# Supplementary material for: NMR data of a Grubbs 2nd generation catalyst p-cresolate derivative
Source: Data Brief. 2020 Dec 8;34:106634. doi: 10.1016/j.dib.2020.106634 (PMC7744701; doi:10.1016/j.dib.2020.106634)
Supplement: Supplementary file 1 [file mmc1.zip]

Archive with 16 entries (14 files):
- NMR raw data/
- NMR raw data/13C_compound3.topspin.zip
- NMR raw data/1H_compound3.topspin.zip
- NMR raw data/COSY_compound3.topspin.zip
- NMR raw data/DEPT_compound3.topspin.zip
- NMR raw data/HMBC_compound3.topspin.zip
- NMR raw data/HSQC_compound3.topspin.zip
- NMR raw data/NMR raw data_dx format/
- NMR raw data/NMR raw data_dx format/13C_compound3.dx
- NMR raw data/NMR raw data_dx format/1H_compound3.dx
- NMR raw data/NMR raw data_dx format/COSY_compound3.dx
- NMR raw data/NMR raw data_dx format/DEPT_compound3.dx
- NMR raw data/NMR raw data_dx format/HMBC_compound3.dx
- NMR raw data/NMR raw data_dx format/HSQC_compound3.dx
- NMR raw data/NMR raw data_dx format/NOE_compound3.dx
- NMR raw data/NOE_compound3.topspin.zip
