# Supplementary material for: NMR data of a Grubbs 2nd generation catalyst p-cresolate derivative
Source: Data Brief. 2020 Dec 8;34:106634. doi: 10.1016/j.dib.2020.106634 (PMC7744701; doi:10.1016/j.dib.2020.106634)
Supplement: Supplementary file 1 [file mmc1.zip › NMR raw data/NMR raw data_dx format/13C_compound3.dx]

##TITLE=GII-phenoxide catalyst, 13C, CDCl3, 14/06/2019
##JCAMPDX= 6.0         $$ Bruker NMR compound JCAMP-DX V2.0
##DATA TYPE= LINK
##BLOCKS=   2
##TITLE=GII-phenoxide catalyst, 13C, CDCl3, 14/06/2019
##JCAMPDX= 6.0         $$ Bruker NMR JCAMP-DX V2.0
##DATA TYPE= NMR FID
##DATA CLASS= NTUPLES
##ORIGIN= Bruker BioSpin GmbH
##OWNER= nmr
$$ 1.83.2.2.2.1 TOPSPIN		Version 3.2
$$ 2020-11-02 11:18:07.269 +0200  nmr@CZC1203073
$$ Compression mode = diff/dup
##.OBSERVE FREQUENCY= 150.96618588942
##.OBSERVE NUCLEUS= ^13C
##.DELAY= (6.5, 6.5)
##.ACQUISITION MODE= SIMULTANEOUS (DQD)
##.ACQUISITION SCHEME= undefined
##.AVERAGES= 6144
##.DIGITISER RES= 21
##SPECTROMETER/DATA SYSTEM= spect
##.PULSE SEQUENCE= zgpg30
##.SOLVENT NAME= CDCl3
##.SHIFT REFERENCE= INTERNAL, CDCl3, 1, 66.65408
##AUDIT TRAIL= $$ (NUMBER, WHEN, WHO, WHERE, PROCESS, VERSION, WHAT)
$$ ##TITLE= Audit trail, TOPSPIN		Version 3.2
$$ ##JCAMPDX= 5.01
$$ ##ORIGIN= Bruker BioSpin GmbH
$$ ##OWNER= nmr
$$ $$ Z:\Data\IPC2019/Rudi/67/audita.txt
$$ ##AUDIT TRAIL=  $$ (NUMBER, WHEN, WHO, WHERE, PROCESS, VERSION, WHAT)
(   1,<2019-06-14 17:32:25.723 +0200>,<nmr>,<CZC1203073>,<go>,<TOPSPIN 3.2>,
      <created by zg
	started at 2019-06-14 12:58:20.184 +0200,
	POWCHK disabled, PULCHK disabled,
       configuration hash MD5:
       4C B2 51 CF BF C7 56 87 40 4A A5 6E 64 86 05 F4
       data hash MD5: 64K
       A7 7D 29 1A D0 01 0F BA 3F 27 6E 99 BF 3B F4 07>)
$$ ##END=
$$ 
$$ $$ hash MD5
$$ $$ 02 5A B7 04 54 D3 A2 E0 47 3C 63 9D 87 77 A0 A0
##$RELAX= 
##$BRUKER FILE EXP=cpdprg2
$$ 1 pcpd*3:180
$$   pcpd*4:0
$$   pcpd*2:180
$$   pcpd*3:0
$$   pcpd  :180
$$   pcpd*2:0
$$   pcpd*4:180
$$   pcpd*2:0
$$   pcpd*3:180
$$ 2 pcpd*3:0
$$   pcpd*4:180
$$   pcpd*2:0
$$   pcpd*3:180
$$   pcpd  :0
$$   pcpd*2:180
$$   pcpd*4:0
$$   pcpd*2:180
$$   pcpd*3:0
$$   lo to 2 times 2
$$ 3 pcpd*3:180
$$   pcpd*4:0
$$   pcpd*2:180
$$   pcpd*3:0
$$   pcpd  :180
$$   pcpd*2:0
$$   pcpd*4:180
$$   pcpd*2:0
$$   pcpd*3:180
$$   jump to 1
##$RELAX= 
##$BRUKER FILE EXP=format.temp
$$ EDIT_PAR COMMAND FILE
$$ 
$$ DI_MODE         LONG
$$ ED_ENTRY        ACQU
$$ ORDER           FILE
$$ 
$$ 
$$ HEADER		"F2 - Acquisition Parameters"
$$ T_NAME		Date_
$$ 		TYPE	R64
$$ 		CLASS	ACQU
$$ 		SUBRANGE 0.0 50000000
$$ 		REL	"Date_=itodate(DATE)"
$$ 		INV_REL	"DATE=datetoi(Date_,DATE)"
$$ 		FORMAT	"%14.0f"
$$ 		TEXT	" "
$$ END
$$ T_NAME		Time
$$ 		TYPE	R32
$$ 		CLASS	ACQU
$$ 		SUBRANGE 0.0 1000000
$$ 		REL	"Time=itotime(DATE)"
$$ 		INV_REL	"DATE=timetoi(Time,DATE)"
$$ 		FORMAT	"%14.2f"
$$ 		TEXT	" "
$$ END
$$ NAME		INSTRUM
$$ 		TEXT	" "
$$ END
$$ NAME		PROBHD
$$ 		FORMAT	"%14.14s"
$$ 		TEXT	" "
$$ END
$$ NAME		PULPROG
$$ 		TEXT	" "
$$ END
$$ NAME		TD
$$ 		TEXT	" "
$$ END
$$ NAME		SOLVENT
$$ 		TEXT	" "
$$ END
$$ NAME		NS
$$ 		TEXT	" "
$$ END
$$ NAME		DS
$$ 		TEXT	" "
$$ END
$$ T_NAME		SWH
$$ 		TYPE	R32
$$ 		CLASS	ACQU
$$ 		SUBRANGE 0.0 1e8
$$ 		REL	"SWH=SW*SFO1"
$$ 		INV_REL "SW=SWH/SFO1"
$$ 		UNIT	"Hz"
$$ 		FORMAT	"%14.3f Hz"
$$ 		TEXT	" "
$$ END
$$ T_NAME          FIDRES
$$                 TYPE    R32
$$                 CLASS   ACQU
$$                 SUBRANGE 0.0 100000
$$                 REL     "FIDRES=SW*SFO1/TD"
$$                 INV_REL "TD = nextpow(SW*SFO1/FIDRES)"
$$ 		UNIT	"Hz"
$$ 		FORMAT	"%14.6f Hz"
$$ 		TEXT	" "
$$ END
$$ T_NAME          AQ
$$ 		TYPE	R32
$$ 		CLASS	ACQU
$$ 		SUBRANGE 0.0 1000
$$ 		REL	"AQ=aqcalc(SW,SFO1,TD,DIGTYP)"
$$ 		INV_REL	"TD=tdcalc(SW,SFO1,1.0e6*AQ,DIGTYP)"
$$ 		UNIT	"sec"
$$ 		FORMAT	"%14.7f sec"
$$ 		TEXT	" "
$$ END
$$ NAME		RG
$$ 		TEXT	" "
$$ END
$$ T_NAME          DW
$$ 		TYPE	R32
$$ 		CLASS	ACQU
$$ 		SUBRANGE 0.0 1000000
$$ 		REL	"DW=1/(2*SW*SFO1)"
$$ 		INV_REL	"SW=1000000/(2*(0.005+DW)*SFO1)"
$$ 		UNIT	"usec"
$$ 		FORMAT	"%14.3lf usec"
$$ 		TEXT	" "
$$ END
$$ NAME		DE
$$ 		FORMAT	"%14.2f usec"
$$ 		TEXT	" "
$$ END
$$ NAME		TE
$$ 		FORMAT	"%14.1f K"
$$ 		TEXT	" "
$$ END
$$ T_NAME		D1
$$ 		TYPE	R32
$$ 		CLASS	ACQU
$$ 		SUBRANGE 0.0 1e38
$$ 		REL	"D1=D[1]"
$$ 		INV_REL	"D[1]=D1"
$$ 		UNIT	"sec"
$$ 		FORMAT	"%14.8f sec"
$$ 		TEXT	" "
$$ END
$$ T_NAME		D11
$$ 		TYPE	R32
$$ 		CLASS	ACQU
$$ 		SUBRANGE 0.0 1e38
$$ 		REL	"D11=D[11]"
$$ 		INV_REL	"D[11]=D11"
$$ 		UNIT	"sec"
$$ 		FORMAT	"%14.8f sec"
$$ 		TEXT	" "
$$ END
$$ NAME		TD0
$$ 		TEXT	" "
$$ END
$$ HEADER		"======== CHANNEL f1 ========"
$$ NAME		SFO1
$$ 		FORMAT	"%14.7f MHz"
$$ 		TEXT	" "
$$ END
$$ NAME		NUC1
$$ 		NONEDIT
$$ 		TEXT	" "
$$ END
$$ T_NAME		P1
$$ 		TYPE	R32
$$ 		CLASS	ACQU
$$ 		SUBRANGE 0.0 1.0e10
$$ 		REL	"P1=P[1]"
$$ 		INV_REL	"P[1]=P1"
$$ 		UNIT	"usec"
$$ 		FORMAT	"%14.2f usec"
$$ 		TEXT	" "
$$ END
$$ T_NAME		PLW1
$$ 		TYPE	R32
$$ 		CLASS	ACQU
$$ 		SUBRANGE 0 378
$$ 		REL	"PLW1=PLW[1]"
$$ 		INV_REL	"PLW[1]=PLW1"
$$ 		UNIT	"W"
$$ 		FORMAT	"%14.8f W"
$$ 		TEXT	"power PLW1 "
$$ END
$$ HEADER		"======== CHANNEL f2 ========"
$$ NAME		SFO2
$$ 		FORMAT	"%14.7f MHz"
$$ 		TEXT	" "
$$ END
$$ NAME		NUC2
$$ 		NONEDIT
$$ 		TEXT	" "
$$ END
$$ NAME		CPDPRG[2]
$$ 		TEXT	" "
$$ END
$$ T_NAME		PCPD2
$$ 		TYPE	R32
$$ 		CLASS	ACQU
$$ 		SUBRANGE 0 1e38
$$ 		REL	"PCPD2=PCPD[2]"
$$ 		INV_REL	"PCPD[2]=PCPD2"
$$ 		UNIT	"usec"
$$ 		FORMAT	"%14.2f usec"
$$ 		TEXT	" "
$$ END
$$ T_NAME		PLW2
$$ 		TYPE	R32
$$ 		CLASS	ACQU
$$ 		SUBRANGE 0 63.2
$$ 		REL	"PLW2=PLW[2]"
$$ 		INV_REL	"PLW[2]=PLW2"
$$ 		UNIT	"W"
$$ 		FORMAT	"%14.8f W"
$$ 		TEXT	"power PLW2 "
$$ END
$$ T_NAME		PLW12
$$ 		TYPE	R32
$$ 		CLASS	ACQU
$$ 		SUBRANGE 0 63.2
$$ 		REL	"PLW12=PLW[12]"
$$ 		INV_REL	"PLW[12]=PLW12"
$$ 		UNIT	"W"
$$ 		FORMAT	"%14.8f W"
$$ 		TEXT	"power PLW12 "
$$ END
$$ T_NAME		PLW13
$$ 		TYPE	R32
$$ 		CLASS	ACQU
$$ 		SUBRANGE 0 63.2
$$ 		REL	"PLW13=PLW[13]"
$$ 		INV_REL	"PLW[13]=PLW13"
$$ 		UNIT	"W"
$$ 		FORMAT	"%14.8f W"
$$ 		TEXT	"power PLW13 "
$$ END
##$RELAX= 
##$BRUKER FILE EXP=fq1list
$$ O 600.282401
$$ -2000000
$$ -1992172
$$ -1984344
$$ -1976517
$$ -1968689
$$ -1960861
$$ -1953033
$$ -1945205
$$ -1937378
$$ -1929550
$$ -1921722
$$ -1913894
$$ -1906067
$$ -1898239
$$ -1890411
$$ -1882583
$$ -1874755
$$ -1866928
$$ -1859100
$$ -1851272
$$ -1843444
$$ -1835616
$$ -1827789
$$ -1819961
$$ -1812133
$$ -1804305
$$ -1796477
$$ -1788650
$$ -1780822
$$ -1772994
$$ -1765166
$$ -1757339
$$ -1749511
$$ -1741683
$$ -1733855
$$ -1726027
$$ -1718200
$$ -1710372
$$ -1702544
$$ -1694716
$$ -1686888
$$ -1679061
$$ -1671233
$$ -1663405
$$ -1655577
$$ -1647750
$$ -1639922
$$ -1632094
$$ -1624266
$$ -1616438
$$ -1608611
$$ -1600783
$$ -1592955
$$ -1585127
$$ -1577299
$$ -1569472
$$ -1561644
$$ -1553816
$$ -1545988
$$ -1538160
$$ -1530333
$$ -1522505
$$ -1514677
$$ -1506849
$$ -1499022
$$ -1491194
$$ -1483366
$$ -1475538
$$ -1467710
$$ -1459883
$$ -1452055
$$ -1444227
$$ -1436399
$$ -1428571
$$ -1420744
$$ -1412916
$$ -1405088
$$ -1397260
$$ -1389432
$$ -1381605
$$ -1373777
$$ -1365949
$$ -1358121
$$ -1350294
$$ -1342466
$$ -1334638
$$ -1326810
$$ -1318982
$$ -1311155
$$ -1303327
$$ -1295499
$$ -1287671
$$ -1279843
$$ -1272016
$$ -1264188
$$ -1256360
$$ -1248532
$$ -1240705
$$ -1232877
$$ -1225049
$$ -1217221
$$ -1209393
$$ -1201566
$$ -1193738
$$ -1185910
$$ -1178082
$$ -1170254
$$ -1162427
$$ -1154599
$$ -1146771
$$ -1138943
$$ -1131115
$$ -1123288
$$ -1115460
$$ -1107632
$$ -1099804
$$ -1091977
$$ -1084149
$$ -1076321
$$ -1068493
$$ -1060665
$$ -1052838
$$ -1045010
$$ -1037182
$$ -1029354
$$ -1021526
$$ -1013699
$$ -1005871
$$  -998043
$$  -990215
$$  -982387
$$  -974560
$$  -966732
$$  -958904
$$  -951076
$$  -943249
$$  -935421
$$  -927593
$$  -919765
$$  -911937
$$  -904110
$$  -896282
$$  -888454
$$  -880626
$$  -872798
$$  -864971
$$  -857143
$$  -849315
$$  -841487
$$  -833659
$$  -825832
$$  -818004
$$  -810176
$$  -802348
$$  -794521
$$  -786693
$$  -778865
$$  -771037
$$  -763209
$$  -755382
$$  -747554
$$  -739726
$$  -731898
$$  -724070
$$  -716243
$$  -708415
$$  -700587
$$  -692759
$$  -684932
$$  -677104
$$  -669276
$$  -661448
$$  -653620
$$  -645793
$$  -637965
$$  -630137
$$  -622309
$$  -614481
$$  -606654
$$  -598826
$$  -590998
$$  -583170
$$  -575342
$$  -567515
$$  -559687
$$  -551859
$$  -544031
$$  -536204
$$  -528376
$$  -520548
$$  -512720
$$  -504892
$$  -497065
$$  -489237
$$  -481409
$$  -473581
$$  -465753
$$  -457926
$$  -450098
$$  -442270
$$  -434442
$$  -426614
$$  -418787
$$  -410959
$$  -403131
$$  -395303
$$  -387476
$$  -379648
$$  -371820
$$  -363992
$$  -356164
$$  -348337
$$  -340509
$$  -332681
$$  -324853
$$  -317025
$$  -309198
$$  -301370
$$  -293542
$$  -285714
$$  -277886
$$  -270059
$$  -262231
$$  -254403
$$  -246575
$$  -238748
$$  -230920
$$  -223092
$$  -215264
$$  -207436
$$  -199609
$$  -191781
$$  -183953
$$  -176125
$$  -168297
$$  -160470
$$  -152642
$$  -144814
$$  -136986
$$  -129159
$$  -121331
$$  -113503
$$  -105675
$$   -97847
$$   -90020
$$   -82192
$$   -74364
$$   -66536
$$   -58708
$$   -50881
$$   -43053
$$   -35225
$$   -27397
$$   -19569
$$   -11742
$$    -3914
$$     3914
$$    11742
$$    19569
$$    27397
$$    35225
$$    43053
$$    50881
$$    58708
$$    66536
$$    74364
$$    82192
$$    90020
$$    97847
$$   105675
$$   113503
$$   121331
$$   129159
$$   136986
$$   144814
$$   152642
$$   160470
$$   168297
$$   176125
$$   183953
$$   191781
$$   199609
$$   207436
$$   215264
$$   223092
$$   230920
$$   238748
$$   246575
$$   254403
$$   262231
$$   270059
$$   277886
$$   285714
$$   293542
$$   301370
$$   309198
$$   317025
$$   324853
$$   332681
$$   340509
$$   348337
$$   356164
$$   363992
$$   371820
$$   379648
$$   387476
$$   395303
$$   403131
$$   410959
$$   418787
$$   426614
$$   434442
$$   442270
$$   450098
$$   457926
$$   465753
$$   473581
$$   481409
$$   489237
$$   497065
$$   504892
$$   512720
$$   520548
$$   528376
$$   536204
$$   544031
$$   551859
$$   559687
$$   567515
$$   575342
$$   583170
$$   590998
$$   598826
$$   606654
$$   614481
$$   622309
$$   630137
$$   637965
$$   645793
$$   653620
$$   661448
$$   669276
$$   677104
$$   684932
$$   692759
$$   700587
$$   708415
$$   716243
$$   724070
$$   731898
$$   739726
$$   747554
$$   755382
$$   763209
$$   771037
$$   778865
$$   786693
$$   794521
$$   802348
$$   810176
$$   818004
$$   825832
$$   833659
$$   841487
$$   849315
$$   857143
$$   864971
$$   872798
$$   880626
$$   888454
$$   896282
$$   904110
$$   911937
$$   919765
$$   927593
$$   935421
$$   943249
$$   951076
$$   958904
$$   966732
$$   974560
$$   982387
$$   990215
$$   998043
$$  1005871
$$  1013699
$$  1021526
$$  1029354
$$  1037182
$$  1045010
$$  1052838
$$  1060665
$$  1068493
$$  1076321
$$  1084149
$$  1091977
$$  1099804
$$  1107632
$$  1115460
$$  1123288
$$  1131115
$$  1138943
$$  1146771
$$  1154599
$$  1162427
$$  1170254
$$  1178082
$$  1185910
$$  1193738
$$  1201566
$$  1209393
$$  1217221
$$  1225049
$$  1232877
$$  1240705
$$  1248532
$$  1256360
$$  1264188
$$  1272016
$$  1279843
$$  1287671
$$  1295499
$$  1303327
$$  1311155
$$  1318982
$$  1326810
$$  1334638
$$  1342466
$$  1350294
$$  1358121
$$  1365949
$$  1373777
$$  1381605
$$  1389432
$$  1397260
$$  1405088
$$  1412916
$$  1420744
$$  1428571
$$  1436399
$$  1444227
$$  1452055
$$  1459883
$$  1467710
$$  1475538
$$  1483366
$$  1491194
$$  1499022
$$  1506849
$$  1514677
$$  1522505
$$  1530333
$$  1538160
$$  1545988
$$  1553816
$$  1561644
$$  1569472
$$  1577299
$$  1585127
$$  1592955
$$  1600783
$$  1608611
$$  1616438
$$  1624266
$$  1632094
$$  1639922
$$  1647750
$$  1655577
$$  1663405
$$  1671233
$$  1679061
$$  1686888
$$  1694716
$$  1702544
$$  1710372
$$  1718200
$$  1726027
$$  1733855
$$  1741683
$$  1749511
$$  1757339
$$  1765166
$$  1772994
$$  1780822
$$  1788650
$$  1796477
$$  1804305
$$  1812133
$$  1819961
$$  1827789
$$  1835616
$$  1843444
$$  1851272
$$  1859100
$$  1866928
$$  1874755
$$  1882583
$$  1890411
$$  1898239
$$  1906067
$$  1913894
$$  1921722
$$  1929550
$$  1937378
$$  1945205
$$  1953033
$$  1960861
$$  1968689
$$  1976517
$$  1984344
$$  1992172
$$  2000000
##$RELAX= 
##$BRUKER FILE EXP=scon2
$$ ##TITLE= Parameter file, TOPSPIN		Version 3.2
$$ ##JCAMPDX= 5.0
$$ ##DATATYPE= Parameter Values
$$ ##NPOINTS= 1	$$ modification sequence number
$$ ##ORIGIN= Bruker BioSpin GmbH
$$ ##OWNER= nmr
$$ $$ 2019-06-14 12:58:19.756 +0200  nmr@CZC1203073
$$ $$ Z:\Data\IPC2019/Rudi/67/scon2
$$ $$ process C:\Bruker\TopSpin3.2.7\prog\mod\go.exe
$$ ##$BLKTR= (0..19)
3 3 3 3 3 3 3 3 3 3 3 3 3 3 3 3 3 3 3 3
$$ ##$DE1= 4.5
$$ ##$DEADC= 0.5
$$ ##$DEPA= 4.5
$$ ##$DERX= 1.5
$$ ##$FILCOR= 0
$$ ##$GRADCHAN= 0
$$ ##$GRADPRE= (0..1)
10 10
$$ ##$HD_BLKTR= (0..19)
1 1 1 1 1 1 1 1 1 1 1 1 1 1 1 1 1 1 1 1
$$ ##$HD_DE1= 5
$$ ##$HD_DEADC= 0
$$ ##$HD_DEPA= 2.5
$$ ##$HD_DERX= 0
$$ ##END=
##$RELAX= 
##$BRUKER FILE EXP=pulseprogram
$$ # 1 "C:/Bruker/TopSpin3.2.7/exp/stan/nmr/lists/pp/zgpg30"
$$ ;zgpg30
$$ ;avance-version (12/01/11)
$$ ;1D sequence with power-gated decoupling
$$ ;using 30 degree flip angle
$$ ;
$$ ;$CLASS=HighRes
$$ ;$DIM=1D
$$ ;$TYPE=
$$ ;$SUBTYPE=
$$ ;$COMMENT=
$$ ;$RECOMMEND=y
$$ 
$$ 
$$ # 1 "C:/Bruker/TopSpin3.2.7/exp/stan/nmr/lists/pp/Avance.incl" 1
$$ ;Avance2.incl
$$ ;   for TCU3
$$ ;
$$ ;avance-version (13/06/17)
$$ ;
$$ ;$CLASS=HighRes Incl
$$ ;$COMMENT=
$$ # 145 "C:/Bruker/TopSpin3.2.7/exp/stan/nmr/lists/pp/Avance.incl"
$$ ;$Id: Avance2.incl,v 1.23.8.3 2013/08/30 09:44:49 ber Exp $
$$ # 14 "C:/Bruker/TopSpin3.2.7/exp/stan/nmr/lists/pp/zgpg30" 2
$$ 
$$ # 1 "C:/Bruker/TopSpin3.2.7/exp/stan/nmr/lists/pp/Delay.incl" 1
$$ ;Delay.incl  -  include file for commonly used delays
$$ ;
$$ ;version (13/08/07)
$$ ;
$$ ;$CLASS=HighRes Incl
$$ ;$COMMENT=
$$ 
$$ # 9 "C:/Bruker/TopSpin3.2.7/exp/stan/nmr/lists/pp/Delay.incl"
$$ ;general delays
$$ 
$$ define delay DELTA
$$ define delay DELTA1
$$ define delay DELTA2
$$ define delay DELTA3
$$ define delay DELTA4
$$ define delay DELTA5
$$ define delay DELTA6
$$ define delay DELTA7
$$ define delay DELTA8
$$ define delay DELTA9
$$ define delay DELTA10
$$ define delay DELTA11
$$ define delay DELTA12
$$ define delay DELTA13
$$ define delay DELTA14
$$ define delay DELTA15
$$ define delay DELTA16
$$ 
$$ define delay TAU
$$ define delay TAU1
$$ define delay TAU2
$$ define delay TAU3
$$ define delay TAU4
$$ define delay TAU5
$$ define delay TAU6
$$ define delay TAU7
$$ define delay TAU8
$$ define delay TAU9
$$ # 40 "C:/Bruker/TopSpin3.2.7/exp/stan/nmr/lists/pp/Delay.incl"
$$ define delay INCR1
$$ define delay INCR2
$$ define delay INCR3
$$ define delay INCR4
$$ define delay INCR5
$$ define delay INCR6
$$ 
$$ 
$$ ;delays for centering pulses
$$ # 50 "C:/Bruker/TopSpin3.2.7/exp/stan/nmr/lists/pp/Delay.incl"
$$ define delay CEN_HN1
$$ define delay CEN_HN2
$$ define delay CEN_HN3
$$ define delay CEN_HC1
$$ define delay CEN_HC2
$$ define delay CEN_HC3
$$ define delay CEN_HC4
$$ define delay CEN_HP1
$$ define delay CEN_HP2
$$ define delay CEN_CN1
$$ define delay CEN_CN2
$$ define delay CEN_CN3
$$ define delay CEN_CN4
$$ define delay CEN_CP1
$$ define delay CEN_CP2
$$ 
$$ 
$$ ;loop counters
$$ # 69 "C:/Bruker/TopSpin3.2.7/exp/stan/nmr/lists/pp/Delay.incl"
$$ define loopcounter COUNTER
$$ define loopcounter SCALEF
$$ define loopcounter FACTOR1
$$ define loopcounter FACTOR2
$$ define loopcounter FACTOR3
$$ define loopcounter FACTOR4
$$ define loopcounter FACTOR5
$$ define loopcounter FACTOR6
$$ 
$$ 
$$ # 80 "C:/Bruker/TopSpin3.2.7/exp/stan/nmr/lists/pp/Delay.incl"
$$ ;$Id: Delay.incl,v 1.13.8.2 2013/08/30 09:44:49 ber Exp $
$$ # 15 "C:/Bruker/TopSpin3.2.7/exp/stan/nmr/lists/pp/zgpg30" 2
$$ 
$$ 
$$ # 18 "C:/Bruker/TopSpin3.2.7/exp/stan/nmr/lists/pp/zgpg30"
$$ "d11=30m"
$$ 
$$ 
$$ "DELTA=d1-100m"
$$ # 24 "C:/Bruker/TopSpin3.2.7/exp/stan/nmr/lists/pp/zgpg30"
$$ "acqt0=-p1*0.66/3.1416"
$$ 
$$ 
$$ # 1 "mc_line 27 file C:/Bruker/TopSpin3.2.7/exp/stan/nmr/lists/pp/zgpg30 exp. def. part of mc cmd. before ze"
$$ define delay MCWRK
$$ define delay MCREST
$$ "MCREST = 30m - 30m"
$$ "MCWRK = 0.333333*30m"
$$ 
$$     dccorr
$$ # 27 "C:/Bruker/TopSpin3.2.7/exp/stan/nmr/lists/pp/zgpg30"
$$ 1 ze
$$ # 1 "mc_line 27 file C:/Bruker/TopSpin3.2.7/exp/stan/nmr/lists/pp/zgpg30 exp. def. of mc cmd. after ze"
$$ # 28 "C:/Bruker/TopSpin3.2.7/exp/stan/nmr/lists/pp/zgpg30"
$$   d11 pl12:f2
$$ # 1 "mc_line 29 file C:/Bruker/TopSpin3.2.7/exp/stan/nmr/lists/pp/zgpg30 exp. start label for mc cmd."
$$ 2 MCWRK  * 2 do:f2
$$ LBLF0, MCWRK 
$$   MCREST
$$ # 30 "C:/Bruker/TopSpin3.2.7/exp/stan/nmr/lists/pp/zgpg30"
$$   10u pl13:f2
$$   d11 cpd2:f2
$$   DELTA
$$   4u do:f2
$$   10u pl12:f2
$$   100m cpd2:f2
$$   p1*0.33 ph1
$$   go=2 ph31
$$ # 1 "mc_line 38 file C:/Bruker/TopSpin3.2.7/exp/stan/nmr/lists/pp/zgpg30 exp. mc cmd. in line"
$$   MCWRK do:f2 pl13:f2 wr #0
$$   MCWRK zd
$$   lo to LBLF0 times td0
$$ 
$$   MCWRK
$$ # 39 "C:/Bruker/TopSpin3.2.7/exp/stan/nmr/lists/pp/zgpg30"
$$ exit
$$ # 42 "C:/Bruker/TopSpin3.2.7/exp/stan/nmr/lists/pp/zgpg30"
$$ ph1=0 2 2 0 1 3 3 1
$$ ph31=0 2 2 0 1 3 3 1
$$ 
$$ 
$$ ;pl1 : f1 channel - power level for pulse (default)
$$ ;pl12: f2 channel - power level for CPD/BB decoupling
$$ ;pl13: f2 channel - power level for second CPD/BB decoupling
$$ ;p1 : f1 channel -  90 degree high power pulse
$$ ;d1 : relaxation delay; 1-5 * T1
$$ ;d11: delay for disk I/O                             [30 msec]
$$ ;ns: 1 * n, total number of scans: NS * TD0
$$ ;cpd2: decoupling according to sequence defined by cpdprg2
$$ ;pcpd2: f2 channel - 90 degree pulse for decoupling sequence
$$ # 58 "C:/Bruker/TopSpin3.2.7/exp/stan/nmr/lists/pp/zgpg30"
$$ ;$Id: zgpg30,v 1.12.6.1 2012/01/31 17:56:42 ber Exp $
##$RELAX= 
##$BRUKER FILE EXP=uxnmr.par
$$ ##TITLE= Parameter file, TOPSPIN		Version 3.2
$$ ##JCAMPDX= 5.0
$$ ##DATATYPE= Parameter Values
$$ ##NPOINTS= 175	$$ modification sequence number
$$ ##ORIGIN= Bruker BioSpin GmbH
$$ ##OWNER= nmrsu
$$ $$ 2018-01-24 12:37:40.901 +0200  nmr@CZC1203073
$$ $$ C:/Bruker/TopSpin3.2.7/conf/instr/spect/uxnmr.par
$$ $$ process C:\Bruker\TopSpin3.2.7\prog\mod\hconfserver.exe
$$ ##$ACB= 1
$$ ##$ACBTAT= (0..23)
0 88 72 88 50 0 0 0 0 0 0 0 0 0 0 0 0 0 0 0 0 0 0 0
$$ ##$ACBTBA= (0..23)
0 40 30 90 0 0 0 0 0 0 0 0 0 0 0 0 0 0 0 0 0 0 0 0
$$ ##$ACBTBLK= (0..23)
0 0 0 0 0 0 0 0 0 0 0 0 0 0 0 0 0 0 0 0 0 0 0 0
$$ ##$ACBTCTL= (0..23)
0 1 1 1 0 0 0 0 0 0 0 0 0 0 0 0 0 0 0 0 0 0 0 0
$$ ##$ACBTDI= (0..23)
0 70 70 72 73 0 0 0 0 0 0 0 0 0 0 0 0 0 0 0 0 0 0 0
$$ ##$ACBTDM= (0..23)
0 10 25 10 0 0 0 0 0 0 0 0 0 0 0 0 0 0 0 0 0 0 0 0
$$ ##$ACBTFHI= (0..23)
0 243 600 365 0 0 0 0 0 0 0 0 0 0 0 0 0 0 0 0 0 0 0 0
$$ ##$ACBTFL= (0..23)
0 249 250 249 8 0 0 0 0 0 0 0 0 0 0 0 0 0 0 0 0 0 0 0
$$ ##$ACBTFLO= (0..23)
0 6 180 6 0 0 0 0 0 0 0 0 0 0 0 0 0 0 0 0 0 0 0 0
$$ ##$ACBTINP= (0..23)
0 1 2 3 4 0 0 0 0 0 0 0 0 0 0 0 0 0 0 0 0 0 0 0
$$ ##$ACBTOUT= (0..23)
0 2 1 1 0 0 0 0 0 0 0 0 0 0 0 0 0 0 0 0 0 0 0 0
$$ ##$ACBTPO= (0..23)
0 300000 100000 300000 20000 0 0 0 0 0 0 0 0 0 0 0 0 0 0 0 0 0 0 0
$$ ##$ACBTPW= (0..23)
0 1000 1000 1000 0 0 0 0 0 0 0 0 0 0 0 0 0 0 0 0 0 0 0 0
$$ ##$ACBTSB= (0..23)
0 0 0 0 0 0 0 0 0 0 0 0 0 0 0 0 0 0 0 0 0 0 0 0
$$ ##$ACBTSDT= (0..23)
0 0 0 0 0 0 0 0 0 0 0 0 0 0 0 0 0 0 0 0 0 0 0 0
$$ ##$ACBTY= <tty20>
$$ ##$AMPDFLT= no
$$ ##$AQSBDCH= (0..95)
0 0 0 0 0 0 0 0 255 255 255 255 255 255 255 255 255 255 255 255 255 255
255 255 255 255 255 255 255 255 255 255 255 255 255 255 255 255 255 255
255 255 255 255 255 255 255 255 255 255 255 255 255 255 255 255 255 255
255 255 255 255 255 255 255 255 255 255 255 255 255 255 255 255 255 255
255 255 255 255 255 255 255 255 255 255 255 255 255 255 255 255 255 255
255 255
$$ ##$AQSBDHW= (0..95)
2 1 4 4 4 0 0 0 255 255 255 255 255 255 255 255 255 255 255 255 255 255
255 255 255 255 255 255 255 255 255 255 255 255 255 255 255 255 255 255
255 255 255 255 255 255 255 255 255 255 255 255 255 255 255 255 255 255
255 255 255 255 255 255 255 255 255 255 255 255 255 255 255 255 255 255
255 255 255 255 255 255 255 255 255 255 255 255 255 255 255 255 255 255
255 255
$$ ##$AQSBDID= (0..95)
82 88 83 83 83 89 80 66 255 255 255 255 255 255 255 255 255 255 255 255
255 255 255 255 255 255 255 255 255 255 255 255 255 255 255 255 255 255
255 255 255 255 255 255 255 255 255 255 255 255 255 255 255 255 255 255
255 255 255 255 255 255 255 255 255 255 255 255 255 255 255 255 255 255
255 255 255 255 255 255 255 255 255 255 255 255 255 255 255 255 255 255
255 255 255 255
$$ ##$AQSBDNO= (0..95)
1 1 1 2 3 1 1 1 255 255 255 255 255 255 255 255 255 255 255 255 255 255
255 255 255 255 255 255 255 255 255 255 255 255 255 255 255 255 255 255
255 255 255 255 255 255 255 255 255 255 255 255 255 255 255 255 255 255
255 255 255 255 255 255 255 255 255 255 255 255 255 255 255 255 255 255
255 255 255 255 255 255 255 255 255 255 255 255 255 255 255 255 255 255
255 255
$$ ##$AQSBDSL= (0..95)
2 3 4 5 6 8 21 25 255 255 255 255 255 255 255 255 255 255 255 255 255 255
255 255 255 255 255 255 255 255 255 255 255 255 255 255 255 255 255 255
255 255 255 255 255 255 255 255 255 255 255 255 255 255 255 255 255 255
255 255 255 255 255 255 255 255 255 255 255 255 255 255 255 255 255 255
255 255 255 255 255 255 255 255 255 255 255 255 255 255 255 255 255 255
255 255
$$ ##$AQSBDTY= (0..95)
66 192 24 24 24 4 10 7 255 255 255 255 255 255 255 255 255 255 255 255
255 255 255 255 255 255 255 255 255 255 255 255 255 255 255 255 255 255
255 255 255 255 255 255 255 255 255 255 255 255 255 255 255 255 255 255
255 255 255 255 255 255 255 255 255 255 255 255 255 255 255 255 255 255
255 255 255 255 255 255 255 255 255 255 255 255 255 255 255 255 255 255
255 255 255 255
$$ ##$AQSBUAD= (0..95)
16 52 36 37 38 60 33 32 255 255 255 255 255 255 255 255 255 255 255 255
255 255 255 255 255 255 255 255 255 255 255 255 255 255 255 255 255 255
255 255 255 255 255 255 255 255 255 255 255 255 255 255 255 255 255 255
255 255 255 255 255 255 255 255 255 255 255 255 255 255 255 255 255 255
255 255 255 255 255 255 255 255 255 255 255 255 255 255 255 255 255 255
255 255 255 255
$$ ##$AQSECL= (0..95)
1 0 4 4 4 1 2 255 255 255 255 255 255 255 255 255 255 255 255 255 255 255
255 255 255 255 255 255 255 255 255 255 255 255 255 255 255 255 255 255
255 255 255 255 255 255 255 255 255 255 255 255 255 255 255 255 255 255
255 255 255 255 255 255 255 255 255 255 255 255 255 255 255 255 255 255
255 255 255 255 255 255 255 255 255 255 255 255 255 255 255 255 255 255
255 255
$$ ##$AQSECLS= (0..95)
1 4 0 0 0 0 0 255 255 255 255 255 255 255 255 255 255 255 255 255 255 255
255 255 255 255 255 255 255 255 255 255 255 255 255 255 255 255 255 255
255 255 255 255 255 255 255 255 255 255 255 255 255 255 255 255 255 255
255 255 255 255 255 255 255 255 255 255 255 255 255 255 255 255 255 255
255 255 255 255 255 255 255 255 255 255 255 255 255 255 255 255 255 255
255 255
$$ ##$AQSETH1= <no>
$$ ##$AQSETH2= <no>
$$ ##$AQSSPLT= no
$$ ##$ATT19F= (0..1)
0 0
$$ ##$ATT1H= (0..1)
0 0
$$ ##$ATT3H= (0..1)
0 0
$$ ##$ATTX= (0..1)
0 0
$$ ##$ATTY= (0..1)
0 0
$$ ##$ATTZ= (0..1)
0 0
$$ ##$BACSAIR= yes
$$ ##$BACSCAP= 0
$$ ##$BACSDEL= 10
$$ ##$BACSFCM= no
$$ ##$BACSOPT= <>
$$ ##$BACSTY= <no>
$$ ##$BARPTY= <no>
$$ ##$BFREQ= 600.28
$$ ##$BGAETH1= <no>
$$ ##$BGAETH2= <no>
$$ ##$BGAETH3= <no>
$$ ##$BGAETH4= <no>
$$ ##$BGAETH5= <no>
$$ ##$BGAETH6= <no>
$$ ##$BGAETH7= <no>
$$ ##$BGAETH8= <no>
$$ ##$BIRDS= yes
$$ ##$BMPC= 0
$$ ##$BMPCTY= <no>
$$ ##$BPSUTY= <no>
$$ ##$BSMS= 1
$$ ##$BSMS19FLock= yes
$$ ##$BSMSETH= <no>
$$ ##$BSMSTY= <tty02>
$$ ##$BgaChMap= (0..7)
15 15 15 15 15 15 15 15
$$ ##$BgaChShimMap= (0..7)
0 0 0 0 0 0 0 0
$$ ##$Bla01Eth= <no>
$$ ##$Bla01Nam= <BLAXH 300/100>
$$ ##$Bla01PN= <W1345062>
$$ ##$Bla01SN= <24>
$$ ##$Bla02Eth= <no>
$$ ##$Bla02Nam= <BLAX 300>
$$ ##$Bla02PN= <W1345069>
$$ ##$Bla02SN= <750>
$$ ##$Bla03Eth= <no>
$$ ##$Bla03Nam= <BSMS 2HTX>
$$ ##$Bla03PN= <>
$$ ##$Bla03SN= <>
$$ ##$Bla04Eth= <no>
$$ ##$Bla04Nam= <>
$$ ##$Bla04PN= <>
$$ ##$Bla04SN= <>
$$ ##$Bla05Eth= <no>
$$ ##$Bla05Nam= <>
$$ ##$Bla05PN= <>
$$ ##$Bla05SN= <>
$$ ##$Bla06Eth= <no>
$$ ##$Bla06Nam= <>
$$ ##$Bla06PN= <>
$$ ##$Bla06SN= <>
$$ ##$Bla07Eth= <no>
$$ ##$Bla07Nam= <>
$$ ##$Bla07PN= <>
$$ ##$Bla07SN= <>
$$ ##$Bla08Eth= <no>
$$ ##$Bla08Nam= <>
$$ ##$Bla08PN= <>
$$ ##$Bla08SN= <>
$$ ##$CFASMOD= (0..7)
1 1 1 1 1 1 1 1
$$ ##$CFASMUL= (0..7)
1 1 1 1 1 1 1 1
$$ ##$CNFTXDR= (0..7)
6 6 6 0 0 0 0 0
$$ ##$COMDIG2= 0
$$ ##$CPDBTY= <no>
$$ ##$CRCOTY= <no>
$$ ##$CSW1= (0..31)
0 0 0 0 0 0 0 0 0 0 0 0 0 0 0 0 0 0 0 0 0 0 0 0 0 0 0 0 0 0 0 0
$$ ##$CSW2= (0..31)
0 0 0 0 0 0 0 0 0 0 0 0 0 0 0 0 0 0 0 0 0 0 0 0 0 0 0 0 0 0 0 0
$$ ##$CSWNUM= (0..7)
0 0 0 0 0 0 0 0
$$ ##$Ctb1Eth= <no>
$$ ##$DATSTAT= no
$$ ##$DIGI140= (0..7)
0 0 0 0 0 0 0 0
$$ ##$DIGIB12= (0..7)
0 0 0 0 0 0 0 0
$$ ##$DIGIB16= (0..7)
0 0 0 0 0 0 0 0
$$ ##$DIGIFA= (0..7)
0 0 0 0 0 0 0 0
$$ ##$DIGIHA= (0..7)
0 0 0 0 0 0 0 0
$$ ##$DIGIHAF= (0..7)
0 0 0 0 0 0 0 0
$$ ##$DIGIHRD= (0..7)
0 0 0 0 0 0 0 0
$$ ##$DIGIIA= (0..7)
0 0 0 0 0 0 0 0
$$ ##$DIGIO16= (0..7)
0 0 0 0 0 0 0 0
$$ ##$DIGISA= (0..7)
0 0 0 0 0 0 0 0
$$ ##$DIGISAF= (0..7)
0 0 0 0 0 0 0 0
$$ ##$DIGISL= (0..7)
0 0 0 0 0 0 0 0
$$ ##$DIGITYI= (0..7)
0 0 0 0 0 0 0 0
$$ ##$DIGITYP= (0..7)
0 0 0 0 0 0 0 0
$$ ##$DIGITZ= 0
$$ ##$DPPFAC= 1
$$ ##$DRMSETH= <no>
$$ ##$DRU= yes
$$ ##$DRUETH01= <149.236.99.89>
$$ ##$DRUETH02= <no>
$$ ##$DRUETH03= <no>
$$ ##$DRUETH04= <no>
$$ ##$DRUETH05= <no>
$$ ##$DRUETH06= <no>
$$ ##$DRUETH07= <no>
$$ ##$DRUETH08= <no>
$$ ##$DRUETH09= <no>
$$ ##$DRUETH10= <no>
$$ ##$DRUETH11= <no>
$$ ##$DRUETH12= <no>
$$ ##$DRUETH13= <no>
$$ ##$DRUETH14= <no>
$$ ##$DRUETH15= <no>
$$ ##$DRUETH16= <no>
$$ ##$DRUETH17= <no>
$$ ##$DRUETH18= <no>
$$ ##$DRUETH19= <no>
$$ ##$DRUETH20= <no>
$$ ##$DRUETH21= <no>
$$ ##$DRUETH22= <no>
$$ ##$DRUETH23= <no>
$$ ##$DRUETH24= <no>
$$ ##$DRUETH25= <no>
$$ ##$DRUETH26= <no>
$$ ##$DRUETH27= <no>
$$ ##$DRUETH28= <no>
$$ ##$DRUETH29= <no>
$$ ##$DRUETH30= <no>
$$ ##$DRUETH31= <no>
$$ ##$DRUETH32= <no>
$$ ##$Description= <Avance-AV 600>
$$ ##$DppType= 0
$$ ##$FCUMEM= (0..7)
2093056 2093056 2093056 2093056 0 0 0 0
$$ ##$FCUPAL= (0..7)
260 260 260 260 0 0 0 0
$$ ##$FGSVTY= <no>
$$ ##$FQMIX= 0
$$ ##$FUNCMOD= <>
$$ ##$GCUTYPE= 2
$$ ##$GCUTYPE2= 0
$$ ##$GPREDEL= 0
$$ ##$GPSCUTY= <no>
$$ ##$GRADRES= 0
$$ ##$GTUTY= <no>
$$ ##$GradAmpGain= (0..1)
0 0
$$ ##$GradAmpMaxCurX= (0..1)
0 0
$$ ##$GradAmpMaxCurY= (0..1)
0 0
$$ ##$GradAmpMaxCurZ= (0..1)
10 0
$$ ##$GradAmpType= (0..1)
2 0
$$ ##$HDIETH1= <no>
$$ ##$HDIETH2= <no>
$$ ##$HDIETH3= <no>
$$ ##$HDIETH4= <no>
$$ ##$HFAC= 3
$$ ##$HPCU= 0
$$ ##$HPCUTY= <no>
$$ ##$HPTXLP= (0..3)
-1 -1 -1 -1
$$ ##$HPTXPI= (0..3)
0 0 0 0
$$ ##$HPTXPO= (0..3)
0 0 0 0
$$ ##$HPTXTY= (0..3)
0 0 0 0
$$ ##$IF451= 0
$$ ##$IFREQ= 1
$$ ##$INTFPR= 0
$$ ##$IPSOETH= <>
$$ ##$LOCKCONF= <>
$$ ##$LOCKTY= <tty04>
$$ ##$LOCSWID= 0
$$ ##$LOCSWIF= 0
$$ ##$LVDSSPLITETH1= <no>
$$ ##$LVDSSPLITETH2= <no>
$$ ##$LVDSSPLITETH3= <no>
$$ ##$LVDSSPLITETH4= <no>
$$ ##$Location= <>
$$ ##$M2FAC= 0
$$ ##$MAS= 0
$$ ##$MASETIME= 10
$$ ##$MASITIME= 10
$$ ##$MASTY= <no>
$$ ##$MAS_CT= 0
$$ ##$MAS_SG= 0
$$ ##$MAS_TO= 0
$$ ##$MEMPRM= 0
$$ ##$MHFAC= 0
$$ ##$MXFAC= 0
$$ ##$NAMPD1= <1H LNA>
$$ ##$NAMPD10= <>
$$ ##$NAMPD11= <>
$$ ##$NAMPD12= <>
$$ ##$NAMPD13= <>
$$ ##$NAMPD14= <>
$$ ##$NAMPD15= <>
$$ ##$NAMPD16= <>
$$ ##$NAMPD2= <XBB19F 2HS>
$$ ##$NAMPD3= <2H>
$$ ##$NAMPD4= <>
$$ ##$NAMPD5= <>
$$ ##$NAMPD6= <>
$$ ##$NAMPD7= <>
$$ ##$NAMPD8= <>
$$ ##$NAMPD9= <>
$$ ##$NFCU= 3
$$ ##$NFRED= 0
$$ ##$NMRCH= 2
$$ ##$NMRMEM= 16384
$$ ##$NPSGU= 0
$$ ##$NRCU= 1
$$ ##$NROUT= 1
$$ ##$NSGU= 3
$$ ##$OrderNo= <>
$$ ##$PAMPF1= (0..15)
75 24 64 96 0 0 0 0 0 0 0 0 0 0 0 0
$$ ##$PAMPF2= (0..15)
0 0 0 0 0 0 0 0 0 0 0 0 0 0 0 0
$$ ##$PAMPF3= (0..15)
0 0 0 0 0 0 0 0 0 0 0 0 0 0 0 0
$$ ##$PAMPF4= (0..15)
0 0 0 0 0 0 0 0 0 0 0 0 0 0 0 0
$$ ##$PAMPF5= (0..15)
0 0 0 0 0 0 0 0 0 0 0 0 0 0 0 0
$$ ##$PAMPF6= (0..15)
0 0 0 0 0 0 0 0 0 0 0 0 0 0 0 0
$$ ##$PAMPF7= (0..15)
0 0 0 0 0 0 0 0 0 0 0 0 0 0 0 0
$$ ##$PAMPF8= (0..15)
0 0 0 0 0 0 0 0 0 0 0 0 0 0 0 0
$$ ##$PH4= 0
$$ ##$PHF4TY= <no>
$$ ##$POWCHK= no
$$ ##$PRAMD1= (0..7)
2 0 0 536870912 0 0 0 0
$$ ##$PRAMD10= (0..7)
0 0 0 0 0 0 0 0
$$ ##$PRAMD11= (0..7)
0 0 0 0 0 0 0 0
$$ ##$PRAMD12= (0..7)
0 0 0 0 0 0 0 0
$$ ##$PRAMD13= (0..7)
0 0 0 0 0 0 0 0
$$ ##$PRAMD14= (0..7)
0 0 0 0 0 0 0 0
$$ ##$PRAMD15= (0..7)
0 0 0 0 0 0 0 0
$$ ##$PRAMD16= (0..7)
0 0 0 0 0 0 0 0
$$ ##$PRAMD17= (0..7)
0 0 0 0 0 0 0 0
$$ ##$PRAMD18= (0..7)
0 0 0 0 0 0 0 0
$$ ##$PRAMD19= (0..7)
0 0 0 0 0 0 0 0
$$ ##$PRAMD2= (0..7)
2147483644 2131230719 2147483647 603979775 0 0 0 0
$$ ##$PRAMD20= (0..7)
0 0 0 0 0 0 0 0
$$ ##$PRAMD21= (0..7)
0 0 0 0 0 0 0 0
$$ ##$PRAMD3= (0..7)
0 1048576 0 536870912 0 1048576 0 536870912
$$ ##$PRAMD4= (0..7)
0 0 0 0 0 0 0 0
$$ ##$PRAMD5= (0..7)
0 0 0 0 0 0 0 0
$$ ##$PRAMD6= (0..7)
0 0 0 0 0 0 0 0
$$ ##$PRAMD7= (0..7)
0 0 0 0 0 0 0 0
$$ ##$PRAMD8= (0..7)
0 0 0 0 0 0 0 0
$$ ##$PRAMD9= (0..7)
0 0 0 0 0 0 0 0
$$ ##$PRAMLED= (0..1)
15 15
$$ ##$PRAMP1= <tty10>
$$ ##$PRAMP2= <no>
$$ ##$PRAMP3= <no>
$$ ##$PRAMP4= <no>
$$ ##$PRAMP5= <no>
$$ ##$PRAMP6= <no>
$$ ##$PRAMP7= <no>
$$ ##$PRAMP8= <no>
$$ ##$PRAMPTP= 1
$$ ##$PREPTY= <no>
$$ ##$PREREC= (0..15)
0 0 0 0 0 0 0 0 0 0 0 0 0 0 0 0
$$ ##$PRESHLD= 0
$$ ##$PTS160= -1
$$ ##$PTSA2X= (0..7)
0 0 0 0 0 0 0 0
$$ ##$PTSF2X= (0..7)
0 0 0 0 0 0 0 0
$$ ##$PTSFMX= (0..19)
643.52499 643.52499 643.52499 0 0 0 0 0 0 0 0 0 0 0 0 0 0 0 0 0
$$ ##$PULCHK= no
$$ ##$PramDutyCycPerc= (0..15)
2 2 2 0 0 0 0 0 0 0 0 0 0 0 0 0
$$ ##$PramPeakPowerW= (0..15)
100 500 500 0 0 0 0 0 0 0 0 0 0 0 0 0
$$ ##$PramPulWidthMs= (0..15)
0.02 0.1 0.1 0 0 0 0 0 0 0 0 0 0 0 0 0
$$ ##$PreampMod01PN= <Z003462>
$$ ##$PreampMod01SN= <00394>
$$ ##$PreampMod02PN= <Z003506>
$$ ##$PreampMod02SN= <00417>
$$ ##$PreampMod03PN= <Z003473>
$$ ##$PreampMod03SN= <00395>
$$ ##$PreampMod04PN= <>
$$ ##$PreampMod04SN= <>
$$ ##$PreampMod05PN= <>
$$ ##$PreampMod05SN= <>
$$ ##$PreampMod06PN= <>
$$ ##$PreampMod06SN= <>
$$ ##$PreampMod07PN= <>
$$ ##$PreampMod07SN= <>
$$ ##$PreampMod08PN= <>
$$ ##$PreampMod08SN= <>
$$ ##$PreampMod09PN= <>
$$ ##$PreampMod09SN= <>
$$ ##$PreampMod10PN= <>
$$ ##$PreampMod10SN= <>
$$ ##$PreampMod11PN= <>
$$ ##$PreampMod11SN= <>
$$ ##$PreampMod12PN= <>
$$ ##$PreampMod12SN= <>
$$ ##$PreampMod13PN= <>
$$ ##$PreampMod13SN= <>
$$ ##$PreampMod14PN= <>
$$ ##$PreampMod14SN= <>
$$ ##$PreampMod15PN= <>
$$ ##$PreampMod15SN= <>
$$ ##$PreampMod16PN= <>
$$ ##$PreampMod16SN= <>
$$ ##$PreampModBisDat= (0..15)
20050722 20050719 20050729 0 0 0 0 0 0 0 0 0 0 0 0 0
$$ ##$ProdigyEth= <no>
$$ ##$RCUCDS= (0..7)
0 0 0 0 0 0 0 0
$$ ##$RCUCFS= (0..7)
0 0 0 0 0 0 0 0
$$ ##$RCUCSS= (0..7)
0 0 0 0 0 0 0 0
$$ ##$RCUI2C1= (0..7)
0 0 0 0 0 0 0 0
$$ ##$RCUI2C2= (0..7)
0 0 0 0 0 0 0 0
$$ ##$RCUI2C3= (0..7)
0 0 0 0 0 0 0 0
$$ ##$RCUI2C4= (0..7)
0 0 0 0 0 0 0 0
$$ ##$RCUI2C5= (0..7)
0 0 0 0 0 0 0 0
$$ ##$RCUI2C6= (0..7)
0 0 0 0 0 0 0 0
$$ ##$RCUI2C7= (0..7)
0 0 0 0 0 0 0 0
$$ ##$RCUI2C8= (0..7)
0 0 0 0 0 0 0 0
$$ ##$RDCU= 0
$$ ##$RFSINPUT= (0..1)
0 0
$$ ##$RFSVTY= <no>
$$ ##$RGTYPE= (0..31)
9 0 0 0 0 0 0 0 0 0 0 0 0 0 0 0 0 0 0 0 0 0 0 0 0 0 0 0 0 0 0 0
$$ ##$RG_max= (0..31)
2050 0 0 0 0 0 0 0 0 0 0 0 0 0 0 0 0 0 0 0 0 0 0 0 0 0 0 0 0 0 0 0
$$ ##$RG_min= (0..31)
0.25 0 0 0 0 0 0 0 0 0 0 0 0 0 0 0 0 0 0 0 0 0 0 0 0 0 0 0 0 0 0 0
$$ ##$RG_tab1= (0..255)
0.25 0.28 0.32 0.35 0.4 0.44 0.5 0.56 0.64 0.7 0.8 0.89 1 1.12 1.28 1.4
1.6 1.78 2 2.25 2.56 2.8 3.2 3.56 4 4.5 5 5.6 6.35 7.12 8 9 10 11.3 12.7
14.2 16 18 20.2 22.6 25.4 28.5 32 36 40.3 45.2 50.8 57 64 71.8 80.6 90.5
101 114 128 144 161 181 203 228 256 287 322 362 406 456 512 575 645 724
812 912 1030 1150 1290 1440 1620 1820 2050 -1 -1 -1 -1 -1 -1 -1 -1 -1 -1
-1 -1 -1 -1 -1 -1 -1 -1 -1 -1 -1 -1 -1 -1 -1 -1 -1 -1 -1 -1 -1 -1 -1 -1
-1 -1 -1 -1 -1 -1 -1 -1 -1 -1 -1 -1 -1 -1 -1 -1 -1 -1 -1 -1 -1 -1 -1 -1
-1 -1 -1 -1 -1 -1 -1 -1 -1 -1 -1 -1 -1 -1 -1 -1 -1 -1 -1 -1 -1 -1 -1 -1
-1 -1 -1 -1 -1 -1 -1 -1 -1 -1 -1 -1 -1 -1 -1 -1 -1 -1 -1 -1 -1 -1 -1 -1
-1 -1 -1 -1 -1 -1 -1 -1 -1 -1 -1 -1 -1 -1 -1 -1 -1 -1 -1 -1 -1 -1 -1 -1
-1 -1 -1 -1 -1 -1 -1 -1 -1 -1 -1 -1 -1 -1 -1 -1 -1 -1 -1 -1 -1 -1 -1 -1
-1 -1 -1 -1 -1 -1 -1 -1 -1 -1 -1 -1 -1 -1 -1 -1 -1 -1 -1 -1 -1 -1 -1
$$ ##$RG_tab2= (0..255)
-1 -1 -1 -1 -1 -1 -1 -1 -1 -1 -1 -1 -1 -1 -1 -1 -1 -1 -1 -1 -1 -1 -1 -1
-1 -1 -1 -1 -1 -1 -1 -1 -1 -1 -1 -1 -1 -1 -1 -1 -1 -1 -1 -1 -1 -1 -1 -1
-1 -1 -1 -1 -1 -1 -1 -1 -1 -1 -1 -1 -1 -1 -1 -1 -1 -1 -1 -1 -1 -1 -1 -1
-1 -1 -1 -1 -1 -1 -1 -1 -1 -1 -1 -1 -1 -1 -1 -1 -1 -1 -1 -1 -1 -1 -1 -1
-1 -1 -1 -1 -1 -1 -1 -1 -1 -1 -1 -1 -1 -1 -1 -1 -1 -1 -1 -1 -1 -1 -1 -1
-1 -1 -1 -1 -1 -1 -1 -1 -1 -1 -1 -1 -1 -1 -1 -1 -1 -1 -1 -1 -1 -1 -1 -1
-1 -1 -1 -1 -1 -1 -1 -1 -1 -1 -1 -1 -1 -1 -1 -1 -1 -1 -1 -1 -1 -1 -1 -1
-1 -1 -1 -1 -1 -1 -1 -1 -1 -1 -1 -1 -1 -1 -1 -1 -1 -1 -1 -1 -1 -1 -1 -1
-1 -1 -1 -1 -1 -1 -1 -1 -1 -1 -1 -1 -1 -1 -1 -1 -1 -1 -1 -1 -1 -1 -1 -1
-1 -1 -1 -1 -1 -1 -1 -1 -1 -1 -1 -1 -1 -1 -1 -1 -1 -1 -1 -1 -1 -1 -1 -1
-1 -1 -1 -1 -1 -1 -1 -1 -1 -1 -1 -1 -1 -1 -1 -1
$$ ##$RG_tab3= (0..255)
-1 -1 -1 -1 -1 -1 -1 -1 -1 -1 -1 -1 -1 -1 -1 -1 -1 -1 -1 -1 -1 -1 -1 -1
-1 -1 -1 -1 -1 -1 -1 -1 -1 -1 -1 -1 -1 -1 -1 -1 -1 -1 -1 -1 -1 -1 -1 -1
-1 -1 -1 -1 -1 -1 -1 -1 -1 -1 -1 -1 -1 -1 -1 -1 -1 -1 -1 -1 -1 -1 -1 -1
-1 -1 -1 -1 -1 -1 -1 -1 -1 -1 -1 -1 -1 -1 -1 -1 -1 -1 -1 -1 -1 -1 -1 -1
-1 -1 -1 -1 -1 -1 -1 -1 -1 -1 -1 -1 -1 -1 -1 -1 -1 -1 -1 -1 -1 -1 -1 -1
-1 -1 -1 -1 -1 -1 -1 -1 -1 -1 -1 -1 -1 -1 -1 -1 -1 -1 -1 -1 -1 -1 -1 -1
-1 -1 -1 -1 -1 -1 -1 -1 -1 -1 -1 -1 -1 -1 -1 -1 -1 -1 -1 -1 -1 -1 -1 -1
-1 -1 -1 -1 -1 -1 -1 -1 -1 -1 -1 -1 -1 -1 -1 -1 -1 -1 -1 -1 -1 -1 -1 -1
-1 -1 -1 -1 -1 -1 -1 -1 -1 -1 -1 -1 -1 -1 -1 -1 -1 -1 -1 -1 -1 -1 -1 -1
-1 -1 -1 -1 -1 -1 -1 -1 -1 -1 -1 -1 -1 -1 -1 -1 -1 -1 -1 -1 -1 -1 -1 -1
-1 -1 -1 -1 -1 -1 -1 -1 -1 -1 -1 -1 -1 -1 -1 -1
$$ ##$RG_tab4= (0..255)
-1 -1 -1 -1 -1 -1 -1 -1 -1 -1 -1 -1 -1 -1 -1 -1 -1 -1 -1 -1 -1 -1 -1 -1
-1 -1 -1 -1 -1 -1 -1 -1 -1 -1 -1 -1 -1 -1 -1 -1 -1 -1 -1 -1 -1 -1 -1 -1
-1 -1 -1 -1 -1 -1 -1 -1 -1 -1 -1 -1 -1 -1 -1 -1 -1 -1 -1 -1 -1 -1 -1 -1
-1 -1 -1 -1 -1 -1 -1 -1 -1 -1 -1 -1 -1 -1 -1 -1 -1 -1 -1 -1 -1 -1 -1 -1
-1 -1 -1 -1 -1 -1 -1 -1 -1 -1 -1 -1 -1 -1 -1 -1 -1 -1 -1 -1 -1 -1 -1 -1
-1 -1 -1 -1 -1 -1 -1 -1 -1 -1 -1 -1 -1 -1 -1 -1 -1 -1 -1 -1 -1 -1 -1 -1
-1 -1 -1 -1 -1 -1 -1 -1 -1 -1 -1 -1 -1 -1 -1 -1 -1 -1 -1 -1 -1 -1 -1 -1
-1 -1 -1 -1 -1 -1 -1 -1 -1 -1 -1 -1 -1 -1 -1 -1 -1 -1 -1 -1 -1 -1 -1 -1
-1 -1 -1 -1 -1 -1 -1 -1 -1 -1 -1 -1 -1 -1 -1 -1 -1 -1 -1 -1 -1 -1 -1 -1
-1 -1 -1 -1 -1 -1 -1 -1 -1 -1 -1 -1 -1 -1 -1 -1 -1 -1 -1 -1 -1 -1 -1 -1
-1 -1 -1 -1 -1 -1 -1 -1 -1 -1 -1 -1 -1 -1 -1 -1
$$ ##$RG_tab5= (0..255)
-1 -1 -1 -1 -1 -1 -1 -1 -1 -1 -1 -1 -1 -1 -1 -1 -1 -1 -1 -1 -1 -1 -1 -1
-1 -1 -1 -1 -1 -1 -1 -1 -1 -1 -1 -1 -1 -1 -1 -1 -1 -1 -1 -1 -1 -1 -1 -1
-1 -1 -1 -1 -1 -1 -1 -1 -1 -1 -1 -1 -1 -1 -1 -1 -1 -1 -1 -1 -1 -1 -1 -1
-1 -1 -1 -1 -1 -1 -1 -1 -1 -1 -1 -1 -1 -1 -1 -1 -1 -1 -1 -1 -1 -1 -1 -1
-1 -1 -1 -1 -1 -1 -1 -1 -1 -1 -1 -1 -1 -1 -1 -1 -1 -1 -1 -1 -1 -1 -1 -1
-1 -1 -1 -1 -1 -1 -1 -1 -1 -1 -1 -1 -1 -1 -1 -1 -1 -1 -1 -1 -1 -1 -1 -1
-1 -1 -1 -1 -1 -1 -1 -1 -1 -1 -1 -1 -1 -1 -1 -1 -1 -1 -1 -1 -1 -1 -1 -1
-1 -1 -1 -1 -1 -1 -1 -1 -1 -1 -1 -1 -1 -1 -1 -1 -1 -1 -1 -1 -1 -1 -1 -1
-1 -1 -1 -1 -1 -1 -1 -1 -1 -1 -1 -1 -1 -1 -1 -1 -1 -1 -1 -1 -1 -1 -1 -1
-1 -1 -1 -1 -1 -1 -1 -1 -1 -1 -1 -1 -1 -1 -1 -1 -1 -1 -1 -1 -1 -1 -1 -1
-1 -1 -1 -1 -1 -1 -1 -1 -1 -1 -1 -1 -1 -1 -1 -1
$$ ##$RG_tab6= (0..255)
-1 -1 -1 -1 -1 -1 -1 -1 -1 -1 -1 -1 -1 -1 -1 -1 -1 -1 -1 -1 -1 -1 -1 -1
-1 -1 -1 -1 -1 -1 -1 -1 -1 -1 -1 -1 -1 -1 -1 -1 -1 -1 -1 -1 -1 -1 -1 -1
-1 -1 -1 -1 -1 -1 -1 -1 -1 -1 -1 -1 -1 -1 -1 -1 -1 -1 -1 -1 -1 -1 -1 -1
-1 -1 -1 -1 -1 -1 -1 -1 -1 -1 -1 -1 -1 -1 -1 -1 -1 -1 -1 -1 -1 -1 -1 -1
-1 -1 -1 -1 -1 -1 -1 -1 -1 -1 -1 -1 -1 -1 -1 -1 -1 -1 -1 -1 -1 -1 -1 -1
-1 -1 -1 -1 -1 -1 -1 -1 -1 -1 -1 -1 -1 -1 -1 -1 -1 -1 -1 -1 -1 -1 -1 -1
-1 -1 -1 -1 -1 -1 -1 -1 -1 -1 -1 -1 -1 -1 -1 -1 -1 -1 -1 -1 -1 -1 -1 -1
-1 -1 -1 -1 -1 -1 -1 -1 -1 -1 -1 -1 -1 -1 -1 -1 -1 -1 -1 -1 -1 -1 -1 -1
-1 -1 -1 -1 -1 -1 -1 -1 -1 -1 -1 -1 -1 -1 -1 -1 -1 -1 -1 -1 -1 -1 -1 -1
-1 -1 -1 -1 -1 -1 -1 -1 -1 -1 -1 -1 -1 -1 -1 -1 -1 -1 -1 -1 -1 -1 -1 -1
-1 -1 -1 -1 -1 -1 -1 -1 -1 -1 -1 -1 -1 -1 -1 -1
$$ ##$RG_tab7= (0..255)
-1 -1 -1 -1 -1 -1 -1 -1 -1 -1 -1 -1 -1 -1 -1 -1 -1 -1 -1 -1 -1 -1 -1 -1
-1 -1 -1 -1 -1 -1 -1 -1 -1 -1 -1 -1 -1 -1 -1 -1 -1 -1 -1 -1 -1 -1 -1 -1
-1 -1 -1 -1 -1 -1 -1 -1 -1 -1 -1 -1 -1 -1 -1 -1 -1 -1 -1 -1 -1 -1 -1 -1
-1 -1 -1 -1 -1 -1 -1 -1 -1 -1 -1 -1 -1 -1 -1 -1 -1 -1 -1 -1 -1 -1 -1 -1
-1 -1 -1 -1 -1 -1 -1 -1 -1 -1 -1 -1 -1 -1 -1 -1 -1 -1 -1 -1 -1 -1 -1 -1
-1 -1 -1 -1 -1 -1 -1 -1 -1 -1 -1 -1 -1 -1 -1 -1 -1 -1 -1 -1 -1 -1 -1 -1
-1 -1 -1 -1 -1 -1 -1 -1 -1 -1 -1 -1 -1 -1 -1 -1 -1 -1 -1 -1 -1 -1 -1 -1
-1 -1 -1 -1 -1 -1 -1 -1 -1 -1 -1 -1 -1 -1 -1 -1 -1 -1 -1 -1 -1 -1 -1 -1
-1 -1 -1 -1 -1 -1 -1 -1 -1 -1 -1 -1 -1 -1 -1 -1 -1 -1 -1 -1 -1 -1 -1 -1
-1 -1 -1 -1 -1 -1 -1 -1 -1 -1 -1 -1 -1 -1 -1 -1 -1 -1 -1 -1 -1 -1 -1 -1
-1 -1 -1 -1 -1 -1 -1 -1 -1 -1 -1 -1 -1 -1 -1 -1
$$ ##$RG_tab8= (0..255)
-1 -1 -1 -1 -1 -1 -1 -1 -1 -1 -1 -1 -1 -1 -1 -1 -1 -1 -1 -1 -1 -1 -1 -1
-1 -1 -1 -1 -1 -1 -1 -1 -1 -1 -1 -1 -1 -1 -1 -1 -1 -1 -1 -1 -1 -1 -1 -1
-1 -1 -1 -1 -1 -1 -1 -1 -1 -1 -1 -1 -1 -1 -1 -1 -1 -1 -1 -1 -1 -1 -1 -1
-1 -1 -1 -1 -1 -1 -1 -1 -1 -1 -1 -1 -1 -1 -1 -1 -1 -1 -1 -1 -1 -1 -1 -1
-1 -1 -1 -1 -1 -1 -1 -1 -1 -1 -1 -1 -1 -1 -1 -1 -1 -1 -1 -1 -1 -1 -1 -1
-1 -1 -1 -1 -1 -1 -1 -1 -1 -1 -1 -1 -1 -1 -1 -1 -1 -1 -1 -1 -1 -1 -1 -1
-1 -1 -1 -1 -1 -1 -1 -1 -1 -1 -1 -1 -1 -1 -1 -1 -1 -1 -1 -1 -1 -1 -1 -1
-1 -1 -1 -1 -1 -1 -1 -1 -1 -1 -1 -1 -1 -1 -1 -1 -1 -1 -1 -1 -1 -1 -1 -1
-1 -1 -1 -1 -1 -1 -1 -1 -1 -1 -1 -1 -1 -1 -1 -1 -1 -1 -1 -1 -1 -1 -1 -1
-1 -1 -1 -1 -1 -1 -1 -1 -1 -1 -1 -1 -1 -1 -1 -1 -1 -1 -1 -1 -1 -1 -1 -1
-1 -1 -1 -1 -1 -1 -1 -1 -1 -1 -1 -1 -1 -1 -1 -1
$$ ##$RG_tabA= (0..255)
0.25 0.28 0.32 0.35 0.4 0.44 0.5 0.56 0.64 0.7 0.8 0.89 1 1.12 1.28 1.4
1.6 1.78 2 2.25 2.56 2.8 3.2 3.56 4 4.5 5 5.6 6.35 7.12 8 9 10 11.3 12.7
14.2 16 18 20.2 22.6 25.4 28.5 32 36 40.3 45.2 50.8 57 64 71.8 80.6 90.5
101 114 128 144 161 181 203 228 256 287 322 362 406 456 512 575 645 724
812 912 1030 1150 1290 1440 1620 1820 2050 -1 -1 -1 -1 -1 -1 -1 -1 -1 -1
-1 -1 -1 -1 -1 -1 -1 -1 -1 -1 -1 -1 -1 -1 -1 -1 -1 -1 -1 -1 -1 -1 -1 -1
-1 -1 -1 -1 -1 -1 -1 -1 -1 -1 -1 -1 -1 -1 -1 -1 -1 -1 -1 -1 -1 -1 -1 -1
-1 -1 -1 -1 -1 -1 -1 -1 -1 -1 -1 -1 -1 -1 -1 -1 -1 -1 -1 -1 -1 -1 -1 -1
-1 -1 -1 -1 -1 -1 -1 -1 -1 -1 -1 -1 -1 -1 -1 -1 -1 -1 -1 -1 -1 -1 -1 -1
-1 -1 -1 -1 -1 -1 -1 -1 -1 -1 -1 -1 -1 -1 -1 -1 -1 -1 -1 -1 -1 -1 -1 -1
-1 -1 -1 -1 -1 -1 -1 -1 -1 -1 -1 -1 -1 -1 -1 -1 -1 -1 -1 -1 -1 -1 -1 -1
-1 -1 -1 -1 -1 -1 -1 -1 -1 -1 -1 -1 -1 -1 -1 -1 -1 -1 -1 -1 -1 -1 -1
$$ ##$ROUT14= (0..7)
0 0 0 0 0 0 0 0
$$ ##$ROUTER= 2
$$ ##$RX22TY= <no>
$$ ##$RXFMAX= (0..7)
647.5 -1 -1 -1 -1 -1 -1 -1
$$ ##$RXFMIN= (0..7)
5 -1 -1 -1 -1 -1 -1 -1
$$ ##$RXINTLV= (0..7)
0 0 0 0 0 0 0 0
$$ ##$RXMSTY= <no>
$$ ##$SCMTY= <no>
$$ ##$SGUC1= (0..15)
0 0 0 0 0 0 0 0 0 0 0 0 0 0 0 0
$$ ##$SGUC2= (0..15)
0 0 0 0 0 0 0 0 0 0 0 0 0 0 0 0
$$ ##$SLCBCONF= <H_>
$$ ##$SPECTR= 5
$$ ##$SY2FLAG= 0
$$ ##$SYNCTRIG= 0
$$ ##$SamChgEth= (0..3)
<no> <no> <no> <no>
$$ ##$Sgu1PowerLevels= (0..7)
0 0 0 0 0 0 0 0
$$ ##$Sgu2PowerLevels= (0..7)
0 0 0 0 0 0 0 0
$$ ##$Sgu3PowerLevels= (0..7)
0 0 0 0 0 0 0 0
$$ ##$Sgu4PowerLevels= (0..7)
0 0 0 0 0 0 0 0
$$ ##$Sgu5PowerLevels= (0..7)
0 0 0 0 0 0 0 0
$$ ##$Sgu6PowerLevels= (0..7)
0 0 0 0 0 0 0 0
$$ ##$Sgu7PowerLevels= (0..7)
0 0 0 0 0 0 0 0
$$ ##$Sgu8PowerLevels= (0..7)
0 0 0 0 0 0 0 0
$$ ##$SguType= 1
$$ ##$ShimPowMaxUA= (0..63)
130000 130000 130000 130000 130000 130000 130000 130000 130000 130000 130000
130000 130000 130000 130000 130000 130000 130000 130000 130000 130000 130000
130000 130000 130000 130000 130000 130000 130000 130000 130000 130000 130000
130000 130000 130000 130000 130000 130000 0 0 0 0 0 0 0 0 0 0 0 0 0 0 0
0 0 0 0 0 0 0 0 0 0
$$ ##$ShimPowMaxUC= (0..63)
131072 131072 131072 131072 131072 131072 131072 131072 131072 131072 131072
131072 131072 131072 131072 131072 131072 131072 131072 131072 131072 131072
131072 131072 131072 131072 131072 131072 131072 131072 131072 131072 131072
131072 131072 131072 131072 131072 131072 0 0 0 0 0 0 0 0 0 0 0 0 0 0 0
0 0 0 0 0 0 0 0 0 0
$$ ##$ShimPowMaxUG= (0..63)
524287 524287 524287 524287 524287 524287 524287 524287 524287 524287 524287
524287 524287 524287 524287 524287 524287 524287 524287 524287 524287 524287
524287 524287 524287 524287 524287 524287 524287 524287 524287 524287 524287
524287 524287 524287 524287 524287 524287 524287 0 0 0 0 0 0 0 0 0 0 0
0 0 0 0 0 0 0 0 0 0 0 0 0
$$ ##$ShimPowRcbType= 2
$$ ##$ShimPowRes= (0..63)
1 1 1 1 1 1 1 1 1 1 1 1 1 4 4 4 4 4 4 4 4 4 4 4 4 4 4 4 4 4 4 4 4 4 4 4
4 4 4 0 0 0 0 0 0 0 0 0 0 0 0 0 0 0 0 0 0 0 0 0 0 0 0 0
$$ ##$ShimPowRng0= (0..63)
0.016 0.11 0.526 0.526 0.526 0.526 0.526 0.526 0.526 0.526 0.526 0.526
0.526 0.016 0.11 0.526 0.526 0.526 0.526 0.526 0.526 0.526 0.526 0.526
0.526 0.526 0.016 0.11 0.526 0.526 0.526 0.526 0.526 0.526 0.526 0.526
0.526 0.526 0.526 0 0 0 0 0 0 0 0 0 0 0 0 0 0 0 0 0 0 0 0 0 0 0 0 0
$$ ##$ShimPowRng1= (0..63)
0.059 0.245 1 1 1 1 1 1 1 1 1 1 1 0.059 0.245 1 1 1 1 1 1 1 1 1 1 1 0.059
0.245 1 1 1 1 1 1 1 1 1 1 1 0 0 0 0 0 0 0 0 0 0 0 0 0 0 0 0 0 0 0 0 0 0
0 0 0
$$ ##$ShimPowRng2= (0..63)
0.132 0.495 1 1 1 1 1 1 1 1 1 1 1 0.132 0.495 1 1 1 1 1 1 1 1 1 1 1 0.132
0.495 1 1 1 1 1 1 1 1 1 1 1 0 0 0 0 0 0 0 0 0 0 0 0 0 0 0 0 0 0 0 0 0 0
0 0 0
$$ ##$ShimPowRng3= (0..63)
0.485 1 1 1 1 1 1 1 1 1 1 1 1 0.485 1 1 1 1 1 1 1 1 1 1 1 1 0.485 1 1 1
1 1 1 1 1 1 1 1 1 0 0 0 0 0 0 0 0 0 0 0 0 0 0 0 0 0 0 0 0 0 0 0 0 0
$$ ##$ShimSysFunc= (0..63)
1 2 3 0 4 5 6 0 0 31 32 33 34 0 12 11 10 9 8 7 24 23 22 21 20 19 0 18 26
25 16 17 30 29 28 27 13 14 15 0 0 0 0 0 0 0 0 0 0 0 0 0 0 0 0 0 0 0 0 0
0 0 0 0
$$ ##$ShimSysMatrix= 1
$$ ##$ShimSysType= 3
$$ ##$TFXNUM= 0
$$ ##$TRIPLO2= 0
$$ ##$VTU= 1
$$ ##$VTUETH= <no>
$$ ##$VTUTY= <tty05>
$$ ##$WBREFAM= (0..15)
100 100 100 100 100 100 100 100 100 100 100 100 100 100 100 100
$$ ##$WBREFLM= (0..15)
0 0 0 0 0 0 0 0 0 0 0 0 0 0 0 0
$$ ##$WBREFPH= (0..15)
0 0 0 0 0 0 0 0 0 0 0 0 0 0 0 0
$$ ##$WBSGU= (0..15)
0 0 0 0 0 0 0 0 0 0 0 0 0 0 0 0
$$ ##$XFAC= 2
$$ ##END=
##$RELAX= 
$$ Bruker specific parameters
$$ --------------------------
##$DATPATH= <Z:\Data\IPC2019>
##$EXPNO= 67
##$NAME= <Rudi>
##$PROCNO= 1
##$ACQT0= -1.89075630252101
##$AMP= (0..31)
100 100 100 100 100 100 100 100 100 100 100 100 100 100 100 100 100 100
100 100 100 100 100 100 100 100 100 100 100 100 100 100
##$AMPCOIL= (0..19)
0 0 0 0 0 0 0 0 0 0 0 0 0 0 0 0 0 0 0 0
##$ANAVPT= -1
##$AQSEQ= 0
##$AQ_mod= 3
##$AUNM= <au_zg>
##$AUTOPOS= <>
##$BF1= 150.940526
##$BF2= 600.28
##$BF3= 150.940526
##$BF4= 150.940526
##$BF5= 150.940526
##$BF6= 150.940526
##$BF7= 150.940526
##$BF8= 150.940526
##$BYTORDA= 0
##$CAGPARS= (0..11)
0 0 0 0 0 0 0 0 0 0 0 0
##$CFDGTYP= 0
##$CFRGTYP= 9
##$CHEMSTR= <none>
##$CNST= (0..63)
1 1 1 1 1 1 1 1 1 1 1 1 1 1 1 1 1 1 1 1 1 1 1 1 1 1 1 1 1 1 1 1 1 1 1 1
1 1 1 1 1 1 1 1 1 1 1 1 1 1 1 1 1 1 1 1 1 1 1 1 1 1 1 1
##$CPDPRG= (0..8)
<> <> <waltz16> <> <> <> <> <> <>
##$D= (0..63)
0 2 0 0 0 0 0 0 0 0 0 0.03 0 0 0 0 0.0002 0 0 0 0 0 0 0 0 0 0 0 0 0 0 0
0 0 0 0 0 0 0 0 0 0 0 0 0 0 0 0 0 0 0 0 0 0 0 0 0 0 0 0 0 0 0 0
##$DATE= 1560526345
##$DE= 6.5
##$DECBNUC= <off>
##$DECIM= 373.333333333333
##$DECNUC= <off>
##$DECSTAT= 4
##$DIGMOD= 1
##$DIGTYP= 12
##$DQDMODE= 0
##$DR= 21
##$DS= 4
##$DSPFIRM= 0
##$DSPFVS= 20
##$DTYPA= 0
##$EXP= <C13CPD>
##$F1LIST= <>
##$F2LIST= <>
##$F3LIST= <>
##$FCUCHAN= (0..9)
0 1 2 0 0 0 0 0 0 0
##$FL1= 0
##$FL2= 0
##$FL3= 0
##$FL4= 0
##$FOV= 0
##$FQ1LIST= <>
##$FQ2LIST= <>
##$FQ3LIST= <>
##$FQ4LIST= <>
##$FQ5LIST= <>
##$FQ6LIST= <>
##$FQ7LIST= <>
##$FQ8LIST= <>
##$FRQLO3= 1221314.11058
##$FRQLO3N= 0
##$FS= (0..7)
83 83 83 83 83 83 83 83
##$FTLPGN= 0
##$FW= 250000
##$FnILOOP= 0
##$FnMODE= 0
##$FnTYPE= 0
##$GPNAM= (0..31)
<> <> <> <> <> <> <> <> <> <> <> <> <> <> <> <> <> <> <> <> <> <> <> <>
<> <> <> <> <> <> <> <>
##$GPX= (0..31)
0 0 0 0 0 0 0 0 0 0 0 0 0 0 0 0 0 0 0 0 0 0 0 0 0 0 0 0 0 0 0 0
##$GPY= (0..31)
0 0 0 0 0 0 0 0 0 0 0 0 0 0 0 0 0 0 0 0 0 0 0 0 0 0 0 0 0 0 0 0
##$GPZ= (0..31)
0 0 0 0 0 0 0 0 0 0 0 0 0 0 0 0 0 0 0 0 0 0 0 0 0 0 0 0 0 0 0 0
##$GRDPROG= <>
##$GRPDLY= 67.9972076416016
##$HDDUTY= 20
##$HDRATE= 1
##$HGAIN= (0..3)
0 0 0 0
##$HL1= 0
##$HL2= 0
##$HL3= 0
##$HL4= 0
##$HOLDER= 0
##$HPMOD= (0..7)
0 0 0 0 0 0 0 0
##$HPPRGN= 0
##$IN= (0..63)
0 0 0 0 0 0 0 0 0 0 0 0 0 0 0 0 0 0 0 0 0 0 0 0 0 0 0 0 0 0 0 0 0 0 0 0
0 0 0 0 0 0 0 0 0 0 0 0 0 0 0 0 0 0 0 0 0 0 0 0 0 0 0 0
##$INF= (0..7)
0 0 0 0 0 0 0 0
##$INP= (0..63)
0 0 0 0 0 0 0 0 0 0 0 0 0 0 0 0 0 0 0 0 0 0 0 0 0 0 0 0 0 0 0 0 0 0 0 0
0 0 0 0 0 0 0 0 0 0 0 0 0 0 0 0 0 0 0 0 0 0 0 0 0 0 0 0
##$INSTRUM= <spect>
##$L= (0..31)
1 1 1 1 1 1 1 1 1 1 1 1 1 1 1 1 1 1 1 1 1 1 1 1 1 1 1 1 1 1 1 1
##$LFILTER= 100
##$LGAIN= -12
##$LINPSTP= 0
##$LOCKED= yes
##$LOCKFLD= -7485
##$LOCKGN= 130.699996948242
##$LOCKPOW= -30
##$LOCKPPM= 7.24000024795532
##$LOCNUC= <2H>
##$LOCPHAS= 111
##$LOCSHFT= yes
##$LOCSW= 0
##$LTIME= 0.400000005960464
##$MASR= 4200
##$MASRLST= <masrlst>
##$MULEXPNO= (0..15)
0 0 0 0 0 0 0 0 0 0 0 0 0 0 0 0
##$NBL= 1
##$NC= -5
##$NLOGCH= 1
##$NOVFLW= 0
##$NS= 6144
##$NUC1= <13C>
##$NUC2= <1H>
##$NUC3= <off>
##$NUC4= <off>
##$NUC5= <off>
##$NUC6= <off>
##$NUC7= <off>
##$NUC8= <off>
##$NUCLEUS= <off>
##$NUSLIST= <automatic>
##$NusAMOUNT= 25
##$NusFPNZ= no
##$NusJSP= 0
##$NusSEED= 54321
##$NusT2= 1
##$NusTD= 0
##$O1= 25659.88942
##$O2= 2401.12000005865
##$O3= 15093.3974343843
##$O4= 15093.3974343843
##$O5= 15093.3974343843
##$O6= 15093.3974343843
##$O7= 15093.3974343843
##$O8= 15093.3974343843
##$OVERFLW= 0
##$P= (0..63)
9 9 18 10.25 20.5 16.5 25 50 350 25 50 40000 40000 2000 0 0 1000 2000 500
600 2500 0 0 0 1000 0 500 9 1000 2000 0 0 3700 0 0 0 80000 0 0 1700 4000
0 0 10000 740 0 40000 1050 2000 0 0 0 0 0 0 0 0 0 0 0 0 0 0 1400
##$PACOIL= (0..15)
0 0 0 0 0 0 0 0 0 0 0 0 0 0 0 0
##$PAPS= 0
##$PARMODE= 0
##$PCPD= (0..9)
0 60 70 0 0 0 0 0 0 0
##$PEXSEL= (0..9)
1 1 1 1 1 1 1 1 1 1
##$PHCOR= (0..31)
0 0 0 0 0 0 0 0 0 0 0 0 0 0 0 0 0 0 0 0 0 0 0 0 0 0 0 0 0 0 0 0
##$PHLIST= <>
##$PHP= 2
##$PH_ref= 0
##$PL= (0..63)
120 120 120 120 120 120 120 120 120 120 120 120 120 120 120 120 120 120
120 120 120 120 120 120 120 120 120 120 120 120 120 120 120 120 120 120
120 120 120 120 120 120 120 120 120 120 120 120 120 120 120 120 120 120
120 120 120 120 120 120 120 120 120 120
##$PLSTEP= 0.1
##$PLSTRT= -6
##$PLW= (0..63)
0 62 25.16 0 0 0 0 0 0 0 8.0352 0.32141 0.53946 0.27135 0 4.2294 0 0 62
1.395 0 0.00010573 0 0 0.0016918 0 4.2294e-006 0 0 8.0352 0.53946 2.1579
0 0 0 0 0 0 0 0 0 0 0 0 0 0 0 0 0 0 0 0 0 0 0 0 0 0 0 0 0 0 0 0
##$PLWMAX= (0..7)
378 63.2 0 0 0 0 0 0
##$POWMOD= 0
##$PQPHASE= 0
##$PQSCALE= 1
##$PR= 1
##$PRECHAN= (0..15)
-1 1 0 -1 2 -1 -1 -1 -1 -1 -1 -1 -1 -1 -1 -1
##$PRGAIN= 0
##$PROBHD= <5 mm DUL 13C-1H/D Z-GRD Z8646/0002
>
##$PULPROG= <zgpg30>
##$PW= 0
##$PYNM= <>
##$QNP= 0
##$RD= 0
##$RECCHAN= (0..15)
0 1 0 0 0 0 0 0 0 0 0 0 0 0 0 0
##$RECPH= 0
##$RECPRE= (0..15)
-1 1 -1 -1 -1 -1 -1 -1 -1 -1 -1 -1 -1 -1 -1 -1
##$RECPRFX= (0..15)
1 0 0 0 0 0 0 0 0 0 0 0 0 0 0 0
##$RECSEL= (0..15)
0 1 0 0 0 0 0 0 0 0 0 0 0 0 0 0
##$RG= 2050
##$RO= 0
##$ROUTWD1= (0..23)
1 2 2 2 2 2 2 2 0 0 0 1 0 0 0 1 0 0 0 0 0 0 0 0
##$ROUTWD2= (0..23)
1 2 2 2 2 2 2 2 0 0 0 0 0 0 0 0 0 0 0 0 0 0 0 0
##$RSEL= (0..15)
0 1 2 0 0 0 0 0 0 0 0 0 0 0 0 0
##$S= (0..7)
83 83 83 83 83 83 83 83
##$SELREC= (0..9)
0 0 0 0 0 0 0 0 0 0
##$SFO1= 150.96618588942
##$SFO2= 600.28240112
##$SFO3= 150.955619397434
##$SFO4= 150.955619397434
##$SFO5= 150.955619397434
##$SFO6= 150.955619397434
##$SFO7= 150.955619397434
##$SFO8= 150.955619397434
##$SOLVENT= <CDCl3>
##$SOLVOLD= <off>
##$SP= (0..63)
120 120 120 120 120 120 120 120 120 120 120 120 120 120 120 120 120 120
120 120 120 120 120 120 120 120 120 120 120 120 120 120 120 120 120 120
120 120 120 120 120 120 120 120 120 120 120 120 120 120 120 120 120 120
120 120 120 120 120 120 120 120 120 120
##$SPECTR= 0
##$SPINCNT= 0
##$SPNAM= (0..63)
<> <Q5.1000> <Q3_surbop.1> <0.0> <Eburp2tr.1000> <Crp60comp.4> <Crp60,0.5,20.1>
<Sinc1.1000> <Crp60,0.5,20.1> <> <Crp60comp.4> <Crp60comp.4> <> <> <Eburp2.1000>
<> <> <> <0.0> <Q5tr_sebop.1> <Q5tr_sebop.1> <Q5tr_sebop.1> <Q5tr_sebop.1>
<> <> <> <Gaus1_180r.1000> <> <> <Q5tr.1000> <Q3_surbop.1> <Reburp.1000>
<Q3.1000> <> <Q3_surbop.1> <Q3_surbop.1> <Q5.1000> <> <> <> <> <> <> <>
<> <> <> <> <> <> <> <> <> <> <> <> <> <> <> <> <> <> <> <>
##$SPOAL= (0..63)
0.5 1 0.5 0.5 0 0.5 0.5 0.5 0.5 0.5 0.5 0.5 0.5 0.5 1 0.5 0.5 0.5 0.5 0
0 0 0 0.5 0.5 0.5 0.5 0.5 0.5 0 0.5 0.5 0.5 0.5 0.5 0.5 1 0.5 0.5 0.5 0.5
0.5 0.5 0.5 0.5 0.5 0.5 0.5 0.5 0.5 0.5 0.5 0.5 0.5 0.5 0.5 0.5 0.5 0.5
0.5 0.5 0.5 0.5 0.5
##$SPOFFS= (0..63)
0 0 0 0 0 0 0 0 0 0 0 0 0 0 0 0 0 0 0 0 0 0 0 0 0 0 0 0 0 0 0 0 0 0 0 0
0 0 0 0 0 0 0 0 0 0 0 0 0 0 0 0 0 0 0 0 0 0 0 0 0 0 0 0
##$SPPEX= (0..63)
0 0 0 0 0 0 0 0 0 0 0 0 0 0 0 0 0 0 0 0 0 0 0 0 0 0 0 0 0 0 0 0 0 0 0 0
0 0 0 0 0 0 0 0 0 0 0 0 0 0 0 0 0 0 0 0 0 0 0 0 0 0 0 0
##$SPW= (0..63)
0 0.0010563 0.00086487 0 0.24557 7.673 0 0.0076221 7.673 0 7.673 7.673
0 0 0.24557 0 0 0 0 14.95273 23.24354 10.85309 58.5298 0 0 0 9.7529e-006
0 0 0.12346 2.527 0.84693 0.004608 0 1.2551 0.00086487 0.42254 0 0 0 0
0 0 0 0 0 0 0 0 0 0 0 0 0 0 0 0 0 0 0 0 0 0 0
##$SUBNAM= (0..9)
<> <> <> <> <> <> <> <> <> <>
##$SW= 354.857137416644
##$SWIBOX= (0..19)
0 1 2 3 4 0 0 0 0 0 0 0 0 0 0 0 0 0 0 0
##$SW_h= 53571.4285714286
##$SWfinal= 0
##$TD= 65536
##$TD0= 1
##$TE= 298.16
##$TE1= 300
##$TE2= 300
##$TE3= 300
##$TE4= 300
##$TEG= 300
##$TE_PIDX= 0
##$TE_STAB= (0..9)
0 0 0 0 0 0 0 0 0 0
##$TL= (0..7)
120 120 120 120 120 120 120 120
##$TUNHIN= 0
##$TUNHOUT= 0
##$TUNXOUT= 0
##$USERA1= <>
##$USERA2= <>
##$USERA3= <>
##$USERA4= <>
##$USERA5= <>
##$V9= 5
##$VALIST= <>
##$VCLIST= <>
##$VD= 0
##$VDLIST= <>
##$VPLIST= <>
##$VTLIST= <>
##$WBST= 1024
##$WBSW= 4
##$XGAIN= (0..3)
0 0 0 0
##$XL= 0
##$YL= 0
##$YMAX_a= 40755343
##$YMIN_a= -32943978
##$ZGOPTNS= <>
##$ZL1= 120
##$ZL2= 120
##$ZL3= 120
##$ZL4= 120
##$ABSF1= 240
##$ABSF2= -10
##$ABSG= 5
##$ABSL= 3
##$ALPHA= 0
##$AQORDER= 0
##$ASSFAC= 0
##$ASSFACI= 0
##$ASSFACX= 0
##$ASSWID= 0
##$AUNMP= <proc_1d>
##$AXLEFT= 0
##$AXNAME= <>
##$AXNUC= <off>
##$AXRIGHT= 0
##$AXTYPE= 0
##$AXUNIT= <>
##$AZFE= 0.1
##$AZFW= 0.5
##$BCFW= 1
##$BC_mod= 2
##$BYTORDP= 0
##$COROFFS= 0
##$CY= 15
##$DATMOD= 1
##$DC= 1
##$DFILT= <>
##$DTYPP= 0
##$ERETIC= no
##$F1P= 240
##$F2P= -10
##$FCOR= 0.5
##$FTSIZE= 0
##$FT_mod= 0
##$GAMMA= 1
##$GB= 0
##$INTBC= 1
##$INTSCL= 1
##$ISEN= 30
##$LB= 1
##$LEV0= 0
##$LPBIN= 0
##$MAXI= 10000
##$MC2= 0
##$MEAN= 0
##$ME_mod= 0
##$MI= 0
##$MddCEXP= no
##$MddCT_SP= no
##$MddF180= no
##$MddLAMBDA= 0
##$MddMEMORY= 0
##$MddMERGE= 0
##$MddNCOMP= 0
##$MddNITER= 0
##$MddNOISE= 0
##$MddPHASE= 0
##$MddSEED= 0
##$MddSRSIZE= 0
##$Mdd_CsALG= 0
##$Mdd_CsLAMBDA= 1
##$Mdd_CsNITER= 0
##$Mdd_CsNORM= 0
##$Mdd_CsZF= 0
##$Mdd_mod= 0
##$NCOEF= 0
##$NC_proc= 0
##$NLEV= 6
##$NOISF1= 0
##$NOISF2= 0
##$NSP= 1
##$NTH_PI= 0
##$NZP= 1
##$OFFSET= 66.65408
##$PC= 1.4
##$PHC0= 8.298024
##$PHC1= -129.3083
##$PH_mod= 0
##$PKNL= yes
##$PPARMOD= 0
##$PPDIAG= 0
##$PPIPTYP= 0
##$PPMPNUM= 2147483647
##$PPRESOL= 1
##$PSCAL= 4
##$PSIGN= 0
##$PYNMP= <proc.py>
##$REVERSE= no
##$SF= 150.940526
##$SI= 32768
##$SIGF1= 0
##$SIGF2= 0
##$SINO= 0
##$SIOLD= 32768
##$SPECTYP= <>
##$SREGLST= <13C.CDCl3>
##$SSB= 0
##$STSI= 0
##$STSR= 0
##$SW_p= 0
##$SYMM= 0
##$S_DEV= 0
##$TDeff= 0
##$TDoff= 0
##$TI= <>
##$TILT= no
##$TM1= 0
##$TM2= 0
##$TOPLEV= 0
##$USERP1= <>
##$USERP2= <>
##$USERP3= <>
##$USERP4= <>
##$USERP5= <>
##$WDW= 1
##$XDIM= 0
##$YMAX_p= 0
##$YMIN_p= 0
##$CURPLOT= <PDF Complete>
##$CURPRIN= <$HP Universal Printing PCL 5>
##$DFORMAT= <normdp>
##$LAYOUT= <+/1D_X.xwp>
##$LFORMAT= <normlp>
##$PFORMAT= <normpl>
$$ End of Bruker specific parameters
$$ ---------------------------------
##NTUPLES= NMR FID
##VAR_NAME=  TIME,          FID/REAL,        FID/IMAG
##SYMBOL=    X,             R,               I
##VAR_TYPE=  INDEPENDENT,   DEPENDENT,       DEPENDENT
##VAR_FORM=  AFFN,          ASDF,            ASDF
##VAR_DIM=   32768,         32768,           32768
##UNITS=     SECONDS,       ARBITRARY UNITS, ARBITRARY UNITS
##FACTOR=    1.86666666666667e-005, 1,       1
##FIRST=     0,             0,               0
##LAST=      0.611650666666666, 96945,       262589
##MIN=       0,             -32943978,       -32943978
##MAX=       0.611650666666666, 40755343,    40755343
$$ Real data points
##PAGE= N=1
##DATA TABLE= (X++(R..R)), XYDATA
0@@@@@@@@@@@@a0A08c05E16g65A120a356A508a761B049b441B749c106C689d273
27D795e370F143f960G778h632I681a0863A2040a3399A4745a6470A8111a9883B1907
42b4136B6497b9056C1812c5024C8484d2192D6308e0991E6329f2197F8934g6820
55H6048i6899A09986a26047A46318a72252B06590b53996C22542d28048F05578
66i48606A792890E92850b8970289G769662e9383j552458k6251382A4484765K1337474
75C5822239a9534208e622672G046265L578889a8708977p055720C1714547H559428
84a9145609B299364J5790311D372287b8720924d539015B8334554e495811j0081361
92a5577172I836764R818983i273292k3400486A4920587J817465a7597693c054411
101A7223493K360882b3014081N943085B3484869d941852j2493904d212962B8381583
110I002893b8787162A0864020L948618a2986888r765752D643074K3411551a3852591
119a2365482A9079019q149272a7711288l250956B3158655A0706670b1975148f65979
128B1883148C009558b4858304b300681B3786940e232925j4839410H170920J5596869
136B3767789h647158j4809165A4731807j76685a8262948M516478A9011924k443724
144A6568200a8887090R198775B1440200A409798b3109986f049723B5136997B319065
153b3007024G747964J3065026i005702j2356721H483400J1591536a3000022l626055
161a6626077A8390514k893178a7584755M070364A9130727H537892b2683495e728937
170B3942809B062127b2117317c99756B1524694d696337j7636038G936388J4481844
178B2418232h882776j1086585A4063751K111360a6095619P36703A6842130l515922
186A3326208b0270661h165567B1810027E324586b0134772g680346B3861753b166853
195b2607809G792434J2518896c198769j8829802I267796J0072826a5921918K195883
203a3726035A3366505L162146a6467869J528275B2541460F084480a8707152f938634
212A9430751B812133b3591009B015645J9711151b771609j6291844E844356J4203246
220B0047602a0881168q520828A2523800L099969a5051947J819712A7683472n860009
228A1823463a7284873P519704B0193200D019113b1137593b707533B1008110A497321
237b0321350C543544J6430340h323542j1368608I712288P182718a0973730m650295
245a5624025A3825556O37068a8123758P250555A9123792G112878a5640286f940281
254B1381808B756958b3889800B274827J3321060a694828j5340561E662908J8749027
262B4411935a1669451n179910I775118m39155a1015714n454718A9564205n913292
270A3650913a7615210c729666A4878558E030921b0166775f046927B2458283c644039
279a6155759E442581J1045529b367177k0364823H969356O113810a3208764L925806
287i282958A1490988M191247a5916078K523530A8757410B554843a2009771d758478
296A8812371F762696b3074058C523486J1378855e050300j0224614B684900J8381567
304B1066467i045423n441860A2836258l806134a0047712n731956A3384466r13012
312A2471454a7240707b470807A6222636C884849a6203626f913724A9170485a888896
321a6240769F317778P454061a519296j6937612F631900J0465571a5077613O400370
329h677243A0391372Q28850i231987m656175A9043374A455232a5612630c423706
338A0624621p48813a9184387B892041J5607302i160693j745078b54773A6192664
347e167542j1082640A5348027o756308h257477k215252H439044L187538a7305173
356f257884A7343713A439981a1084411b309781A3734491B73862a8594073C661636
365A5239365c976361n653281E130582R301936i379943n270270A3907183E940651
374h583569K080467A0696882j947087a6967208b951742A2553978b83421j0844392
382a1127813b278750A8262521b536943j1391391F016220K365764e750582o462731
390a2213313H405627M212229g893595k60834I940449m912849a2562971N597870
398f965101A2928400D496004a1939614a70933A2999846a310294j0053015h86593
407A1751635c638751r266289H466809J829843d714033n807667G506029j65584
415G340445a2470389d573856I949299m446246h763512K834609A3582640e52614
424a1402705A033375R572323c91998j3238365E442996L903320e576005k025719
432g601724C961634N996365g882445o97511A1019095C537551g940475K016168
440e924307I920409D170071a2115391A526809Q254421a837545o225344b062415
449A0880162c557270p779174F769465j325366d513658l877563F664821K337202
457I002023a0240682b834628G315620A355336d234910k262058A3089625A936718
466a0579921C305863J487036A32181i778598A512901R137419g525922L757887
474c768035D025522J331710a798950r139436I208290C016403g734305D26079N138192
483E564271j62509i549750b742273H924369d578517L58336B56958Q017639C16130
493a0252341D959415j003717d753520q7733C747950L571637f806224b226030G026473
503A409155c808944j133617G457728F03592g423228A719545L619362c2619p819786
512g852405A113715N717570d398125a895389B691435J354086b178281o011288
520h189569F972983A625299e217765D39100K783091J558103f632620f94209G076611
530e434357a520650r27289E516479B699134h007435G486695A329321c253244J319098
539a934146N62863G129995f116356a624553F557118b687147I30400e619498D690263
549B240192h745804D466423A428699E52931a578447p49587F438101d944849J852281
558c092568D115263b91441C309721d466358C174371m59185g478633D56883l7031
567D19852M45254e91401j885465F999822a872348l19938I49617e26054B056947
577e384156C081290P48562b169589E39116a304700I24194b729454L32827D598001
587C05158K75706b054542I22003e6281l775931A755938M67910A101395A61185
597f77388A620207a420262j266210A102999e23510I81337a27497A418940R84532
606B403472b930629c96772r76906r87352A368707a951763D242509F05408d52248
616I01916c677755B030838a743777C09450J965927a736495A276310a921585c69837
626E52654i99922B879474a195842A435691e77818p38355e9879p37790B5333a64869
637A581282j13713N9851a572569B22871a047442j078631F07974G8845L034709
646C113554g9087j183628B628605c254958D83687a151999I81825P47485c560334
656B390988e67602j66293o3881j283622C686353a505913m6000C036018b67353
666i00121j431478A113367N65394a151604H34316L036961i22806o79215r59360
675b561381A844462q82822c911915C601865A727856b078338N98930L8187D165297
685b430703R79450C637321b62237J10667m450969C957269H31841d046842A548050
695A807608P80556b933641f24037C380385d279814J663578f78403C593424I78874
705d334847E424846F24447c215059Q59193A907513J174289c321406A08141M097012
714D205153C3655b730885k22546D735803h2842n695080C153479m58464a095687
724d163967G60418L002994c496620a606934D606748j679696a308960l769085D439362
734I30349f758001A826046K209779j740741b825234R30085G074338c921512k58134
743d179646B079813j7663l41483f854351E882760r46379f715439f00125g7018
753B340330d193701O98664I853506h15609j590272J27836C122951j323503h406626
763D225666J643994b447120o67661A066566L961872c757240q33391D688658j696433
772B992225c320878r78014F280298A858553f929113a073727E251699D89711d038580
782A208679N953420a092895n868917H90885L376006a286218l928624E583015P10044
791F293059f374130b731738B713277A110717d494646o98947I415143A017383d313629
801A0710M231172A866043a0718970B325254M888424b823199J008299A878403M683095
810F561498e894273k466231E507143B076074b574272j554563G416451C684933
819i034671a302146E900140g54401m333050F64738P564922c79965o581903A753926
829C890297c884890k457145D835832M004316e336436J123111F322535a481642
838e117425K89238G960084k272375g670634B245435L185056a583294o080107a711634
848I675123c470585j819511E644290j618118b521747m741852D033908J129106
856E163014f556128b847278H636362C540910f317027c058620F272098B7442h606369
866C073864M775587h49212n516272i96694F976457e040609k520209G514463j908868
875E605595b886043k556565G062932C182892h093744b116452E284150j996951
883C287199f682126a686247I793204b410284n045163B36423O579977a868487o079278
892g947765F410793j242059d983662j415106C791466K787256e885946K639850
900c246096H982949A867225f552881K849829F802662A81289h913411B403961M727480
909G131441c34047n782893F81561P031623e262109k430978E558739l209b493089
919e656377G133353l101362i800568a313136E208305k034109e636710J481957
927d154753A0071797c598893l534318B892977K352090A876174i558132E139565
936F332058g899356b474331A887016M216844d224458k909764A1727188F66522
945e878266a591929C026062q39615a0603645B256388P209902a602646j968386
953c571032d5092F404806c755607n684582F532322k715743c437378o09154D646027
963E398025h364965c197927G255880C14306d936571b395034H897905A27108i279499
973C235682K95667A67742e818718D214920N246243g250498K966879B419776m56802
982A962974c423685k769937A0793965B315426e536428E38852K301805l34690i620768
992b25751H784924a918437l17612A927455M884419b934559o749376E027941B136978
1002c093763J150987E204256J82242h152474c957362E559447b73528k818292c34421
1012H261787H21039i202857B226697L57302b092247k799227B106354Q029861d810027
1022d157233E423103a295989k209924l990678F954710j545069e501288C325115
1031C909070a9137p397551L591734H560396a703471j259062E512231B634486a086752
1041g826505A912030K494337d676755i33879E796918j920760d027353j469080
1049e496433D692626e82420m857454A235507N100879B867802d771127A35678K469336
1058B605014d731936r44143B326448M044635c15839k886333E129816D26098e733258
1068d044423C747307o71559b581717G60372M902984D03229d953618b402216C838187
1078a314410l493472D095473L89451h71013l196774G95383J458131c230742P44254
1087b486488E679223k468650b483933p64643B811927a00183n224231H71635L803249
1096D674884G44432b381446c13548C250248a924852l358381B091959N98365d83674
1106a982051D344755j511928c952484a882084A078657D96845a598338j70804E543297
1116a82495l074355f35733A414317E69622d727422B153878J082213b528809b39414
1126D41714P54979h17121l581310C359667A079520a883869H5553J745376o74168
1135A156761c638232a219241C090624a228824B49963J239536A46272J390258d775476
1145A261611J123712a842965F57442k22856K173742a942351r0727C224153a903663
1155G17139b180582A462810R02988b590244A574697b94792A79743b005539e15008
1165B780749a465274G34037k28839a031770D32554c174276A254751D55239a70425
1175A62264b7824I6657a142480d382H12516a87265C20810L4977a206557A418680
1186a015691M12521H57819a461622F29566j77810I3268J090825a844174A33853
1196c411186B062803G81396i93197C838631a409333E76724a309704k47732B693384
1206b342340A673993F03716L15068K72875d378707C193722b316804Q95418E27658
1216b97425C256520a375107f45111A990396b871970a140760c10055B437364l21332
1225B116032b378661A292686C50048c667114i83835C92953J504711q23956b207144
1235C592437c05085k577034a125933F51851J353748c609889A886161K665947b273632
1245a115576o15593A387084d79029l731698D700117j893649d50891l297666G75903
1255A943491d997608B88191M232612A512023h15241j952874C190427h70238m667982
1264e538220B24617L615199H82120c612703B155013J588302c423299q80629B127363
1274A880025a393071l70837E106851j579788e162418K434982C372675C7751d059960
1284d98610F792893g40270m380082A075819J065818a01156o706260C783462J975715
1293E759177c988006J630877C396392R27780e999259J461157G456537C37173b444016
1303a192312E370264A289306a0274132I03340L617804i95768l166091B082167
1312H381550d574865j609706E136412A882844c252827j685316E790900K88630
1320F079530f976983a038308E977042h01249o344006L245859H930908G76225g277685
1330D898778r61415b141216n924682A488532P860068f081334L023819F536751
1339C273745d171037m673163H729506A186881h203397A385491M610113j773537
1347D222067i703000c55647I299866e498670j251536B420237O577078a495259
1356i298247H233382C305441g524469J967142E928918K066997g716264b568701
1365I802311i98768p796789b695096I460305A453068a0055692E425144L178319
1373H603463c590962n766233A156724P670049g649508J398277A0368206D327077
1382e555112k910313H364619C187247a2653627A525626Q455234C267892i775864
1391a508572A1981537e648953l681079D653366M488476b047809j0241417H511873
1400G235984i015928K625632G000078N09615i224331d337434A3408706C70570
1409a1623668c252398A0521193B220475a2154101E637381O383547f255518n443897
1417a1699415B740388O725739f753341k305228A2333731F118842h789652R81218
1425g808434I780882m051388a3931361g17753A2996248H26061a0963812a045081
1434A3962791d154649q851960E587872M755095c590602q935575I194827j0247
1442I184580a2073548L991035A0298502k321386a0524821d453442A3718094A448959
1451a3507482c342008A3113338A98963a3992747E024209Q204003e037323q234420
1459a3271743E821476M786454h465088k077109A1309900j542476a0467868K254246
1467h213622A1961680E244462a4701473b442384A6197227H84368a4241915g09855
1476A3648125c520103j1587208F443966P059804e134304p501425I303435L195708
1484A2499143a2860737L018731A2792425o280038a2904675e561330A6481204C529662
1493a5467258b337086A3883177h21505j6065738E368111J0916048e687969q636855
1501a4324824G775599N614422i920656o74050A2038786k307914a2887936K363472
1509a0524464A5811034E090494a5116399c672921A6605723B296758a8115657B920634
1518A4528262c777272j1275755C837324J3095295h311785m084778A2271251j440927
1526A0830324a1392555k929121A4970439p287092a5803957c861054A4902791E202227
1535a6850630b623671A7988768a936522j5514203C690920J3282799e797455j0170053
1543a5967508I259183N468806a1533996q75186A2994696k798707a2620420J430163
1551a1190257A6496713E747920a8519651b150496A7286541C650749a8226486A834494
1560A8847497g118953q552212D165383J3212983g144328j0173801A4964923l701528
1568A1263395a2232734o60180A3903816l830480a9780732c771520A7328217D489293
1577a5995677e013206B0738547b580706j6120920F191180J1286637e216907j4439447
1585a9656354H882339N473236a3200746R07296A4160772j622099a4365910L118514
1593a1247396A7206783F136282a9733766c590487A9344730B620181a8206199B310756
1602A9577409e760799j2884669E072100J2021418g626247r781438A4524762r84400
1610A3540362a5470113K260155A4071961k637171a7475941e039784B0885444C263704
1619a7748538e020780A9525034b42051k1082411G881616J0458036e796981j2806243
1627a8603224G993434Q389383a5693560K134398A4862864j707922a2706306J186333
1635a1519973A9852403F081060b0866534d569066B0080929D009194a9620740B658737
1644A9234958e589099j3967635E641041J3179768h596330q505950A3776276O67022
1652A4443298a4979532R14743A6498543o731785a8663329f277042B0863470E001360
1661b0115792c269651A8248046a227256k0858574F331185J5127948f968619j1221636
1669a8190255G988388P765159a3499335k628721A7041249l590257a4891303M162513
1677a0728790A8349585G344265b1688827d958244B0163767A683472b0546986B391783
1686B1274136d376207j5832831F417399J2508844i935832p316698A4233453J059952
1694A5293405a4407301L49492A7680042p364900a9170701f832691A9170919D984358
1703b1296835b379984B1067735a645031j8804993E210304J5195557g601676j1799884
1711a9401560A1370747N143052a2450049l529715A5252077j153577a7310446P138049
1719a0172397A9188484F394631a9950130f499465B1362387B247335b1452767B944769
1728A9224552c774331j6658648F657714J3995153a1250654o142696A3520297R6438
1736A3616735a3602551j158554A8614443p656424a9856712g126949A8401688E557796
1745b1482877a851130B1920206b510709j7174271E144045J5654616f353817j4430117
1753b0783934A1175271M486371a3007545k204114A5441093m31226a7763661P159813
1761a0603848A9437035F290579a9121844e940772B0619623C078846b2334147C477938
1770A9963027d333064j5003684E916931J5107579a2119538n148962A5031830k021686
1778A3010144a2865670l243779A7367750o676608b0294890d572011A9043636F562546
1787b0225286c422648B2022189e006987j4257717C890817J5807836d850762j6312353
1795b1163115A3383103K201925a3307944k409929A2531728K239064a8128836h827622
1804B0677565E304735a7484482g108207B0083462B694051b1576767D625249J5023649
1812A9648898d116279j5963294D450201J4831433a1455458n242270A5896407k821289
1820A3075118a2165720k026289A5504166m599203b1844837f196831A9266564F642001
1829a6974968b227682B2293792d875124j7375972D094725J2183887b710715j6443335
1837a9154050A2255513N743750a4875358J169475A0837724K863596a6439511N632154
1845a0807357B2657886D960751a5539703f140801A7398678D109499b3808951D328685
1854A9485953c922907j3502800D362277J3971220a2186372m858720A4905342j700503
1862A3204839a0837614j666355A4958062n882705a9501009g091168A8912833E374424
1871a8122088c64798A9919250b250789j7574004C478466J2676185f260194j0708309
1879a6968503A0550689P810500a1060153l453105A2660745k339539a6067420M976600
1887a1090820A9916962F242737a6306840c608403A5957591B992320b1291079B047340
1896A9079877d486555j1528988E020169J3399100a0497500o162305A3381566l465890
1904I915676a0786143j881568A5848974m808953a8427587f007770A4929933C826324
1913a8676197a219055B1187463b409390j3219895C657503J2140525e467216j3156149
1921a8623365A0392373L650581i718571l259413A2879236j58369a5601379O607019
1929h994360A5494240E048467a5445485c475066A7375257B100811a8161475C33925
1938A7030185d369721j0877286G643533Q688571h084076p277508A1126000j278790
1946I847210a2300500K366550A3607729l080282a5218759e869084A5620441C109746
1955a7447517b902056A7657954b283880j1077633D639126J0953943d411912j4047975
1963a8459887H790305L521451i359027q18082A1028661J210795a5808635g898597
1972A4470855D042303a2346681d850544A6381204B179244a7564614B472590J1361997
1980A3834587b196374j3500080E928269R464258h934810l343951H632747J314459
1988I947206a0586020l26884A4073604n642339a2530694e433909A3129710C543632
1997a6747854a011344A6426990a572906j1218410C522122R289820d222514j1306155
2005a5528669H105150K934539h870730r16486I916456M32479a2748928N693055
2013g055873A3863021C112393a0375874c884164A4677113B160128a6539629B188140
2022A1287408a555677j0939034E271753R534346i239410j731004F934055R66509
2030G900564f939029k551753A4292875p096878a2296248d011034I210164m604079
2038D606085a4944439g25684A5782651b054891p325720B225364Q615939d222912
2047a5556687G846131K282735f032259n38927H689233P14157a2849267M673707
2055h175560A2082534B246393h932155b091026A1697553B817030a4813654A148549
2064A0538244b793956p441902C721205Q907245f548612l378201G147026j797870
2072E349156f582834k141757A1230750m109662i937585a971573G919931B348757
2081a3680429a941828A2884359e26164o875554B169259P795996c647957r219826
2089a2867783F455188L59930e106422j220729G484093J165576i556782L575801
2097e980981G797202A424472i098374b820122A1428228B310375a0574805A605177
2106G330737c320085o560618C217712P850013c690035l288892E993626j133563
2114D860063f636984j786624H345396l118678h760906e57513G853566C310249
2123i627948c370735I438271b919386l626593C369110N651016g1820j0438696
2131a0510516D822626m9426e897913J247695E936785J863983f731245J728035
2139e003210F221268A069019g541096b542836I392057A867219g128290B018209
2148F214038a728158p891387B286446M451475b084403j623215E290066J353939
2156F644005f443837j093535D643220A635983d889016a72539G981287C480729
2165g238090a833884D944469a805471m230467B016730N706178d09735o566924
2173f976659D120001n20855d668310O4077C315101K496562d321831J978091E118289
2183B34446d598232J136527G168552B749389e324045C729197j000829a544724
2192g029078E31545N769470b738940Q53396C638469L21468c070221l578830E034394
2202b47345l251635c8527D373717o4652e513654h9292B643551a528822l134692
2211d663514a98458F784852a013534k442590C003358F57871b315573k359838C568283
2221C656626b096952R82663B180757I21283c611865J424450E278707C49135b945909
2231B151470p15498B74392d567804d0684C094802b572973e2693A520883J275766
2240B796649c43838n207535D900563h80296j147114A843259G71336L370160d703007
2250f62567A776919b439001f9254j556723D854125A83169c941582D375859b394461
2260A22545b188726C0376M047983b266564H61484L99899i2341j539403j805303
2269c437047B820423e20131o46057B001439a88289G70903b155821d36792A465549
2279d17716B03039L50100R77277C57421b452196A741514g69595m46211A133416
2289b50202A953740f71581a17148G8743b124618C46373a248614B311022m01543
2298A909479a333325C276428c256609f4371q11943j143193B178323a186066B520368
2308e78238k96962A703293c769890A135189a592026b40788C047982b565525C543633
2318e5612j042056M19718j124159A340684a272867H48697K522366a282349H82382
2328b838575c55044A158193b916577B124711k31050G90532c98811o55057A636937
2338a306391J59923A729789F42095J230128a989524F14534J56124c846547g72343
2348A302867P67227b82677k09644B606205b243802l47426J085196A731634R14085
2357B645719b324145C197437j138972b044241j301349a226007A989930b707379
2366G64860K809438I15160r5893d063940B207809h46445l957589A641082R40194
2375B581276M29517a909359D36221K572735d172068J675269F79948J531538q40297
2384A371189c947044C519853j680941d318230a704359A620914Q60001b387229
2393a083564D696749i40627k536912f91748A715353m29711c831749B896490J501169
2402D397659b472981j444548g78372A652235c322448J644208E419799k438707
2410B981092e85583k931014B549767D61183f093136C38121L502990A538112d080598
2420E56456L649974c307297m38570E81764K875119h29094m254305E564493A716095
2430b650491m30790B567550J544654e547793H11773L344403b37533l140030K78302
2439c099261E455845i08809m317357C738557r78316h959n395773A585924L267275
2448D853199e590132a856328D035700j253608a620088k233560F610460A390912
2457f779720H24174K289982j376938e053282f20450G055084c911707p13503B448191
2467C405539D02120f358295E141844j592348e478329a218455C061596R40517e404455
2477b032661F445196A31009d152562a052376E450524e13189o731879C045371R18780
2486C964151C2258e220398C837893J794910e233490K029952C078381O50778d357098
2496d321836G183979A195504e161424C18653L909724A582562g575830b25457F540811
2506b407442j930700B430625L313537a745244m669657F234193C061787d999981
2515c033864B447810J706254g220274a550840H056083b66415l805314a734617
2524F580303g958q800713D323957r28483a112830m127443B332807N247933e816484
2534c683180D591604A717508c606164j474215G377358A354158f946484E64357
2543D367665A904953e736214F19362O115179b636508m267267B208633L581429
2551E790062b274024k763039E687067j764754e025145O14725C887621n17371f166991
2561a657929G149468A262812e389061a453632F649115a332382o175021C727855
2570D587006H2874f170265B056934M501506g157566L079332D902015q89007b368924
2580e312350H348319G44657g983863H18174K747277m97842f814661H44078P517529
2589H361607c894185j576007A094185M169454b716457l604160G596156C444802
2598d202762M12206B985207L68217f947889a438225H016278B126776e674144a517654
2608F122750a924435n198698C446615K182684a194753m109162B355993K771969
2616E127962d913899n55557F122483k267535d486929J655606F587686B463406
2625g550402h00630D066037F84631e735985A012673O917704b412253m068451A683086
2635E170886c201406k493523G063778B161773b884371m77680B797819K645996
2643E443815h557698b20966E468773F71447d010349M77925H767567b321844n241123
2652g562967D343709j941038q91130f657725B265174M419399f030376K949841
2660c080535D541974r49351c695920q07787F361133F95140f411606D48056M057879
2669D505935A069870d965758d38564F537387a920033m334129C516541L08174b917527
2679e172460D567306p43391d230664a983730C204593L54607e625298K216146F375822
2689a45754m816805a443889F292181D60709e646074D954024k124361h74451n172046
2698f046497D28270N361912d670321a532512D715658q35273c771308j442982E851700
2708f13114l753140B84625K911874o5743f402011A834066K830528a636746k619750
2717d256496D48601N581586c655559j197891D901322A128131b004207j231066
2725c235273C931183k19427d615639f96923D411643F21181d676729a092152D868950
2735G06590e048841C751601m02037a934136q97716d23426D412550d157445j06410
2744d263855E076858A277093i56954j578636C574396A305960f006399A050558
2753B616996A056334c434262F28484L942509a591069j147458H04052K569747b442506
2763d584821D447657G39197a29388k769681B157696k5711f216578G10581J646097
2772B356678k72235a999257P52980E248458b911001o25793A646626k8847M56435
2781B074214c556380B531363j23613b906206O34340C74382J279848b250285a039359
2791D738772A655517b214659B4106K80803b86257l356738A74008M380188d14830
2801i98809C49717K75166a206010l279989C488692A058473h21970I10493A2686
2811B331744c548818a536460C009642e58109D97496j52750J486602D9260d936577
2821C25243d59550D10694D8978K837739K02008A54316a843783d43586a81588k123904
2831b305492d7712B778995E20350O70912e51384I87847h58817l274477F88760
2841i00618I93994m89403R1113J988937b081011N43670B78291a096380B099459
2851B08225J385658j07237b779073D0250a350688e22007A688286d38578B029462
2861F31772a609560G06184b824255H56041e11057B26145J978875F4868J953314
2870B018182c75620j528563c02145k803197c48263C40768J121136Q33193i11374
2880E83916a131377m7570l35342E9910J874865p69127a30536A442285b92827j157086
2890a449913p83564H2419N64867d16244B62870J731879p73835b280646P37329
2899a543317b80177r4712j391756B005405R68747A19210a866409A07304f69254
2909i01673j096994B044865Q34649a489914c66314G92822A89985c085364M28249
2918b657115C703178C42022a071329B148339A061790m98707e067518f33214C120465
2928a806135h3202B774637n48792a607742l416280A910640C60115a584281F88748
2938B969124o95553c353646a465974B970473d60452l810402B037913J992983G21460
2948b501206A020955J127576c156764j457290B336726Q72186a506264N7914C983381
2958A546482e814638a572559D100563I17152b035339E97221L643704g25881n457576
2967f183457A270759K948845a601130j193656B949102J122134d006892j010659
2975e017551D511934A103834c079621J236826D786347n52713f560222a051341
2984D707481a392748l168607B38331P598924a011672n143413C075125A022035
2993a645023m014879D052703K852084e582626a946016D470142A477050f056074
3002c316268F938342H67078e201845F83371M815476a127250p368119C67771N907781
3011F275552a723949l703439E555939j02850e971925N08074C171244J557405d485158
3021a578341H464386B256359g516807L750431F419681A35375g908690C168036
3030H163246a700735n008812B374663K342487d260605k922923E930113K381671
3038H311784e426886b239517E974528B346476i602955L941799I996176C07742
3047e528066A972519L891978G99612a3002402A755792O282808c849080k35559
3055d084639D192285N059574f927526j251069G437434A742770e771137J727074
3063d044063I127009l148655a0308831a815299G081427b257621p957314A396053
3072A1358329d43131p721162E539092M29781f368749k643165E336768L762288
3080I099056f525959J667682A0541177B704402a0016456M672471G965665A904199
3089i956207B819098P774947E9270a0587386D92634Q746093e692589l120041H037347
3099A0168341e792516k287163G466503C639493a0110163M634132A0365018m145747
3107F219271a0169443e97383A0199530f70393j1648089e71957A2461182c116417
3116h471497G216369J471241e175234p523737E495025K244991a0097870c748816
3125A1260468m062289a0968624M625059A0744333H9090a1682078A823882J0370586
3133A2194468A464481a2732674B204291Q385673g456063m170907G117071L311953
3141A0429024e433045k908043I925048l957938a3507631f254590A0142344m140378
3149F001966a0267377a018330A4526621h96192j3691347B13248J0419775b441672
3158a1869527G585003M547027g413430l933699G519485P64669a0208867L101866
3166g107001A2602421m871992a2526522d632355A2011736C79600a3168143d99823
3175A4525995B58339a3642727D760378O007261g097630o542015G068356N609592
3183A2677948h060485j48749A1819529m868610a2150187M546119A2630232F187210
3192a4360593g35831A4837377b46865j4337448B19478J3606398c968575j0422606
3200a4391181G825780L920244g214955n432771H562081J873884a2244054M612739
3208g631315A4152654o791980a3069977f250139A4262070A557999a5720309H35999
3217A5098613a100208j4024107D280770Q727719f308969q330036I134344L533910
3225A2668254i776249M3132A1266896k035458a3778852O394516A5156326D259462
3234a4002366b170236A5429266I53392a8379063B599165J1946702c890915r589325
3242a3480240F486988Q368871h979854n230282A1338221j549174a1813341L370976
3250h442365A3288589m598466a5379672e939713A6138124A330335a6254756e36604
3259A5384346H2668a7948427F571934Q642852h245271m836703F884779P720461
3267A4605240a0616214k191324A4543653o633029a3374533M990190A5320382F460099
3276a7550278a624644A5157293A33604a7089362A488064J5372020d461917j1359971
3284a5821888H287230P812714i039948m620931A1031748q25351a3227780J926471
3292a1301309A5661798p682609a5599777d058673A5396565C554751a8477837i87289
3301A7316295c454237j2284083E051267J1290242f770471r105151I974928L063036
3309A3037964a1288323j427614A3954418l480300a5395016O682088A5456822E595045
3318a7883642a155775A7118781A994050a7112899C69947J7329438f767589r947072
3326a6714661H016464O782931f586097q870020A3597784k195420a5887285O409224
3334i478061A1913461k863973a6059287e127134A9397573B719580a7400789g87027
3343A6281747b001002j5964745F454675J1180900f733865r883424I607203K747408
3351A2354611a1404259j721326A3696453p88882a7029801g193026A5881142D209275
3360a6588750d600877B0021772G69408a7242611D261310J1298065d195833j5608345
3368a9804178F446432J0576752a0124685k094194A3349913q92682a4275021K713369
3376a1561652A4462099o811227a6128875d989714A8936436C515847a8231836h31627
3385A8061663b554485j6829222F998031R458462f371256r955725H796386N982444
3393A4778830a3921400J828192A4628088k867242a3701342M310541A7910629C488495
3402a8896770b885858A7042317B801351a9075905C947307J3641201e058891j2653595
3410a7712486F280022J0312342a1390841k739962A3292811o22349a2857259K121805
3418a0735454A5885317F660487a7070655e962140A7009454E452842b0482007I01117
3427A7720566d347660j2856948D310206J3854581g040181r030218A1020202J780483
3435A2800685a1302052j513124A3111225m17327a6210806g726674A7793743C908662
3444a7567685c630627A5477805A929455a9896429D043665J3942355e548012r885518
3452a5433530D711824J2309036a0859898n496070A5930828n053528a2024596J779352
3460a0245244A3664555l613167a9389337d992617A6743835C393846a6726978a324374
3469A9621991c333004j5226030F327234R129922e895505r688662A0636495L491427
3477A4127922a2512521o76129A2729010j631905a5882834g851006A7244641D795853
3486a8048855c000106A6601931G80424a8234986B832949J4898090d029453j1997752
3494a6027205G265631Q220117a0316808n383141A2620896p93290a2882476L760618
3502i121858A4652070o254749a8750163e472662A6286532C441037a5703887h56556
3511A8998816c413267j4731670E833112Q079008d784586j1105879A0370468M103281
3519A4473749a3711352K646149A1106455m83009a4044663M881959A8812127D379901
3528a7210689a500747A4618406A442251a8195206C094049J5583344e196562j0166763
3536a5363325F618653O695347i324926o136985A2214238K31521a3882268O317371
3544g564897A3104638n772033a5549250g030479A8128344B578850a6468925G16016
3553A5095151a744127j6892224D447514J0700727f678498p084720I650678L949392
3561A3600070a1843755p94128A1970439k649858a2979661f320203A6996583E475151
3570a5728355c444511A5157801H17911a7547832C344402J2393642d007213j1179535
3578a5186748E972809Q024678a0136224k718715A0926510n2510a1464054K026027
3586i438027A3712666F663197a5419291d518730A5025714D192760a5032536a53864
3595A5074324b998349j4222885D644907R347060d717601p497401I069939M456781
3603A3526720a1724805L40691A1454726m350177a1402564M534137A5533228F156427
3612a6098604a349238A3047403f53147j4397324I71343J4777800c788980j0196445
3620a3985425G649854L228688g160741m718505I628426J885178a1967500L552817
3628h414683A2759042D424715a2826343d993412A4280906D135526a5161212A320964
3637A3874865c032129j0594540B391386J1288601e247365p530720A0418547N46544
3645A0965091h656900j637896I054574p66982a3270128e191334A2993822D509718
3654a2114398c299290A3942444C61574a4393775B343385J0400761c034385r522130
3662a2556515F400425N469260g481840l319735G723629J046804i357762J811670
3670g546092A1845087n887447a3128334d351721A1847987B117366a2012536D12948
3679A3414040a949759j0663089B924766P701105d453766p545196G563456K666956
3687A0230412h544119O11551I155947j965744a1775092e707898A0414823D009510
3696a0679307b137415A3112711c91291j1877655A759359Q868164a946214r768680
3704a1714894F690083L578921g976596r64007E717936K733086g671059P43226
3712f927833A1639441D690855a1008851b819915I335408A647055a1031671A26845
3721A2784229a177910q493868B658029N779183d075320q224249F706828K965580
3729I672408h122497L010473G468560j219242i498369M379684A0443141C349982
3738i531575b175250I777101F77143a1321029A856582Q647755b106373p133674
3746i240047D596658L294528e811484k535150E005067K433928g711293L337507
3754d373786A0364695D603586h664132L996286H860017I80297a0013793A741860
3763H691953A90820i872570A268271P503865e032464k837658E600282J465432
3771G065714e684018j102344F942862k394259g812720b959553G596440C749421
3780f814426b108427I021408f91845r537526A750693N671125f14023o231279D260824
3790G609018f364433l05635D073719J505315c952380p62870H339076C456002h031077
3800b405716E614845A573836g560576A298711O499710A89736g470653H17560N367134
3809F184694d429004j711897D306513L056240c028135k290388F740749A424651
3818f951901b738068D360982J071389f955996A19121P566845b104141m406761
3826f510902a375358F733651h61336o147679F116039k000186b932502j852099
3834d784601I20992N297286e640201K100848G282010A975052d753803J797452
3842b956351D071057H75645g833510B506672L514000E9989c210905g80250E785973
3852c238083l165589E333664k592650f32989l109891D089338L93133h131781f14154
3862A646503J56478b981428P95084H409773a179064l669882D89420Q36794F02731
3872f420817D153888Q13311b704963J168777C40571K789076d066397N90871D742611
3882A148609b519099J121906C318005G98716f271532I75207J678850A070865b366784
3892A692721L059223b541381k191071A552219l93387g65112j296481C722898J72371
3901C895269d693967g84547G58869N217a740878l31642F720851b95680k268395
3910b564075B059194a227990B106663e716497B155113K341365c440530B562403
3919a448683A384964b074127l448680D903330f53107H69340Q89648E03954K093591
3928B597545f169635G37004M60091a277458A134957b60871C583351c72557l499413
3937c871970A099092a153120a42583q53876I02567K434371a530512e02309D32909
3947g08103c32211k76281B308786j34460a793145F37258a917169g46226r70961
3956a717187E41043K688867b84196F67391A37429a206090b44972k796155B057329
3966E36911K5250J508930g03447B094962b972228f14080j52416j125550B126369
3976a098444B436752H26244a762802A002233b719684A674637D06278q8638K882809
3985C200449a592073G70307a673855M35005A950435a322995A641361C52257i35076
3995A271141c275412F12990f7925q90739A895873E74108J332318d82145j572487
4004b054632D49071a907263f83644I40231J144193K80588b353282a29880e1180
4014b461755e82383a26860B654541I71909a003858B132413b61052j113873j331869
4023b706794A224612O40736a078126I07075M48928D89568b820667J262983F20238
4033c59212n88521G54453K042320f49673k636460G14125A85089f5883r69555A800513
4044C175141b002799O96924C99669j29475b465511O06493C038734I33639b068179
4054I80400l8805d83577l521632B7352L306556C17749g57142A891495J59432a828911
4065d552530A298426M48480b771917A303233J298207p37480c335279L70942B588140
4075g36074k091995H16254L663040A020265d009734B439805j155650b424325p93667
4084c217992A414270K794861a738773g18045A856158p06792d509941N78302D800269
4094H54866a953086A850465J071859I56778f081508D07174J360054a074933o83586
4103a758519A586186M091254b799823j192512B314944D03689c302826J538486
4111a764340D159148o66563c672847b16445B254612a292117l237316e56468F307583
4121A920610e028321C695815A319411c619515l05427A33646O094447c188626f04459
4131E234330H00895b736279l286624C603899A215742e990518D465362n87272r23507
4140B954583d825744a686968C635322d239620J166845B571592K954300i66620
4149e046254D199667A099570d452689b086524C944592k31221d806081b62756C667204
4159F82940e382068i23664E964027A1599c813587B620864J016209c315673k601265
4168e916938A912677J610292a985375N11380E767233k439771d551297P67290B930537
4178E42148f262383B138496L566121A028843d542571h31652D655502c581028j645371
4187e226399B424086J346178e06328m346275E703220k327561e870923e93093B506900
4197D005167e080000a648324E254893a116394l512554a561782E935257G76968
4206f635535D525343j019835b199191k811297A686306L311038d536747J776442
4214b760305D976396j209308d572786b164387D622775C84658f517682a412388
4223F142893a5261m411990B057881J555859a79179o874848C419760J964733d091422
4233b763707B726102J828983e111670J954124F044699A201276c910276a927251
4242E281248A802508f773772C80227M601255g17714n690285C176275K387866b090153
4252c743259B394281J635478d933806O90797D243591j173968c819994J588066
4260b231928F670267G02661f301288d69830D169219G02767f829914B703645J993080
4269D696725h77937m040234A443319N223514d532664P16384D185745j988172c676006
4279e580015E712915B294970d828407A468355K536544q69724g190330g0489E173826
4289b950492j454415A244623N700934a344184l800130E119440A578794d390665
4298e308308B709048K369796e330055F3998O003414B88315e064619K287968E244967
4308G48118f405212C832590K11933a386835l735186C4647O903365d024906R92285
4317c032621E224393F37426b361622k950460C906580l74387g067718B877659J815020
4326D692679A971256d519290J473281E649181d133939j448835C300538M99634
4334C800172j585966e457248C562064n4441f594487b427447A961275L011292c575889
4344a468144F834419a185609l325118K085181D230893A975584f222137C894352
4353C897618b075627k622888f61360E272378c762317J214660F171086B078232
4362a124985l886860B792760l65558f546206A412213L241653k298395c684857
4371a560630E096126c389643r95417B190348J336686A184077d835385C996211
4380C740236e360941a938170A330772K360984c129165J200938F155191h61808
4389d066977a738919A624106J118734e629800C690575J299084b870863P56652
4397b114211Q38297C970033b576859k012978F623079H12233a017792j363805A031770
4407C522672h056248b0460C635027b21121j28917r25493E146803a781814l887366
4416e669180B117981A037703m49884c542884B572884J860131d490604b207142
4425A069237P44066b328123N44623D883364C56614b754134a237152A762554m84807
4434A277747d737021B588989J408500c32808j677471A9235J645630b913066J58930
4443b754136C309493p43789b86654r04595A728668k77094e542821a487492C114078
4453a78268k01022A369106J877012A37254d341924F90771C09484i64933p85922
4462a750855A117348L680021c062978a131601I95532e19095j114312l88163D229941
4472E29607b018057G6232a60265A954752d659103A660880J648877a104902g3977
4482g95308A736889b563227k05023B079981H51355n3504g67672B163399r65807
4491A197592c853394a093438C29780J265387a268798C109224j094505a37343j090267
4500a227610j920362I54304a792251K43191B640801A155136n75946a763751F49912
4510B52274b214545I84864D89133N98319H2428f64166E9810J7511a990293A271197
4521A115832B02975O32530d10460a6348j822291n7660A561638e33765B523397
4531C53678c11573A659945c857194A027454a689376C73874N68721e68598B282288
4541a417462E59734h26936j385124B616444a822377B503575d38975l43906A256538
4551c311584A234522a188358A583160l44996c43425B698898b346627P59804b70751
4561a403071B141684a039031A574660j45148h40767k85429k82A161970a030038
4571B64823J819723E90909g57519E3392a04587A98150a969416A25939J375888
4580A501827A47000i87130M84020G72183e53253k042669C520086A230470n66753
4589F63717G7758a341073B548368d991639a158010B217979C99601J015601b055873
4599D156323g17379m599024B260840a522069B083393b347563I65635N050021b652687
4609f43856D42662R98899a401452k041804E018563H50736b374148f20645G14233
4619A791131d471586H64945K589442B16944b640344c82725C092648a227649k314846
4628c542495C426645k15159a022348l44720A912411R83678d054873R44631C362373
4638C70519a810978d13882D860506B049733f259305H13848P57781i29348j984511
4647b913859H76283N329178b464474o50238C119742A059538b657278k615613D616098
4657B760693d671227b58329B723805l67348f059438a331563E418014a0994l274406
4666c285400A180120L659375a538746m923776B079592J458063c029755Q2233C597283
4676D286795e014282J783746D366822A056214e479856i08404E409084k623759
4684B785325f249124I47926M569268b701652k704039A545937M940003a696978
4693e644591D249938j381805e435790J022138D103199O71838d495615a635783
4702F493418F85340g233150a202825E338499A110059f226111B183179N090060
4710G273239b872816k966204A773073L144182d160109k088095F559747j572988
4718D986759e026614J981126E219908j849920h520932a210364G596861A336567
4727f349559d81595G552981a848507o286741C492163K233078b386844m435144
4735f821988D060242K445866f607068K332562E992233j302799e490637K213693
4743c276944H560546A529322i325013f22405F805728i4608p366810A701018P438285
4752I139303c645542m273798C831326K339039c672097l817746G430325j156135
4760F274190h044145c376937F139656j253383h567104b398735I958436g13217
4769g818054h60343I037573e05177j0868937E936610J328427c564364l041699
4777f606063C610646N303965i323834M465644G685280l356959e676800l03341
4785e980141A0451479A742428a2053145G63483O932044A754832a0174520A582054
4794A0555495e478082l549615C709821M908889c724966m498032H657656j481010
4802G176646i904305d744844G148669k885818i149729c227776A1953406D09880
4811a0000607E32308P597725a20106j2679710E528428N262284f371011O89322
4819e681689C599999O122957h303638l50746A1003228C466862g241063J396374
4827e844689I657360m542198a5046918A534534P516543B65340i063615H87120
4836A4220062f000517m355513D980668K400924d477331n789777A0639541k091369
4844H548172a1110229d541654H237481l418457a1833942c534049A2653541A369012
4853a0592152A135868J0367883a222558j1905691C826380P471106f650718j640814
4861h291532G562796K163413g623469k901677A0098512m698821a1027374c313202
4870A0621945m579080a4384915e29519A2835398b369522p951928D33720J3216758
4878A3650478c270687q752264G996788M19093f350941n337937H184380K687285
4886A0871665a2294228c599346A1046481E443898a2215054e766375A3148769B86566
4895a1424502B469858J0916589a28129j5552262D260972O730661g358324k355580
4903i713904G383065M712257i221350L72149A0185874m476492a2657405e693262
4912A3639689E456855a3168936g03314A3288506b256670j2888135B000331J1168439
4920A3168770b655016r483451H259909L445074i407545k220424H113929J833408
4928I947337a1941927e499009A4263472E786535a2635106e296237A2645863H32043
4937a4833250B069980J1917010E7350a4412264D173285Q141093h427798k863909
4945a1291707G975094M324411h986715m27692A1718617n666844a2774688f368303
4954A3957414E259708a4650676B5109J3420477e02707j5248563A674417J2619436
4962A4293853d928352p053940G495160N917415h476719m453890I971233j621476
4970H349757a1921937N225495A3500768o067363a4814933c738199A3919223H78592
4979a5108890G47610J5157699a872769j2946275E748429P106188g348090n135506
4987a2483596H714366L068078a0986832J427081A2407083n440076a3539573O163840
4995g375733A4140629D737407a5993850f1009A3908453e10550j4878557A680553
5004A5672780e722427p069976G603744M981414h033860n456317A1836824j737070
5012A0099754a3225753f124854A2781621m972783a4319344d656387A5467698B45150
5021a5748788A63493J5623497a028447j4988493F296054P356567h568067m335904
5029a2903971G735164N502933a1874935J806292A3123369o450572a2615534N419568
5037g195966A4545051D955241a7645856E72773J4043677c79314j4918837A588836
5046A6444897g008432o340583H967057L606063g117860p078112A0889964j348763
5054I541201a4846693f638867A3693372m990161a3696353d918775A5784688d49291
5063a6808356G26410J4875362i05839j4043808F053492Q403015h733940m385166
5071a3119106G612173M140743a0763113Q03737A5200797p318083a4378003g123386
5080A2948020E326059a6332583G91882J5735314g79011j4468304A81254J4921126
5088A5102380f996778p896622A0476265K367595f612667o416590A0499711l53877
5096A0145834a6376029g188038A3297435m725378a2039104c479815A7707095b33982
5105a7618920A54347J3703115e07689j3654834F853270Q211378i622508m458828
5113a4081336F963515N095013i718896j37389A4858461o373650a5091045f808237
5122A2743455C940417a6242177B65090J7938341a72281j4163744A448360J1921917
5130A3370277f273471j0601886H993446N598925g297903j754547I172891J200180
5138A0373071a5114380M903110A4522936E648264a1429779b930306A6071534B591047
5147a8689581A199154J2341619b938367j0135989D822847J1473526h156478n550016
5155a3706494H349263K557096i832404j86947A4426506m777609a3908586f825257
5164A2191977C051520a6274078a098344A6211548A271231a4426470B737905J0917392
5172A3655297f811916q688230F319800P701242h824300q44062A1898796k098575
5180I800221a1947077J336022A3172301E701988a4947260b121284A4415181C810708
5189a7129546D07210J5028523e173640o762194D604897J0416764f348477p823295
5197a4171772I528996K90187a0381989K89832A1833953k186642a3664831d895736
5206A2923937B964993a5226083b694086A5216491b40761j3366901D011137J0361847
5214A4372984e351976r167304E772012O467237i238068j53892A1516748k379155
5222I137593a0361394J089536A2273688o063690a6148088a509586A2980493C482609
5231a3802696f36519A5877237e365273p202925D778859P121683c563513j0445330
5239a4008843I507797L82650a2988331M507013I448819K93278a2129094d254115
5248A4426427B424016a4293790b464249A3236007A159445a4182678D262462J0250944
5256A4513406d739701q222317E303629N502046i096817p40722A0100533j009975
5264I090558a0416551K420955A0505228m477607a4763558a341747A3684906A964463
5273a2433284g59061A3135103c727438r883953E988565N250562c715185p306678
5281a1021863G401383L392788a2846424M811185I501284j986729i579159M615496
5289d963663A4187029B616622a3589090a313807A0585917A276384a3413688D076341
5298A3784403d863788p000482D025542O655029g890234j089816A0816287k542925
5306H273362i662440K385802I333963l791421a3077743b255367A3278723A738058
5315a1662511e2163A1084688c012093j0891755D945404O102687d534325m332746
5323h867071F504853L603475a0522445J131362A0241458m804840h053866c664399
5332A1879283C622802a4607178a147025I561885D37381a0749701C010110J0546468
5340A3556578d400593o518598D452556M551165g560167j248774I647251k376071
5348G271180g193801J265352I255255D256181a2795997a658307A1073232B874117
5357i919408A70664J0691916d060121o857211B712591P842766c334674n169758
5365h504432G117877P10658h114797j37709H647499l212927h929958b483895I757309
5375D552573a1604686a405817I215372b062163p603039A722919J0207457b820430
5384h596218E112255J316106f359579k339002G570350m52623g799422L660973
5392d138449G414519k618552a0846000b664146I388800F93468h649503G15736
5401A0297072b252242p553533B540118N485590d130167l691760F669311O67356
5409G336667f628473k98223F351186j002593i387871a679416H481256C122903
5418g125610b850102A0055949b091794p269557C078043L838464H2653g758194
5427D947101L179498g098722P45060D145617P56255e990073J661132H125935m000758
5436D125177i173372b142943F855732A019636f954939E84871R008032a278340
5445h684125B240505L348550c480898l401802E254820K826527f408655K591043
5453c817612D409010q56907g033580K716961I228613A911906e607289e0425F525752
5463E48021i640070B121410M250253b407167k326226B138627N099818e623375
5472e497770E071190j691045d124927P378G020679C234212g697645h81689D534534
5482F18645e966367I91939O807347a199576n119030A657159K842707c708599k038440
5491e747039D423005J623061c821123Q59099C830397j284587e513492K391560
5499c121932F274014A821849e312093C76578M668666D47304g282907A598182M195740
5508E793922b312525o72102A081140L935755c167363k886042D950572B373893
5517b815849J328011C440013J120826g356861f17790D038095g81778k329366c45797
5527E994964f62520n355485A897374P20182b476017q39618B649248K407534c803715
5537a898787C352220j643312c122713J383843D142450A940288e085503a98354
5546B871245f17669l391145H12263M450286a162606j125325A781543R85756a876587
5556d202366C215112o1486c074896E178J558018J151939d508052a037369C033924
5566g47488j316875f6477C620647D53631d200561A477492n39963a329129K03819
5575a125310A900449J714788b540123R21096A505631C97168b308884i97392B393210
5585B851848c525257H02539M02617i91904q21146g13536C392564g72853j066754
5594a839607B421703D70543P68796c205839A074668J758800d582148A956364E91532
5604A294462i51838j774901C339769g09949M3717A139997B36900J603292c363153
5614A71068J833605b346111D44240K80274L34013A26106b194551H70738C82691
5624c091375G64215c26340A793480h00451e6578C421297a320742f32870d1007
5634h45922A713878b319897A413118k40504b87387A028110a657353A625072b125674
5644f98714A735390i40162A705221h48397C63947P8119a994399A781060f14430
5654A388682F0903c42396A235380b375522b69794l65224b31226A460969g2381
5664D23080r3821b02501k67707l88439I97903e68174E85062A06323M51936P31149
5674A289408b99021j207921B99965c02187j76736B37569Q15231K70874b016409
5684c45664J07440k23060A205995c99393B360751I63569c069040A727416a818227
5694H09563a078889A50826M064587b044073A059482f77272J78190C53233d009447
5704B880945A105138a263884A938569h89918B086475c608292h32088A989820f98795
5714d27318D04346J356480A27563b992800F77279O81198a257638e85846A236518
5724I46480a136469o10901A666694j60312b028395H19307Q41302J83610c011685
5734e57618A421911a910793O97022D83704K492163a98165j944117B515469F53798
5744i56962j823666B395186j58515b949828D02318Q79766O93748b386797a121579
5754B996028a007179q68157R23562B543463A72896c593932B856293j420322i96872
5764b050773I87837K174128c280489a559543B112587n71120b267770J098921C825644
5774A497521d270497c61643B909972g26574j874786I80961K260963h44848k761908
5783c606756B396265L23717b137436Q15095A832023J222894c810912a228965C570313
5793G20316b480840a024030C290523H75393d553124A421983K149943d75283k396034
5802b871317F16724L373775b017960j169436B895008n91746b651289K59210B212700
5812B640204c995421f29215C861922B76942c173729d85827C718177D4405d859729
5822A888498J628474h30797j800941A017206K508220c640618J36541C446600j550189
5831A896411b127210L10106C352839r08129e461124a20988C622714a56209l462279
5840c618488D50970N243910e78214l745986A814175M71597b041114j240229B883320
5850E201045c321253a419353C066092H27109d985811b320410D834950A885509
5859c253415F23065L094370e05088n545794F84031L022913a050534k116606B557611
5869D475071c667371r445B409422o66451b656560J152952E610437k148818e658039
5879f63185B324030d91730l830369F61840N740382a147610l048216A775093L25264
5888B100357c136763j550114B811276L177933c219195a045900C759479A003155
5897e240284R76333D784331A760381c631368B950322O92858A055014f604642b120869
5907E040184d598724a870564C497770J368166a463707n039638D044696A023587
5916d908056b36653B682363K514363e354841a424494D609345a577813k864545
5924d442358d87935E777697C46818d468004B160793J025469c697634r59777B791675
5934D805009a739156o9289D488796j856507f979649b736683C007528j248984c517476
5944A003489N149711i37238m020568g88920C151811b237783k775909D171219O55312
5953D826531a319637j979757B935918o34298f640480h98456B509831O69233d024924
5963b032920E815071a768912k620636a39445D473872A092706e632780C672696
5972B385315b868253r74448E89366M754419d544569a450830E122592B042473d302492
5982c567694C474459B0453d960057A003710M616836A344167d485923A78137L317492
5991C495629b158297l197136C497727J170063b395926K96716A491728K170507
5999C662235e648317b458099D717755E97176a847875q27330D784792H60739g278814
6009C497642j063523G70075b836971A160342N319334d585499J355001A269024
6018B034613a588192j932788E650503B775869d550719i91374B419381F53069d451823
6028f1592D853171D42836d442047A389122K632216b785211q60285A362392L279778
6037D642170b450514m19879C344490F34535c418712O30220C850327k70473c478716
6047D15714K367006d62573n789559a1939C946317h88657k88607A561130L374656
6056D935786b506600k396000A789037d64849j390320m33502D394950M30267e175490
6066H83112M72530E5273c807140a623853F061400b13521k585579H41576N00430
6075A342006a371218l806156C344500J153188a782565c07452G13130M23319d674040
6085b771887C735384n96467a536249A513967J284042d8320n391295b127687C024806
6095a929367E020L295114m61357A52524e858584A198849C71125d089805A496616
6105A315557M137476b775954R01090C187790c529308a620285M05006C322709o32648
6114B690061c842632B093808F83143b536850m0058C5587L780348g29301A18257
6124B158035H94530c275977N2061A780888o55355g53046A051889K345276b11397
6134d584358a358553C15904f75010j29733A881915J878334c63575j866507D49701
6144b06892k801042d03111A581988J539339a161137L27221B068645a906839J04894
6153a801945M69421A983315J49110a717729B810038F00410a775185j18325L30845
6162a562665B911482a527730E56260K597587H6028i8887k608097A1002P14679
6171G25681b805231B126175p33701L0734d20385o41777A962174a655004P38773
6180i16231A194710n71094Q18086f71554C71076N97127b538567h6177r7964A338522
6191G09140e80970A385884b40110j818269D11077d61455A561811F0501M53838
6200E14339J435785g65187j90950b98278p57607i6540D8645d8107A864317d29065
6211D21605b86392j025196d87349a43258H35614R20266D74752L11449f22613n85928
6221a208541B29624a564226C31280M15005K037J60640B58645a24347k40647j952130
6231b317124c2530A04109Q40813D55519q8135L74335b34248j106243D05268J34769
6241E40037N01402c71633P8339H08962a581533K63456E57091N01613A85586j0208
6251A75378O04298j39022a887971i13883C99602O93006a442282A240750J111282
6260B352032E17064a441134g19863E45914b222865Q77703I46110J434890F97731
6270a255146A671392E13577b813339f45828F04046J735715a660383D47786J984368
6279B432154a049969J01163j069750B986001d28407k169926B537153c72210r04012
6288a276222j616794E95500L129964b556589F18702J608451C49052a579364j459180
6297c038544B193956A028789c752910B036569Q32098A40680b036726Q75079C169931
6307a772307j539333C639843A516621b148j883325G97698K995333e798179c81997
6317B603135I53867a004007o93363C975754a140666l872785F24338J598195n56836
6326A665697c844811B150182J181711c263949M85478A739292K121049c179022
6335a065642D229588A867900c011956k5898C894324A93844e081123A099250K542738
6344C641988A217094d290136A321330K852484c035322j03038A735726J666215
6352C401941a955586j579737C424668l72956d795404a773912C538346j327962
6360B210384d515833a005619E553728b54213n232241C57694K844849I50913e134390
6370B885444L711971d249646J550769H26780K959796d023684q94254G187031A909757
6380c661731a048969C129617M17073i131001A4262N834411b088920r58584D77785
6390F980721b229455m375199C487927m17389c197991p75256D245517J073523f441385
6400c443836E755655A145140f017452b43397F397687A654672f793239b87556F039100
6410b536301l253782C060396M057274b186394l349106D521805r59193e860888
6419e190658D910596k99379e370165h84642F934768A923870h488113a717156G416210
6429a201786m069891B635784M637079a944844o256183C269043J183350d371918
6438d862203E802438R10897g492017c257859E916170A479835g100806a728097
6447I258885A598676g313502D14159N829202b825344n707990B991338N486084
6455H477422c635911k307814E198615k08902g576110J748557F853120j670249
6463E182871f830156a023993G977660A451540h608395b475684H190768h93277
6472g914890D673457L403862b572304o543070B393707M875385g222616K355367
6480d867249G838472j207243f343807J012869F893078B549086a0106754i08264
6489I184231A239874g387104c70963I121446b714772p959166D365618K979550
6497G345168c261364l538792E133694L490247h613185L482068G413342l316385
6505D096957f528186K447206A0256492A750099a1413783c05056H217637d80311
6514h903955B794717P897946d038120n379796C563357M171065f557521k41850
6522f799371H359106j223203h403456L747149H639417B673300i935037b458154
6531A0597053A223759a0075833A193514Q977099b663039p691482D186672N400300
6539I586972d924552k741539F449843J842104i547691L449775H090164l127213
6547D962951h311603L497725A2058746A248045a0988495B09470Q387502B03906
6556a1649486B766675R408162d937359k836531C787736N750523f959810k627910
6564i587720A0500935m539136h479835L937014G821779k414219a2365560b245637
6573A2202313b17207r547770A30739J1027749b210812j0520821E043234N296604
6581A0339838f433911r16838E690962M318677h745658J90904I907836C287682
6590i732207c559066A0872144E322954a2711031E85419J0561977b196692q557061
6598a0753753I96769J2067001d574744n602762F582611K259809f897673k468269
6606i365942I392570j336275a0628540e121663I778404D384632a2470686b702066
6615A2630014I08370a0640176A125597J1466928c715528r227276D293801N531342
6623I825143e655697l401372H543528K141844a0507854K324357H773347l457046
6631E316301a1553324d030869A3167270C638585a2009183c83418A1268577a380995
6640a3160117B147703J0697191d829580o065716G108494J827571g815568k064242
6648i879810I298897L33205a1525272c646276A0250726C508463a2199317e063890
6657A4520384B13315a2130079B782302Q855573a893265j2631237C904257P361423
6665A1265680g554396p85282H069471L307910i641438Q26656A0052680m778638
6673E274042a2704317c995730A3994595C141406a2070345a362312A1687642a572321
6682a4616217D361054Q247341c537774p357821E428292O539185a1071021J737056
6690i333965I689241j449377h955885K895547A3195080D828664a3696770c328260
6699A1474132A303748a2865664B696799J1252572b986964j0775659D614621O649137
6707A1263758g245817j843374H435292L214628i888376Q79384A1230117D902650
6716a0747510N330787A3992284D191753a4782206H05864J0377271a076637j2290138
6724a3366775B018183J2362048e357725n166566F757396M296085i384444j336704
6732a0721148I953417k113542a0706059M982504A3275407E078826a4440317c125568
6741A1729786A340058a3733842A338983J3561684d588858o941193D167527P829969
6749A1997496f772817n725094I488148P26575a0164673K717621A0345501k639176
6757G706325a3345796e268236A3590575B389653a3426076a66112A2854822d93810
6766a4050601C278291J0991428e843373n245641E662181N393719h318194l189460
6774a1507654A1374897m412617a1486284e414081A0620282k889031a4613322b911274
6783A4138776a459051j0561956B4651J4616338a877522j2292964G009516L203330
6791A0212846f565545m516417F933107M728706a1434703L828798A1338391n254781
6799F083610a1479262e257854A2863775C063219a4177905g46462A3957340i31001
6808a3119542B382913J0245023e248897p162986G372695M101153i306902o54883
6816i961785I136116p00738a1662726e675773A2512524E303614a2797282c287555
6825A2876983C90088a3391754I72813J3506545b123278j0756736F665200L691278
6833A0356478g207764m206626F498858N270042a0968943M878484A1735522E129504
6842a1012547L755554A4284833B392148a3314439B155876R256771a46368j3935291
6850a4081659A854372J1930910f424699l667717G556435L657656g887834k765046
6858a0652880I153098k127122a1254312e050861A2337155n848587a1560391c550113
6867A2962523a488453j2983319A726482J0970770d90176j1227423D921125O894560
6875A1815685i024278j086613F747883L560286g436530k13549A1884872D924508
6884a2193892d985169A0728163C474955a2466085H49348J2849505a625269j1574595
6892a3199864A518803R548412e882885m169633G352274N552278g538379j771966
6900i310345H343410l213631a0799703M230039A1804905n456250a2290191i96364
6909A1092655f00412j2043598d80149A2642816b706594p512358E417879N134127
6917A0552006f282458m385377G281971K297405i159049K636447A0743735n217082
6925E526653a1908232e248148I928420C288197a1451253H42225J2511801a515412
6934a1692971A379213R351551e638977n024282G450556L291824f395188o56335
6942g051523H328329j362707a1480968M695592I771056D245805a0334996i92722
6951A1512351E34586a1821063B72261J1045331c675817o133966D281275O607975
6959A0889250e732091m600130G357419O85435h750476K759965H783791k677189
6967F106602a0999564d188038A0817100I05711a0377036a131349A1703545G50126
6976a0961204C826051N816176e896480l547586C222687O683775f991228L88452
6984f602776I435664l702547h785728K577500H341628l327663a1074608h19191
6993A1228587B82395i561581I2923J0296515b427354p806271D822646M358593
7001I181239e218875l561608E394898K057506h285869K319473H989520l390950
7009E598570h491054c544728I336371A332862a0399327a025458A0572279D76983
7018a0255757C691552N143716e127748l792135C226636N803882g110829R30058
7026f180771G697853k270532g261799J187228H617354C844848i861863C50104
7035H869751E52574i431697h91522I136984b547431n603081D847173L204148d437244
7045h257638C766070L061806h340417c343944G859924k092915e887158J822811
7053d064347H861697i5924r703173e8231G539013A401297h634476B974820O092549
7062I067369f335195l71696B357861M452929c861789k145404H016697l253758
7070D762939g573463K795995F006226j909135g927397e14886I076677b93626q515858
7079h809484h32454E833702a588043n485318C773102N400981d311595j531956
7087e843551C488093Q49413f812732J702031G742256k873105e872332a779829
7096F001732A077815i342558a007507G594668B12228f844901B838581M358540
7104G197121d743126j720996A946371M686978d092404j238163G699456l705598
7112C993858e841702J455048D157941p95051h436526C22101P670728B65930e509777
7122a188410E899469b740476l653623C801474K688947b050778l090439C833654
7131C715406f126853K330469E521097j696267d886271a420634E670239A190671
7140g403137a169430E468782h78184m080004A350173O034934b126990m011955
7148f138945B520039L75006c767102j71533D316340J376833e543039a768434C707949
7158A003619e618270a732268F814133A000011e074579A275843L325629a545946
7167e508912H76560M273212a886355j611553D483916n58362e308146K535837A994549
7177C313503d481464a305658F077017A20229c656284a811425D093935g45739n678236
7186f423975C290961J539226h71022j216504I25563L123591d707068R97203C156552
7196C097883b753731a367267D356569B99250e093968a869157C851411I84846c229257
7206A472607J896578g57075l661917c01289D123301c301041J354623C762189l5190
7215C726999b062005j064159A758104o78656c229440a182969D536875B153928
7224b495993a28563A786480h89107m497408A374771K126535a444874g19762A00306
7234C076601c128409r5672B216286A059807f34412j336935C982333A594161d777828
7244C59238P55876J34605b338302B22137M490282b145447M67903g57600A501467
7254g24356j873513C585176j256440a389149f86111A9311Q06764b303809a054561
7264C688234A442188a906179E33806L98342d32291k249810d94089C237861b031583
7274c77867E48796P49622C5988b257402B373194m87638a759897H35531j68523
7283F67008L55352b752720J218766A263099b12826o7194A26872K244834h96031
7293a696274N61297B25346i45506j92964A737579J9146c85058a43627o68175A345347
7304b266384f59413A642917g50135A79825e07034G75546c98625j298103I33104
7314H27141l90442K73092c85626H50028a384971L01287E7351J66274A03825N86397
7324F90222G4367R86894a341750c48183l24980J09044C50058h3255B280279A27670
7335b12801D86170a611296G7642d61146l77582A942814g01476A323933f82677
7345e91507D86666a081640D88049A92370K16034P03261d93932a40006B43521a057862
7356b09432G71538O62250o59016b41343B35830d10664j988163g16003K70540A223758
7367C16407b9928A763175g24936j287333b45029l10711G6790J773R63925Q06403
7377A848891b10557j118771O00732A11902a393550f23012H95722J088462a375559
7387g44526A57953a193746K13886L97152B192132o18244a269648E55252d36793
7397a516005j056369a07756C233410g85147I28961k66189j91092b436022n76035
7406c012057A333170E57544k34070L58824K354360A097778c291237b94357a14335
7416d85873q29367A426051K025417a510589j07275M73852F17244b164702N75577
7425a589125C670960j550600b01727o54088C80811A5333d118585C98054K733202
7434C131256j500308a026499E45506J383668b889097p80127B3246K151129h92037
7444B46135J961782j43162b550639j085587B036031B50234a541759A099844J557569
7453B657413k84424d636708e23234A230365b003591f00599J55343E414126i32372
7463c177957A357407c66258p03457j783216C197932P99805b847996A015903N8613
7472A074516c72492m092692a527257C660801D88345i97542F04415K809012a895799
7482d572651H77309J034137d48275j004910C482724n61228c180324J292956A581624
7492A989031c546017A69773L638949C58314c102154a378900B437585a616945j053175
7501b670120A828234K359821A85639d167307A526913o11331c597645J728617B426514
7511D034046c280226F9628K392823D84986c076722l43124D323150f02152k354223
7520b956375B283538P29683A348954d939421A389545J789310c712554a055900
7529A782459J853797b650296n8077C388308B79124c257896a192861D119199j867964
7538B251235d045828B13691L350382f71610k484683H80180L394365c81879k479245
7547b861124B014066J057578d690153b310895B358442M19654b368091M83476D707249
7557D74446c941485h62397B889486A169584d843289A398174K796503a314518q50055
7566b164573B4241M034170c087807m26541C235137r80664b345733r60441C452092
7576A064778d223153e42018C377237q13454d002157E96612L064067a887302j569904
7585c457206c04651D891178a684489j104471B826996k54517b858323j071215B978194
7595B928193c823144h20610C567107A598770d386201a010478C419712B54554c724723
7605G74950M173815a843062j558797C19898L165571b866238l42135C584905q05778
7614B779127b379564l30333B027859K17755e604268B43531M079205A383417b359138
7624a013744D027401a784240k814732A308133K477448b49786l443679A997368
7633C014122d322444J347460B527839O88280b875454g20193C884682A570475d897718
7643a419621C325144A72222c053198A244666L154183a367367k996557G33910K157353
7652B891263b268836r6917C163834J135263c092952N6560B165155H62254d510865
7662a260483D685345A897260b983408a4444C244000b314763k598257d93340D403330
7672e66168j674371B820480m02834b835640o58263B185364M89065b875515a124352
7682D151595A005125d032728a170506C237998B67697c368690A203974L044136
7690D248110a492003j626360A74142K575035a947998r54910D050604m22144b362701
7700a940577A699439k04595d882028h99165D359941A180329a845310b13528C404454
7710a180843l302674B51526K971563i02941j125446B137343J067019b687139J67005
7719b520134A607686O3780c627851i18830B795460A209961c083452a337878C729860
7729c55080k751117I05829J719666f30211k262816A329249J942479b190992N25189
7738a665803A423645J581444b828010J177226B461851F12132c053926J406442
7746a647484B753093F09164b722201E50663K853174A23844c114472F12895J683233
7755B296128a970303k94742A488119J191571b262137a116312B007740n63022b531699
7765b460777B212280F13715b627148F18038J761692q83034c408630E25875K256589
7774B782464a588148J34225b06263B991016a851325j172269A483459L65409a840176
7784a267098B550870j187262b330371d95528A385958C30551b495421I31551J460068
7793B391619a81450j293557D5620K442825b320234K56215C50190P01992c05981
7803a324930B352785o57702a851713e23954A654886m5089b374235G15575O98116
7812A413691b17689j627253Q54421B912127a221013b09897D74324Q07921e47001
7822c170594A327233C93272i05889H01505r8128J509835b587513f19769H94671
7832f70617J06855q85310B077497c17850j090475C79675K52478d86414r26997
7841a413411A134211K77416a711336d40776D07501M67974a018624A39351J872238
7850B011589E22757h84829B26526m3752i41971K04694k18320A282787C21886D3859
7861A863708e20765b19022j671133i03744A431106b102277B308438G74085k10197
7870E63888J03038a960063E42584a492543A74987L66227A74208P29670a072918
7880D83606b80243p5059D21876c7856A301464d61188F34770i07311O7185b19505
7891h54517A143173D30658K6360N01477a111415e03972j082977N93998e6358j24331
7901a80689A585889o64865A86673L50932d58315j046529c8451p03245G46102A96409
7912B09376J438416a154315L90698K95835J10617H84026a154513A895677p32491
7921A163186c94792j16895n86653A687336a599396F61256R05579p35021C14107
7931a892849I34056g98106p15680B69210q8566J788447i88772I28463J508001
7940B436464a801552L14766K25187A235112f5017m64355B296891n56451a818419
7950a274731c7005H15899a540190e78484B845553H76224a734079c43029E41567
7960b9429j323213G94473K566585c98273k71833a91846A723108b684754M8897
7969b635857B091512n09207E79795h75767A900111B95233c874016h55027F48493
7979A433184a181419C48447M293898a458316o44942h18542G11563h33964j595377
7988b429341C121872q8392a350710l74114a70829A352869c400352a262187C831940
7998B112863b275230e85175B309165a277746k141695a13887C989460d23881j854869
8007b278750I08588J247935b801442j286976B582057N68869a532698f78629B538499
8017A915301e001872a673083B600483E19572a854989c46893E650055a289936l193397
8026d483333F75657J225156i80811k149081B864055K094585b647713N51954A691946
8036B268837d020319a787850E148988B128473c240377i36742C386067f77538l967255
8045d644793A59032M312315A4750c868884B223717J163233d098374M19893B410436
8055D468222c270832Q10871D165140A138604e480907b451368D812671A698915
8064c711928I9829N313507a388730m664443A318504K079483a347976j884323B765934
8074F513542d430784J216124B593492p84315d436815J408445F557546B268430
8083d782644h02788C710033A1179f500557A034605N280037f87860l307908A194167
8093E094860d723031l24969C739288O67341c300110N77363E427611A943550f831246
8103b292067D743587A372280e605630A499743O100518a091508n113284F89372
8112E116172c285879q79026C758065K750520c742785j389166D736287B131024
8121f064682b935055F595130k929820f515971C5471N510931e79657o785544c43877
8131G794006a522968l064537C820946K275628d369848k655149C649277J16687
8139C765964e034087K265762F314537j579178g893096b428730E756449E93770
8148f999248f7331H823169c26797n614528B006473L974283c821120l509801C705521
8158F625669d174024m58405E956715j736535g752095L752983E828608k651916
8166C176692f779069c0324H661815a094654p376166a150984G063566b594406m010550
8175f604956E006595K374702d204117l315925D106932J98233g126694c293135
8184G519007j400192f929990b418491G420055g19131p569204a263388I293329
8193E97172g151107C722208L216216d852318m081093C289088M156649e302402
8202d406067G321151k108879g795849K630473F630804B761067g686419e89889
8211I896719c2757r146721c66744G402775c030500n166376E320311L616073d353530
8221g049585D247738J484088g946376L287624H360258k991765g446609c382558
8230H798197b79974r788900d56988I144929E43485h593610C273764N582057e353817
8240h859356C260829M703174e386368L24960H991022l610187h564718L229575
8248e335143G129295B635304h993207a062952A0505207B71698i626757H17741
8257H765347c584943n708495D496478M344690e367502j717137E561356J358234
8265F919590g777830K131936I159508m204101h357885c547257I112195H50430
8274a0795406a71192A0084775a94380q398094C496759O786743e388193l151621
8282h539814D356919L657920e629374j334376I171886k802957h609260L576199
8290e033061G603030B980959a0284650a575783A0922761a87595r279833F90554
8299A0206899c696514n399561D020364N404618e543821k823244F423060j53491
8307F269569h126457K109438I026497m169041a0092652b558368I812201A483516
8316a1079339e85038A0854631a199973p543982B749189Q329978d537779m970788
8324i508567E142117J977384g271425n59275H871247k159930i974809d055854
8333H543696C687939a0721929a862435A2390519d32987r069813E62970R654535
8341A0217505c592278p481843E125931L935057e218124k588908F577115J438090
8349H015205a0394176L714654H777972l833445i418317b938449A2495026B629198
8358a1016490a350183I588746b489578p575689C482180Q609304c746437n920761
8366i667198F035250J592627h620434N85495H540326o00690a0038381c638313
8375I652085B945557a0582267b993548A3042312D20644a0526256B031109P361837
8383I392946c780434q662113D342736O282021e318154j212372G426178J550508
8391H976686a0073064K472912H615813D298211i642372b650112A2892563C063465
8400a1417750h53980I337007b682310r374613C557132Q118678c958765m518725
8408h477490E383159L408426h821680N63266I200633j373861h988312d477262
8417I866152B975441a1784641b164910A2381754H53081a0731719A682866Q715397
8425A0398263d155857q066966C704781P018606f320433j73970H160884J046084
8433I206968h981312O25723I342567C251717i563631b759075A1974884D009562
8442a2055909d64902I887642b572252q525080B806273J0028738d342480m795076
8450i137556F225856K150181h437075M8914I299467j685209i595317d265872A0415414
8460B754724a2198330c044686A1735607E43000a0750393B552539Q599316c657585
8469a1528191C913523N898527f760069q10294G750027P65270h576626J790383
8477f786243I351014C981547a0347398c171956A0989090B724082a1365819C17822
8486A1156403b033549q807211B482266R386867d657531n020212F625101J180801
8494G805902h075193K16374H436030j070625i199174d240183A0574616C229338
8503a2019103c284648A1195649G5208a0910828C136317Q343488b776462p380826
8511a0157288D120168N162931g722381j018821G464924O04480g475569Q07829
8519f667740I535562D601272a1587322b812748A0078186B507758a0792707c22941
8528A2007037b333347p380724C060025P623051d428523n471346F136200K452746
8536H588946h085178J061369G697960j297206a0063226c956301A0189649C460595
8545i997919b874202A0658496g94775r734956A944237R448909a973921p777864
8553i751785D563735L817828g011665j735609F689363J788815g683312K755440
8561d927872I148038m076494a0637321c836762I862275A095160i586290c47596
8570A1692232a953641r028003C402110M829536c782284n463354F274543K459061
8578H733604g851889J010451F387563R22022h980157d354741A1531226A969641
8587h896596c559058A0061118a8785j1307212C245583O761035a750960p032571
8595h783531C383177N977194g679759k65507F304534J045815g180596J831744
8603e348852I615335D350468i668822c404326I905184A259000h622345A03063
8612A0006795a080963j0416128C411886N406786d363206j894361D664184M655495
8620I319679g646270N76636G396106l200165g144906K626742A0262476C646310
8629a0303133h58080G660461a06497r755006A530909Q969044c411226m252075
8637g663301B385253O215137f035175j741325G599541j621627e663484l96895
8645f060379G972578C938951a0026746b074383G814001B254031i187148e04294
8654I779963c000168o189904A444122P546203c581808l325916F230153J045328
8662G275481f243862j412981F566407k330472g983514c357074H789744C974288
8671i281135a702671H220269a234664p038192a81100I539254c082475l788441
8679f870916D000592K796814c936649m162905F412941j241057g248436c221831
8688E278307n17477i230469c215350I596615A40481f104367g16177H903518a724148
8698i127992B748081M133204b884926l402174E058906K721318e621414L33328
8706e288086E274825j296821h313957c601416F814197B694925e940017a325806
8715I558991a222818p356676B48171N983740b197579n209369D299681L453211
8723G752892d566656j189436D073145J425169g005826L141753F434016l173210
8731C260806e931692K753734H512935a28527p130085A67025P253943G26401g960515
8741B772317L181058d363460j243724B107365N238623d545812Q56874F402835
8750C301450e937123J076674F555553A706228f406561G23105O513646A151809
8759f574076a9410E529140c342341k084995B750027M711935b952606k428913D222049
8769C773640e752893K443891E697471k443531d634736a955650F267693E44067
8778g332166B64765N963976A35860d874868A478569N074924d404334j113367A951866
8788D074735b744351o74894F176567k142423e212954K039794D324026A276585
8797f001267a86752F505334C62490e859474c0993E702443c058782r97919B211031
8807D462744b580951l256018D578884r35449d791841a660889D253000m49102d853254
8817a943114E475892a257467m105613c48042D950743F08968e069505B297844K978145
8826E275989c101597j013391A240250K810109b985746J8331D945043k333938d301238
8836a896892C837008j830680d922976b28142D584010g15819l372175d92734D784862
8846a584564j703932B652775J279048a985551k279272A904427O86911d233981
8855a043475C742275j134925c407655J671169C691357h09354l410276b6828D306853
8865d4224l509474A573260K376045b659282r94966A298544J889699b145196K9322
8874b115874C248097j520635c361316N66286C051018H87062c412585E49202K842256
8883C391458H6233b915397J210789C850701a944133m99839B607969k45265a4314
8893d004892A975320J96127d564924B63303J151772J077568a911211o3034D478092
8903a124414j668778c10259B018820m26495b533690A659929J678473b888978R51625
8912a937353e48617A412417i48862p99275B947519n84317b184586J003988D72874
8922B05809b305542b42915D364508H9593g87504a43185G99205a390767k796919
8931d187686A213381P17727b88813E15103M65352Q72524c770905J808963A055760
8941e80121D46197i86330B962723A97579c125647c28183A41672M26096a729976
8951A321896J855580a528621N33145o70034A196009b092517P87515B881112A150425
8961A120066a098772E17697a098919k246519D84084R12482M64458q56764a78087
8971H93884b487350O2009c84833G57006J07930N85852o84642P98497a543992n16913
8981b060905F66194h14315A079980C32685J365373L25767b813446F2547a723073
8991a804902I78660a058179C577485f75042F6002N8337b500757D40481a594206
9001A445556K59218A08116J437017a383737b23627j035130N99061A417013f1733
9011A603027f38916B84234a681160K1225c74841a61227A449064m97329j05651
9020H46084k42475g87007k24457l69730F7905L33175K54977j0782l07613j24160
9030B13502i04642K34349q38163I61986A14273R07875M35443D05718j17428a429610
9041g0159A66173d26088G60097A31844Q23833a795385J57639A029184a205431
9051I23520b95177B131144A65704a914042E83089a016678b07369l22789H68011
9061B943712a890477D20285I3295a071619L38810q34729B014620G26697f79222
9071E06843r0h34600r86901O59214B213725A06425c81443A739400G50798e00090
9082a325595f20604A725660a893794B93499K262020a73017n06453j491916A353883
9092C0262a869563A472052L90617H91412a182998N02509A651923a918608g47755
9102A609020K31170f19479k92364H80914c5216k545245J138533B259441H03969
9112g89317E67620J339833d5179l464966h27085B489939a143024h0051A367394
9122B224490a737671n05932E39635L1726a674588f23360B969429p39481a581160
9132a050084A570563g68165j771471C83596K706970A147622a742093A000896R07057
9141A907953b599823J28313I04146J571225a314599K96859B400878G66214b453720
9151b013096A108534O6407b055076C93025L446222d38865j839126J075878A034633
9161a149144j611373B718847J069542a483237N53291d29082A185924c018312O16675
9170b401637D493210A503347h38968b15294A830676H3425d952644d63438B349428
9180F319a115037E90969K338939b352025j138441H12410J850859a620470e24169
9190C467939j569380b685649L50331A867731D73708b661887G14160K703015F49464
9200c144013a137891B682330c320755R20078B218403J582513A38419a859570A844814
9210G44808c617705a755240B342440J50948b108502c45936C022093g01148l420235
9219d121383i66963C293175b39751j507325A260114K080987b352543j188273A396970
9229A636602h95700j046004C732206q41465c795176a254929A021214l80779c254656
9239i09156E665140b18052j800312d95954B456256a035708l661767B023719J202978
9248C226697a189200K51676A998364M42161c692836a608535A991822n41452b313214
9258a352527D390779i80741j594474b15365C475176D29508c236348B118863L2179
9267B151042a544531j316316B97748L000398c300451i89044C056822j402044a879864
9277b363689B659987F9982c651796e33675C809413a32446k108938I47967K404662
9286C352629f21854l777547A487036R49311b552176a088899F97966L082769c720513
9296b367208D200800h01390l46679j304837D000620I26816e100428A673260k69885
9305A403375e9612j959136c56953E276376b590020P05281A226977M21522b208249
9315c734953D150435A669341b039962b58978B780314A020000d033196a219746
9324B694721a24114k940998H16941L504997a302306j527805F21527K365631b305942
9334b523585B971866r74475a638859m77210B727662D56133c173875a19400C112394
9344A734003c151633a848B726134b575927L00264d34256D824557a285427o60647
9353a946074B466362C37400a435756k970104C006457n52783c199750A659427J85534
9362A844961K1132c522913J241919D136154b291132c28870E52423K462349D54529
9372d760123A726623j20583b672166e46364B157919J571914b645292M52957B106799
9382g40004j517790f47854C468940j268065b890648g23602C321390c132264O12626
9391b519638a99739C285433D46020b192892C728997A008457b854441R66968b91395
9401C392645b885507a38409D216152h20270p46715j221959B414907b61813k387153
9410b648966A802529L86219C47022c336671A58628J958650b568802g59048B098411
9420C641828b137725M52874B538035a165392q30724Q97416C323675A382073b696141
9430H94695N71075a635955j035811b45141C585897d05273r25751B380984q84410
9439A496574a971954l15852D50401J814046a988266b74237C119110a40603j005277
9448a145880r65224A778643e14885k273600A929414q863e6788j261757O9454B942243
9459c277232e07482A867070G10840l11935b075304B075208a56404l060684H82812
9469H85039R46637i47987R2833C114919b084261K28919c51137A021089D67496
9479g24236A535583Q12041b039799R51323b29768D27627a134242L92572B999873
9489A143411a780332B02680K43942h10025k52864D5138K185410c16711k2515C70975
9500I20838a728200m93333E19049O84750c10404C99071J208252C1617a642559
9510a096856B66615P77158c94150I39182J668401a415928f27004q93679a3175
9520i34592K30588A899271j90836B03626f10477l42760A09817a823574N54702
9529a268872B088655A010479l08979k95299H6923a092304l72076F2854J162743
9538A225597E91400Q61733C36913j05028i26687j572533D98494a21074F79927
9548A488314F74853M74163a804339P67775a60937r18045A767381A37054K131148
9557B268202H88063a092509a72032j620116P59603B77994K67025J210983F54636
9567b97689j45900j110585f09919B7770c76545A828320C60813K75230j25672b379642
9578D49909a097993e01206I32908B46750R14863a055949M42639A53669a964753
9588B47475L21486J214253n98169f72843B42806a413444m02488g54056H43855
9598B90211J159046o98410O4696d29987k228314A29695L63553e42252G70873A22168
9609B126897a305956e38288A232444b75775A42699a36453A422707D92965a703223
9619e03571D07155e64093M1064F34641J471654b5771j044970a37632H43229a490960
9630e90596A605979M59228c3842j417194A914017g13551r88509d47069A270238
9640A018752a359903A537874J85510a348224J69508d45957B272322a096177J59087
9649i37090A886158G45342i87737j369034A567201F33042a969605D6726K298338
9658B345064C36842b555174h28193A958017e07856j763162A353871J795891a339297
9668f64099E7340J374200a720673j456249C149423F87514a134998c17811A630047
9678A434339c907042a282040C729296g33520n1741E80972K157656a56003l275400
9687c431403A038614J063712a900958g23172B025539P97867b384197o52148C291156
9697a55623l057152b96558B703475j62610c044781A04826L673655b472395k55409
9706b727804B08699L267655g34929j666141C071771q87091b718551m90591A510524
9716B478570c385103e69737C737842I11145c408596a304010C393780a043437k187988
9725c231425A156977L447231f96214m020384I36456J259767c487592M06799C126842
9735C657526b488391K98987C600206F68545d607505a401239D224262A749907b726003
9745H26108L766435b247913k657427i19072C899314a829155p12436D871901j624550
9754C247351b526031j641430B186581R96761e043273E98421M491494A325150c198622
9764c715107E759893a548238l416211B665879R97405E66939e069037I84045L410307
9773D394352e405400b327307B969980K44474b016499j638091E358865A611186
9782f184658a334688D059029H38856d024406c28483F797877a946066l737152A098577
9792C764791i79200l170251D257057J146839d912323J709118B965379J72248d356551
9802a993395F570563A188720d243060J840424E224373b21059o909322B587341
9811E121452a034345l733779A910277M317671e263076J948681C617152k38830
9819C378322c064118j864238F205133A695005e766950a364297D905551B010008
9828f569338B02484N860585b211129l125945A477058M821256b211453k745211
9836d956664D426538M64779d909195L05837C708591L25397e253273b152558G703761
9846G69055e223246a876869E265990H49717h420421B343645M593561c284198o12050
9855c896248F11694P188606d159988k061561F575179B115075c792329n48456E339408
9865D550040h525532f85287F511007d35781m872650a027393G909154b156809n285404
9874g442213B277234L331756b910215k562597D697848J087720e639315K86653
9882e352662D930934j717250f562856b398460G092461B769053g149642a430617
9891G725116g85666n988151C9337P671694b351058m156265D127375J998771d152438
9901f861259D984363k64581e900096b777285F297483k157441h051549a942322
9910G290212a84970n910264f21631I146891a490080o184530B281557K461153b817090
9920g777913E087632K499995f014468K282958D806615p66124g796102L646533
9928d149569H791994B144961f034939h91114G413479c29757r320132C46692P867898
9937H214590b720325m055588D278982K875253e200031k421612D857889L88450
9945E246339g294929b704381G877904l691226f981383K504793H559244a081712
9954h672139A540710P058301F00498h287460A857310M875273e878246j268462
9962g146708D480826L318577d448179p69200G144113C382711h781194d342877
9971G775589B451189f762983g69564I190445a127814q665703A115635O276802
9979G392437b504143m256793D515416M049867e655429j268624E102559j81181
9987D921378f335502J968396I334229D177152h061186c309865G409123a98225
9996i428801E80948R038813c69034p455795B695515N340541e379102k667095D761054
10006H002193e050014l95211H095205m006759h550531L808854G673738C047953
10015h584069f1452I343811a066334p755905D41419Q574951c023873m810213D771766
10025H285443e317946j517662E680643P17602g343626J953919I107191C387581
10034h406383c149970H033413A596927a0524045G50403Q917844b279409n392318
10042g671727A281961P877756e051879l536699F664814j22696d747880p75404
10050e523284G002362j715128i080671c873570H474131B081280h161692a282131
10059A0387354B50278i882294A363068Q226480c834818l476192C994015M188591
10067H182606e213525k870726F942201j654193f975630K503436G725308k544473
10075E180835i921314b782285I180276B76019h366350c90711A1069113a202194
10084i334345C459108M997111d390729m267859E377552J688978f500046M12359
10092f087687H034020k633519h791623c894115H619833B286119h704986a096428
10101A0558579a562922p125034H61810Q080851b768496o948602E501975K527298
10109H029273e377733j654708E415217J037920h600274M058620H896680D433805
10118g474655b790297A0149988d2984r750010e34435I231097a432278p598943
10126i031221D434902L686297e055984l786180D291083L437502g838592K568677
10134e269915G547236j562157g240115J939899I601304A437639i401087b80074
10143I033946I28253h990982A042340P388669d540338m111137D463287N006862
10151I470149d253039k397284F312877l70319i782155M031227G903909C899689
10160f360443b155584A0930262C69695a1232728A43910O965894h70224p432634
10168h302858C281720Q147182f048417n03992C583668K496496f143649j467172
10176g610821A0143783D628720g439636c312637F914554C276757a0881333h77400
10185A0044075d86047p294530B73383Q710227d692335m714778D548686M686548
10193I235234c239919k695009G262683j607962i000835K878744G243902C512257
10202g440070g93683A0070043A323598i866441i22770G886194b643463n816044
10210h459507C508659O634662d020019k891399E147438O33551e793991j610984
10218g404975H283163k762837h125867b150437G234353C022725i965628a593717
10227A1023573a692135n116106H52209P766058b976709p936061E678808Q74070
10235F552878d756067k98906E718684K755351i134912d541323G996494A183506
10244g139428c395393I755905A829863i010108A055296O994469a889200o558861
10252h448061B057898O993053d058429l531269F293204q15151e906247n10812
10260f417059E738394K27035g931747b542665H401395I01109g844431b776211
10269I846519e64850p324745C736653L712245a576767p284354B873208M557412
10277G430620f590150J328366E515504J367160e986595R62668G698612A626601
10286h570602c093329H713609B410417g862995A729044O150865a818608o492046
10294h310654A572572O915223d247078j365868E308155j04801e023689j383385
10302f407074F705643k372669f886072b045087G277454B330697h140116b400699
10311H201667a540264n670350B974162M593943a223486p106425B399994L502873
10319E902867f906562J685012E889866K60718d230949l58339G668893A377848
10328h194210b242666F715749B675586f571847H97400P366439c386226m246431
10336g632657I22445N502238b575145l448672E911004j56332e916915O88887D214731
10346D213565f174958b099347H530068I51638g019383b725538F181985B48761
10355g922296C388899M560661a949184m289805A531354L363800e217678l38265
10363e555943F126543k71546d450714J349380F168880A057263g444711c582653
10372G289106A486484f412234A617057M388280a206671o814426H50288N701129
10380F551417c537454o81808E229785M82944d164391j837341D872902B403360
10389e071720a259855G122466B310662f792019a792447E153165e24394n971122
10397f495516B426019N245192b033380k997028A741487L345546d153205j471663
10405e624868E758460j815121c477850N95584E299711B259045g618417a762044
10414E201153A004898d411777D68041O654720a716517n095915A305622L801585
10422E107207b446546j799520D153864N44918d032393j140966D100242A959740
10431e553301g77216F205380B578432f050822a445546E252202b486523k552434
10439e038957B55381O976721e77285m997638D218187j892222c117779j592737
10447d710516B577150K456051e473439a274491D741256A523959d709458J156435
10455c553023F097497g57177l878793A126441M145503e31845n190472I87785L217487
10464D205272b390129j252087C768873P93961c835707M81845A928103l72465d798947
10474a825041F605321A709059b796781J186808D539872a059920n625651A540250
10483D182171A46351c133311C080492J423917d402335N76788G29388K358849c682803
10493a415102E969968I25331b057820j264943C966593b55635n029936A849733
10502C597953H10650d198008e20865D224383d196797a930824B685441J685888
10510D371329a363380k192665C269892d73611l846687J941773D161657j284697
10518B876960b487698E34396L241882a537399l746431h98866C017247f30396r38080
10527a568476B847436J652712c205871j03285G15274M15378a763643o60387E867380
10537A543131c178981e90502A014758m02106d281083H16230M425526i64055N53
10546i63502O6340A782577a858794j928242B997753j99761h1408n40881A902226
10556G19282d142885K070143B537498r48255h77171F41876K163721e99826k404078
10565c003904J212540C255530a555504J9083B725380q26515e28992l040144G94804
10575A855149b200168h1455B254827L1475b635070P65124A715538a634550o60735
10584b295285B08491L402487h9200j149543B22928P20120a589562j273394B007713
10594B506023f42232a32764A297842k04200b823784J257761A640094A02358h87598
10604b60393B041810C12481b108946A22884J472832b0219j158964G85498R41989
10613A727487a309538k53231F32141j73750d77501F7252J837779l41625a989375
10623a192611A089177a196625d81514K08528B342782G69839a509824A337731c04056
10633a175685l13494g19055B542087a401841A67956J543508i15302a72430k061058
10642b233488A468116o97850a488002A139736C44531J6267a60479j200644B515602
10652h18631L28180A319337d30397E21810a553563B11538P18282a440007F84091
10662F46440B8521K02632a207907A575596a502726f57368A91524b14294A053741
10672d11466b2091r1506j139216a54507p42361I25161F2412Q4830J201215a219747
10683A33786a258290e6858H63992h62370I07624B60226J70693K67580a328575
10693A65259h06612K95943D53893c4549A409859B66267b32297c0606r95370A13756
10704A13133i3609A557579c77975D32509c22189m5853A25365a269593A211570
10714F16286H7780L07086a472192G66993b521369i19154A609752d65830B440478
10724a155041A385840a81267k670909E13871g94582A295014E44178d57049B178254
10734b123291c79362m59011P6121I21548h43690A974922n54704a76328m34991
10743f11319r2449L32436p62855d31882A988922q48094g99839a68862O1583j281494
10753a388773J72096e47806B365151d33095C49609p1835p1075a413671r15117
10762b328788A565641D23465A93303K32134P74529Q6107b679602b37663F70232
10772b89582F06627g57375C708605g75706j83286G01134e11811C72052b096545
10782B232870q7423a522891A27747e56445I53813a749263O54696B822443c98794
10792a14835o21588A730986f70196k026594C38981Q72603A16113h03677I90788
10802A923720a438229p24773D37980L29391a381983a60702A429869n31069a356577
10812a576218B840323a338791j35056e29151A562952C11292c298455B027801j16900
10821A910901a397824f68506m9394B619543b012285O59333B528444h5582m69231
10830e54813j324415B884079G3031b065586b69781A901280B67749b390478C63662
10840A319299a072554k63766F28412K534291b371499f66813A327070C33933a197041
10850b440960C502736F8812a584545A11479J348194n31695c319969B24731K493280
10859B718011h70572j54833C84038L069577b386959K41505A446915n21271i73284
10869a859256B513639H00543a976881Q85841A934207q72071b830344C82098K727897
10878C109995d39565j631012G9562K590920a718921j59686I65115J868725a150765
10888b645852A530633B84165b051261N04044C036443o73043b291315d11416A775988
10898d17318k842105f67865C608930i35559N9864E17063J926512a881270j655349
10907c536619B228358p53191d97791l17840B920945o11821c867946i49189A428690
10917b8285j137049d50614D373085d24563k711976B55016L77291h68898j425182
10926b294080A690189K406192a942080K10590A381455D75792a720632J45923C619654
10936B011903b046193b16680A439228a264239k220356a261588D193784F0649a369409
10946A487867J12003a558547k365676A380117P81415a034618B5974K585154r45028
10955A666100c075954N51888B107404a57886j608273f1990C652568G05516c628009
10965C63318Q95726b064210J77551A651749K375787a177394n94393A767282D73401
10975c008645O99797C679412j788239a825025G81564R19498h86722k999141i50568
10985C857072e36614p50020A865133K05125a261582k763115A511250M46985a578514
10995d43015B219839n32007b868344P66359B298902i71513q49568D36743K806577
11004C243320A215424b569347H33384M31043b521477L13194H86146K289091a76833
11014a322945B431003j133779b725752N14138B217318j104744b318159b17204
11023C445051c94514j601268f8355B337553F8219b932806A303168J270164a575012
11033b037265G15288J597521a671737K82649C131194A028519a786643N0717B426291
11043B64956c496817C04541K635263D21305a917525C53499K331696a949596r80302
11052b929898E43723J883122g05886o50009B578358j251978b039582K11811A715362
11062E17745a879797a39644B933944E75103b624881A06761J190728f32998j067042
11071a700040C10918K750817a397087k25690A209465m63911a384472p02406C095949
11081A352499h92015L56839G82797k57493c272294A6472K486194B14144q9061
11090A25083b38097B282573b135059q34258H94215K96472a0356q83329B173519
11100A226621b908910J329956A187027D44905a120797A09676K238374E3293b610098
11110g12050A285671f24290m90104A129487K056100a128343q47118H83233h13186
11120a627769k00010B748692Q7066a226436I71542J10443c55160k048314L15741
11129b087733C036401h94964C16880R27361j34831f00099k493063A422312l51975
11138A070337c92140H51753L3281R25062a988162O3008A611614d26138B47481
11148B22236K456943I4598b026098Q12691a9774r06400J21117A391597J087871
11157B479468E84340a420834E06037d37401j518575O45304A097414R06049d98796
11167C89807P35722a009817m50542k37509B003153a93748B30303J368303B19704
11177g2345j869919B82411J116552a168856A446397n63546J1945a200594j522371
11186b722965A303645a065931B45024N61067N64448p3305a839125d72823J36000
11195c36823j208105d53585a0574B315538g897C4343M48320d25905j091624Q0812
11205a436717H40694k02968B09299G1408J189527e16982k60105J9676b6452E13255
11216d58823G59072K14924a08152k58093o24321H51327e70925F89191K86037h00390
11227A104454a942324B22509a98921n84677A089675b95054A116212D03915c54065
11237C06949a156553I84159h76752E55246J14398a61998A183609d14626D10937
11247a243527b83489j61867a90456I51640B21462P80534E9019h56820K83586l070
11257e76304I42095A94900O93315B91972J06347g60408n20756b53127k36353I61350
11268c72814A600515C32200a369594a3091j015735E25611d39276a76273B327951
11278a38184E68124a368259D76068h09620p47580A161060k95815o2921c33569
11288A15662Q5687a759845N24853E54818O72783e21268B03492J223294f86352
11298a084875o10087A029026c25221R8130A567856A83738f73207j640283b25246
11308D61570h25171E18480Q89206N43525a543281K72699G62463a645583a7792
11318a90674C259090A337839a718853E05229a91338j284082n14593H52159J699686
11327B551845c35276A76221L36690b37011j582444j81906A627015m28932h87537
11337D68741K041168d58706k121194J198099A839309G37146i26351B183019n8362
11346B124657i68173j733895d0412A769982a615488b52594C023518j419339a212180
11356b681208A677120a789567n28719F30799J918281o12613b662866G07098R20190
11365A627288b492755J121229b64638C768829i03578l45371B906988d40027j590521
11374b030548p37061A786521J32789b010744E39395J994532b10750k989068h09581
11384B520105a70735j474244A691962J395703a772226r14875E63733J094969a486364
11394a652354C972538A324686a994866O97893A951698h2122m307099A64373L091888
11403C256261I23349a991536D18397L388890b631548P7391I37796J611542f26153
11413c377610D604671H17452c467295J514084B021602R8723c898729e03410D108161
11423a25910k884654i63571C654540a049527j807978A923031J971371a095862
11432c266822A205008M53827c445290P39175C755121j152757b057265h86642C635172
11442E02526d941516g91373C646904B25427b968916A167077L444342a701690k487514
11451d189204A824449K75554a719255j858374C827328p24526c887830a354293
11460B616443j183465c844535i40183F235295B35872d072365e96314B370055a559045
11470d644114B244622L387583a278872j480088B309783k60720d118475n64331
11478d682806C511817j026163c614867e50806E038890F70829d996596b491724
11487D324801i42630k935894A929650L625757a679009l747868A833550J050469
11495B884019c052299m788D506521k14761c982589J378455C467355D78962d257725
11505a207510F788588A407097d410520B79903L503641b455453l895710A684632
11514E486131a326053j115508D206903j071726d382939k68387C511866k83532
11522C228334c423071i12410F696434G69822e827227a859107D703798g47919m284290
11531e032209B403983L085033a357932m094489A378796K047466d174324N82489
11539c591835E135967o47121c983392N10097E014703A48041e831828b113276F163978
11549B401779e458563F72926M547275b676863l883097H86015M984499a946117
11558c992173D401412q4456d370177k37582D050756r08669e029811a760815F635630
11568I78734f584591i67805D991740b47922o144776B480693M616874b269377k370168
11577d639545A922995L109229d534636n98519E991318j984357d237058N98032
11585c639026E907835A746663g075799a656537E508783A597838f251324G41043
11594G548144b061709l370248H96220N026442c033711k644352E088808q47843
11602D240965d758105P50491D832773j128525f121512b115783F378574A448701
11611f392342a297266F271557h72799n778946A325423O436146b749258k791918
11619e541176B719837K421589d036926k437258E433980j223436e410627K591138
11627b819489F223417k639343g003868a440064F318433d10959n202693b42577
11636H038053a771904n474225C094042J920160b642515l971727D777793R80915
11644E758708f224672K796530D548849q23730f199415K727620H578768A036344
11653f568438f62511F713658d80402o570642A361130O370990b440880l756802
11661f197682C960412Q96135d223335j792087D410417R81192f880345b288201
11670F798471B454608f134932b562549G880110g8508p010712I73309O103400f49210
11680g510030B477700L591771d337400j361338D597872J687974e298169P77429
11688d520740E324662B513684f137662K556893H496360B113995f555350A43946
11697F556217a075896q143428H89350O618031b703615k719630D064197K200665
11705F264862e030425j379184D752053p5333e807559K822083G442455C044905
11714g410899b851808F880795H006g357732A793764O597503g51914o711093B135742
11724F299041e653301k72677E667489R81961c995682p62611F511674B014453g275959
11734c504666G262074l589475g433581D28617P359265b242996n108153H13278
11743G795739b595557l943713E754854L94221d279800k186673D389445P66434
11751E155879f439045K995212G997457B358641f230739b666075F907090B60435
11760h388197F38916P965405f36297o200532A806890M856900d946466k613677
11768g560143E223468P24577d303386n0342F591616l220279h644512c341070F966433
11778B227184g149620a00277H918568a221889o318338H37734N784595c092945
11787g841145E319884J230200c828014j752040D633411j50728g648601L064908
11795d583693G624355C325000f505214a327312G981557E60074h870028I6500P925633
11804H022133a201895n068771B903981M306863d341160l098235E249086o85503
11812D563583e059663P19579F720434k308692h001840b835099F149009A128010
11821g050098a156805I864854b05519p358901A932239M452059b963456m948299
11829g911755D403104K837785d228188n06071E246127n28500f430723J021481
11837e409242G068178C371317f932722a04710H266407H10202g650946a307254
11846H094732b225240m839259D029464L018576b922656n086945D572076N23294
11854E095370e835130K623869F493474k183412f320770L101045G666097E79314
11863f982373a058367I020855C94679g472328A974025M334169c139961n135503
11871h275464D261824K478932d382709J97576E414404o43656f914894J992143
11879d922751G059321B748716e435215a569216H366069g5349q705707G17600O116860
11888F834460g05389n331579C082934L992659d375782k965744C730791J576938
11896E307729e589831J641782G616179l384205f137580K014307F934617D70168
11905g636210c80213G733417G82868g561731A943370M874277c803190k315179
11913f118369B986095M515530d110524r48272E328065k453673e915657J119834
11921d795823G484756l196241e685910f79884F614865e10047q068287a226712
11930G361425a205318l738349C933115L734887d316698k589970C278243P45694
11938D023937d222396o79231H280672C892671e849013b488860D606725A970955
11947g840262B40823P560135a154998m342833B77183O884471c288293l444549
11955f732842E137573L91197b274347l178437D789929j756464g472342L401012
11963d071330E673458j590562e202008h05704G323543g28231o752548a486558
11972F826153a850429l199872D347869K395082b575071m461685C595976k02696
11980C393280e465615J645034E887079j040240f325918a823852E491518F96082
11989e787170a136186G865059e16338m848441H82011M694335a753344n636623
11997g389967D565797O79805c639860J42123C758401J058555g462762c323012
12006E260516A798286c649215J640098H476332C98223f508495B59269M233169
12014D492438a228180n322265B933066L654119b857926j237357C008577P78900
12022C787477d799196P79211D816088j288338e179398K585015E723897B29618
12031e503504i02857F263781E26554e447036B295876K283147a718212m715999
12039f434211A910693L383460d359673K044506D940002o00382c950895p81634
12047d732529E528800E83383e050941e07615F129512A981265f122420C59161M297556
12056D656717b219696l023908A112223M887518b413220j802733C197425K78857
12064C476282d145498P0074E768772B611125d321671a886121D560263H51396f527912
12074f70137E406528a31911l733781A531307M410456b613257l416108A991650
12083C663063b218838p12617E497484k358594c841899K92160C400084I21318e460271
12093e02290E393418A683609d652019a83491D302821b851994j249677A686258
12102D617180h84013l306903C426278j148243c316644L58790C899701k34994c781323
12112a286728D178452e75488l628308a155563D459155F14808c522787A824141
12121D688383b365272k213616A144178K022013b005471q00950E024644k078103
12129B946541c768308Q83631B038769I65652d679315e71134E725183F20828b999963
12139h34860D044515a590201l621345B586744J196594f72359k120752A886335
12148B843615c971137J257423C763207j758349a923858j07639D001893C03160
12157e348067d02745C653936b09265k433285I24173L463429a849586k639878A895836
12167A898533a399464o66863C230091n07072c626967J589833B428146D7120b709887
12177h86869D380371A86396b579352a43571B867142a138515l011135B414154N17138
12186B931292g01875j669703A821754P43938c391643J234624A885787o52847a583902
12196a691058D063295E39634c743811b82284B444052a69424k210425G06275K710980
12205C417255a056208k404185A604205n77821a086770j254773A735858J135678
12213B871536c108570a036827B068532F41615a319949p61167D067280d16684j490664
12222a907348A098673J96004F32277c336659A331810J046847a941346f65139D34491
12232B883023b084117n54059B668121D27577h85673J38758C055243j507427b955676
12242b04460A541835a047556l99592B63834K120024D9596a659593I73430L28440
12251A301870b023942J33056A085195L43047e53556j47751B984198B98795a420446
12261a084303A579271C09238a637944A101469Q98430b20145k497117A8784J479658
12270A498442a293358c77983A170008P41195c68357k371091A866274f49702l17715
12279i67417a84896A845805M25519b258863D63035N22894b491602h73595l73357
12288a246952B690969B30979f10285A844543c78997j16739j894527B5445J170264
12297A195709a129902I35651J123360B19688a267681l85361D64959f30037k77172
12306i07209F97305J273885b57996q36743M77454H6055a023184j70335A895927
12316I67484j31186i15014a55183B2302b281172B6748Q42587L38797D77629d56691
12327A128544b228069R42638a43027D73744P30743e4637A342732G6702L5446a070955
12338i8927J4509p67886A009088o5108B82726d13030j017717H34421a481316E31043
12349D07686O17483R68687a626803H03640i97032j81678G54222a0626A921121
12359D26765A20475k264a362859N53632j84618B10934M4636N74531B03996R29574
12369A133570f19053K78930a21739j147207F38891b61134F23618A58925a83486
12379I04936i41666a09865C63176b5236A053743f36939E93331b65551L5190j78735
12389d09096f110A78597n7613J420440E12242b4613j082568L61499d6004o51883
12399f97887I20402l92349M79185B99226g26154A066909a333983N88298E6411
12409F19589P42082D830N67743A55589i52146c88801m60307A077072d59259K02862
12419b56397A645631d56110o9151o44294C69892K35981a23131G76396J278628
12428B055024A94757c85553q42177a04098o8441j102251A407808o02108B51806
12438e51567j080879H68163a456598M87326B296451C31967N13528a369714F13101
12448A64884b521285F36239O27418n26778Q0855a68126A437275a454564o67171
12457b121735a69152F98686E0834J50583J576766G78238a233543q06767I4165
12467B24173a120606A152464J108646A026257a023376n22195D94786i83067m22205
12476a405272A646515J76785G06622a547119B48986n6626b229741h42167A860455
12486A779188G20772h41036D54383h14490k558800g0050A876958k03827b54843
12496C24313J428525b257247n12476i45557E31952L68804a122448C548480A497471
12506a786774L29108N09535C27396a643722B88040L146498H44662g02428r23234
12515a625662F71167a022636j809594A383060J009306D08138a162617E31535A60957
12525b002682k03150B031624J82468b07928A1809J293353f93597k378598J171292
12534a900903B457905a07237j43730A534901L84h22274k891263c24859A046860
12544g75599K12941B627884q54597a408106n5666B92806j18228a911503E691L095530
12554C101221G50902f46204l45155A716978h29703k306190A771124L48918E04629
12564h40311F81386P69675c266422J258840A406297o8974F7167c55050C023518
12574F25557b615116R28075A635554D2474a877023A579414P76425E11679b091834
12584A88437J083273b096959P78065D22652K272474h26757p31125B608455f46547
12594a459808L44053B356324j125901b490477C66641R41050h56559j638315c91948
12604C140684g39498o62291A701212p28833b070953n23521F24063Q19842a029861
12614e81253C986248E10778a324173r2411A077275d86239l131584A714617J361081
12623C075698C99174e083q60092B785087b888759p2579B118102C57646P3833a758607
12634B760617A213915c927277a6204A669341p48493a043796M72771B847633a351263
12644b676394D3123K333961d71756m73854B641143r77987a119545j886341H13205
12654E56103a595822a82290C055320r05452b031881N79380A590431a307605j198545
12663b506150E06204K992188I71784a125338E29117J141603b116923o61307A460730
12673A763984F8018a032858B192541H48494d045076b89256A172861k30382f13490
12683a21769C837952a783793j157425e27813A567278o00893b829603C412623j481797
12692A930826a757023N15048d59577A570195b104915h53814D080878C63956c65612
12702a350319A287470c17514l267090A026632J446498C08833d70748E44729R03363
12711A448092b068288p81650B089362p1150f91073b93267A338543o5887c153953
12721a568319B176274b04091n7173a5574B898630B22125c525195b73183B10798
12731d052j099979A649968J201103b028554g36481a23699c208j672140L91368
12740a283980C720631G6514b96052o13886A476550c9527l970846A238173n0224
12749A187949a5150l17891a21318B860324b719215a344373A041598C61656E2921
12759a747402B931068E26374b683241a063485D28564j10381i50184A75240K740663
12768B915903A61249a696776c0227k44968l17728q94424I87661J848179a023570
12778c99710A042309c83041n82841j803076B483508F79221i09708A603871G72672
12788A250801b784168c93862A380329a659639D63435r0746J804455c69218j534550
12797a903768A173147b94767f5507j216223B225711I32106a420037c8264B00605
12807E65879a403037E88154K255342i94176C50550g41873I89501h13900k278156
12816c092056A601772E54310M07103B07343R36253R8676b695674R03356H71788
12826e12386E40659q5413J304027n57979a790444A9464a4777j999228e29929A12709
12837A440450D56665a485107A731506a211870d54703K08991F00861J749882a498835
12847B7474K13282a555347b87971p74565B114312E13309d13727A265636i35821
12857b30851j776420b05247A879309e6324A120687J30924C90403i49277k99823
12866a249100G54618e56203A59847a19941A732687D36780a792922D00182e5564
12876B73947c66181A009942K11512a288134b86134j38351k49808J04351k41964
12885h11906B160556C56242j61134H4397i16899r5519j96840L91174A277088A6993
12896E24037N83857e52606B55717a423529a20136H50776a175020A332314d09630
12906a2209D55339a857914A644938h61844A381291n63589g25582F77152b113507
12916c85854j31020M0029A757419c77252H53262a22640j252183a68600k134281
12925b302881D36372r706K65821N97246C14999O2563e48631j311144b61891j45864
12935d07755E20113k01755P94105m87109c35911D0941b65808n24755a78549D35937
12946B13305d87516l05453H1492e14190f5133q27434A856918F78016d46174D25653
12957f91149h6209j672597A90763J247382I6143J024439B24655b7458l11470k796578
12967c135506I86747c66921m70510A200819E35256R66316i46496m0651A381086
12977a065955e32325A84115Q48424P16600a551464G57312j2679a430488f42691
12987c07263A320276d70718p01493B245461f75310o943n27742H96086R83223a924366
12998A036223P08781f98768k31523P7960A226987f27280J96936A557004o46284
13007I10720b72289j527096F63959Q525a832959c65687B007245o85745h83406
13017A62462R76423d87779j164704g31723B174548e57228n16114F35320M73754
13026A109074a355148j237827A295190l21001e72951A47174J572056k10222a988828
13036a328706A770926B19297a242637I04680J541314a50023k018111i37337A152539
13046a704701n70382B224280m81160C92280b483627A107195Q03498c636340c74143
13056A506963k48236i81013n2233C830315a139448j090727A32426J491181q10073
13065H13534b615399A588873J68655a916533m93600A111548J074570h68115c30271
13075B195872o95144b751052R94614B518130c12157p71914b202C490228D54913
13085d167488A050106q5260i52819r42218A318820K725912a939035Q12544A402277
13095A133291b195837m51761C845907F15182b589465a75816A838242A81948c452895
13105C85135K578565a45521k057171H25043K023434b238766p78206A981923O47206
13114B629129a563374k095B928610D58590b463235J32648C406966A358599b949615
13124A677277J450424a9484l920014a23685C210422b281578j05233B212782J218150
13133C430932f90080k619650B938497A223467b781704J66766C821892A791188
13142c593922A34042K335718D54415c958880B57162M431767a457563m92081b8237
13152C373861a318619l917064D118603A515518a857806M13055B105541L67445
13160B472986e079029a512683C282864D45536b559763c48628D549749d65267m025234
13169d490501A028321K374472b108511j097025B478403Q52930a290952k048860
13177c339812C320232j295710c612003J241753B962913n71833d690086d85723
13186E053252f15260k931015d75898D694439a197888l064900B991861J91056a388508
13196d443192B764328P57133d162034a985584C801871j134976c741130J310864
13204b430266D869253a25076l801029g36838E106947G38471d364375B326915J253814
13213C580729a634897l352624A820046K067620c211667R03047C420220p3472b979667
13223d066103D663187D92666d332741E6337M552408A309354d729315a60069D729466
13233b310582j732666B360494K182418g94811m194700B872624J11507e289352
13242b655406D219343q66564b217110l46712F259225b92678n451326d75979C495647
13252A426452d440076B130172L478852b872454j304976A601288K325421b461296
13261c867600E583050k698833c110649j60852D415980A668555e728969A209N933106
13270E934315H51803d930460e06977D258732b681975k409448B292008L545374
13278E837382i69609l503927C493228j212268e384834J587012D678530j470125
13286C208405c690476a673158E668123B9859e888397a507308D575122B00014e317011
13296B600541L180447b292474k910317A639088L002877d472678J052228E731340
13305B566494c129354j419126D699013A341283f818074B48986N090797A488832
13314d704174a003476E652643c184780k801898B810009J751704i22843l728147
13322d650990C510119P56733e740353J732949D660445B299052c773894J152171
13330b621723F385888I99303f756787c15203D478273D5213e065089A084022N744451
13339F828473b546010l296969B292815K067625c545675r91680E997780k547439
13347C450341c940641O74959D792125A883094g452496a21881E724078A223592
13356d941976G11985O745225c194645k249117A488839K760261a204342m732335
13364e936677E357982j364114d988155J516632C297087l8115e475023a906305
13373F932989A57432e252617g75413E928570e19190n761695B674952L566617a714506
13383e099498B413218J935115d613327p69488E511863j479243d047083a899839
13392D575192k100920g529089b306937F886653e76867l279940C89170O776407
13400G165577a374361o366492C477074L62444a990209k388556C462150K791122
13408F253272e915019K102559D648744A966814e002836b448302G973016A081836
13417f079057b88999D814407g76834o486139B723531M032081a319596l690208
13425e009804B541231K528885f052702J867434D551602m02030b923262k74428
13433c197690F657481A118448g247654a849314E059015A293447e636681A635740
13442F805560b275284n081349A797687L123053b668569j083477D682166J390457
13450F072623e072655J58900D710388H68092d985999a934555G740249B891689
13459f746741H43215K633566i32745o174782H37586P595804b740900r25875B767976
13469D025199d255409k899234F093686C014018c418220a273642E024588B317460
13478h462549a949415E247215F49769d479812A138189O356122b732072m344280
13486g076352A641186L166014b835097j579171F189578j633229d172227j206377
13494e378604C918802A779834g074316h74257G108478B473022e295491f84844
13503F220411b606621m076025H14106N890020g51416m406359D433675m44417d361721
13513f131693D964979j328391d840873a439574E403338k672131g403650b721913
13522F467071e42092k844475H75445O771455g22734p589294B667346j19295b965913
13532d211195D541072K189973d708209Q97643C906514A223966e325937K221967
13540c103970G146024B077617e162544D61100N407066a350122n874392A047161
13549E740718a206327m005004D420191L14211d257515j330601C516036N35067
13557D051103d835355a553119F921851A814832e847315K598010E281747B59454
13566f298720B581268M004337d60631n243610A934915K783632d596664o12218
13574e208882D532870R4044c244182j81547E757691B179260f555029b525880E231012
13584A522381d979396F57044N705615h01919n918260F12377M250809b506392k070267
13593d576659C835518J501634c737588j790743D209552j944669d931662b021694
13602E632048k071467e011502a906490E398277a069075m957035G10844N528133
13610F238977c33235n324382B674807J663601d207168j108726C030214R97215
13618D027429b609454q023E855381B070804e822554b620874D640050A558772e300366
13628e1921G163897a402121l984192F90225L173009a617050m033852D450735P67027
13637E217762c144996l91592C691950r75447e448128K233805F290301A669085
13646d161476a036091D420135b71745o806713G57655N101457c90580l699751B149789
13656D616715c161061k248128C349525J4293b809986L62846E174846k381156e712119
13666b720264D145627A132799d901686F97477N004890e60505m358062F43646L925116
13675D568762b173711j985404C604385Q87692b529251j577803C437197q84717
13683B552480d790621K325187E251857B547980d405015a140867D140238e90405
13692e697862B65366N054001d89382k392284A865760K540590c209173k660544
13700e869717D405292j999037a869373p50352D368984j368941f164922a132140
13709B970602A072579d095388d83784G094297a218148k768910A274542J788910
13717C063452g58006l953770C882746r5661b603835m57115B788449m51744d685579
13727b613398D924775B384908d053417e49686D517183a325145l066685c32374
13736E177060f37011l064020C274999J40568a687790k874185B444623m0014c651227
13746a492119C488536q00658c517956a292377D064155a740l834652a123276E007674
13756d27063l419419B270500L42196h76277l963586B226180J217431c087528a504898
13766B350077Q91273c689416M00210D665420A75900b906073i9843D481141A109690
13776e165876B45728J734665a332134j928771A455563L897884a828457j866028
13784c694485B568972A154806c635905J027152C236923n17517b723826g78235
13793D055220A37073d103974d04345B905265H25262c643168B357485P16081b193744
13803c025173A25949K974357a950223N8264D090414A766501a833997j648579B477572
13813D57694d340796H78915K640711A686971c037363d26474A970311b333240j153875
13822c487115H69204L572640f99718j595904C269582I54773b291393n27478B803777
13832A833035b360121D51285K055300A018250c991074a375496C101596h19070
13841a936248A506237J364544a481644k256759A077097M56254a515967L06080
13849a209887C524405q52663a883778o66940A296399h3262m028314H54037K184122
13858C038159A081802a448771c40189B871293b179762o46119A225623R18805H21001
13868b866941B525031A041154c126978a410979A183585Q56861a735274c29733
13877B412059f63565j887877J142508B584173A02539b275396B228230k57341e08421
13887b720678I30004L50298a450928J53763B354581n65131a557685L42393A917317
13897C76277b403510b16918C042286i2652j396680c70393A677785f41563j586124
13906b227687H93948L40601b4037j858804A626077D17687b397440J126209F80168
13916A243487a227267d15066B024013b14092o99572j45655B280771a04110k908606
13925c012716B460875j086409a47136j309593C90145J141565b059994R51443A580902
13935E88424a70729j458033A200407C67522b172129g4256A170692A32693i02831
13945B52097J246761i83861r95000A058152l94120l23860a048936G50145L46090
13954A096235a999056h85822F35127a00599m4846k54617B090122C39097f04270
13964G5874c01172D60361b091296A245942L52535g7783l94301q2788I84149a759526
13975a585098A334326C07493M97674a82553A056744C6756b137415i020F31264
13985I17453b67734D69301N33364d75540p64800d11023E38396k58622d09383A505014
13996A63585b08802j130773e4346K1216p14381L15553B072651F24108E9639J10871
14006A70510h24061a90492j392964B58374J781762c79392G56769f54525K25430
14015d29095l75019j640873A820943i64237A370000J3849a131693A066117b307704
14025g98163C52872d09967A524272c15984A049376f13965q13786e05853p62367
14034a268220F70567a1873A415679n85119B07752c01029n09947L81316b05383
14044C97964M1760r9913j6785f64233b39122p66578a74737C75597M29445N14133
14054A319175B49631j13102a196148e94319m32842F07710l01656Q23043N29945
14063A659042f40163A01452a201413j20919b64909o20529A530017a9621o127F43747
14074h83378C55840a843704A197145m27210d53240A425858b79277F10118a166478
14084e04310A263446a84967I26580f67255F17639A72940a526152F65494c99523
14094G82086C34116P5391J043260f28188n7319B7104e70642b24929D02829M42712
14104H45541M20952h89445L01569D70974a339433B94392e44460A319894L9287
14113A359181a421499H46538a054646d81065j17082b10323B112890h49446C25910
14123H82433g98047J01873j085040A180858d2161j37435G4953N09307K23301a767015
14134C75792a06340F7755a27977a4579A626660e71911o75619D25484a31705k30173
14144c61878p62166A202095E87050i42179L52019C92219b94412p73902H7804J047879
14154A135683j05749a027413A03579J09996h96082p02665C29565R65030h24466
14164d41335A661193A07608b61372j528901H05891C36348a074141C94603J052010
14173A446613q8067b010627a11055A659443a453623N36099F3581J490217B67058
14183a578274A344965d01444m38893K56546I16931R12692a268375F18157P26506
14192A344663c66247p97660d90681A344261a18939r96420A327526k02501c28549
14202b044608A7407Q81267c46327o2068B202362m73806a358078L98006H4509d02026
14213a458028A62472J995228F60821a125702g7099H87023a253571q69878G51428
14223B003266F11335a475337A767172B67790b135743P10559E68905J604250g57582
14233C61824J782457g66471q24216L65686E44159A98869a216034A883674o584
14242A877090A16809b297885B72700K56269a357745d04334A865187n9100a854440
14252a066703A010308i76967j070625b33485B886275A180775a440355B03788m0406
14261A63382a403992r39240A471464K72978C10598b61199A529791l71240b641023
14271b033775H67457L46481a30960B46226K680990b11432k254530h23442F74075
14281c99122j118088A745481J41006F8240b090175E32430O13060b002754g12866
14291B026068p36231a246494k84304A638370i36756p45869B30683K323044r49838
14300A603889b348686H22376K41735a504838o47206d2821B122825b07218m25807
14309f33025B436688F11077b140369k25467F97320k40837a056754a96555B614322
14319F45170a896972E3279P66899b78995j613318A005353Q99686e96116l86738
14328i82854F14026Q0844a187752l72981B574313A093050a106799N7480A415341
14338b19734k061080a62428A409358F06849g94157H47793Q38677f60514j643462
14347b303976h0640A472302a077087m31548A890101l20913i18864o54603A153601
14357C49819a778913c09608A754545p59554a948922g10386A288182i96156l25337
14366a321493E97509J494193B89593a672058A303509a7433j307657p89549A249253
14376B151576a093613D57423J613708D86513b440454Q49771H57382b15678o9818
14385b85496I62247K061811a2727j910293G74849c18406l01685j192921A598900
14395B259156g65866L02888A079714B72263b281679g94919B101862r80717a352532
14405b10996H88167a183362j342075D41942J796490D97146e51198A805528B1684
14415a918604o18328G98038R12824d68294A114519J349679H0494b187212R5733
14424b091479A106680h73438b25121A739357M06308E84156b489681G4355N6193
14433A30548a602302L46400A494019Q66985c70317l92530A140281h91787q15327
14442a707114O45538A559291J20925h59879A89076K40567a700565l76013d64013
14452B077285H71166c5666B252176b60079j548816m96300A34884J112171e08333
14462I88766J205818E70161a258597p88374C11739i07572n2652A984498k98641
14471A685857K354a757999B47103L52382b471549a63968C83557J601702a55056
14481i52739A416267a357666l98284P52080G10722J340524f21423I63335K79831
14490A243166a161861j38579L67729A122383k67939B62534J780876G63346g58301
14500a525963N55498E40615g91378B12197K095692c0795J1709j039518D43421
14510B30677a711838A616217E38203J68198g17080J23013A200744c010294b26458
14520E13338M30828p7136a195685B311553a299691j25303b46676k19648B261984
14530i37090A314509m1904h95499L78466r39658F17964d31375J37204B327980
14540d1669E28478i24160c90761c0324j573203b99842G36871k0345C10211A6763
14551C15933h72165n81491a96894B42974K82162A71281K44380M72320i06910j36357
14561a043267b0241o76822H44478c20040A205174m47110a472531F68304a553421
14571F80520A04016J8890K025809a133442F03526a308364J23033C61905a711747
14581C123036B50963J397149o41261b108916G01018b335797E6187M98592q9381
14590D65398J573431e8868A239408i50951j78857A00975a528666I35113e2310
14600H68004L30493i4055k18186q21165M88120D9279M66930J30742k43716b84510
14611c05958q10284K65396A095074B37595R21998C25001d61299C1490b537553
14621B36502i10330A168334j37639D42121J945521a341217b32894j69733j274770
14630a677397E72682a181580B619743E83104A43731J80717a883135G39373b607102
14640I21746j10847g8606A352797d18998G85441a299589K45350A272309c26316
14650A127253h13813A251103a72041k062887e54350A78067P59851d00991A082385
14660A165521d03146o89723M35268B80376A16920h26256A402926o01393a76055
14670a160760I48416g27073J1073J58996A298556o44259a619031F03210g0973
14680C67969g76669b39281B265864f86957b75905A42383a52717n00299j796128
14689b449144B086181F21480A13779c93829H02672C47387c461352f28887G35382
14699b39070E51280A95827K746751b92578j227985G27280g20126K55625j904663
14708b369164A564088m61863h82801F0370R82822k34609b252598g84911A366366
14718a64932o20905L35345A563520A92380b039447I97560M49065g1142j980527
14727b051669A258443C88768a835703k57582F88534j51046g11869d0136A992770
14737A029327b107470J027403H70569f71371k98180F10367K631383E45935a920369
14747A240777F854a188592j460770H48887J709558a044658B76595J188774F93285
14757a609012q00267B893700A40829a278660I52255O41532E04621c534826B69874
14767A559140h32833l71085A862789R38211a627069r00507A425981b09803j605096
14776a814899f16350C674295j809900b143756e59397A368104h72931k384681A37631
14786C604535E50862a758676A716965n90638a684305j619331A432690J192000
14794B624690a160785B6991K233602r97968c042497M22427B726935a97490j414411
14803a611901A726981P12768C96439d255101f19079A405033a747925J85641B356108
14813D180621a012731j259696A572154c88542l048707a522555C474155j016629
14821B457526a905345b39933B173640a216261k533913f30511C236031F15375b610658
14831B656187j210063b357345p17949G26820K533692b130876h06986C291180G56237
14841b645783r2721B624891G4006c100815A566560J414171F13467c282009c17845
14851A913635a961460n95986B235297J947834a370537p29136A911702F55857c610232
14861b637427C821727j603459b256583B52225K234324B28690e087536c43779C215681
14871h27957j614174B026232J098332b229752j285822B475151o43220b155926
14880b321703C610830j751117c705562a615035B569918r59150d245715F98911
14889D043233g74188k535014B9886K769876a682867k297597B715116J101696a762072
14899c045817C083430A299075d162044K005156B493050K12293c270188g3688D062468
14909C91670d234327g31094D259972a226748k243838B331231J030781a451798
14918d197412B698569r92863b701012P16224C042258o103d707088g99214C662857
14928A37650c360768a035367E123989f84544l340462B003206L6363c79842m598356
14937d978198B952656J356979c123244J339970B343007L84470c799400O25332
14945c174068D587204G56685c087522d24618D410847G05098e103369c95935C555328
14955h18947l206926B770553J395503b078882j493607A975472M44809c852663
14964b545612D133495j670591c414626J413602D036086b66218m591706d72861
14973D865744G21632e006906B069299N06464a636588k528756A431313M068656
14981E499969b991261J287720D055409j964262c206851q60677E197818G64006
14990c768028H17054K920432j776241f124361A6808L887269b436104o39827B241904
15000E244192b348033k446625C069903j382421c040969J96142E095764j143851
15008C951913d387339a273300C530009e45460n190160a070969E085441G21944
15017c964272B138892J395478b707599k220898A256064L655644b659339L65795
15025b293544E397992A943670c436156l69465C717241j654177e346907A573607
15034D373361I23631d891209a380653E129638b384852j231399C120176J408893
15042D529069a697088l790286C523721j564232c452195J041467D657581l52838
15050D304743d315962a553449D463435f17399m512381f78496E744394A96668d884049
15060B650436J009781a633806l714157B014543K435673c611890J025885D249197
15069B375343c443855j10287D738828A535094d909556d787D654880F24519e392610
15079G0095N050513a777880k771671B845274J631476a833874l441259C479770
15088B824587d056301J816460D223853o13189d383351b139615E303818C84286
15097e121785c46096E511599D72849e397467B298660J546743b333227j875726
15105d208953A937505K551027c294912l35045D334235B162739c855808N66684
15113c289124D557746B057272e336012a25405E553405D70518e140374A16565N182457
15122E299022a980060k739535A872567K669992b709748j609921D036712j364636
15130B672076c736910P92284C893322p05057e038926h09276E248175F49060d359690
15140a042171E494325b41137n114937B334113J440336a932468k520962B572455
15149D510077d056606Q41444D349593j067506d017702P87570D942180H88803e905241
15159e87772E107247A105457d761754A019079L364571a421971l966426B269923
15168D610824b370547j386245C921766m88809d337813J563312C956236j672112
15176B284124d009318a408387E634173E39975e286557b97397D143023D4125e751979
15186B568038K415089b088677k175741A366949K643854d185923P50437D446591
15195C351952b752512j72831E324555F97586e798625e11302C998983A787634e567896
15205A449215L415345b774713j673750C56815N536416a699714k545544E047661
15214A600682c615278k49437D057025p51540d866901D2305M498583I09217d801889
15224a286948D200115a193216l891755C005015K547261a791191j772988A992483
15233C219997c974920n34284E098436B461824c009326L84078D090385j710618
15241B379767f892338A86558M246913D47748c932791d63987E759073b711346k038585
15250d749931A995453J543748e01868m273088D747221B264835d595366J735273
15258b860093B846951M87452e125900a58141E563823G15146d241516a957381D888287
15268a512243l672373B259889J777320d43445l506913C162445K00776c900464
15277b893514B941751K78625c802654J754784D413168A014630d503987a047586
15286E041086B43444d012610A278909K970264a937205k991582A446113J985828
15294C431941g39019k648675C544707M60509e228187a925078B516932l97498c537960
15304b023377F415222G10932c718212c24152C174904G65544f687506B335670J213887
15313C549557b307619k82520A709804K643689c607000L34939C086031j081333
15321B004698c160302J308464D697594A382452d547780g59319C356851C91331
15330d816751A639685K280619g43828k939686I23040K911094c183190n7859C376238
15340C550791b470445l76962C970364D62570d387782a598302C612153j685928
15348A926225c609970F67373K678347h21663m312790E52642L612169b016587k34541
15357b251128C014896L57848b731995j355989C566111G75166b595273J134436
15365a460837D095245j413775e422034a169764B168331e35829l352362H70420
15374E386812i69371k595856G65243R09192b551833j802969C243487L71879a198129
15384a588831C513275A278701e274455a862029C088948j380604b836699I50922
15393D060296a006542l182493c68811C343824a140406k339946D283749j572267
15401B711482a633495j688435A314143R64751c565524c66965D476847A845071
15410c275895J380617B435137h03843l545135A494023K801598h4114k201068H26566
15420B587339b977863r74903B934783m04278i73229J4070B698102j003596e180634
15430a735160B386132I43431a498125H01172L465196f93816l463958F86216J522775
15439B208991d77325k185084C217944K95972b881584L68492A036027M48323c330417
15449a124760C846462A875009b696613i83781B387218i04629l048435A285464
15458C857812C36141b361269A307588L24795b511019o94689A929287O50146h59232
15468a075870B399519r84390c998162a527245A909351E89840a286739C21388M520073
15477D841461e45043k466716D13221O41393d07262k590204B961264M28440b519535
15487a279867A006185R1481c215082a536865C870296A210111a378195E5955J497404
15496A553359C5429d161423F53444K311026H9062i25245A262464R49502b532986
15506b944777A530477k93173a387163E0901L231405j640369b703544a324744A638273
15516g71867r56527E41866K499465E02717b954611I00428k7552a098989p02132
15525a801121A276927J813890i64240j0834A783233a7513j866777j69390B457568
15535A070448a010414G63296N52439C11730d442341f98831A700014e37132L5634
15544e01498A480690J642192a605548j343298H31202b22753m15247k28422C053693
15554B738111a908104a16377D22521f91053j826556a90727B816995C55301a388945
15564A304973E94947a275347j005982F73440J782570h4874j51217A974052c30468
15574b468846P21535H22782J093977f03058A598589k420b88746k237704N33119
15583a993331A351722a078856d91151B600639n96742A97430a868760A38414f68332
15593a827038e27724A674451P35731h74597K26566H04293h11251j283092e44171
15603B017530D75680a46389E65214j20437a056138k137204A354651J94366F74112
15613C64061O01024k92820b823151J344935B15531d41601E81533L54117J263678
15622B199328G27251b547250h10024K22735K35546q54908A364369Q08391D23266
15632g69833D43456d96977j004054e97307F27390J553107d05890D41651J98915
15641F40566a370336P5564N63619A150762q2147h43136A038909e15319k37136
15650g52455j045232b62204A226135B07022K98866P75367o01066a355596l96789
15659a752385g73544b59482H2074N08818M91072j60i63489B17805f58846c05751
15670h92826E99690P47561c88238L0421A28160f55579a45121p89576H03997p0693
15680G33304h26841A049421a80804p6547j215377A133J343847C68469K59812K65935
15690H94216a84650A48549a718832d48770A43967d35554E46982q2493O95891H9537
15701c38928F65369a585647e26342E44601D9303K059671e46161C07379A38771
15711a026447F16632h47912C97384H9001b83736H46645i96172b75237J00639n7311
15721b31909A066485D7923J147482n09754e87084l3618l9076j6493C06913E5574
15732A331017A82639L76222c38074r13960Q0272d64470a04490A294855l91759
15741I03096J15085D64417f80293p02406N11091a6965m60353A425361E60393k16524
15751C43869f11768n64512d21030q06385C88672R34203m49294P45806a632382
15761A29871a096776j146838H71674a71325B399033C61835p4159j3869a816234
15771i30108l74456E03508N41315a9436A866473a55303l22397r88500N88954H7220
15782A69763L24146J242057H00532a361688K82505J62521C44490g86380I21362
15792B235958D90175d0361n30189n00528L66354j189387B557903G46946M75840
15801A222786a58903m49991C73154b924268e54599I73353j49034L68895F5859
15811H08526a207164o23455b8965a0285A059143d13185A982225I40053g19708
15821a726077g12194B05646a520620D82938N22951k01776d2226j781868D41188
15831i56960j74033I79836J96380J31343h81069A13563L1656a340037P4686D48652
15842I20864m56508A83208N20780n4239a878445i29424A464483d42628D80453
15852e0385A538560D98501b033081I89885a17560B91517a61424I5659K121779
15861B217438a323242c65302C25333a96521o94617k45463A959139D98162g87245
15871E8897M85119b38434j512729B05077J341168G29830e44677H13960K71790
15880A085750a134613k81995B07333J192809d47975J48934A755850B6238e05290
15890a680905H80081P0754b453681A480302F04190j10083d62190J62488A671609
15900a512549O62783H11104K96965j21863a710582A058015D05791a992148d96103
15910A463084m48855f83643a2689F36234B01807b337513A71056J506329A26825
15920d19992C17824J704038h34355j046628F04084D3955c8144m02514A178389
15930A671420a593270f84982B67333L05094a426907A42891J739506D03311i25955
15940A31735R56333a376675l75291G80493O14935o66780a637825A259114l76534
15949H82580b044973c9822I42702M99983e20516b0435A546189g22366q58387d98439
15960H16838k14987a578947A519315r3189a430035o77316A44604M76321e66576
15970c08095B002634q81177a539661M90515i7513F22681a701745A86954K685782
15979B872736e03106m2555l57697A61775e27187j891660A989724l72398E94197
15989c02931j1095A639717b917690a366907A915424D36412K23379b19687I26352
15999a70247l064392b09357A124745j42736e01379A268026J29016f17054k426390
16008c043444E13528j691a237021D41623P50907O73569a559763J49237G66066
16018c28502j011010A63319J788624G29226a566186F51163c8714n99914j064875
16027a703503A356911Q31458D567g0823A0218P75616b528613P96804A670057C66138
16038E28566d7199A461646D57510c024290a21459G0108N31062a056468E78025
16048B475771a220390J84153E46265H7595i90338n22238A451838E69936h89388
16058g75313A205710D41961a262403b42757A614022D74039b155736F06415j17376
16067D89039b09129j079750a23228B110960a024044L34402A567915b70042l29482
16076e99524j829186A267036n90271a049293A573649D07657R27277a443311e16950
16086A372336a280162M72062A10230J120170C00192a505591A078761E01913d32602
16096i37875G47681A81784a199900b12247A31530J498046a937075B14529Q93764
16105A108293f09051a05868m25948A649793g68549j022033A002416f24437D33589
16115a319567A518756J53498a365493O48057F2837i1194j397148b89110A272554
16125F12185e27938F9056J334736f90264n61877D15702H7171O93130a860360A271212
16136D93552g60532E81947k39684J028525i20027a63879A259744e02547m37986
16145i40533n7976A026586n12122h34819A259453F29721c22168j619771A52689
16155A55060h1541B23134R39732N01474c31589B26879a86650l19957m32644K75068
16165f64183A936042d49831H7899M24153g821H94529b060481A272814m26933h27755
16176E40336h87167I34812a214455d00709A825812B40607N78952b03413E07031
16186B73893b274075e50689A48922K66178L99639O14807o88332k20518a665876
16196B08617b92880m00847G89723C77960M99957c6359m62592H22337a467238c64904
16207i074D31021O62705a013876C71415e67020N234J30354F51447J135224A51731
16218c49894D53808e79410k75497m24279H04274C91893L52323j76062k46754A04528
16229b063858h43363c82878F10122L33212A81494P61012i2531p81460L25762l19853
16239h68082B90745h3375G20317K48263f61912K55387J0593j20786K7137g3463
16250A079360J25337c72449F97991g67363b90044j80584J15932A228377A22156
16260H63942B38367i20879H127a270868A74523A8108a93062A827575f05361G03873
16271D80774i01389a35711n50403D89179N27625c06300I73680e62776a82109q0238
16281b62347l61739A050993b04032c5829I13842f1588o1394q78623a07286D7124
16292c46051A167906B2979J148007a42838j16781k26317o9575j46133D77271j31799
16302C45472K87692i9726C09462d62193j65620J14808e1583A111865C512J134223
16312A137735D93086B05110a298423K50632E97988c1712D28829O90097m66310
16321F52616l1477a079557b98199a29245m05525a02755A091817k48838d48205
16331b40566E90802e23345r12269F50484L0929M33589b4568o90940D37926a190590
16342a535208I93418j14729O96885g86030A120000D13965b089887c12500l70737
16351f83237A205834D02763j21080J995349i2811k206926J059362e98142K94306
16360c03836n14683B121679J234D16158g56464l15913a08265j651769P35380A482053
16371B314687e88043j4992C50453i60129k26950c62951A974951p12323a226538
16381G69133d99512n4266k101197i7600B680237d74813A025065j93735k69033
16390E62297a413685j749660F32683B35923Q2557N45588J115106k66689b376162
16400f20343D6257d86364j77806B166520J12531D8966h66379J42012F40562a585165
16411i64832B487569j210498D71426a428405E07311c23735k771296D58467M80428
16420I38895J218007f07170B44764J440141a817425k70854g6580A914581b68120
16430e30072B617643E91776a302581j392543A177478l46882a702569A240927J52665
16439A393592M33396b609207g09747A806109a656829P97968D31646K490084D06212
16449b451734A136393b31056j293101K18541A484192J664638a761074e54196A619146
16459a234212j053458g81150A806450l88662a347103I21576R04157a516959j209544
16468b726503a20278A734006h32469m30020C111901A462818a533537K03775h1952
16478A086549b825246B15354K748255D90214a420800L52322B330673g68504j966634
16487b735138B087920r65670B74322b766271D64123J124165c040784i89561A430486
16497B012933i92457d66734B941319f57558j842960Q11994A481243o23037a548655
16507B327580N32406a02596l322156e65975A431173b461720f77692B574495J55765
16516B730260a353624p88359I91775A58553c138106i56217C280998j498156a838818
16526a55799B416919a133462k836233A217749O75051D13973a576970A155129J700305
16535B855434d442526b138324A405946J79010c47658o41573D479226a07344l630493
16544c737837a212850B14138R73104c040080B096608K460650h84421j309949g01405
16554A205283b021490o0001C918485j277455a448788R9768A414278C4738d350665
16564a039165C123332j335279a642047D57550J608286a080092l482996C68583
16573B869406b50243k21676B652319L39637b797995r48712A259578E01028b108874
16583e16648D171066A759501c818390a258482A339512f08011k482652A861260
16592D700216f456k441569i4770A801154c034741P31623C495346o15895i74007
16602a803570B148053H55380d987401g78208B908066q40499a761785b07283D009456
16612a438754l335460D31474J670670i97730n13331C130958K31152b905558k41713
16621c147271A793526H66709b860998i61231D095774j889335c623908g76464B549888
16631g22643k831992E10859L763915h6157k731747A287007J169564b284770j249018
16640c533788B171299J203451a912981M87954B555378A251685d252930a303348
16649B686903A208078b612434D65331M300090i22887k860976A50208K586473i75764
16659c675099C186273L8205b531935R26280A431059O44410d072873a462081D388482
16669A528887b101849c68122C326302c20371m934418A095919K676211c25991j975928
16678b301919B015753J523608b764986p52521A734583J27328c005915a025009
16687C410394m30081d005240a160433C233420f43212k382671c74877D314556F84892
16697d302509B193318L45068a818808j767994A423841L070980b945950a438567
16706B319821A144622c390342P56653D092462A363408c204474b53513C786400
16715G8370e614515H34458J497660g9740k409064A441919L255245b599850m33356
16724c033206A172003K54359b361453l79034D859265B010281c342861b96842B270035
16734C64358e092426e32180E018840C64562c517112A570840J566795a928937k471729
16743d400666A844646K638288b649850J257750C358590A242261c628607l65379
16751c993986D215106A853882c811963A248532J638910E50307e807713a51834
16760C831429b190276M35182A683601K888394a927426k863683C042930E77953
16769b992192R64786D021865l41556d534928c45964C188654f76076l680715c01343
16779D970143G32437b943786A203714K196866b491307k295937B252332J357501
16787C609833a387918n53703D004492j955595d753644J934989B856660j170821
16795A685839c633032E36460M424537B50089d504732B90398K967829a604266j883627
16804c487893B036040K033397a046612k753865B818858p62989c062161R02963
16812b159198B927010J091801c784071d84037D032854h47356l055971a498417
16821D666263A041051d004801B575689j59667a802009k729488A354774K013774
16829C368548b541823J088258C556172o74452c383895N41415B764851F62815c931193
16839C15362M254238C94994c382217D90344K794152a846292k843554A866628K157726
16848D024354a124738j582531B432825Q27305c487572J166911C203208j477002
16856A726206b964745i17265D662447C76897d792695d78637B723288A50175c974374
16866A656002L106001b029427k135647A322785J095850c257528J365637C550500
16875C001906c115754L40267C032395a7815m225879d04372D406376A753518d390093
16885A305189J721901b478336j501186C85481L991061a408039q25194C683803
16894B426641c137111l70286B715225j181076c843094c38286D402731A255491
16903d443851F5245K745454f75432k755624A624825L326916a702447j359227A608115
16913B149084b738865R2365C883523j335213b663244a226794B796218E16011d232371
16923i98525D205942G76707c010799A066792K178536b101211k045474A302256
16932C745801a191768m72408C314962r67371b870789r41945C005449j355765c155890
16942E44077L007272A663072d705054a009968C496839a699399r09980I51370L440620
16951D391990h42662l669254B472745n10489b916372P49619C190649P17296b996318
16961a895305C174245e32492l874798g70794C894438A523733c611481A072375
16970C141530b202527j243482A234575K262997a474232q18768B990710j398589
16978A592121c388441O52607B194038J16687b858723F7396L643153F82748d632626
16988a099578C367742a546354j327688B050908J999292e82439l433828A895028
16997A358754b927164J072707B415174J851459b448228i16185C448000B10916
17006c073901a384577C581196C23991c607936A391494J613279i41749k338814
17014c280563D06536L085068a833909l87540C053084A332178b475155L89290B238365
17024B210371c103343B47156K935408G95280c401902a576256C458900a071718
17033c201187B036942J212413I5796c385610A646972M11799c856004J819389A743310
17043B772865b251068Q69961C933440G42213c062893g15687B272993D67116c018394
17053I26087K116342c38453k381138I05783J910924b017598J68351B079226J06460
17062B185686b644898L75111B492647H29125b443860c50212B888978A352093c392435
17072B60288K450583a561140j299036E75727K016763e30968j681118B113505J56395
17081B269900b831206N08087A277399R11666b679379i54360D016829F69046a998507
17091i05373A498816k14088c856252G59831J883655g99895j065186d06420C060629
17101b228469L63305B782879r58577a295534k36736A562222G79527c563871b11586
17111B373676n86284b557823B76811K397078a901332q11771A13089K486032g43083
17121b070632B139563j91262a228090j043701A608186N7765b512172d96689B335699
17131H13869c146137c91652A758013E91569b258570A127370J494664c73633k655190
17140c028823f2317B012241a746173J19923C039170j347230e82065j108666A333993
17150E22732c091632B50407J154140N86943a982836b2470C376144b087918L79855
17159a708063A91382J335839A80408b027990B602775I61803a670338K57896F54535
17169B431620b528865f36066B657212d43704j931634J029721A693439E34196a287645
17179A274148J095746b21227k272683g8841I46997a851306M62552B413490o38613
17188A774877a006877d58747H62443B15536b913934d46593B102969I28801g67967
17198a25664B740527g20256j763538E43941L05574j08638a572216A612403o35180
17207I77223b083552g76145L10715B006403a330068d08918B272959h66453l02568
17216a169021k9948A172172j31965b661729B316924A129654n15775a828024O26679
17225a201345B087797b526971c73081A836852q22992b16737j372271A295311B33273
17235b499903c61276E54463Q78752a016173B54287J643921e36237j606821H53028
17245C48562c04073l09535F98649J535616a739620g72311B54412j7103c77086
17255a110161B534969E77422a064932D40403i7130F00252b465615C31352J231195
17264A562547c46381b9894l09215A504519a634777J46619A485989g4462E98390
17274c86776A556262l86953b185003f2664k60494A039151a153395B33189J919351
17283B152540g94871K29477K7486F31621d91681p81398A639467F10993A59582
17293a41331B63505J61028a827203b16661A482707E37134e58090F05107b05128
17303b88805j544197c79169A784976b63118G31707k13973J49554g86617j466430
17312b253047A166848i306n19795H05019l28479J735933b094589d70870o1060
17321e31930o61572A89882c80923A617994A76542d09138F46324i47023F2875a049806
17332A391452O8325c21424A96362f21386f2285j925503a15898E07500P03934m15264
17342G96170A85533M60017a219983j99289a95662D4164J011876l1798L75048C48263
17353h91240o00061L68418A3538f17238H38231J92830N1489c38314q0454m25309
17363h44077J68839p2030C55827R58538n49323a98330I1893h02661b58714p31910
17373i90624G54550O55120A48647Q91220e05904m08316j16155M24630G17077K45380
17383I62457N56739E63811G7834b80881j977383e703B46663L33705K61508n4432
17393G87444m6017g84767N0719J50635k80104A97414J24657N27921j31060g7743
17404A25830f01967b59179k41777H92001B20234Q23284l19837c82174P1835m26005
17414g36344o0809F35847q3188K54727o3829d01929n3915q39471b85220n85873
17424h71093E83992P28673k17847B23458L00974i39825K96505n12898a7107G57309
17435B79126l8299N1730D9501f22996j24344C3485a62078B81916J88149A50687
17446C95166a418040b64073r6418A94555J18109Q3987J204142e72484j98340L01083
17456d69741m31580H8805d95481I19199M67095A21169b3518l93579j02995q06977
17466a327069c24816H81713J2952C02398J82343j27792e94736q30219L94699E70530
17477a5770k7785A111791D17319g65076J38304A5387a7296l7238E30328j08252
17487D22076N78561a659648b79319k90217Q3315B73291a22737B223809c33417
17497d08753c9047j293694c77168j271390A262432O03593D29973L90744g3026
17507a74003j805440R50990A05514K21253K42018j01829K25173d98357j081602
17516a579959P84757B40593K50045c19668A833706q91255g41936q9814l0343a41840
17527i86309F74680Q63461l3807h75288m31669c50624r95858j76900I85444Q56688
17537A842132o48300f89315C65552i53104q31004O98567B27679J532521a29597
17547H10477k12111d8299j902334P24928A116320A61562L50212m6385P37962b98078
17558b622073g51817L75527F46739j70050M16355J444697a533567M50802r1937
17567a174702j86111d63840R6855B657602A126069a68732A84960d76409J51149
17576c25260j737052G9618J940335H06424A76293N09652B34249a478829j11915
17585a590744a90061A469131D4851f5406A054911h2174k119792R67301D82386
17595E28917d61581A591173J97932C96094a868333g60906F7511a309559b71888
17605A221959J142397a69443k97056F20724a312563L70996m68393A463795J34671
17614A598466i16688A678005A80249a92453k121148J057085A933509a063630F72257
17624G43224l31725g398l026580E47627b19978k17629a47716G55269R91156b366572
17635b53557I792d88827M4686b17191B163479D09666a155468C86205A8412a564980
17646a989992E38352N59415i8371M4910A023881f6287j315127L56852A05076J409967
17656A515043a250609A280419Q957f23376o23757n671A795441a142077k8982B399759
17667E58491L25307a870327A244M23271b189713A124113n22019J417172e77349
17677f96509A253792a525830K45258L89745I91833K90540a229102A928151B56937
17687a320909l38169e96690A755347i44420E44943J654503E53828a001519j236562
17696b238081C94996K23639a376179A099185K01425E87034a282926J16951F14931
17706a063239M3358B016459p64913E98969a112419C9492L64689b358542a41808
17716H43693J301664a50871k53367A111861a011938j143817c30652G67795J028136
17725A795931i22667A472584E85580a156535j93410M17162A734343a43609l15799
17734d59408B108691A09326a254239l7302a47812G37430a445995A638750m1483
17743A597267B73712f75351o17307H74875g33410o81013A565194l85901l73458
17752H05835h56486b02892k0717k334671B23344L18224P85438D65912f67377A500851
17763a444118q54717a57870F45607Q16884h59310A486518l84112a646288N03159
17772a143129J91826G04099b19341A13544J624194E94774a053023j11764B4662
17782A80297a371273A019567O50667F78143a52p10162i423j133374o16400I65594
17793A258370A86737c0001k42675L5936k245769d98611C82300j29327N54522a4349
17804A315616c53262j874613a25288j52147A072387E1250J327806N59737a534809
17814e88849o98582d73741q5225j58310B242734F74552C08650c43565j65149B16320
17825b287963H62735j3282l28582K03807a64829E25492a352397n2704B9817O21702
17835F51519N7891e95507A511749F28263a635273P30230J71284F63718e4508A351941
17846A119664m02876i18669k38443N51779k41032D9162J196513M66505B91640
17856c11525j96565q44450e22620n36900A324745M04021H1354J109216d42343
17866h3295j737770O66517A314888e39160A788981B22896O48706B07165b576397
17876A65387i75784F39865J0499N87927K86213a711031C12596b152655f41422
17886A56312J277K659808B54252D3442a223034j69276N89516j157586A710143
17896F10223P77050l79614d51126a80399j878190c56005l6399A606977G16730
17906F46486L48885h60598L28889m37156A7505K90637A05986J482706c71497A32859
17917a484622L42889B24649b72387A755929q29068P01375c68581l47062L8372
17926f77271j073652E72017c72385A498400l31361a54468G16999a446699a75691
17936i37019A00950J294064b66152A763621a205664a15435l47919l63097H39449
17946h75074F56685F3053b02320R9044j799874G67130i39420G30225q1618j14155
17956E34452J16218i44497A49320a458850c32326B91886M53781L33993C05310
17966D18808e46854q31494b04140h0164A041249c71881H56497a81388H7839d43749
17977f22756G98084C215N81572b58633B29155Q3767a521658D55868b40943A24093
17988A057966b72077A406012a179302a8448o39465K65071C45303g63829A660073
17998A98790c2956A28215a84731p65652o09307E11714B36546a62828A80911l588
18008A77323O00918a535882b03799D81454j03166j52019b96622A332890b81978
18018e89797K50329E64019h621n04956A024064C77364e14021j82756J03119D43066
18029a383686H4661K98718O34271d01930k98048A170809e37673q21555b8720H84242
18040H92048a119244H18203C65479e32340L7926k08238A051913a080288E69100
18050D30760L47634i67650k67581I85917C28025f24073B16414O36879C18854a893138
18061b50616d4646n47046l73834G38326R22165c7206j95449M7409G59564a635559
18072a94147A042579B00320b18587D55694O14581H9719b001752a6559F98871H4781
18083c88370B92746J689805h61703k98549E12079o8135c01927j46467A143754
18093A107882a236076e57109F9671L27047a254081G78805J250107B60905a336230
18103c0877E51280g52993o06143A425003N67408d27377m38845F1481M43995a607707
18114a007251A494171o55165h59833c7314A395131a44980k311106c3479I99116
18124C29342a086849F80193J468932a259243m81475c78405G78654a065088J12899
18133i52189B252006j066071a726186P92565D30833L69930a575436A85538K446607
18142B632145B31943a796248A61590R00798b62607j213500A158463R83707h65277
18152c42307e3816A284738a837072j13423B767317I34503i22823i095A035715
18162G34801c073488D01870R46518C93323b95663A88441K155518a353280j008166
18171b361446A097115D77946d26315o46424B181265m02887b499446c66790D3799
18181E61803a981711b00286B550392E8900a799455b94377A659202g20519j296766
18190b017285A655061k7492e46272r93646H06736K69360a737704O04861A972641
18200A299283a714550C2509J744008F71196b554012c20169B315375c44473j358341
18209a702814H63925J512678e66968k080655A345840n85213a610296K92494A359302
18219B262557c006304d3532A242149C78643a130790m63216C399411b36746j765911
18228b002657D98183N07559a41567k948337A565664J60801b040863c38495F22530
18238B160705a882225j59270A813171C69959a889650e80408B455743A110987b424746
18248A98321J271364e95394j935379B96959K344316f23391j356421A314459R56145
18257B270604a754838k2492A632382J55479a541706M30897B405907C8503b195820
18267i57354B469028G01335b558542A982986J9754g96329j937116A12842K716454
18276B829296b546507a12788A458281Q27278a128250j458396B331257G3850b861513
18286c38061A991589J87879b851537E01884J370184h99284j213819e86300C652616
18296e56038j541784B105947p52553a864235j02314A605462Q80216b249971d63577
18306A926962D58255c421554a488819B376269F00073b368331A660289J224892
18314B885181g94532k397195d31093B592270a777382J96686B798088m48572a682639
18324b719301A376763n99762c415685A93290K764451j150428b477603c17920B473537
18334a908484q64498D988L540212A00146b572275B527869j149436b775736l5931
18343b811667A498003J095701b779658E23734J900953F01620c196905J272109
18351a924796B908824d4755k551144A781476J346108e7035l193360F12759J139299
18360A752058b437949a143690B083957J138088a898453k49482B312878E40995
18369c750765d06739C182989j269109b604590e78335B816062b279829j141453
18377c421282C7427K925040c84733j348022B589451o72018c099102J043414A021891
18387B542000b751942B0280L936343D6805b772987P97182B610086A6189c648587
18397A543765J390246e76408j961204E78137J904306b609804L30299B695259j23484
18406B571775a688366r1715B261198G63430d033652a247096C054066A475748a744934
18416B87287K574566a166488k942522G47863J655950i46047j443890B722588l04626
18425B417962b641526M32484E36647K100744c167567f70068C858939D33798a875980
18435a176379B882651d97588l741620A586281R66145D17749b095294F88769K980258
18444C669027c433859J192464B073091L02366i78169m03730C334456A058402c305669
18454a895219B324577H10529b850921A567341K286094C2779c551822G7704K320151
18463B397855a676921o65486B424035J886148b794032J233188G35841K20452b328191
18473a697266D382811A221120b709064e27962A485893g08478l580759A239995
18482C709225B0208a499255A049249K374666c621738O7173A657121O05050d47105
18492f01104C961550A417135c973065a503269H85339q5857c100667A383548K626223
18501D009771c78408k495472d40067B223274b107905o47795C073507K0819a413074
18511a787645A271717L89318d202190a348698C660720j531627b065946f06447
18520A993861h99003l598914C64562L591063C93740a289731A730026J206112c026081
18530d237521A805459L1186a378438B84L417085o20179d432886a566221B061802
18540D2033a931542D39213M937980B05578c252149A019081M93430a842281r18829
18549b761110B750064L68974a181558q48571H39791K53908d526760a714882C869790
18559B014732a629624c62984C076102a138771l214228c76679C048635H07806a856954
18569B775481p23837b583123j022771E94766K355745b685610f28367C944113A262833
18579b744347R28533B212453d89601j855021A038117L407961D18761c206457D98275
18589A570173a602274j392977B207961J727043a488228b66197A415528o0055c072722
18599c024011C475327I23347a372770I63189J839376E41293c712775d04151B092401
18609g01472j595773B067511J529310a808036q68579A469491q8007c091577a229034
18619B975786j476425a616264J65785B777138F52604d058406H78122J547528H29826
18629b268674G38444K423322c015265O05918C35984K357293a002267j19891C391533
18639A135984c038399J149830A581011C98626b733363A410598J954008G06718
18648c185347c13492A612736b017688m73129A254295K726812a171012n70113A769194
18658H07693b890622M28391B820908r14207a913950D34027K068293B91755d234669
18668h07337B428492a61537j248234A276654J470489b059105r34045I98141N58539
18677A556680a076885o0594C006634j059119b691963J173618G20941L37176c231019
18687A342313K498228F57038a886548M48264B155656b085541j054937A911571
18696B935588C14086a633004A333958L72529c892986a661420B092324n85800a479865
18706b3475B460325D39764c756061h20983B338906d05107p14391A424050J457097
18715B881147a561776j742238A140875k62155a182836J00203B427979N71468c035218
18725a138139I81090c9145k265277a01107D409094E93092a600362B11987Q78083
18734A090070i85375k595765A526363J257050f55621j9628H26564O21887c585710
18744a948746B194338q86960a265304N49678C148023A40751c048266e06977A510247
18754B22366a907969A873627J038563a562915o25304b85174I76294a661312M31460
18763a229852B932258j451119a705811M096A081306d17385k211513c39913C062189
18773F76554a612769A134438j60735f44939k624829F60411J612556b342649C48087
18783E51487J668456a936932l78643B712743A17494a059398a52275A822631l39251
18792A483380d038960C18397M2445h88161q9925E99681L600294a178211p77767
18801a955978A77372a23936j326838j30781B281435l49104g23549c8327D18711
18811D33446c770405h61100A475683p05620a010836I19163J339591h46940j290470
18820b137410a40265A112668a529106P17523A696646N23827a195057k57580A116079
18830C90024b110056D24898J563739k83041b401068B26746J78494a984246N60260
18839a423986a74855C352089G8252a131549A716325c15065j663876p44746A029561
18849B176689a168538B100287r36618D09023b443570k0605A634265a313964e80478
18859A575334J3049o27855b356047C2952L32077a618852A63318P14000J307397
18868B184715f01949k09682G43939e47516j555402c16414A652640M23136a100149
18878E06846L81747a628797o29075b85156B202226I58944b65616A783186p80113
18887A003073a840013J26708A48942L66920a069986I49838O64008E66651a651219
18897a181132H30132d30674o40282A000472N20394C73893a697748I7254c3742
18907a739483C40282O23634R77456d58898j017292G43628a719814K04389G2812
18917A395314Q16936g40884I30897H5224a960058N68505j15722A633334B41737
18927a50747B130236b23337p47832r00213e88675H87158a328414G85228l54650
18936D30578j57085f06959j027905A244230B22233a067734A222047m60190C23688
18946a188283d10495A055967a095445A72109P70772L33847B02831i46146C00553
18956a96533j238304a84477H84079j32041b96987E32710j44582g91740m69578
18965a261318d96817G39719a87804A00802R59585p6324a061687P1302B31696R3064
18975C24760d73823A054987R178a12935l93862j43291E36228k60776a145736G37764
18986a04359D61714g64463b46412A137255a383298I35991A80004Q34521D87406
18996a262509A502672a147722R9370b44500m33130A613858a570698A550712p15543
19005H35169i71072b11432j487777H68782E9410a01654A117857D31683b3409n12316
19015e35725a39420l33013j51684D19692j4931K98777c68893B02545a36334f6238
19026a284420d70907A241445e43826H85243i3619A68859f79259J00223C01275
19036A2431P60191l69057L91639J02971a687395B10835a156130E27151D1374O28353
19046F69727P51777i27750E69953a327275A74172b68466n01284A317212i1417
19056C57215h0073j047228G37296b315407H51454k55776p0926O88081a308384
19066G58348h60280c07386A90854a71932I55012B29310O5325a14704j175131a15022
19077g73556C75215p874L60198F4952e8271n78563O4825k59686J22966G63593
19088A5865J301827C96647b63821A69605a379089D54597F5269J47029R23911g87245
19099A061327a072073M60502g4567j9983H78265c41832A115125d21053o54375
19108a075428a22614o86726A70213b18240A094558D14165f8219k08869j162096
19117a439184F85861a452413B94761O13584m04441M66834g11953B18149f73867
19127a059962B75992e82291A460657f0085C32415N75587g64400C44654f57063
19137E91379e66679b09192A19999O39961b198k75496E77157C5291N49760D8230
19148D05319J49291a379393A60403L0825b5549B59647L72756J130471i18806i8064
19159f5755k22031j26535p63324A075017B58497f06282E43532b03587G34954a398204
19170C738M35394e83064B74185a34588C87461d43022B2709K37061K82417d37817
19181b07491E71026f9858k68233l52748I1881J266959a114942D08391a84621B15140
19192c90094k47693A126673f20982b55460C70219A84065L93946i62000A86481
19202E76581f10329J3242B04986L20720d80870C25352J84109m0735i22816B46866
19213D36553b15329j03936C85444L12629a69855q48723D55977E6715d42162p4476
19223e16638C21722P06337e34591a25375B31888K3679h34852B91094L50034k26937
19233D14191i805B28609K23694i27074k64882d46794D08859A03239d5353A362828
19244D76941b38867k32845M1323I78823h71861B76118P15190D19746d96185J5620
19254d80565G04322b74224l95352A209921L29503A02332g41902K07789b6268m46648
19264d72916j09071A658039m01409a39479k62047o1250B74367b340356A36982
19274A120798D78535M92691b84947A195463e20114j706878E79885d26213E57667
19284a56783I05828J92668a350791O09553L14150E77226d22684B08171J287745
19293A495916A13187a186711P635D23695c29694k39873A143596m55945K07173
19302H94824i05108j52691i1916j369255b68951I16112R16970B15316c92551F55116
19313a352097m44068e92473F69662P25738C14754l3165P19999a145430j035937
19322b181367E14725r715j53225r4586Q05937M69407a891247R20786M69407A18980
19333E37128e75469B618990C56317a625923d6373q87941E02021a525515H14622
19343B556596c05413G36230a092081C79453a306898n08536A502391F01103J98888
19352G99991a17328D53692b35544k062395G1376P06000N49597A36193J12396J256740
19362A505329a158327n7247o3812A319050a64446C25812J445586A72563a68524
19372a759783A38027d0088j265970A237142k54522N13371a112941A18297K92590
19381D10887a714863O46030M33441A684537a58388F24897A70363M78510a050170
19391b622244A243952a20343A85800O42188B4931J390615c056858C50376J49496
19400D99872g79545A416679a040302B932390f85609n99140G8637a069378B61763
19410h45719A341760N30580a225841E56122a388336a14435j498686c56901A723838
19420F14800j39762a13253A093020a451975k86708a88583G01887k29339B7689
19430A047599m21529h07657m73184L93678I30546f20313A668975l87579B78020
19440i03320j069387b15613p94338c84331G46553O94163n33717a320493A69261
19450h61360j90575b81890A86108J964588c28743A406864c49822m65244j37383
19459i52449j392165A604463c9435E33662M46057d56269B97365b949013f1518
19469E04838d32863A986212b94086B165610a277678r29429B31982g21554D36848
19479F01883Q41592l1007a326496c90309o41890J66768L50905D74605J951475
19488B426080A053876d3388k57036j8857j737098b79048D93359J289693F68849
19498C29313O2334g88658m82623L21544H9192J241113c57404A481578C4890g78095
19509a189597k02786H12827d7921A060341k67730R0041b80175j654488d08949
19519d56349g7120A722448o33696P83951a043898N19836n50650k90401B28924
19529E5844K519181E62602d64426B38437a140341c15187p87291B06509J732436
19538A938945b68378A100176e4038n0049o48454p48908E85754i621G23861N94858
19548A318719A13999j9819b052123Q45091F97549e26081A122238Q7472F00070
19558D82655a544635f07959l43727p3530A165706E18745J083411b6512q46065
19567h72577A52168a928786e75930B6826N65013J263075d45532E24530b18500
19577h60873M28167q03557E17268j97150M12300J0518g53377j41393j42269M00431
19587f36608a78249C87332N07223L9872k07836a60205j036594b54439o88633G56761
19598A066275K7293o5131H545J38136a564100P60723a78685k88332B234677A35046
19609A057859A11021a067393b77384r62430E22317I6522K22693J147158a03719
19619B46635a104948p1800B09301i17319A383461E52744J13576l18213i40353
19629a028554J87421d16021E80254J8941j73450p2108e24646b39935r64441k9117
19639a233493G49154A56579J235585j26909c21315I6076a639568a10883p71680
19648h82563b34478B008196A86347J419716e39836r6610m1181q05192F1407K73348
19658C34755J150384o13257C80841L70751a734421N47062J87252I57558D32419
19668G64546M82986a30882j83333j407182G6756b5732l58970A979191D26400k3565
19678D02835a069631j37877A90218a373177A113379Q5144J59272E42865a217312
19688c11547r39377O2612i1686I86471N76943B92945P1777a48544o97119p28421
19698a574084d05966D00093d7450A228279A47706J432774a312713K15091B43075
19708e63327F14184d8035A557599D88562a327696b54868m54134C18567c87240
19718D25948J211900f18018a26560q09690B70587f38696M2165A309549j11337
19727A198212D99885e72381d1641k91154j468717C6902N19985P04396c49361C26332
19738A369908a155836N75600j139948A238130A20256g94447A684646G5180N2749
19747A27929i73908A93856J050112a325288H78222m21119K05857h68968p0971
19756i39939A079536e00437J95565D52308J294877A66923d77696E7951J84379
19765B42330c14805j491566H81465L70699c26650D26757A44942Q15471a863520
19775a010865H42334d67668B30164b80835A457953B94216a483567d03942a25991
19785b29301j043951F62940P91022g62155b81764q1442F11738a331922D2236J713156
19795A755392q57333A93465a037081H54122a079506p63049B14052Q83585K53121
19804A350758e16201G06771O03312b021924N14790O78738A326340e11718a63269
19814B802821F62800a086109k7586A02359c1095j250238C09997J861939E97044
19824a576764g69477B30331i77504K9568A603100O42926g00890R9369o0551a04736
19835b049196N39572B045918q66196B76338K39618J73684e54845k483884a077728
19845A528622F79625K06986m807J312466a460462j052858b85344A045346f73237
19855F3508J831416o0092a762578M17385d08092A31169a595514F84041J641927
19864B325968H28284a173599m9617A422056a905383N78327A117240J184188C80379
19874a077495F23002I0459b724935J108214A237065L49493i845j6225B015735
19884e01052k443477h57644I22416B79404e68595G46745J724591a793814k52030
19893b045844A43707O52201g48276n66219B238967o86391a700099g58843D67364
19903c0515j920219d1042B864884E51471h65533K44091I11417a553189m16783
19912a969972A106710R38771e9558j065611H49026j61043b174075O05246I58745
19922A778834a444778a62400B047850b29565j793550h70497A851570A91549a527946
19932A197320J044746g91336j456141B34674R57518a532317O92199B422114m69190
19941A952924a978257g40373G67520k98133b369791d70758C056914A47467h37852
19951e46126A791387a277383j803934A520319l64208h71092j80524A179113J232711
19960B411824c300643g55128A224009m01069i13782J94603B916360a45557j719906
19969a865463a53814A218159D45435b212772C66156K024888i21849p46299E28379
19979A138871a623303P79455A704881N54722a671731e73562A883256a29432k427857
19988b557289i18710B392495H86854a750310G49204R49452e21636k730053C71269
19998B388289g23082K06333A611069R25003b119999O08920A658765E1939a602621
20008g93656C090681I68900b649021D62583J24210I2172b502031G39414L266322
20017D005736a763744e06995B84926J124797a844675o90782B498395r15343a141738
20027d44180A291563m05061c757766d66317B537869b4906j385843E35532K052722
20036B588254g38223j993862G49784J037399e96899k85336B557284m65258a851611
20046b156257A448982c95676j846424D08894J890491p16893b457483b7047A769409
20056a239837r17566A36680L472867g32797j242129A305671B89739a552202o90122
20065b242324A579913P73907a927762H5222J353127o53588b800626g88246B739511
20075c40821p78192B22816K618532h49891k023053A170211J4707f65977j215092
20084a881069B334254R56487b621272a058212I05094m00900a720231O58448C945749
20094F33952b003733b90460A632357g62920j421371A155997J919381a072775r60393
20103b033168A652597m73097b074932q8457A448693J133522b223179a78325B518012
20113D08950b264375N95992C557530a91996j655637H06404Q21388c55354k363270
20122b718624I77664J583924a485600O19248H51015J776275b460414R16014B601603
20132C04206a586472N02699B748604F37068b849170e02340B059844c18450k539697
20141b858147H86520J842022a183591k70670D85581J407171b776478Q66906B365642
20151A562597a245983m5523B325781I74208b730713f23939B394717b14555j853848
20160b068403C15069J787173a375937q21143E64439J645404a807883L04876A315041
20170B597756b817879J315605B749856H9908a972397f78806B062896q57935b921945
20180D10859J746855h49783j939432d3721C308063a071319k09241A564535O05898
20189B170433a838227m63798A660287m00895a989414d64682B696582A172682b272558
20199d32210B067534B70670b482265A28417K766811a082767o07516A024077J521351
20208B545428a355324m77911A496598R50378a787242Q46297B050257C18499c004091
20218a055879B502944I53472a294971G28307J854953f69516k505131c80975B692574
20228a719909P08456A896138K42096h30543j719892A109534j20477b469047c56394
20238A555385N87907b687324g57812B571225g07990n38426a81686C041485a74703
20248b604548A302850m20374b318263M37389A699132R18357a830284g32686B026294
20258A26478c226501J599637A718197G17118a786955D83234K511536f02000k564928
20267c166928C6038J679425a009458q96269B333952R7056a988523j54771G12737
20277A261229b507992c21350B891123A314028b224744O70999B250765c54937j647809
20286b002746G30741K559958C89889b878140F10304O41357b361076L63783A195568
20296B828050a214662a8257B093818B82846b263354k80796B140330G55112b045964
20306A423812R57900B4563b794468b54445B080768a348274l4457B128056L57589
20315B485645a825140l76206A079573k7289b272171d92023B853895H66100a893495
20325g72462A385395f19414k108955A069465J367096E08881a397546G92161P70516
20334A562677b815878Q36308D76052J597147f13288q9322B804388H19469b348181
20344a934660A616516C82594b264359C28847J904234A69585b116800I2822J599364
20353A692186a609892N84139I85741J479928a153433p60749A964380B19034a572162
20363h60887B276952j61378a498596H0830Q95914a038475j665003e89558B032951
20373h3090j274163A745136L17015b090929L28649C56377R69079a657445f52574
20383B655113j175059a771144P62367A374757A81931b364454D50685K296130A52881
20393a560021a33567A392349a914378M96157A665676M49770a70617n97352A314154
20403D45714b599083J234459A806800m20793f66042G10024J469490e63507k014652
20412b578159g05226A750644e41082k08915B042512R73222h00884j691938A02950
20422F411a869384g67019B199243k16647a573724P77251A253176a211359r19761
20431b131120a38389B390660D71163a587125H01490K66299b047975J93538D18955
20441B346318c1103o68039A851637F5003b476281P60693E66655O26985h85401
20451H81368J823137g85465j228062R27497A121204g03471p68001B953216n61334
20460B391882e25057p67655e55916E03371b846372A25746J697868j98817c96397
20470i81647A163091a376043q35288a15298B203518H46290a102572E63305j2471
20479E50834a527016n35868b20095A928356i25044a72673A713487F10927b064453
20489a764487D82950B39523b2999A032631J507092e5319j327897K40186C34660
20499c89055q45479B037148K43786b25189l43927J2384E65164b475971d88411
20509A683510k92645D72546a318490A504312i24818r10111H25599l4411L87170
20518A178358f77664E49136R40977b165365h38055K55346A837871C8263b93118
20528B118306B73361a778150J23165B32640O776h38172G95464J420668D72557
20538a666366d70407D85303a524245O34300F64276J215501g29331K05091F80885
20548c44451n87366n14761A559434G64548g74741L74478D89018H5351b517615
20558B25212M02654B55884K9214M15000J338368a848113L64102b13164D1186J78884
20568B20070h33651B523679j061418i26809L14860j4623E3182b434811D78114
20578A929734H12795k15966f37363A168173a507172j49211E11265K65167k88735
20587D87697b57401A012853D31275b005384Q85957a66033G07961h50489A60156
20597A551136h2608j129199d40216E06209a155805C33345O62654K49250C12018
20607a625360b33279q58070k13136a48397A301067J280395c05684C50110d54948
20617a341219o30457N29219A594544p07724q1433N0790A40385b58213j876757
20626b134970D0134r583c9512A203967j101O01975a192553M84842k83343b93254
20637b26908F5341K313520c4706n06776m80296N0371d13275o26831A733031N5400
20647A788431o28561m76543a212144a95430j917506R79110F71744N07516R5927
20656A275187F32700k87602e52157o72925P7170D20687L40447A12551J195554
20665A308105k81743e06997k86639j06141C07479e04133G40236R7736O72730f14575
20676a414633F1299h24965H014N99164R39279m40070c58080J8872j136416M67143
20686a008481K5656b13225A768992B05317J166104c78938B4874a328860m94997
20695a823857E46388a79922G31582o5352A86382N78614a281278F0274e37093g2449
20706D23084I626J552551a051104b05120o93316c52756C40937b89309G20318J80418
20716I00736D9543e95809m68619a46846k36756D53040P80619j41303l44484A23457
20727g21913m01183L1713M81783H49969l59966O70557j39435g8428k9861j124651
20737a232940d78767J74830A60012R35456n03835P8742g79560b51370f4177o59770
20747g23947F8529c73656F96446G8740f4770A01259f96010g8806r2718A92499
20758F60608H9621O43095b37753l01431l00634c45377F0930N69970O5032L46593
20768A042525b50650l8304n39342K81723g1843J9520A354049l63414C37220e539
20779f14587J89104n68518B40445P06998B61713J074656c20986l71818J36765
20788e56039r04188C81847j05176P88375l16469B58355b29073j047729c46199
20798d53727l9136I83372k58367K83512I0988g49544J84049p28847d37022D1180
20809A394709m32175D35391A64731f79462n98360f24250C67622N69819J86509
20818A123950A92002E2566e04884j174589O08545c08623A029101J55222k84038
20827I00285L34970h84342j8336p48281f34877C66664N10346J036391o09539B71762
20838a401714k43703g33065p81339G31880o6035P71022F98520a005647b37629
20848a458669f50663a73892A374107K69478c78833G73909e72614l62258j19962
20857a054834M19252A559844b03024A231994I1172b24908o88550j113576C32061
20867B19554P59488M41820m76327A04514a205205L32216L71704K09952G93568
20877D88323J692669d73469K12635l13097a48819o13089K48221A736244F64497
20887F16146d97713J90061r99046o53666A72853R69243N77953B38798L79170q2793
20897E35175a734466Q15411p17781I76457A76510a00261A330587B08767c88717
20907a829436A39055K63745f44911A292031C71254K07243d89020m74905A017290
20917g88937H3829a85794A503736e7430q08314B9341f86903L29943m40045F63881
20928A548801b34332E76679a00919j2558r98280N3859A119558n50123M9656j48409
20938D70682L53387h33689o39239f94392C3034b16159A085J271751k87894c88453
20949g28398b63873F2502a681895a82836H18338A85435J01447e46921H86588f63347
20960a321617A00774M19734m8867g38412D87702A33444a336237d1916k65336I97427
20971d22514B04346M94251g84271K38423p59749D2958J75635i36329A209752j78883
20981A030869B84110a025881J8219G86426a113478A24942P22920K95172i6819
20991g62759E36532c08047r17358i0788G93846K8089E5037a59489A0418f43420
21002a315256h1493I48593A27601m4936K29460J83949a558301N14393a42752D20474
21013b06871F0514J244135a43857o59150j90574B760N7865c69845A235882k42370
21023I93512d64181a50016j499686H47709g99770b28484A620459E41009A88654
21033a126148g2574G2961a177527A65495O57650L74727B7307c49848B47000i15583
21044a002746G4666N03206B25122J79519M59999h3372r22318m05212I238M77492
21054D86730b38492B44450J619334g2757r45714d99267A52053J85050a055311
21064G03773M54234b29063L0197o09081D76507d79669k12686H40394k80375a52739
21075i64133B839d71917m62365a0099I56214j72587g34985b70863a3421m56866
21085d70287J70190A83503N31316k60820e8530C92472L343h16034m58861F77909
21096F79530b18470D66364N39584A88712i94189a55554B94192g2478j54086O1373
21106a65191A133999g77935L77350B9509M50920b47307p07075H47658a43759k7796
21116a71555n50086A49439L32210h35482A25728M1179J06087d58779o03183E69467
21127g93676a57822r9001E85007A74644e68137H14532d10616q1212m12038B30237
21138H60747f80813F16073A54639J28793b1966m60422G86767h75294F0801c70448
21149H79421C66390e67568A119966c63035e6476r91904d85740D51396i04287E19459
21160C39914o3676f3242k90637H34215e13570b00471j69888D97559a34558m58834
21170e93392H9082A6603p067a120F26804K19358h38763D07118a076317C34418
21181h09802O3466A692361e24182E46445e59638B59051c68193o25507a63815m1621
21191b05436F16996C06631L13815K88386a206142a96864L2169C86216i4141j03746
21201a97887A181918a49376C48499a503175A76565M60808g40762A319537m97398
21210H22139k37627c54609m98635B86238a151189C16397o2874J179996o55969
21219G77550c40247i9117m94641K44486k52459G74069k22584J09136J3552b00943
21230a25355k84642m53994D16370c86717A137275d59020A252723h11290l14374
21239a125664F98334f04376A125016a5725C94339b29639j114200c25323p72318
21248a097641B93557B6060P96873P75684b53087H05520a348340N78231P3470k38599
21258i35238I86400C22712N16718H7336a77255A25353a111262a9361m51699I7636
21269A97912J35809D1316b74719B23342e48594D22165e04476C75992j1660f12121
21280a37951p89802b62453I1885L55927M31190e72717E17978f01009j03205K93084
21290d11130j66466A053368b8790A166579c78524F14585F4332g25086c9051q78159
21300i17210C19933F5341K01625O03037h11195E79418h42664D6732k555b28575
21311F46281e06888B02353c27802A07282F952a53013H12092a61479B09516K714
21321B12230d17697R8179o84936F2334J79201P64496l83945B17311Q0010c91836
21332d30272j75231B58029a07707D36919e0634B5543a76348m64685J40785b09969
21343d16411C37325b81729G08032b03567k33969M2680l50207b65516l30095I23002
21354D90760a35416B5571e49898a65786o77292D15657K21222N4408l05808a52122
21365G84437h98953Q357a24854j42246G03003C28028Q83546A31498a046030L94665
21375f51365j02808R2339J11811D01595P99564g6405j80993m05249K07625m52971
21385i07993L54960G88859K80054E3423c49134B19692h88684n84148b41258G56217
21396I59673A16348O37712B87779f09862p44788M86410A131419C01817Q05133
21405A106950J93960m12910i81681p87205c56524p6850C55428L06717J166514
21414A828659m64303i77371d88379l88699c03972j83853B53826K026536B10597
21424b2820m12916l21527o1165o00632I82139L70718B62126K12313b4627j09600
21434a34227j348707O39220A103577m25936N73244D23535N88117h19148j014662
21443a833810h98646H14410l70581K90023N37133m88163a258143j023470c25359
21453i17240a86493A046278O17725J03162a178620M88749b8727j507236c90779
21463G3822K234209E06125a037312D29256i04629j69740j18467D90478J401448
21472A891926d00578E68681c7924k18418j664781N51046A129413E07277j90191
21481C17086q5462Q76535d53382j993720e63277A74267J1118A1551J240784M47410
21491A699745a440052j21954b32621N6668n16972N1239A851096m04646g43287
21501b67068G4441a280781j63366b23888A631913D27866e52202F07167I6470a130171
21512a507008c51629A552360e86544B12462Q21485C04761i32753j155086A156141
21522a62146j58102I64918R7550m30211b128155h33405C96091a139800D7701J160069
21532A207770J108137f98304n29961E20169i19486k74614N11290A560036J15709
21541A675745g10886I418P58189a283893o12442d00349A372160A76097c74209
21551H93062J79187a255787p2584b57425A396556g38947b19085A588442B75639
21561i80353r00040D10588c54796q00975A196580P34735p38868a118330J84908
21570i33422H32383b355224i10796D28823J877121F26962f55221A489447a6532
21580a990997M58441C94206J211256e36503A081337J35151g53396q52724N21956
21589a084164A977025i3581q4997A514933j62868a001935j255789d00279E28799
21599h88730A49579K411042I66006a177810m24007g5120j337674l95652A014065
21609C197036j546770a2353n05370I49575b445881L57995F20778J067374F71626
21619f6804A871316D47304b423840R60085C14626M20764A1893O53166J863062
21628B528121d80153j312838O07629A452317b95321m6693A558617O31716b60777
21638b279748b22037B08762a712121g9382A955696M35224a072442K09850I00391
21648a330591n60403f7303B534106A010110f72049D77615O05014b229275r2398
21657b321673A07879J135655H4807b88177A854846q53514b438243R07485G66457
21667D74468h52813a49717B948430d19908j668428J042180C74330c53023j780996
21676b134019A762331Q5395a20887j334397b40077D94704b600334a080608B124422
21686A720111d28409k8918B021094e12761j711715a052775A724639q21997i84753
21696A175646M67262e63823j341620F91187J298186a157128a58386A393410n73380
21705H20030a220120p90159A086174c72520j279812B3832K486988H78754b257177
21715e27177F55278a345365m40178F30383J939916d91521J63394F72634L12066
21724I84700a883447M63903A745953p78710f71319K71749B181459C12705b906867
21734f93263H53117A41555a469551D17491K460942a115092j23491A9702J546177
21743A565879a176772k79978B635987j087885f97228o4784A050179C00833b702093
21753B55418K082037E33291g48574C1549J581339a928598p65617b15264A874189
21763A72063e39315A886219G93242b080143q1441A152211R085a227401D63665
21773B450774G17882b854564J102120A498733a134031j62682A296510J241544
21781B538054a21384k199027B72134K12577a640462K59770B209540L81182a097673
21791b07203H80279g3409k908159f50310C054568F10633a14926A36469J511262
21800A647731a242377k048278A060100J40300B90054e81592A686628L6979b824332
21810b461785D63917J70455a077028A87592K933318E25087b056021K98527A048654
21820h85659p17408A489965J748777C34245a907734C11764G2502b243431Q95338
21829a348093A631083R76688f34479J0307A455124e29231j737618Q00607B741342
21839G52204a047941A420274R6148a200777j683463c56576A650312e29925l21448
21848h51373B049700j65420b090987j88766b80B22236a291611A89441K997933
21857C187374A008340a318169O21457A338517h68428j649679A360616J103681
21865B464297E65026g26534D42974P22417b541292L27807A553893J50592c38666
21875b87235B285130C25826a843417Q12692B300255C02407f15456H06624J347497
21884B154121h54139j664705a52232A289867a615304O02052A663830J90219a000742
21894a386300A366520C1489b218950i99461B548854A082716a140500A47501J905427
21903B052928h53274j810195D46661J183515A6368f91622A022152J519938b183753
21913a509573F20453J94820c04589r68444B977876C95127b098852d18999H19523
21923D21443b102334B73507K780967f33259j42938c5469A160721a736173q15389
21932b551562B155168p10917a07358m81395A023218B70949b541384a020369A855526
21942G48219i43474C93387J831344e06951k056886a95525A624951g03649J67870
21951e35779A042971P84722a444608j174659G84105r8903a501666b88860B372194
21961A441388b438958e68668G72552g79992j061107a56159B950843a28336j157554
21970a285890G92273J81826a303939j026054B194071p67540i81340a51161F62147
21980I69578b999978i52245A987524A26282e42240m49734B510025a220370j278535
21989b498905H82873k96086q0255a136219A278095R03029a536989L13926C78465
21999B27662a486748c40933B251006H61866a482310d02441A441875h63907n29053
22008a392960c47562B686151B96955a885499A127805C58621g89465j007868A200462
22018B080727a946593D1695J54561J73591a661828K58226C219863c31849j38090
22027d69939F37142K10406D2832c047227E59622J53665g42915a37503E41521J784057
22037B325578a983631i64727E50642K78624i35813j19842B707503B96668a028881
22047F856O90955A58811b233294I50296O67957a87142j049881b52676A416683
22057a562167P00892A372381K80365a087342L32542I47689D7715a508287K29115
22066a279172A936873A63972i47491A052696j7129D75219b315071A64958J286282
22075A451240a603209B07123B7559J862668i85543j036938B232003C4838e73724
22085a092026A051574o031b166381E9509Q18328a70497r17182b58188A802160
22095a347664M64041H61455N4244a096610o74221A184384C09975a249911d07646
22105A630909p36323a705701d18068D96431a8487j341141a98666B249918c9867
22115i57166A55786J059681f80678r75158C96772L30294c73355q51830A052831
22125E32584a461561e42730E44723L99670a201220a30044A331617c38435l28696
22134f67131j35133A723265A19512h66843A617605G37006a21999j990120B64223
22144I03358b153518D73505N05098N13593h25828n31484A916917a403085O31886
22153g71199D355J531662l53451a325059A008682Q675h63677m7268E41394P88825
22163A330219g34068P554A046912a21775j131790K57624I39072D08376a75731
22173a73344A431733c70745j484360F960O25763B50553b14300A027518N39346
22182A566864d74579J29994j29239G2635a270648K12476A331932l81181a87335
22192h56344A027552h44688n75690B46149O20422K49189a246110C77849L59310
22201G37159a412638K94012c74154A871197f79788b01079A008143e92765n03408
22210a096173l53359E59032K48751i37145H06171L09355E6219a394453L49042
22219a045411A440693e87377j08092A204748l16713a23945j342214a4400E81483
22229a098722B02713O35973r0245a78640j467903A061857f57387r02143E94650
22239H20313K08411a44853G9064O36131a582674P21527D18945N43516G6467b21468
22250F43285h6346j183309e99634F91652b59837Q9117o7485E23653b1475r96564
22260a018039b64767C27169e79806K86388F68743L08151b91451m57219a80983
22270F32683h29883b17006H32955l30113H2801h82374E35643e28662n90780D48179
22281E41985L15995b09165o255H32267a344496f29778l6771I70537l28338g33699
22292A648039a58147j67376q8387B82274O55376a289332A50567M29432b71970
22302b96078k41215F41607g07953J42392E91655o1828A37360a91547J7478b427
22313e32770b34211E06669J54090c85537G42335F884c08861o28947B611O89964
22323F92575b77522H20077c70876A006194f80534n11809C64491H5576J69904q8329
22333A67151L35820J77651a383979c76611p65183C42771d63931B47729J189804
22342A437533B28025N2865g08922b39200m91348j29229F08620L8421Q26892B47667
22353A69058g7435j561095b28126A17390N97602m7138a70835A240538a078839
22363f25870J96978E6332O03323j67467O75216l13558E2231a642288f67877c04916
22374f13474A010177j97338M48375c87418l10336J10704j221317A53302b39436
22384A765707H45211a54316H09868a799218f94672o23504i0429A628103B34034
22394A868971c64416N4374q20400l44178A55067J35223Q92171m02496A58587d08904
22405a138494N24833J23546F52806o3735Q05138F92757b80812m97087j108030
22414a885929C5776g22872H75179R24800A62801R05873a544521O45664j58244
22423a057101K38791F78138H0369J917805D23059b049l29523j303966d65999k35628
22433g01627I26434k36083L13427D34564e87851j22849j090330b82291b8902F47990
22444A588848B46041J71062a227305K31376b45161o15366A430866E73529L56733
22453I30262A95895i80044L21739r74007c54657C5564O35064O18528o13335k92486
22463C83335g16336K93324k40026b71270C62686N34211m18885b66076R1873j173413
22473a347616A8783g65533B21557J059839I4096Q39128d45526k77088b51848r43640
22483a195488A030495I1540J332955j32972d08703D93264a975190h5027m98847
22492e83874a70875A473545I3798J089914E77988h87633c39015o29344A09723
22502c40090E95968L61964A50316a56945j78184a50589l44199j3745H7084N57947
22512F45031N3419e45276J01104Q8151q9832n446E13145N26151D68419j85479
22522B82940F2c78008k70018K60467J67353C43606L57897B55319R97112d91819
22533f12024l3245K51729C98208b6723A280627n83440a64383k68174o87601e209
22544d79180J18796A024007B45215K27142h70780b40711m42486p91844B39194
22554F96314L05788B63489c03171B00605a241370J01508C41284m2921N84168B64722
22565I02743C69196a552725O42225b29052M570I30025r1379L77221d2367p47265
22575g89632j28917K37830A10248g0818D77828J230094a66443o18644j92069K82768
22585f94388k39135c5107B001763F71619L12293d36362M4839k89760n64129B29365
22596F86519R48116C00098J51579R7540b335177h89810K54140A09230O41210B56960
22607A500305B26992g63508k46721K78998A78326a9299H53224P62086a76739m37391
22617f14130K03951l22719K99364Q9292E56987J269596c99260A49851f47636K54367
22627c93269m86284l02248B044811E93487L95895k06538h13164b13178k090173
22636b303351d760I54782a16226A619469b54952A705401a149913o10845c84208
22646i38532A496950b0031A143121l01894e34185j21139J65264J79498k71864
22655e82426B3397J562193C34996D5318a178711a04090o17629j11086F56432l1872
22665F24560K26864d31371A16348d370j294543b33066A19223P04600L8135C56620
22676A001771E065h08232J69927B34146f97964E62819B26992R93702I7170a372952
22687C2319e80687a44690k62087A90759J588664a366329F11513a37496n18903
22696f56399c24848q23618B103060a82625E05212J57916g89944a06097j743415
22705a849512c7737I19104a94838A098696I33J062976i83587n08153e25818m78253
22715a004071C88493J43493J207054p58137e93872Q3879J89813N6450o53012H14399
22726A306040E75334A30942b68828I8795a438920b54081A24995N49837j04288
22735E70544b73383G42893i02483q5858P2033B23080J229012A53585J253080A40123
22746e98456j082332K76355F55147e23977B074132G19391M56803i0489k008346
22755b098835D50168a694008c03556F19730K57522J449995a491989b13204o77784
22764h90988l23585B26100e36601B250197D94245k41998P14214h91069j7474o61184
22774a569727D91129O14789D93943k27689O06458g48008m48185M61134C7551J039672
22784A077223n37740P86123r8400d28309l05540r77642a52175n30430G8339J649774
22794A728113A90885K96349a239697d69874k19357m28007G42165K85796L66067
22803A394028C24864i58786A58556a627332b44115B07005R92822J30292B37357
22813H20137d06880l25142q36059c55349G20497A51276P64767q3320F1272f46027
22824a258516c67373j32545H27755N56120j41525A19372a145251b77291J28222
22833a49069r01204C32438P55138j06298D32685e37876K63015l83187k74399D43187
22844F54633J88811m0374c99547E81784a349771f36607a43770b9536A485627i6335
22855A042235B69223a437630d87541p43942E94260k47373h2234A749283b30648
22865c91820k39924o90250e15701a44176I97427K65017B02483M35015f29962q4371
22875g14333j30738j13160D42670L81679p5757M7168C2889e11288j7605r91207
22885a520100A50170b31892D15129M29122H8650J12080d51965l5243J58824a4440
22896I4574R10043M9059B33999i92922c96086k23481a39059F84146L03216C15668
22907C42681d76680j86212j93249c53275E86644K70763o1009j12567A79281b72433
22918a680775f66052b60478F18721P80028n72554N5569b62570l40499l87694b47987
22929c47626F26586j79182L06556B32413c39060l01027J9001a61239A92546J47075
22939C39621M29133b53682n94357c78526j254190B12564c28531G30535K16389
22948I46924e1811B17993a365293L89782d38120k1842A671597l65709m84067H239
22959g16251l4535k94280K98633F6709J005784D03747O46164a17052k51957p18659
22969a087668e16716A64051f1667I44439j39050d21112h6413j253444b46565n70296
22979h16861D10100M45563l57995j16474f77137J89559q73208d62383B00914K77442
22989D78356Q85378E43481j94239g03489n16298c81501j80390H75911B37460O27991
22999H65451B39843e25619b09290j106936B02777c97544D80671L47189e52043
23009D32829e58232Q2794a83798N1766A197866C57493M56735a95909m51625k80602
23019i28136j63217A24681J96277K85415l5470o9278c93445q5990n43083K09197
23029h13321F03362e9271I48584L07766A20085M68389i56878B75531g45527B09320
23040D08027A97430L68167h55239A12934O42861e03801A76215b77617a05595K9051
23050g6544j84834A10181i0373l22191M008I86213C94240K32126B25921b89995
23061c86804n08237F7373d6146A73098P57322m29395L55309b92295n92109A354
23072d94434a84015B09127M60104K78658A73543a35402A36334e61325J71815A19561
23083C21696K20102c79284D78275N5245e44440K58697A50461K26624b25428l82051
23093f07479E05115g19231A71735f28291C26152K31826a149998E45619o8070b98611
23104d8420q48541F35623f35625c16638A341131C70536L73643h37340F09395c94814
23115a106564c74818H21514q381A18888n982J32102b1601p87013a61316A135846
23126A14868b24717B79624M85801d68656m92929D12293f06278A4223h3201I10174
23137C30534a068555d36182P8809c3786r81268F75911J161875H3796K86237b42596
23148E90671a111905J45463A484159I5164P37744i41023F13733a8266j671167
23157a689433D36542j6584O5993C7106b18067A373101g46652b03902P6364G35993
23168H93082f82986A392497C8792a232737J86553a71205E70166b66666A89593
23178A531858C73650a145394L23528D5934K47635g45206B22935K046516a020317
23188g21689A14496c7325A79423a736993A614545p31537d43924J5644a17459E44600
23199a894723A3843R07117i7262G52351a198519A098759d64675p63182A123763
23209E79718K5398a110965H82796A87668a401476K86905b22841F27186a55305
23219a52780A897597b87676l27953o37581E02397B10770a179031I37200P6754
23228A013954B41464a171311a72552C14958f24274l11996F75026K48492c59417
23238e64522F25775a60734n38695H6862J639229c47476D8072e58757A131031h56
23249b355957I79669C31623e1349j75167l36740A492481a830557Q91121A071208
23259A74605Q53099a208900B036453B40987a717515b76107j21329A05085a778984
23269C57240Q90215f36985K25363F6161J303318a185255n2879A002478l16892
23278F85586a15247q23433A073459A57287h01667c44276I13705l48189a241179
23288C42715O55409i8390p96599M29810A681366b73782k11882G92043O26997g56663
23299a180603H35816f6501n64104K97157A758940n86804h92898C60973j13107
23308B47866e50424q07960O45860B343302a127302B26780M77389r065b28028k271242
23318b499270A292789E3816b35484b4965F310J076688a719930h36579A494305
23328f95202B01709p496J964514A16311a970094c27246D70152a105189d92621
23338A634999J99178d5191r42604B23645d22950j608653h78498A438083N82225
23347B020308c33993Q4367A300690a202992j69985M93732A936475G44843a103413
23357A315099l19705e29956j531723D42032P10904a104041b87404A527133A41678
23367a987725L96253F25622b76992k6257E30898J794516F21487a519595c24465
23377c69159j068828K16415A376411J654058a14697G5426N19654b96725j239625
23386a536350l03342A772441H35451c46632B47105J077494e56512j316795i12520
23396B108549b70497N6939A594186p37110h87747j245717A90246N69418a030824
23406E57724J060619l92824a448628l19748H72262g21516m58644C14466J876740
23415B191206j014109a870245b65356D14072a345816j63091G30263J438926b25355
23425d87207F01969h9575j834018L57889A595730k04356a77330D2623J841564
23434A884187g25654q44093b88545A482095C46261a055922A296288P17733a330173
23444a822015i734E94573a041237M11495B156212o05182h20777q07264A025949
23454g10237j117227h3875B020938I94142a464601C66949L94536a712609P67009
23463i45600I994J362796c70116j095885A652435B16167f90350q15945A384160
23473A257060a950563G07950O32437e5063j617694d56962A504959f04487Q2564
23482e21923A356298O78624g23378r29442H51907e1694j213169J91320A951987
23492A265852e28835A32340K95915Q9742b703759e66337A725323H7419b56582
23502A59192J984892h51989r39100D34694D7218J3328a072759B030284r29723
23511A100561a916325e84380G28089L91700a417225G69659J538637a73175r82925
23520a156100k20297A296305g97704m64325A330027O60075D29400a720458A398201
23530A10968b108564b76481H17020J291697h41705a17088A669552a202665k41749
23539a444414n4742B062012C08980i69364A593274r4371i08387j772397B64159
23549H14868a90582k37765A421463L75878b135981R70831B89431q9614h32190
23559g65309C211745a26466q43239b54388M3547a2956k414625A339782O76126
23568B015908a59198K3280d4849G48963b164967Q36564A458219l95978C62371
23578c61420A624515e09443j971578d70149A393664n23503h29241A675419l90050
23587A285369f29287j537571i15588D88274i85498a97263B487196j086760f16729
23597a970599A017171i71306k80760F85442J291686m09993a608260A64765M90568
23606F55333a120749p01987A73984K148311a28878k61676A378842a32136j022969
23615a155105r10260A097480n3686A59010M22743Q36759F40252b606699g40446
23625E60068d78319A00682L47954K153615h99028o31589a36174j03705k50083
23634d89962j238485A964353m80694i78579a57543D71336A58697a949339e42010
23644B023963C25835d13505B08534R73929h77841r30879e69885A593213B73498
23654e19478B159668E96100a303490l34193b65067E21860a715172D48622J584010
23663B032632F17529f70528q03376A519955e92186o01883A124564J86026n10490
23672H00100a027966I07959A70963a538894M22924H51075P37155a73576j10020
23681b83596A690153e37712p26708k32501A224584C66661f24716A573159O360
23690A579519d85385j623202e32960F90852d40868m3406A981327k63491d33172
23700a668602C97175i63632o33767c49811B277650p65660f47848K66706I22464
23710i83023r01088d48791A758812o19277g30708A188267E16746a425216j36865
23719a562081c97966H89644f83995E20821J207421H2512a365970k19706C14563
23729A21754c12549A444714Q87346a96931j240886e47534b72417m33173o09321
23738a314911B545436r70434A20330g01009k05627H8863b558671g8651A955665
23748H38537l01901c16951A034059a437411p84954a3248H18652J44118f32061
23758A239087k55889a470580m05762g70916H15835e81822D45838J653689a39394
23768d06003j622073B12478b01525n81741A079937R96950C14710a415675e43622
23778c90021q09411L21378A126585N14995f58104P0540E61020b31227j208966
23787a440193L16439A834330o96018a63748D94705r2913i30058k171004C31640
23797E72082L08004C22298M11743J107210b140874i85580d07256B91367J42085
23806D33452d58067B591028d3510q39786j28269K53169E59906a846972A052645
23816A522705c48598B39529i02925E69483a208912M83312A366132F38715J4029
23825F52744a237862A150639h79575j349984f69457C17897J255228c48559H63277
23835G70686a174541j09055J36229A065914h34583a5298A441798k27664c22843
23845a714451E9065d7823j113874a32783A445681n3010e11505J77148h721r95337
23855a004058j76336L97087A917889e94074F8482P0676h2991l14304k137031A213959
23866F11178b13231E09070B967J130353b942069h85833a84505j89669I58622i548
23877B419511a1428j238212f1492j072699c368j410070A532592K22176A60013
23887B11620f39125f9457j488276d17218A000155D65336N60984a20251G78214
23897a33043j202745b20767G91345N81074e47363A599652a31253p25136j099722
23906a956111Q06468A105940c24259A302271M2864o47331g15577j158006C62351
23916i64442d31708F60889J184547k48419a376770H09693a061275e15588K25519
23925b90069E68406J874176c13225D59341c99811m90223j3861p10655B050655
23935D87106J62595R6758i754C77700b182342h2104E82089B42404O38477l21620
23945E59261K89410a521584j14453g31412m4054E64135a90732B117065A67084
23955d99799p11451L81694L35629l03575H81428J66136r4709c87782J75396a7241
23966a013530d58314D13540J103633F01452h24195C69088a255539F0871a066747
23976H50406O35607B60130N49006a16827k54443n35828n50265A153247A1240O86525
23986F97765N00345A34531J08617a569121e21654J29095a18301a8075F67337M37505
23996A104842e89607J63576d4179p15945b15392C38922P14809A42576e9242G2461
24007e45458J28715j36716E48993L08556A68148E9626K39880e72114b11969l71451
24017e83420B97712J58971h7245B52232L48094e36322o01326L09044B58353b97403
24028e57G00374B06720P8427b82517A37117N6195d56557a14512F8701N7178C2088
24040c79566D65041b65345R3299k54053A7602K64805a74449C8071b74189j82989
24050d57178k08594B50712K80102F9912J14422M51008f01136A44418e61115b45562
24061c54167K9438C6970K06046j0824I7994d33206G4937h48269c24286A64545
24072C85996M47051h4805E16320b99150q1027d6125B18688E085f5797k01990D98184
24084d50833e6252n46127I4876J42603k8115A4572G068h3412j96932a04072M4120
24095e9952A41510L73820B42332J40835c04591J30602l42779o0417A8207d85060
24106F03252j46164K85716g2182p12393A88076f68980B36073b43239D58411N70213
24116A028624e54559A8894h41533L90018C51548e5345I60211b29247C80560d82327
24127b77314d8537o39601G68812C54651N46334A73177d86484A08160f03956j17383
24137g21339A10814K45751A40362J25026j6138d78782C5510f53161B26679k4078
24147B02601A9778O69681a98712C50773g80573L78615J90004j03514H32360b69834
24158G45229d54569m09843a56654m66615A147201G9486K88324K85474c73502d9713
24169f60861g6235A17358a75980F92041b03193C35159b44179g2607r0113k49241
24179d11961G41555b32517H42083e06751H7397a33499r44769F36565A16275J63758
24189B80033J81456i5171E79489i66131a3211l92585B06039a90005j93905A065732
24200c69851E00836i78659A0156a16209H1220K40948B9477L59194a51688f4716
24211B54113e92862I73e84520F41342N8425e60447B92154f93064F616h10452C57505
24223F04490d50427F11001B1129O4691c97424k66962D99175d45513B46316e10933
24234D38416A70145f93451F67295a80530C89638d60855F9255M16887e20015C9684
24245d6198A01674h593k77622A329407B71689N9983b16321A95063b27702m8217
24255b75919g0954D6585Q29292c83612F30329A92203b14164k78315J49482C36714
24266c52436c4248E35750b31409D32930a237564E86773f43514k3313B99955b83682
24277A174333h86624D20120a97940q04683a56398q2320F68249a62093p3481E98418
24288b80884A37062i56031F74782B39661l3107K39146I2825k0015a032862L13662
24298g19200C98868o2472j48560O32923l19402A1328a306248O10864b07776k90192
24308d97968J83738I81674A80792A8544g69978B4753a69475k28193D45359L45379
24318G90738K59688a30826j39924B21866f98292K93086a8730A243638n26993A1741
24329I89419i49415p6147n50438D45523M47068b5407A095248l82416d17267j24041
24339e41308q07953a63125k06407B96925M72146L1635F9050i96228L02300b50655
24350A91535q2561J050207D49916A19904d51674J49471k89975j64496F11080M51215
24360A062295r741B2211a20608n6410j285002N03548a56115I14677L37290E76185
24371A139905d59432P0532m95633h2910E42879A90299N87869K51500a96122k05494
24381d01616o09334D1393b39628A65850P41829k44557A99851a237924c73822m1160
24391d14982J6812E14497M40728j65536h8610o99031a62902l52925n09598A93820
24402A448382F79076A99215b87489a38789n74153k35000B81608b42035A020168
24412A48495P06437l96851a080471c99356J89744e5647j31539A14541J493916
24421A608457B48684a0677o52161a6254I9647d38280A366066C18254J10278b36016
24432f10288B91386a415372d50679A72926M90078M72547b22291I85112f50121
24442f42982J30542C66597O75339c14417H57711A54230e55634m34069d64658B99027
24453A22063P5833O04885m2325c20679o83701A7350f47109e8973A64954R05850
24463A070804D71027b14333j47071j66556A29189h40399C31939N82264A79883
24473D66504g2998j49415r85563p6424F37871a77824A421304G4335L11405A38877
24484a699179e16482m70448C36740f3020I81430P08747c45664J48202q54737c53982
24495c94878g5845A312425a30004E42667f66511a44500n1738k41236G56672K84387
24505A041059Q7046A42472a89228m77018k54183a91071f2869A049176R8607l69635
24515G78148j39484g65877n10910k86940a44856A85994L26655N44802l13468j5453
24525G28530a430610N02743L6992L49101I38621l32734J104057E3388f16509k57205
24535h73714m55540C47936d79821A447024l77061e38723H427g98455L24818n18595
24545i92232A54951J260176o64078K2498c32594c0642p56008m69614B32311L87560
24555F19871N72949A78854R41487i4230p20792l24356M50079D11858K99026M34888
24565A145772r3813B02286c11547j061687e77531l88759D27729Q85918E62871
24575G38372h64885N9344k71523N20989I414Q75846N75828A18414e9165m11519
24585d70684o83877M90111b60119A065805C30771O87128m95784f70361L25658
24594c44703j727008D08143b28002C20075P89862E07994L11227e32651l01345
24603h33996C306e91060D20742J99739K31309C68518E9188e69677m34651M73908
24613e30420j37218A105373n38088K36210A27984e69416k78248K13190J84110
24622d50364B36903M5029N88419C90933K3968f88190K7700l2149L31272D23432
24633D58209Q56321b38041k60692M3497p1466a87865n50777G35655J09394l46665
24643D98384M41719i71644b09821p68876c97364a39715D58613K43179J05139A68441
24654h83449c02480m00877c4952D41653q5587J008999D3937A6194d74127o63382
24664a137509B6243e49606H81600K9712j56293B06147a053497J67149n80008A58636
24675C766J045123L8815B29679J9547a128883L4487l3854B2810N16975M64133
24685A003918P89339B58171b59063r70509j20639f35938K07470G42799L39768
24694A082567m57269A75168a215798c19463q96256d66241A098542k52500o4929
24703G81113i6219L3413q08324b15844k97576D70080L42421K1175A7791b33208
24714a019032k38361L89769F67263K75400M97703p02390B25737g67110j062651
24723a829761e78729K6172A96505O43992Q98188n91754c94292h7608p15928O336
24733g97200a27604B2781J418036B02496L52741c01793l75949J18559k93678G70313
24744F36833r6085I3996O5162a038643n31627d77872B47655J015269l67326m34710
24754D60888K03368i17463d41236o02490B03717L85036B55384P74598A28233c71285
24765a095854K04901M10003J29251C17621O06161J08001d38427j34263B48640
24775i86447G1460e38082I84768l01017f00802K47498l09866a17402q34884G87848
24786A080820F5946L71229a68305l61345n85668j5490A16836K26233M34158C15969
24797A230287a00403j635328Q33104L54228D2792a41873A80412P85996a09938
24807g14205K47198C01692a102797a66336F12816k78583C2916f99326D18600g48771
24818c50305D99209N8640Q04781e44483A76499c4371j112202L04121b59697H48187
24829C33354j6083O70750a90488o41868n59084a99893G6545P2947L95064O96796
24839A241352m7440a143232L56177b09220p01787M17735b02693A772982A03221
24849a36255C34131d53156J98858n91061I50531j42712a31525A17226J56841b14206
24860a524335f34800F56596j65503b1518A046774D87197i62647l89507N05578
24869h46576D70713A33130L25805J460917F96918a39703j070914M12225b05602
24879a062348D99881J210691o56395A23883c84505J08794j013769J77034I7551
24889A540941m66339a48718F95002d95646q87686L6438F11632L88902m69340j38885
24899C92309P97992b17705j680133O52547B97987J62943N2978M84759O59557d99325
24910a603883g64001K02319K75814N1232A372293K99130c58669o06875a62009
24920d25951q56752B07332J491332n67438a52861m50586E46464a314212J66a4153
24931A462145F77622e49554A211685a80154j047263l51881d03190A224765I5038
24941H33688J67777F7296a142688l46650C5283a1596j85222A612127K73375A20938
24952a141038e35444b39633m88592K48664I54881P47742d9808k51271M5410a11372
24963a053347M88353A559438p14239D7920K2881O46277c60526j018292C29487
24973F05206B58975h37798D77977Q62324a187975J6400E05558K79773B8754c42832
24984A510319H5232a244597N0634C72422K98031a017535I23908l12529J39075
24993G50454g14282E7306N02123a261084N03598F26419K70960a61082r24928A081594
25004f31374j82826m12821G12799j38403h68211I79189J01846e5140j109539b76727
25015A083092d89065j35084G17646K59346e65156k11041A255985c28687J25846
25024b02841o17092A671212F26519a300113B86469n8685M36188a660804B4518
25034A817540f78661a58254J0674E10703e15862j311975A588375B11664P85447
25043I97111e21531F68357J43474a551195a42004A7920O81982h48791D23058J804893
25053B227951c98975l51681j3882E69803b76523j095797A559592E54577G9333
25063a571458D56546j80053a583547b04986I74008j6815i45246b95203A456177
25073a230684J83453b22483A842563A04016c29155D59894J24944e01590j310738
25082a812328G91100R3870b54796F42191K54292M08972a041361q0554H40975b32268
25093A35536c27897A825718b34455j409686A74026o6524g73q03479A352983p2123
25103A280860g71645c53864Q4141c2767j050830K90466A916051H25418a6224j73592
25113a89816A144669d76436j179442b02733A223053n88100a223742I32864j09426
25122H23438e61617j041258B8042Q91548d27524L9529A529529H9258g90335o23190
25132a413525H05834l24546f37762F09133O33154c70362j056875e3077D25013
25142f25087l33151G30665P68089b96778n44372D35366I4107a091015M64136A952171
25153G93919A74397F7570L81713k06580a886232c13215A337796b64235E7345K148
25163E9493J105546e60865j050191H59017A52213b58554k15648H31772j79127
25172F52645a503806e06144a810D13314g70996c72143A586960B9827a382681c35459
25183A075709h98462r8257C35517Q30134A8910a297543F82412A94081g86987J191
25193g85796D09382N34922e18096E0043P45117f6170j134423e18079A119947d01248
25204h82422H88581M86502f24117l57063B77338N817g11857l59080A504170F37237
25215f24663b88422H67003B23610a877178A1656J785344B07119a66151B1400Q93234
25225I14634f70978j054661H75531j20343f33451b01280G54598M25380a253031
25235a166426I73382A95912a369545B67307R74755E30048a130236b94247I74562
25245g17945K07451G83681O93862C7198a684908E09359c10977n22350O6579A127462
25256A357449d47270r1425H22643b69472j728713R72586A145237C52519b44077
25266D43345Q76040b58038j551732D66250B23644e6550o04832H22847P10475b005022
25277h88481C53759q4043i20243A29457J744254E4350a451047c35364F19129A31073
25288a240648A181240J34814A12841a175972A79024b554j784155f32582H77010
25298A376720I5612e66835H31808i35924O9113K69010A450982F98269i18995A469205
25309D86807c70026j737769b63334A233171e93884E00248K58323L6004a506646
25319a797609A085821f54176b37347I5701J493091n66923a738598d58146R5085
25328c63061N4071r41510I23125J078377c31739f8950j35454H98637a336872p0994
25338a407866B089861D33782A94782f36794F87755H4677b070881D96834L29674
25347H26508r4043e74253B62457Q64312a023053n73979d37616G99004l45463B20606
25358B328317C19834a149486q34881D80784B38494a146377G35699O05767j0849
25367A330617a255927d34316D36418h37346a50342K8675A351834a22176j349171
25376a471347A665362g70861J40674p12074A023049P62683i16513A0188b73747
25386B04103a592552b28324A144672h0368B85066A02829P39462i41117o25790
25395a566907B08279p3202M10407f26401A936712n89293a291991f25413E0486
25405B10744f84050a88839A768767C47981e9578n13787A45667b51112j621063
25414a872175A038646C47050J89873g84487E99481B81162a546843e56664C76639
25424I18839f50728f9667A398064d27565o62990k07305H69753B05660f04901A532513
25435I38312k65214b210166A31133B0574a550141D09451j50729J260693g63283
25445i48207F68572f81878P2570q1431A089819P2505d52777H08049C17769a56628
25456a643216E46365N45674m04645r7881J46753k38509a623869J14648a54656
25466c49860C62508Q0337J303705B33590a352894c96370j99877b19087n19769
25475g38856A209362Q24793G64692d38304n266J15975j045348N11807A209274
25485A207724C3315b7964C54621e39378p22173c10973A316052K53320D3045N97624
25495F40669j14825a110666r88181i22490A241208B94687R4317P80877B7424f76197
25506a698766a71980j6544o6520I64802J41319l65318e79076n33332d06787q56814
25516a263601e67619H06247P19989n22484e79711C5686e61069p27712K56057F21828
25527A457209D25186b2014E17449e3709j481182d73409D93610M25695B39996K71899
25537E11895O60112g03598p11528d11645J25737C53800A30918J016928M1448f94492
25548a240661b3589r39966D0827L32830J236443m45276f19759K25532a92110o48708
25558h40818K97804C91714J245461m99084d34731i2323n30297N5725N8565E63766
25569E97406k05648j62759L92595e31308l42973R7520B48552r80d02664H75635
25580I64668e67054k28170K16878a87705L7331e5752A503196B8831K40704b81321
25591A9283K49318f57549A86143M83380m3307A35357c77605F14997h10069m8013
25601h58082a41590D71707m7160g4476H95175c95640l84195k50163B99359A2841
25612H5393M82400O3896B03530h98663j71699E20656i77934C41176A01277O84052
25622G85329k60394a135339a23925p16320a91166l42481B56781P21526b15805
25632B37026H1725c95460n67064J14416C60401p1069K08421p8043K40524d50438
25643a182298A6249e58903E58529c98353G67088L50103g02706h5190r47645A27857
25654b29099d8164A301474h808I1456c34892a23661l63850R442E30962j83871
25664C47091J535620a38157C46953h45676k95356M29793b60214A492621C55467
25674F63088p9068f56850j21742o55592A27366M43501B5013J241287f8849G70860
25685a118831N8353c94735k76688H29793l01747O09483l57095h13383M06206r74900
25695a382077c21737P2987G76657O96773D21226e21719j34659K80239j002693
25704a378832E6884O21011j35503j5808b77854j16435j071435L44351I977J23857
25714A33834J406936B9887J279013a35061j512296P06437r0440I81998D9450Q43168
25724H92618M3712B02603c1418j284299b11360n08323f5521H67861A59771N72786
25734G32557i61555c47822n68929d05732H48220k92869P86140C1118L02409g147
25745a340031c49747o08794I4410P98367C74902P59269a046916M39699q03911
25754a411128c94064C39833p4359K53447L21921l65263b49267k88200K0081n2671
25764e70057a13438a0978H43541c43605F1154c20278k05104A8675f15912A060197
25775c24022I42529C44677a095984A58478g42508H600M43494j98739N36025H5670
25786F14403e99267m75977h0375r65860H57730k67498M47561C50828b32120k72869
25796e04989l62585K89239J13117C99401N5397N1459j48319e16325L6926r0599
25806e69998g3048P461E0544L21751O0194M8843g61410L04670b10420L011D50185
25818D21861a623k04670j13621k56828m9315a63181E1071J164289n85837M39017
25828A068540e85690m88164c69602q33143C78758A65364Q41226M80049E78821
25838B47481a140030k32538a92431l55956A024270C25761L11732e8401j264360
25847a322761d36516j22281b30971E89337J50465O6174B30503c53991k65219m46662
25857a065872M67304H6574Q28617M77299F79889h03602j75582r83214c69911M1827
25867c28084F66557N20052C79538N2985d06870l17196p88178f61726G62972j79429
25877E83543P14877F16330E9184e77522n77803e32483b49931C99836J76323P48251
25887A324410E74279h76625K88651p95082a18361C50466J212990k35604d12100
25897A09379a254312K39447L05050O5191A430778n24623P8612m77665c32762k55730
25907e88492o41491b93884E09735K36192L04830l66948a51272j38212j307515
25916a596999f30903A20058e1300I42253m507I2947f14850j312804c04225L7013
25926b67212D52532O87328m5687k05052g84687L12451K29851q88675A18931P5457
25936A94388Q07496k10473e16240B66235a057756e11355P2343D26159N39513k44166
25946G21506k84756B3795J84500b78268k45631B53709j2104N30799C71984M96279
25956H68263e57861l05973a3408j41744E77161a67302A012060C21012d28620J05798
25966c22822l41351B94064e22759H1305P88253E5068b6753B3713e03769L9430
25976d64339j66880A9673N31075J52822d26512C66338b01945k9873n88671b78935
25987I10702b37004G96938k25283D5214i5058j033064F76700g37026B76652N82446
25997H59098f749I38090a213972B54268i2633l21661A16390J39819P76575b0082
26008a18592j54372R1008j65377k80293F44663C19897K71469c44905I8791p237
26018I1554h81146C84990I5945J25635O26K21414j62430h25124L52445a74473
26029B69889A3389P9386P21216C1194b99461p15069M02621e6088l52862A089120
26040G10652K12645g08013R3663a2364n80051a848D50565P22215D28443d85446
26051C58059a346335a25343m67091A6951R69823e88776D43598c28398r5130m15915
26061h39443K10724G48680l26965J16747M84367a02635j13882j185428i2184F2268
26072B84595N72584r0975l71284A03747f26973q0790a40853n10191G81608J97318
26082I78926B14843a06880o85228L54318a53672q07389H48836k59602O39680e96099
26093a39481k53772o65834b47437A20683R63074m28996k94467A57267e44455o63086
26103a207541e72346b47266F82191l02798O42091m91403j20085a263154e55594
26113g17649a01854C82302L87897q1634f06414K04177B10245a064138a68436A79271
26124E57642R3821c5289A01843g77124c85023i0844B04606K64399J69900r7688
26134E41217k18726I4014a060495b10604C12805J36074N61821A92407L90534e15322
26145d64246J90399l63326D83612a17485F63268J23323g9677A28609c32266Q3228
26155b49038p7713O0622D98889d2437G8990g2652j59577Q7397k67132D01247M76219
26166H77466C49242a52880A01051c78918c5864m46612B66510N36011q7059l043
26176G12419c23085C57461e64561n02212C68606e11898G08255k36427j8100q639
26186D45089f54323D84638c76771r7339a93766R6245A103944g8581C22138E6539
26197b37470C57990a081070a38710C4365M84811D2026K12505B3864g72764A59199
26208b74907H02543l19599R3297K69565c04203l79250l17193a44935D65162a38933
26219A141048E42118A56478e52389b50262k48405b16433B42879G6914P00559c82494
26230g4330K2276p47041E0874b74658I44979B70021N9629B3097a086943A94006
26241f30007C43714P25387b38702A219462B57917b17707l58981j75657A28019
26251c00879A104263m58024K70393D55289i81996M22923o7447g5844E14445K47794
26261G62239J57592A10757a79709p62785c14774k52746I41400D12741J89801j61197
26271D41345e26901a9474q35432a96698E62653j74610J49353i4832B08032f61350
26282f56160c5204k32878G17663l2082J4416k26549a61784m16622o64106B36375
26293b84393F06534J66899B22268L96844a023048M50602j93427c20535A16647
26303C19975oA09972a094493d14079j59097H6868L43340j68478O93523f60198
26314A77444b06683l10643f1481C06490M65158m3189B57283A24545d43105n33087
26324i76192c79853J58371A104081B66024K93709k49024a53781m59379K50550
26333c62610j8419D23795j7898M24333k78203k20194f88239l67211G0446J33664
26343B04110K50208K76485k46307a1516l36087k59563N0912J27111A77591K69912
26353D47503N14266A78613d26092l90588C55694a10217L7557B49378m2826K57738
26363D64290J32058f31612A55077c38404a29750H9309J42767M90164B89220c49122
26374c24758j37614k28986B5564r067N24303b58477C76746d67638k38592L24855
26384c81375P7790D10167o7319b39681I84512b61241c8655j052370a98168A85990
26395c90670A086273a6399E56112d70305l74542b14667o38864B40463J77114L99782
26405H17359j10691c31115A93094d44646M5517m48483C19111K61505k35974L17687
26415F62329d39228J84174p14210a64780M687A44246M82436A49289Q24823c66488
26426i94734c036q68511C04571c50164I90703m36758e89447b85274l81455P1886
26436e94843n53492E44293M57101D24145j15950e67643B93057a663102d05640
26446A022166D24061Q52362F95N09316d60343q72557c13964J38460F07170L06162
26456I13332l53598Q67083e96607K38449j022783b18775E50807p7326J054654
26465A528135B83005J74147a523660P42169L22515n28377D3746Q20874K8411a27051
26476b63747m89462j56658c23360i6574A404971F64971C29034J4051i09138J23763
26486g85375j267745H17937Q4978Q2182R4124i3442C56595a824086Q53122c3177
26497a48761I25488B34201J141401c86345j30621M4474q69084B39395e30825A165597
26508H16889F9261b23312j057198A30091a205274a97466A507634B43449L60868
26517F04317a456683D31580i83210l14146D27862q4412R63820a73561B82909f5737
26528a350061K22035b43291G93830C04659K24577N19727E05409d86322r18781
26537a405103D30406h07162e3376C00834M32251j73986a732872B14034e77452
26547c67360a28231k84411A849699a01151p84890f1678o47248F03874a399053
26557A466452E55251d48277F70295a19931E03687a388260b30828F92617j91763
26566E00854i0601B03401Q32594a018842j14716D9426Q8465C9039d44496A124726
26577B06797E2619g24716b48878D7228i47806A02529N07949B25278e99021b43834
26588E20837g15784b80867D75001N60055n0053i35178E01708f38688o297k67478
26598i12463B63258Q42268A3905N68920N4537b2292p62328j195458D33373a43881
26609a42039F22521J44190j27636a427352E04783b86362o06306a696A69810J142589
26619A312399b20499l04069C57994g74572q2373J79860H69146j54628b24292B03995
26630C63645i17843r2572A8727P28740j07832d7050D86383C2268a360379J64334
26640a196045c19549G69211r9294p4336J204252a8782k067j142571d99886A3861
26651a032573A402849o12095l36908a147504d75081I0413a534952g52125A177345
26661A057194k37006f02258c706j169594m21241f95129I77290K22818C06001M36910
26671G42911G2476h75073p86909g68335G14707l51380F7927J078920l05973h51125
26682a390897i6806j437m55427E47454Q79031E13926a229081k15564e34481q6815
26692f21296M8436A247667m9353C61455i13282L59899b50097j543556b44110F72647
26703A738828p98426d6533G50354h51398j166283b95208D25768J063270A11212
26713F94214Q65020g90005j018445P18449A94793J85918A63653J743031n08642
26722A398042f59052j43895J88852K74405m34511b66850B001619F66879a49105
26732I1539b35730A90264a720314F68437O57398C52555j75197c93055B80469a045656
26743a539798D98989A61596L15599E884J215715c21632j466129f52096b40105
26753H60021G5458P74569L73031A67389i17019M855G2095e02744l52693A599563
26764A111697m65100a045469A10512b90748j521774D8428P29071N12083H1413
26774a75116I58921f58541o45479b58706I00957c89614A63446M09580L86370d14081
26785b339579D33782e25852H2701N97073L85849k05704a795542a52897B06137
26795h13782b94931a4973A852579D49191a100684I2481b62357J1126r86566A302365
26806A543331f7234G9556K87810h247j766344Q54436A318946D85204J00605e5351
26817A132318c81974j289699g01641b44324A276415e15894B075895q48969f19242
26827a323710L14847C97399a146001B00726K062827j054756a99043j112747C13225
26837a067377K59448E22487J114112F66483i09960A74638e73667p53383j81241
26846a508291H08387J003866a5321D82928H9572b13247j560065M01927A099503
26856C10111O31629J44566n03102D7455b686457h08605e1321j20398I78842N0026
26866A028868J204055a035644n59527a09562o70817c81106b2431A718691n65620
26875A153071g09094c19301a45489m01762q70006D09266J231343p73011A150d3208
26886C67071a269913J73026E01458P66469l63183F1122J322929b83975j098101
26895a382076l42840E32526O48177h57277A232574K73449a55393j239248c21205
26905G21544f72207B89577R22485k260a31520j775238C43146f40596b96494e4106
26916A152930N30526g50165b88941l4175j32452r48042N20086B137933C67510
26926c02096F41822I2377f00392r90858B15970O77505H0119N65816K90210K02843
26936A138988a109655P0162C60474A4354f82411D93840Q31842G1319g81926J41700
26946f40226G98286a47853m57843A302447D16254M65g92169B81799D5407a253078
26957C8582L79322R50072a34865l60876C92746e19972r38950O89447G81064N0116
26967H31180b28397A123352l83861g74835k41755a03361a5074j60453k07748D73239
26978A337115a98832r01957E79499c71410r14903b9737H26716k48545g77363C30379
26989G5694d95166o18970B99250Q17619n48483f06900I73932m36270a648428g15814
27000b4102A102785c99357F60847Q45544a6032m16010j04344H30487I4004b78650
27011I61781k65628a5331p45770a93316n5439m42100B53194J245897n56432d31243
27022f46214i1313l91583p96686A31062J668356q77351A95153J63072H7777c71231
27033a505699C23851L40125j17411g306E17984L65095a409583N35944B63696J69773
27043D33469a94990N7062A628504B11136a550829c93535a84069D19756e25164
27053H06654K82599c22721m68337J38303A32800c21379J6678I98995j93758D8474
27064i22270A7525d93765q77602B01662R38324n35670f32929D11593A61230h47403
27075a392856b7618G80111B09816j01924M83148k56560a123782K27043B28339
27085a17527G92073l3174l12662k3845a291181F8040d20086B42232d42657E34405
27096A637392b10197m88049a62601l68828J96616p49327A222051l32460a43449
27106D57791c65652D34620a373350f1770A154665e46277B51579e43200F05563
27116c47619j049311A367089n26839B20792e37169B91548J27055h81156L22794
27125e58362a75271B69914f48907E43832L30095L5939h06737J14378E67353g06127
27136e12266C03765P83357m58479g94413I31488c08508l1758p01649c01997H18966
27147a208281B16983L77932R9471a75902n95530A024792h59771E1558a777B37992
27158E41807a556509B78402b86511H4837d5822B91586J108007g22675c45603a53386
27169d64575b12248n22702A013201C11084E1843O48406b4448k31822j358680C1762
27180A11177K15631K35790O50508k75330d41531k34144J13789A54802c42283B03842
27191A070524a79220l69227b23773B65106d3372q18313H50308A72553Q93778g61563
27202b35035E77146h79258B20389k1798P14147B24355h28290A175113h36441K78383
27212e58058l24744D68133N79595d13149A433939b23966E2397i65579J62170A237635
27223c89088D69844J65904B66559F5322a188882G32314i6874B68914L86374R6060
27233G51348k50844a124869a28054k35586H2828f1626C33451O01394A76058e18424
27244e50442J99886n42085K13686I25295o2292P9060b34148E29281d58144j056194
27254a514338d22697c203A234015a56799E16553A04556f72378J58002n4459E94641
27265E10573B8583N68210d04791g4805r16062c61475D70086a18815F27522J8701
27275F46223K7702f43960o32312A52087c21749A10943M98539N23746n43484e07752
27286h18q21487K27514b10237B15656P41306A51256J84290A42194a73149j119157
27296a292306L03540E00100A19970L95747B16934K72354c43101n63898b59493
27306A98090L43268b63974D81222A64793e82742K48034m63534B30974f72031G19533
27317D07279C4208J52357i21107A43786a96783k87270A060533m63976M87181a49555
27328E48675f23683M0070G2254N3288O86491l66607J14770M3326c71075l79103
27338g50178b80424C04691B9527a03520E70621j67574o4364e36172G0092H125
27349d14729C88891J72356K7557d21554d1805n57119b27047k35983A48503M31560
27359E80063a07322B24948a42341E571a29567l50482D72156j46760N25452a2894
27370F31a25375r06119b12400l67693a69436D77806k18650N49435f7319m60647
27380e27966l42072a62616B81013d73603A229137E44761o4495c81946k13074b54662
27391c90475a63334D95277L41948D12248B2296d94270J80053n59712c47404C56965
27402B62381J52933L676c40173a18973p38169L79915B54447L48028N86197A03636
27413C51367i06327J94598b98505q1032F66152k45735J73366K72790h53730h585
27424h32163a73211A73007M72600o8714B2269J72880e63191L1218J55251D7415
27435G68116K1962k52804C8280g62715n6726l43014F14255k23591Q08132m12350
27445G86446j83824d98690j53420o33942M19405L30242E6631R93215m67538I4167
27456D59335a077383N28904p3050a52578H63805B28075N68243e46107J40999m52976
27466h58084L77171A00638J53030Q73252a422o24005a70610j241665b66948M4611
27476b22337H21939L23340k43916j30840i00909K88341m17621M91530A9645K68199
27486B87844Q62643k40414A64297c09212o37612M02963J87237B13918O14813N0272
27496H79003A00132l7694i66635c75571k37318Q0513H07617a41323G44423f24534
27507f43914J04825J2096E44328k26050M3458K48101d66324J34238p80702e53919
27518c64148A92712P60240k89714L71271f5094o49787c24187k45125E03655f2033
27529D94364J22349G9690M01183d43460m9056l1797A658M50564k1112A99455L54117
27540E53572c47309j5973J04597P0217D50024k12176K50086c7580p57580a73831
27551d87278k61460D13568F3030R83548l39664R9279d69125p68392c46101n69798
27561i15899A99191J00661K25092O8774d64574D99902e13457a66042j08985r4411
27571c69438G86717d04081D63080b59540C2532a61946m2533E48802A80541i7938
27582E34170h6561m2595n41287E906J73765K60817H7802O58742C27874g82323
27593e62943k4630J39239p6739A008026k29000l39689j87267e02165n7736j194076
27603a753977P88556B93702N6380J030858C93589J76451a63757j000762A01913
27613g85442H45697H1026M01863B9284d25483K9045l25227C14344K99223j86220
27623D27347P22448c51507h5034q31532j4550D03848a52140A067680j89700j35158
27633G42822d05164n79214M39685m17039L39869B92359J106614k6535C08579C831
27644g01343k31454J04644c2036G42314O83782o89030l35438a03919r09519L13866
27654f99572e3571E86531R6244O7150K63678d41322o49661M90587j39075E06850
27665a79231A989754G10401b2963m4045j491777d08766o73389G89060M68114m90961
27675G66213N58246d31214h8169j221818L48406E19940j91628Q36768B32076N5131
27685B87207A12734a208447M89262c14691A006427m97938B25655O74543a57868
27695a072118J16180e7414H4593K26619K24589M07900C97877a007398b46785q88688
27705a135473B54813g3919B24891J136523b53470j20922n88619l8135O1934J45781
27715g93431H37615C80256K5583J68279c57069a27061q77355C82005a59659A88864
27726F35784c5477A259900c97255a78932B12932c72116A84618k6467Q92075A09900
27737d81799j7534n15750b24458j04404D75551K87180E1938L9101d48646b16698
27748g75690L60273D5458M06111m2244A56713j7319d45928j80343l82691c71786
27759G32810B48257O46957C36284j51326a228583e29580O3308b06067A022776
27769H60817K29766C03777D5518b05722n34607D52614d65353F09993Q68401f3930
27780C52801i02498L40493j97758o8499G50184p2057l6756B00605d63093J61438
27790c01655r54768A0821K06346M12841q6432a36722B83834i76342N8878K00710
27800g16754A74214L45562L05159j11936B77108i73944J61479b35674k76234D41785
27811A104579j76853g9686A00964h71743d28531l92292C12497J48018N77547A59099
27822D3173c43318j053558e43354J97432A041050k44318l68525L16275f70649
27832g75830l39839M80114D35938N3279J095576D38243A41247e86962m82990d35621
27843A41961K33297N95709j27334j69334d49350k87610m83181e51500G0776Q90736
27853I61512K20662n72189f72639k46934L88600r0503E49885K50676J60767Q1602
27863A042930d53342b24748o71966b78817A00009O3573O37409l30548L93474A07976
27874e29472n11395L78801E55913B2077O83523O1764A92712B0176a031505d82277
27885h26779A76258Q21860l03634l09980f85314b32417p98501B92686b9492D84659
27896A073552C82141A2465c35713R900l16370B33367N94809j60391L1999A94482
27907E2850g72699J72014r0804a17704G03851H0685J399262C10926c99875a71438
27918a176228A38687c01465B51J333002a63379H15589g34833J79924b68501r25580
27928a194081A168019b5023F86722B32659b72676I2052g59758B7069b02101I22973
27939E29677R9472C08276c35381j62828m68083A34183J67957P4395L29818A4670
27950C89319a412587a40844l01725r1205C35748a47143A691480D1807a37315B0900
27961g58397a43414m90610A005680b40514D1713L39383a182101e308j109696c7923
27972A96532n9829J044297e42450A09716i36625J03117A89132h32957A275833
27982B47823P77511a756o88310c22050j173423C10094D5672P04875j15876B12629
27993B74044f56531J644Q0118a58249I73916D13773N43268g1474l71014m18663
28003h61151L40085b06882A35533Q32616a31350G91064e74622m21575B5123b14826
28014D43197j15310Q02994m66644g34712a17629j647596A7081e52608A068236
28024A755643h0964E41957a069955N33331k4553l98090A084442a08001A374036
28034A018699e99863D75821a168683A60915g06518B24485L03497k45542O39179
28043I21619i92943i6165l73638B27740M6701A11474Q98315A80076a65285m49404
28053f14689l14432c3154l56531G13500C13857N55522B44653B0659h73533j25953
28063i99486D4234a03920A013185A46577M84649k90548f79354a41442n65807C89463
28074F37863B78942P32747f14485D17443h46854K03002B43279d54373A011867
28084d19846F10196a68955o02463a98196l61627B74376G2026J47124N05189e44761
28095B95676h74621D48413b27820F7716N67766a25545H83547D932a68950a8329
28106d87364H8930b81711B99720a19353a7872D30696d95876b17556a06270A79119
28117b74479B32143K29946h2360A18200d42428A9022K4211b54099D11147K60403
28127F71550B33960d58459A78061d91320k01644A61186J51216N88678C45270M03054
28137G48324A04670d09300J84055k91425B27082L0270A07752M92247k73656K1898
28147C48241e90953J8271E02383i75032G05883c7230B4733b87306p69620C60446
28158a41690l86347B56498K14102K30869c92086i5687k79259o10347a85800E25573
28169I41863l81596A81156K96998b44275o61776K38883J31592C96539K38249j44235
28179D90553H7967J03389a076841b48832k57995D40867b16768F56399j73041d12051
28190d59251n80123A50775a00608l56934G64961k64059a10310o90937L69459a39824
28201f07129F02459M19401m24490b39859A98734f66282N2165r7147C20258N22886
28211H43144l8188k09901B80608c43627o16852K44253D8957P61629a01306F82459
28222D62831c46876p08394K6217a39872D59984a0541A766823C83942G5993i05940
28233a292095A75105f74629H46653n4506C68297b7393j221002D1805f01615l01883
28243i03498B49752O99505M89370g44220C35836i05022J98813l42336b9676I86135
28254d0136B49297R8962H0793i39670J65487C88532J0817A90834K97352M96449
28264I84635c14179j292697c85354o6759E21139d60189I30149P9892a94598N2777
28274a41821m59220e0986q8906D2359J363650F419M15070f68094c06688d8103
28285i56970E45066I3397Q51974f49696c20126B12514a615567a54341l26096G15672
28296E34290d9790A113338f12174a91639q41152M75556I68201a133577G55689
28306D49171J19231e18421b36574O8531q5491A51185F9069J394230i2466k68083
28316c60549B08965c84995B78348h07292E32238R7635b53378C20375f81386C99673
28327i68551c02967H11938b54750D33773h2292H13347A9023a397264B84911f48349
28338F46554d87822H38201k18560d90202F982e98406c8129p59098b20705A081790
28349E04941J36928b55787D86671d10017m86792E65162K66009j9290f43573f61
28360a46777j449006F2086J63853J124526B16673q3485O86669f20723l59422o7634
28370a047779C41346A65786b69927A178465C49387J79527a442509e46428K33093
28379c13335o23388A50797M9210J449717a143783N21798F40804i07172E1470f71717
28390A171640j4813g93096C18350i23652B14854a028336C20937J723852a16856
28400F04338a14951K5723p20673P7383E27450J26184j14093B44797Q59932a96416
28411a737022f45556G1622M24928e09294A618936F97716f8447m14256k21656E67163
28422f64316G6615J047277k00687H9660a384788A61006b72494j007982E30541
28432F88194Q38692g50321b90560J38599r09538J5799a02808A845379H7789M8018
28442A35807O53516c38771k43564j170219D14353N09904a82378A194326E38410
28452D77462a548475N40306A86409J71536A26313J44815R31203i0639r42904h3634
28463e1103k84427h9408F28541N06573d74226p14600a98934j14148q78823B8512
28474A026933K28562e87336g4947j21230p05575l27694c50940A193837m15780
28483G78057b56382A233890B83524g01382m6535K65614A240655i84382D14946
28493G74788I9134e13273l73545F55153E0099b23565H02776l98810c85095o37330
28503a022425c12414G48758g14157c31943A079500m30460F8989e88940a63805
28513b92440j001939b09718C11415N39574g2512j22791G51780b26382p77098J13242
28523h90238A533b65889P36H07111j56488b66277o16323d7450B54519a045871
28534C97135j72562M6812d89643k72822C40150e71732n27900C15060O063N48842
28544H69965f44768C79914a75427p26728K66175B52373J413398e16043A06772
28554F33083I5152a038838N15709F14755k40570c74433C55699Q34706B8858a058954
28565c25180d5436p3246n65189F65538M24542f79032d5450p43256C43290g67801
28576g53929A307704C32357F9370c69225B57933e50212j276449G29430L37829
28585A067259J48862f98969D35923n0683a372652N85142L48426A118424D92676
28595a5338A165381A55660c49172r97994E9129L97285h84714A153984E41672J52869
28605F94541f50661m88571E80958a047802a5665F53503L34975B09386g61874B36439
28616a42360n60038h4386A164332P2903b5599C49576c41760j89416j134634h1810
28627I30147G9943P83867b56910A289493a217476l22701E9215d33306G82309a62612
28638A373988l34982a782051A35557a490035C98724e49484A33082J734656e91206
28648f5499r46889g2036D2753i13658A283078n34019A13049g43840K10859A96645
28659a592307B42141R9982J142814B01125b86935D98007a081090k3612J35063
28668i69639C38742K15495g6176A232279B83785f38354n62218e39909D19372e97488
28679F35987L22028J3914i68046M77977a91226m3257K855I6749J730550i8043
28690d39572C70159d93532B07263a411010A019711j02629H4059O68047f08294
28700E31353a477704g37962D54822b20004I03469B43200J113207C2204a132797
28710b38714j23556g8296k17842E61241N44063e68641B9049J68839a41774j012336
28720a154110e04993G37404K06001E4129e14087F30466h487j347944A81202L57761
28730E38963L34826b37605F07962n2457a189235L40275K55045G00337B01318b83569
28741A321779B63810d6251j192398M90332c05045j29643A008116M2386Q6955e96862
28752b76815K9178n22260N7995I2545J527705C84180c1984q8891l07805J12116
28762c16564q91757F57947n80c89768H61750B14637I6654a331600d05631A123917
28773h2079D91369k198J31822f52167j209387d07182B74339L84205l08522P84153
28783A134175l84257i58502k01504R4888b26856j14002A081333M77814G08836
28793A43204f58642B5835a417976b20553H42878K42718j12984H1245L37058b89886
28804i38468b30325c4038A208480o03942k75286K60382b45260j079711N40581
28813g84390G08386l20068j30266L65335K75145f37203p85984d91463C08327L98542
28823G06869B75411R35587l35409e96616l26870l36053c99786p7391A60767J467967
28833A628734p29544d9810l20567l42732l56423J34629C51564L91640r7252b00060
28844C37808e72795n95346c47732k00365I02853C0766O13930J6635c33709p79609
28854a113318J27685F65754J40102B36848J114078C82696c93321m89284L81275
28863e01330N8578a84531O6352A094568K12393b18769P1588r48835d24129o47230
28873a071359A63050R76955m42679B45258a88748g8850k38782j228163A001640
28883C73006J40673j24370b08458D49498g06454K23446m9805B16264K29068j90538
28893B54794O47374a5050r09126O9749j24667A81072b63263A221874m61695l9056
28903G21123e14355K27908k64545l83759d39589B28194J357989A04602a15239
28913C26917e39664j43053K33328B6541O10327A17912N52142C5846d06150j17340
28923e23490A55407P81429l69359k02490G3401L21643i29737r7352M81047j99729
28933g45771D26233g1666A042061D23158h45567b25058j048551M96288l7106D78244
28944A570789D42119M85316g92964J49840l69258p42754C54448b5182F40613N16499
28954A157112B6423K46618a473145f59769K50687C43850J67294j67433L47211
28963F90922i9316q99077b30504B87186h039B32311J039593D45733a57891l71644
28973e29535l3684j545O6457F47912J60994O69930d20629Q8591j82467q76441
28983a390946e62939a79282A406852o85911j2019Q1933g85171J54249k55836B44652
28994A218582n48482J01942e5814E74808h16975b17753p0363D7092J245222C02561
29005E60463h04419l63220N02929m36708F38637A74420N13156Q31617g88330A38863
29016h72080P2464M6702b88181H46682O1855k70726b05183l6455l38423k57074
29026h37135c77133E41949M0833j98532j83923f65204J77159N8758J88411E94019
29037B85766M26151a01059B50318b82993o07392C36242E4925Q15010k36133q0695
29047E53107j64855i61349L6815M15127B80371F8256O10850M58358g5939G5190
29058b56340l40780J2882K49765D96633A84026L40162B13424d70065d5630o21166
29068f66796E7396f1258A16981J86525K48058B19645A00255b89289M7094E7020
29079A38019J83562b02010D5320f79887K44809D67877a70103B48541M52267B86384
29090H10903b79891d2561n47756k47022C6016b39988A059930B11146H7481P02353
29100G89834i65479a61012m32384H1419K07668o164P77740b96062C11868a59861
29111e65595D72013b02649C39948L06215B59448a41768j11318j38653a14107L9835
29121g4272k8017E86122j99468A43425b9042A51465C6720i09564C80694Q7357
29131D68051D8373Q51059a89888d4353m47620K24069g2449D437P18229k20939
29141E01727j18478j0179e51024J88131k33919C38247A52004M89374B16751P7080
29151B93831c00643m87586G6761g01624F94663q9613A27915P12333a476880h7345
29162d67746J57651F08811d83132A346902D01681F6210J97512e78470G8024f24624
29173d3380G60603B27954P14468h10466c30722j36276l93307A51599m9829R81462
29183A083232D56718R8495g26050A02196i09011b3481B51230K00517L09881a56552
29194d08624r7549j40077B2901i7787H39850r6993H878J96610c69880j01580m98216
29205i69676A55082M2215N49048K02166b67658Q062p60735c89381a81724A64613
29216A334935F37496J1734d72524J21547k71981n96935F67101e53984A434010
29226C65107n3503j27066a309385d1331n59310A21172Q14242C6424Q01812e18316
29237a44375j64946m42581F65389C29287J16564b1630C28500i53724a68756r1803
29247b60559B4228O13222p7152Q8045B58116f54364L15706l97399a60572o48327
29257h08899F21441J97627h6366B08484h13856h9p22966K57043C13676L81020
29267F94696J68503C44854k2668a51288n93100B0650a96828C30896a79637G91648
29278H4691b502o7489j87657E91594e52112C78779J23918j54367Q316d53973b18128
29290e54458K06594C08658P837N42385c1539A2832b5262q23164c58496l14062
29300f72558D88718K01902b94705G01297a7581n25931Q2651Q5324B77777A15260
29311F5263L48332G6772f11946K50637M1378d2188a8673B37262P73202D4941d68769
29323d34511j56983b65655D7474Q63502j94684B62173A02895d63698j37982m00479
29333a002159g3348j51295G03383B70964J62642i8539j31380n30296c37976E54187
29344f8423D5639O83608b94849C694g29196J96762D63075A33150N84231A67923
29355A80174B5869i88390A61381b99397c8665C59007J46424J92547c67127q0469
29365d47596b08058p32765b66484G21472R9223n2037E9961c80412l21393k98773
29375a000578g5362a4657H62101j72331A68773M93764e00968k27188K86577b2650
29386G40165A32924O30763A03554g55409j33020M39755A83089a83102H37827n1703
29396G86124B94099c82323n12810G0892f11598D5194O70574B17114N66863f51549
29407d33982j28432n1285A20715C1452J043121B26941D5129a7270m74570b30699
29418h07445F90526K0470C38700H0770a73200o75415m60486f32926B04669J92652
29428C97321J37565n7356B26106e07024J42660r47960C36141b47727E68826M73104
29438A041930c08399D83204i10046J28780F5496e44434D69131A50994J16535a18016
29449g37135C91169a270790F25677B1648M24308j58592c25519A77665h39635a72789
29460A02018K66724M96114H1908N13966A91110d74458n41626J49024A68419a90519
29471I96891A80766L88191E8325h12047f0383q61874B19786J08678A57885K43126
29481D01011c45391C93777c00702J23450m47442A16306N02036B93464L80758e08602
29492A79964e73279b73831F47920g5762E79005c75417C61993E920c45412I4224
29503h55288E36759c12397E72318P8187f66503C17049g67479L63476J61387m77693
29513g20309G36620D9106R16112C2504d93040H9905a364491h7180l75919I63037
29524D74958O4692j54602d40195m3530m06614D14545L14552j89064L94665a69301
29535e72592l57645a00530C30711c66263A149144B19563P56372c61597k06132
29544e67729a87962p92570A1113J08353O32058j5245E1676r287f46727b09812
29555f77168D81876j87062J95112j33917h02571D22755a164669i8428F33792A1736
29566I76626G1894M28533c05896q57844f0393r12128A271540D70500J0226L16863
29576G97589a158128a43953j197135a46407J1012E91254Q49172G02913B96490
29586e44107m4621K57761j8943C36374M16713K26030B54937n764c16613m27767
29596g44380D38178e29259A041094B37385J87869H1540a69076n58293K66088C81814
29607C45438P5272M18631E065b10933q42716e15566J90711C24038K99243n9948
29617E63333M45059f99277J39062o79115c05843D69677L1662M96337D54329j6860
29627D37469E0822i18286A30590g08346B13430k1653J26839M69580f46531e8470
29638h64911K92879D32539B6553P65772B99957a05509k28216o39470c57601J74962
29648a82639C1352J34218L05275b08815B31354e02622J31419j4454P8162A90948
29659C64225n6457d2130k65760j10638k03858K7675B40782b07484a3693G6937
29670B51525c56333J4452j55744C0615L73809K28654j8742F7893K07588d16208
29681a07625m06395C00589J2633J43055L9716b48528P7395K0366j094416a84541
29692b00612B94435K35314J41804C17573c28937l79969n4462b6649j41927E74897
29703B83322L71614f4081n65231K70035l93113a90293B38713Q4923O23735g71530
29714B64418g62011J37656A97763c37657F91411E5397L87162a5989q24335L53794
29724d86530n40867C82383M65079B83770R56928c9947B98151a198174c75179j39419
29734e14598A94314R25229C32001R05014f44382J34003n29488L44765a87708m217
29744a91925H75364M74628H0331a77619r79515c21443o01372B98719K86267M30654
29754A015640n1658d70203J02702j056808e84241C51466F348Q38766a08107H88590
29765f09395l18823L32820c1468G90049A66792Q77690A73269d64357r7766j108254
29775a670377B6704g7951A385334l14046l58105J09118a597593d28818p30749
29784a159567A53562Q02994A12528J499446a05505j20032o15932m07384g4943
29794h65606A160782m92986o4678b82185o59503a53280j497286C49979P735O51037
29804A008751l90043b96292F39510a400939c39927i8788D59007N27505D302Q96259
29814I00561d70248o1666l40752o6402E95607b48886A276766l20573A27357a57658
29825a160685b13056p54810D52719o3840P37011m93446c66714B08602a283149
29835c56423J29840P7437I99471A67989N06405f77671a28652j74448m09573A056501
29846a4330A059790C14322l7962d84056p20081D42679c53003F4083P89364l69018
29856D84429P99513i83870b49809n81348a66464B92016A0993J503954A41956K47547
29866C89503e96750M8391j79443K75080F72279j2950J22526j75230b56830H03948
29877a372707a8290j83678C67025M87197e26938I48663e10663l21698R7417a6482
29888F44463c1439A337710o32403c60488j38253l37018b80236q84274F87305k84613
29898D02692J125214B54387G3718C3543a146341b80432J00089F79516M76731c43143
29909A137052d69305k04784b01332j79631A159215c12756A093589c1942j3642
29918d5584m05362l94679f8444k47776E89419B80684O44442m45020i32544L68620
29928e63924K58965A28400c3315I97569K89248A02286h2253j191823e66883j96901
29938g63784b00925A340756k7414k18333A00928f11207J31186j127531a63810
29948F04204N46568B06495a33434C97607a024121j15853d42494A41956C7467O11359
29958F48826j4629B8415e39515k91735L84586C96111H9930R81715k70442R7678
29968H98881h26419K64146K41736q02478C80231L16214Q16402C08045e81811f8982
29979c67112n54729J72130F70974O29067A08567A2114b16293m21146k24898b40799
29990E20600Q848J10737k90500L16487h69760J57745O2040D45805A41055M81182
30000F22237J70269A29649i43523j24124J90346A49836D8989M86045O63238l34495
30010H63777e86229e8171p21219a01840m81134a65599I87541B69599f6576l39690
30020d06266a84360n82763b48208D40574L14258g5224b7301a1930K276j212163
30030a221817C6298M80566A84189J83323E2430f953q49437j13379c52080D88872
30041A11191M6232M41523L37813e05930o2264d5142l88769k36975A95355P30381
30051I25736j38595b97917k03022g624n32695J82548A45180O62291I706a83864
30062F8994f9614m66006J922a53460B03535b55754A88293K31430a08061o43796
30072g51857l73013A37164b15367A26260J04492M61704B30095a018146c7568k85947
30082c23515J54363h0360l6813A562718e32381F4718J40804d03541R0144p63629
30092a077026G27024a08757B41891K20283F2473g4924j354003b94321B80866E5677
30103C73349R7380r0134h36494K86805O6358D569a57499K110A652880G46168i7594
30115d27122a95293p0688q77281E31354P995K6032c09065Q8349j5512j260831
30125a497059b54958C92502N83625k50057a30900G26385d84333q11415N55448
30134g40300B73169K34327G3767J020760D21292a81609n97517L1720B27029d05969
30145D78300J55155J46261i4624j500437A88851e17185a0884B95597P85700L38443
30155A419740i74050a06961j08976m50591k9335H9948J772831B58199a05518j82730
30165b88248Q765N3445r01280A06531P22075j92982A11328M10218D5399a466550
30176d86938h4857F14303B29393p5257Q89855f06920m9906k59806F89a65760l39429
30187e05189A340183B60413c37758m36893c27686A84795g90027F29134B92151
30197I76761f75106J74613G76545a223768c30473G9568Q10553B94484G2986N12371
30207E85357e81598p5212n32197B42070R34554d06359G34595C64708J50269a234156
30218a005336D79881c05781D4372c7082A025959j42445h20057b8705D1694b82672
30229g8530D61235O29068e05887a98986n9834A6311h13823a45850G55680l44712
30239D10968c39530J1764A25682c95737n53385B53217M81907B47245b73108I07370
30250A049540a201458M64372L17125D10753b92062I883J273569H5223c86430n41183
30260i27613a95219D705g55811C18559L85541l04794d83543J7656C52801i89422
30271c91024h8269H73460i3598l29648E56997a72694j45666k0296B37009J40935
30281C77944b24841I76255l93135a76458p52361a89649D09834b40128D47634J2601
30291D60235K28267c67661m47960a52506K0650l50292E3817P82438o8701a50442
30302a63335C5525b32889l16353C11621Q48096m57378c18686b5718D51115g40172
30313a075404i05H65832j61214c08021H34489G0801a586674g80779d8353H70081
30324a00821E85516P91536b03317r96699M59555e156k96088H95M92218O21602
30334A114715D6242d86928a77621n4826k16169A14414P80315j14181c08361K4340
30344b84021k41733j47142n29922A5446J045081l23435A81364f01439f0285j104560
30354a164845J70214b93264E89788L85695A80079L86827H6094a251933e92073
30364i53136E44616H1358J108141m68349B3791e66524m89082E28169h44774M09128
30374d35646A000312m8218B27149g29596N7639d786n10510A91034R87446n57905
30384F20575b53784O7338p8850k06800J62413j63927A547135B51234h7289A76021
30395d91905a94284j041012B90740J51447P2084J06071j57731K4599a160860N00920
30405f59940c07204E6804J18266J19376Q84429H2559a141315e56492G7854B4230
30416H4333R78502l69912C9512e61471N9559A6263e79726D65286m5869Q45400
30426A264817b42796r3736A79495i13479d20584J81684E90882M51658e25777F50869
30437D1906h39567L37622m14950G83771e39883E13989J2439A59021b74471o20619
30447h95090a5868q5849m81357E77869k20315M17886a091255h3955l3340c1843
30458b1299F7310J031188A78801K25079G870d9391m30382j12612E27658k27581
30468C00077I1174l027P42611h2504j259940d27558a89486A50548G784P33482
30478G41266K12928e35246J11028J03732D37735b27274k64060A005287C52010
30488E26323e23279P3168A72590a261812F04020B52633L14221B19197d79259B69160
30499a357537a5314l259F11446J42861c26796E81653d10934R8861k71281a43976
30510H98877a86442H19477k34938c64492l09707p61490A66051d20764I52634l99026
30520E53608N15950B73623d36069r0270J92857j63533a20725G42505M13603B45297
30531C20891f56296K42002m49925L45353E32729k9773M47218g6254B33995h40737
30542g03257A85141N0826N42653b6346B78810e8390j287245e99847N7645I34848
30553b64734B29126J146539a94165m03271q82986b58313k97232K35535A398844
30563D15480N5437e29932k66393b39781p07667b2780F91421L88545A41734K52105
30573C93839b56938a18376l74492L7772E60177B60262L05127b79036f1871l38640
30583d00511q62266H00155k63319A86211N5862c05721F68353i49620c89789l02387
30593f92176F68210M51670b30986A148623b33865f1867n15224J15636C45911f98110
30604H83234j01593C13136c8564q08247C92038d65357A20024K78630l4209J31200
30614D95645e27233D47271f80248K2691g5846A12552N77466B595L78297j78082
30624B02810d56705J50651J6731H62708C4083L76377G9626J34384c78852J16969
30634b61883i7562H4651b12755B32321O96190D14973D7288K19893b37721j05732
30644c43453l9221b1687E61738B41038K66015G7052M24342g70683K94988D09684
30655c609G1276j849J21273g7192n98473C81262E2403L66402q3726a67378A92908
30667c30798a27201l33844F39K25546A726Q67316A83065K42827B7601h10414b75494
30679a107034B19730I6002P04903J9684A5265M7579f96842N0156c5988B40878
30690A81264L79273k55215a38562n30237M6873b67889B0454c94973E01079F7480
30701C83676h52522N9767a93843k6076I19902b17561H72869G4453h61457K33513
30711f27944k27091b80336k83662A147431j93337D07898L59277d75494a36794
30721a162717b56272E32165e8441H51905F1792K54275d91746o02603d11410J0406
30731d01004I03089j45940C60757Q0240e45235r4059m34454a32272B53969O98286
30741I52255l9906h0985r72596J85193k57673J92700A78511Q61795l28451R5709
30751H07564e6896n07645n78269K41981c63976B13320J218722A09814N45067c68920
30762b38166k15188k14934B48048K4904M74690C65141b25051a12333j128366b55315
30773a73234B744J290362C63439K08908g74873L21766a04434m14111B92649o2390
30783B30259J193861p02696B59999c49243j085170a72766m22201E92795j19181
30792D73614M49007k77639d12226j16676k78771K51216H4718J87412L58069r1503
30802E38696b23900j55355j84816C1057a27511D47049M00038D9523R7690a25456
30813e04086b49861l73136c2048F51350l3145B85545g7886n31083n77392M73984
30823g12377K86550A97477J71092K40121J00628c22372j10435j21422K04829Q9461
30833b59939D47212L18941B63567c47816J0093L3653R2265O0538j47440G5591
30844B84610A06076J90591c69150j15579K31421B03453H8149J11466M49164j15668
30854E33111b20662m46688q6524K34688B52966J66355j96215N40a15265L6700
30864g8565k35707j43312b27236D28220K3490K47425A29729a21004o80363q5624
30874h86991L65301F72910j70017O34737C43812R6578c03092m88548J43720j54349
30884h02269F61113j81870B17519Q64449b47735l32407r5910L33282e1800E1731
30895I69903C26456L4774e01801k54673L58132n08194G30864B26904J54993J25429
30905E07326b81454k6902j052452A88448b8662C01260J015123m75821A09125i45876
30916c87657j68256j66225E51648M1498Q7701I566d7730m49094p68778e65201
30927d3082G88212p9361K70722h1275j49517n58983m94755a5257m4142G81089
30938G05275B07379K64041a283814e00914J2720A83358R51227B73974Q72189i64320
30949F680d36825k73071C94111b9708A372356C39790j9029a54319j455941e8865
30960a058410E23100L37692D3711J524480d21001g9588j323873O61981C28432
30970F6094J292551F42297a85422j90570n39148l260a30704F62473j70206R16048
30980A408315F82798h21691J83052j56844L39847a78767E93869L03077L50472
30989A247418H0193g27886G1598a135650B50572b61436A025054m26685a67983
30999C38363g08562a85390o38052J27918A352423b53611E39296c41100B2115a25970
31010a296677D67934B031P32219l00489g49862A46659a011547M82429a36635o3713
31020b00348E72920a85520A333836d94883J81273L0364o09890g6593k27527D54339
31031H73201c8459B26052b42505j28537l83241j3332F41837E9616R24620m83954
31041E00282d145j4947k76242m76450I0369A9194K9891M28825A4800L5399e48487
31053d11636B59008e52124H22055c07210E00634e90906P8156C3742g35476B32580
31064G984P19281K28036B67069Q6179a121391c88890j90491j62155A095045B61853
31075A081796A07375c67171g7032j220401C11484d41985G19694P49561D03788
31085E98537h99582L35562g4148q26777C37500L34108J46573B50093e94633j70091
31095g64724R4510J41822b26135G88563L21400l26298l89414d21585p01448K16107
31105i06926c53352C36933Q98497j56751l50818f7019p25622J63518l30479G40972
31116B06860O66579q0169b69106d1717j221863e5610l8270K2374A182176E06998
31127C82647h08438m47467a95685o21227E73661J35933M24226l33670c69429O0739
31137c08690n96846J77948c34597D25892O53148B89514J9931a18216q09107M35758
31147d91565k33794B57164M7542p4365O77503a50039k21314o1984l42531F27819
31158A48524O41379K51215D7255b8839q62171b63110d0965F1856J068501C10505
31169I1470f65264l16595a52237m20870I08944C20867R16413C36691D0550a76618
31180g19657b77433g6210n9377I93452j71262k86924a36270m3201k47942l12270
31190g39683D62294n6874J5183J79653j83040a87856m07263p024D0963b23693
31201B44924L27409j29202P8720f05980G624a15957j057777G88414C73110L02212
31211F75322m8706a023271B66265i92949d7332j56833A14748P33983a78185B34263
31222a61666E6019R1781b0985G65148A61454n6054K72589h6184q4605n23396A27159
31234b26981B17800L50933B66383E8554e32822J68309m5888e0286D99617M59183
31244I58800O4480B32561A14273f73575O6799b06617m70359G89546b68525F24468
31255B11134c41289O4747l24663J42126A59979b660E43419B43852o9287c82626
31266D20712C8136b53966E03059D6355P25680a27397q1562p00936N6687B73613
31277a61001E63933J32975l09393j89844a121185d32843j137503b28416F82974
31287H27690O1335e75824B79707i18263K67922K60486d2876A256414E24961L98822
31297I23783b98486K5544l70525l87016E33833E7009J060610m23275C36619c33656
31308a354142a03015r13588E27108M36178B92332M18208a087885c57059q13704
31317a170763M10387B37123e5161A692944D28146j40592e72042n2028b71286k90872
31327e62158A131998C47361Q36834d5971n50257b91500r84270D22675m3919A24155
31338F49231A42268N95185a186764c85097q03881d03248G17550k27939J071305
31347A560916e63443J05448n17907q39694A67621d21685H93667j19997l76864
31356C96806L93657e21041F8745i14563F00978a67683E98136N76823a06765B83037
31367h00524J61603E2665c37344G48371f967A046895b03854k4165n12086j21077
31377h61182A088082C22902L18693O8975b60772a5896p76967c60714O6543A13470
31388F28732p1030j02631b40869j58021o03333d05836c0114D29885J73968r119
31398E94734J68234e03460O0090o6514a46942C92658j29275M08787B00349a7154
31409d22630j78178C96709a012677A78490L02773A51558J83450c89253g7444n31474
31419f08918b55344E51063H5244L30926d0964k02244a035n36482A21245e33601
31430D67879H994Q53241l62066b25936L0197r66863a26545c7861n9825C17771
31441B25935d3515k18489m83930L31207a47358B93258J11743o7530b78j22482
31451a22760k61397J62794l05571a3994D38154I0594J86556h3888B50455b54745
31462f83847B04588d09535C62462j07043L3531K68430g87812b74464q9602B64345
31473E34827b57955G60869a46366J2500b0842q84499c24611H7214J42450O08762
31483H38426l57497m57g55143c72141k53613d6669D12241L85554J46509c4134
31494d48361a87871o11997a57446B81263K21300o3725g3269B40743c95890m67951
31504h63841a96253B74862J85134F4818J03335M6247f79686J4281J69957R3475
31514d01973H1763K53958Q33041A71130b57030l02470j18477b08884p46813D79928
31525E39051k55455A34438b56848C03858h40565b17777A78215M60414j21700d7348
31536a86561O508o78969c26304a34443E45379G8469J6306j6172d12232m88086
31546i00318L44976a63714A07582P73909a67492E30776d63600K4740k05954k30600
31556h75414D12020o0322P87144E46062a33012k00072q20464g7489n90514b08575
31567A186610a90110D69175f22897C29098c25657m74628D09349B03583M26625
31576F30208G3362h4776K8937q32928c21682B73687L08600J16357a41187B62628
31587e12677b28599l95084B33123K04031A37823O79740C15648a02217E3462a026934
31598C87992f23820K17628G75288l18381A17424a03037l72910a7364m30266b10028
31609A024136a93090G82180a70309r8041I8585a002706B38018l0200r9024O76825
31619G85619f1718E73028a346334f06397f164k83688G50774b60143H45171A48019
31630h26397E0004e24636B03344e34649H1590N54682a09679E52374e60566d562
31641c13345p8241I19276a06040G11288b45224D05915D0323g59602a41997C05787
31652G03033c23174B19896J77014i42744c61974j1856B40314j08469L81423K61791
31662G75059l11951j86882h24085b0518q10446b41499E63190Q07054j28326a88403
31673c8037r27188K9287a36569J3744A589423C25950L07030C03679b9584j19886
31683a49470j206970D73661j12107K8042K80897g8577E02247a053858c10085D30135
31694f10211A258041C63896R50638d12888r74067c72715j25716A73557K45633
31703D19190N87152p2081C82418i58107L02605Q2024n69283A99230P68035J34123
31713A101388l92251a23789L6415j328368f92122b18975D19935J24225D4902Q63431
31723I08333a35216m67480O6967K28999H04566d6133A494685C0716a21674o64281
31733g85955p8980E32315a85633F70120J28900J42462b3282j367510c92323m10626
31743h02949K32314E1108N00598Q20529D8934d48606j22677k97396K64100M0974
31753e63605A286833D58213K8910A07151D1191i57812K51308A00197N80251J38080
31763H18528B82205q4548g2740q95832M43923K06939D72315b51738C27770M52745
31773G80515c03194O9912j120694b49675B97219c74357I60087m8740M0610a31896
31784d08975B92406i72809e9689A21295O67434k81281b5979B07178a12751o14572
31794g27323K91471G24252l04539a58779g4210A93097a63018m76175B3967F580
31805A52192O37113A73861N27460e94185N5644J54914J28626B79271A6739J145446
31815A162185E03699f79996N5556k50093L78991r9736C92813M53935B48292I4504
31826A76242J96939f22163J61103C07376N8187j0143b80047F86985a92012l46156
31836e38168a6246m18235D57738b13328C03650L23918b57078k83917o6689A74995
31847i0040B14202O93917l88823a59690o57750A245a78267j6897i6344I67823
31858F26225B10686b41047l23896p5838o13844a99750A076386B89941M92661g1121
31869a71033l74693j140751B60250F9286P17006j26970B25392a28289j562284
31878a690573g11888b43271A01112O12990C29801J167813e26959p79295L80274
31887i25980M43448j21129a78040A256982m04031F1307f14887j69955a87787o02368
31897g90155C72211M26609M83645D14009a03783B05531a326862O42056l4228A174643
31908I38898l18343j10120a02973n09680o45627e4294C93978K40186J70265j47026
31918F57403k65215a407736K94031a51483N9872H47025C09705J294547D70798
31928g30149b63083p25172c52523a17160I31986O48682i9036G0271e67830n6665
31938f24495l77912L14449A004271n0045j3533A81181b01277l69039p16225e34589
31949G18737C37183M28885B67612C0359i12306j22328d56479B99069n4155J030656
31959A275570l68570a2996o93299n98051B68510i50096B31765N73811O98142F91539
31970i47845K56122L5528Q6366a35642D61100J084767d1588A75607a50519l62865
31980e13384k35650j82390G85995k74766J35654k52558A34708h6303j685133b46177
31991I1217f09145D12726j37943Q34283b60681l92619a24306j15144a01379j61136
32001b62515G94812C46999d64069J59287j83454J67922G2888a20784A241439B1408
32012c24168O1030B194a152470L51709a84623D77501A73012a84943I19372f63813
32023d11195q59696E1755p171d10065A018622k98374c7342l47537j073361A51107
32034a280742B91173M1396L68618k25219e77421B70385b48956m38643a0698E07798
32045A113087A51999J62709e23844J02579K10318M6966G73134C61782L68675k36878
32055D93579E6971d12878p58990a47968L9435C31299K68584K80440l26505f88009
32066g69244N2672A08313L4623O02970M99977E64350A43472e21955E24586a007755
32077b98654D45869L5468R63641h77952c21611j2860j091200A73845c9400A302527
32088A91093A2870J021924a542312P42280o80303C69204O47136l46061M67479
32097A137758C53375f52028n82205L32427b07405j06313H63889k85721R23774
32106A501942a54642n12128K34320n63867g3485A3521J314762H6999a92577k41089
32116d33666n72891K32074Q9764H42521J06334k56376A91727g02828B5218a725564
32127c34691E4197P00257K26752B35684K86475e73736l30074j48733b95715E06022
32138F52995N09522D83777b32186n77745j54509E0479e83337A59023P58778m35604
32148D82197B08173f89304C05636b49532n32302D26892J62213N06655a11775o90723
32158h02498D18250f40401b09794e6429A202165E46590B52287p3583a24062j004399
32168a128461N53159B54719m590K29528j39483Q33961E08680h16325c53447j39596
32178d93043N7506A80153C6715J217328c44770k3153k0273J16323I3900c31508
32189A166268n81477a39310C37755h92749e2230p16985b68510D96962b10320G13361
32200d13783a5238l98588l82888L19570C97227J39273B17663M80229k87825c34635
32211i45483c68875g827l83905H39994O7821B79672K00805d95256B55257g38742
32222b3361I4088N87661j10424A62094L259C6429c38835o8652I168R09984b58627
32234A004015A98554c35203p19099j46013G35607a54639A240916n48612l331c5395
32245a406757a72943m81512K91349G15415m0705Q22454g9062j17524k93468n04351
32255i94405b20305H2156P78033r0694C66364a06255m68391k93908b48077M561
32265b43516H18395j65780k55633k9236b27528q71026J0359B99504N87267l64438
32275E22333M65507l83384c42041q42487k46324f5628q6447C11822N15422R779
32285H37023G4708a007985K55099L10114A40029L23365Q36587m72344E9443g94181
32296h58047n00808a80304M5515I37793C20561J43180c34866j00009l96122K17903
32306f13094B14540O13040j56222A15874g405p85547J22150l24823c14549E74342
32317D02715P72598l12222a68227j76917q17088C32712c32206E44981Q06432A77923
32328E39797i50680L07990b97606k16428I31874m41867K82211B928b90289k04070
32338d94359m71768L80856K10587F63785M89177b788E05402H8194e87152R8252
32348d88900K27203C15906l6245M36852C50027j09490a234558O04135b07819A19002
32359E61053B37441O80465A15164C7651c13403j44628d4946n7165D36847J47723
32369E84570k59294e1222m47943F4966a145638B93762E1017N10171M5739d43434
32380D95027g22121c37778A51676a28638A004408d7156C56235l1941g05636A96096
32391h89220D59363c52731B55642J047802a63061E49876a106114b56038G5300
32401a57884H67429a09091B16006i069j80250C47300g81040A0412b24546E01176
32412E7894L59868j91628b25673J2164l52663a46996f824C20081q0565c62459
32423I9001a117208d04105I7304i5635H51155C0157Q91765c70362C0824b56176
32434e33045E69448a30787F52401j94443A1658i7860j038437B77492f70795D51302
32445E39082A78760O27520h58839B46235h56273c92014b6081k15262A616213i8889
32456F86086B64359a180054B65043i82013A139274A99546L13406n8693d43506
32466A83067g53646B33926a42947E68868K26102C44278p3122g2393k85005k09371
32476e66769A68768J70364M0413M96790a98956F20283i12404Q0021a60641m15150
32486e75791A058349B58342N82942d86220l98183F0482a343340B75875b99343
32496D94694M36597f82331A20077a111647b91617O496d2954A089820A51272N35568
32506F86840d81610j7126f6735o96058C01079b14432H68883C75717F6668L08384
32516C75052i19743a4510m47068F23163K96620J69199l37989g11713g9346r15877
32526i95223c73283B69648J64358j45687b31188B44872b94483m13373c45202c2529
32537G90178j35161n0920k53788E8680a15469l60386d0843j96417D16621J19588
32547E36209k17851p7439h63380G8889a191423b75290D11394c03642A175240c90213
32558F17490j63217a152683A14122a9055C46920A49940Q2885A07837d64215C08038
32569c94356a61333G5058a31005F08733c71744B12985d03467i2026k04025f1702
32580G03493a494C55433g23328A82418d96160j38877a98549n6117B77999O9907
32590C47906L45364N5849h27738A00350a62843F33353B34973c939G00606j91937
32600E08669l1884a7401m98655E4457b80322M6058A11412M33692c72189a43453
32611c74912a10081p7260e5514C39130A5701M62962G8991L61615d99886j93123
32621f93009a02162F07519k47543K11941A0278M5552e04381K10771O9629g1207
32632E0534K50180K57657C2050b2850l17156j08407K16367g5501D13094J31085
32642E44179J32238a91707a1662l24217k40057A4676Q742N94153j19607c40070
32653d43492j756l8447H1404K27289R4003K88423d00781B80642h56889j47001
32663a003890h2976B0774J228250E22193R0627k9052g79254c89386n31578b3848
32674A81262C1346J015231A13203b3993q06009K40061K08305a09455G46106j58779
32684E87327B40454a92932k97957p8847k6152B62504J64922M71969P8946b88076
32695d22781p26107L36560J13851B45610M63525C03378L62170D6805c70571J7469
32705c53102p39546E27314a71927G76081B29915J1833b52272J20949m59558K01619
32715c89262B23069a475A156090B45040g8543l54043j90318i9249j39303F31062
32726A206887A29048J97734a500311d15344o22935d23733C16732E1296J526819
32735A578115b01858E857c08026r40374b8038n54211G88377p9892a638A027756
32746a048105g9092m18470a88171B49213i1G36177b18924D9414d46371J5042A40388
32758c87950F07435k81807M51086b86160m26963a58987q88210D73829I6945
$$ Imaginary data points
##PAGE= N=2
##DATA TABLE= (X++(I..I)), XYDATA
0@@@@@@@@@@@B2b20I09a938B883c568D390e416F539g839I350a1143A3222a5422
25A7965b1045B4375b8096C2233c6912D2202d7959E4247f1401F9225g7842H7229
38i7622A09093a21512A35090a50003A66276a84092B03464b24716B48072b73737
49C01775c32703C66927d05038D47322d94888E48719f10253F80990g63590H61694
60i80381A127249a314660A563804a913710B446248c371449E476773b3089685B952706
70A2731565e642709j035281C961449L6793894b2112699K415796A2329783C924179
79a0406344j0641109B7504276p577708b6634011C93562J5017271A039578b4755465
88e671178C0479789c01920k1144281I652024M269272h464828k0366267A1620830
97B7598447a6601023f311676A7702447p797689a9817976l782589B5305493D123161
106a8809029D256707J7415237A0649047c2943978H75571K0155690a5395780k90657
114a5686437G259659K0127947g408130j3877430A8049907H758297a7742440K15029
122a7527411B0602704k979956b3021958c648733B0759384A714126b3560868c966197
131B5247406i57682k0472204H287674J3272424h029716j6798801A1402700P275363
139A8678063a6214562L003951A8898018k932777a9742538M978597B0088780C962328
148b1918154b740319B3793117E953017b4797189C412138J8891251h935650j2359125
156b1294775H231736J3351167a0422844p716903A6274893m1933a7810802K240912
164a5569890A7445242o561234b1215018f935006B4206993C887287b2987131a472390
173B0641687a008247k0486186G130914J5840848h324427j3417317A1203018O842260
181A8045278a5298551M34598A6466097j884474a8316823O769693B1301318E926428
190b0599503f233318B1506965C190640b4467679G017926J3655772d555415j6940535
198b1495950E549707J6098580a4568312j133978A5203739r39011a2994954l954425
206a6949379B0337905I748544b1436299f122847A7906540F176821b2268446H7795
215B3391134b878648j7057437C765328J5968718h128247j2481538A2046456N473155
223A7519611a3062490j179533A7109332m728083a7112029N599338A7915507G095453
232b1423917b171698B1225222B837284b1287296A031713J8985532f574060j3351851
240a9925911I349670Q790535a0042591o898899A1785515L657462a5242131K768146
248a2473985A9883635H272863a6562876g007542A7496365F151791b4708654C93653
257B0028200b415075j1883130C542524J8016466i086037j3337629A1392814n26534
265A0866280h846406l394363A5625391J943221b0247633g928206A5238777B586636
274a6610569g117079B2363745A730244a9402086E731400Q658696c236982j7949816
282b1186798E717614J4033789a2395973J979164A1788991Q45695a2022794m963356
290a6986150A8664677G306381a5164829a917451A3707718o039229b2821436b372380
299A8889106e883699p662086C142341J6237464d352045j5011227A2427208l184758
307I242450a1133000j465871A0702381N648874a6146126f542787A6909295A751231
316a5765784f209864A7441587C674582a9151606E687248Q454806c760852j2104330
324a5865182B716993J6627764a1567940q70020A4019074o185688f890493p388839
332a4279332A4124085n825061a9744499A048315J0656012l408052a4968727d885849
341B0725624i141158n368557D309042P985933H52639a8094055A2055147n79270
349A1475877a3581349N079303F218339N594921a3129867L685126A8861836C924895
358a3716149a641843A0978623B046776a6998914B111772J5446934d286786o974589
366a1261375C938278P066894f291014j0364807A3388441l536427a1548342d408728
375G925394J207466a4759808f705036A6001512F32915a0622423a491979A4825019
384G62871a7982122E404535L799672e274004m901703F849722P171671h850615
393a1049053H569277k187160a1671657N644313A3190297F405662a2139023a869946
402A2629737a385306j0882567A01828J0914114b96001j2822236G259111M112177
410A1371288f993398l741088D950770M406246a1102003e261408A2302386D357485
419h359753J720864A1537069C505615a3523669A633382Q508250C72573a2522871
428C035724Q797639f837876o09243D297780M202841d417496n903621A0559644
437E736161i628829d146408H034003k177030a1518738i31324A1315246b140861
446h149643h96055I455576c68902j2200248F544755L60991e498253n38598D045443
456I901436h780339K188645I611040A060140d562855R81992H423606l010807a3981228
466A765875M997702a784351m861935i10996A1644866e258660k760230G219496
475B514389i21566p952118E672033K491095i742302i947E992579B459064g538272
485e540325I989817a654519m319769C353541J676355A989732a1005964B666444
494F898237e726241K250814C815103L157887d937813L31405G672710D47859e027697
504c862070E895814k512209h782076A769596L464565a254369m631563i0335H427936
514b688236j821945D534193A812132a792267n442138D494190Q31804f411714H02417
524C052958l82128d423061o04392G850297d016193l62977B629005o11175K920208
533D938038g974121C151225J646596g445462b65551q1182E548285a436413m271180
542e707593H116191b691673L59082i49358E19432N996323h239470B635041K979202
551E614243b650939A02097b365058D379796a386888m912760F324969B90086J55483
560D45569b101075O47685C855705h062045a083723D687887C3873J414435c059231
570D542445D36893f353432B754368h57010B104238b277450F07936M955181d220029
580h04704B02786L5159d12536k227067D263596C81998a943698e18084j21832A951056
591b285204A724932J952428a9361n60299m74949A17810h98009k152193A317354
601A162999C41282P40091b03316A803159c369778Q10752A480074a561702B495235
611E23081P05948J510369d048010A335751b255323I48138J10057a298164C312121
621b294357A47565b58450j635888B681951a362021A021566A08226h66239H20939
631b626217E52496A54775G4004K38352Q75353l33548d15444j112250N45354C95278
642a425565A004515M86435K69329F73474c355398A570562a752883N57862A931447
652g20503B846801d134682E43683J413610b313576F66262a163081B420901G72099
662c013937B874768H9564a677860P42314D34704K719013a143389d53046B399982
672a419095j706033g91842E10458K591700c457392A596690J507592c507350i85441
682f44558B953463C56076b907181D384168b89711j174112j017238A056449K921545
691C977994e240164A710990J011162g7706k237188r0366C137634b524771j00779
700b625550B954741J60464j268452e327702B772562j095998d855065e15672A741496
710C715177b959329P87797D060929h28363k062302J268637C275804q40915f286194
720B714489J755102a744074j651138E11168L671443b118967j076916D787410A518089
730b498247j654991A783539K096220f308310A313350N123321a91444k785952O4338
739b913058D473040a065402n469313D603524B215773r14880e174516A355098N133689
748F488787h276727a948251B802674H59535d85392m001220G727089A497898f737216
758C40165Q65684J821227f568017A577235O595166c591365n62433H34864L026085
767C860949b610134l004699E171819j475528c461721n69015D211433r50793f871693
777a188109F668806B011739d634028G16328M472591a485722o766561A608635L831815
786E440450d87280m188780C103163L516033f988829J821106D860474A091352b406787
796c493624H113589l953270g202225G11069K189644A137082h121403C73051J0278433
805A0651484c324951O5088A753998Q90038c376467n529801F740420j860887c207611
815b353177D166860L98672i385925b242010G816958C00466d356975E64285N461744
824F026029b01180q580902A397239M031811c044762j678041D391485L104706d365618
834g516548F820207C29992e584974a130303E227405K223892h519511a213013F754679
844c294191l350177f00806I549937C05128h357202F053857l013235c700300k116135
853e816435B466259M804903d965305J255700G609793C041141h076040d009565
862E423252B393723f979388B113673O125568a994009n169974f65328F233963a604317
872g301860G758705j682182d590918j100420D142954Q18272h534927b082099F269336
882B547543e348171K505479H238311a284731q111961A796343M731443d8788p344612
891g393400D554225J935651e611088P36584C499439L810287c713996j156623H247864
901A638463h329225c270786F218360B850526h042871A844448N993017a832852
910f674527a09146F829392b299190n947580F647550o78263c459017j284862D103031
920E363047i727616b554825F957027A489174c994493r4509H602031D00663i833059
930D742933O53749D19838g135047F49430Q386256h194103d061488D948080o55729
939D292351a287034o342322I132309C355664a0333137b61636B462207Q77085f858623
949C39592J1049043c213939k735031H11318K776547i80058q082466F696160J67159
958F863319e548789K070709C525429J369965g035382K298878H526644F81516e590690
968a103303E932536B526229a0664250B207069L697495a301632k200044I79444
977H338706f965339j008336D968008A701087g82911l480823G494944j609428a0186534
987B0110K573868A195942e888586a533880A1248725a530327l604105B791916M91592
996C283508a926817p849748D041779K172387d325204e51840C364552J236666g261115
1006e716378G812315A883374c311297G05401M109292A791308a0748049F75699
1015E635563b577851M20689A898368O178200c463984n113670E289824h11096k899473
1024c710569J434926E214931L203075g192488b55068C996668b935229k513022
1032e448251K448401H821877A905187f058079D682823A416907c034372l279004
1040f313376I34383O289521c431747a631888E334359A952949d762575p52658D264616
1050B134573e765068B547795L550836G44955f266359b511723B931515b365024
1059c979975D009549K717569d19839n093979B387782H81429e545901a666525D447099
1069D747617c216887J605812D065880i43528m763792a708285D117651A617223
1078d287443C294528J381662b930032j358883B16189L171011a581508m15948E103448
1088B831628d506484O16039A673875Q9838d354650H24544M705806A21105c516285
1098f62313B075151i04838l595841B956878J324932c02996j513006B027393J033743
1107C061136e523620b705722B472455H95837e76292J71281C049534G91328e855843
1117A45146J346910k25985b579666I15583L744681b887793a065172A709554C18170
1127B15814c081655B480308N38150b975958c7383A253635B93159b640373R54452
1136a685921C913092F74438a240853B112804e21297G85941c282577e26186C747246
1146b561260A00041R07628m78823g04793k542560B645476e38636l47644A145018
1156f01570C250961c100351I07393J06317a457562c99580j23383B977055c74976
1166a486662A180850b100027B93192b160081I68969J273819a340367E03717B35315
1176D12931a275696H7633L49904c9711k91061G72318a000918G23636f32500q02587
1186a435087A283118g71008B88878J545405a315025I77634b063230e16177a13988
1196H38764K849666b124301B785664e51967j467366D71374b268081B674240c47765
1206b19021A897866a715846A773690c798240A521951L82117c572320B741893F14822
1216A417347e62808j802669B054775a508509j55630A370253J3748O91023c401163
1226g28728A274461c500269d29439B598300j279675K2412b372464A143150K02608
1235A345758d305917F99049N69955J566326a501413i9495D656218b802521m51679
1244c254200a88311D72743K001316c556823C371858J41308c310845M80214e33736
1254C161003b821941i31858D994827D31158b583296p6353B068433j022775e048223
1264A217288L002676F95443c025573H40418K965930c211811j745471C056702q4446
1273B972256f77451m78085C443644l94055f386326K381378D195669A286247c095099
1283i2899E515915a09111o787586A779312Q14836H2596d260097A832078N173395
1292G005473d635305R74380C373294n29775c803325j311236F901259A794447d915887
1302E6745K605951l33613i178813c34292G677339a282936j017484A130243N187728
1311F317971b812216n575951E458830j974999c892103J451662D151105K313052
1319F464157g231197c372749F380266b54468o196629i22852H292167C404588i094635
1329B611674K506054d248455j155778A227319R132279c956905k310004G494979
1338A409758e047450j843462F303374j39110i863676A832641M758279A950365
1347g266230L016964I881293c767693m005841D990675K044998a012446r929788
1355a0942234D108419J761023h214648c293987G048588J047675f891925R16169
1363e975756I445331C15975i636990b97514H779727C530071a0290478B489367
1372I410685e869204k748351A743999P347324c616771n048126A0315520m978265
1380E337255g924782Q70664E772381J801525a1202354A83975J0996449C41015
1389i571725d383875A1082896b421328r398684F613916J684261a979411r256019
1397a1235430E001065M569161a0832204d906801H679132j178870g638771J705280
1405e933491A1855591A875178a2793410g59434A0653245C680376a1689793A486399
1414A1905991f794163n162197D235521O066132d411642n519310A0611701k933212
1422G678489a0905319M399369G996731j6521a2824636b460088A4587925D96791
1431a1457584a602977A1344485a517088j2829562F320074N385366c974668p940787
1439a1915455E875587N023821a1293919L966984A1172718k643527a0257425L275010
1447f982415A2143333B601924a4075869a674957A3288241B463887a4668333B584932
1456A3492865e117348q358029E391672O781378g888383k386526A0626055p03596
1464I922459a1192635K074131A0955820l688286a4077180c993840A5844201A890102
1473a5133430a78367A2880988a262192j3316039F346122Q697999e594277p288733
1481a2883010F166722N989442a1781422J78517A3334095n891576a1944432N604589
1489f339843A3722151E046698a6748745b585298A3992501A543838a5607050C292992
1498A6784615e241925r473764G224859O676454h817777l293001A0897267p74092
1506A0123175a1707614J630254A4356061o626490a5944429c431284A4771239D098984
1515a7818645a39470A6556813d331293r697488D035228J3012396d555921j0878931
1523a5434852A0818883l28978a1359840j873218A2925023j015444a6575800d478853
1532A4796557D868435a5468329d522840A8026480A87143a8032071C459749J3721370
1540A7181119d063536j2594142H054829P349333a1310561k940994A2498640j486731
1548A1011909a2199338Q14463A3992102m368838a9301664c164293A8265768C704612
1557a7635593b393294A8395600e284457j1907113F316396R734577c803230j4260007
1565a8063237A2059533K101216a4636379L135527A2078510J110966a7214951f577154
1574A8874062C125500a5690231e570465A8499681B016347b0118332E530369J1136060
1582A6666429e145761j4149847F675873J0943624a1484678j073198A3888645j866439
1590A2022206a3584724R63505A5656971o595776a9031545d229610A9270691C681308
1599a8557910a1110A8563357d469064j5254498E472714J2082871e136590j2262653
1607a7399243A0965727M816570a6167516M246935A4430058j464583a5325848O479484
1615h846364B0085305B915719a9932586d350421A8096302D251829b1917699D926175
1624B0070710g685632j0560455E767362J2398148a2243338k778838A6587325l356048
1632A3231277a2725859J60690A5682809o804806b1619657d439917B0028426D933544
1641a9256539i64513A9513988e306391j4429728E727304J3863884f853224j1121795
1649a7975019A1570784M022849a5160490Q80458A5754199l468252a7463879h117586
1658A9887893E406652b0867785c714018A8614076A755269a9985211D296324J7796155
1666B2092479g023870j2892174G399736R500008a1027222m986370A6547732j544712
1674A5003020a6276081M559524A5292033n925061b0951328e724107B0907454C547991
1683a9996528H41267K0301969c913225j6866813E357712J3651627g999828j0080509
1691a8080337A2898271L619472a4634058k33215A5065590j907871a9009773h376938
1700A8726197E065623b0366360d054128B1373463I27880b0771794C703955J6887285
1708B0591240e517404j5098746I728325Q225016a2039232l596933A3702877J735464
1716A5438341a6793368M779896A8236176G794532a9599470f397472B0510540E396520
1725b2144979A810426J9044133c726141j6447333D914000J6158404i302488j0182258
1733a9484746A2781369K085534a2816506j475038A6013744k377116b0277126h125662
1742A8820804F373619a9939788c786850B2648529C52727b0747516D194609J5661441
1750A9856050d919629j6652485H824923R104012a2219775k731569A3561610K262760
1758A5824370a6750421L616586A8371024H138655a9421996e080291A9453957E151444
1767b2637100H57096K0645037d303501j4686381D073543J5925523h344927j1565637
1775a9910564A4540268n21630a4088350j41401A4003281J146430a9661597f140795
1784A9821142D955970a9582603f421522B1863948a176321k0025415E860613J2501049
1792A8361662c221818j7824227I160577R038621a4434965l35744A2034586M515749
1800A6550335a4762328L138530B0432138F271512a8976503f448724A7786984F432567
1809b1775346A743715J8846789e283879j4318118C804624J5826481g703507j0530933
1817a8234440A4799702q8518a3826589K44926A2146726J397248a8640516g547138
1826B1540549F363987a7186561e474924A8677916a941500k2129202F519848J2067786
1834A8587634a755715j5118680F786914J2593001a5734528N48767A2732745P14401
1842A3447146a2112501o20509B0967697F576355b0071935d340167A4394501F546537
1851b1543049C74269K1860412e163324j2811224C224778J4743606h106648j0165746
1859a8272394A5267219q590a2248041j478939A1451640J66880a8254584h245652
1868B0013465G275458a7746678c026404A8427149a499103j9814974C132947J5110574
1876A8243521d350983j1314311I117277Q956056a1177580n724895A1602680m206
1884A1598474a4643298L819066A8568230H885768a8722710d437798A4935454D078415
1893a8849163i99584B1354394d096455j2952791D807851J2150557f724734j2048199
1901a8772933A3307724r70517a1996374J238379A2080571J123506a8825959h923563
1910A6404596D887446a5781188b813971B1174770f12371j8278361C373406J1304095
1918A4677501c418658j4922254H326297Q001879a0597572j530584A0485106K300690
1926A2785796a5777896N028987A6238869F688766a5613693c809689A6541941C118542
1935a8118425a246519A7894958a543477j3953175F425861R155565g654565r315028
1943a6969593I333471L498811a1913813K532948A2437347p58077a5642774P009652
1951h633122A5254103C846147a6398254c162082A8853252I54359a5919260D325401
1960A2544983d049451j3724338F478300R151241i599623n42320I417166K557414
1968A1974580a4120691L288214A6388352E282194a3018597c913916A3823153D501270
1977a8129963I14516J3927376b227216j1907369C590258J3177705h318021n903247
1985a4221268H993664J281879i186017k36882A2595894k347239a4077632f561269
1994A1470537D530789a5203977b026729A7307168c67529j4607529B397532R528108
2002A1925640b824782j1956669F615095O971690h872195j187769H668462K243429
2010A0911891a1493554K215433A4492086D507919a2092608b879023A1169122C939469
2019a6973174d2956A3577024b001504r563295B718645J1817771h037746n577859
2027a3615605H616191n10527e413773k961174A1084611j869418a5072446d981660
2036I201461D455963a1751893b839358A6536646g89409j1561414A822399P272263
2044I094662b509638j1325710F462795O973743g211278J92870F454831J880583
2052H335414a0615087J133943A3127508E107299a0371459a440987I704182C194183
2061a4213917e68025A2656055c024361n964212C276369Q759208e284040p016795
2069a2300835G452800p16241f573191J7531I122881M35033a2066843d007821G894490
2079A121392a0610385b349448A4954749C96990i586789A950564N037364b400053
2088a2826938E625180M840544e948747O66130E905623J996812i626892J965976
2096g660916H900916C560934h237991a335827A0315128C219282a1510487h02637
2105H493020b356893n290190C291908P802449b896111o774237D929399l92251
2113D537148f846568M30399F711611J956234h988251a455435G698092E56809h193622
2123c930716A0294554G82441h130618D519219K397936a193541r204751B202621
2132G799794f483296K998785E255365J494889f209376l57706F702119A864290
2141f639016h76569H763326C244857h632871C17247N047511a806302o425126B480916
2151H573239a869784k895565C395722O88220f753814q37344F003244n89624d559534
2161A40725O626587B008325h950442c618079F175006a36030n353555B511421M200209
2170F711630d16709p176656B689205K379839e369855K347452C707958K049240
2178E757198c393450n01725E179173I52763e571378a598737F032622j611161g281599
2188A388348J896188c565852j358626d8290H128173a654109j316603C786360A764059
2198c450362l400988D631600o33263d454679A769047J704880o90573e669170b546912
2208C803273a709771j407840G32227N263538f7641n799961B714112j179233b340717
2218a863251B607381K520836c168968O75668B141349B93335c096530P98632D395198
2228A659968e012724B019782E64413a468389j214717h53137D398984g44291n66131
2237a310422B494515H55968h83063m563435B298542N15981d074269C239482a30201
2247A338929b570256j206433D037503a800947b08616G60055J122899J83883f362101
2257B784976C46247b765038F09370a378650D505522a621590P10813A628870a590144
2267a400005j191000A976425N60142b341373B564804A89794a049837J37232l39031
2276a251636B263340D61219d60264A087734a99812l73851j698160F74862O68145
2285A343007a849516B456205c27835D35413H7122a318752H03139a087268D03849
2295I18536L6561K019555b621493A424675a197542j508700B458343b177631B809535
2305G02888b27094G77398b884550A693474b336296f6665B630663a695694D197745
2315a746600B76864J015650c778808C32081a271660A398840n66597g60428B638915
2325b076798P21616M58894o32984C120393a436712A255807R97064a039579k67922
2334a307501L71940A337601i2899j712059B444250G15507B67975i50211n21340
2343a471551A929277c206277f50849B584461p24668F3704g63937A482972a458439
2353c174113A228473L46804K075216a932258H03418Q00657c855178J352136g05518
2363C376243c19954k06995C967946c49387j332883j332893b25020B540367d233988
2373B556220J400003A298517a622793j014611C084485c449907K64724C020755
2382B258813q11673c379028A215033J491525d915678a009896B795231l89008a541221
2392a716993C214229e96051m136272D22823K130505m72212b632538F80636L298234
2401C978870c894381q34474E53730K372499h00682o45639E112126B544743c669163
2411c141917H11117J278283e249830D15250M505529A192936c663140a309020D052735
2421b425013j497493A883727J157180F03624d357899C819626l57487e148917a765940
2431A647530K886414d254935a264577E369677a590198k884305b035576D377226
2440B124242e833632C189029L68328a933481k242580A81712O498208c891272M72199
2449c419073E185735A997127b499865o04209C399203n8282g900586b43642D608478
2459a34096l535223a418969G019139a469369m855470D475666j528562d67004m748630
2468e215634B017357L619559f632906a746994C612262l05553d202949R76760F984390
2478G15356e382258e43017D116180A311023g238518B912749K650181a356115k326377
2487c682492A209755M440955e165438Q28790D066434j481095c288723r56295F488382
2497C483911f821414G34294K845198A057412f360141a039012G743732a514995
2506e320248C215875J107741a545721n283259C464012J573261f738269b240221
2515B748212J825183c801487L36833G976124G73116e373074f7745D246064j931036
2524B315028h897480C229575K578798c046769j41882C35367O743907d711273j557767
2533f269040E785039B058095c083022j018036E899046j480584h378133G53699
2542E333436A180763e492609a550522F357163a962285n186322C306415K791662
2550F098077b310576l260692C353196R64141f284305K589297C889212R31435d951246
2560b310141F932651A383819f690119a339469E784315C83084h293677C508077
2569E879397b081775k134223A54866O342176e382349l23420F712342l305342b465010
2579d719353D843524p96177i731124A427495L717574A894664e289149b248499
2588G977143c143110l601676C448699J283787f59692n884962E831680l92552f657222
2598c402567B892436J231103d564988a876668G797783A068823g416429a470252
2607E313629g1711o604063B859951M279407a883352l412448A271090L920276c413766
2617e746394E900096n38307d990518K423253D402339k057486g866727a345812
2626E715725A128636d620029h21790F906642b066133n356807B304724L163143
2634E467867a046983m882443E993254j934797f284481b047213A712251L875091
2642E587342e943693b752008G549217g03533l351674J516686F515585I90639i557791
2652E033652j431893a275325j988856b47567H081722e018526K34606E413272k360447
2661C052825c186345j182471E103993k411654g306640B01571N313074A130868
2670d575171a146887E528905b12562o462066B684258K340391b781110r71675C219930
2680E535411e114675b252456C243239p35261d150868K86524F275496A519271e681089
2690B07434M785805A922316g065885B353018J811069c303284j97398i15412G014087
2700c286918j86549D728568A438861c245274k318144E130414B449566f257250
2709A847396J010774k57691d907394g86781F403929b739154r41996A48287M578794
2718D727081i48386m688628D740865B268143c917143a490613B447118K181747
2726D628865d504435K160570D204485B57941d416012E9831N080035A508181e445613
2736A166155K975382c407873J047721B00341L671221a740671l535943D907437
2745B487509b778346a310534A514902J459187f114164B80942L702714D67195b331368
2755g60525D470734a405828k996031I81112J628272a002309l449213C663632j367135
2764B296497b462438h23327a87626C618699d655869g47647C862572C26610a562299
2774b587939C830987e77678m290903C407235A499065o09093b460810A128M166898
2783D168026d126563J956868A345602J067697c93251k8938C554414A761128d504701
2793a314712C08919b79671j379306D70828M277046c13190l115005D31723A0760
2803a18293k223458A981063J788566c673460G40419e43360I28382a401381j122040
2812b523421C704649A12375a089408G89635l61183J3551d544015f8361A869901
2822B37883R71640O82844Q81189b454473k82197a282788G49800f51256G56952
2832C546328H29192g60671k51596n43549A90029c023732A601689o9979C82192
2842A469364a014542A672926a593505n15108A220436a47917A485498n1725i70991
2852A544116c040115h18668F59157c14558B117948A81445l4679J222613c150138
2862A85586f90709O3787A935414b85562B295721A43141d33404m77428k526031
2871c436863e46835j6459b9461B385048C04685J365501b104729i58549K62723
2880f95826q5485E49423K52229J768403F79256a553707A027374d82043j281394
2889a763437Q78305C90971J264026d03466G24538O59117F52737b331044J066139
2898a264905E88215N80916a004781A869583N40628g00796k414429g05246A31681
2908c85168J71083B327532J432769b223933j11943H89769b26175k081142e87193
2918C296816r62709b519361A835495C52129g37292k105219J195859D786916f47378
2928a184577B658067E84666b113191k546720A551772J298157b469994A600339
2937B166597o93790c380664L38795C056711C58515c354657B443209J511161a56924
2947c883911c58304B043562b367691r75931C400034J221592a755783k26866B093016
2957B140267e287028a126401E307143A292691c003522g16984B743837f50060n305239
2966e955299F68752M975219a582383j921097B341008J378514c566236j546052
2974e112288D155088j124568c820870b35025C920439j63694f578369K999150F208912
2984e02182l056607A554067M612811c22665q130111B433954L94903b612068L59535
2993b252533B686697M963127e589781J064555D780143A311577d687779K029218
3001b658561G116458B344932f511631A62835M194634e85359o889773A253486O385152
3010G638638a001886m704380D089145J200200e996047O71736D189895J120263
3018E310158c713675N86927F799309A960079h478802c231755F216086B438343
3027g167436B389717O196188b653993n721070I55776M575827c457190j793544
3035e250734E335456L788286e910314M32195E459934A644743g686789L015485
3043d671304A0179811C909266g954394A373196L039637a34085j0051754G1503
3052A2122861d112236q77807D460080K234135f016870m157624G719879k955559
3060D764320f508922a950539G078368j022061a0696468d252239H556464d84364
3069h019636B295929R262320a40620j0371849B317070M209916f433800m04528
3077f838328E871436M159345e484319j775573H808215C405809a0817677c877059
3086H378319m062056h972420G83778J0340201a628104q901959a027425A0228567
3095b870137n898010H089108J709301f775931l049679E817454k78109i291123
3104c597214A0330686l088033a0581218c654298I654728a269965r685633b16650
3113A3254541g25847j0206211E807432K042658f589344m662862D365475O513430
3121A0878905h402694M091742A0648070n130267a1506227M550281A0931985C391905
3130a1556829A947260J0039541f4408j2875269f31971A1447154e191137n802965
3138a0994102H327868K677476f212440l371156F906339J93066a2796785e585565
3147A1965574n061593i050564c024562A2548759c84519j5619397C80184J2064727
3155A2444911f00727j0290084D902408O945195h272761l455914F965232L155645
3163A0120877h607976J396804A1502798l437507a2859081f052821A1876448A875696
3172a3009431b52970A4363951A256481a4995690A618437J0017415f182164n575481
3180a1757645G276035P354255g758111l004242I954320k513782a2663019N266541
3188g396478A2010754m193490a3695692c235090A4038424B3774a4932379h5704
3197A4110225a955960j1716391F600553O870044g977371m059805F599679N273551
3205A1873230a0716911K213264A3249601n908122a3860552O554203A2805430C342873
3214a5050715E37466J4931453b91255j4975755B422906J1706794e387747q364518
3222a3752265G421121O802733i474256j532096A0479039n91727a2433205L588977
3230h844228A4407105E749487a5124227b647319A3510134B065289a6870545A218178
3239A7069677c301489r706922D796413R165990g978756o843220A0128405K370189
3247A2498594a1415254K636382A2186899l465579a4719178g026959A5348594C511561
3256a6144450a44142A5175256A063817a6297431B837105J4687304h394867m650349
3264a3045216G529133N913886h262133o365216A3113625l650840a4704730f850779
3273A3762327n152697a7246135c634480A6556271D99491a6199527C05012J7248445
3281A7553457b830634j3122257F466487R300195h008854p416209I858356J074285
3289A0932641a2567415K917731A4138332l091326a5742035e683213A4816907C441429
3298a7282937b720023A9093372a036598j5527440D643632J0950421e197789j1618649
3306a6816438H124511O031686a0554538k320601A2110899j92267a5144018O193997
3314h950021A5102304G294281a7433264b201446A8297837F89411a6649001a037253
3323A7399449c738443j4354563H710692O969020f406616q823560I609076M473294
3331A4082370a6597063O865208A3667946l695522a3433416O044567A8157881C363112
3340a9330833b147263A6883065a15462j7487708D532453J3231070g277183j0159562
3348a7436745G838887O897418a0826333j055496A2325711R58917a5941766N628525
3356a0313241A6963768D451115a5780141d475627A8843217C534266a9764800B418405
3365A5243983d363549j3493415D344947J5134048h233854n512423A1788404L66218
3373A2154622a4233745J814329A4856558m793081a5104809f008419A6967860D258686
3382a8914837b448769A8093729f51557j8016378E198296J2545614g034860q280228
3390a5315088G155277R034505a1717357j671324A4563118k967078a3414534K602288
3398a0812246A6056219F544647a9789232b053923A7628946C551319a7651700H59685
3407A8013887e465996j2467034E060153J2494150g940293p298860A2763195N96618
3415A3359813a3326224J238008A4317632n211767a6802298e395308A6426529E991273
3424a9023012b767917A9682941c062062j3761363C255788J4365681e882615j2056805
3432a7939420I462637N218224a1736147p07457A1932390J051375a5134293M575952
3440a0558341A7011191E569653a8066143c016521A6196711C209130a7440828A388381
3449B0088818e366030j1094774D550719J1127549f898091j0618073A3864019K0680
3457A3884699a4175716M849781A1251283n77038a7648527g503130A8722886B887463
3466a5945235b735623A8950830f35536j8577879D893776J1497604e896854r355393
3474a5252247H273597P196061a2117768j195723A1884662M6896a4806512N777593
3482i028919A6770665F637235a7862338d285070A6658018B168459a6933914B069529
3491A8503047c786600j3805316E090595J0668185h529941o553334A2149882K008451
3499A4158333a2926568K578777A2761007l589636a7153632f519040A7941243C975888
3508a5150853b403473A7346803g89812j8894565E327674R942887e025120r801211
3516a4826331F909754R380149a3430836J437098A1867049j299584a1465932J124872
3524a0341060A7011153G014457a8816347b503650A4278129A926564a5672033G12523
3533A9257320c894599j3599910E559123Q147166g975015n765617A0673850M653567
3541A5327417a4385784M307442A3157117n639310a3276009N647881A7505867E077647
3550a8296815D9294J5075379a493430j5856770B829982J4528873f723965p076843
3558a3800808H188883N652105a0438705k540381A1607772q84902a2394392M953132
3566g441260A5535448E763417a6836566d546927A4002698B041910a5982641A993652
3575A6919087d185986j1178432D250492J0119718g874668n043167A1191262P95161
3583A1986423a0967266L68605A2140210l559295a4797491d724981A5652169D220318
3592a5333842a722128A4598710a510287j4740357C872663J1839174d473924q180240
3600a2654164F440244O369268a0428229k768933A1667147k432156a0912716M457557
3608f455159A3312001n826964a6861235c657188A3819553d02227j3642403E03671
3617A6194282a925491j3760643E862643O379806g848596l180203H166715L679733
3625A1846448a1026297K80580A2673002o075408a3007914c875371A3490259D627021
3634a5204514a233480A4782156b822168j0497569B180806J1289409b819932j1361051
3642a4180983H705949K723248a0207055L02858G365210J667177a1804551N774236
3650f030315A3734309E042028a2825895c955578A2612550A999896a4402979A469926
3659A4005101c014855r815013D479082P615931g129370l828270G925774K109300
3667A0035074i134176P83154A0048229k869457a3201443d713020A2875036C234481
3676a1777667a369085A3171879h33370j2751454B331395R191083c861491p710049
3684a1571540F236535N319931h906823k30104H213555p70955a0787428M597043
3692f190385A1264902E167743a0070900b993850A2032544A248319a3819627B021350
3701A1717398a450831r899070C691353P657888g771782j184527F940745J830031
3709H770776f362751j547438I960905l911813a1831005c629797A0135756C112831
3718a0462009i99423A2455727a096688j0021917B583151N867427c318079o942435
3726a0260514D575002P392090g723502Q64210G663916k484471g918824K062540
3734e856284A0000612D619344a0362349b252982I063714A232476a0584730G70738
3743A1288067a805131p625681C699519N177973f211663j975754E202202L613920
3751H816122e695522m6363I355129D433416i260875M457977H126077B808233a0300995
3761A367793Q200141a037985q114151d56120I079844c472022m953300E526177
3770G880701e278604j907239F400613j66663h342611c143340H666969C919722
3779g395939c403740G458118A49670a0227483A966511O972962a004688n845893
3787f850581B159462N310158f300798p99876E214587R07160c587122j554905F397487
3797C994172i544291c009764F291456B240029f361475C08124P968447b84336p015595
3806g299931b86924F973182b387972l421166D834113K509760c880370l128152
3814g008522D912678j618474g998537h05150E328958o42951e195474J717812H296253
3824a899289m581875H29863N136828I10768g237990C748936K068265e372418J672855
3833c699563A060679M626967c545592j155565F859435B854190f087505b487357
3842C630297q53999e810235A384808O156025a393304k324490a519427D256465
3851h11535o539896E868701j042003c156539P47306E19902M129383g731283a690476
3861E073657A005773f29247j854009F283980G75385g777458B070748k78850G95369
3871c707192A715483M807266d677600b316173C16327K235912b039172j804747
3879c843919E023046B193715c692073i17281B845609A296947e802031G64816L492318
3888D257134A2921a502557c29207C516697b320353l141688A545257J197603a402781
3898f19362A805330K069199e271385b039540B607512A68774C3679a848734D618844
3908A712572f105165B603801f24727I9108a805308P43015F711568c851622c52466
3918B27994a035842H42475d559495E349143k509405b928254B965956b141616A697707
3928d442812a766005D609100a030419F81755C5744J075237A74753d456666A595050
3938A004466i09546A200425E28702K372153b112688M10379A105010e22293h4775
3948H53657J050307j18016c497469d23641j0945j004833A079409C08450L120537
3957C428987a37967q45505a02408j376185a50239j035326A391367J343889a403585
3967A777392a985565b20816j695730k30405B230195h66476B279846D37925B1856
3977A144505c126311A110830g01095a2769C233391a456494B344000a937796h40392
3987B81426a795444B695498g07817A15872J467718b066843H87282b222517c8047
3997A669533i23938A987841F44613C3335d33043k066781C78265M4189g59491B604768
4008F69542Q30012b741320P49945A116712a961658C08225J231946L16563q02881
4017A053853a879423B57541K12905a487254f81675E39605K375521a665366a82959
4027G08329d95116j957370L94231B190830r23548a169179H79367O24590a98905
4037c685913G47358P68819e54930A93665P19462J849797b820008O65371G63517
4047i7792o35651L8979C597618A732862c663880D99J153857a111817r05557D07220
4058D347500C82035a785648A025684m19427b320542j382552A056161K970989b266639
4068G19633K177174G1163b681422l8089B920882A251389b604062A507199J843166
4077C350365H33927d414409c94731B391200c546593J641661A909120K896393a522755
4087b335360A425715B49898b969277O66726E159752j734292c288901A294892O5615
4096A360507c13273n090303d28636D631529a160164K87391A197564K933758b388726
4106e301008C126733A487179b665545b99302C801690j75073d252131J884015B940756
4116i25862k511563F12093M563669B192701e964473B83159K397224d999388a403500
4126A794232M367746i65084k701066D296984g22530l137424Q5571B880471K814156
4135E694627e466389B845698K046942a619114k621805M57444E220536a992442
4144c427837D132863J15290i02402m789430B091698J077730e120545h81592D129987
4154C276949d733277a908179C766824H3231d597531h60105F631639A28560d105321
4164A191093K156965d020750r23116B674039K729041a348162q18138C458323j060386
4173B397937f232565K354663C236387m15896d613283G67147N503148i84074l502767
4182d486841a573084D672045a412854m493885C284293J345430a469797k543343
4190d013140C029816K141756g249675a395824B731090k8822c324715J8459F493898
4200e86290l991470A14770M874656A853590f698141B738843J698957d297347R60094
4209c337253A622223L986543c224508o5186D138756p88570d832145J312665D445637
4219A575869e561442a026248F372056A372450e822832B035915J981093i47717
4228e345452H83392O112520d441524J098713C058230P43074c954001l88204E801448
4238A621775e273989i98784D289939B085519f634072f04311E811030d38698m334170
4247d772868A828349M466717c156062j337460A170009K380501d224209Q0262E026044
4257C760200c302698K09656E226322B168948f988626i5705D585715I89746e483822
4267A074548N256531b548303j719728d93443F025893c133466j908523D909932
4276B321679c594026q07297D310595N31869e966510A199254K765518A413935f153704
4286c406392G114850b100223j641367A948214L148355f48688o439638B648688
4295B958543d988763K426988C161045L333048d437956b113559F122848e56649
4304e157246a564519D460344A932481f350483A652291L431306c703580K56425
4312c447155b83450F455644b014944l160292E645019A413732d293272J461233
4320b832039B020234M295019f295422F57899N632889a132359k863806l80350E170939
4330h50504n242727E083553o92438A57013d728670b24346E140581f611992a759625
4340D193197k20516b102115k029696E996148a6812o194281B4393L467652p61779
4349B730266e905849I09362M495477d176466L77066c55603E743903a146927k953028
4358d099955F237170B500429d252370M71467I57856L587577e594174H90959N700774
4367F591733b24475l478235J19010D357544g52656m471342C730928j08822E56927
4377c612548G48062M099735e456104b279447C973381j238483a337054j808776
4385c145830E080471A53021e962516C66462K054159Q05760c979942B51106O621288
4394F872394d227013J425963E2979K146713B58612e136478E383814B581244d278810
4404f03290j81145C661537e285486a903752G127076a064920J80116k31485B290810
4414B81152f618271B832403N16452e84200j123309H5245M388793d525588J957645
4423b567943B981752j152571a404126j269992D342410C80214c835630a66668A769535
4433A727629c599286I01617M297864b577726J41688e42320B013641a562222p81424
4442b343646C679377j55176b060331P88685h3228D97704d114120a650687E334268
4452I80176h12768A060197J76818b52315m108820c526B716794a058406a10032
4462A81553L858538b326033q58003A819928d17088J11580l85659C253823j181320
4471B072503c588790C73194a15551A303554b294458c75967E352846b317461f62801
4481e12576b5864o65333k155192C486965j579240B34225e88879j74553A030353
4491c863691e61429A665859L50180a12834A064604J151465c329154J607704j93625
4500a915075I43650k79759i83437C028763I72932g21182n38441M04996A592866
4510b143067I90763Q46589a72006j4974j250390C6808M88373a512166F22428J678311
4520B300739h32419A51838f76514J33125j62204l78153B733907j312771D34955
4530A305976b910304A459637b932268a29325A772634h89001B381487a116892E07755
4540a498536K81465A024581b357260B662186c70373K0751A982274b766016A866757
4550b476272D92393J380552b67770A507994a992513A006268a009948k821238A557299
4560g49778B013679I36148c30320A735637b514507e79363N0390A295598d7259
4570e59362A926856G63732a358380f40274a71063E36557a312010a20044B461185
4580a54401j343016c33970H81564F2940a848350B549016O4331a832898a11888
4590b580549A765670b201483K5370D870033B02617N44844a016735B64300J187501
4599A451801f846815B284716n97530E1709J905196a846575E737284b713176m84901
4608c198077A592512a66076A85675b536796C371813j103358d676323A42547Q2005
4617B24552J654278b286467e11478D608774h86791j993089g71670B657899e96827
4627c141698B939782N97839b432935M64507E27307J237283c654160J93339D114686
4637B468011b430748G50373J912774r42194f311715i23561D392483a783370h76388
4647H94997M336930a445709l984278C092563j245632b606032j31097C354846J513605
4656D868451e248473g98733C218056H24269d003580J982335F122364B30494d237361
4666G94342K914161a554349m613774B015352L097611c305203L63703B674515J474218
4675D148733e006711O36732D838463B150338d986349c53195E426017A856464e627494
4685a456173E774679b122096k851809B003192L656802a887766m348560B737806
4694D401578e058534J886601E166766N5872d218864J168997E822704A316384g071580
4704f44478F570502I46112e799766H26876O572458c005878l672104A598781L788729
4713E387510b935273k240560F210723N8019f383770K576358D133450m13427f789150
4723b413193H133451C61360f193066a472170F714968f1145q108804C094274L954982
4732G049256b874327l893982B487924M711667e663877Q91964F590395j983292
4740D607103e446692J582337F915835C039034i695161a816289G878160A61866
4749f615582E41408Q435320c448341n720060C844840K994643c708240k434232
4757f142472E521667J861516h187326M045806F694266k932266g164998L353095
4765c811903A0293346D04490i181730c71950G100997A198704a0743215C897068
4774I482906e616071o11392B046488O680918f692150n89314I334476D080146e797534
4784e707381G300031k484455a2407672B98115R226297D42556h080863i32045A0800232
4794d476202n185361D868425L473556c354753m815341F492190J637467i678373
4803e753589H100399l638656g235407L535558A1298763B329358a1965780G7363
4812H234383A70944a0113244B055161J1036757g342566k88675D454283K850287
4820G304570e361207n118974A0381679E139498i300729c433714G274691k0682
4828G254009a3922685a095704A3154435a675327n662801a757412A2369492c789121
4837a2994831E657640K117447d001222n006961G389579L163121a2301457O129121
4845f172336H415093m020223i235033M470612A3231062B549153a1320897a42769
4854A0914436a437072j0924686B135254J0435555e801564l459868G287315J236679
4862H523994g380538k604616H626778n16970a1681690c205114A1076556E387454
4871a2360849d315333A4616205b163458q543626A377131J0855444i30791j3337332
4879a4268123F091413L519324g690691j626709E772226P493504a0962874M228683
4887f734191A1430713C073039a0645714M490890A3559163C714663a2690481A143008
4896A1135765d03337j4643064B541726J1432481g063035k619034G504144M165774
4904A1669918h193236k605922I482892k395343a1792200e609277A3327490F134564
4913a2750109b872701A2604719a407025j3045967B276802J1883368a582277j0800503
4921a2382780E220057O739981i716156j269673H165913L245280i465093J857006
4929g608087A3507941D904505a3070551e745251A1831409C629116a4183379A408501
4938A4511152a403244j2991343A437443J2574189g426602l763747H501649L434897
4946A1936546h190150l301930A0957292l294758a2302595O143405A3309430o236603
4954G072827a5023848b224502A4162596a577918j2569902D05283J5573711c364929
4963a2097208F623446N710748h378281n399133I143504K144806a1136189M615837
4971f520352A2385463n465542a4719527e991662A4312575B193472a3822951H6173
4980A5579544a237629j3968332C434991J0859803f899188n892259G964078M872153
4988A2836231i119113j812566A1803461l733430a3148883N890595A3400010F693495
4997a5366733a498070A5425678i55720j3389222C06456J6387829d024803j0002310
5005a4027113G094710M590352g759653n841687I560782L140008a3083358N786463
5013g296895A2981211F466881a3526406f589120A5466015B328800a5299245E22474
5022A5777194C01814a5885802C458528J1893882i055144l951342F917569O155375
5030A3072944i102752k468241A3087142m740017a3716140O632931A2995416n318648
5038G676768a6337113b242922A6082681a136269j2847771a45828A6946913c452878
5047a5140551H283191L967180h285789m810749H113183M514034a3044538O289176
5055f755362A4391299o509380a3516686O067668A4809696A774058a6468103H14279
5064A6194938a73661j5332011C177081J1830030h930777m987435H240414M642386
5072A2882800h355629j951992A2742345l690821a5325909g428802A2984797o417805
5080F566992a4240435b149389A7537723a850333j4128726i95224A5239337b748481
5089a5498737A0046560L888388h541726l879549F527564N317348a4260629O256741
5097h003888A5668265p743747a1369304M511306A4623921A335330a8946020D04948
5106A5411790E09190a3976518C359227J2242142i355939n376338G561439N433856
5114A2995295g914249k312737A2899423l489590a5638574P343425A2999179F158378
5123a3662629a809179A7906363c5920j6984550A03344J2868949c776448j0969032
5131a4745480H313661Q803432h897611j930637G437149J792624a2560539J364176
5139a1196363A5692088G678833a2768967d160512A3484417C269635a8806003i81692
5148A6553475b552046r664629C517010J1884860g054069q462602H566145L307892
5156A1874037h826200q65619A2464414k643897a5174772O445422A2886572D548639
5165a4366896a255853A7391545A244428a5672287f59753A3880800e412239r252033
5173a4664272F853060Q922469g307637m093236A0513094k127894a2399105J957805
5181a0441300A2088255l607427a4629767b452708A4317890C056673a5611579b608286
5190A6719465c219563r777664D717913Q808613e034689j0624440H184679L964179
5198A2148858a0727493J473808A1062156m46395a3762126f827361A2853712B933447
5207a3737872c163988A6065246A575338a4482127A787400J2760502e160808r743646
5215a4904454E043028Q517150g588765l047499A0551367j105857a1164709J630354
5223i534355A0755037k522857a4824531c060159A5235615B070605a2358657c167622
5232A6165803b341437j2322840E877739O174455d140145r039641E495043P235897
5240A2730940a2275605L901539A0621519j250968i731181K350108A3707236C056019
5249a4675431b333436A3593017B116243a3356163A398479J2731414e064952q151464
5257a3216416D466893P548229g407813l140045I937518L6010a0802805K986973
5265g815832A0001217k459898a2603113c588132A5125115A524402a2880580a952157
5274A2887134a605983j2137724E595236P232734d924471n766450D381156O869681
5282A1250837a0720609J471645A1739699l754435i349172L158816A2103693C266152
5291a4605844a737012A1522967B156895a1709162A101199J3041871e427267p368236
5299a2795503D406991O746840e999470l835771I816974j002261a0684550K739201
5307g945349H522391k196522a1254792c505555A3731641A564335a2239710a533500
5316A0679878a565636j0894373C896250R118949e420017l730979D875496M635027
5324I510523h319324k141460A1301300l795606i048550d148444I105100D039763
5333a3947079b364633A1849157C75778i328915H97588J1862078d134489q197234
5341a2331723C793954N866742e463668l128288H804781k30361h597830J589287
5349g008543G479737j717003a1394259b596740A2125424A783215a0406313a915868
5358A0914565b543065p857754C602037P706448b872121o452065E673142K172552
5366G845694h304117R388G932102q34099h687490b587645I310457C122525a0997677
5376c953138A1043528c19494q309052A687623R945206a852260r305194D285425
5385G204302e408975k184267F973851J539577h430059L358209G115198k655616
5393D459582i171221d055733A1169741A317011i014377d02343I887904a282261
5402a0466504C208068N520007c504740m428870E478050K021099g568101J207361
5410f360740E156133J248547h058526c374166I867071A827148g209382L583661
5418c625721H094455D34273a0199143C345136M973117f72543o899151A398519
5427H307914g266666L00142E425833J05140d810925O3110G122620l251256i219608
5437b240248H098320A806716f715420c55518H253885a486235p680057B031644
5446F696993c127299k408503C736114M592845f142075L70947D928573k169142
5454B759431e222225J167293H650983C795950g161847a92063D886916E81887i045361
5464A71099Q558425c113946q47051A503563N020286d338634k455546F116954j816591
5473D300363c940354O98069D851092j375052h304153b184695F414993I32369e399988
5483c27722F930267a063794o152443I10954M426526b759476j630704D503529J814009
5492F317538d505396J31514C668359j186208d451829J840509F033201B706908
5501e862669i34724D315118C6052f148830c88467G190929b744950o41342A836640
5511C558747b060953m253621E050528o20504d463429e26909B246940J504209f113568
5521c248281F534338e20536j808741b72872D551289B54248f608333A441616L228971
5530D670587b864047O84620A921523K898010c420582n97642C916269A721129c745695
5540a915787C350119r98050d981320a294946D444891a249637k105172D90133N127467
5549E617600g90636l029454A196165M32727a892857j294324B885820J554617c432471
5559h09109A385230o42600c643844J340704D733488a84352k123684F0010K578226
5568B638236E51843d306477G30412K544493a766032h55326A270132J443133b229943
5578b598429A769308q56680b132616c81639B372873r6719c035902a049541C006866
5588a770118L25318a02619C175032E69474b707460A741038F69263a444177L65352
5597a078825L80433C747990c306158d48752B252671a059473F34708b742875B577908
5607A344749b812449A511427B63380K12205a525147J59593C457235a941058b15009
5617A386313o69243A17403a681923b12824A386483b571246c6321A673818n82709
5626A091109M28347a416507B554191a171599j417693F28364f56713A013424h2889
5636a69285B138733b549838H45966a196827H84558C5737a984597B405214a003012
5646A30064M46865a121935A135721a423924D74036o9942a43223A084999a359060
5656A453435a425892e73750F49010b65938A481013D43462e34888g2146r12542
5665i84688A6022h58781F84335M49836C22080N52270a038582c71519k35137p60271
5675a366927A50385J046704e2014F59333C25535P36808a778200P24425A018868
5685f98045A312520a44668A78410J247952c585216D25582A36457f39915A408270
5695a366771D113564a754021J36406A208782a612122A183287a872793A074795
5704C758299b892209A683388g89441b81572j274529l22983C430644c51545k33864
5713e85409F06323J18419e4867k328417F93981J856652a036130j13856A194712
5723A046786a537427O00208A270082J407518b067596c6218A631616C48176b123208
5733a494845C342307a194413L2504A376806Q57732C37209b777126A056421J91381
5742A247802a850695M75979A202750J908850b761543d74501A851248G62955a381453
5752a669672C758771f99674j740373D07072J445541n30904c403899A743395J347998
5761C091393b386948P98359A83804K458680c006830R81441B533497j146286a549447
5771a218332B650891H32576d163614h27943C737712E4820b435482H03417K077576
5780B880993g75213k563214A248402K215221b416480N57742A544469R75744b622657
5790b561356C888242E75165b910060i80695B888627A322854d365216C91212L662516
5799D053728a600046j394165F41102K992548a235458k182719B214717K94219c091326
5809a889484B340369M58309b918151J086892C938044C48758c015886f24378C741229
5819F59724d559476I80346L307179a866793m46855E86725K995161b494538j442047
5828c936585C747307q13615b919401a219889B672584k58956d508750a387801D765240
5838a03883k312780b77017D727905e48484m716241A063765J595682b174514l19117
5847b493631B190266L065414c640193L83011C007888G86034c542483a571869E429394
5857B029973c724512g48499C369083d39349n009848C81290N350146a286825j719035
5866c005860A471126K726164c755605j031761C268848l51032b254452J093441
5874a161011D217030j434147e851705b252597C910124C4946b926754H58859N234038
5883F092897i00943n007377A191727J053033b474598o1014B749422L520192c388778
5893c711691C481162A96602d132606J444542E428714j613458d794365A276110
5902C625550b205656k873217J941171F929790g48717j627393E090527B306914
5911a963563m587811B583513J386515e027909G70312L224355p12637c693287m10664
5920d103951E500329a413157k620580I33148M330942E75908e351655I33263K966682
5929C899945c337118n30282C336163K605587b387277p84720B375595r53654f602872
5939b394768E372162B005525a676141f49727E906295a417219m779083c79913C749109
5949d39994k982481C478532J905183c400051k93357A151316K142668e974600a347351
5959D857417A971676b592910j111203E267141a013984l971343B111978J888617
5967D000595A950232e388888A549579L270884d709865a994573G61519N109872
5975E871391b813141j231781E053127H49474d151427R11220C740321j565265d375046
5985A241712M218011I371e094021c71874C886817a213974k648502C073154K433655
5994E506809c331480M41527A314056J661342c301965j17845F236252F64027b784540
6004a216698C011373r18360g452621A895508L288986a608166N93823K90043E465051
6014c613749j774915C083873j282732f88181k034721C903799j62735e787050a865073
6024C246427G72710b988708B18841M742385D94310d434130b97651D290606b244199
6034c498000A863323K345708a677180k497235C057224j452306c286743a434612
6043C584167J31239c790932a041413B585718g72442l967893a247701F076467h8143
6053a421515A003912J323425b418218l739874B332594L9268a313555A66332K084762
6062B251094K418318e617878a891100C170848a343240K30318k09836E802612F60923
6072d884412H72128L21901g78237k527222A921762M109198c254021a237129B92168
6082E93605c053089P81484D927937j728695b572091e32748A566857a822865k356831
6091d179696J906121D458937G50819i99194C762102H91576a253635l824157g65684
6101C982299c235429B150828L83923k59347a945232l440420C645624b002540k70730
6110b273270B164506k71760J135259d229317g4459B233719c163661g82947I19052
6120E088658d65882j132583A562846b34276l034354Q52687B871087p25124b79911
6130f443B040554a051310l812077a242268B612994G87298C93537J349287J618654
6139C361478a950192j816058e41535A032855a727261G47751J676645o46920a242717
6149c103490A498019a134302j028988A415776P81088L47521a842930d75941A803991
6159c119042d26123j57280B859851F04068a396971B283817a006394q86646l0858
6168a923898c92557B300556a590049A098185J139735f25216j26854j408968A072953
6178g19538k45937B251238D16817j88136d97625r35662A523517a685385a84252
6188A442159B88611O51464a502151D02905d9970j665077H28230J3015C67387L60321
6198G27708i07151A405993h44768o20307F9313d86423C0959J342809E66463N09003
6208A075466a305095q364E4753a485178F03678J42825J49067N00944d11412j51114
6218e62526M766j462937F89183d52334E10034N90091G7142f14n22867o75204D48848
6230a304463D95016P55342C40041K15653h59474A350233e84184p76730g3153A259846
6241a42860k18915l27513H73323e27392o28857H57734O50045g5720a5658F48041
6252A38742a826036M72435A083359M03812E02183m6497J456814f64391j827628
6261b492019J147068I93196h14219K23048B493404p59551a36820j665401A27316
6271A239953b644928c25607A910453P2345a465739L87573C220076a325663L29381
6280i96282d93062A632300l81371c306060A941021p99579b013642d86683K30791
6289b55892D675461b072731Q51157C178561a177536r89992k95118A584991J026740
6298B611731b464064D23985K966431a679888j221660J125004B197705A62729c558275
6308C398197m4459a946504Q69861K57419D005701c961434J605838E209364c94199
6318a090314j440568B957034B08137e020516A578320J875212G03011b577730a86446
6328D325659c590771P39708A480851K695025a734018o14231D302834H48501c575072
6338c145363B720624o76534d336497I14405L734075a32519l558776f02618D938417
6348b460528j043865B430741J586441b128554j906045B272431J189210d611651
6357a747989D426435A920061c828663J801485E353588H5930e814359A056753L104686
6366D161439I61911c623346E88093O836766d847068J33233A791741J39373a489639
6376d558307E911571k106986e862327d27347B054856O07846e965181b409992I087612
6386a586365j680103I68789L492541e24597p000697C066081J927957c769992N86744
6395c183248C131622J688303e264802J176788F325074B388106d875463b86089
6404F109266G91150f569372a240085F396573a548250l818064C069918L963912
6412G033830b239444m562722C264117N37502f206735K123314E824557n30350e115707
6422b570997E548858H31071g617045b615562H842707F62198e643448B013529M048278
6431F061807b480230n638911B892936L143288c983601L7014D754090J365265g014181
6441e370928F604480B031382f006884a523797H457939A619115h203011b42099
6450F419945a816215n336177C024069N974071b890737l755135C506365J482619
6458D988984f251450J002841F992220p61077f190118K461776G644997C41846h704408
6468b480226I046605A324999h579095B839923M622533d173879l933639A850613
6477H344531d388837q84574G760737k011705f419647N78326F247003k079411i018964
6487a425539A0732357F18547h013472a535384G801635i37714r817759D220841
6496I761829c985660j844671C019399M872382g411025j85463H993713D281345
6505f105008J966035G977150B976865a1354789a035929A0005762D73304g967487
6514H02562R548153c711067o191131D045302M661666d800557k064856G506216
6523G361077h174705J403515G744008C746732i330198b958154A0340646B271981
6532a0035589a96258A0171313a863986q165588C468306P232763d503768l837691
6540h341459E001974K916602h188925N02793I030486m184539g653241K516008
6548e137233A0370878C901134a2381700d33878I643750d85672r274646H19978
6557A3033025e221582l561057D820156L235726d276770o196756I124185j473754
6565G650431i901282d830929G323725j993614i425546c770094A3016939G13883
6574a0550537H4389R828110a504678j0465005C106853Q826833f473727j119188
6582g592915F061408K160416g439702k774702I957418m233639a0119257c082701
6591A0522673E171160a2344268b625139A2925467b881944o814868I66508J1136579
6599A2103087b878378r444356F090880L105083f775571k426000G529392J397491
6607H926883a0012047L841572A0107829D802117a0782436c940534A3292488A728907
6616a0692398a71255A1729928b750739j0406986D069902P788854d737949l748053
6624h486002F975402L269779a0003063Q03121I393173k975184i567798d568777
6633A2854655D144486a2731163b077905A0959131a703342j0254498A418233J1938041
6641A3356274c365627r035284E836436M098508g662930j294151H558238K012991
6649A0571229a0520690L565542A1021740B787417a0978996e205823A3633735C063957
6658a3696148A730292Q967609b528018j0788070B108789J2038756f422155k432174
6666h854329H169860J748753h598310k316206I808682l346277a0978729e169258
6675A3924814C666812a3025166b835587A1508594C22728a3566711B950130J1578272
6683A4528402d534947o905195C548991P224508h787128k172091A1218037k410306
6691H807731h083259P64736A1210960E362257a4338922d063409A2430453B303728
6700a2170663F85058J3147495b980752j0891802C063328R757416f035335l674017
6708i709352G157007L658346i287285j413460A1258037m566384a1065201d936720
6717A2173360E212208a5031193a907625A3220573a760528r982333A388500J3837091
6725A5225591c693315q647322E766465M004153h301975l070246A0179147n38776
6733I640371a0201880L299134A1289970E399942a4332309d005721A3250545A896154
6742a2167756f00458A5501941c179221j0038472D437499P066040e633388o623518
6750a2256906H033116L808169a0168531J771547A0004514k583427a1955419N152965
6758f802454A3726447C892568a3724200a157921A2623866b32545j2717551A793048
6767A4662634d990163p043402F186570M224773f979848m828759A0156002n16869
6775I639133a2087647e660378A0347443l673735a2712530e966961A4885522A73648
6784a2449808A188350J1809304d29159j4563338D647439P473762g894991k096603
6792i991594F185432N788475i073040n91121A1945416n618770a1319930N210964
6800f108966A2560165D617110a3379137a092512A3439820c78990j3001771A651650
6809A3559718d013752q089774E843938O264832h423968k294149I119171J60028
6817I279199i981312L244084A2612091E099701a3180997d938324A2586997B215416
6826a2921963I26852J2592189a183845j2296914C910858O830467g605039k188669
6834i793708F362038O046186h394809r08747A2488199D787878a0870600M040598
6842f830002A2052873E720658a4275427B74720J1726237a426043j1280660B8027
6851A4940429d181342o965971F917172L224502g228436m944744H480390N38491
6859I018881a0061376M574013A2288746E232501a1876426e503598A1937508H51553
6868a3950522A751714J1819425g89889j1002902B526608R713690g827419k869906
6876a0697325H368385J251636f330806l276035A0489683m241588a3407415d676779
6885A1498056D861301a1336820a720095A3137080b045236j1421529E74773J1601344
6893A2176117c222280o276371G057148M877902g688095m241147G476628r16720
6901F559908i441981L748840A1512287m523188a2610459d015442A1670472d80330
6910a1532721d58465A3114207i24294j0712143D142004O702458f075729m173294
6918a0249023G091012K938874g738109n64367I971192m477237a1543919N671012
6926e872907A1031330D340318a0069748a037589A3399323a761042j0765580D59579
6935A0881854b780156p573374G332604L734543g258340j842140F634667p9437
6943F555230i963942L037015A0610324m330425i637265b840249A1348327I00212
6952a1773866a049846A1642886b089740q362189C977610O141822d570685n773841
6960a0344526F278136L054172h509041K271414H191293j820007i529390L561324
6968e968066A1275748B586661i658465c01982A1167086A247035a1776161A078015
6977I894178e928658k987612D525232N950347d830136m019041H186961k862511
6985E324450i436367L356014H462992k469660i564410b833951A1649849c74444
6994a0340883d44557I721015a577415r233927C651207O170345e584395k909055
7002h493450D226428L494157f756677N86074I805507m049174h693287L572874
7010e120413H441173A839514i879589e87092A1014453A021950i932581A114956
7019H990199d740867l474636C514751N988938d790494k896440H038745k605511
7027E433234g621495J970775G864554k536211i815470a554969A0042718b73267
7036h635349a237456I497410a153496p801928C928167M689817d810409l622055
7044h432464C598002M411040e975326J154846I593358C953650f113797L93925
7052e719872F881436B404935a0504279E83596Q288690A055927g317747f57378
7061I360299f134469j780857D244732K670630b155915n084088F071905j272333
7069D799572h380508d172143F369053j507185f400928b527738H453945c19267
7078i238672d89518G756668e56492n555827B584658O437660d779479l063392C791344
7088D386616d938629J82686G612658j507228g597134c700064D899144D15891h006149
7098a350019I281500A485509f592701I35186N896099d245681k456691C454873
7107F887123b082751m140409E575192r65756g453850c271903D019807P06398f431011
7117a565793H784150f10052n689971a804800F123486e67286n690361C792344L205212
7126F997556b530695l622705B248261K258153e672592J668216E927572j771219
7134D156353e004618K450912D977931A192067f439941a921279G468294F5667d515834
7144A231044M457036b239380m925809B037904J981751b802160o94783C861699
7153E554412e498739J019357E330594E34076d136145a443519F717840A851813
7162f291260B64105M483246a653534m215958H72315N261719b096708k238144C134422
7172C104954e478026J780431C289207m05493b628589P16425F356708B23847e132962
7182i54053C437838A553591d981382A763470L852797c044344O6867C47366L250564
7191C597930c009762j050524D143709r69334b112639m95644C585090A13260d920842
7201a434620D229073A274598c535228E81726L274754b084530j977212c92508D682493
7211a621189m48412C415562j146561b730182j122790B207821n38878b588208c45603
7221D603808A798823d121365a693370A956726d46462l219903C10810N112511a333617
7231a501655I50521Q33256a475846k405258D243190A895551i08716m02719A796972
7241A685814e178437c96048B381133D14810e28708o36831D516170a918908j689308
7250c608216E75510M94774L62437b129642B738215J90687c493082a557420A3954
7260C92182a115512K78352C726378I39656b322352e56496G69476a338504o22715
7269a961219R39121C688648c83462j159497A482547B18743d42302j873307A386348
7279B043458a937392A41161N30811D9966a680457k90326B780380G2800k6640a14751
7290A198950f04573j705549A35576Q13672l94593h32034A711401J80640a421412
7300h72855k06728E33477c39779n25582B778820c63329O2488n056a0644B74129
7311a395752D16981R78238a58236C35160a051846D65353f79093n25181A219856
7321D48464D7650O3783n1805c70244l93849l43714D25297g71434A657514A98834
7332H61208B22578a434510B43868e64549P4062E53151h07138A493376b1707E7889
7343e56528j467679A422962h67353D1263J094192G9660K01763c66120o39347H77449
7354g87178B75519M80578j6866c2679p86449k54305a34139j741800C13458J275263
7364A588721n48638Q7827a235664E30796a119832j516492C7336Q98658m11123
7373E24871A70100K30558J041061a434962l67158Q32299F62974g1137D5679J703359
7383A749038p1452h32187p00630F93687a079201c19454H52939J646964r53539
7392A546364b393386f59531B84253b128404d77466C47451L428799a21529m87042
7401f08571C04968e27638j312893n97485B362209L7019B21130K07947J067364
7410A496441F8258d066610a310646A179606b83460D64705j34930K872804a709441
7420b695008c29390F01388b42998r57171C674286j504268a993649N72313a82220
7430F53709b627330H48776K937796E99137a092460m00053F05534b795447l14050
7439c109497A541098J768748H76050g32088A036115m93189b400800j138157A959693
7449B280384b025068A079540N52663B29818d059409J968824C537831a751647C78483
7459G07114J930141i3341n177991A611291o12865a481228g4940B062728K553067
7468D615795c257082J322611A567339a256281j276340a238169E129250A221903
7477b151921B71742J685518a176506k911388A707620J731708d98316r08470A842720
7487B087067c908790J633505A955112J79745a995791M94614D295111d55363k948557
7496c403920a590276B765531A39401b925946B337435J100103b51966l726022D42123
7506B338489c363737a118490B539494J345419b995224O65807C271300a443122
7515b976388J150416D613830A982661c766432B208069L16032g63531k901081h27385
7525E530543b791134J113987B434119k99047a850466k157680D216848A303882
7534c005053e59111C011338j247025d086477a152341C584591g29789j841047G35032
7544D008481a310037k445782F95160K167537c630769O56632C236834o39616i54625
7554b647508C885538G29612d916949d83928C178205A559402c318220C10778N236931
7563E547709b203449o53612B12274L010727a226823k521131C324884j133178a937597
7573b581172C025079o51180d109766c10957C843922A003398c418299a689777D477846
7583a872442j243939C75714L933586d37311l790367B858068p94382b963225j29348
7592c092573B471081J591981b792937h55669C705839F48904c516007J543613D013485
7602G13550c647199E62812L829458a785214k180015I63638K346271a321885k194228
7611c516113C743248o22359c269284N20241B092180J119009c844443a030903E180161
7621C17793b811881O17633C731287f40536m398842A962243K558643g10985k597166
7630c308151A161239K245758c664017K83082C382600r5142b375614K25608C780764
7640D03750d550148b063843D190326E42026b760494F60929L509641a583301l502907
7649e086208A486030J839955a157680j128839C159498k88276c554239j19652B448555
7659A539378b433124a048285E043851A269488c820373h50200C218321a597628
7668c532833I21955M391131g2154k839735B029086j57972c185945r031B492009
7678C256798a972617j47101C315564D31091d137279a517466C564702G18541b315193
7688D94775M082245a684547k004288H11403J696810c52283k379441C114212l026
7697C111186c988112J228538A565366j71958b855244a099722D947248A243991
7706b602659f10885B624880f91338l428470G11137L640634h59031j397987B132419
7716B804518b607750p97982A085588P43860b126544i55537C903145A198638b556793
7726a756603C314843i284l540547F43660K370625a334425j799273C84332K958908
7735C343240a894637l17013B070974K44446b216160q00756C037218I20716b815235
7745i81937C379687A453323b785504C56623K650832e59147k866223f54340B901604
7755a322901m54254A480161J986025a308279n89641A713380E56749b015191m63765
7764b478956B652081q19572a948388B44179K148617F51808b769111a074981C521634
7774a657415Q0592A051518P62908i27425j932210B444241m09455a104177K43371
7783h60806B215730o25841b251293i89718A572452i5259k265486b9636C022482
7793b64085q57584d86457A786583a628628j501092B250117j102657c15223p72999
7802a088222A566834j61722b100755f56339A470277n42573a829616O50492A778770
7812i75505J09278J03865B615973a7714j855391I48290a73391A97904b296271
7822A102035J683765a561070B90691M48190K00944a339292o18731A682042h83190
7832b8779m03167B261372F61357b653439H72837k42546b84059n35091G19364J010341
7842A729705a437364b76604E67019J58027d02870N9320A327046D62804a308125
7852a090960C77632a241275b23336C68429J565061m02376h79722G80964g77050
7862a566702O44680J29886B729613e94102A065670L55114a672982A56953a988210
7872B12450M1230e73555A664226B88955N76509e86105l12431A086358c67750A347759
7883b22791A107222b43860p11086a54217j218809I29144b03612H63372N68078
7892A431450e09941G8410a237827k1609a92441k36637A081005m58782J020324
7901A642547G74674f31133J11139J29956p10596c75727C56793O58859O08123h78324
7912I98675i43170k67639A31731d13338A224581H4425Q2029J364133a410889d30967
7923a466919H37019m03010a048085B031272b79761P8542j850382e9007F16747
7933a635159A012739O86948o5352a2558j225891B076165a773716P4450a49559
7943A390640q2736h94120A226527l15755a884950O8652E59892J04101d08923j88838
7953e97761B388834I42615b709573d75183A342631F3527i25301B3212L467153
7962C490365i10118j230867e32482E16093a008739j155855C104156m12572f93861
7972a225838f5838E11386c486365f13868B804048j362970I1342a341562C241591
7982a698223k180718A27844Q07551j98165a715049B091542J209742b541248L44440
7991b196808B47552R42178a333303L81692D572507A613536b676000J204264A830817
8001h43747j652015D61219L583973D41779b853049D59728J454213a921305j341241
8010c262546C017176R51193a916957R14609A832712H60718c694645R25496D238404
8020H99091a528901g27144C963351h79023n322397I66434J423493c22268j362808
8029a685076B161335K222148c718082p786B203704m89296a888558j72211E814530
8039A676810d547575a829063C241278d47201l622707A208682L580078I0435c922696
8049I88134L086135c551745K60413B810131R24074b171615j276861C545329I75263
8059d947971b372662E058611B136387c673198d87172D033104a298896n227504
8067f526400I12626M090285a398400r26223B357621K725562c988026j306886C433599
8077A722329c021264Q00039E750992k782260e832678a216787D406253A19935d895960
8087D54607O961157a085391l612502H16583L690236c235447j692077D733346l55264
8096D378082b552311j696171C762065r26393f642912b676276E946601A833996
8105d588528e41773F804715a681411n153420D79481N203271b466529j937662C465279
8115E248371d018468k801073D350299j186822d802490b248011E891654j778617
8123D113037f857101a964890F315280a035242m573945b85590H375196C9876f362150
8133B704186K128770d632578k624496D060964J856121d083314J497534E522413
8142D142691g420998L089757F690302D04312e254747d11741H964403A57576g707999
8152A616782L801552c256132l502371D387310K793217c979303j655704D709387
8161D506093g444112L319804G308579l446635e693227b209199H230720a000920
8170h260857i1616G534539a10546p149201D055014K654008d883187k693349C850985
8180E747818e705676K308909H251681l307343f763629J822490F826358H6527g761814
8190a16705I670300A343270h301928A700936M773448d299003l068517C662418
8199H799632d064406j836312F246745j990927g993783K469082G637182l601413
8207D035769f703846a652801H976304F4109i204152b17139H192972a310197o649106
8216g959303D477681M532158d732126k950240C957562K159708f258381J115702
8224e142679I078884l739858f780198J720941H256114H44499a0132798B85663
8233A0576875A007217h654151A035960P362370d916376l997022D666223M111398
8241H777621c645896l329061G248672k699570i308145L766769G790231C737254
8250g709498a755893A0006529G56351a0110641A94840R440713b027257o722917
8258h750174C823379O004863d852379l294454E342246J332797f791652O07061
8266f184591H634068l731781i039138M382286H566891B018123a0292223B06017
8275A1006194C03181h624850A058258Q239362e349659m079561E321788L306862
8283H628650d094004l682750G431208j143962i483128M221341H190029C674858
8292i196450b671097A1191454A023428a0013566E8845R658921b974506o972584
8300i947090D148608N278296e213438m358677F991573N00996g262178Q44235I018574
8310F440601i040672d397457A0024521A215562a0560629i34504A1223429b15129
8319i064126B243958P526690d372694p000674D965132L039858e811018k074471
8327g885489G939440k35986i397814M209358H571713C998055i013435c198668
8336A2093089e2789j0250743a412I924813a851792r769401D830153N276625d675085
8346h867452E101213L076735h822141J537226I989888l715781h163929c974519
8355A1427958A832181a1921630b358677A0586562e78795r349280B968042P946722
8363A0914764c059830q033330D677738M115843g716007M38846H360198j63046
8371H197152i022219K693205A0506607B732933i818744c345971A2140827A638912
8380a2228246H26010Q538612c052872q499168D184782Q232580e528532k273462
8388g801994F382803M38418i517601J75036I732010l439004h131756b672744A1591769
8398B866285a2922329b472779I358061a292784r301704C462361R058864c855731
8407a0128225D720907L653138f912918k154817I542364k078596i096726L042200
8415f054526I982659C474750a0963377b650578A2295039A706059a1358284E89563
8424A0470933c475240q296755C530209Q410844d532038l053611F940060M42162
8432G382222h695001j105033I435681m012383i484467b153043A1298193B991349
8441a1897291b468138A1253609b171666p475870B416793R937187c510571p303665
8449a0814236E841652K781541g419167q34563H358028m05321h914467K772811
8457f141656A0160162B936932a0898157c071000A2706151A845808a0533972A404425
8466A0996478c586896p990871C462271Q119163e070882l515048G415838K94516
8474G710354h602498j06857H648851l595590a0233977c573713A0698523C575564
8483a1170451a574814A1459700a486262r058563B185774R715079c262206p635358
8491a0897564E659737K608742g237214p92532H434895p24816h773372L539452
8499e233920I546264C344200a0356156c593238A1883887B037589a0542299B219658
8508A1559229c087920q283372A774018Q203421e911079k936325H063855N0116
8516H113971f993557o40771H473941k592288a1104771c652075A0706127B450671
8525i569945a605430A1791400a430355r455522B634070P128052c150352o760058
8533i910410E295473M006294g255230l60054G565345l16069h634393L423400A0003763
8543C281744a0464220c483338A0453591E66501a0703589B088028Q870642a916922
8552a0748211B770381O150497e597381k819144G044733J610367f788387J92713
8560f595674H689998m229607i965776d713393A1105415B106617h974053a169739
8569A0839678f00040j1273241B402307O907735c294259n948484E008037M431761
8577I439798g997265L50799G593221p94239g018582Q55734A1018737C150566a0358946
8587b882817H832054B181153a0926699B160811Q462002b666537o389030A372943
8596I334763f232115k347016G442325J35759e550342j211745H176928l749649
8604D427279i371407c794699I569781B892199i847218d70124I428603b14591j0898396
8613a1112987B219422Q806527d074648k824023D524258L528144f061163k799236
8621h860399H456779l122203f364028K012687H550765l672329a1120244b044807
8630H230904B23935h198106H07691J0398793b928673o157372B366598N527044
8638G893642d193734m478168G792106j295919f040627n09534F919352j928678
8646D990674i692379b931611I541711B677555g549505a895648I537736a673867
8655i105827B247562P018631b228522o123510E563427Q79208f306288j674203
8663g980491E760358N079f732212c354582H030422m000190h930508c631474I120932
8673h93351o800023A46135R534530a390861p625041D315492J945802c432243m510749
8682g942992E202445K411259g793480L783064F238981k333621f278952J367606
8690d911346A0452341F01694g303765h16897F964037I6896i748158B472647N607333
8699H079980b643511l820355C644368L436111e186289j315832D684097l68880
8707D315217f512814K034573H336944C079326e869550b604950G841912c24503
8716i182647F27487O180070b74563o179697B884961N073175d628510j938473D046087
8726E473084e923846R45209G022503B871086e449557J645598G505124A229793
8735g973563H42700O123255G14167h256596G93098O504794e044241k97096B660527
8745F983439c411314l134326F130663B327482e598486P45650F356978k084631
8753D272347f405630B00594O845724A33510g199054a435446F588257b080750l672547
8762e753297B871764L904799b665365l736590C643061N16067e071787J467583
8770c604204F487683k564150d878174J833867E463657A039321f812232A06491
8779G259092A4564e359791b8019E736264c587049k588352C758668P53561a886257
8789c629308D584863j041028e794404J896140D416769B130988e047913h24120
8798F637588a97274n169343i80567E853853a699288l394699C053986J328475a810610
8808e228002C345706J660806d313546a943830D417427j585946d142096L39202
8816c802894D824104b13358m804631B87306M908026A139989d581723D29489M463715
8825D893204c665839p93523B425913J467888a756288j943872D111533j500798
8833B610735d497129J849148C915583A787689d297613a235682D808149h71624
8842c903302a7085E072717b87517m006155B132898J067603b263326k492054B082089
8852C580176c309957a101875C974034A697392c487224M2981C588250B26715c987580
8862F98437M190677E93100c652893A19673K919953b139505j664741B054810J408073
8871C462883a650533j466542B671938j109717c386749J058184C451590j396262
8879B055328c116670c65144C620710a059931j521113J257207C960249b36745l315818
8888c552563B892306j246244h43710k441967h6638C127433c686389f93437C368513
8898A052693b03091l077566C158545a70052l766689A435215P58551o91999b118874
8908a50383B643490c122237M5366A213041M70050a0621j848706A611985J94105
8917A806090c283601J236066I01513k5628g64698j74021D210593I47809b757382
8927c20755H4087f33568j906744A316338K484880i61142a69697P9494D03475b159043
8938c016585C422515G45881J27084c15515A074059k60953d406016C82420J128533
8947A510953E76235b26197n2363B707342b140324j79364e97975F5405Q11708i12735
8958C581052C92192g68434n40582R875E0327b322567I01286K110114G30933A44372
8969a630696B5086b148298j59911A499662m5694p01130j60321A26365a7955j432938
8979a450893j265613A678489q22842n9343J005849A74878J011259b783630J120743
8988a662887C76634a614152B746316a71995A807648A89784c057171F44173b323465
8998H23022C99144M89707J370256h07921a27999j074709M2793C48922a054585
9008A899680B7339R95705b80399n07958Q4278m43204A228593E40993R56735o77568
9018H20160c51128m29011p63438L40899N61073G27415Q86739o42794j21118a017280
9029a78873j233213b61502A58331J755611r46231b27694A202278i86141M33507
9038e52634m08106c88971A021195d10333D41421L5372d54363j32792j319988A717198
9049c71763D84717J64768k09838m8758b291488E64826B07560i25634E91614k62071
9059C29543J696465a474020m72599H99048a692016b7071o94425A684110o23411
9068A060699a377989c7139E18351a067457l00596h9724B258429G78416a074648
9078I66052C77869a944187R12293b10538A775382b09604r60672B213291i54855
9088a046175J54705A105048O42515a481233G59695J425641h52190J2586n10406
9097a350010A523495i14185p95408B077220k20329d95319j321027H46269c7449
9107a469343O01030B520637j043875a155297M49142A426130h81940j418187b67165
9117B876709b51168l76670A091906j37552a538759j137351A017096M32456e13360
9127c57252B610817j110412a995827L3048A753653c95375j494036A013715K138398
9136C152113C56253b049464f24237B068921a813490n47393A454413J161534c75610
9146a826850B256105A41528c151537a139125A668429J21273a295374f31636C398669
9156a202574k451819d07259A927209C63890a525124B092968J148237b566544M30113
9165b136431A39581N91578a050939j026237D267139j925227b041506R24614F35796
9175a07893l557605A69688M478955a01724o51131b44054A534954a460850k453031
9184c913881A930714J315609e16323p60131B725186D00412c532848J186303A984611
9194A741625b489556G51807K865256e10614l057734a260343B695103i06949j278137
9203b185086C078290j5792d24527k887339A378306n63487c429906a408804C241860
9213B317744b138826P41485B632266a147608k302551e74250C868634F48007b371872
9223G43606J796324a525264k422241A900591N53391e50325o84091A949145P34698
9232B683843d619659b248288B546651B10638h49941j81427E419575A40401c412114
9242b1112A553703b70155l348775B017000K159707a949060J22288I49491J210302
9251B159793c107276N83625C368719A463042b180760N74113C867694a09249l344992
9260c454241D60394K217202r60016c496363A208471J588110b268629k21009C15505
9270C255934a693371q36708C734219I17445b436139n22099B356589H45700c315883
9280A77282M055682G18474c099307H25631J378560a049871k907776A260736K543367
9289C804103b823299a201802A873988J054843a654166k750876D755911G9603b188175
9299f44058B171563P434e229464G21906K094991a403234M49804J33113D721641
9309a602836k723187B511218B55908a105390j828707C389101n1261b973419e00184
9319B303376H60725c550832a299367C687241I50071b647238B84866L563102a537225
9329c557048C23279K206753a488023j524171C212270j425734b386292p44510B344466
9339A632116c170934b92986C187581A009895c595370a246762C234673a918453
9348b076158A301038K835386B24212c920915B695845c47278j654303k96494B334704
9358D472779c481777C26669J978573e78617j599288j200915D714365f87079j225942
9367a913021B116493r08345m07456d042498A123675J722145b489207e98247A675489
9377B571345b158305j499164B716422E66625a852862D72534K659462j299462c136655
9387b579975B634926a838925o85793B089402O37917j256535b800112A585369M44584
9396B029953d377659a218795A240291J872366i00978j374827D576192a439849
9405b931065a440206A835423K30137b868630A693142K94986a060616j853716c62430
9415B784207a522033P13505B513447r00033a389365k497155B414210c61837j563239
9424a925076C55669K339137q06236b640224c41735A453063a501896k17700F72200
9434C271739C00143b177572B009098B24304b314930Q02103A193584J119635e42802
9444a511765C194402d54989k201453g90522A509975k69537b310882B011041P69958
9453B780999a860700Q52449l15459B059048h62442j459671C686942C29082b11938
9463b246904D37465P43260c188796F05923J459874E77596a7173j747527B818900
9473h29097j996564A096029l73365B28898a166272I90772L73180b850627O71012
9482b179615A173331d01744F6400h04178B274010H58712b725098h02621H20086
9492i43926K99073i7020B718752C13689a722899B53402C4745h79331p41800B030888
9503A863584d26160J94175A076442c68822j214920b48149A201042M304B93738
9513I0465J621329a407682k39422P68914a03715A050530d71874B225223I79463
9523a212224N98709l79240a98642k05242e8213B564862H29785h84978K10301b13491
9534a198039K60865C35994J917509G90707a68528B9106a673150e28237j434598
9543a962835A077977K22886A51404J275575i1896E6059a077167l76016H36917
9553h46731A946475E11274p0936e231k466606g06333R6314J36150A340477k9174
9563A311303l90355b900j066083N18656p68357d480G86569A96607P67356j79694
9573G84269a035017a18542j896537A18792K11831h09384B314776a12368C41352
9583f58800p30562H26238i54136H52024J078579A76927N97130a562806f13183
9593g71389q28578E11570J614550r11645a59239o8386r21450c70790j506385a26149
9604B180131a04632G55037A78643K1429f24379j541655A354264c26104e5263B64700
9615F98222l18634b175872d56161I72203m66285b17236A164892K84708h62952
9625b225930b88294D33549e88048C9409K167785p27582h30829j559961A262880
9635e832j851904E36463O46727J93924a567257E6597J956817a615476K61312a32931
9646B086431E7815a622981A861472E2641a427356r19671A314066K57226a362933
9656e96995B027022e8534k469087h2862B168393E06784a462010A112928J959252
9665C072180a590754p73577A140857r9409e60011k114814B971327p12172b640910
9675c58008G27727k1626b891523J284070D062899c55543j270412G51739M76683
9684A228422d02346l269346C18951K560500a631451J88604B404010o54101a315004
9694c443889B409885j121713c141120E07482K508798j184218b625167J123085
9702a502082C491530a869646j087211A512950J522847D26063c832545A920117
9711A659354c041541P91452B163623Q47511a954812M24874D451328E44893c410036
9721b073040C643718E27c622754A867864J664866g60860m191866B71947K703816
9730B975763a980201j66579D080894p97972b506297j123375A896987I16290c924304
9740h53239E539832A932744c644889e44292C241525b430190k195322G42934L472957
9749D215891B51502c484649C592536p53920c795414K90115A856617K234132b998609
9759a345204F220939d52500k860343J0606C791679A163466f101367C501607N29046
9768D030653a155581k952545i84891E132329c934015K14979E161950k124483a589327
9778d406973C254310o00654f619950a309813E928832A108702c582768a088983
9787E335849a203062n355105B099091K263108a098392k754673B575412K512312
9795E087724d574508O65492D455141j832331c416886J76931F591979A343799e561360
9805a311861C752859A367215f412295B084689M336178a713950k762705E76180
9814E687655c868687j405992D935558j554978b799347k119154D844110j865119
9822B978991f229164a013073E377100A582825e601115a492233F724034a775755
9831e562321B249799L786021a376450n187150C392740J342488e074109O85823
9839d388286D587863j021005d049237O1901G380679A280618f980326f34619D517554
9849A662080g158471D30279Q714184c668234o14682A505228L436333b009299o219478
9858h228777F600039k761486e239480b445800C863546Q53209g561849b394722
9867H485569b95168m406822a226147F887027h90724p502484B957255L632744b090078
9877e508365C713364K100990e135639q46456E342876j144291e603682b506997
9886G118922C014711f756722b370456G416210b73139o623093D17751P597809h51233
9896g372284C676407J895762c897833k665065E018889J284032e198076J835481
9904c362595E811934k393781g506095L439255H904338E86582e997762a54474G687454
9914c57914r028159B218989L589398b379810m078655D253402M094082f088149
9923e712915E496939k333439e625740N87345H871031C475047g136283e77569F401847
9933a03315r009752H26531Q377201i44007n947937C759637K918523d732388l344956
9942h077344D864405K581717f084727K547560H206016B880566g504820K110597
9950e394223H154528B027435h658311B224484O037015A31975h531863d7076G621937
9960d634322j940502E548293K147445d093926l074119E803105j596207h483294
9969d446452G990074C377913f769721a276113G536639e35119r188336A041298
9978H951828a602889n430414C280684M978618e593272k346965E699593K99674
9986E999267e175146O26829G720422l491378i127298d286341G176824A345523
9995h297279D69463R234670i8115q871052A147679O818395d348293l965075E343050
10005G862434d268969k559394F860601k649018h598887L982399H107751l919127
10013D188624h093979a075440I269673h43780q232019B25336R161615a105587
10022h365316D539376K732574e078050k837062E262986R37873f044495P8671H476516
10032C410764h350125c143960G954545B708452h900441A35903J0885431a886159
10041h395738A805497O019900b622224o800643F565542R17453e830696l6233E864656
10051E987903h385885L217036I524043C102925g709365a574621I592965F20336
10060i675648H15754Q554273b437523o155543C889898L776015d074679n065803
10068i140482F432749M40787g504180L359790G154757k104425h415499M183218
10076d232281A0219523H25958h122186d744I394607a29258j0363508B850442M942123
10085G792565d050032m328231E317819K595808e662472m77303G411584k293035
10093E118549h409862L594747H825023C331116h226818a858226A0399414c42702
10102i839484H86996P275190a345949p968628D232155M873870e858645j381222
10110g239867D873806J756605g045996J547713I735480D282499g596113L413853
10118d182260H734579A004952a0461433c60464I396114E88712i045647C099706
10127H336719e064179l949135C892145M796883e805049l23069H799894l908070
10135D891824g131707Q24979H536921C003187a0353866d40954I299580A064606
10144i815536f57693I286339c008176n431574D483396M432356c711439m466630
10152h178069E329234L70949g869930K264408A0349024D877406f614979K983694
10160c631285G685068A150203a2259227d85954H805782a41892o434929A620294
10169A1121624e541503m011153E282171j79670c777286l567213H723594k258464
10177F465130i066656c669449F443578k961309i144111b449332A1141085d23302
10186h269095c77412H351609a791176p289201E456051L036191c589497m188395
10194g777892E025330O16003h460515K151942H400888k944941g012964b147047
10203I095560E75314a0076032b108135H840465c96236p293608C449003N937699
10211I386702c199778o360906D656993J056386e421700p06127F877762m45940
10219F431822h771824c883643F984712B622346g898494c373958A1725876e40347
10228h010869A853529M802758a106822r928575D784669M280930e456545M92127
10236d964418D066040K760911g000278l51195I046121A562256f588574b075184
10245H493116C506417a0317595b80581H522997a747583n970817A981819O984629
10253H966448b681349n965897E168890P34912f246753N19232E365720R50406g243475
10263d265574H847760A281861g648966b375052H334176A992755h845090B925102
10272G589017b569266n825495A475836O706067e243330n34736F878310j006702
10280E871608d969048j671167F489235B373739g950692a559941G881503C296476
10289h597053c12371G966482a901831o321369A211337P322618b711618m638151
10297g349769E195029N8351d810769j318288F305612j82047g121494b771829G687145
10307A690294g667392b941516H181030H76091g844812C217784L853248b266966
10316h176415A106176N954148d711223m76724F730216r28345d108190k062289
10324f170479E855524B603449h679260a316676G276703B836750f084208a673544
10333G671595b320791o116470A915355N159118a043837n645088D085089J587769
10341E672858f477704J312884E029192o16157d249669L30397H060544A493677
10350h200823a998198F238483A556845f790626B301689O138934b809589l900222
10358f709811A427404M080030c111183k247628F410606q70486d565506j049092
10366e614598D705105A798437g186298a613552G538698B691904f598142C80125
10375E590523b127160n020810C78512P060398b178906l337554D797607n62265
10383D235342d369307j797193D952020p64546e208294a900463F875766A893222
10392g084739a855807E919614E66636e872307A772855N970652b069042m334342
10400f403384A438423K749590b615453k927511F158525j407816d207798J77820
10408d029978C724187j707445f964015a820456G106095A543760d204556g68898
10417E360290b262390m499543A678381M328174i88835m311273D195259l40148
10425C855111d353102o97482C927276p9806d986801a539132E827192A780646e740198
10435b863509E644404i41778m063023A917953L976597F79301f292018B809559
10444B439899d130658N27631B836746L054682d045010Q55362E538306b5098l823780
10453c848878O23211E404041A709642e423239A201838L244787a018344m623427
10461e641771I89291M305012a603904j835640B988107J398481d002960p32066
10469d735026B733052p01596b825571R89343G071049A581042d519199a739623
10478B308143d64045n859078A684093L756999F81180c113965I36036K516073d654764
10488d309535B302787J491262h87299j164019F069538E15477c843913J242763
10496b601150B511493J75557e128679B002338J968473a194748k922282a480640
10505D753992a782361q34404C960522j311888a715878l253701B457818G39629
10514c578266b97014D640682j186326b978144a143295B568869a664464l566943
10522e231407c60216D885653E84258a683352B505263L35344c128295j550938A948073
10532B138653A40917a061676C676468A643818e100727a325302A324239D95621
10541b250208b55943E588786a750460r69000A09071J41782i0915l528754C070289
10551C910810a286639l14308F76266j49515c662376a697884D213760A786957a227390
10561e7355B395044a842110j302825h31344C393191F71121b275382B532660j114758
10570A417902a684471j440838I22058J800589a822579e58575B939417F96511b370879
10580b896055B532479G31890a310209A058473K093668A28203b938077E7837Q75500
10589I33337f63311j104207A666986J440066a158381L45930H40241a15504j735053
10598a850557N6170B896802E27207i65190C24860R39739b961k481606F7924K233002
10608B300926c70293j290296A050103L29387a363624k51408A360497k81932d95248
10618f67947A217123D79117a877402L84897A201819C2550A6185Q42703O42373
10627A501261p12796b614565C97818N0083a629553f606j500B588212b80930j142201
10637a423131B266933f42966a41956r86371C74017J536447a499658F41850K35408
10646H77258a256139a2718j127901A192404E73945b118590A955693e03304k86821
10655g90125a66465m25795A585178i78889D67191O13306g49075B59166a443104
10665E02844B12012a120413A052317i9897E11948a013880M20016E98287a218025
10675A45622b25921F98828M19603a202202A373301a142797d90548C71922a039325
10685A636603e59643A022935A50240e47775C38534a507037c81765C54599b25335
10695A477610D04315K5421j80194a410125b26335j85396j18492I60806b42384
10705A549942c78143m72912D80305i46982G96134g88668E02259N85732g08084
10715C11428a430837B65168f5357r76094C212970e37140A047160e30034p17337
10724a247371I67523c834617E03024M96863l11618Q94631a212266A660166a741274
10734b523920A165190i3402B281933c00569A071832J95051a400531J43417C8404
10744c94378a78663B48743J854843G72406a789741g51641L69756o77683N9463
10753a000105E42880J996105I14528a361914A017949c58146j75725j389706A671433
10763A393633h13256A45860o167J66269b317166h07072A550400c70014H25838
10773c70775A860514C54432c118378A579586a20164F27684a060623D73810K166475
10782B640285b331782h86960F86090i2583A12586a456752C069695e09499p99082
10791a308581b33152C56481j05440b704680A183689Q57761C00015f05954I31994
10801A237633a653400o63040H42462L18233a021009d03680B163535F20607h77676
10811a705556B031312c42490j608278F06528K59184N42397b586797I35143J464152
10820B399295b349323d48507f6986A194723f92052j707360B802853b0149j575930
10829a596079e92018A634953p9515b280426A07003J218279a68717k568176A19032
10839B409666f50242q17489F36504J938652a425967j098360A776532C5813d94528
10849b345941B693501p86134b620991D89586M57180D12443b284522B75928L069458
10858C345386f92489r99168A82427J514137h64857k630438A845408m50691c46033
10868a498348B090717p36259b247004J086223A972754p76694b126613b11149B798680
10878d96850k304622c64635B786531b87327j735076A998654J0357i50981k536702
10887c487683A963624H51040a725309P95291B791925q29086b593235h67959A768280
10897a38747j247335b85132C781060a29231k156400A161429m56317a017308k828521
10906c845829B676428k11554a189370b13894A333979J99742c613332J315130C410662
10916I0008a141663c71664C028789f58154m110677A002504Q00852d02875o45586
10925a048461A440970K159957a917387j227524A313589E08920a333821K88068
10933a045753C242937j347058c053760a386239A857815a268238j004396e80082
10942D449388I01151b849003A608418n08820a995917r57239A682561K335865h58477
10952f70891A729176D40154b641837j53987B913822A290860a473667G40872K077600
10961B818472A74867d614003A83106K007855a412244K22137B089063R09260g73375
10971b858986A685881G25291b021949Q41547C299181j069976b788535g56756A989152
10981a048378j813634d59375D243840D32945b487267A564400k66935a402506j775886
10990c178392A334744K330001a736915Q48887B249048G05068c158946O02072B688754
11000I58036a838061G22239J859211E57868c660368g72720B628789a933552O00171
11009a333381B504675J86963a27650k642613A767902m11788b760391R94560A940457
11019A913025a978364b61236C173098I1301c178987a23905A606014F87331b666289
11029G87381J690368b113963O6017I46656J003649d69659j691818B950478H20637
11039b328025K92403A358099j08822b437617G33353K303626a28938j767145b05444
11049A918689a245450j342405A489592Q84533f37643j193986A770911H76792b182565
11059b058162A933485p38170a788696d04872B687425E54403b937732g01474A986403
11069d79029q33092G35630K249822a134512j949093A391385n48087a047267j30362
11078a177629B785066r57644b868960h76322A97066M37629b014542c65924C916539
11088c20179j273239i0367A144763f16480k668969B033957n23030a1122r68536
11097i79658F69143R02711b354034P06243A953966I07095a042643a67730A759090
11107a91649k576950c35867A701337c62097m89120A524713O48012d15335l173638
11116c588973A086605C52265g97419D48953J708245O61284b401562f97974C65000
11126a639776h00195q34360C733474A072586a972572A792399d20214P2618k333514
11135b681110I70070J266427i16384A29560r783K83668a432262o96077B506411
11145F96263d00293H41941L9510e82603k715354f45207A112327E19623c6160A742639
11156B054876c71662k100840c51364j81402p60317a4897B596909l77193f78415
11166a365271F98720a697452P97535b00750A169814P72207a553386A740343f8165
11176i69064j74245A63807K090936f34638B12846M44411a035155a53105k627747
11185b780852A613874o59760e72549A745127F18369k37450b007517Q07623F70262
11195f03348A112468J26658j20549n44906b014344C7417a088211J93046J27582
11204g67583I85582M59859g2473A7739N65061i33672k40940d27526C78852P46718
11214A125570e46480E54276j26976h01028A38129h21647A68961O80119d01206
11224A772955h87356A35841h61003O4038A089834f49184A435574n87953A76328
11234H21250a507003I434a607272b15104H71720B52873J356796b66199G21103
11244a292072b53472m24871g7066H23279l32336O55063c29910m61982B69184h98168
11255A57747L6741J089325E00993a73087E64817b29110C1126h79143E97623j43066
11265D54557J53317r6945F5582O19371a646919b11803g780B48492R31395a97662
11276B020493g12253l76764c40877j93394F68775a311556A034252J38759H5450
11286h43190L35694C8962a028487A59616J141692k13468A71445i09606I64672
11296a442660O61280a89433H25212N02960i73138A291319B70622a059165m44732
11305a503897b75694B203581e30858F85676P19840E92347a549631q69902A424429
11315e69173C4510Q19107L82462L3720b855572b43281A13773a040298K39863A191084
11326C479106f75356r06438F40507g24974p54740k36914B341711o95410g93243
11336g57902A156499d66544k552456c5570A912833o99199a015680A237606N59904
11345A797510b078347K328B49730J833812f26799L8133C110562A83607b143648
11355b576529I62566j28207b216529B193093J26074j148442b705885J102997A797037
11365b011021P54312I43592K176404B93367b800179B441065d39633k599939a491936
11375A579612J108654b639839b59439B401454g47093k380634b63491C521951A14874
11385a838435A200632P34521a683149j065432I93507R42559h01902j281057B945385
11395A828187c355797J127600A715973E30620c252316H97483L201412H56829b264265
11405g47439B973262b265888j441794B329729j81924F81551c457534B650798p72838
11414A877960d106414f75394A822274N17100a994189O07982D450161e71368k917126
11423c488494c44897C278149F86420d065694A959898J149332a437358k311417
11431c748775G00353J464755b448496K45178D024238j033505b928219J150990
11439a777229B798698A79032d505470h51851D359769G37704c127429E81858L029967
11448C611825a483506l822455A503201J096371h71132j934225C035287N90144
11456C625431d524938K118404C166193j451386b391281J027848E413903C41148
11465e357295e12303B530750c02847l631971B525595K687678a537783k841937
11473d379720B075451l95029c535346o1813D165958j77491c044068J401255D349745
11483A10002e451597a808109D771040A091852d092286A953754K340530a520082
11492e971683A998856K273306a609363j218320D512755p75842d054826j47980
11500d202806C724718A412176c738342f63807F035687A590591f137407a037359
11509C582956a753795l163854B268841M353677h70105l650856B805202o85935
11517B119267d745294J92819D534327n30977c672315J609566E458661E41197f441402
11527a457110D727592A053897d710173B060447L323930a831175l865065H31374
11536E042706b933027r04667E263569j603415d168030p00944C925954A492253
11545e441358e45708F437751B535070e953803h96440D740910b732394l058291
11553e790685A793336M821111h75436m334683C817550l72273d497533p9795D678067
11563C583612d086403J847166E653160A735293f749444a012442E494543E50962
11572e664405A743497N142449b551459l499589A844053K528185b369023l093925
11580e462948F164785j563479d603236Q06415D634123k069218f632319a285341
11589F591997A840444e634675a011402F908216a639586m867085A678955L599673
11597E278628a166093n706277D362098M07798d719820P82631D419598k08597e611741
11607c549831E815313A079504f144355a710486F688062A18159f330553A748902
11616F656355a808782n055117C434190R70988c211817k651699D990783O26565
11624E617348e787280b879860E321588k178805f329338b688536G879646C49085
11633e426896a50445F816040d48725p830593C158068K069941b319072l663192
11641e982264C097043L457664e877846J972706E321731j684630e079768J102996
11649c976772G624969A977689f862729h16291F210110b85050o948399A078014
11658G432388a426236n372998C531542J597639d432047j291691D640425J785306
11666F425731e119948J771961F805306B372015f266755b929342F846441A659703
11675g415590I77823N536013h15746p433585A664469N895075c450317j859396
11683e309713D872491J559343d172779j955957E847040k868037e817586b805554
11692G354435l485662h096052a310342F045236e86737p144364I06012P343014
11700H249026a272731m917808C577554J944584d411159k655697D927700P54752
11708E682452e008565J027244F968494B624645g924526c251517F817408A853111
11717g683599I26119O448706a737302p027084G51835O317347c436359k413564
11725e849923F017280N04587d415780j966268E417077k089232g815084b176591
11734F878238k513381f983122a818626G809701a646742o714345D68508P403169
11742G871677c07531o491879D688200J028037e399711j268626D223315J605163
11750E828478e337007J412911G434909B557208g475067b518717F802705A628351
11759g315271G90981P572456h45751o750704A315063N357374b672229m691629
11767g363858E365469J308728d633479k76413E339219j561490g807472c835649
11776F917528C422241f148502a440044H336986d20473q702692F94017N884534
11784F578551i32762o478812D430047K601798e220716j165850D096371R89569
11792E085940e695630J180225H084527C174769g359852b024060F533879I97114
11801h305696A15717Q168189h79291o297723B145633M278544c036560n136678
11809h173238D695045J242727d469896K6326E858331q23768g637475L417396F826618
11819H58838e939360f28054H639562H27349i044451G55776N160823b098606n212978
11828g311584C823901M016414d488559j844526D486526K4241f049908J318868
11836d731040G357292l069490g093043a670985G555906E61905h120222h47949
11845G350966d90121p140331C601378K596327c028070m675284C763921L024115
11853F788036e369530J606070F450619k533875e869979R49979G130658A576355
11862g103247b39264G767502F59874h718745I86465N746407b459611n053580C440063
11872H013567d166154j031466D402449l36047e505690L26508G968022C283311
11881f365783a826934F791040E37489h315021D66254P027729A17279f415222A661063
11891F893977d106778l180154C914025J955969d074665m25209G225405C545310
11900f555505J938710E839467B227138g300118H4529P543683I27335h160564B66252
11910F974364c243541l068128C952666L197392c109886m106976E034256j665000
11918C369256d890860J737740F726627j674800g088370b615836E796472e8333
11927g921599E07818Q426164A46456e305393B571563L043653d170431l350239
11935g520670C686893J409927c005022j523716F731368k050463g267693c037898
11944D779825B214328f095991a027395I202433e50122o005762f0590E880871i62597
11954g372250E184776P03642c582922k084579B817233J644565f153127b681005
11963F758117k472304e235022K455742F105186d81250o877646a55657G077029
11972D40445e779992C209171K272404b699931n157692B483810K257585d549699
11981b805772D884623L042e772843J970851F450001A65456e524540a204357G182915
11991F29357f511443A596569L063918a435019n232538D077213K197066d028264
12000c976660B439123J697969e738689J067489G053235B240598c552591J641903
12008a910688E963526A277294h788396F31948M581033e15104m746971A987786
12017G169763c450723k103646B570504J404524d137198L296E734369j882245d447809
12027b738398E630181F92014f098749d78292E658503A497994f518660A184987
12036D286662b402642l004061A893234M690284c402395n5296D995924k365388
12044B630536c806912r55433D651117j806345d763671B47535M970094A911145
12053f562310i64720E207305b018488l382014B054502L838964a434303l711886
12061e146189C158856N7358c538248o38016D957547j402466d512772a672030C873053
12071A397929e750254e09658E841923B55655d480241B39817L905876b411779m213777
12080f625556B857032J502322a602698j187356D246877r17195d693805J563926
12088c129879C112665j159233d375502f10347E207520A208883e309626a395235
12097D754997a778619l011373B996970J441574d85641m765855B659720L36382
12105B996102c917947J446426C661245L88718d002654J154680D277367A01088
12114d604415d40804D342253A148935c699383A213564K413566b275990l120849
12122e396839A865984K302265a559600j314766D074234j039271d895417J804934
12130c090483B224237j01181c350069f24921E576656D64551d353282g69149B960850
12140F1139d615500B924959J186007a590862j456973G85148K033645c097438O5390
12149c032048D569435k117666c061010J434583B695014G26070e293748d10877
12158D700263C26045b386080G32353J975071a214953l561586A712400J288822
12166C001222a631346M8940B444126J22412c463041O44918C101884A016121b495002
12176e22762D156547A042557c690195b31331B172486c49858l408117A704428J745890
12185C450318a220541j410013F53907J399295b604998k3176C292188A539689a492255
12195a625130B745311A369730d541209f89962B819745b16792j417184F29642K271507
12204B901149f10630l383629A516409P385a290457n48505A836103J168495c057207
12214a538943B767501d788j520313L93024C354236A170126c555929A088585J04004
12223A192589G5721c040644D30029L202119b485693a135102A833091F24150g55550
12233b977157C200868A053950a172489A87248J336318L17551c541679i46881A943194
12243f15401r85480A184122J244025C98361b600366B00684J113615a594220k18552
12252a812772A730505L08948b70439l64066B134486c8267k592633f47249A352544
12262A126272a818990G18733J105469d80659j663039b81208A730231f43177O7972
12271e75205A841970F68390b28730k522939A264365o02781a605745A088457m04884
12280F83573J173206b829609J356876A510798b632307f23889B46814J885916p49606
12289A383124b452544A383807e16637j196258M40385C57370K522237d14406a03497
12299A580242h52043n20177M68505D40072N98183a48772G37343R25688d01620
12309a895896b37657F44969k84696e67049A923187H9278c52728j046376f90727
12319C55676a133484B48725J674365B30999J61829a209571A49881a066553r12773
12328a979326A748618D63950J466488c93336C5431j4194a552567O88576J60017
12337g03974A551902A07344L95311J40845h98829J01167p62043A017237C88021
12347D19551J255687g63705I23224b014695h06572F26497b039934A070933B87669
12357D56713K0200a188980A49911g28852K14727B2912K38849J154749D77721A87077
12368E73121e25690n45537E52699g68918D19697P5267A28667J81364a447660a4178
12379d79533J83228H67446D5508P25544c88707j86718E9490f68547D97028j22637
12389C74391M87347d35311E44114e3834q37942L98814l25905E08862g3523D38678
12400A171299D00090G9772a379606d8498k55929r68593A145925E23983P41837
12409A265820g20676k33280E06879a500535d97451J43960F30288K46711g54673
12419A504729b07550j079036c08435J39391A289973b9910A3086J392704g04193
12429h15822J83540a55216A183056a504014I89693L07508i60917c52778p96769
12438a149547G11300c7011j055023B104760B74453J0219i24812o6247F99502a804766
12449G02817J145785D16855A21284f15421D09164e39316j878763E17567J446549
12458A964116F01661c00249I78731D8668b035147M26350C85322J302523b34924
12468G57142Q15279a25840k163149N38928C54569c3855j550480A993696l23224
12477A670472b20955j575021f49688C85040a401787e25728B375197A124696e54557
12487a510299g4826l458k306280G43467K226310A022395a027861l17650B8784
12497a743980m04828A634918J29246J66752h76221A211713m81501d006071a858114
12507A17607J172166A00572i897C105702H6984b286346J020869a50918E18128
12517a770322A705643O64061b33753j873214d8748B11862a099634K48929B198962
12527B354395i09336p1096E77666f00071j275908R34447C574176A485019a377136
12537A239872G4801a325149k558822C77756J984418E25895b91080A730407m71697
12546A258710b389760n21156G17740j2534h74016A08824K682586D39071b076097
12556g69450C60308a26962k446956A748484J003925f78178m96649b96635A432938
12566b475134M83676B273678q36729G9134a011223A354519o11565c496702a076886
12576A859909m44930a470136A705763N93748e67053j940418h04970A659492a140198
12586g99411A667890o5075f70713k406313A753696B30706a808924c15082A513695
12596A960840b423868D3241J383840i91091o96977A09188L133652a47573k120279
12605b267852A752542C80503a921502k75395A336960M01278f56391K29167B840118
12615D73881b997978J495583C72766J216483b458955A812390K109002a032546
12624a089942L7717H35075g04690k558260C809616A477631g78939k9845F73488
12634B660229c244028f22849B594081A49426a143078L21802A677780g11632k361899
12643c073531C32090J787816G92051a860990A914331n65754b258829o5832I09411
12653B173232a291225B49243K551512j369403b561221J68240A087948e29262k003198
12662b532460A653432Q26485B35014b267252b92096A255504g35844j381722B539678
12672B368376i5097j019160C29341Q70066c750605g09784B920012G22158g07192
12682a208072B431117a144345k506475A233877l21335L91674a709795H90431J737828
12691B628259c672282a365501E388J050466a84662j253763C722484A80743b748807
12701i89805b31718A126450b424376A373620K227368f81352q46731c53179D42978
12711a038502j131499A924695P85013g19313r9642E14251c79481k403926a198774
12721C469539G04936i25965D63186M97807B30035c598261B98834J479905E8194
12731c65036I51743K036244b203051k0875G59102C30757c01867r57930C391583
12741A097907b343173H589c77171A107880b998033A153722J972514a079121b16781
12751a085897A274172a383651j162132B617197D36694r0434g95962H50187K55687
12760A105874c767625e88189A528400E82131h5944F39896J558676E44334c081500
12770B13089O35047d10313j78066A005443K037247a029449r74142A255566a272334
12780i35544n11327A357858J475703a863903A525683E63013a55044j992693K78547
12789a869190B412232e81356J53699A152036K90072h5514k591414A600426B67483
12799e20793j20534A197729L67279b339216a52837E02880k5818e44685A06554
12809B830078g58751k79228B81700b42310A2867b388153A756444O34670b18541
12819H34538c1063C16135a970762J71497A638474F82020a91270A125213r5761
12828A029452l57012b541125a205843I91544h00752L51505A363686m97404l81052
12837D85230b267470A492771B35385a298477B77521n3322J579259a536052M9579
12846a486473A340219a594484a90396E02419R01161K66436a866237E15097a166697
12856a157761c99019J36861B716720a10698A18464K90562i51036L64208r70123
12865a556951H21255C3350h3683F66391j30819o4422a865398E58146I922M80002
12875D89924j51097j63829J070858g57359J33890K46761K1153F61125G6610J463260
12885A539870k26937a496344d14777k20717K25839F1518K76386R82910l36635
12894I84179e61003I03513a015549a72163p30545H4418J981457c57387B96461
12904F64364a359437F83036a671720F28690B45219i24856A794172b049832F74747
12914a082154J74443A586680d29369A758406F77654d67223A36519b254440A22769
12924a076184F00725J582916E9005Q62135b77077n50908k2345j98304i1267G97562
12935F41989P39137A88325p5428a085363c93366A79677c77126P5718E4488N9063
12945A13551f50252K72303F66315C10282B2290L5050O81819L5137a436308A15364
12956g26002a30080l10857G9544K218277D70259e65375A76320a481397b38663
12966b222201H98854N63290h94809A081142D46513N9569h64918j082193A364808
12976e36748l24818A080526h3236A171305a560262i8775A408437a314785d88934
12986I22959k04031k31951a478656A668261I2995a250130C57421J21151J039809
12995A518381a546495g49373A598099a565739K65753c20836A030052m89723a321430
13005A627633G29240a182269m63143D52425P36513a470318A6464J779866n90169
13014A206161a856216f85856H67075e65136j102659B11117K000104C62194b121537
13024F59089j6541c75569j616250I20664J427955a287700c33582A232576n51973
13033F80603b039356L64424A756892H02823a234568G67981J429311d11015k493002
13042b904017a033902A185849b00163j366173B251483p37941a058375r34428c80783
13052B138178b583957b87502B905818D50924g32859j094791A838515g0737l321130
13061c391867A479860K01414F12308b249512D92863K178438b115894q9291A798179
13071B416468h99008m87195A716480n69098b694335L6922B938229H54167a588004
13081F58333J456341F87284d014085F41955J008810a230073M37106A019144K233660
13090C252804a492290j223593B076261C12383a511751p78799C401813j415583
13098A986230c665508c33312A169630n63378c247966D23842L263129C451b757533
13108C4906K791918a711114j014098B248825J5856a458186q52065B397523A047772
13118c279430a375595B123922P5667c507394I90411K367403g59785k518534i28565
13128C826679i60373j864421C099804l22315a248459k849682A847139m15628c232171
13138a338522C319160m62110d424087a97610B607307b25119l024577f63000D968742
13148i82956k303424H61492P95359c44441m934726C820712r87631c753358a139556
13158A177903J558094c953897a886637D261568G47294b917533a49360C919882
13167F72304d738511G285L250219a277076j721761B137322P22295a695998k415118
13176d111116B351292L88376c498943a600671C037688j76152c401354a466544
13185D687351b48738l761006A86883L215563A30322e267811B697608N80396a625155
13195c484946A384846L053002c843927J816800D205398j911616c665438J107050
13203b558388C793792C99378d293415e02780D250664A470470d907517H47979K797929
13212C645908b155850k146818A182207L824969b378737o43149C481761j535529
13220A946232c427613q7385D267756j594972e147189A33974M253385F24398e109151
13230i62657D670564h31430l495142B883431R39365a247729l580283A614110K292854
13239C906964d475049b142063D785991j961934c220317J4496C359466G15499f602216
13249A89518M499035A632102c974246C84050N329401c166614k168743B288152
13258C805613a126153k362493D802102j346289d792936J120194C363066q16721
13266B546345d917383e59722E567694E26549e790143f20345D577349f66968l895290
13275d562258B973469K273123a759611l907106B394340J165190d506056J646846
13283b859210D998055o66324c593132J146313D591844B10872f906647f05327E440007
13293A891504d983540A601289L790473b970557k492473A645982L199587b406082
13302c917521E639481B622908d758216Q46562C213028K14263e848153D44425N827608
13311F272033D52370e171140a516207E671888a339585m800923C827411J152029
13319D979440a317092l542880A916125K694532e014117J29675E405895k492665
13327B913230d160451a774216D574438A807925g218141d57649E305226F1184d466643
13337F28939N601864b390951m718314B612366J619225b830345j455493E350359
13346D358313e000529J673962D028304r40621f299336i26859F838913A068315
13355d787028i86456F412970b369403m441807C014123J281896i60675m331380
13363e292055C714644J423320e828649K494781D080618k38956d227395J373549
13371b853846G325092A091487f179398g38410D753678I71588f289923A598654
13380F127888b343256l612470B181512J728534b725023j822397E148790j01574
13388E047216d636606J387674D038605j946543e931419b894842G884274A015306
13397d915476I99800L925679d18220q508077B554444K572685c177666J29077B484875
13407F449724e336245K76022E533973B188076d253228J768010G016180A675533
13416g981316d33024D692202F03975e843502B213082N154038b130162l620086
13424e750248A063096M169053d252949q52224E910285j545405c222259n68127
13432c790386D414201A980556g847720a311025F273480A693289e879536E82899
13441F602724a929019n122790A530550M339856b081044k051456C963413L79590
13449D343003e055824j386179E104861k340520d546373e34249F391204C092209
13458h807680i89232D565181a560412k746326E08445Q210261a919189m440137
13466f359326C221372n36910c175251l150972F115540m75602e150936a838255
13475C148224o89077g381382b210796G468961A239534d761272E25111N595462
13483F120573b271545n236582B190366L483103a029320l406430D745299k47319
13491D497980e603982L48420C270658P57481f026201e28226G765058B401241f118462
13501b689125E508608a273521n101937B710218M219905A33890f700934B855072
13510C613195e285861J32004D155083J691710d408304b163228D317417A649958
13519f572479c206373G473425A312955d735730A399454L920061e67925q303876
13527h871801A939335L292145b862729J46278C569252K633995d791674q82367
13535e674041D009634A748208e244786a833582F654902l268089f380963a291915
13544E160816f68277n904280A258814M451461h61556m676934B558290K241485
13552D799775e160825L41085C124881J921525c777145J143271F563518A390994
13561f447565b001835D565472B135478f276698A557817M921717a306387n136879
13569f443266G38922M305057c450737j560064E216586k012c217618j172716D060177
13579B811358f057180b933752E672314B805126e512873a22940E351473i04048
13588g282887F72142N035487h81230l779374C503700J052118c418906k458059
13596e876965C208384O58224d541722a634245E850884B732416e989893b785231
13605D701241A49000e993348A176830M420754F5875f052697A253145L452229c799634
13615e381925D131909O60588b415558q76245D016031j143109f727590b480877
13624D798031B180457d561619f16361F270729i66212n827307G81860L201839f69044
13634e004705C386470K378913d402216r6587B705945n2628d175962J338604F314601
13644B881995e743911a760171C429504D94263e751696I30298N651521h13762m339123
13653e152885A521826K802603b921292k026971D391001k06524b833110l82828
13661c215938D074748j482533e975999K909134D652520k323803d683530D42297
13670E994453c94335n392692C44884M191944a228675l233689C467217R48582b872117
13680d616456B785441R15555d504930K158651E054160B526496d967148a707659
13689C758601D96963e100811D88325N453004d77159l766103A287948J961976b800538
13699e990850D409422p19344c237148J358977B256846R08521f005439b068186
13708E367281E29573b437287g29099E630234i01792n124216A850634R55080f1478
13718d502167B646135J779762c590596R2245B304090R19918c593945J303875D802427
13728B206546d081415a498768D141738b28140m397179E42485M467122F12018d898106
13738B335184Q01575b709320j587816A524871K534137c400884a691265D279618
13747B728040c125744J8732C995101G08947d082972a66167D766295A112963e474221
13757A552398J315630a845126j921418A485360L275066c018709N87295B230764
13766B144940b349790j098171E083547A482635c472396C43211K000605A003673
13775e738606c49450C604638a026251j517039A706441L421279a748113k954000
13783d702113A789177L29503c223815J523806C804646p34907b495485J114244
13791a381241C089868D87356d865986a29569C372985I46069c011277D87574L129422
13800C616996b899034J02856A291785K406081e29446k031868C637343G85609b898179
13810b397907B212242O21891c221969G62722K661973C53366c624263a564083B973050
13820a177493j811473B344741J801794B83836c356393B323524I94362c262250
13829a504905A833965J518654b640363a06321B523464c20685k742686a287993
13838D076974F52492b605695A457424N25915i76366k967195A294643J462266a414436
13848g73962B284898p66798c124625N19148A378626k3261b675650A280515K708661
13857C989176D24609b114665R59130A776129g39648k851038B401819m96524E82597
13867b495346I00974J161670c807452h31835A445555O71552a148831k07445B583457
13877a56040k352160d46093B203763r98792b628432A365846O80037a206552j536698
13886b743250C23878K212705a098884M15788B087899j87069b281495N09375A145390
13896E12982a508452d57555B621054F12578b274509B66174J041661f52255j795432
13905b447687A445770P83652d85562j534978H95283J67762b090386h47482A570826
13915A428658a189904d66648B162379f33076j397616e06350A029910J84101b468741
13925A664033K90851a374313K28546c89931A635773a321118M6154B426328F3091
13935f23744l9250H92746N53190b131976B98975J309500D13250i81467a90914
13945H56618d86194k179213A374587n916a51884O0645A97106R95577a833487L99406
13955a434081A351596D54866b99891C72426R76857D43714b492138a32004l72796
13964e04800E84235i43095F02352J521219e83197o46222b66073C47968b63775
13974g49637B271731H71336A24625a13837m06572F53128a901939i7579A411828
13984F30664c20965A7207N85280a066594o06521F3283K71265M12279i4164E94658
13995F27430h12179o14748e4667F66475A59112L75227P86992n43259a844084a08847
14006a289606C1167a38302B30885J889175d57638k8192A33188g72767F00580a198983
14017A542160q6e54644A260147a973302E25611a431100M21746B032401a49426
14027I16185C69973c38486g0560k470198B6503b75920D80028K5449A47236P26932
14037H74168g81959a71940n97018B52633L1974J94532K09226p7448c27022k00984
14047e28006k152a10982G9118Q81176D34021A81477d66200l49574q26435d23721
14058D50824j36317R24600a95541A289870a112174J98672b71532l87616A089099
14068D03452P40394L13966a135912H16119a095761C22338d22567C86512J639013
14077B025525a367274H20667e19254r2641I082a084540A660543B06897D9108a93211
14088e98973D75142a733808E13017P21341B11995M90890C19943L45126h90119
14098a347885B20983h1695H100K3269J19480K05227i63204l83915F82548b60191
14109a61232I17741D42878P76718a395430A06021J55982a276329C11175b44065
14119A836246f51523r70946F93856a029559a74404k63467H44538M68310f82564
14129H07111h731E19857a930234b02147A607149A39910n3032c7460G67841i91425
14140a331293F80653B80622p626d3898A045755N15919a568448a93820G79595H0482
14151h79327E41585N15434D13744a614530I1256N59377h03008k00133F93607J128373
14161A821980b32842m43380A552056c20853r60077M64959G85339O15121a588621
14171F04714L46591l93715a582450J90387A733689h41130k98688H94952k3818
14180H71134D01754a850130H23047o4223a514520c26442G07377P91479a189713
14190e94182A778659g32289r73752B43896R42441n36464a169945B54958N88987
14199H43945i87696j277979G55361P98844a30930p0304A662887n28828b032334
14209a535294H20621C96137a113000A01024J738994B70927b263452f25374E35261
14219a070075J24639A793233M21451C48266b028039A41695M63908a852157h08336
14229A301418R73460A60857f66756A734772a060030j461947f02204A379368K10498
14238A589866i18357A733463n61957a029584j133470c82875A635704a131479d86756
14248A471200m54912a650913m8997A194868E67681f10336I14710J111607H75004
14258b702189c77001D91454g44490r35362A254851J422968d07968o54984C66176
14268a20347k222147P56558A894865J83827b10591D0365J648886b87844l188711
14277c476555b53656I90751l22642i60907A230235Q44226g87867j026973b81436
14287A545211i20915c32167A783248m27699a425530m17609A263079D43192a601300
14297H99590O85560K30614b911297e74991A224722a829895N37149H94776J595378
14306B490154B24339a364608H42345B19322b000755L63307I70105O04482g82264
14316H6722J847323G94670c261733B14362Q30333C5986i22780E73913J385068
14325A958981i32838o90205D04233K76850d55688p74775B011350q01216a661315
14335f80293G83912J7584b206340a70073B176093p01254a294120A2170J240590
14344A252760a145763j714743B90014J365616A74263i23574B136338n25080a686339
14354a710818C28672P05686a622642F49498P80061o58583a695891h28110B151768
14364d11340r69720G58371J097265f5199k189193A062459l98641a450942e41028
14374A504923J312486h70888c35870A368065d54752k377764h87410A839171o20896
14383A218275c64190G83243N36364C5867c506185b60550G29751a38900k44957
14392c83857B028478K12833a531927M58644B44586c37093n55065B3484J988250
14401B011734G91373a747745c48014E94670e7797j544043A444193R28985A73730
14411a614285B67125e1112j681159h58444I83413J267139c62231J53715A593473
14421f37511j858027N78622A289372K31496e67005B067747p23248a88675k720025
14430b908700a328158A079996a285199C89922K121186o49045f91856j532530D50351
14440c39530j011880B86453J692492q2348a439881b52086D70554h75901n97402
14449a473303E39868J843942G97165a184093G59008e20315j723764a074455D23158
14459B282315F98583l1980Q63666i07851q48295p8346C96304Q63019a228656B212219
14470H01638a7532j621288M98430A317828a544036F26497J022576p62300b84119
14480b417459A99313g33726l63401I28581J80328J076392i49838a56659D12269
14490a264127k71532f6258A662766p48186f56905I79093D8180a936751L57426
[truncated: 584,655 more chars]
