# Supplementary material for: NMR data of a Grubbs 2nd generation catalyst p-cresolate derivative
Source: Data Brief. 2020 Dec 8;34:106634. doi: 10.1016/j.dib.2020.106634 (PMC7744701; doi:10.1016/j.dib.2020.106634)
Supplement: Supplementary file 1 [file mmc1.zip › NMR raw data/NMR raw data_dx format/1H_compound3.dx]

##TITLE=GII-phenoxide catalyst , 1H, CDCl3, 14/06/2019
##JCAMPDX= 6.0         $$ Bruker NMR compound JCAMP-DX V2.0
##DATA TYPE= LINK
##BLOCKS=   2
##TITLE=GII-phenoxide catalyst , 1H, CDCl3, 14/06/2019
##JCAMPDX= 6.0         $$ Bruker NMR JCAMP-DX V2.0
##DATA TYPE= NMR FID
##DATA CLASS= NTUPLES
##ORIGIN= Bruker BioSpin GmbH
##OWNER= nmr
$$ 1.83.2.2.2.1 TOPSPIN		Version 3.2
$$ 2020-11-02 11:11:54.695 +0200  nmr@CZC1203073
$$ Compression mode = diff/dup
##.OBSERVE FREQUENCY= 600.2860028
##.OBSERVE NUCLEUS= ^1H
##.DELAY= (6.5, 6.5)
##.ACQUISITION MODE= SIMULTANEOUS (DQD)
##.ACQUISITION SCHEME= undefined
##.AVERAGES= 32
##.DIGITISER RES= 22
##SPECTROMETER/DATA SYSTEM= spect
##.PULSE SEQUENCE= zg30
##.SOLVENT NAME= CDCl3
##.SHIFT REFERENCE= INTERNAL, CDCl3, 1, 4.113682
##AUDIT TRAIL= $$ (NUMBER, WHEN, WHO, WHERE, PROCESS, VERSION, WHAT)
$$ ##TITLE= Audit trail, TOPSPIN		Version 3.2
$$ ##JCAMPDX= 5.01
$$ ##ORIGIN= Bruker BioSpin GmbH
$$ ##OWNER= nmr
$$ $$ Z:\Data\IPC2019/Rudi/66/audita.txt
$$ ##AUDIT TRAIL=  $$ (NUMBER, WHEN, WHO, WHERE, PROCESS, VERSION, WHAT)
(   1,<2019-06-14 12:28:15.689 +0200>,<nmr>,<CZC1203073>,<go>,<TOPSPIN 3.2>,
      <created by zg
	started at 2019-06-14 12:26:27.752 +0200,
	POWCHK disabled, PULCHK disabled,
       configuration hash MD5:
       4C B2 51 CF BF C7 56 87 40 4A A5 6E 64 86 05 F4
       data hash MD5: 64K
       42 7A 95 AB F9 63 7D D5 62 85 11 56 9E 5F 59 E8>)
$$ ##END=
$$ 
$$ $$ hash MD5
$$ $$ 88 A3 0F E6 6E 7E 4E 55 1E 23 63 57 59 B7 EF 82
##$RELAX= 
##$BRUKER FILE EXP=format.temp
$$ EDIT_PAR COMMAND FILE
$$ 
$$ DI_MODE         LONG
$$ ED_ENTRY        ACQU
$$ ORDER           FILE
$$ 
$$ 
$$ HEADER		"F2 - Acquisition Parameters"
$$ T_NAME		Date_
$$ 		TYPE	R64
$$ 		CLASS	ACQU
$$ 		SUBRANGE 0.0 50000000
$$ 		REL	"Date_=itodate(DATE)"
$$ 		INV_REL	"DATE=datetoi(Date_,DATE)"
$$ 		FORMAT	"%14.0f"
$$ 		TEXT	" "
$$ END
$$ T_NAME		Time
$$ 		TYPE	R32
$$ 		CLASS	ACQU
$$ 		SUBRANGE 0.0 1000000
$$ 		REL	"Time=itotime(DATE)"
$$ 		INV_REL	"DATE=timetoi(Time,DATE)"
$$ 		FORMAT	"%14.2f"
$$ 		TEXT	" "
$$ END
$$ NAME		INSTRUM
$$ 		TEXT	" "
$$ END
$$ NAME		PROBHD
$$ 		FORMAT	"%14.14s"
$$ 		TEXT	" "
$$ END
$$ NAME		PULPROG
$$ 		TEXT	" "
$$ END
$$ NAME		TD
$$ 		TEXT	" "
$$ END
$$ NAME		SOLVENT
$$ 		TEXT	" "
$$ END
$$ NAME		NS
$$ 		TEXT	" "
$$ END
$$ NAME		DS
$$ 		TEXT	" "
$$ END
$$ T_NAME		SWH
$$ 		TYPE	R32
$$ 		CLASS	ACQU
$$ 		SUBRANGE 0.0 1e8
$$ 		REL	"SWH=SW*SFO1"
$$ 		INV_REL "SW=SWH/SFO1"
$$ 		UNIT	"Hz"
$$ 		FORMAT	"%14.3f Hz"
$$ 		TEXT	" "
$$ END
$$ T_NAME          FIDRES
$$                 TYPE    R32
$$                 CLASS   ACQU
$$                 SUBRANGE 0.0 100000
$$                 REL     "FIDRES=SW*SFO1/TD"
$$                 INV_REL "TD = nextpow(SW*SFO1/FIDRES)"
$$ 		UNIT	"Hz"
$$ 		FORMAT	"%14.6f Hz"
$$ 		TEXT	" "
$$ END
$$ T_NAME          AQ
$$ 		TYPE	R32
$$ 		CLASS	ACQU
$$ 		SUBRANGE 0.0 1000
$$ 		REL	"AQ=aqcalc(SW,SFO1,TD,DIGTYP)"
$$ 		INV_REL	"TD=tdcalc(SW,SFO1,1.0e6*AQ,DIGTYP)"
$$ 		UNIT	"sec"
$$ 		FORMAT	"%14.7f sec"
$$ 		TEXT	" "
$$ END
$$ NAME		RG
$$ 		TEXT	" "
$$ END
$$ T_NAME          DW
$$ 		TYPE	R32
$$ 		CLASS	ACQU
$$ 		SUBRANGE 0.0 1000000
$$ 		REL	"DW=1/(2*SW*SFO1)"
$$ 		INV_REL	"SW=1000000/(2*(0.005+DW)*SFO1)"
$$ 		UNIT	"usec"
$$ 		FORMAT	"%14.3lf usec"
$$ 		TEXT	" "
$$ END
$$ NAME		DE
$$ 		FORMAT	"%14.2f usec"
$$ 		TEXT	" "
$$ END
$$ NAME		TE
$$ 		FORMAT	"%14.1f K"
$$ 		TEXT	" "
$$ END
$$ T_NAME		D1
$$ 		TYPE	R32
$$ 		CLASS	ACQU
$$ 		SUBRANGE 0.0 1e38
$$ 		REL	"D1=D[1]"
$$ 		INV_REL	"D[1]=D1"
$$ 		UNIT	"sec"
$$ 		FORMAT	"%14.8f sec"
$$ 		TEXT	" "
$$ END
$$ NAME		TD0
$$ 		TEXT	" "
$$ END
$$ HEADER		"======== CHANNEL f1 ========"
$$ NAME		SFO1
$$ 		FORMAT	"%14.7f MHz"
$$ 		TEXT	" "
$$ END
$$ NAME		NUC1
$$ 		NONEDIT
$$ 		TEXT	" "
$$ END
$$ T_NAME		P1
$$ 		TYPE	R32
$$ 		CLASS	ACQU
$$ 		SUBRANGE 0.0 1.0e10
$$ 		REL	"P1=P[1]"
$$ 		INV_REL	"P[1]=P1"
$$ 		UNIT	"usec"
$$ 		FORMAT	"%14.2f usec"
$$ 		TEXT	" "
$$ END
$$ T_NAME		PLW1
$$ 		TYPE	R32
$$ 		CLASS	ACQU
$$ 		SUBRANGE 0 63.2
$$ 		REL	"PLW1=PLW[1]"
$$ 		INV_REL	"PLW[1]=PLW1"
$$ 		UNIT	"W"
$$ 		FORMAT	"%14.8f W"
$$ 		TEXT	"power PLW1 "
$$ END
##$RELAX= 
##$BRUKER FILE EXP=scon2
$$ ##TITLE= Parameter file, TOPSPIN		Version 3.2
$$ ##JCAMPDX= 5.0
$$ ##DATATYPE= Parameter Values
$$ ##NPOINTS= 1	$$ modification sequence number
$$ ##ORIGIN= Bruker BioSpin GmbH
$$ ##OWNER= nmr
$$ $$ 2019-06-14 12:26:27.333 +0200  nmr@CZC1203073
$$ $$ Z:\Data\IPC2019/Rudi/66/scon2
$$ $$ process C:\Bruker\TopSpin3.2.7\prog\mod\go.exe
$$ ##$BLKTR= (0..19)
3 3 3 3 3 3 3 3 3 3 3 3 3 3 3 3 3 3 3 3
$$ ##$DE1= 4.5
$$ ##$DEADC= 0.5
$$ ##$DEPA= 4.5
$$ ##$DERX= 1.5
$$ ##$FILCOR= 0
$$ ##$GRADCHAN= 0
$$ ##$GRADPRE= (0..1)
10 10
$$ ##$HD_BLKTR= (0..19)
1 1 1 1 1 1 1 1 1 1 1 1 1 1 1 1 1 1 1 1
$$ ##$HD_DE1= 5
$$ ##$HD_DEADC= 0
$$ ##$HD_DEPA= 2.5
$$ ##$HD_DERX= 0
$$ ##END=
##$RELAX= 
##$BRUKER FILE EXP=pulseprogram
$$ # 1 "C:/Bruker/TopSpin3.2.7/exp/stan/nmr/lists/pp/zg30"
$$ ;zg30
$$ ;avance-version (12/01/11)
$$ ;1D sequence
$$ ;using 30 degree flip angle
$$ ;
$$ ;$CLASS=HighRes
$$ ;$DIM=1D
$$ ;$TYPE=
$$ ;$SUBTYPE=
$$ ;$COMMENT=
$$ ;$RECOMMEND=y
$$ 
$$ 
$$ # 1 "C:/Bruker/TopSpin3.2.7/exp/stan/nmr/lists/pp/Avance.incl" 1
$$ ;Avance2.incl
$$ ;   for TCU3
$$ ;
$$ ;avance-version (13/06/17)
$$ ;
$$ ;$CLASS=HighRes Incl
$$ ;$COMMENT=
$$ # 145 "C:/Bruker/TopSpin3.2.7/exp/stan/nmr/lists/pp/Avance.incl"
$$ ;$Id: Avance2.incl,v 1.23.8.3 2013/08/30 09:44:49 ber Exp $
$$ # 14 "C:/Bruker/TopSpin3.2.7/exp/stan/nmr/lists/pp/zg30" 2
$$ 
$$ 
$$ # 17 "C:/Bruker/TopSpin3.2.7/exp/stan/nmr/lists/pp/zg30"
$$ "acqt0=-p1*0.66/3.1416"
$$ 
$$ 
$$ # 1 "mc_line 20 file C:/Bruker/TopSpin3.2.7/exp/stan/nmr/lists/pp/zg30 exp. def. part of mc cmd. before ze"
$$ define delay MCWRK
$$ define delay MCREST
$$ "MCREST = 30m - 30m"
$$ "MCWRK = 0.333333*30m"
$$ 
$$     dccorr
$$ # 20 "C:/Bruker/TopSpin3.2.7/exp/stan/nmr/lists/pp/zg30"
$$ 1 ze
$$ # 1 "mc_line 20 file C:/Bruker/TopSpin3.2.7/exp/stan/nmr/lists/pp/zg30 exp. def. of mc cmd. after ze"
$$ # 21 "C:/Bruker/TopSpin3.2.7/exp/stan/nmr/lists/pp/zg30"
$$ # 1 "mc_line 21 file C:/Bruker/TopSpin3.2.7/exp/stan/nmr/lists/pp/zg30 exp. start label for mc cmd."
$$ 2 MCWRK  * 2
$$ LBLF0, MCWRK
$$   MCREST
$$ # 22 "C:/Bruker/TopSpin3.2.7/exp/stan/nmr/lists/pp/zg30"
$$   d1
$$   p1*0.33 ph1
$$   go=2 ph31
$$ # 1 "mc_line 25 file C:/Bruker/TopSpin3.2.7/exp/stan/nmr/lists/pp/zg30 exp. mc cmd. in line"
$$   MCWRK wr #0
$$   MCWRK zd
$$   lo to LBLF0 times td0
$$ 
$$   MCWRK
$$ # 26 "C:/Bruker/TopSpin3.2.7/exp/stan/nmr/lists/pp/zg30"
$$ exit
$$ # 29 "C:/Bruker/TopSpin3.2.7/exp/stan/nmr/lists/pp/zg30"
$$ ph1=0 2 2 0 1 3 3 1
$$ ph31=0 2 2 0 1 3 3 1
$$ 
$$ 
$$ ;pl1 : f1 channel - power level for pulse (default)
$$ ;p1 : f1 channel -  90 degree high power pulse
$$ ;d1 : relaxation delay; 1-5 * T1
$$ ;ns: 1 * n, total number of scans: NS * TD0
$$ # 40 "C:/Bruker/TopSpin3.2.7/exp/stan/nmr/lists/pp/zg30"
$$ ;$Id: zg30,v 1.11.6.1 2012/01/31 17:56:41 ber Exp $
##$RELAX= 
##$BRUKER FILE EXP=uxnmr.par
$$ ##TITLE= Parameter file, TOPSPIN		Version 3.2
$$ ##JCAMPDX= 5.0
$$ ##DATATYPE= Parameter Values
$$ ##NPOINTS= 175	$$ modification sequence number
$$ ##ORIGIN= Bruker BioSpin GmbH
$$ ##OWNER= nmrsu
$$ $$ 2018-01-24 12:37:40.901 +0200  nmr@CZC1203073
$$ $$ C:/Bruker/TopSpin3.2.7/conf/instr/spect/uxnmr.par
$$ $$ process C:\Bruker\TopSpin3.2.7\prog\mod\hconfserver.exe
$$ ##$ACB= 1
$$ ##$ACBTAT= (0..23)
0 88 72 88 50 0 0 0 0 0 0 0 0 0 0 0 0 0 0 0 0 0 0 0
$$ ##$ACBTBA= (0..23)
0 40 30 90 0 0 0 0 0 0 0 0 0 0 0 0 0 0 0 0 0 0 0 0
$$ ##$ACBTBLK= (0..23)
0 0 0 0 0 0 0 0 0 0 0 0 0 0 0 0 0 0 0 0 0 0 0 0
$$ ##$ACBTCTL= (0..23)
0 1 1 1 0 0 0 0 0 0 0 0 0 0 0 0 0 0 0 0 0 0 0 0
$$ ##$ACBTDI= (0..23)
0 70 70 72 73 0 0 0 0 0 0 0 0 0 0 0 0 0 0 0 0 0 0 0
$$ ##$ACBTDM= (0..23)
0 10 25 10 0 0 0 0 0 0 0 0 0 0 0 0 0 0 0 0 0 0 0 0
$$ ##$ACBTFHI= (0..23)
0 243 600 365 0 0 0 0 0 0 0 0 0 0 0 0 0 0 0 0 0 0 0 0
$$ ##$ACBTFL= (0..23)
0 249 250 249 8 0 0 0 0 0 0 0 0 0 0 0 0 0 0 0 0 0 0 0
$$ ##$ACBTFLO= (0..23)
0 6 180 6 0 0 0 0 0 0 0 0 0 0 0 0 0 0 0 0 0 0 0 0
$$ ##$ACBTINP= (0..23)
0 1 2 3 4 0 0 0 0 0 0 0 0 0 0 0 0 0 0 0 0 0 0 0
$$ ##$ACBTOUT= (0..23)
0 2 1 1 0 0 0 0 0 0 0 0 0 0 0 0 0 0 0 0 0 0 0 0
$$ ##$ACBTPO= (0..23)
0 300000 100000 300000 20000 0 0 0 0 0 0 0 0 0 0 0 0 0 0 0 0 0 0 0
$$ ##$ACBTPW= (0..23)
0 1000 1000 1000 0 0 0 0 0 0 0 0 0 0 0 0 0 0 0 0 0 0 0 0
$$ ##$ACBTSB= (0..23)
0 0 0 0 0 0 0 0 0 0 0 0 0 0 0 0 0 0 0 0 0 0 0 0
$$ ##$ACBTSDT= (0..23)
0 0 0 0 0 0 0 0 0 0 0 0 0 0 0 0 0 0 0 0 0 0 0 0
$$ ##$ACBTY= <tty20>
$$ ##$AMPDFLT= no
$$ ##$AQSBDCH= (0..95)
0 0 0 0 0 0 0 0 255 255 255 255 255 255 255 255 255 255 255 255 255 255
255 255 255 255 255 255 255 255 255 255 255 255 255 255 255 255 255 255
255 255 255 255 255 255 255 255 255 255 255 255 255 255 255 255 255 255
255 255 255 255 255 255 255 255 255 255 255 255 255 255 255 255 255 255
255 255 255 255 255 255 255 255 255 255 255 255 255 255 255 255 255 255
255 255
$$ ##$AQSBDHW= (0..95)
2 1 4 4 4 0 0 0 255 255 255 255 255 255 255 255 255 255 255 255 255 255
255 255 255 255 255 255 255 255 255 255 255 255 255 255 255 255 255 255
255 255 255 255 255 255 255 255 255 255 255 255 255 255 255 255 255 255
255 255 255 255 255 255 255 255 255 255 255 255 255 255 255 255 255 255
255 255 255 255 255 255 255 255 255 255 255 255 255 255 255 255 255 255
255 255
$$ ##$AQSBDID= (0..95)
82 88 83 83 83 89 80 66 255 255 255 255 255 255 255 255 255 255 255 255
255 255 255 255 255 255 255 255 255 255 255 255 255 255 255 255 255 255
255 255 255 255 255 255 255 255 255 255 255 255 255 255 255 255 255 255
255 255 255 255 255 255 255 255 255 255 255 255 255 255 255 255 255 255
255 255 255 255 255 255 255 255 255 255 255 255 255 255 255 255 255 255
255 255 255 255
$$ ##$AQSBDNO= (0..95)
1 1 1 2 3 1 1 1 255 255 255 255 255 255 255 255 255 255 255 255 255 255
255 255 255 255 255 255 255 255 255 255 255 255 255 255 255 255 255 255
255 255 255 255 255 255 255 255 255 255 255 255 255 255 255 255 255 255
255 255 255 255 255 255 255 255 255 255 255 255 255 255 255 255 255 255
255 255 255 255 255 255 255 255 255 255 255 255 255 255 255 255 255 255
255 255
$$ ##$AQSBDSL= (0..95)
2 3 4 5 6 8 21 25 255 255 255 255 255 255 255 255 255 255 255 255 255 255
255 255 255 255 255 255 255 255 255 255 255 255 255 255 255 255 255 255
255 255 255 255 255 255 255 255 255 255 255 255 255 255 255 255 255 255
255 255 255 255 255 255 255 255 255 255 255 255 255 255 255 255 255 255
255 255 255 255 255 255 255 255 255 255 255 255 255 255 255 255 255 255
255 255
$$ ##$AQSBDTY= (0..95)
66 192 24 24 24 4 10 7 255 255 255 255 255 255 255 255 255 255 255 255
255 255 255 255 255 255 255 255 255 255 255 255 255 255 255 255 255 255
255 255 255 255 255 255 255 255 255 255 255 255 255 255 255 255 255 255
255 255 255 255 255 255 255 255 255 255 255 255 255 255 255 255 255 255
255 255 255 255 255 255 255 255 255 255 255 255 255 255 255 255 255 255
255 255 255 255
$$ ##$AQSBUAD= (0..95)
16 52 36 37 38 60 33 32 255 255 255 255 255 255 255 255 255 255 255 255
255 255 255 255 255 255 255 255 255 255 255 255 255 255 255 255 255 255
255 255 255 255 255 255 255 255 255 255 255 255 255 255 255 255 255 255
255 255 255 255 255 255 255 255 255 255 255 255 255 255 255 255 255 255
255 255 255 255 255 255 255 255 255 255 255 255 255 255 255 255 255 255
255 255 255 255
$$ ##$AQSECL= (0..95)
1 0 4 4 4 1 2 255 255 255 255 255 255 255 255 255 255 255 255 255 255 255
255 255 255 255 255 255 255 255 255 255 255 255 255 255 255 255 255 255
255 255 255 255 255 255 255 255 255 255 255 255 255 255 255 255 255 255
255 255 255 255 255 255 255 255 255 255 255 255 255 255 255 255 255 255
255 255 255 255 255 255 255 255 255 255 255 255 255 255 255 255 255 255
255 255
$$ ##$AQSECLS= (0..95)
1 4 0 0 0 0 0 255 255 255 255 255 255 255 255 255 255 255 255 255 255 255
255 255 255 255 255 255 255 255 255 255 255 255 255 255 255 255 255 255
255 255 255 255 255 255 255 255 255 255 255 255 255 255 255 255 255 255
255 255 255 255 255 255 255 255 255 255 255 255 255 255 255 255 255 255
255 255 255 255 255 255 255 255 255 255 255 255 255 255 255 255 255 255
255 255
$$ ##$AQSETH1= <no>
$$ ##$AQSETH2= <no>
$$ ##$AQSSPLT= no
$$ ##$ATT19F= (0..1)
0 0
$$ ##$ATT1H= (0..1)
0 0
$$ ##$ATT3H= (0..1)
0 0
$$ ##$ATTX= (0..1)
0 0
$$ ##$ATTY= (0..1)
0 0
$$ ##$ATTZ= (0..1)
0 0
$$ ##$BACSAIR= yes
$$ ##$BACSCAP= 0
$$ ##$BACSDEL= 10
$$ ##$BACSFCM= no
$$ ##$BACSOPT= <>
$$ ##$BACSTY= <no>
$$ ##$BARPTY= <no>
$$ ##$BFREQ= 600.28
$$ ##$BGAETH1= <no>
$$ ##$BGAETH2= <no>
$$ ##$BGAETH3= <no>
$$ ##$BGAETH4= <no>
$$ ##$BGAETH5= <no>
$$ ##$BGAETH6= <no>
$$ ##$BGAETH7= <no>
$$ ##$BGAETH8= <no>
$$ ##$BIRDS= yes
$$ ##$BMPC= 0
$$ ##$BMPCTY= <no>
$$ ##$BPSUTY= <no>
$$ ##$BSMS= 1
$$ ##$BSMS19FLock= yes
$$ ##$BSMSETH= <no>
$$ ##$BSMSTY= <tty02>
$$ ##$BgaChMap= (0..7)
15 15 15 15 15 15 15 15
$$ ##$BgaChShimMap= (0..7)
0 0 0 0 0 0 0 0
$$ ##$Bla01Eth= <no>
$$ ##$Bla01Nam= <BLAXH 300/100>
$$ ##$Bla01PN= <W1345062>
$$ ##$Bla01SN= <24>
$$ ##$Bla02Eth= <no>
$$ ##$Bla02Nam= <BLAX 300>
$$ ##$Bla02PN= <W1345069>
$$ ##$Bla02SN= <750>
$$ ##$Bla03Eth= <no>
$$ ##$Bla03Nam= <BSMS 2HTX>
$$ ##$Bla03PN= <>
$$ ##$Bla03SN= <>
$$ ##$Bla04Eth= <no>
$$ ##$Bla04Nam= <>
$$ ##$Bla04PN= <>
$$ ##$Bla04SN= <>
$$ ##$Bla05Eth= <no>
$$ ##$Bla05Nam= <>
$$ ##$Bla05PN= <>
$$ ##$Bla05SN= <>
$$ ##$Bla06Eth= <no>
$$ ##$Bla06Nam= <>
$$ ##$Bla06PN= <>
$$ ##$Bla06SN= <>
$$ ##$Bla07Eth= <no>
$$ ##$Bla07Nam= <>
$$ ##$Bla07PN= <>
$$ ##$Bla07SN= <>
$$ ##$Bla08Eth= <no>
$$ ##$Bla08Nam= <>
$$ ##$Bla08PN= <>
$$ ##$Bla08SN= <>
$$ ##$CFASMOD= (0..7)
1 1 1 1 1 1 1 1
$$ ##$CFASMUL= (0..7)
1 1 1 1 1 1 1 1
$$ ##$CNFTXDR= (0..7)
6 6 6 0 0 0 0 0
$$ ##$COMDIG2= 0
$$ ##$CPDBTY= <no>
$$ ##$CRCOTY= <no>
$$ ##$CSW1= (0..31)
0 0 0 0 0 0 0 0 0 0 0 0 0 0 0 0 0 0 0 0 0 0 0 0 0 0 0 0 0 0 0 0
$$ ##$CSW2= (0..31)
0 0 0 0 0 0 0 0 0 0 0 0 0 0 0 0 0 0 0 0 0 0 0 0 0 0 0 0 0 0 0 0
$$ ##$CSWNUM= (0..7)
0 0 0 0 0 0 0 0
$$ ##$Ctb1Eth= <no>
$$ ##$DATSTAT= no
$$ ##$DIGI140= (0..7)
0 0 0 0 0 0 0 0
$$ ##$DIGIB12= (0..7)
0 0 0 0 0 0 0 0
$$ ##$DIGIB16= (0..7)
0 0 0 0 0 0 0 0
$$ ##$DIGIFA= (0..7)
0 0 0 0 0 0 0 0
$$ ##$DIGIHA= (0..7)
0 0 0 0 0 0 0 0
$$ ##$DIGIHAF= (0..7)
0 0 0 0 0 0 0 0
$$ ##$DIGIHRD= (0..7)
0 0 0 0 0 0 0 0
$$ ##$DIGIIA= (0..7)
0 0 0 0 0 0 0 0
$$ ##$DIGIO16= (0..7)
0 0 0 0 0 0 0 0
$$ ##$DIGISA= (0..7)
0 0 0 0 0 0 0 0
$$ ##$DIGISAF= (0..7)
0 0 0 0 0 0 0 0
$$ ##$DIGISL= (0..7)
0 0 0 0 0 0 0 0
$$ ##$DIGITYI= (0..7)
0 0 0 0 0 0 0 0
$$ ##$DIGITYP= (0..7)
0 0 0 0 0 0 0 0
$$ ##$DIGITZ= 0
$$ ##$DPPFAC= 1
$$ ##$DRMSETH= <no>
$$ ##$DRU= yes
$$ ##$DRUETH01= <149.236.99.89>
$$ ##$DRUETH02= <no>
$$ ##$DRUETH03= <no>
$$ ##$DRUETH04= <no>
$$ ##$DRUETH05= <no>
$$ ##$DRUETH06= <no>
$$ ##$DRUETH07= <no>
$$ ##$DRUETH08= <no>
$$ ##$DRUETH09= <no>
$$ ##$DRUETH10= <no>
$$ ##$DRUETH11= <no>
$$ ##$DRUETH12= <no>
$$ ##$DRUETH13= <no>
$$ ##$DRUETH14= <no>
$$ ##$DRUETH15= <no>
$$ ##$DRUETH16= <no>
$$ ##$DRUETH17= <no>
$$ ##$DRUETH18= <no>
$$ ##$DRUETH19= <no>
$$ ##$DRUETH20= <no>
$$ ##$DRUETH21= <no>
$$ ##$DRUETH22= <no>
$$ ##$DRUETH23= <no>
$$ ##$DRUETH24= <no>
$$ ##$DRUETH25= <no>
$$ ##$DRUETH26= <no>
$$ ##$DRUETH27= <no>
$$ ##$DRUETH28= <no>
$$ ##$DRUETH29= <no>
$$ ##$DRUETH30= <no>
$$ ##$DRUETH31= <no>
$$ ##$DRUETH32= <no>
$$ ##$Description= <Avance-AV 600>
$$ ##$DppType= 0
$$ ##$FCUMEM= (0..7)
2093056 2093056 2093056 2093056 0 0 0 0
$$ ##$FCUPAL= (0..7)
260 260 260 260 0 0 0 0
$$ ##$FGSVTY= <no>
$$ ##$FQMIX= 0
$$ ##$FUNCMOD= <>
$$ ##$GCUTYPE= 2
$$ ##$GCUTYPE2= 0
$$ ##$GPREDEL= 0
$$ ##$GPSCUTY= <no>
$$ ##$GRADRES= 0
$$ ##$GTUTY= <no>
$$ ##$GradAmpGain= (0..1)
0 0
$$ ##$GradAmpMaxCurX= (0..1)
0 0
$$ ##$GradAmpMaxCurY= (0..1)
0 0
$$ ##$GradAmpMaxCurZ= (0..1)
10 0
$$ ##$GradAmpType= (0..1)
2 0
$$ ##$HDIETH1= <no>
$$ ##$HDIETH2= <no>
$$ ##$HDIETH3= <no>
$$ ##$HDIETH4= <no>
$$ ##$HFAC= 3
$$ ##$HPCU= 0
$$ ##$HPCUTY= <no>
$$ ##$HPTXLP= (0..3)
-1 -1 -1 -1
$$ ##$HPTXPI= (0..3)
0 0 0 0
$$ ##$HPTXPO= (0..3)
0 0 0 0
$$ ##$HPTXTY= (0..3)
0 0 0 0
$$ ##$IF451= 0
$$ ##$IFREQ= 1
$$ ##$INTFPR= 0
$$ ##$IPSOETH= <>
$$ ##$LOCKCONF= <>
$$ ##$LOCKTY= <tty04>
$$ ##$LOCSWID= 0
$$ ##$LOCSWIF= 0
$$ ##$LVDSSPLITETH1= <no>
$$ ##$LVDSSPLITETH2= <no>
$$ ##$LVDSSPLITETH3= <no>
$$ ##$LVDSSPLITETH4= <no>
$$ ##$Location= <>
$$ ##$M2FAC= 0
$$ ##$MAS= 0
$$ ##$MASETIME= 10
$$ ##$MASITIME= 10
$$ ##$MASTY= <no>
$$ ##$MAS_CT= 0
$$ ##$MAS_SG= 0
$$ ##$MAS_TO= 0
$$ ##$MEMPRM= 0
$$ ##$MHFAC= 0
$$ ##$MXFAC= 0
$$ ##$NAMPD1= <1H LNA>
$$ ##$NAMPD10= <>
$$ ##$NAMPD11= <>
$$ ##$NAMPD12= <>
$$ ##$NAMPD13= <>
$$ ##$NAMPD14= <>
$$ ##$NAMPD15= <>
$$ ##$NAMPD16= <>
$$ ##$NAMPD2= <XBB19F 2HS>
$$ ##$NAMPD3= <2H>
$$ ##$NAMPD4= <>
$$ ##$NAMPD5= <>
$$ ##$NAMPD6= <>
$$ ##$NAMPD7= <>
$$ ##$NAMPD8= <>
$$ ##$NAMPD9= <>
$$ ##$NFCU= 3
$$ ##$NFRED= 0
$$ ##$NMRCH= 2
$$ ##$NMRMEM= 16384
$$ ##$NPSGU= 0
$$ ##$NRCU= 1
$$ ##$NROUT= 1
$$ ##$NSGU= 3
$$ ##$OrderNo= <>
$$ ##$PAMPF1= (0..15)
75 24 64 96 0 0 0 0 0 0 0 0 0 0 0 0
$$ ##$PAMPF2= (0..15)
0 0 0 0 0 0 0 0 0 0 0 0 0 0 0 0
$$ ##$PAMPF3= (0..15)
0 0 0 0 0 0 0 0 0 0 0 0 0 0 0 0
$$ ##$PAMPF4= (0..15)
0 0 0 0 0 0 0 0 0 0 0 0 0 0 0 0
$$ ##$PAMPF5= (0..15)
0 0 0 0 0 0 0 0 0 0 0 0 0 0 0 0
$$ ##$PAMPF6= (0..15)
0 0 0 0 0 0 0 0 0 0 0 0 0 0 0 0
$$ ##$PAMPF7= (0..15)
0 0 0 0 0 0 0 0 0 0 0 0 0 0 0 0
$$ ##$PAMPF8= (0..15)
0 0 0 0 0 0 0 0 0 0 0 0 0 0 0 0
$$ ##$PH4= 0
$$ ##$PHF4TY= <no>
$$ ##$POWCHK= no
$$ ##$PRAMD1= (0..7)
2 0 0 536870912 0 0 0 0
$$ ##$PRAMD10= (0..7)
0 0 0 0 0 0 0 0
$$ ##$PRAMD11= (0..7)
0 0 0 0 0 0 0 0
$$ ##$PRAMD12= (0..7)
0 0 0 0 0 0 0 0
$$ ##$PRAMD13= (0..7)
0 0 0 0 0 0 0 0
$$ ##$PRAMD14= (0..7)
0 0 0 0 0 0 0 0
$$ ##$PRAMD15= (0..7)
0 0 0 0 0 0 0 0
$$ ##$PRAMD16= (0..7)
0 0 0 0 0 0 0 0
$$ ##$PRAMD17= (0..7)
0 0 0 0 0 0 0 0
$$ ##$PRAMD18= (0..7)
0 0 0 0 0 0 0 0
$$ ##$PRAMD19= (0..7)
0 0 0 0 0 0 0 0
$$ ##$PRAMD2= (0..7)
2147483644 2131230719 2147483647 603979775 0 0 0 0
$$ ##$PRAMD20= (0..7)
0 0 0 0 0 0 0 0
$$ ##$PRAMD21= (0..7)
0 0 0 0 0 0 0 0
$$ ##$PRAMD3= (0..7)
0 1048576 0 536870912 0 1048576 0 536870912
$$ ##$PRAMD4= (0..7)
0 0 0 0 0 0 0 0
$$ ##$PRAMD5= (0..7)
0 0 0 0 0 0 0 0
$$ ##$PRAMD6= (0..7)
0 0 0 0 0 0 0 0
$$ ##$PRAMD7= (0..7)
0 0 0 0 0 0 0 0
$$ ##$PRAMD8= (0..7)
0 0 0 0 0 0 0 0
$$ ##$PRAMD9= (0..7)
0 0 0 0 0 0 0 0
$$ ##$PRAMLED= (0..1)
15 15
$$ ##$PRAMP1= <tty10>
$$ ##$PRAMP2= <no>
$$ ##$PRAMP3= <no>
$$ ##$PRAMP4= <no>
$$ ##$PRAMP5= <no>
$$ ##$PRAMP6= <no>
$$ ##$PRAMP7= <no>
$$ ##$PRAMP8= <no>
$$ ##$PRAMPTP= 1
$$ ##$PREPTY= <no>
$$ ##$PREREC= (0..15)
0 0 0 0 0 0 0 0 0 0 0 0 0 0 0 0
$$ ##$PRESHLD= 0
$$ ##$PTS160= -1
$$ ##$PTSA2X= (0..7)
0 0 0 0 0 0 0 0
$$ ##$PTSF2X= (0..7)
0 0 0 0 0 0 0 0
$$ ##$PTSFMX= (0..19)
643.52499 643.52499 643.52499 0 0 0 0 0 0 0 0 0 0 0 0 0 0 0 0 0
$$ ##$PULCHK= no
$$ ##$PramDutyCycPerc= (0..15)
2 2 2 0 0 0 0 0 0 0 0 0 0 0 0 0
$$ ##$PramPeakPowerW= (0..15)
100 500 500 0 0 0 0 0 0 0 0 0 0 0 0 0
$$ ##$PramPulWidthMs= (0..15)
0.02 0.1 0.1 0 0 0 0 0 0 0 0 0 0 0 0 0
$$ ##$PreampMod01PN= <Z003462>
$$ ##$PreampMod01SN= <00394>
$$ ##$PreampMod02PN= <Z003506>
$$ ##$PreampMod02SN= <00417>
$$ ##$PreampMod03PN= <Z003473>
$$ ##$PreampMod03SN= <00395>
$$ ##$PreampMod04PN= <>
$$ ##$PreampMod04SN= <>
$$ ##$PreampMod05PN= <>
$$ ##$PreampMod05SN= <>
$$ ##$PreampMod06PN= <>
$$ ##$PreampMod06SN= <>
$$ ##$PreampMod07PN= <>
$$ ##$PreampMod07SN= <>
$$ ##$PreampMod08PN= <>
$$ ##$PreampMod08SN= <>
$$ ##$PreampMod09PN= <>
$$ ##$PreampMod09SN= <>
$$ ##$PreampMod10PN= <>
$$ ##$PreampMod10SN= <>
$$ ##$PreampMod11PN= <>
$$ ##$PreampMod11SN= <>
$$ ##$PreampMod12PN= <>
$$ ##$PreampMod12SN= <>
$$ ##$PreampMod13PN= <>
$$ ##$PreampMod13SN= <>
$$ ##$PreampMod14PN= <>
$$ ##$PreampMod14SN= <>
$$ ##$PreampMod15PN= <>
$$ ##$PreampMod15SN= <>
$$ ##$PreampMod16PN= <>
$$ ##$PreampMod16SN= <>
$$ ##$PreampModBisDat= (0..15)
20050722 20050719 20050729 0 0 0 0 0 0 0 0 0 0 0 0 0
$$ ##$ProdigyEth= <no>
$$ ##$RCUCDS= (0..7)
0 0 0 0 0 0 0 0
$$ ##$RCUCFS= (0..7)
0 0 0 0 0 0 0 0
$$ ##$RCUCSS= (0..7)
0 0 0 0 0 0 0 0
$$ ##$RCUI2C1= (0..7)
0 0 0 0 0 0 0 0
$$ ##$RCUI2C2= (0..7)
0 0 0 0 0 0 0 0
$$ ##$RCUI2C3= (0..7)
0 0 0 0 0 0 0 0
$$ ##$RCUI2C4= (0..7)
0 0 0 0 0 0 0 0
$$ ##$RCUI2C5= (0..7)
0 0 0 0 0 0 0 0
$$ ##$RCUI2C6= (0..7)
0 0 0 0 0 0 0 0
$$ ##$RCUI2C7= (0..7)
0 0 0 0 0 0 0 0
$$ ##$RCUI2C8= (0..7)
0 0 0 0 0 0 0 0
$$ ##$RDCU= 0
$$ ##$RFSINPUT= (0..1)
0 0
$$ ##$RFSVTY= <no>
$$ ##$RGTYPE= (0..31)
9 0 0 0 0 0 0 0 0 0 0 0 0 0 0 0 0 0 0 0 0 0 0 0 0 0 0 0 0 0 0 0
$$ ##$RG_max= (0..31)
2050 0 0 0 0 0 0 0 0 0 0 0 0 0 0 0 0 0 0 0 0 0 0 0 0 0 0 0 0 0 0 0
$$ ##$RG_min= (0..31)
0.25 0 0 0 0 0 0 0 0 0 0 0 0 0 0 0 0 0 0 0 0 0 0 0 0 0 0 0 0 0 0 0
$$ ##$RG_tab1= (0..255)
0.25 0.28 0.32 0.35 0.4 0.44 0.5 0.56 0.64 0.7 0.8 0.89 1 1.12 1.28 1.4
1.6 1.78 2 2.25 2.56 2.8 3.2 3.56 4 4.5 5 5.6 6.35 7.12 8 9 10 11.3 12.7
14.2 16 18 20.2 22.6 25.4 28.5 32 36 40.3 45.2 50.8 57 64 71.8 80.6 90.5
101 114 128 144 161 181 203 228 256 287 322 362 406 456 512 575 645 724
812 912 1030 1150 1290 1440 1620 1820 2050 -1 -1 -1 -1 -1 -1 -1 -1 -1 -1
-1 -1 -1 -1 -1 -1 -1 -1 -1 -1 -1 -1 -1 -1 -1 -1 -1 -1 -1 -1 -1 -1 -1 -1
-1 -1 -1 -1 -1 -1 -1 -1 -1 -1 -1 -1 -1 -1 -1 -1 -1 -1 -1 -1 -1 -1 -1 -1
-1 -1 -1 -1 -1 -1 -1 -1 -1 -1 -1 -1 -1 -1 -1 -1 -1 -1 -1 -1 -1 -1 -1 -1
-1 -1 -1 -1 -1 -1 -1 -1 -1 -1 -1 -1 -1 -1 -1 -1 -1 -1 -1 -1 -1 -1 -1 -1
-1 -1 -1 -1 -1 -1 -1 -1 -1 -1 -1 -1 -1 -1 -1 -1 -1 -1 -1 -1 -1 -1 -1 -1
-1 -1 -1 -1 -1 -1 -1 -1 -1 -1 -1 -1 -1 -1 -1 -1 -1 -1 -1 -1 -1 -1 -1 -1
-1 -1 -1 -1 -1 -1 -1 -1 -1 -1 -1 -1 -1 -1 -1 -1 -1 -1 -1 -1 -1 -1 -1
$$ ##$RG_tab2= (0..255)
-1 -1 -1 -1 -1 -1 -1 -1 -1 -1 -1 -1 -1 -1 -1 -1 -1 -1 -1 -1 -1 -1 -1 -1
-1 -1 -1 -1 -1 -1 -1 -1 -1 -1 -1 -1 -1 -1 -1 -1 -1 -1 -1 -1 -1 -1 -1 -1
-1 -1 -1 -1 -1 -1 -1 -1 -1 -1 -1 -1 -1 -1 -1 -1 -1 -1 -1 -1 -1 -1 -1 -1
-1 -1 -1 -1 -1 -1 -1 -1 -1 -1 -1 -1 -1 -1 -1 -1 -1 -1 -1 -1 -1 -1 -1 -1
-1 -1 -1 -1 -1 -1 -1 -1 -1 -1 -1 -1 -1 -1 -1 -1 -1 -1 -1 -1 -1 -1 -1 -1
-1 -1 -1 -1 -1 -1 -1 -1 -1 -1 -1 -1 -1 -1 -1 -1 -1 -1 -1 -1 -1 -1 -1 -1
-1 -1 -1 -1 -1 -1 -1 -1 -1 -1 -1 -1 -1 -1 -1 -1 -1 -1 -1 -1 -1 -1 -1 -1
-1 -1 -1 -1 -1 -1 -1 -1 -1 -1 -1 -1 -1 -1 -1 -1 -1 -1 -1 -1 -1 -1 -1 -1
-1 -1 -1 -1 -1 -1 -1 -1 -1 -1 -1 -1 -1 -1 -1 -1 -1 -1 -1 -1 -1 -1 -1 -1
-1 -1 -1 -1 -1 -1 -1 -1 -1 -1 -1 -1 -1 -1 -1 -1 -1 -1 -1 -1 -1 -1 -1 -1
-1 -1 -1 -1 -1 -1 -1 -1 -1 -1 -1 -1 -1 -1 -1 -1
$$ ##$RG_tab3= (0..255)
-1 -1 -1 -1 -1 -1 -1 -1 -1 -1 -1 -1 -1 -1 -1 -1 -1 -1 -1 -1 -1 -1 -1 -1
-1 -1 -1 -1 -1 -1 -1 -1 -1 -1 -1 -1 -1 -1 -1 -1 -1 -1 -1 -1 -1 -1 -1 -1
-1 -1 -1 -1 -1 -1 -1 -1 -1 -1 -1 -1 -1 -1 -1 -1 -1 -1 -1 -1 -1 -1 -1 -1
-1 -1 -1 -1 -1 -1 -1 -1 -1 -1 -1 -1 -1 -1 -1 -1 -1 -1 -1 -1 -1 -1 -1 -1
-1 -1 -1 -1 -1 -1 -1 -1 -1 -1 -1 -1 -1 -1 -1 -1 -1 -1 -1 -1 -1 -1 -1 -1
-1 -1 -1 -1 -1 -1 -1 -1 -1 -1 -1 -1 -1 -1 -1 -1 -1 -1 -1 -1 -1 -1 -1 -1
-1 -1 -1 -1 -1 -1 -1 -1 -1 -1 -1 -1 -1 -1 -1 -1 -1 -1 -1 -1 -1 -1 -1 -1
-1 -1 -1 -1 -1 -1 -1 -1 -1 -1 -1 -1 -1 -1 -1 -1 -1 -1 -1 -1 -1 -1 -1 -1
-1 -1 -1 -1 -1 -1 -1 -1 -1 -1 -1 -1 -1 -1 -1 -1 -1 -1 -1 -1 -1 -1 -1 -1
-1 -1 -1 -1 -1 -1 -1 -1 -1 -1 -1 -1 -1 -1 -1 -1 -1 -1 -1 -1 -1 -1 -1 -1
-1 -1 -1 -1 -1 -1 -1 -1 -1 -1 -1 -1 -1 -1 -1 -1
$$ ##$RG_tab4= (0..255)
-1 -1 -1 -1 -1 -1 -1 -1 -1 -1 -1 -1 -1 -1 -1 -1 -1 -1 -1 -1 -1 -1 -1 -1
-1 -1 -1 -1 -1 -1 -1 -1 -1 -1 -1 -1 -1 -1 -1 -1 -1 -1 -1 -1 -1 -1 -1 -1
-1 -1 -1 -1 -1 -1 -1 -1 -1 -1 -1 -1 -1 -1 -1 -1 -1 -1 -1 -1 -1 -1 -1 -1
-1 -1 -1 -1 -1 -1 -1 -1 -1 -1 -1 -1 -1 -1 -1 -1 -1 -1 -1 -1 -1 -1 -1 -1
-1 -1 -1 -1 -1 -1 -1 -1 -1 -1 -1 -1 -1 -1 -1 -1 -1 -1 -1 -1 -1 -1 -1 -1
-1 -1 -1 -1 -1 -1 -1 -1 -1 -1 -1 -1 -1 -1 -1 -1 -1 -1 -1 -1 -1 -1 -1 -1
-1 -1 -1 -1 -1 -1 -1 -1 -1 -1 -1 -1 -1 -1 -1 -1 -1 -1 -1 -1 -1 -1 -1 -1
-1 -1 -1 -1 -1 -1 -1 -1 -1 -1 -1 -1 -1 -1 -1 -1 -1 -1 -1 -1 -1 -1 -1 -1
-1 -1 -1 -1 -1 -1 -1 -1 -1 -1 -1 -1 -1 -1 -1 -1 -1 -1 -1 -1 -1 -1 -1 -1
-1 -1 -1 -1 -1 -1 -1 -1 -1 -1 -1 -1 -1 -1 -1 -1 -1 -1 -1 -1 -1 -1 -1 -1
-1 -1 -1 -1 -1 -1 -1 -1 -1 -1 -1 -1 -1 -1 -1 -1
$$ ##$RG_tab5= (0..255)
-1 -1 -1 -1 -1 -1 -1 -1 -1 -1 -1 -1 -1 -1 -1 -1 -1 -1 -1 -1 -1 -1 -1 -1
-1 -1 -1 -1 -1 -1 -1 -1 -1 -1 -1 -1 -1 -1 -1 -1 -1 -1 -1 -1 -1 -1 -1 -1
-1 -1 -1 -1 -1 -1 -1 -1 -1 -1 -1 -1 -1 -1 -1 -1 -1 -1 -1 -1 -1 -1 -1 -1
-1 -1 -1 -1 -1 -1 -1 -1 -1 -1 -1 -1 -1 -1 -1 -1 -1 -1 -1 -1 -1 -1 -1 -1
-1 -1 -1 -1 -1 -1 -1 -1 -1 -1 -1 -1 -1 -1 -1 -1 -1 -1 -1 -1 -1 -1 -1 -1
-1 -1 -1 -1 -1 -1 -1 -1 -1 -1 -1 -1 -1 -1 -1 -1 -1 -1 -1 -1 -1 -1 -1 -1
-1 -1 -1 -1 -1 -1 -1 -1 -1 -1 -1 -1 -1 -1 -1 -1 -1 -1 -1 -1 -1 -1 -1 -1
-1 -1 -1 -1 -1 -1 -1 -1 -1 -1 -1 -1 -1 -1 -1 -1 -1 -1 -1 -1 -1 -1 -1 -1
-1 -1 -1 -1 -1 -1 -1 -1 -1 -1 -1 -1 -1 -1 -1 -1 -1 -1 -1 -1 -1 -1 -1 -1
-1 -1 -1 -1 -1 -1 -1 -1 -1 -1 -1 -1 -1 -1 -1 -1 -1 -1 -1 -1 -1 -1 -1 -1
-1 -1 -1 -1 -1 -1 -1 -1 -1 -1 -1 -1 -1 -1 -1 -1
$$ ##$RG_tab6= (0..255)
-1 -1 -1 -1 -1 -1 -1 -1 -1 -1 -1 -1 -1 -1 -1 -1 -1 -1 -1 -1 -1 -1 -1 -1
-1 -1 -1 -1 -1 -1 -1 -1 -1 -1 -1 -1 -1 -1 -1 -1 -1 -1 -1 -1 -1 -1 -1 -1
-1 -1 -1 -1 -1 -1 -1 -1 -1 -1 -1 -1 -1 -1 -1 -1 -1 -1 -1 -1 -1 -1 -1 -1
-1 -1 -1 -1 -1 -1 -1 -1 -1 -1 -1 -1 -1 -1 -1 -1 -1 -1 -1 -1 -1 -1 -1 -1
-1 -1 -1 -1 -1 -1 -1 -1 -1 -1 -1 -1 -1 -1 -1 -1 -1 -1 -1 -1 -1 -1 -1 -1
-1 -1 -1 -1 -1 -1 -1 -1 -1 -1 -1 -1 -1 -1 -1 -1 -1 -1 -1 -1 -1 -1 -1 -1
-1 -1 -1 -1 -1 -1 -1 -1 -1 -1 -1 -1 -1 -1 -1 -1 -1 -1 -1 -1 -1 -1 -1 -1
-1 -1 -1 -1 -1 -1 -1 -1 -1 -1 -1 -1 -1 -1 -1 -1 -1 -1 -1 -1 -1 -1 -1 -1
-1 -1 -1 -1 -1 -1 -1 -1 -1 -1 -1 -1 -1 -1 -1 -1 -1 -1 -1 -1 -1 -1 -1 -1
-1 -1 -1 -1 -1 -1 -1 -1 -1 -1 -1 -1 -1 -1 -1 -1 -1 -1 -1 -1 -1 -1 -1 -1
-1 -1 -1 -1 -1 -1 -1 -1 -1 -1 -1 -1 -1 -1 -1 -1
$$ ##$RG_tab7= (0..255)
-1 -1 -1 -1 -1 -1 -1 -1 -1 -1 -1 -1 -1 -1 -1 -1 -1 -1 -1 -1 -1 -1 -1 -1
-1 -1 -1 -1 -1 -1 -1 -1 -1 -1 -1 -1 -1 -1 -1 -1 -1 -1 -1 -1 -1 -1 -1 -1
-1 -1 -1 -1 -1 -1 -1 -1 -1 -1 -1 -1 -1 -1 -1 -1 -1 -1 -1 -1 -1 -1 -1 -1
-1 -1 -1 -1 -1 -1 -1 -1 -1 -1 -1 -1 -1 -1 -1 -1 -1 -1 -1 -1 -1 -1 -1 -1
-1 -1 -1 -1 -1 -1 -1 -1 -1 -1 -1 -1 -1 -1 -1 -1 -1 -1 -1 -1 -1 -1 -1 -1
-1 -1 -1 -1 -1 -1 -1 -1 -1 -1 -1 -1 -1 -1 -1 -1 -1 -1 -1 -1 -1 -1 -1 -1
-1 -1 -1 -1 -1 -1 -1 -1 -1 -1 -1 -1 -1 -1 -1 -1 -1 -1 -1 -1 -1 -1 -1 -1
-1 -1 -1 -1 -1 -1 -1 -1 -1 -1 -1 -1 -1 -1 -1 -1 -1 -1 -1 -1 -1 -1 -1 -1
-1 -1 -1 -1 -1 -1 -1 -1 -1 -1 -1 -1 -1 -1 -1 -1 -1 -1 -1 -1 -1 -1 -1 -1
-1 -1 -1 -1 -1 -1 -1 -1 -1 -1 -1 -1 -1 -1 -1 -1 -1 -1 -1 -1 -1 -1 -1 -1
-1 -1 -1 -1 -1 -1 -1 -1 -1 -1 -1 -1 -1 -1 -1 -1
$$ ##$RG_tab8= (0..255)
-1 -1 -1 -1 -1 -1 -1 -1 -1 -1 -1 -1 -1 -1 -1 -1 -1 -1 -1 -1 -1 -1 -1 -1
-1 -1 -1 -1 -1 -1 -1 -1 -1 -1 -1 -1 -1 -1 -1 -1 -1 -1 -1 -1 -1 -1 -1 -1
-1 -1 -1 -1 -1 -1 -1 -1 -1 -1 -1 -1 -1 -1 -1 -1 -1 -1 -1 -1 -1 -1 -1 -1
-1 -1 -1 -1 -1 -1 -1 -1 -1 -1 -1 -1 -1 -1 -1 -1 -1 -1 -1 -1 -1 -1 -1 -1
-1 -1 -1 -1 -1 -1 -1 -1 -1 -1 -1 -1 -1 -1 -1 -1 -1 -1 -1 -1 -1 -1 -1 -1
-1 -1 -1 -1 -1 -1 -1 -1 -1 -1 -1 -1 -1 -1 -1 -1 -1 -1 -1 -1 -1 -1 -1 -1
-1 -1 -1 -1 -1 -1 -1 -1 -1 -1 -1 -1 -1 -1 -1 -1 -1 -1 -1 -1 -1 -1 -1 -1
-1 -1 -1 -1 -1 -1 -1 -1 -1 -1 -1 -1 -1 -1 -1 -1 -1 -1 -1 -1 -1 -1 -1 -1
-1 -1 -1 -1 -1 -1 -1 -1 -1 -1 -1 -1 -1 -1 -1 -1 -1 -1 -1 -1 -1 -1 -1 -1
-1 -1 -1 -1 -1 -1 -1 -1 -1 -1 -1 -1 -1 -1 -1 -1 -1 -1 -1 -1 -1 -1 -1 -1
-1 -1 -1 -1 -1 -1 -1 -1 -1 -1 -1 -1 -1 -1 -1 -1
$$ ##$RG_tabA= (0..255)
0.25 0.28 0.32 0.35 0.4 0.44 0.5 0.56 0.64 0.7 0.8 0.89 1 1.12 1.28 1.4
1.6 1.78 2 2.25 2.56 2.8 3.2 3.56 4 4.5 5 5.6 6.35 7.12 8 9 10 11.3 12.7
14.2 16 18 20.2 22.6 25.4 28.5 32 36 40.3 45.2 50.8 57 64 71.8 80.6 90.5
101 114 128 144 161 181 203 228 256 287 322 362 406 456 512 575 645 724
812 912 1030 1150 1290 1440 1620 1820 2050 -1 -1 -1 -1 -1 -1 -1 -1 -1 -1
-1 -1 -1 -1 -1 -1 -1 -1 -1 -1 -1 -1 -1 -1 -1 -1 -1 -1 -1 -1 -1 -1 -1 -1
-1 -1 -1 -1 -1 -1 -1 -1 -1 -1 -1 -1 -1 -1 -1 -1 -1 -1 -1 -1 -1 -1 -1 -1
-1 -1 -1 -1 -1 -1 -1 -1 -1 -1 -1 -1 -1 -1 -1 -1 -1 -1 -1 -1 -1 -1 -1 -1
-1 -1 -1 -1 -1 -1 -1 -1 -1 -1 -1 -1 -1 -1 -1 -1 -1 -1 -1 -1 -1 -1 -1 -1
-1 -1 -1 -1 -1 -1 -1 -1 -1 -1 -1 -1 -1 -1 -1 -1 -1 -1 -1 -1 -1 -1 -1 -1
-1 -1 -1 -1 -1 -1 -1 -1 -1 -1 -1 -1 -1 -1 -1 -1 -1 -1 -1 -1 -1 -1 -1 -1
-1 -1 -1 -1 -1 -1 -1 -1 -1 -1 -1 -1 -1 -1 -1 -1 -1 -1 -1 -1 -1 -1 -1
$$ ##$ROUT14= (0..7)
0 0 0 0 0 0 0 0
$$ ##$ROUTER= 2
$$ ##$RX22TY= <no>
$$ ##$RXFMAX= (0..7)
647.5 -1 -1 -1 -1 -1 -1 -1
$$ ##$RXFMIN= (0..7)
5 -1 -1 -1 -1 -1 -1 -1
$$ ##$RXINTLV= (0..7)
0 0 0 0 0 0 0 0
$$ ##$RXMSTY= <no>
$$ ##$SCMTY= <no>
$$ ##$SGUC1= (0..15)
0 0 0 0 0 0 0 0 0 0 0 0 0 0 0 0
$$ ##$SGUC2= (0..15)
0 0 0 0 0 0 0 0 0 0 0 0 0 0 0 0
$$ ##$SLCBCONF= <H_>
$$ ##$SPECTR= 5
$$ ##$SY2FLAG= 0
$$ ##$SYNCTRIG= 0
$$ ##$SamChgEth= (0..3)
<no> <no> <no> <no>
$$ ##$Sgu1PowerLevels= (0..7)
0 0 0 0 0 0 0 0
$$ ##$Sgu2PowerLevels= (0..7)
0 0 0 0 0 0 0 0
$$ ##$Sgu3PowerLevels= (0..7)
0 0 0 0 0 0 0 0
$$ ##$Sgu4PowerLevels= (0..7)
0 0 0 0 0 0 0 0
$$ ##$Sgu5PowerLevels= (0..7)
0 0 0 0 0 0 0 0
$$ ##$Sgu6PowerLevels= (0..7)
0 0 0 0 0 0 0 0
$$ ##$Sgu7PowerLevels= (0..7)
0 0 0 0 0 0 0 0
$$ ##$Sgu8PowerLevels= (0..7)
0 0 0 0 0 0 0 0
$$ ##$SguType= 1
$$ ##$ShimPowMaxUA= (0..63)
130000 130000 130000 130000 130000 130000 130000 130000 130000 130000 130000
130000 130000 130000 130000 130000 130000 130000 130000 130000 130000 130000
130000 130000 130000 130000 130000 130000 130000 130000 130000 130000 130000
130000 130000 130000 130000 130000 130000 0 0 0 0 0 0 0 0 0 0 0 0 0 0 0
0 0 0 0 0 0 0 0 0 0
$$ ##$ShimPowMaxUC= (0..63)
131072 131072 131072 131072 131072 131072 131072 131072 131072 131072 131072
131072 131072 131072 131072 131072 131072 131072 131072 131072 131072 131072
131072 131072 131072 131072 131072 131072 131072 131072 131072 131072 131072
131072 131072 131072 131072 131072 131072 0 0 0 0 0 0 0 0 0 0 0 0 0 0 0
0 0 0 0 0 0 0 0 0 0
$$ ##$ShimPowMaxUG= (0..63)
524287 524287 524287 524287 524287 524287 524287 524287 524287 524287 524287
524287 524287 524287 524287 524287 524287 524287 524287 524287 524287 524287
524287 524287 524287 524287 524287 524287 524287 524287 524287 524287 524287
524287 524287 524287 524287 524287 524287 524287 0 0 0 0 0 0 0 0 0 0 0
0 0 0 0 0 0 0 0 0 0 0 0 0
$$ ##$ShimPowRcbType= 2
$$ ##$ShimPowRes= (0..63)
1 1 1 1 1 1 1 1 1 1 1 1 1 4 4 4 4 4 4 4 4 4 4 4 4 4 4 4 4 4 4 4 4 4 4 4
4 4 4 0 0 0 0 0 0 0 0 0 0 0 0 0 0 0 0 0 0 0 0 0 0 0 0 0
$$ ##$ShimPowRng0= (0..63)
0.016 0.11 0.526 0.526 0.526 0.526 0.526 0.526 0.526 0.526 0.526 0.526
0.526 0.016 0.11 0.526 0.526 0.526 0.526 0.526 0.526 0.526 0.526 0.526
0.526 0.526 0.016 0.11 0.526 0.526 0.526 0.526 0.526 0.526 0.526 0.526
0.526 0.526 0.526 0 0 0 0 0 0 0 0 0 0 0 0 0 0 0 0 0 0 0 0 0 0 0 0 0
$$ ##$ShimPowRng1= (0..63)
0.059 0.245 1 1 1 1 1 1 1 1 1 1 1 0.059 0.245 1 1 1 1 1 1 1 1 1 1 1 0.059
0.245 1 1 1 1 1 1 1 1 1 1 1 0 0 0 0 0 0 0 0 0 0 0 0 0 0 0 0 0 0 0 0 0 0
0 0 0
$$ ##$ShimPowRng2= (0..63)
0.132 0.495 1 1 1 1 1 1 1 1 1 1 1 0.132 0.495 1 1 1 1 1 1 1 1 1 1 1 0.132
0.495 1 1 1 1 1 1 1 1 1 1 1 0 0 0 0 0 0 0 0 0 0 0 0 0 0 0 0 0 0 0 0 0 0
0 0 0
$$ ##$ShimPowRng3= (0..63)
0.485 1 1 1 1 1 1 1 1 1 1 1 1 0.485 1 1 1 1 1 1 1 1 1 1 1 1 0.485 1 1 1
1 1 1 1 1 1 1 1 1 0 0 0 0 0 0 0 0 0 0 0 0 0 0 0 0 0 0 0 0 0 0 0 0 0
$$ ##$ShimSysFunc= (0..63)
1 2 3 0 4 5 6 0 0 31 32 33 34 0 12 11 10 9 8 7 24 23 22 21 20 19 0 18 26
25 16 17 30 29 28 27 13 14 15 0 0 0 0 0 0 0 0 0 0 0 0 0 0 0 0 0 0 0 0 0
0 0 0 0
$$ ##$ShimSysMatrix= 1
$$ ##$ShimSysType= 3
$$ ##$TFXNUM= 0
$$ ##$TRIPLO2= 0
$$ ##$VTU= 1
$$ ##$VTUETH= <no>
$$ ##$VTUTY= <tty05>
$$ ##$WBREFAM= (0..15)
100 100 100 100 100 100 100 100 100 100 100 100 100 100 100 100
$$ ##$WBREFLM= (0..15)
0 0 0 0 0 0 0 0 0 0 0 0 0 0 0 0
$$ ##$WBREFPH= (0..15)
0 0 0 0 0 0 0 0 0 0 0 0 0 0 0 0
$$ ##$WBSGU= (0..15)
0 0 0 0 0 0 0 0 0 0 0 0 0 0 0 0
$$ ##$XFAC= 2
$$ ##END=
##$RELAX= 
$$ Bruker specific parameters
$$ --------------------------
##$DATPATH= <Z:\Data\IPC2019>
##$EXPNO= 66
##$NAME= <Rudi>
##$PROCNO= 1
##$ACQT0= -2.15336134453782
##$AMP= (0..31)
100 100 100 100 100 100 100 100 100 100 100 100 100 100 100 100 100 100
100 100 100 100 100 100 100 100 100 100 100 100 100 100
##$AMPCOIL= (0..19)
0 0 0 0 0 0 0 0 0 0 0 0 0 0 0 0 0 0 0 0
##$ANAVPT= -1
##$AQSEQ= 0
##$AQ_mod= 3
##$AUNM= <au_zg>
##$AUTOPOS= <>
##$BF1= 600.28
##$BF2= 600.28
##$BF3= 600.28
##$BF4= 600.28
##$BF5= 600.28
##$BF6= 600.28
##$BF7= 600.28
##$BF8= 600.28
##$BYTORDA= 0
##$CAGPARS= (0..11)
0 0 0 0 0 0 0 0 0 0 0 0
##$CFDGTYP= 0
##$CFRGTYP= 9
##$CHEMSTR= <none>
##$CNST= (0..63)
1 1 1 1 1 1 1 1 1 1 1 1 1 1 1 1 1 1 1 1 1 1 1 1 1 1 1 1 1 1 1 1 1 1 1 1
1 1 1 1 1 1 1 1 1 1 1 1 1 1 1 1 1 1 1 1 1 1 1 1 1 1 1 1
##$CPDPRG= (0..8)
<> <> <> <> <> <> <> <> <>
##$D= (0..63)
0 1 0 0 0 0 0 0 0 0 0 0 0 0 0 0 0.0002 0 0 0 0 0 0 0 0 0 0 0 0 0 0 0 0
0 0 0 0 0 0 0 0 0 0 0 0 0 0 0 0 0 0 0 0 0 0 0 0 0 0 0 0 0 0 0
##$DATE= 1560508008
##$DE= 6.5
##$DECBNUC= <off>
##$DECIM= 1280
##$DECNUC= <off>
##$DECSTAT= 4
##$DIGMOD= 1
##$DIGTYP= 12
##$DQDMODE= 0
##$DR= 22
##$DS= 2
##$DSPFIRM= 0
##$DSPFVS= 20
##$DTYPA= 0
##$EXP= <PROTON>
##$F1LIST= <>
##$F2LIST= <>
##$F3LIST= <>
##$FCUCHAN= (0..9)
0 2 0 0 0 0 0 0 0 0
##$FL1= 90
##$FL2= 90
##$FL3= 90
##$FL4= 90
##$FOV= 20
##$FQ1LIST= <>
##$FQ2LIST= <>
##$FQ3LIST= <>
##$FQ4LIST= <>
##$FQ5LIST= <>
##$FQ6LIST= <>
##$FQ7LIST= <>
##$FQ8LIST= <>
##$FRQLO3= 1237434.70000005
##$FRQLO3N= 0
##$FS= (0..7)
83 83 83 83 83 83 83 83
##$FTLPGN= 0
##$FW= 125000
##$FnILOOP= 0
##$FnMODE= 0
##$FnTYPE= 0
##$GPNAM= (0..31)
<> <> <> <> <> <> <> <> <> <> <> <> <> <> <> <> <> <> <> <> <> <> <> <>
<> <> <> <> <> <> <> <>
##$GPX= (0..31)
0 0 0 0 0 0 0 0 0 0 0 0 0 0 0 0 0 0 0 0 0 0 0 0 0 0 0 0 0 0 0 0
##$GPY= (0..31)
0 0 0 0 0 0 0 0 0 0 0 0 0 0 0 0 0 0 0 0 0 0 0 0 0 0 0 0 0 0 0 0
##$GPZ= (0..31)
0 0 0 0 0 0 0 0 0 0 0 0 0 0 0 0 0 0 0 0 0 0 0 0 0 0 0 0 0 0 0 0
##$GRDPROG= <>
##$GRPDLY= 67.9840850830078
##$HDDUTY= 20
##$HDRATE= 1
##$HGAIN= (0..3)
0 0 0 0
##$HL1= 1
##$HL2= 35
##$HL3= 16
##$HL4= 17
##$HOLDER= 0
##$HPMOD= (0..7)
0 0 0 0 0 0 0 0
##$HPPRGN= 0
##$IN= (0..63)
0 0 0 0 0 0 0 0 0 0 0 0 0 0 0 0 0 0 0 0 0 0 0 0 0 0 0 0 0 0 0 0 0 0 0 0
0 0 0 0 0 0 0 0 0 0 0 0 0 0 0 0 0 0 0 0 0 0 0 0 0 0 0 0
##$INF= (0..7)
0 0 0 0 0 0 0 0
##$INP= (0..63)
0 0 0 0 0 0 0 0 0 0 0 0 0 0 0 0 0 0 0 0 0 0 0 0 0 0 0 0 0 0 0 0 0 0 0 0
0 0 0 0 0 0 0 0 0 0 0 0 0 0 0 0 0 0 0 0 0 0 0 0 0 0 0 0
##$INSTRUM= <spect>
##$L= (0..31)
1 1 1 1 1 1 1 1 1 1 1 1 1 1 1 1 1 1 1 1 1 1 1 1 1 1 1 1 1 1 1 1
##$LFILTER= 100
##$LGAIN= -12
##$LINPSTP= 0
##$LOCKED= yes
##$LOCKFLD= -7485
##$LOCKGN= 130.699996948242
##$LOCKPOW= -30
##$LOCKPPM= 7.24000024795532
##$LOCNUC= <2H>
##$LOCPHAS= 111
##$LOCSHFT= yes
##$LOCSW= 0
##$LTIME= 0.400000005960464
##$MASR= 4200
##$MASRLST= <masrlst>
##$MULEXPNO= (0..15)
0 0 0 0 0 0 0 0 0 0 0 0 0 0 0 0
##$NBL= 1
##$NC= -6
##$NLOGCH= 1
##$NOVFLW= 0
##$NS= 32
##$NUC1= <1H>
##$NUC2= <off>
##$NUC3= <off>
##$NUC4= <off>
##$NUC5= <off>
##$NUC6= <off>
##$NUC7= <off>
##$NUC8= <off>
##$NUCLEUS= <off>
##$NUSLIST= <automatic>
##$NusAMOUNT= 25
##$NusFPNZ= no
##$NusJSP= 0
##$NusSEED= 54321
##$NusT2= 1
##$NusTD= 0
##$O1= 6002.8
##$O2= 3706.97472487791
##$O3= 3706.97472487791
##$O4= 3706.97472487791
##$O5= 3706.97472487791
##$O6= 3706.97472487791
##$O7= 3706.97472487791
##$O8= 3706.97472487791
##$OVERFLW= 0
##$P= (0..63)
10.25 10.25 20.5 0 0 16.5 25 50 20000 0 0 80000 80000 1000 0 0 1000 2500
100000 600 0 0 0 0 0 84 100000 10.25 1000 1000 0 0 20000 0 0 0 0 0 0 0
2000 0 0 0 200 0 80000 46600 10000 0 0 0 0 0 0 0 0 0 0 0 0 0 0 0
##$PACOIL= (0..15)
0 0 0 0 0 0 0 0 0 0 0 0 0 0 0 0
##$PAPS= 0
##$PARMODE= 0
##$PCPD= (0..9)
0 70 0 0 0 0 0 0 0 0
##$PEXSEL= (0..9)
1 1 1 1 1 1 1 1 1 1
##$PHCOR= (0..31)
0 0 0 0 0 0 0 0 0 0 0 0 0 0 0 0 0 0 0 0 0 0 0 0 0 0 0 0 0 0 0 0
##$PHLIST= <>
##$PHP= 1
##$PH_ref= 0
##$PL= (0..63)
120 120 120 120 120 120 120 120 120 120 120 120 120 120 120 120 120 120
120 120 120 120 120 120 120 120 120 120 120 120 120 120 120 120 120 120
120 120 120 120 120 120 120 120 120 120 120 120 120 120 120 120 120 120
120 120 120 120 120 120 120 120 120 120
##$PLSTEP= 0.1
##$PLSTRT= -6
##$PLW= (0..63)
0 25.16 0 0 0 0 0 0 0 0.00010573 4.2294 0.32634 0 0 0 0 0 0 25.16 0.53946
0 0 0 0 0 0 0 1.4985 0 4.2294 0 0 4.2294e-006 0 0 0 0 0 0 0 0 0 0 0 0 0
0 0 0 0 0 0 0 0 0 0 0 0 0 0 0 0 0 0
##$PLWMAX= (0..7)
63.2 0 0 0 0 0 0 0
##$POWMOD= 0
##$PQPHASE= 0
##$PQSCALE= 1
##$PR= 1
##$PRECHAN= (0..15)
-1 1 0 -1 2 -1 -1 -1 -1 -1 -1 -1 -1 -1 -1 -1
##$PRGAIN= 0
##$PROBHD= <5 mm DUL 13C-1H/D Z-GRD Z8646/0002
>
##$PULPROG= <zg30>
##$PW= 0
##$PYNM= <>
##$QNP= 0
##$RD= 0
##$RECCHAN= (0..15)
0 2 0 0 0 0 0 0 0 0 0 0 0 0 0 0
##$RECPH= 0
##$RECPRE= (0..15)
-1 0 -1 -1 -1 -1 -1 -1 -1 -1 -1 -1 -1 -1 -1 -1
##$RECPRFX= (0..15)
1 0 0 0 0 0 0 0 0 0 0 0 0 0 0 0
##$RECSEL= (0..15)
0 0 1 0 0 0 0 0 0 0 0 0 0 0 0 0
##$RG= 144
##$RO= 0
##$ROUTWD1= (0..23)
0 2 2 2 2 2 2 2 0 0 0 0 0 0 0 0 0 0 0 0 1 1 0 0
##$ROUTWD2= (0..23)
0 2 2 2 2 2 2 2 0 0 0 0 0 0 0 0 0 0 1 0 1 1 0 0
##$RSEL= (0..15)
0 0 2 0 0 0 0 0 0 0 0 0 0 0 0 0
##$S= (0..7)
83 4 83 83 83 83 83 83
##$SELREC= (0..9)
0 0 0 0 0 0 0 0 0 0
##$SFO1= 600.2860028
##$SFO2= 600.283706974725
##$SFO3= 600.283706974725
##$SFO4= 600.283706974725
##$SFO5= 600.283706974725
##$SFO6= 600.283706974725
##$SFO7= 600.283706974725
##$SFO8= 600.283706974725
##$SOLVENT= <CDCl3>
##$SOLVOLD= <off>
##$SP= (0..63)
120 120 120 120 120 120 120 120 120 120 120 120 120 120 120 120 120 120
120 120 120 120 120 120 120 120 120 120 120 120 120 120 120 120 120 120
120 120 120 120 120 120 120 120 120 120 120 120 120 120 120 120 120 120
120 120 120 120 120 120 120 120 120 120
##$SPECTR= 0
##$SPINCNT= 0
##$SPNAM= (0..63)
<> <Gaus1_270.1000> <Gaus1_180r.1000> <> <> <Sinc1.1000> <Squa100.1000>
<> <Squa100.1000> <> <Sinc1.1000> <Sinc1.1000> <> <> <> <> <> <> <> <Sinc1.1000>
<Sinc1.1000> <Sinc1.1000> <Sinc1.1000> <> <> <> <> <> <> <Crp60,20,20.10>
<Bip720,50,20.1> <> <> <> <Rsnob.1000> <Gaus1_180r.1000> <Gaus1_180r.1000>
<> <> <> <> <> <> <> <> <> <> <> <> <> <> <> <> <> <> <> <> <> <> <> <>
<> <> <>
##$SPOAL= (0..63)
0.5 1 0.5 0.5 0.5 0.5 0.5 0.5 0.5 0.5 0.5 0.5 0.5 0.5 0.5 0.5 0.5 0.5 0.5
1 1 1 1 0.5 0.5 0.5 0.5 0.5 0.5 0.5 0.5 0.5 0.5 0.5 0.5 0.5 0.5 0.5 0.5
0.5 0.5 0.5 0.5 0.5 0.5 0.5 0.5 0.5 0.5 0.5 0.5 0.5 0.5 0.5 0.5 0.5 0.5
0.5 0.5 0.5 0.5 0.5 0.5 0.5
##$SPOFFS= (0..63)
0 0 0 0 0 0 0 0 0 0 0 0 0 0 0 0 0 0 0 0 0 0 0 0 0 0 0 0 0 0 0 0 0 0 0 0
0 0 0 0 0 0 0 0 0 0 0 0 0 0 0 0 0 0 0 0 0 0 0 0 0 0 0 0
##$SPPEX= (0..63)
0 0 0 0 0 0 0 0 0 0 0 0 0 0 0 0 0 0 0 0 0 0 0 0 0 0 0 0 0 0 0 0 0 0 0 0
0 0 0 0 0 0 0 0 0 0 0 0 0 0 0 0 0 0 0 0 0 0 0 0 0 0 0 0
##$SPW= (0..63)
0 2.1944e-005 9.7529e-006 0 0 0.0076221 0.00010573 0 2.6434e-007 0 0.0076221
0.0076221 0 0 0 0 0 0 0 1.556794e-005 2.419985e-005 1.129961e-005 6.093789e-005
0 0 0 0 0 0 0.10097 4.2294 0 0 0 0.00010662 9.7529e-006 0.00062419 0 0
0 0 0 0 0 0 0 0 0 0 0 0 0 0 0 0 0 0 0 0 0 0 0 0 0
##$SUBNAM= (0..9)
<> <> <> <> <> <> <> <> <> <>
##$SW= 26.0292592649472
##$SWIBOX= (0..19)
0 1 2 3 4 0 0 0 0 0 0 0 0 0 0 0 0 0 0 0
##$SW_h= 15625
##$SWfinal= 0
##$TD= 65536
##$TD0= 1
##$TE= 298.16
##$TE1= 300
##$TE2= 300
##$TE3= 300
##$TE4= 300
##$TEG= 300
##$TE_PIDX= 0
##$TE_STAB= (0..9)
0 0 0 0 0 0 0 0 0 0
##$TL= (0..7)
120 120 120 120 120 120 120 120
##$TUNHIN= 0
##$TUNHOUT= 0
##$TUNXOUT= 0
##$USERA1= <>
##$USERA2= <>
##$USERA3= <>
##$USERA4= <>
##$USERA5= <>
##$V9= 5
##$VALIST= <>
##$VCLIST= <>
##$VD= 0
##$VDLIST= <>
##$VPLIST= <>
##$VTLIST= <>
##$WBST= 1024
##$WBSW= 4
##$XGAIN= (0..3)
0 0 0 0
##$XL= 0
##$YL= 0
##$YMAX_a= 8708685
##$YMIN_a= -10158794
##$ZGOPTNS= <>
##$ZL1= 120
##$ZL2= 120
##$ZL3= 120
##$ZL4= 120
##$ABSF1= 10
##$ABSF2= 0
##$ABSG= 5
##$ABSL= 3
##$ALPHA= 0
##$AQORDER= 0
##$ASSFAC= 0
##$ASSFACI= 0
##$ASSFACX= 0
##$ASSWID= 0
##$AUNMP= <proc_1d>
##$AXLEFT= 0
##$AXNAME= <>
##$AXNUC= <off>
##$AXRIGHT= 0
##$AXTYPE= 0
##$AXUNIT= <>
##$AZFE= 0.1
##$AZFW= 0.1
##$BCFW= 1
##$BC_mod= 2
##$BYTORDP= 0
##$COROFFS= 0
##$CY= 15
##$DATMOD= 1
##$DC= 2
##$DFILT= <>
##$DTYPP= 0
##$ERETIC= no
##$F1P= 0
##$F2P= 0
##$FCOR= 0.5
##$FTSIZE= 0
##$FT_mod= 4
##$GAMMA= 1
##$GB= 0
##$INTBC= 1
##$INTSCL= 1
##$ISEN= 128
##$LB= 0.3
##$LEV0= 0
##$LPBIN= 0
##$MAXI= 10000
##$MC2= 0
##$MEAN= 0
##$ME_mod= 0
##$MI= 0
##$MddCEXP= no
##$MddCT_SP= no
##$MddF180= no
##$MddLAMBDA= 0
##$MddMEMORY= 0
##$MddMERGE= 0
##$MddNCOMP= 0
##$MddNITER= 0
##$MddNOISE= 0
##$MddPHASE= 0
##$MddSEED= 0
##$MddSRSIZE= 0
##$Mdd_CsALG= 0
##$Mdd_CsLAMBDA= 1
##$Mdd_CsNITER= 0
##$Mdd_CsNORM= 0
##$Mdd_CsZF= 0
##$Mdd_mod= 0
##$NCOEF= 0
##$NC_proc= 0
##$NLEV= 6
##$NOISF1= 0
##$NOISF2= 0
##$NSP= 1
##$NTH_PI= 0
##$NZP= 0
##$OFFSET= 4.113682
##$PC= 1
##$PHC0= -31.12637
##$PHC1= -33.7653
##$PH_mod= 0
##$PKNL= yes
##$PPARMOD= 0
##$PPDIAG= 0
##$PPIPTYP= 0
##$PPMPNUM= 2147483647
##$PPRESOL= 1
##$PSCAL= 4
##$PSIGN= 0
##$PYNMP= <proc.py>
##$REVERSE= no
##$SF= 600.28
##$SI= 65536
##$SIGF1= 0
##$SIGF2= 0
##$SINO= 0
##$SIOLD= 65536
##$SPECTYP= <>
##$SREGLST= <1H.CDCl3>
##$SSB= 0
##$STSI= 0
##$STSR= 0
##$SW_p= 2403.84615379572
##$SYMM= 0
##$S_DEV= 0
##$TDeff= 0
##$TDoff= 0
##$TI= <>
##$TILT= no
##$TM1= 0
##$TM2= 0
##$TOPLEV= 0
##$USERP1= <>
##$USERP2= <>
##$USERP3= <>
##$USERP4= <>
##$USERP5= <>
##$WDW= 1
##$XDIM= 0
##$YMAX_p= 0
##$YMIN_p= 0
##$CURPLOT= <PDF Complete>
##$CURPRIN= <$HP Universal Printing PCL 5>
##$DFORMAT= <normdp>
##$LAYOUT= <+/1D_H.xwp>
##$LFORMAT= <normlp>
##$PFORMAT= <normpl>
$$ End of Bruker specific parameters
$$ ---------------------------------
##NTUPLES= NMR FID
##VAR_NAME=  TIME,          FID/REAL,        FID/IMAG
##SYMBOL=    X,             R,               I
##VAR_TYPE=  INDEPENDENT,   DEPENDENT,       DEPENDENT
##VAR_FORM=  AFFN,          ASDF,            ASDF
##VAR_DIM=   32768,         32768,           32768
##UNITS=     SECONDS,       ARBITRARY UNITS, ARBITRARY UNITS
##FACTOR=    6.4e-005,      1,               1
##FIRST=     0,             0,               0
##LAST=      2.097088,      168,             -248
##MIN=       0,             -10158794,       -10158794
##MAX=       2.097088,      8708685,         8708685
$$ Real data points
##PAGE= N=1
##DATA TABLE= (X++(R..R)), XYDATA
0@@@@@@@c2F4c2F4i6A28a65B19b56C28d14E11f18G51i11A082a278A508a774B083
27b415B792c220C696d232D826e486F217g024G914h886I958a1137A2428a3843A5387
43a7076A8918b0931B3130b5540B8181c1070C4246c7749D1618d5920E0718e6098
56F2173f9105G7091h6384I7369a10563A26712a46944A72937b07136B52036c00758
68I29915a0158794A189463L637953i692627D60194N236085b906384A207499L833966
77E041465b509725R6875C24944a402070K93191c2423G85811K328222i0854j346161
87a437015A856115a076910j451686A460690i9242k29246A694889a64411j83309
96c47720C43168c5496D4242a137558A70370Q14748a324915b63116G58499c96568
107E62617B55279f65617E83008j87802i86836L52337A09296L6331N49957k67572
117D28012e9921A258415c55179j506193H54743e55460r00199B286447a0342j348427
127a358769B471373G6130b343341D82368A63918a545108A31994J407961B8130
137a64387A375856d20710j157847D78983c8149j148724D95123R85652E1590c29570
148A132274c61747j360796E45567c58122r14413A588541p10375d84665E65464
158a49842l80977J5914k63212C99899N1109a00851F97498r9786e01154a60536
169C68808a187509e89352A491888d32045q3407A496359d17921R1004F63159a030051
180B34322J38443a417508E63203R5454h20411I83604k41754a126298B63889L78129
190F42018a629608e44657A321389d83653d1818A460036b73915C6377L04729a393627
201b94777A11072e54802G16412o1968k10514Q4746e34477Q0498o6418n3846B01547
213b52797B72161J027730A63140d18203A30597a06554o72881K89861B55433c7044
224C82036M23557c20105E1906M92568d00377m0323P4509g9502G6671c64873E41358
236E27755d3899G32539c29340m75123B53939g75588J01965F09714k56492J84555
246E37777L5534A88984F0693f25620j22578K14904J32795D55213M41524D32015
257B58250M00070b31577j228780b17804O0547q21816A024223k22167b84044A444037
268A80610a431069b7671m57809l96762B84713J60457Q8611J41410k25895a8943
279f40745J31580J79420j70707K21205F61126M58840g2593A37737O50518a153338
290i18589C66787i35486h0596A317264B51796j08405L75898D7220g30450j61776
300h92226d0109j50240d5236H99930D32834q0234p7783e73982J26315p8808J51913
311c74562B50875A24880K52700J39603p7580b6229q74629H9753d5382j214779
321a260161F18334J96248f26100H30560l9520h07594a68544C50047h29193j28527
331i57720H65189D26805g18203A214474m51234i84874C23987b35835j141616H527
342D37286B0085K43364P16991m06123f96482a32442k84003p14301C05694C3494
353d6702A296150C30068E3467J70821i22102L70919b62974j96156B44792L09938
363E54730P0971k29233j42812B908g80041K18027J2475K69909E97338B3155P82684
374H05839K74335f76835C65184a73466j788493C46157j12849a009466A281477
384A148063b62745E17216A70222a298878M08582C17494e56846K72267A713518
394E34384b62683G58089e10471o24975c82840a41586d4036g653A165299l82228
404G83071f74379E47068a16531j368958A50869G1231c75017E50119j80183j6454
414C53482F4129a76428A35682d41869J11968a8799j38828A11361A9298N07630
424E26928j74394d34619E07821E013i72180a972q0122j31528B59082J72235J53772
435E85089b44300A04553K65729a213204c93295D87383d13320B03561M79260k16895
445D65926h3047k88536D15504g24686k96393I22612e7110n33974A198818E93003
456g59265f4754E98894i21363j04914A199881g8678q09222A562738B88625a017193
467F70692A9418a007572b28683D32109E5366c18509G88442k95289e72084B20460
478a51078m78184i8318o4071D16347A48477C5771R14813c94663k40402D29131
489f17078J52269C50422A42339K12205j55470N7552B3932e69448B9519a03849
500e12298A3823L47931K9222a98226C22919L47539i52941a62574E17065a201331
511f4473I27039b54011B08429N45010B34198f19726Q6378B72015h99244K88237
521f11007A326848B32453a28800A100812F8620a005360d10876h506q06306c73955
532A360504E05877a80109H86611h8794q28182d01862j4453J41647f1461G74683
543I38798a83331B93993p8010i71224M34359b51827f6521B27415n0327P42184
553I19272B92006d41129D51418d32873o21751A68118C6061c30005C57339M15381
563G72720B64397a46351C12590a93135o37225b58220O1441f5387B09612K61256
573D70868M76477h3866j39734D63613a154824J54976E47822b83843a2931A198034
584F67900h4066j4621N708r07134J16165D38330e0017E7878J233945E10203a91527
596g8458m27512k43189J40284A01479K28660o0712P36350D87078c29777a38120
607f31013q9620b87526C3204N64011j80996J00965j8306d55649J44221r1946l39777
618g43151I5018M0036J82835L73726C6867J86422b8720o92623a52942p9245R503
629b22684C69730j22735R5277j65275b0614D3310d91426K20816B6210b49623A52686
641C12695p7145I2415g714B93231d80609n185D29445d86196b01983H12934a68203
653B0668N96970a03865k85173J33368b1092l70130J44195H12030C8434d4242I72944
665c66864l53075A62311e65963J12225D35051M845k15287J53183M0240d86133
676e48064g3381n57625d8147E57358A80163L68884B30366h1002J9120p15548b27006
688b397l55859F37393k79410c972E73816b20280j59852a10259l64446g7543I2745
700A48714J44750r7607J57616a79093o4827A03342e60945a74636B34220a87385
711C13448K3129A23690N093a57904D8123d89897j5491C49653b71237A12967P09703
722H22670c0510A74440p235d84375J10335j9704E007Q226Q5755Q10626E4985a46365
735D47390f90983J60470A10629d06367G5346M66409j64196A01628j6711J17429
745B02346f35781K45516A62492e91876B24161M38493a15618D22485j97274b15392
756a93416l31769e695k39197N3501H21004b5622I9610O39467e12226J64699D4837
768e08295b37927A00653L74890A79655q5187N76701d01164o7953B72668g60087
779c68479E27667A41275R3475J48712J6033b89730k61685A74451g23045K76388
789d46657H43529i7405B90361N34320b63335h7013k04737k31525a31602k47452
799c79054C58893J53736A23195N04191i3483k65204a02474o05570a74472F2946
810d093F73169k56626A55094c2223j91539k7445n93200b8509C87840c79800H78701
822G68085e38938B45303f3007p87997d17163B9997K53961a02331F33338L38041
832I71379f96210h4880C61339a201153c92179D94587a21269A30408O27508j21230
842F36686d65986J91515B84965a035443e15318F88436a50024A67695O65094B92345
853b91910l2019H4897f88272R5238G29123d1268C2968Q69665h1127j8788L5439
864f4476m34274h9004l24007a2124E48677g4345C33856J17549a17485n5720j50690
875c23895i0650k85188j3730E96291A42048B7885P12485G2859c43088O0517M7381
886b35190j29850j72294F17831r1353b67607H90753C56763h62484a75091p5063
896b50154l06278a91408D73640K50220a09392E01520J16844a150550d42934B33392
907h50243a2159H89454C29008E0608L49739j83819i39804d66959C22854f34445
918C0547R37457F3192G197L09546e5139n23083J66954C14719c15527J56176H83114
930a38406r051E85405c32149J00728d385k99986G6568a10278G6482L00254d2215
942B03215o7085a95448j434j51414F0048f0902j21651F28666A97198a87532C57235
954e6405m88670K15615A50307b2493k79679G45762k99290e57781D42931A14356
965i38613i1927B17768a42994c0825D93115K6943d68580A8727M11732i23443b71774
977F38101c77701g9446F83237A26745b92041A17061P1943e76186b25938C61228
988c43925E405N19700a1765A14263K7681h3360j29179k13109a6904n0389P184
999f0109E20774A33827O8969Q0455d85738a60750m2497l30803B41519m301q6325
1010A50893L20436A89011a9239l31716N7714J38335l76718A94825L40842a3716
1021D70728j04956c35780L5255N4288p5914n6294B67879L12722e3375D85391q7027
1032C98364f36829a14848q3635m00329H3308Q8399J58697l487A52757K11558d23900
1044d09620A08602f32086i2776D91291b5787C98452J2990f7305p4328j15170K0866
1055b35937k34994f6784C96222b1666E26445n6212c43209I4658b53425l73379
1065f26804g6414k0695A85292J08352P4122J25063c51747d1064B6173i54904G414
1077B32853c65382F04126l3131C1723J1394a15086r6634n01974a98607C48959
1088c35015E29884L46777b62058C6843K2237e79762N6350a40048B39368e5981
1099D47150L86979c01037b732H9686h46875a99340R8522j6098D96022A85697L35694
1110E21391k20861d47838A405d34295j08759E8743a13932D31879J5378A43095
1121D93875c10951j99126g3917l93327K27567A80186L17957j43893A8215N63123
1131E81338b57149o16009B26021c81937j76476E86457j90925A92066K9094J09285
1141C30445a01080q69346E8606B1104h48389G30642m6715c02165E49877B38902
1152e46425P4389a34688b7221l78533D55288K63768b82579C21586o9470f34179
1163b35346i3382k05k8714B09556M42225b72110E9951M62484g03299a76747B05566
1175d61939A15288N2327J0882L2029a33862D00211a84610l68246B85678b95425
1186b47005C48798E6384K02280E5412N4993Q0564e97162i6117G7626d66043A65288
1198C55066j25558F4427r344L22873f77651J51760E26524e36335a62906I13758
1209H2276h4987B22179q9546e64594j65557E90697a10834n06303A168547C26132
1220f62809E13534F1144g89275c34269C51443C9505d39572G59178j97607g11113
1231B74635K9261g76970c05742B87108H5868c41813D27344L07809f29601E3245
1242E82792h90684b82543C76576b40751C1346K32502J47388A3299b79658C82778
1253c72695k97341C42344g5063q6326D15911o6005A65478a99147E3867g7055o82546
1264g59601a2938B44718a64656C39020J43190A99382b21480R2741F7583h27969
1275b50255F67394b75434A53509O76713b7653k11712g5164l4953m50280J26261
1285d34136F71577B1173b58510A030009A34595f50059B40977a12933o34883b34418
1296D57127A05567a31451H39913C37491f53023A02971f3348p20278b51048C63745
1307B78222e5058F10124j0599f92087a32604A21265i33902a73431C96288G1015
1318C76313K5841l7371a65542m18715c1755m08056p5293D06349o5197l1675J16198
1329D25675A85152f7327n14028K20415a53255k79761B27820L76149k49813r9538
1339B54618F9934A9156f08246l5195B14342b94939i1943I33546B62459a3575B55176
1351a99427l06278j1641F4902C1244b46251H28578l09216c71718C26515i9755
1362g67260a91992b0948k7264A16941M12592n6479a97569E8983g7655n91230a46682
1374c5138j4263C32851m3635Q8296D1936a98095c4702m85595b56198I6683a39969
1386D11960r6111I8863K76256c24524m65f0849m08786a4834A76784n421K54654
1397D26017A06745R2244a18489m43539B5236b53063r5565D57837j98253F8765
1408C25730j21924b90466j69836I9391c04997j55880F51324A80468a31354F86417
1419F2158c97878a85585l8252P538j32350C71236J30062b16072E99794k59223
1429C40571g59008g4505k8599m34684b1744B82334J08011A57331J08400J2767
1439B78498e06135K01267a17086l16316D5294J75938J58239l990b0378B34643
1450b35605l48160f9294k17265B6149K73505j47935M58030e9513j70303C05265
1461f90510K55819C71305a96712C9631L98886j15965c6468j86434B99125c61868
1472f33345D41896a00740k00910E81248B54536a38548I710K49044b29343m55494
1482f84837C10229B0711d86537F45330B09692a95372D10647g5635j36572o7749
1492b79956M3496A65003b91311B10753L21579a77345C46864A10855d67616c1884
1503c60900J78685A68086a793D37797j92052H5781K5158c99333a83533j39809
1513c23342L3914C97634A2126K52205K91312a49512b9267j81147j92871a57237
1524b48051C78011j75710c0962G45853a84823k48442C14343e99495J87326C26598
1535A4764J48037J44997Q6899f3395l59661B01814d51473j51738E08802E1940
1546b5975E78095B23216a37591j33863C450c12840l05212D47538B01806a53147
1557G19444A38329b27576f484l78372J48642j31811A9604N61388a9343C98494
1568D60737c86653a21432k51777j16421D099h3202D67496N4600E1281K51549h5795
1580d82759M5368J68280G4950a08985D67402K69857b27253A73467j0591g65016
1591c34024g1746n94E3524K30112N16832h2047j39140E17024g53819M4716D02575
1603c04294a32752F97012k19385A719c4319B45224e67391k06224C00905a91016
1614b31168G97810l89084D9525J06809b3297m51328k41263G0931c2776k39853
1624b72629H35242l42166b7211C51315c33357j89297J49959m079A71806E1246
1635D10133M00146b8193o884p9319n16212L07254M5421F0639L25168j67994M03999
1646F21812B45231c53044a07274k48331j36831b21616A72993K19751D9469N05525
1656E54994n8415f18440a32209b5395p53964a22685C68117j78158l1016K87719
1666D46662L7679e96770J90215C22509g72062c51962H18317A4444b7042F47124
1677A69931e36813K15516B06064d77954N2915G96322A81327b81721F02490A62136
1688e78757b02027A50244b99255n6338F08383B81734c59097D46192A71119d71318
1699f6462m643j6556k1976F6586L92860a68736e2458E01355c09148l6511A47537
1711a24435k4077G302K79138j30931a40444C49843D9563e44994c5425F7726b72036
1723g8041D47011j21809b70476B81468l3333g89991a11401B79447d61599E4540
1734E62822A80398a32851A32537J13605f82480L20501E12380d41204a44610H65535
1745a9877j65886C89185f8289n02684b23723B76440b71941P3935G86354A43580
1756b70728D10802g2512m78075a68274G1335a69667J3459F49481C10071c19570
1767D02568A1917e87309i3344j18056a05209A19770P8434L55102a3456k6869C28685
1779e37049K5159b58j24614I5353J30197K72723j81792b62413A42913a98532n80278
1790g78810f3640A25043b4369B46533L05605j82502c70938A6666L6271i49367
1801a39879C99091b32960C14272K80712A89986a36960L24F3112g38892K92744
1811d46148F04732b26310C9674Q57887d920j16851A33511c11206j81753J72873
1821c20086B11903A8242O71P24953A67844a42309A56937d01103k7014J92619a04908
1833A76737k0888M49117k65372b21498A54012d31097j87795b4149k75926B48354
1844E95376A99927K51013b0293l36342Q6027l30024a54326D5883J47520N10518
1854G03921A97267l1600m7738f18142K88680Q4915n5942B23219J43926J30435
1864D97580A85238A635P3724f43662L05574C6210d06793C44213J86358A25088
1875C22229e7606j08022k00194j21635A50321b04706H9135P00489d5794A18471
1886B77417e37451b64605J11857q5501D0845J51188K94608A23555n5607J60419
1896B28367d97905K38803h7905l56832B20643P4483q8014J62459B2839Q7133c37468
1908e04375C2874d33110A10220N41786a12908C99079J2439d07201J77430r2742
1918c22513N4331a33155B4429N37521I3343J00030L48172d69283R3996b3074m41258
1929d64332a26250A81389J72778r1805j27565L04126c13807j93434F0758d84240
1940a55066C64275A05401L00042A76655H6141j6050e91736a69132h0814k65260
1950c46074C23034j45997J8311K17883h9527F5341b43210k97544H5100a46140
1961a55204C51616j7149q0929b5666H5684a12095n33629C8350b1517l72367E05101
1973D35748h057A49176G1073a30789m55447a57536B12252d29945C52627L29261
1983F81888b80857B15699N7285e00498J52557i7072A5158a17966A76222M28211
1993F04433a10572a2491C44738e17183J37860A48817a11831L0858B49784J47017
2003C96801h4297n156C24104c74166O1905B55075b40639b6411B44895A3519J30534
2014A44053d3654A32626m1242d46531D7342R14c17371A59596k4151k6807P3357
2025A81995I276J02997b94977j7393A57194b27067J12409D13417j38174C5575
2036a0743A49483c21742k55401B50172d5287k66248F63283k58873b03009E4527
2047D4826c84889k04301A66290Q2690c38423F48781p890e59061C9313J11412g07340
2059c44264B37236m7550h556D36483J05150d39434b12352B23343f49782K60505
2069c89277C85898A26686E0764L67599k4400b87818K3199A31776e67274J81459
2079c85815C94516A2811J77331L11923A41303a2656k85385R9225j1851l23198
2089e33865A67892K12669G8083L98615k35241a07037o1688k29413J55641r9862
2099c42359i9365E73801B47290p4934K71646b4683l71638l414J67601q3171a54544
2111F71879k98266h00E76520i668o52697c07031Q5090o1736i1349E93838k1352
2122E72486a44755D46945A98163i64189b00162F8569e65911A05466N05849k90704
2132C20611G6304J71558A19330f90820c34426A32907d91289A6068O49627B08159
2143I4819J55445E3235e14769J06027I9789c67739e3634F47230A10720Q7433J16901
2154C15054b04878k7806j71780J97433A067a95816D20813L2643F4905K04028a67501
2166c12867Q8377k07082D4340L4105N7065M99322A74988i7640b8212k67336p6779
2177c72327K6003A38826R6724E2733N75216A80246c67127G4218c17397j51139
2187d68536f2481A07304K36203F5988K50074N7510e37141g6330A5550f70544A37284
2199C23524c6714C07232j03162D7710b20510l621A1079c84817C3905L36146i8472
2211B56067n7690a38008a1499k16365h7118k5076Q814C09232e1346A27958J65673
2222B93631b72975A43614d7588l82721A58733a24531O1022C13214a9126A83115
2233H0480c2025A7390d71460h108I9806c19203C64893j25829i1071C17507A934
2245b85566J0075e0702C1424b84361C40523M8623a97431C53601D6395d66118e8638
2257a77240Q2751c1076A21431L91072g7889G7379K25326e47555a56775B2227c90133
2269A65515L3561k8809J16516F793J10192b11973j45349c9889k15919C9761J62147
2280B01908q6990L15130B9275e1557E2132d44886K20649a06577L4234B35887j05881
2291A30006L30759A84426c06561B08936c71445k50881A96259h2585C7671M52821
2301D90492k29821j11262a31386c8549j96060m46652A35473N5180a83256E25178
2312C67519g8978D2981h5612k53287j50417H5380R6778b36661E33143j06797b34787
2324B07666a41668l22942a48103j968A02641D9168K09917K65495a77582I153Q2421
2335I1574e93924a46007a9605j24807C09595r1494N2679r7048a50198e2412l04073
2346c56485N1015c4359n0548C38519p4769j06814J99467b29886m5784a24600k95318
2357d19918i9893A09859J87408M8741G9536K56168a91763l81552A04316c54496
2368c75310E12488k49412j02269J53060G4734b12872k74705h8172l8847k74594
2378d01613D83330K2596c2502C10834I8160c93499J4875a58559K5294q4838D56841
2390E47404f4238B73868D4665e20263b12803n9891J03666A61050P9477K53880
2400D94407A56923b2856G8947d59155J10492a05079j00071B55794K7416k3726
2410B59484J31150a12270p4303J5320k58136a97900A2940J80708P7221o032J01380
2421C66217a32255j60396c3086l98685J41844A90885m9782P1141N8381J4871f0940
2433c49636E0028c37226j47360C97821A11583h2956E28359A99754a60374P3964
2443h6410m7200j59010o1065A95180P538a20315D82650j38907b86284d1792m1621
2454h3413k96355J38445A14716N0205b8364D02542m3394b82852b6350m5169l43912
2465d15431a01862c5052A18597J08683j05693K30324b4934k34707A7386c15319
2476b28711E5910k5224K67721A07825P271J62074c27136J04982D8394c27739i3371
2488B34260o0967E4358J07819J27501c12029J9059B03870c55266J02115C83811
2499A30618A9300J73759N7538a72227k60822A84696a94424k85337E43515A98428
2510b31542D48810A41943c12187J22314e3184l9794j69558B92512L9199b37294
2521B97583o3485d05830a04467b7422j29515f9623A35940J28113h4131A39949
2532B57390c38024a05397a9777k01425G9820a3414A57840O7527i2985B26473e4082
2544c41355E7395a71533Q1343A08951C5650K93333F015c395B49934d17013J66154
2555b50859A24397b52930a9362C12831m1243C6267M590J70190d72776N7869B46111
2567b70326f9255E48796B16332E9723k1190j4056c62927k02258B44455d3702k25075
2578b68777G63663C02143b30455B39824a13361l45387R8639c511A24444a18015
2589E28290l7517b72962A19552c5211n30851b69573f4950A20372L242J98354J84581
2600E06549a16935L7487L3270m99862b12126a03204F4936L49561A04178L05807
2610D09985j77714d31322f1717k25168j77391C8224M5787K71318q8380r9693K05282
2621C72538c80113L652B5604e05765a50090C68529j24475j5487j6450N3806b99928
2633d70979H1645d20912J75610E29492A28324N0741J53473B8039a54776k78273
2643d33049g1800q1271k29385E04883k40377f2399E35312c4237l00290a04564
2654c03624J48312L6204A99225K07101C1342K93230H7239d21516g0568j77978
2664b48546j2070G1326K0674K70925j74064I2884L5097c33364a59903j9653j13457
2675b93013B06071B5994K09315K27051a67924G0537b0757m83319g2904r225K3765
2686e8364B10798N740J70092f1420r3671A28468d81349J95551A99360a11531A14074
2698C83988j26929f2973j06047I4557d13768L4497C33077i0985A0280N14333A16771
2710e5755n6461O185r3518k07713B12503l1323a25091D94531A74137b17824C3206
2722b49090M6933Q6252M7814B92406H8646M4147J24035a13014l102p4827L6117
2733a54826b0428j44487B41223J0935h9060B38914G5189b28940P8989N0460A2034
2745b18500I1587L58717b15396I8965L18180d05683a87001A40336b33196P5804
2755a57392A24934J68162c1765a1676D37857b23272j58196B27370b30425p3861
2765c04286B45809n6117G222J09216K08166a13020k63824A13167b12316j39456
2775c51772B86345A34187E9407K05477A29599c013l02637a51357d1557l14013
2785c55570A51019J55590a2009C20525A38061a31487L0648k21494a12138K5666
2795h6472k0970C62329j55200E6345J80607b3942k31989n8047a04039c6094j38268
2806a74362C55956K7924g5482B30914I1943d15043R7868g0460b0769j41402C07003
2818E72939a83883H2277K60621f15617K23690A85836a92744i2741C98657L3778
2828D32435f1041J5302B96236d73059r5100B90107i2663j17941E15898j39962
2838C75936i7822a4020A51664c59170j83925A92143E4662b05422D47464r9352
2848C48112e5145h297j6148j53859k81302f1201B60492a78517B46156K45389i5819
2860h91q384k51114j1467K7256A91844o0198a2849D95051A75821b39554a3480
2872a75221j95022J39707A86211O0822b5697D41358j29652c91549g4730j4962
2882h9692l81785a65298B09768Q5367D4844K66207J08705d72124K34353A15836
2893f22118a43033D41948H2908J08364J63122j72135c15842m2172G3195d38576
2904b75240E82376A15916D7305M34291C1076c47433Q4517e1776k39973M5591E18309
2916B10124c7368D88171a9413l52269a65017m5237Q3823n2371B70181K09788i3121
2928B78020q3199e02323a54002J813o8977E7950K8223L59693A95315i2924B38809
2940b72111j70298a6129p6191b7156A04502K93346j19797b40960A72015d0454
2951f08121B0703N1349a59985A63442J61041m4025b02561a3861A85309f35830
2962a29678C62507c43558A35032L38269A4853b4290r45C4380c23564L2680C20900
2974a68252P4001E33805F351h0783A34003a00214j03003j3627I6197d4411p5352
2985a19763D52032F8999h7183B44185b25696N4938Q4484j13942A31545b8233A72757
2997C39507a10082A21708g7382k65007A8487b21995a5450B45316f985C27382A40111
3009a69012A2701b35727L9512R7692a3196B49245B6035K32995j902c09590c315
3021a02746k71011C7527k902R9692K9796l6273J50275b76962J22159A23068d86557
3033a1733B88743a42635B41715J954A3892c9272j63580b955k48816N5984C02710
3045e6667I7642K81294d6450J7407o6733p6785L0623p7532A74960p4401D1756
3057C80702c7469M603B3200c99293e0568k8502n4045C40811I5517M0814Q3727
3068B20058a18443N8333k54706J06242H4917b09793B62724J27624h5209B24276
3079G2913c31349R2465Q6194b0492p7671B21227K34969h0440A33414M1963d47263
3091b25392h8480n0697F5168R9506K30930H9791c9576B21006c99441J9219E8470
3103b38997I5390K35284A55756J30654E204i8132o3745k64457a16776b4216E2634
3115C48202j42137L2972F1380b58004J18609k06361P3171A12985R498J57145j0495
3126B69133o2592F6368c66634a60564n5612k18084B47762K0901E8608L81800A76419
3138a58092n9161m1475N7615r7928A67199K63102DL25871l0798c73215J74037
3149a99178R2640k31196a53708B32920R7684D9530J91497J8099c72956J73784
3159a99172b9244l44792f1024B27927j9690n0870k9488R8257b22290j15910E9057
3171b98090J22510C23108A04380P2321L2911A3640b8078k74104J31427d2831j85081
3182b27912A45443J49371A28637J8869D2543d887k61656m4623E2998a48276c7927
3194D15711A84447C7144L9951d341k48047j55618I0610A2665b30040D97255j84146
3205C13109b02494B00061E068c93338J48706B0688M8279a60519C03080J67364
3215D70444b52666D2439J47658d95479b14978A43832h7119L5704B92355O9303
3225C61658a32521d4379A82666d13887J60584A57719a24493D0751K13743k6209
3235B28285F3761a40381G9727b18025j65035A85410c7799l2311C52024A18085
3246H5686b1941j51584b5094k65019g6876A99479i2895A81711J00203g956l6454
3257d4410q7187d2953j51920o520B63218A251a1391C69690H579a36217c9445k2022
3269f1467q7696r6188B42303j17134b21786D31699A52695c45846A36397d7168
3280b85917g6623G2294N7450a16034B49299R6027c53652B2807J24682d54427i3785
3292A65155a9196A9103K18608O5983b11259a00039A47685d34040a63597B01995
3303g4945A51231P8779m0036A7067b60732D0934b41504j26935B49068B8974M8154
3314G7128L06858F8241q86a78279r3896d1906l00560A2377L17397D4099K37089
3325B81188p6006e5780j08295j67891f9364j28289P4578D47687A28768k2705K10172
3336C16235a17120j11890n2309a39523e5166j38963D40427j21716a30227C94251
3347d1722m30651f3609j51967O9395F0518J87910J40732e0328A71567l8929e52847
3359a37387c5490k65927A69601J21734o1898A11756m7675K1349d30839J88269
3369b42570C2206c15261A87294J65308F6952K01980A7036g9398j07716k19964
3379d07078F162a02065b422D53956I0238P3313j6208b74360h5369k21262N0631
3390b56000A63968a2650B49532Q5677C5471L4776a54379k3506o2531o3431B02520
3402H3244q219L76542D2430f6379L1070k22353M4229m7396A33646R9388d8147
3414D64084A79286c22420I2764b23034j81116a0210C9444J50204l5214J02895
3424B57329j4520b91246g5313o007l85691B731J35169n9277K15015r4834p8661
3435A20143a44412n8711R9282k72439b3152B03018C7107L33079A69310d6406C2840
3447c23243J21228R4840m1597B35188p5702M9692L3260a48269f259j88781j79233
3458c74273F9326f6066B7325L38583A29361m7268A3856a09589q0206r8641D5033
3470f600m0113C97131A16265d5309A42290a56546n1535N1773d8017F2226g3071
3482B95788p1143a73592B00062e1030l18875C0820h5874j0277A24068Q567P0865
3493B03500B24L7548Q993c18962h0919g882j65457A50170L718m6666N1538h206
3506b2622j65061J1960b3927j08389A13609N1688F1609K05967d2814r0396B4521
3518b88733a19378E3584d1867A72003j7331Q948G2140a91682G360a75158j32488
3529c07646A43568A6838d579C27551A52081a6498m5573k9889r7556o8969G7350
3541F6850h438C53519A59300f0399A7108a87207j4727M0871d3885A39445D2654
3553B68495k3830a26641B3271a54919j68465f478q3878C7683K32042A25812M9898
3564A75710C5496a34373N79j19142f5224a0096J233B97502A41257E0569R7392
3575A47961a59712o3187R8648K1359c7820B9286K53982j36592a676B24821a74699
3587c19500B5832a97790i0669A99121o4792N9177I2150j4800f8039k94998c8180
3599h1318j44716B80502o9364E3659J77047B1442a58059p7191Q0231f8265p9226
3610a47491B24485N9970D0834J92218A2583b33839O2975q1834g1729i153A11727
3622C80838A00035Q781k9588c23537J50911m8921L2955A98615G6078J97268P2031
3633C45377h6198D681a46393k27466a65686P3309A42565L7572K8653J81447h6111
3645a70533a4771m01944J57145G2239M5295Q4790K2444J24720e9902k58388E5368
3657c83133j2918B84378H6803M9192K40068A56240a7140k53181a22828o6044k45472
3668d34344B39590L0317c6921D15944A89758a72216M9632r1404J4931m6106H4020
3680C22793A8265K77408n9510b36505i1718j02259m4271i1099c0689C17419A52629
3692I2623J98940a94864J4857g0665k48316a8494A2469J20115K14116a2411A61449
3704G4810c62674g0457n6359p7922H6475O0548J09988F9862q926Q4529c45725
3716a74991C2096b70109D4011J94359o9645n6912A8844J33399b74426l7470A89448
3728b72720a24958D52476E6050j6858J29000a4751j52182j26313F0659h1953j59992
3739b41945D37931A81784a37150B73344a4562k46678J10193f7692b6609j17454
3749a44063B63258K9946a32772A83187D4909b96618i3539l5974a3303B842N9938
3760F2780L05739c2914M119A76199c13552J52020a4900j12350A31692D6409J59302
3771B05711J1772a82584F9190g0205k75031G395c619B8693R1537J5831R7563a31709
3784f6095F6522c63832g7403A41664g1488A18281M7762q751c6674r9481I9126
3796b93879Q7837B72605a44059B6561L23770c956B4984a4406r3092k9093q6631
3807b23222A21830C081h1606C98130I1113a03155A20823a55501o4133J03665b6963
3819C7604H168L04328j36474i6950A23339a68984j24625e1992p9904F4211Q6056
3830A50267J4522J31954c5918p482k1003l16615i1943c4064j127B88827j27018
3841A61809L3423m2802b13911P4225o8696m9983e324G9341J58236k2137m8756
3852A66684o776b45900K3731a06843k22185a6644B19381n5664O8182n7537o4323
3863A10039b06121j10930f0998k16915h3011C54974I4674R6194R5575f1626r1829
3874a53455j05693N2429J01726J8653B55250k9688A06965J64437d4457j87995
3884b32452P0315r8770a08279C3915J12457J07822q0865O919e8893j66463J03105
3895a22251j84677a17328A66916C6021K29613K1212a601j9154j46870n1276n095
3906b23996Q3918B06995I1009M4105K54735d4869r4832a3273l06129R8741A4310
3918G6213P2012L2269R1992I385a90561c2794k25286J2123F8881k1971J15594
3929A62504P5819p8498D4499a76001Q1087q7637j01773I4980k1925K7221K47027
3940C47303F7296c045k6718k28062J19733m0033g6308B07109p3593R5206o3989
3951A64733f2635K3887k04202J8311f7122m4691A98393P8407A05956O6810C092
3963a68364o8066L5923c7751o5923A97081J80370e593A46515m5439c44234J57454
3974a86780Q8277l1297B665J68616J93505C9509a3193A87176c40242M4278H9963
3986a88486b4905C03454r4485E9388b949I2910b14491j22525H7686g9745j3036
3997i2781C00437j41154E0699k936D023a07564j99677E248K4821a69137B46935
4009A87919G343J40466h5836O459m8342q9241H6445f4965C218L18708F1589B9407
4022C0243a05566Q176j43277e445F8167i8908B96501r4219i8020H0437d2774j44959
4034a87733j8458d5979A10664a10040B28848J09690a83022G7740j7245c46420
4045a08055c4884i102D2451R1474K10799h3785L906A90554c66702J49325A35471
4057a46387E7499J93617p2900C4123f4590H8828b60012m1913A45798a11366E153
4069C37110I7520j4476f129o7160p3392j91277E8670j262g9056C58082A50239
4081H701Q1726b34266R8472m6405J9444B14678A4620J30970J89619c9298Q92r8946
4093a37352p7769a02944p5385A71644J0023A993L35833F3011b07839g0017j18113
4104a88130M9706K7747A13529J57898d5844B53721n0212c50353e1515l0678k08398
4115b90591B2909O7834J04411q7479j0649J60063b59708K9074D7905c24321d8945
4127B24636F1132J39872l5978p2740a24469j52574d0845j85506J07394B55554
4138G9505J42648J38e2524J6649k28991N6570h6477p0220B33347j8845q3882J52558
4150B83178i3755k0287k6968k50039c5789G502N1917L02831A56420k5043C9710
4162b16161K3907j26252a01799A26999C3022L08178q1968b478E9120b10963p7727
4173b88690Q2773Q7990A44674n9995J94867N3782a13541B3557a03480l27243i2279
4185e2164A7724K31702n2626N6107d948j24176c4837l49028J90569A07593c8066
4197B24755N1336A05623m0397a24529j3612j13902L2347A07095B5283J25965J45615
4208B96863E5860K5725a08390j37897i2550j20965f069A63196G2775J88316A08263
4220b3096m494k48559h9774J5619r6771B32459o1524E3277J57674a4396j19263
4231a33659j7481K3852e5154p8215A62374P9654a1485A73477F6167b04437i6882
4243a04329K136K9131I8969J59422d5A05410M5921b50886i7696c3596j73240A8880
4256H6996N3144K1455B8392O2850a16286q4852a711j71733e8794A76915q7826
4267H9089P4390p0251b9899j3613j35905O5933K6680L0150A53145l3179K8345
4278A48311l3621g9405a7554j46233n2846A7256d6880G6607J44725I0603J0737
4289A01340c3252o3421m628j49995A4294N2806f3320B66509r2534f2492E4580
4301g9385j14972N4302a9739E1241c0820B12628J6054a02903D0267g871k46771
4312b54642a07953a3267C770J7588J39886Q8214g4688h750G5016c08103a26851
4324D7525a03207I5565O4074n730o1540g8383A6956a71043p7642E1552e8483A9483
4337B39586j18111j37b1693r6919M7739j70932i7117D8762j7738J80924n0416
4348A61532m3797A3087a92783e2806j58804k7011A65931G1150L7966J71529H0660
4360a789j64779N48M4006j60977A30564J03910b1248C19870j38341a71633h5184
4372a87371k4598O9393E5350K04874F2962J62031J4645b21955Q9843o656j44877
4383b83645e2271F6398J47903l3184n2212Q8504a85715m2483g2034k50107b1802
4395A71920q5494K02798A26474D9700c1150k94029a37852p262K9297B32266j04185
4406A28081P0710P379f3685b2765k23122k5822f614p5407A26867J15148j07546
4417A34469L0717d9735k6422j09528j40154F3269i895l736C64447A21525C6943
4429E6533a63941N199j03401c8085A24516g2952C20137p0057a37753A11707h9593
4441c06696a22180N3797G8493k5394J40637R5655a06539A0024d992l46374a04469
4453b3896F081J55585l2795J19686E244a28759C5122c02048J17647F5876e9479
4465B11216l5769q0326P0714a87088P9796J6500k04644C5784L6379L2267J45302
4476B49732F2620N4535i0609j56269a5986k21299a02837B22164H6088Q7376l5144
4487A38320D3222e5385k19178c9945r2132o3476B98328A16357C0980K36778b9503
4499a13106m5907k331b6617j31631A79878P7343f7103B41172F7221b75510d1860
4511a28448n932f249H1927J49010B6721P7049K2561b52624g7643K3813j40266
4522a94096E6190R381P3682o953I029J22182a51782l3511C7931a86461d215A29253
4535B5574J77683B6894f753C4764b41175d1797a6228j33383A23491j7953r20m366
4547A00252c6652D9734a61391r470F2544a44945b829B15397H2743n010B0944N470
4559B6414a18019j19376F1126i4415k0966C07965H9408C434J48001e8267o9743
4570a28010m5037f7844D253a17442B31518R39g0878A49825a761k46885i6900j773
4582i8673M4409A4477J41517R0661F193N1012A6041b59725a12790K3984M163A09249
4595A22312Q9381j00831d5954G950b14218K5995b6251p7794A33911N1527q8141
4606I7297R9100e2009o7812L8157j69470f9286C4472J5750J58174o7542k0090
4617A20764c073j78843h6062j06617N2564A11210m9226R4762N1907F3702b2367
4629a56860L0224l4376l293A52931n9545k0398K24968B6694i7595d4854j68246
4640b13100N8630g3704E3854J10270H1018J49339A06478a77490c4298j25813r5067
4651b55178A4556M1410N0207P4730k2619o5303a17980M844k6806j07806H145P2373
4663H0518L145J57163j16714E3079c9016j64437O3618m3180e9132A38133n3276
4674H4857J56350p4299d8897B6075b02275o1810d1875m5397G6847J49906o3230
4685A63523j5360h315m9618r9277j39808d8441E910J8908K44204r6896G9371C8131
4698a19977n6141o8721g7473F5528B3271K40960o2097b525G1841a53529o9259
4709b22788J05631l6785G8367O5935j2273R7259A6165b6027o4693j71649g8683
4721h4137d384B42279I5066K4597K640a06687j1239m5582M7308d4909b482B34391
4734A10644C6631J34232a22361l9656e8080j11717b7227E0416R2754K3319e545
4746A31688d0585k05075B1616a35610N301A75051F7563L3274J0918A7917h49j81346
4758a82195f2035J8455j23573A52401l8124I495J66029G370e4668k8894m1313
4769a24875b5768r9765F6625J04593b7396A71435F1451a29620I086a59967O9892
4780i0075I253f7051A80375H9432B9995J23113a09231L2581Q723j02418C1632
4792d1168H3651J44501b5685H9404C4167a89887g4202l1241c4776I333M0139K11333
4804B60805C443a0593A35016b40386R9358A9438a21164C7471O3271Q5059q6987
4815I8814i2754A21258a43950j38054A05973i4253K9046B32958A01999k1446F332
4827a1562n0558k04443A2715O156a25312B27624p9496A0543P1850f1684j2812
4838g4496j01375Q0061G3936i7161A42612P9815c0047A06573d4188j11837e9464
4850a81585B9423K3401b416B68358F6936b6826C9153a75606O9638q752M6862A30364
4863H671J76688J9996a05853E793h2766j31845h8916L9204A01213k9457O3613
4874A35369J24633a08038L7011A2919c03046a00363D9525A1907J35215n201O6805
4885B08726a9835j71469C1426b48668K1620A72879B530Q6719J87048A04933a8166
4897a45482N9100q0417p6452A44487l8708C5949K70168I8699g7933j9106p8848
4908a75887M3357n0505F0251J53793C6445K10314r8144a56434f7660j22965J1670
4919a78955e0242b0566B38683q5109G4635J14757a17782o9913O9368p3214b1171
4931C4838J29874P9903B0691P8469a1403k68953a17783K8867J5496G8443Q7560
4942A66003O0080B2532n609K4355b87034J39152C725a30300A13312R0134r0942
4953A12504k7482a8648D58a88524l7808E6008g2477B2209K60141E8701k4330M4489
4965G8860i3323o5995K758b0163Q461A4994K28592I0058d964A07452a12433n9730
4977a72163Q1549O423A3106L4817J22417k6026a5638G6268g7658j31377d2090
4989a05314a9070A41324n7830O9453E9498d8872b0054j48388M0410c4831O347
5000b8484A27852j4464j2454N714h3057K0995j9972j03549c5519D3932L5782M1145
5012A20859j4563r449h5600r012c2639j73963d8467A11476A1753J29239j097A4152
5025b7472q2043M4269n6451J6718A28740E0885J8006J19845b5736k1644J8761
5036b8619j16114N9086L9570D1639N7097k9497O4793E534e9723e184j54963O9700
5048i0447A6550b9984A02300P386m5917j7354d6373b1259j10749Q598F3321f4934
5061E0338J55022a2026D8506K047a22541M5941j2433c2972D599N201J69851E6562
5074a0740I8721a10785j5720c3733n8882F334M7131O4367m008A254P3772g8911
5087a72948a1183j07098b3941A26663D7713J11371G3609c8259a5187j67828Q9763
5098i3252c5822m4783A39111k8513j559L6306i3809L8115m0113j12213g661j748
5110i409E9104J42145r6150k1134e1814n7533K8863j45412b4826H8710E793K16265
5122B22058o8576a362j1652j28206K4165m8950f9939A62731D860J58917R6946
5133B60723a03863d2745j1689j75404i6474b9777I1950J5386m596J36495d7362
5145a37931g283k20669J01667D7527o755J08854l1865L0844B1660a81958c4118
5157a60708j6185A01154C8417R4910L6774D1187L6842a52920j3130d5149j39762
5168a84911D3750R3034E8398J42493E0399D354e7711j90934d6743k1928j0393
5179g9064A91901q2561k439J0988c5402l8176j44557i4188B348a18718A83766
5191A94406A6524J32563c0752j07479L286k8396B1616d5593I2524J97749g565
5203G4897K550b47486a17229J9719J5642F5080J5706J46372H9268a7641G9829
5215b16721K6870a3485j03621G4069P4330j0651J1446c7745B658a27899j21967
5226b49866D479f0501B1288J96132H9165M5691C484a18671c8445j94690h6179
5238G6227b5794A98325m0398B1237L0917a32124M7997l3130n9672A09984m5929
5249F4055J360J39029B6545a8276n8874l6704L4868q5861H4956N6515b2628A97427
5262G8739a10555a3174r3008R106J3164D500J71704a1247I0725Q5221a49918d6353
5275b069j66204d2569A8515P3716k0646B6812J25307f0319n2969D2752a49226
5287i4084F2907k8529N3803m1838M3688B8987a29951D251h8231n0279G1786A3581
5300G1041M3640A9143N4591h7647j4046C773a56479i141A06045B1161J06097F1397
5313I859a9553j22414c2652m4198j9064A28641m3271k3784L9519F183c7709r3940
5325a31649N7360L3781p9396A25609K3569f725A35299C3317a11227K8767k2089
5336a04549d8785j1505F4540J34105B594P3702L0738a74411Q0024d1593p7093
5347a18686e025G4397P3228o5920B1853O4358a19245m1701a6984q7728b4023A18709
5360A16005r072B8444Q46f3828j25113d8355j3312K1154A33420l8232K0962m2791
5372G3359e2851b2084j34791P272B7422c5753F2115J09998q4135j8132c0879m5228
5384g6107l1548p3904A708M0100b290A87282m1553A0158a3823o6515m6962m0321
5396a67621b7613G8399i10A75534K3598c6747a0523n5138j17720N7599d8766G1068
5409F8666O0997R0856a9508m5730L1737j98460J07942A0260E128J31442J7982
5420A54552j4811E2082a10487J9775p7536J7048B9337L422R9640N8871I1206m5442
5432D5764a04515m9572L0490k7032A7993P0704K8064Q6131F3171A7727f7472j57905
5444b25377h6830k995K8867A76257m9292p946L432c2877n5003r6404N9051b6978
5457f0262A64503K1945B7082J00387g6j67799L4578J9599c1350a0628A23499Q0824
5469B04323A0242P4456D0133b18900a05418L6557r991E7028L7744Q0875F0859
5481a528F6334a88204L2148A1918a11598E7653Q5651G0585N2979f933j8182m5100
5493g0215j14571b6256k686F727J45387F0926L8956C3038h8664b2240j35132O1847
5505i5525D8988a8894A16393q182E2687J6409a14493d7158j9597j14632G2147
5517C6577A1731J78345D0686E705b6315q1676d7536j01614d213A17941b4518A61695
5530A14925g8666A6462h6814l2828N2361K3895A04519D0281O1513M5493i1030
5542f550l4220j44960a2718j8359C7168R7286D5838P8212a8345p6217F532a78018
5555f3536E4076c5318A53266n3849A6650M7604a04087L9018p072m8901D7417A6223
5568I4173L9436a1453F9200f0004p4008b701j22150a8047I8610C7869Q7772B8530
5581A8542D863a72643a0156m5145o3272A47911E8860k3512R3283a3590n689q4728
5593a04007J1163e867j22234G9548P2074a2724A32595E0035h8194L7022o1588
5604a12760e2301j6038A4108J63324B2672O5379J4101a21943d9939n2889j7729
5615a20557A1830b2437A45878j618h62A08257e7160q6370f7310p5684D666M0375
5627D5041K5878J44856B4412E317K2474a88701O6642N8919K7421G3766J2970J16696
5639B03432G2285g1589D2804a71317l1747G045d2188E7790R8589q734n0965h1354
5652a6664r2750j54004B9094M749i123B21501q7174C0742a4043q8329m825r0082
5664a97279c4659A09544b727A78355R423b7242a0884q2559o3961L1688d9605A05530
5677E1299P0635Q1167c4139j6879j5423j25256g9280c5296E9639P6735F8146R5980
5689A64126C9124a37262e2698q9581J4361A5112L2107R1192m4633o856M024a44631
5702a23643e3812r9504a2965A09805O50j4930j8313O137a23589n0510a4193j19550
5714a33743e8802A64703o8779j9221K6468D4192i7666r5629c3703l4291m2697
5725a10691A80274l8465A5499J24132B6920a29909r532N1450M1445j6140A21524
5737A86949A7429P6068l8312a57484K5441M5262K6623g381I1502R4193F3402k6808
5749C6594J6731a47467K721g1749n166D3843M1078M9617p134a2044A3409g7789
5762a94028e4593K4827A1056J03413j1116J7000A0860e8846K8484j39708O6560
5773a03510D2565f185H2582O0072o9291I675e3037J1636r0798R091F4724D856
5786C7358J35497D2518e183q546o1233j3784k1939B8608K3561a1497A63429G5586
5799f7019D4464f5394o1353c9978J8771C4278p132O8115K1711e2679D666a0912
5812a45912c8559a6329f837F8915l832L6486G034d0841I668a22949M4297f28k8993
5825b9621I1687j9236j3267K5382g2769b8643j4681j08060h635A4655L1124P0906
5837A16685D5856L6872b5333q2125i473j26727N4132H9796B9245O1034J2946D0945
5850a3069j00694d5596m6876k4003A04998m1780m003R4232F603b8850n0675l1977
5862a11502e2295n2165E8936P9840B7555J20698C9122i7913c2227j10803N1239
5873i1791h279A192J46181n2240k5588j089a02712L4723l6469k6498C7068A0852
5886A01136O2186B8082J5806f0837o4444N0775n2430B0698L8774p832J51643C4456
5899b6081A5005a73844P3770d7549o617I9511j9360O4213m8681g2134A1988a25296
5912a82042I271d8758E0467J10316o8320L514b9554k1112l7238j14634h309C082
5925A544K02891I5075l9365k2353a20650L4469p1130P4790G6299A589J63816N430
5937A70835h207D2919a04840n3083P5100m1841F2789M0342j9984J15065B7061
5949c7412k5406j22984h8534P216B3185J47671F2626Q9545n7223a14105M3219
5960g0886p4403J4009b4976A4929J67242q6870k9347Q1466a34664q014e2561j17491
5972a70052a0058H5773K2196L2249D7306M0358g5948j31774b6293q6687M7673
5983f5307A50207o0168J5822j6970A1281e2734j34509f6280K3305m2797A49654
5995A10967D8940O8194b7316l4526n6403j0074H707d5202G4601R3511A2430O8899
6007H1329A5954a13645M9777o0792b8908C9391A1809J42855F9606F17M9074i4503
6020i8905K4832J9570E1692A2687R7380J4933d4748C3984c1385j17043d8268M778
6032d3490A7150L4184J9745O8656b9099J2547D1079a76052h1222C0078d6006F5496
6045A01178k1438B5480c7558A9189a25584j5199E7209b7411A4184J35865E8557
6057B5103e039k7709o1385m6287B6918A3101a4221A59717G5178a291B6217g2119
6070h3363j9432d7074F1391A283J01098L5453b6462I328d3281p6346N6661k405
6082f5371C8749L3816l0663R1721C1683e6780b2808p7762J1639d1293B0827O9697
6094I0524D1448O3449k5627h7000c7762j9732o4136b6255A6655N1601O717l76
6106G4597J7049g0802n24f982j41426e7213F7534A9726P1299R082D2958a7760
6119g8533c7941p0049J2400G4293C6233K3389Q2010B9568b6059k1786l5583j2913
6131i6341Q292D6211K3548j4285R3933D0869d6448J8039r3834J9361N0276a71
6144A07146k6738K8566k3447g0277J4913m1339m0902b4493I1R2544N3617F2245
6157G3320b7681r7009M0499l0028e0626D2625N1305O0093F4901k5649b338j57140
6169a59478N2092L8098j289F4847M2142K9030m3890f124j734j42302l291a1864
6182f5877D8767J16940p6947R983F850h3582j7348n4427c8687a023B3153J56616
6194A79769p3107D4296j5735a15412Q087k650L0157D4407N382Q6760l633A3636
6207A7942a10852k3883f0012l9282E0388N6165l4878P8459B6413d4693j4102j00069
6219a58864f0716J4514h43A50211F3030L2997j0346i6576L1948l5257j7615c671
6232A0550J04283o429E3642L7251h2400j9857d9471r3383a0903F0558M772P0011
6244A35341D7249M055b6418j19862d0898p2866N2803A22516D1940O4603K864a4140
6257d000j16113Q228d1706l3732I2649N664m7958Q2310h890m1860j7388q2257
6269a50395c0223Q99C1866J15177E1203L4553B8323h8779M0867r3244f2756C5311
6282a2966A47249m9139C942O4838g9238k1977K7525j9588E3335B3091N2608P8833
6294A54532b2623B3094f357j46752e6259Q234b477F3924j3615Q0015A0743b8901
6307C3272a44971O4938A1104d9304G2139m310l129J582e2194A0912g5390n2697
6319a28087C7197d1225B0814J06473A2315N1053D190f0980a3281j04621b8015
6331B7010a7753A11008D6526B0626L7724g6991c4115k5386l3790D1384C909N3047
6343E6956L8644E603M9989d5181l5501a8278j01019I653N7657b597A25691D6937
6356a1761A2345a04419M7406o625J6444I8405B2815N8109L4784e0541f633n1028
6368e7661o9595c6413N616F1265J7641k1248O6096c0905k9189b7058j31128d8768
6381B3071q339J04132m2766J447A2851a08577d0212p4077J8654F5016A7762Q5200
6393A02962L0737A6500N483h6379k6347e5403m1927B9102N7731j0594N8269B1079
6406a6896l6055r4839e4167J804a6446A24338l3169K85l7323d3762j1564q8061
6418a43387O5632C258d3380A16628K5842C5966L3227c1631p1111L156k83a672
6431a315G1625J02312C8864j1050F412a31178L4916K2819L2056D0895K9934P3915
6443A44744o6263b809D829a17287j854e0857q093E4370M3054M899R516a0233k3650
6456c3883m8501o4330d8100J7876C1699R7466m6214J8027B7572i7644L2363n2487
6468a17768J9240A9316J7393O7788J4964m7408B1854i3543N732l658k5909C5681
6481G2434l729P4094F5472a6433n7069l4502K6436j3995B0713R0785D7187Q0291
6493A27478l8062g1755J2814l5233j6347d2580A5909R2556l3256K135K1440g3890
6506i5976M4851o8730c2309E5049J3603L1948l5339j2657c9746p8209e0288l0029
6518h0317L6751G0399r648L3240k6607D615h668j00622K8618b7670k8263E8532
6531H6327k8433K0365a1780r802l8013o0674f549r013c784A17984E3484k5362
6543B8122J93c4154j8643m6563b9062A3923b7047A01403j5339i423D7093a9833
6556g9095J4816R307A0336h869F3075N3197a8831C6034j5197a15480d3988k942
6568d6930Q194D0855n92N5956C3936c733D3075i8154J1167g886n8038C4084M3175
6581G7259k8458K2966A681N89e8280n6471a4078l2597H617R9005C6153L7636B8455
6595d7559b3441r1562N7165H714b1849A04772k8692B9891L1971e7582Q558j9561
6607f8585m2376C2422A1314L0546Q8771B2324K140a0497p4698K7912m0563C026
6620E1717H656J25108E6113b9377B4930h8275L51L6704J9676F6328B4575O8217
6632I2792J5123e8547A2269d3951r9710a6475j3428B1886O9562m1645N1245d231
6645e0477a0179j29099e5760A7632a5745A07155l2404k4903m754f9805K6560m8029
6657i1274m759C0526d075H7395L6953I142M9156d7251o3115d1833o6143a720F4793
6671D6491R3422C6475B743d372j45106f3457J1923k823A02605k9005K1010o570
6683H8040d0221J3833q4208m764a7131k3065H8266L0332E4989M6381c9626m5251
6695h4877J7807p1534b1697A7734L3080J01020E5614K032e121j35323e6807m4434
6707a01241L1362H5439m0237P2992o146f1r557j11572J9237d6674k7532H0744
6720I3963k6764O2890h313m8477j5516n8538d0012Q870D4489Q0026D8025N8209
6732A06234B0365a09863d3858o9033L4252C4125j2289Q2443j6461l8117j0665
6743C9036a08046L5690J4891n2199D5751J0263n632P1356C5956C062e9475m4954
6755a04429d1436m2082I890Q1215C0145P7020m8591c3625L125p6071M4285K8056
6767c4230M786I6322l9912j925L3315d0853j584k8029l0050a692j8837D9250O2937
6780A12187B8283L5410E692h3721K8231k9141b7673A0914J1549R6945D9830A5751
6793C8670h6315O335L4548p486A9403J9543N2906j7140i933C6661e7113o4592
6805a21705a4188l2139f016H0336j9129Q025A3210f598k0302r3941c4859b015
6818c3251H7063j2900B7117J8202a9449k7618l0514J8926I044a7436E6771L7940
6830I4711A4012K1845e978n9208J7826j8955a0827A7290O224P0197B9582E793
6843B3603f6668J0231J8249j444C2825r640L3758J4366a2854A1122b0664o4626
6855h5290c6858P835H059L3965O31L5922I776a8778D411h8257K0930c661p058
6868a0719C8102K2982J0131B8904c3420C869f7357m0175A0523e631A6549Q3108
6880I9657m2082B7850i608k1195k3598o6052a6030C9722a491A02777j6063A595
6893I555d9500l2273n738M3734D8366j6331M5970L0267b447p383l6629n8895L7827
6906f7527J8615C5715M4368k1284M8945B2159e2514J5021p4680L6510a6412A3718
6919A10683l8959r767k07g4999P438l298l4467i3D1176M3614J5096D0108R645
6932D9753e7389n4464d4179m9552b2504H2659j9902L2104l7977A2330c9888q7642
6944a27530d6533j0057P791A08385l8900o935L2306b3102l0269l5521K205b3351
6957d4903G8370L7352B6528O4227E70i7831M3298l6829d3829F130L7780P9376
6969A23286D6978j996j6987a06642M0202k012M92D1183n774O3929n647f36B4492
6983h1259l0704c4050l4537C1018M5692j7281O0763D537c2375Q56j06132d9264
6996a6135e984I9688l0147J4161C5862f9394b9143p5809J3399B7160b132H0469
7009A03358D2260m71f1794n006j202m1849C6338j018K140R9147B5415F940a7076
7023a17849e2406j4403g811H1427B7638P5267l9169c7816c107r9806J2574d494
7036b9298F7235N75j5426K5223d1291O883k5100m8287A2702a0888B7450Q1026
7048A08476B2120L0566A884g7470c1927n9545b1362D0297d280I9593D5779h98
7061D7260h0435J9888b6190l5537C7782j6044K1645M0181h236B6168c3764o0885
7073i4649i66n1765g595F0138A6353O0391B4179a1081E142i0541b6352Q717l5671
7086e3306G4672C2895L92M0775c1938f317l6645m1381B25c5129B9027N3189A4671
7100F7745D760d6808a6403p9029c2687A0247a1696H8982l9208j9521O462e5033
7113c2528l7605M930C6965g812F2562L5915c414B8670b5286n3308L4194k5964
7125g0364A5585K4137p210Q0027A1614a5631A4837i8697L0197b6154J1431E9962
7138D4918L3989k8647c5271b512p4530k1311a232j5675D1286L7879k7986P965
7150E9144b7341j1439p341o1851a1062A2171J013R1429E0681j9884I437g2480
7163d7962k6032K0663C8289j1432N4746m40F970M703f2924j5584L1988k1211C1143
7177F7895j7257M1328B1869b0727k1389n0839M0726L363H926Q3272m4648L1001
7189G8551k5168e5621J4162l4855p063b1514E987Q4281p485l5871J7342e0691
7202h1252L2947n1801c1433D6140K2699K9321m4667k0742c0018p3352M6125k2052
7214g9297L3973G5175k708J2773j1504B976b9367o7831O713d4244N600F8163K8258
7227I6421l2865J9927h311m9304j5310l9408c5511C043L3241P8391l9373l0477
7239D4825D747h0923R452j8916L9224C7371k891N8072N978A1964d066n9005l0700
7252i3771K8285J8761C8925J5172J2005L7989E334b6512j0607p2713N4344a4716
7265A3993O3336k3528J9020C1868e5436K2391n2302J0930A7780C901N0834K9457
7277H4192C7942j396d0872k1701J3329k3762H570J7902L884O3017C2046A2734
7290i729p0255L5823o433b4719E0398k3062M4846j7530a3462D664g1185L599a8107
7304d3961D5636J2360B7240M7393A247b5733j0331n0475a8015j038A0546P3388
7316H3934B2407L0515j5394f0600K7319k5682R605E932k098P4044l1261A8722
7329E7898f0717J299b2888n3687H876K0775O202M2429A1056K1848a7821p5219
7341i3040a4225m4062b6017F9677A9917M3599j5669f868C509h5755L1481h823
7354d4406E5481j1070j4032M5418a6725P94k8733m1041B917b7557A2079O9687
7366H1766A8805M1555I705e1222i019p8942c4288A9751b6493H2283k6331A3400
7379D9389d6958O746r092k4927B3260f724D2763N5467b445C8100d179q1613c0156
7393f4452a2688C1476j0981Q1775B7284d45B9310i7946M4461K5671l2250E3103
7406D7494J9444Q580b1561A1064f0764m8595h718l9669B5487P4328D0251L4937
7418G5188F392d2228Q036q4447c8519A243K346J07843n3054j7217n198g3013K3416
7431d9597l5682P135C8740A4383O9701J9818I549J9335f4231k6465d2040m7900
7443h9940B7775M4664l1336P6581B6074b9844j488p6488e2887N399E52J04844
7455A05396D6206L3404k2151f5889L0057m8616j076d974b202I1062j0246m0370
7467D0446K6142f1195j1429K9576n8707B28L8345J0641O2992C0789n148b2652
7480a09104c8779k8024c3240G0437k9050N1872k5694b1847R477p6740J4583b9065
7493d1946F1798P816r351K2107b8930l635j8499n6615a8406L506B8687P4910D7922
7507E8927D483f8698L0448n5994d6746B7475A0580Q6161j9929A7122P759f3069
7520g4159J6752o403B7197R379L1692L3941F792K32c7399o4717d4185j845B918
7534F7751j2991L5762B4775b8854P935q2659L9891g423r445G4272k063k2953K384
7547E1640c5312j0025k3179j3564C553J931M0819M3397C0998M831a3869o0276
7559g4145K7802j7353a8271C7637n294M4018l2429A2369A049g8243K6801J9811
7571c1631j0838D1457J528m63J8621C690g584m2855j6511a3977k1389A6525N0868
7584F7393B0312L0130k4491c0285L647l3987K5648e431K288E8140k3511j1646
7596B2983K1230b7913o045l612j7959A328Q80K7886L1071A7698J7709a852n0694
7609e2546K4308k8906a8753B0784G870N8772k6081C649J9852e0929l790K4016
7621c0703q775B3102N328J6960J9471a294I028b7817n8528b6938j309b254E5577
7635D2070J7891B2977a5633l115p2700M3707b97j7750F4770J043l1029R763b6674
7649d5435k2722l182A3651c436D3920O0192A9051R549c374p6160K6088r093a4827
7663C5970k085O7811D8313g236G191h1479M741c4597L761D9581J521J7347P972
7676G6421a9526O872m3095m7905b4485L568B8695N5223l5170K8605A73e8273b6489
7690i9670M8311A9637r593P7089j7760k5423k0490g4498L1344k3145k3380C1340
7703C2954K3835M3763B8600A1465e0169k9164L4010m4146A3711N8036C2319P2431
7715A04750D6958b3129k493o7449L2806J0283a9522I3010m4869K5085O396d9914
7728c4426k9505l7370a9138Q427F7661K2647D1300L3209c1144m4959L6873o4430
7740a03660b7569B6536J2532P4186D9405j6028b234r9441d7996k1187J5381F0311
7753D2559M6584r446a1450B163h4627n430b1010l5380D7738L4188l4227M1657
7765H9356g920l2536q170n8222a6739J033A0193J00993D4740M585B0084g2709
7778d4370l7891M0934B5232b99I6063k2473a207C4367f3259j0804c4976k4797
7790e9773B9441M9K1917M8477i616C642b0722q2510b1751j3008g591F7493C2467
7804G2629B6941c3949d977q0762L4323g8k7547F5785j2093k4133K6053c7153Q425
7817b8728j5981l4062I342a0601B8927N4586A2048L5317b600o5503a9060m9749
7829f8809b6417B8329G470P0986l7269A0392J8095f8700K3473R995k2855C4330
7842B6490J9220K5806A297J5976c5488m5444b2431k8902I117M5866B3857N4749
7854G8606B1155a8968f264p9008M0338a3947o824F2687k2081P354O203c5031J6966
7867a8065l6994k4638E674a3227C2426M2538B8232J9517h720l9408J2356m4944
7879h0716a2419A5638m995P3725C7171j8554L727e8999J3245o310J0202C0722
7892A4710M7131N349a906B3607c7660m2581b6346j8201G663L9430j0788L4590
7904G0895A6033c934r883p3179d1022a8550K225E7017r320J922p850a9162R04
7917a8258n1519r43c716j0072D3542K9765C4705J5133a0267l7045j514l2903a5534
7931A7430O906N9813l5455k3555E100f4377Q653p574K2493D1488p545L3224J1770
7944G8937G086h194m6009k4654K8604J4970C5477K7285p606K8754H724d0143j288
7957d1431n0051L5349a1753B6364N5602k0945J668B4084f5661J6224k3334n037
7969g7808A4323K0089L2149J9160C8763A5122e6061k3490K5888j7398H191N4850
7981F3041q535L6942D0968a5115k8616m3754K9709J4918f433G8097j4610M915
7993F8402j4166c4872j2266k7287k151a8320b793F5755K2630D2720O929b2140
8006g0461J5450k2479b0968B1893J9857N6302D8048A8586G72h2268J8317J5027
8018d8924J0212C2907J4055L1021j4236eA410f7199j9620b6147j4485B0672M8305
8031F8977j3175J2067E359b2781j9309n5489b7165a1199J669H4489k4287j5167
8043D5035j6182d1545J783l3889J6100A1648d142F4100J8584A8879J3789c0938
8056f5933J9627j7948F132J7579R602O1389B9041I022a1335p2378c7334m919K0793
8069b1460E3179k6012M1476j2661b4450e199n9188m70a2701j8846D4621R649j9606
8082C4664L4030b1697j3859Q546n2776a4087b337A3099O0250B7070J4307G300
8095e9367a4075m8910K1265C3359E25N8563p309G764J6971e1881J2053J3082l6245
8108f2991C2703r101o145O0262C404j91a3095n3403a6413k6711e622E3706D443
8122F1855k5853b6280D939e8826J3365a3964j6571E1650k0792l053L4446b2636
8135i182k3487m6326a792j7114A9605M9674A2082M2841A5361e0868a9787n3543
8147g3330c2414A4168d159G7610l2410B1943K1895e7841J0060M339j9472A7582
8160A5887L9932K1220F591K6732c2937n2149b8358l3460a831E7653k3465M9282
8172H3470B8360f835k979q8640M8393K1195L505G3325k3315N355O595c0630Q568
8185b2062m8867j4815d993r609E1440L2650C5571K3479a8484l8699J2140m8314
8197i3357a8014B0502P551O9946D5263j9951G213g7596K9310k0182K1530D8511
8210C0516M5146j342e275F721e7242k4125L9688n419D0971J9292j7784M2841B771
8224b5130m341o5972d4465a5894A0483O5360l0584J8260B7304e2199K2880m9890
8236g9209J2144A0093j509N6109P683C4118K98d7008j0946P431k9188G146K6126
8249C3272N800N0647C1528A0955b2591n7733L4971q628a6284E8884j6056L0099
8261G2927k1490a3655p310n5700J0566b3410J633E6411Q199j4468J0045a8143
8274d4907j2200j8442a5600b653C6293N6555D1788l060c402o5440J7551j0874
8286f2165L1005B2622Q922N0716k5180G702C370f6422j535L1951m62B4954K5583
8299E0537Q401L602A309a4256l4164l0783b6354N726A3959N1782k0351R071A6024
8313c7808K181l3471K8807B973l39N8483n372k5860k641c6061j1268N928r455
8326e0856B528J3739J8303L0030B4645q612a9356l8224K4453j0633a3802C2088
8339B2484L3937j4534a740r48m5674M02K0733l03C0108J918K148K7303H17a6710
8354b8588l2166b1511P098D391M2216j4513K0063B1256c1671J1486l5159P845
8366d7499A192b765D2687P720j8846K948b9027o479j776k2778b275A2726J1731
8379B4457M3122B8219n539g150n1753K9025k0673b5208C2953j0397L6083j2902
8391D5737C385N18e7438M796b1401j6693B9022J4753q923K4782E73a3273k1544
8404c4817l3989a9018n108G262O0319B8439J5676k0526c3929O169l5784K3033
8416d0511B072b955F6099j6089A6667K2367c4010j3186O851k1050F742J0003K1958
8429C8703L3458A0858J3699a0917o0840c1899j8282a2825D4535j8178M2285l2390
8441C6252g351B502g1923J7616b2266r546D8168k088j327J4187a5170K493l7242
8454d9919l4561a2676n750B8709M8624C3321K1442G64d9558J6513n6123c2275
8467A7756H577P6564k7579B1373M18f1548J1098j1384M099C7018j2574L8549K4331
8480H7324A437N594d1880m1896d0614j3931B4550L7629k1825N3236A1649c0684
8493b0070p4696M1468a8369B47Q0569k9914O505j7660e5288K5885l6991j4387
8505h0781I781l196N6088J4965B6522J3962d2768k1947K7492m3100F18L8875k209
8518C7284N1201B4543A0203a4850p4071c5525j0698J9433F5123k8875K7780j1426
8530E2602a9068R027n9659R444a1659k4081E1661J4380B7188L2641a1891k3385
8542c5276k851l9184i077q28B0630O3123B1726J4708A4390f0253b8808k7590K2241
8555c4157A9072F822O4455k5031E818K5484e4386J976b2692k9133A8398J0022
8567B8420Q468L0244C333N078b5467n1001a3721k1103g752E1025k4389L0147B4586
8581a7425h669o0233L2043f240j5549E1960q017j4073J4451b6940M322j9917j8755
8594f1290I474i477B3578M4945A9158J3736f656m3319K2788k8138a0007B2089
8607D692O2713k6660C029P607e0132J1362Q102P46B6891j3180K9281J5517i484
8621D402b8113l2469a7671j0770A0735K6754j5034L5983I343a9204g870n5831
8633f3701b9999d306p605D2380j0476K761j560b3343O697k3814r624C211i675
8647B5633K9272B2648J2246e073l4643J0895k5244a4542I642L95N0645k6567j4766
8660A9349o825d5903J0095l786M301B0024j455K6265J3105A0193k313c1052k8629
8673e9681K8024m891G346L4267o969K7509B2830a4302q358m4632K3475b1849c918
8687E1368o173M459j2667b6646n776k1403r408i750D538L8539K5255l2656k727
8700C2949a5382l9746J0545j7901a5862B7916O144L7167k6243A0147f802n4871
8712f1673P279J3307J3907C6807P641J2770j400f142r462l4796k2515b8524J3242
8725a5282B8611L6281j8875K989d26l6205r82l6264c5054G729R364N0697j4781
8738E3009k5357A2840d6577P03p421L910A9418P339K6606J4905A3324C911c4799
8752f4739K4095k270A1853L6581j2149L1000B3495a7657l864m8775K4037b2890
8765e152F0680j3962j022p438b9874P6k2036j2492e955C73M7449K0231B6946J2086
8779C9032a8178l7235K2620l2503a5827B4423O349M3099C2373A3359B46f7598
8792c8322k985M789D0658l038J6777N79d158j253m7944r954a7696j9934C1227
8806F1448l0595K8991A439c2913L091m2015b2348a0098G706O8366C1872J369q219
8819B5022d9600J7766j7820N583A5155D624N2980l070E223K2867c7476j6502b2235
8833e0716H780J8993k265L9178H392D065i034o0363a7121q199J1082D5215A5591
8847D7765j5163b2931C143d9924N811A639b4381C2799L728j7406K6379a6751L262
8860a3489m285m4399B351f080B475N2201A4557J6401A1041c8049g451m4773b5542
8874A7286a6503D7618r500F485K5598c4561M322Q267k3633A8110C407J6115M5123
8887F4645A361J5807e939n2700a6141k3585i090C3044H314N1077k9668i349H692
8901e8188K1656a3128j6899C9604j3993P060K2689a8551Q009k5045l1507b142
8914a9817A7778M0208A8813L2087B308d4420a7288m7168b4999A0977B803O0692
8926F3495k4164j3641n567e3211K2141r214j0345B8367A3503K7100K3203F558
8939A3580c6002k1580b3296k6845I835L5493A9475N0413B3257a4612k54n3895
8951f8761L2624J1468J2197E8955k6763J3757J451b9197R756l0152r601e874k288
8964h162D2074J6907k7431J6647a7341k6302R855l4403a2839A2930J0948M9354
8976G3232C3666q231E962e9110J9795j2235J6591C2058n909L3681n183B448M069
8989F517e0940j2694c1792k570B6771K3471p846K0632G026a7794j8575m0584c0371
9003a5322A0365N7592k4330O88A9199c5723o93k7210J6457C785O056N3261j899
9016F1203B2158j394c8993j4479R831q852E826K5223J3070K3305A8357B00b4998
9030f6047K6606P848c226D8378n373J1924k6662a9294l627l6433J1316a2639e217
9044D6511R420k3171j549a9733j9701K24j2557i774I926K2125L1596B7711j1074
9057A6637g827m2261J8935r983K0006B3470P653J9419j2913i75k661l8272j939
9070d3847b1921n192B4128J4953o032J0104B030a5332r132k7465b0627O973D577
9084D8477j6377jj5561b7692P299k1481N257e35E80L7889Q788A7686K270a9627
9099c5698O792j5537c318A3302R437L2300B1990H587c118m2208J5411j633J3540
9112a8008B5054p105K6292o258c414A774c7217r600a6761o950A6987J7712m611
9125C0088J6963G48a5205l618l6544a8535P990i64D5583j6183J673j2054b5342
9139a8052k5327P670D758d490C4526J1077A3740J3791a9634j1802O205k0043A346
9153G917N268M2467A6866j459H7d8693b2188j0952J2587B4971I313L7152p062
9166C9403d837I161d0425K65a5313j6316B1561N069k276K9600b157n046j0357
9179a7560m3207a6502j225B181M4458B0672K2478k1401c0009a1193m4894J7654
9191c8433E711e482D3779k786j7212J1756c2204j846J156k5725H838R45J6326
9204B6109L9867A7948K854a4145m7861b6969j9680i402C8502A8160M6788k8208
9216C6740f988c436o3355K0885b0602j822D8765j0590K961J4137b1554J461k5120
9229d5213k4702f775m307C0227L8611B7573J7717f993m4510J8290l8132a9238
9242B2876o254N7398l3967A4764n298f1866J6706K736J538C6744r490K7573J0323
9255F5150f645H42d5096k2339b2602j3613B4249L2824k3267K9972E310b5789M10
9268b5379n2387c0577h079C830O3955k9462J39j3903d1615J3460k8333L577A2685
9282C831M9026P234A7430J1297c3588j7526J7634k4014F221K1376R02M2942B0108
9296E479a2035n3457b9747j0278a7812D7166j9922K8024j6288a5592f156m3759
9308d9915O76a7876n200D0898P086j7461J9773a4657j2799k559l3514a3001e348
9322A9736M2094B3102J2132D043d7610b0273k8698K1213A6809o310M4219j4277
9334D0441H228L607d3451Q585J2469j5192A9795N916P568J7977C62c602j9048
9347b2650k7760a5000j0130C891M0333B1209K0037A3779b0636P839l2795K1849
9359b3743d640j838D0684j0605j0210N912b4299L312n371r040C815g62B2590K5524
9373D8114I917Q743g817k7927a5867j7117a2138A3554k601L2338B1006A209N131
9386F340c5410R710P742o643A5662K521Q649Q012a440B713a9288k0095a3962p552
9400b1514A378L1350j1044J4247A5113a0674l744k8032J6080h994J511C2508J228
9413C3736p101J653a3257q192j1143j0062h561b250B2883K5928k2086j537c191
9427c6045N975j3055b0149A2137O347L1373j1195A3932B729c6711p658J1308M418
9440b8643A6511J1881J2732R429A0176e860k5882k3358K4199R949G950L5249o278
9453C6921J0118B0677b0990p761k5291J3910g345B102M1554L235j2724r504b4641
9467c6685m859p533c289A2943K1519K3119B7900j0128a2351l9532J3381l856a0525
9481B9226k167K7806j6283B372g866m4939O636K1676L426B9810R187k33P473a939
9496a6185k3770k1696a9188Q785B2627L1622k2720Q566G992c8536N763k3815K6132
9509c0456A0084L338M2215j2614B0893k657d1286l848N639j091A7365Q481J5013
9522D0859J7762H880m304c0229l2877b6636l872G956L9714j5612K1427A8769b0255
9536b1979m4113L1101f995b761E5125j3465q155k586c4720L324j4619o758E874
9550H272L3818J9368A8444M340b5334k8336K6359k4176a233C5268q541L5897B3488
9564a403r190n3594L1569N578R378D6028j4161J2890m084b1464Q469l3043n358
9577e1396f663r019C3631J7171B3080J9133a2218k1883R391l2566i552C825Q496
9590A2321M9872B4972l425F740d6681b0791j8186Q164B2279F925L7799J64e13
9604A5023c2855q112a8432j8874A3876Q614j80L1120C131A095a0506m3802a4160
9618b5273a1559C9215A8190K4140j7187a6995C71d3383R770b842k3489C1752L683
9631C5435j7588K1100a5152R74q603k5500b069r466G846M6068A4229J5063H278
9645c5641a3160k8365K0421H305d625D6855j6458G196J5546c4443R012O099j9763
9658c9095A1912k967J8560K1690a034I730a2173l5376a2296j8251b913B9792A2626
9672D9857A5732a3732F19d6475J9286i392r370C3953j0503L723N718a9297i142
9686b8473j7095a954q131A6614K5962A6204J6092d502k2291R251k9962a4378I368
9700B164M5927j8939A2687j062c6911J1392q099N124B0330p551K3721J1340D298
9714G026b7087j9566b2973p575A1518K1483o793K5554A3944a1493p343l9923K8203
9727c0556a4906E63M4721j0371N370j3303b3180j550k5341J933b872E116L4622
9740C9738J2097k2151k487b1366k3732N903j4260d741B1354J1576K5602k6260
9752C2272A1054a1492m4772J2997L003a6208C6055J918J5080j0731b169j5729
9764a7898l1987m993K7064a3343C6437J4864j2264M871D30c0730j2508j6847b7764
9778D59K6336L2249j9694j1514E821d1045k447n784J5226A3928J1591K5223l934
9791D6808A5357D471c7770j3420J4834M557A1343K5972k402J3821A5745h865j7471
9804b6336k7391K0720J2518C465L8715m377j515j3828a7284q335j9784K871f289
9818D967L0491R865k0652j524a1953k3524P86m612h131A4895J0853K1783j9626
9831B7905A0316d457l6988O555Q665J0273B1477N290J3317l059c132m864k5310
9844c3306j0442a8288L056A7073K1615j0772O745B49b1467r73k1822b0385b505
9858H005L5126j3666p407j0994b9855O084r832M621H256M65K4858O353H517K403
9872A0920b3930j1778J6182j1589D496J9203l503K3598A2454b798o133l5828b0272
9886a7817Q571B9724q369J2048p866a3311O380k4743k142d252j0400B2431J0461
9899C2892j5648J2648g165j3380N153k7709f312a101C083L7989A8693L571A1103
9913c0063J4632j8113R048I039a104C4099K131H541R962b3558q566J5074j9863
9926c6913A967J0857N974L2617A3678o659d792m0696a9122j3020a4037B8290j3837
9939A4453L0126j1995h593B8d0943K770a5249j1135B5720O672l046J6293g016
9953a4840r039l1163a4885L02A2874L8677k5128J0933F625c5218J5955l2746K1686
9966c0323H775m332M7360q906A7753Q16c7780L580K496j2661A5647K081J6390
9979C4118K3676H150J90b0737l4458b5652q994C077L5576j4889K8398A9320a5173
9993a2577m7630K7042a1267J036D4797j1223J154L9b6446M226j7835q155E71a632
10008C5025J7748A8118J2989a4488k8047J5479k1960h129A7730L153L7171B5764
10021H223G42e4906K3509j896J2915C2888o376J6991l183f302J865l9589p974
10034e2000a5144p920B8554J6412j8825J7663a868k1439o542k8800a7431f023
10047A3514M5541k8895q56A0125c9317J1835k0884J4258A2311K277L5107m598
10059D5097I661L253c5103q260J3330j0482A4136J6129O863J5413I949c52k1483
10072b1835l5940b7899K899B588M2884j3733J2559A9193b1513L876l3125J1700
10084c9062f932a751D2920m50j7211o9a9762p511o561j0831c198I206J9937K1290
10098E0433A9751l085a0863k6808J2113j2585a1572A9892P58K2671j7480A962
10111B0c6562L551Q543N548B0422M411M753M897a461m138j7897j8438a6530L683
10125a2847E348K6358r846P620I666a5714J624k1216J5035d280h6C0133k464q486
10139A9183k648a4866m749m913n856e083A845J6965J5969A5499j585f057k2088
10152b8145P679p819a1307A1383L714J8314r325E744a206k4997o16N968K154A2213
10167B0364O734O007E361d502j5909j6667a8465M356D087K4414k016L158A2048
10181a3925n855j5421R913f276b82B9870M424j3373m897a4267j0905j744o970
10194c3886b350I420J1215K0652B0469H637i233k7285Q108J507a0943A6810M166
10207B0976J7629p906B77d984l2310J982J4919M504A8450J1595J678L659A312
10221a5032r993k0582a7347g307I979L1897j2244J665I054b6619J771j7847J3524
10234b9171D394J891L5188J036B0807n766b6814j0022M518k960E525J2381J3248
10247C1154K2183A8610D204a7056l2418J9192k37f085C3437l136J8695k1285a0430
10261a3116l6945R126a4063J592C7280M912q224K796a4402j3026j0049j6980a1280
10275E25K7139K8793B7410k87d862l8568J0509j5174a7335A9529R91L3393j7539
10288C6374H088A936d8174R347Q063M339B9245M53J0788N584c280o021k5049k0452
10302e4802a8055j416A9362K7980k2139J6083E825b6282M714l0537b4803I44P485
10315H429M1034j8351q693o428c5187R118j0317M58A2347q11K5965O053G912M643
10329A2555b5158j7205a9072j6584F961K0737o140K7122A2695d707n056l6416
10341d6179b1029K084R265C7333j4942J0389o956a9453h820k6968j131e105p140
10354a2245B9061Q345A5795J3838a3032j0380N541k7339d944B486R807L4432A6359
10368A6906E036c5999a3626j9407J1236A8591G381L2477r643b45A1172b9465n47
10381c0012J3797j4595A4885O751P20J6926a236A069a3404k9787a3281p066f37
10395C6261A4785J7973A4795a5288f457l1698J0537e647n076C2458o154j0717
10407A5587J3169a6059po916j4309E72c403A6252K3456A2615Q205b510k8820a4158
10422c5046a3186A1099E373L3368j5831H562r44c1488Q839K029o565A4623k770
10435A1853J2264J4338B534Q95a8387j9316a3105j0758B262K3835q677K1939A3626
10449h837p4l0609J6652J1028K031C0372l129K459k076a4509q72j6196n203e735
10464f055B3821J6803j8294J914f871k2969O195j7283a3015I784N866L0266j6727
10477B9189A4486B124c7978M957K968P825A7689M006J5472J900C666d726k7984
10490c2710j2946K2482M848A2677K2904k626P998I676a7876j1320j8212K0829
10502b6579g339H958L1989n703n146A2833b7355o653n825P488C340R838K4342
10515C7520Q492A9852p505b3605j9298J2054m85A034K4084N177J4144k1756g32
10529b0091k5208J1296J5435d231B9592L053M877r504h598j4039j7241m8a1644
10543b02B6572J4936j1539m689f498k5228j321o511a4829A0204J1913K2776j5119
10556B9774A3723b349l3625q32O548R828A8192P977R754K15F151f763k2901j3843
10570d3507J9208P321A0131K4546n108N609I836a5019q230k0958J9584e873E078
10584C9265n952r649p702b1320m308p374j327C23R175K2737R351A4512n344a5801
10599c6356J3625q016a916B3273r97J7972A7178c128m723l1243J2798Q984N747
10612a1565B6154M2K805l924h781k73j6407r656e188l820A7383J9351A7570P238
10626B4808b119k0000P846k1270a0967B853M061L2414j8205q138m330b5899J0644
10639a5255q708q30A0578m620K0703N652C154O144a8382q874a0971j4296E138
10653A6864l936K3369G131b523j041l0907a3731j985K893B5072j2451J2390l180
10666B1831a0398D38b5325l431f892r743A8378R166j3148J5085d978o198p47k9737
10680d1660a0534e154E049L4550A6616M095r972b3696J0910k2266Q998F329a297
10694C3995N83F508J1937b1362o198O119j3866F816P229O239K5546G590q05h843
10709d0884a8001r185g198B6140q539K4176j9495a0333d508l5644Q382g926n858
10722a3784C0751K88o490Q288a2898k014j0976j9472d844j460A7493K7557A8676
10736B7105a657l0811J1870j9703a4964A1913k596L4872j4322A1416l861c8794
10749b7851K302j458A8580j001J1330J4639D48J108b7128j8336a5830q069I526
10763C4162j3514K0866I188a6156r69l4315b3335f287C477L8688j4054K56o656
10776B1711b5005L796j7919K281D479j315L0099R721A7178L199b1613j6051J0807
10789b6857j2534E99K0046K312K6653A9352C495i642l9178J9142L606i946C2157
10803B7497J2496j1666a1139j08l0474K743a1228M485C0249Q753j3769O345i172
10817b6550l897j5136a0807E037J4327K7275k1647o132h80l5911P739o169a7572
10831A7436R88K0341o280F283f6l4319k126J3967J602A7663R397M88P379B873
10846h580j4725j6833a8359O953G695K7815j4644O526A2487a9102Q53j6707J0360
10859b4596a766B926K5990R49j4030j154a5479q604K045o728b168H800J1927J2838
10873C3565A3383n445g527k1569Q835l625h749A6342p86J2818p229A263b932k1741
10887b4673R99P993K263A4331M875J110M752B580h567p987j2944J4077O589E356
10902B4680n173K398F873a1883N7j3698M749c399A525K2794J427j2381j761a2211
10917a9528L853q319b929I446Q626J1524A2870o255e187k0544R052l744i853A1604
10932A6328Q479n289g66j158j8909m189a1662m27A0792J1821n959J0071B369a0038
10947a4238j3298J2698O748B645K5337r916K089q909a7018L392j1715J016A760
10961A991K1829O768A4770j160a5096q193L387q000b345A0842N871J9369A5765
10975E595f271k5489J1033l120J1129B1741k616J3032o049a768l228k7298K82
10988c2012a3839j363A8787J2095o159Q476i10j4640p812k0004a4612e868A2231
11002D2916j6006j460G352b9412M794j3211J3039F789L583L0275l777I152J082
11015A0234b8611n765P374l209H669J3868P468J3941I688a526j8972k6029b1552
11029b2312B936L1847j0312J6357A7997a5520j905k7437J5527f467a196C6510
11042C1957n971l663a9811n743o466q297a51E392K1399J7344A5996N13a2976k6254
11056c9230J7202j2390f658B1548m341K6150k0597F7b742l8619J3325Q044O975
11069a3017B9064p844P724L085h370J288k3113j3149f738k859A9216J5006A6985
11083C0621a706k0392M343k4562a1780D645K463L4665k0174o222o592b9426R863
11096a9563j0644Q205A4869G237K4447O89B550P066b3845r593a5847q782A2572
11110B3432n771J8466D523e731n835k8339a3646J455A189L2426j5832P291q831
11123A6243a6654P664k5324O872a71l468B9140j043A2246Q601a5864o364K416
11136a9812j2753A612N122Q254K0943H603J843b589k8349a4051r929a0112A6309
11150I318K0643j0392b499D240b7514M088J0728l755A6328j674L962J0123d098
11164b192j0476j8831h540m981D976K0462A1117J4022G050a1028N310k2620J0303
11177a8035c233k658B2522m082j290P49a0747R38r201r053b457j168A3795J4464
11191B8259A0093M935b223j7523P480j4717i598F165R54K3966j2565H111j907
11204F204b2527L536K197k426I023L216R614Q016D195q61a4009j5282J2393m41
11218a7339C131J7906k303R754I144h811k169j9377R588i238b884B4869k29j058
11232B3582p159a2870j334j1800m051g061B113J8787J1954j5247m175h548j6844
11245b5392M641o878h944A0366Q431J5134j1064D054g092j9974J028N121R216
11258a1701A7228N459P747l677h23q639j3774p784J4485O910A2357J6305l281
11271B5381j351G51a7458l715j1381J3787f3A1507J9699k307j2446E633b2060
11285b6761m81L595E509J0832J0532P268A3722A023a9931j6910J3456M067C779
11299B4863P02Q261j5829f320r747j9567P148a0569f17B8788J536k460o963a1094
11314b2319q651k814i340D137J8529J5832j4701p470f973k4634N109n212a0246
11328A5208N464J6526j0964D742e518k9127J839Q694J0314A9926O283N180L31
11341C1720a966p679j8659j0530a5556N201A6105J7893j0978L435D069a9431j234
11354b0665j5387J5837B984N601K5290q708q646o743b3488n07k780Q21I783P38
11368A0521J4414N517F857j024a5574j4163J1485n653C800J8072p180J6141H786
11382c430j652k5800J2945O176e271B4709r452M569l32a0160K269j2736o599h93
11397e280A6260R270I920R522d781j1509N195j6890e016D222K846K3635I238K11
11411I449j727b3221a1060q469N045A2474o122J4006J712D97Q465a6241n206a0000
11426b1575G362P248o198J8090C561a765k380k4768a0691j292d530B3263A0827
11440B0642o164a1468b567k1624K354b981n978A9624K72I843J0594a0069k978
11453a3047O78j7493b335R65F026K4109I150N475A495b3434h684j5527J0888I097
11468E757K2671r067C685N934b2906K155P192r318A0249O95P770J2503G46K305
11482C051a2079k0098a0667q919a108B4063j0923J6322A1565a0286M686k6209
11494c1809J1674e622l552B4738j977l701M452a4303J546j0194q222b518j288
11507c806A9203J6585A4259M920d090k1589Q613j6153i107H568L198K6956j6780
11520B1942H581C376c3663J0947N26K990A5521L62J4744L528G53a49k3860j0596
11534c4605a5277m536A0045J8336o757J0005F262a2952n952j9299a7608f347C609
11548C4914q339m298A0833b3444L531j0446L975D564K135K3687J989A2659j392
11561A1267b0392j0646J0233m761C817J5786K538J3351A1533i86j1511k2098J2135
11574b2460M741b227B5096j307N136r964a1207k455j8596M555f497b739B6155
11588B8910j2242J796i691j1243m106n592f733E733J3719J4123j4520r154f102
11602b9602P215k23J1017A3899K301J2886o667C819d581k0668k774J2429L722
11615a1872A3326Q735N00P00B492h809j1373j0987a4801e207G200K0794p782j227
11629A8985E423a5940k987q666P479B094N902J8071L09j3059o585a2529j0169
11642b2698M57j353A526J0588P355Q530A2139B464i139j5904N451K255d471A7337
11657A7984N141o275c385l987j4062m086i858L667A5015P823n638L08c40j1851
11671a2191l363j2257i099B96Q184J7994j1407j909C874a5250J622n537K887C604
11686E241J3908L660D278L224i930q044M261o034D81R088J963J2173H559B63c954
11702b1279O351O83O699A3522j494O873j841a137k88j6570l399g031j190A1094
11717A8506n522O387a79p995l94j8592i678M467A241K3316j1243J826o385a5465
11732a1649j2064L824A774p89K0581J044H839K718a3092p376M544p716C142P023
11746A0165N002J4515I111D391d599k4938J3648m96g407A9994o481J3807j0685
11759A6635g133K712k2838J804g278j554A9272N479o151M008i810n414l781j3207
11773c2212e021b361A3451K1338A4572K490b826k3393R033j0116a1508A1851l341
11786H510K5426r093D275j062b8908M044Q625k319A4493K052Q444Q343e8l249
11800c307j7594j2921a2122j704F021K4815j3656J3492G758a6201K892k1949J6563
11813a8695b738d01C2995p797o378m263b4086O387p750k645C935K42K1134J0980
11827C6291A2149K79a5337j6181J4750j0364a202A6621j340K1086A5850h58m882
11840e740l0494J4852M375O276B7044q934J0166k983h690J035k1128l117f657
11854e040B1332R010j3833P388e464j5865K050j6304f029B556R734K4006A5922
11868A3791A119b8359J1248p650Q569A4520n164J8067l369A190K896b3692k844
11881b6536J3113o459A1129P350k761J2720B343e127q210j9783g087j592A788
11895B5700A2452R179G405a5500O672j6670O366A1a117B4506k822I797M395a5102
11910a5775L564j3088B948K718Q004J2495E770J312e013j7393a0271r657e504
11924A3459l785J3461j0683b6A2b1357N433M695L70A3606j766J398P789c386n22
11939c908o888j1513h917j720G043J4545A0290Q495D884a1810M223j4864R752
11952a2699c541a87B0525m907n957L233a2932Q83l546n635a75C818J1498Q605
11966B3921A0619n34f406j2746O447p495e318A1804J034J1514r162C405e89k0064
11980b0653K941K294L947A1763L786K779J790A371f176j2012o951J2483L469H379
11995B2300l445J97E750a0581l796j2529J1459c954C802J7860k27p035o763a4138
12010a7996l245k03a079E253J4459N642j1389E161h792j2899K955j628e749A2500
12025A8628Q361r205bo438j8067J286Q693P242A5236P327O07l171a371j0908j0323
12040b2602n561a2612c835A1277J8337q888l816B211a8930k081o185J2662D704
12054A1161J6478l575H529l229b2549l462O296K429G005J0071P903L451H190b830
12069a7294j4759J2770O731E113K0010n006M616j2194a1646m029j6200R725c077
12083A413K5707k623o795m623a4531o232m827K294C90O486J3203J2052A2366k778
12097I588a0866k0240J3840k998b142A5710j370J6355j4671a502n858k2599R154
12110b0805Q559M902A9939j013K809J81h476l94j3236o081e312J856A5458J2085
12124B7543A3458M594b769j7504N180j2684h626E232Q37K1670j1096p886k558
12137F199b3564P572l079K332A0091j618J1883N323B265J291a5887j0320i373
12151a7198F406R941o957J7620D977e163j598k1678a3773N229b375B1410q595
12164A2815M692m374a0479d254j8817J033A284d669A6172O792H021J0564f842
12178a3664L648j5484h54C409K744K3115I365N81B072b2357a0241p956P411A2377
12193C661J7928k897a772G653a6761M52P894q626I901J389j623J4515a669A7f513
12209b3214e578p146c40B2114F446J1892H773a2307a498j9742L974b356l997A7408
12224A6492o913O606a0827J792k326j5917A53a424I860J5870E253O683H81a8080
12239f682j6815a0398H030C706K2424j2656C162M072a9565K429K761l995A2471
12253I158Q727P908B386K376a2141j6594i771n091C548J8921r878J2600F279h679
12268h252k0770J2423f832K873B7364r434l725l23a2850k34j1142p39a000C04
12283A9696O504A0321J745a1587j2817P063r601c580A3540k87J7212j4629C571
12297c966k5206R651L963P279A8083j119Q605m766e218k169j7009k579i909K011
12311g898A5384J0086o154K795c506j1490k649j1913a0883B531P145J8617r489
12324A8804n326C326b2162L520m764Q092I617K735J1489K584E496G25a9617n013
12338b4630Q565J956H053J0627J705M472F078g436p856j2029J0345h298C422K0132
12352B3554l905Q69r650a1712l480p285L120c376C993J6473L958j1031j793a0101
12367b0853Q15o45b451A0593N759R074r914E334f105j7345M352M939d016A4442
12382A6611M039r03A014g621j3576k229a0797e254A2176P885l942K205A473a3403
12397a4786p531h867F40Q014J4360n499o857E035a4814j952o29K310D187N292
12411I479O492L452E666k201a0648r897P475J832B541J0478k444Q639G937b477
12426d121j5842O875O006L423A4262m189K894N49d117k577r148k524b612k055
12440d667I256R018I125N423c10j0076J215r957e538H02J403J6431q269k96m041
12455F030a3135K924m921J641E010k087J1195J744D935L614a0514n881P108o938
12469a6225b74H205q84J2845E901Ia771j8032P905L78L725A3731m209P880l834
12484A3568d421a697j5280j900d070m663A3148M779H855P875b303r158j219j2103
12498b4783g012b91E166J9122I509L048E044a9053P977q648N343F245k623J7883
12512B1505r99D322J360a8063j602P307q011F195O489K743J0887C193c45q496
12526h841j7836a1008k927C1K3910j1195J0316A1406a0983d968k1098Q097c617
12540c203B3799k186q466K755a1131k319m590j0301a004H79J4894J5364A0698
12554A2203d617j8572R229r796g136A1683n45J7818j0526B190a600k5095N126
12567b1569P515j243A6674O03J988M625c126j031j5121j0828h636j172A1489J5956
12581B7445A3236R226B485a6259L595j9572a1964A480L644K5618j3131m906n411
12594G294b1319K638k200J742H442r92J5932L916C852K054a8517q645a2778n673
12608a8451D089J2805k483J2748D911f088l356k1197a3229M556a129B2300p953
12621A4347M548m429a2771K564j2864K571A371c54A9808K176A0934K731a0469
12635a6052K800q211H98M938P450J1441G473j446c220k0498a1454j201e060A2916
12650G133J2967p382a458a01j8916J324e965j279A5409r55k233N954a832l602
12664e434n186j1333d469J997D339J4747H172L762C404a2054M823j0560P356D915
12679B638J2370l80p112o17a0152j309m50l951B337L574J516J0395D895n26c879
12695a5931O409m491b155A0169j998R654q693e25k85j5170J520O559J204I714
12710I955L265K003f20l576o288q366e994J202D962J1149n481K413C207f205k054
12725h259p940N942b175B434J2874O72p066k923g927k776m129q87a504D424N773
12740A0197P725p928l406b277j4235K114r5e071G777R04J0951n532G61f15j4230
12755a4845n53N278J881I331M930K436J316B829f872m711j0761J0724e782D783
12770A8441k274o14F350g914m558p388M476B93L752J3219J673H915k473a0890
12785a7460J332k870c23A0402O080O960I901A680f861j5621N770L943d002A4244
12800A6968L896o785e554j888j4360J569g446L665A7075N453o010j749d763p862
12814a2625m021r614e850B266J1317J4064j3126m671b139j8625N741n229a0032
12828A1470j368J4876n533C403b662j8215j11Q043J702A2191N352J755N028e1
12843h335p128r740h554J577G682J7972j1871M963A940a7132L599r605P184C873
12858D555J9071k750A0239m273a8387L007j195j185E913K145R470Q066D544l68
12872D176a1752j2460a0352m628A645J4346n568J2216G810f330j238j8739J1623
12885a4684P016c163A9426k899j108J43h913K50r032n917a329n05A4365P020I543
12901A4349e159j2802P075j1025d756F394o13J7609A0615m201k450a9067R358
12914i709l482K074A1123E245J0144O81a374A156a4224o084d408o418F910Q305
12928A5215o469J2780A776d736k315j4208d713j749b27A7855G609N003l263i892
12943b865j3903K582B049c299A4630k876C159Q511g827j751N88p644C193o01p9
12958B513J5753C040M124A762a6639d934o537N632I099A278J2883l581a192G354
12973a2917J861d036r104I133l023N05R956f96B547d658j3871c613o406A822J1220
12988A3042C524J1315G394f652b954j4164O291b917j690A5406m578j996M508h037
13003g626p201m696A026E8Q729J0807F507L690b863j3506P375r593d949G040k79
13018F761J4915r308A400Q03a7621L070J150K333A0694N58O082Q31A136e72j4178
13033a4750p738i468L97G180R181l406P246C371i616l317j0465a1680c439B403
13048B0874n328k259n214a4299k65l487k05I12L808J4314L318A0351m431a1952
13063b0415M200r74A73J1582L212Q364A0376A277g432j5456O538L704c705A5509
13078A5528M237o143d713o538q058j838f858b344A2554Q550n269j630b153j2740
13092a4893k137n200i115D04J1972J2371r177o068b692j5424j136J536Q519E251
13107A3018Q791k423D335c832j1444n475P722J710E063J2337j125J861B690h332
13122a2846r448J0154c210B874J5513J72q033n044a0339l311n003L425b20F350
13137A7535J017G888C494a0095q662N316J644B08J1839K096N680H744a927n949
13151g876j0393M339O082a978A1927J554J151m600d850l480p865j669c939i74
13166A1126N926o141j454b459j0857J858n546e246B625K488J1877m522D129A160
13181a2940J482R59k05F654P43O463J101D82J924h473o499g282l253D064P407
13196A1471k948Q125D424b754k330j2816Q473d391P28A2448k867P99k40g008K239
13211d769q453k274b529o60I650N231F647O181b448p070K460j2153f252A940J430
13226C370J5277H075j394j891a3281M313n041J751F695B545J0344K157D69O212
13240F681a0428n354g692o869C801M778n60J1148C103a13j693j8504i696K014
13254g682a949A4166o376P046n283d828a940j3743L61c248k288A2251K000o046
13268H205O457d864l241r96j1416b300c20D891J4330G190M207D037a5844O160
13282i684p174O956E126B464J5901n854B508M596a4754j551O041k556H496K105
13296A0601J316R580C036g61p877j2192h869j563B529J5320q201J0001G068i026
13311g837j5992R650a575k81A7655k211m743N02a2204P44l451n626B564K523R461
13326A4548R817F795Q15g559j5097J1203p224f59A0739k552J6923I331g27j845
13340b572k0923R237K036M937A7322l256L251j726f414k36j1567n001c689m89
13354d178A2480J0184A0592O056c338j1742L809j3007d846D059N219J7817j3259
13367A3836m627H95b0750O591k653M923H942l89J2515k678C413A544a6190l165
13381a9355h730l016H229M735J176O595B066e355m964j2432a0051L536A692J6035
13395A7727m354K016p217a1235K110j1075O126a584c67A6046J537p585k374a1479
13410a3495P85m341C27M643M204J0625G540k603d376j2470O792j281b755I160
13425G426J0535n546a207j002j3435J017d985n15I331K973p76K770a801k697o358
13440a0856n545f146K671D994R387o387R89B485a0833J521l886N091A329K036
13454C365R491j951m211j934i029k585J743p41A595L583M570L174E963B261f174
13470a3822O568j149a279H782N8K578l761i13k167r730R00e932K497I509J670
13485A1179k658J658A187e968l459n630d632J646F244O790l518j653C375h075
13500h707l049L368F27M340Q461j403E733k300g371k567J4l245a513G930J398
13515I328N957p145D20d667j0216L465J561d471A0709J294K870l521a680l601
13529e281q962j499f576K658G847P692n175K046D87h908j717q066g796a351G974
13545A8611n822m135C619a4648L663n631L485D954J365J1171J058F536k686a2765
13560a6380N602l442D593Q663P72L329C876b391o229j4405R739M285h5A7410n067
13575A2343L491m426f286k477j0721L616c297e66A6974K075I476Q55g364o958
13589a4322o67l325b401D555O995J0287A0441m242a391j7495P605n499f602A0911
13604I809R821m703B1e66j6862q1h215k329A1308K381l33L217c078j825p886j1399
13620b4188e750M78E938J5508r383K976C269a3910M362j1189h474C708p29J8128
13634B1107o754E298k49a5043J063K713m415F633n33Q352N438C732j265a0517
13649a9517i698m421A556J2043l837J1547E191d682o28j8699a0351d917J099A7686
13664A3029r8l847a0695L994j0480N36A937a485A3717L907E169N343g333p130
13678a4463N955r865d91E657J13J5366F492j146a510j6014Q690j334K687A0409
13693E682Q793j016b076d70j3846r60d116l973F566L978k308P466a24n470j313
13708f907j2373c132Q61e84A6080G667N328n659a0513c382j3244M772A587a332
13723A3656k987n180L344i056k11J273n446A708J48N285R021D375J061b816j2880
13738a5696e923p173c103G733l150R366l006A588J013a1989J075M030k957F359
13753G117J922O126a65io947q352e018k720A868J1307m538L846C266g127J449
13768e678r872O468b280g97A2787j492l137Q89h007j043l511j122g9A286R162
13783A0448N796G766m79d174r636K810k453b644F623J936Q559q241H83c445j2040
13798a5485K545K173M052A0507J962J609j158b44l929q992l637h033L851G557
13813A6206l625k94B318h038l101n896P512E48N880R031k602m377C068h328n343
13828a3671j823N296A525M952O594K853E997I61g958p962K272L119B072J0331
13842A2403P48L665H396b357o378q197J233f364B03J3877L936m062o107d419p899
13857a2318n323k04e311C044J0194N047n203n736c606j1403O12j433g199F237
13872A0885Q072o539A955c409j1178k282N671M799G009M723K837k13E07d691q377
13887a3068m257Q405c451E788R590k065q18C221a1341j48n034O400C31M897J0317
13902A5545j493n259m253a0783k552J282k97A572O499K107P108E852A439f381
13917a7107O398J806E22J0189r90M982o525c069k471j0525L276f374a517A1533
13932A1597j532J245d285m154k803n012b083i73G794R291G702Q91a347r661J483
13947i525n435e685D509q66J2517n313C504Pa2715M968r56k038G593j205M390
13962A0778L982A167K798h143o482e485l834B360Q733E208R120F585d706K012
13976b694j3232P776c340N02A1688l187J080K61g084J532o969k146F50a270H191
13992A2986E764L964c866m846K565r525c639B775A257J4447p265k614k903a3772
14007f356m499J920F618B114J0223j073a366D997h746m679e501n398F601K688
14021I289m503J1163B667b532k360j1715e671j470a460A2747E812P964n602f898
14036e377r059K765c294p88A2968P0F289N019e385m138M12r250b947A448M425
14051E873J1710F202O58d86j4611O942o997f483G590k012J1857o261A184J374
14065B558a4797R94e910l290I770J734J38N221A58b109q679p335f928L32E622
14081A6516p139M122C583a0740K522j1056P219a498C082J5494m672m040m378a0631
14096a2365k183j066B796L537Q600K896E676j250h445q392M986j613E07R856K71
14111A0634P520F898b838k663j4197O911M011b527A5294k867P34k652e536k012
14125g548o208k472c665d94A1645O156q538J188e867o789J327m818d374D103L995
14140H098J0592q506l937i54j6100M734J216K502E613K108Q108j402G20a111j1086
14155a2197n268P526J475G125L472K021K469B044e194m702n207e986K207C107
14170A5213l996r8B966g268k621m799M796a304B660J1942l22o367k336g699l782
14185a1481J142q74A13M827M089N500E796G58e480r285M342K531c230G395K362
14200I757K676n415f47k751r006K053c976J629H255L624j731j747a684l972m456
14215a0112q36c246H21L480Q089m572k661b91p986J572l731M874A920K342N278
14230I540M88m149B030d854n886J968J144E83M502K163L634m281I3d018p194J684
14246i528L081a244E605J299K228j229a027l082p137p53e764b671C845O120j762
14261H203J672A605g922J541o549O150A096J938P655n56k351B991h351j356j426
14276a1133L365C090K97N218M732E132j372d977p192L232j172a019F313K103M964
14291A3380o038a649j736r075l25O067a076H519L1L519K60a784k637p481j620
14306a3522f014J266G833N208n173L029h56q555N65q274c581B159L073J3229q308
14321A0153k098B963a2377J561m216O420E026L33Q703l29C368j002a0970l016
14335a3986N832l712C697P290j49N876B431a792m981j2218h473K199B082J4560
14349A6642o030M614F945f896J379j1433M220e91H21J4086M41p115J090g102m684
14364a1786q55l474I68K134P501R811G034l067e547j2669Q043m113c108A0350
14379H292J2133A0005b122j391j2622L992M870J224A2034k472K384J694d766k437
14393g203n987l606d026a872I034R772H899J897d24j3842N241q146f823E056j66
14408D890J4409q787m258B72a6318N461q37K73I088k952P054K683I66a090r420
14423a0510n158f660k702E627O249l857O325A976f658Q80j1895f568b268c22A5863
14439F417J702j241f617N13q609M188B943a329A0645K512F061K121g977l037M055
14454f959p158C65M156K346R192C799j58b69j3090f094l674L842G740B978P907
14469A0885l69g08A546a0166J136L729k713D046L757O38L177d51j161o882l826
14484a2320d684q79A035Q352l503L228D365e201K125r559M894a480o72I370k46
14499I124l308J546d249k668j19m432a15B343K756P281D578J202a914q880K805
14514g989r58b986E088k515Q213l113B649e07r620J499R94K033E502J317R40M913
14530A2672E05a848n494o432O803K187B449Q527l168K345C885c859j746q073N043
14545h635b028E58J0530j639j169r41d726k992j520k002d95B682N611N908F957
14561D539c253q791J578n41b518F905M82O607n146A827e614p215J384L274b408
14577G392N210N70l376A021e410n423k754N378b978F113P234j000k682I97h539
14593a1090k885N317H05O019R114l469m656A621i427m668L036L172B241P266L086
14608A2593M286D444b333o970p092O143K613H69J0613J628J85o492d730l020p550
14623a5300J786c886A953R635L492l590k520e479n117q76l132b870C861O327P145
14638A7333q327l315b299j0745p9R20d385H995o32O426l101F67a223j1753j151
14653a4127O632c507F988N084p53J013a359n021l409o875g319b138C379J1571
14667A4950k217l990B223a0013J76l927N927B318K881P317m31C946m22h447l970
14682a2417M971j836B944L545K626M552D296i77m610r528e731j730C15J2083n636
14697F762N233E848e003R43p809L904a176o97A0114o20m246K907e962j139q83
14712g984m300I32D3P296M290C450L849b162p390M322n396b643B942J75Q449l231
14728H335A280O14a1961M792O03K78E181l83L555N70a330o28n121m843b385n651
14744h036A501O849C254R379B145c709P47r449e628K508a384I769l870O16O45
14759G160d613J337o276j125A620b440H488L193D849M178c943k674P77p146a184
14775A113E02J2734E558J038B263a0858d886n331K858E215k149Q721j677A513
14790E637h458n64L740l772D694J655J372P636A938a8l034j2047f229N48a026
14806A0383m073O988o029c811O21j0022Q22c472k2A1755P23l931K609e457j801
14821g258j722n229b529E43O333Q166D475L136b959q668J632l208b593E531K36
14836E767Q859k919C89J458a2340r13N689J124I663j753K547J116a067j392o781
14851i240n948e728o9D418R435n522L466A623h379o98p867P123B18L452J1428
14866A5098l487l757B919h910j133k446K964C845L054O083J224C768M75h041n442
14881a3483K682J253B096P525J054L515o728b149m728p085L295M681A76J2281
14895A2457k019J978n798f742j702n609N81d334A497Q671K667l121k867f702m389
14910a1091j448j396c008C693N383P502p126D369a894j0748K315O27b814F598
14925H843M382k086A310e160p197j589f179K194F085N397j701J065I13g417k684
14940a0101j921M346a294D178O376N94l747B028g538j327k959M076G21L253M789
14955H763L576E814I66g021l744M431j291a713D999K639J803j894d26l714n767
14970i907Q14L480a542E857J572J333q35a554l031l922k77M391J707C939M327
14985H266j805N3A092f893J386l561L613b99C905N416j330C213j305h408J70K316
15001e922n28A636L128K640J233C101A126d407n305M724o10a827E062m99M694
15016I257k668e50p71o672P23K735M55F982r52J680M31h46j724n610q03b899M57
15033b442B663O603k411R54A122g273J575n267N256D03J161R570m351l008J85
15048C960h183RK32J477B533j83O469K889C313q04f411n674e110m851A257P365
15064H622j438N199D620e34j719j0173M177K243J632I379j390L714k162b207q20
15079c027q208j881d353J638G778N151m993J287b397o096m41m993b714A954L186
15094E140J1048G240l40h77j0923L725m229N029G776k881Q620n36B482B92a1685
15110a3385M322p8F649N902k452K816C84d337m298o783P406L575C497J1612n770
15125I339M17m145h590l9o371M495I00J626J1229p40o135M56i213q96n62k644
15141a3315A728M042L713N505E613B316d560j1781P873l221a945A1444k304O961
15155A6101F811a641j168j2712L766e430b584A1336M02k935R1b715j415p512l795
15170a5437c242a12H397O326F340K650b344q641M332o501b189D253R98J1616G878
15186B929H54a2899N383j387L702F851r40M718k2a52j737p628k630d909j460D596
15203I877l076M866C24e679K16p320d484J390B354J1439o043J031C812f988L91
15218f597l495L157C325F54Q245K588B807K660e432m140L531l584i3D819K65P719
15234A2803B496l55a312r964K268J068c434E730J322M169l581i99K76p642Q83
15249g482K726Q49D580L246k14l52a593j564k853m113c197k77A865Q330D908J871
15265F779B900e890P06m641M758H38f32H266J354l620B925e336j343j084j091
15280h854c74A650N233K295l057B992b181p752K877j042c057C876J943L922l374
15295F367E38a154r686J334L937K763C370L789J965j174B850b590n514m194e964
15311d560B039O710J481l048l266e600j002k688K146a142D201N504J222m139C184
15327e325m222r7j81a397C536M415M553E526k440d254o051o59L998a690E557L034
15343H591J786k758B01e994m211m23M263D8O366L801O66k8a817p783j79m73L992
15360f260G54M176P369l300k233a476o650k514N58J682D403K934L668m55A563
15376f5p726m761J734L118D558N840m09L220D471c030m762p567O039M525A374
15392A2586k221j827l201e774o34o096N93h89A999J0567Q58o302r02e809m666
15407a0475Q89j242a432E740L230N853F130A322b529j1257K851K160c667I354
15422I040M344n625b669j630p518j263d289O30H371L888k648n21b435m247m336
15437a1018l713e045D13O381N420m832L9E57i173K406n255M694D207j592Q960
15452A1575j591B832r54a0283J79L558j317D939L54M259L724A843a696n603n819
15467a3118f285m96A717O092k899N881C103e288J742q300M220b724O71A0162j597
15482H565m015J802g165K185j106m826h33K09F189M225C992M108b191o393c542
15498i261a849C985p34P900D806j872A422i524M483k008J023C355L29L293J804
15513H781B58J190f636j030L703j631A869M861k556N859A761b005q58r031c376
15529c000J47H952m107L233j441d976a419o669j283F55b314F914Q97l327L287
15544G771d847j482O11l637a045B449K085P475C991J425A7a1782d601m692M103
15559e190D557j89O143k251A716c38q692K85c270m342B691M498j35N383A60a646
15576e222q875d521Q67A858R447m334K598D107e427j036n895M688e62K48I821
15592H822l025J285f155k208k082k386a493A870O692L177n341B430b375r815M071
15607h119k111a667E047j6Q013l920A460c566o485r8K013L532F479K998J035J0
15623A0522a142l682o327j253e131b475E385O305j944r12F29f509k358m402f271
15639A671M247O399l034l451A59i817r83q32M095A670N813L863j6n575A42g323
15656a2591M166J147c97I048J281P47D420c720l788n177L564L478A4J0345k84
15671A0075m05D529e016j277m222J667c245C663N870J419l772C457e042o226J520
15686i748J043b39D828M334K064m307I46c260n632j823M323b821F213M148j661
15701H700m11F24e197l223j738K714b409E399L985j550k861A568e621k316p67
15716h704K240h12C656N836q24l544A632e224m349J765L314A794K350L455K023
15731I622C165A255c729m152J157P18d49F157o1K605l734c722O17o633J686b235
15748B18O486M91n27q93c043j971k679j464b601a297C249Q072m846k428d82n181
15764e663o72j620L353B489G55Q159j661B297H71d875j867N97J79B684K568J349
15780F601M853I71J208c425n865c911l621H1N925j52M240m609b922h40r350K192
15796g998a633l178F078L43J89p0c365p27l161k755e90k6D403O263D736K948a09
15814g573K351n610d490A086P85J0040l497C983j310h625J505j444O68C431k62
15829C169L706M248A684J491g279m062N503k059D80P042k515O990C684a463j965
15844c428p998L086L209J601H824j670K195k213c967Q09p536q77g62j381G658
15860A1621n656J058d230n519K817n029c49C343J552P385F058k100a143j0936
15874a2079L968j09L693G256k548O808L0A409g13j2094K551M801J5H037J089r83
15890H143L456a029l234m104p169f778a025C599R741n532J910B050h538J707o363
15905a3194M340B173F39J1906p71D364p97g465j026J66p30B981K217L604M830
15920A3632C394Gg142n476N863j194C556M877j292M589E407b886k214j0036O577
15935h559b727N59I862k058N21j414c824j933n422j61a905h21I417M811E075Q74
15951E949b021o390J279k007a963C019J961P802E793A900a48j1559L117J457K597
15966d536E088J923M488m068b466f27p637j400M802k92D721N705l373Q14b01l954
15982d155k039m180d464J454C327O196k973j179B306g257L289l916M75B88J138
15997A426O898j069B235H78d550l080J774l591C97M550k87L480l524A745c753
16013g275J580O99b181D896M85M063m260C68b365o151O50L589j8B899J096K043
16029F038P3a60k251k299l769L188a939A641P236k397B151J146c980r43j840J408
16045e355D53P99O339n26k551j766d801o86j455J911a040A992L084M824m403A185
16062h12o546k63J48c210D598P41L493l643b8k023m212k401L248J184C303M874
16078H177r58m27D97c734k955j553L141e14D017M269J197l995D27g601J400l200
16094i401K684I67K361N060P73k781B184g358k567K680j871f26E788J483L412
16109A0683m372I73a677q488K194c507a057G689R73J512l810b363j556n477k179
16124a1575b153A131M838O543E858R33a627o517n37k627c355B070L815N350k961
16139H274l876b296r492Q45K495L262C893L823L799o12B649h63q688l012N692
16154f871J223C864L252O4M094B669d617j746p603N984b307A647R615m445J647
16169H464m186f944L04m566J789A718J955O756N15D913p35g082l303K874k883
16184a0394A160M651L452L187D245A870b045j0908O238K13a963I158l488N463
16198A1133m651b557N66r062R63c885L85G855K375m558J047c271j466l050l196
16213a0983f71l92E092O929D807N44A86i521M229m817b651B990M42Q208m748A916
16230B737h284q1L486j620D724M77L302N92f8A416e746m871c093l189F68P357
16246H025C595N692I79c629Q63o606d504a562k80G711k180L39k12e909b049n113
16262g162m81fA162N198L959B321L640a313n957L211n562D84K044J388P786B759
16279A759n48i141M154j688K662C956A462Q416l037a243H16e434l302b634l995
16294f629B459L095N12J954D9a595j434o981d516J659e22H016l667K858C035c965
16311b220n497J032a772N24G661O61l589P99c658k381J455n523c032B059K455
16326D514N742D481P41b608o612L095j699c732D577j855P859m631b04H23a0017
16342i422K317J213E635J305k65L076a271K42l584p774f044K357A958Q232k923
16357G267J771B754d207j298m779L339i97c59H326O27l042k182e838r08k324j25
16373i195a473B640N468M315F185A656d576o940L227j063A69N396J363M049n014
16388E963g32j930p886O09d759a279F666L034O00l454a410l883m178k715b960
16404A275N689L269l23D923d40p052J52l051M726B431M009L513j611l075f6q898
16420h964j955J323K886D545L082J134j9C856a471n855l644L843a405B695N470
16435H165k53R17C340d681p83o209K386a365D242L531Q27n44l859c736n092J281
16451g547N10b74D146L440L409E359A343d605m757K362j33a562F642K046N02m341
16467D849h50k640o536J114b431p14F506K216k612K3a041m104l919j236N144A96
16484D693N134m487J178G22e917j787j246L835C873o81M766j003l183I20e002
16500g946L6J931B278L181O33K390A953a239k293o672d393J21e30G481j431L306
16516I356m455a737L92o344j44a953k48E845J157j526p20b492j690k029l130b219
16533i10C099P141D092O18h2p508c307l438c329A356j91O335r3H33Q16g640K005
16550e635M71P96B804j307M473L698C618C02c616m171c340k486G43M160k371N762
16566H294B917a435a40q281K270L029j242G671k448J59J366b375m5m481j077e08
16583a565C067O637D222L984a763n358L140o663b525I83K06R880D997A742B54
16599g683L240k271J529C721M50L323J282A138L69f436l265d471l591D430K081
16614F511l35N086A234a648j782p564d822J044g15A0029l591J561l899e636K083
16629c553o747P72a307e59A0613r6D960L46d673l135j26j610a144A863K537Q579
16645A2979D899k287b706q838M996l285c300F526j927O251k882g62j518q803L27
16660a0756N357J578F047K626j511J473i38m049l125l927b906k19F362O341F104
16676F938f71p451J567m663M426A070L440Q567o389k59A455i086N55O68l50C896
16693F427L287J790B441G32e132n439M570n06C335N174j936K995D766c160l791
16708f951n068M939b639b11A1252l691J96k431e370l29m065L13i08C19Q299O73
16724I291m047k40c254n548o1n42a159E436J519L706C975G94a513p236K506Q17
16740e426J691H041k129K349l125g30p48o955K37c566R67D695K372j27j760C67
16757c195q58m700c511g79B394N538k669M39F05d076k533q21J396f39A156O561
16773G717J89C191p03d225l528K817K053G12L568N37K641l424D50a547o034J143
16789f438K063a807D325M20M60j109b08j531l019k704a477f40C742J765o06n1
16805D850F92b203k988k948L497F76K777M716k438q47B353b765k570k015J838
16820e512A317N32K780K367B327r05c764k893J380p60f61E252J039J853l728d57
16837b333o189K069M06K987C630J406J084j7e53k589k418k845c438J395B690M552
16853G242l70K40G37f192R39m690d503i5G56Q872j004l585A628e508k048p85O24
16870g717E24J895P226L6D216H00d996m512L807j072c65F195J114L272E120a148
16887c423o850L394b619e08F178J497O14o00c532k127n202J887b380b55G548L835
16903A1383D897J675c338m940L080m678b899F36L738Q885o512l267E38i247K360
16918f887M06b314E403o93M527J894C78g50r377j137M533K385E176N335l851L287
16934I947C84d568l24q467d844h44B023R118m973l37A912h317J754l815M179A654
16951B598O632J264C503A117g276k179L075k044A871L405J844N138A749b163k423
16966d586p603N675J588a373I855l262L636E011c022p21n477K287K839e12I185
16982G245j152J718e757J969k295n424a064B408L885L152m588M66b449o008d026
16998i579c908D436p53N164k943H19A29i364L094L7P88G212k448K538K557a407
17015A619d695n429c130k633B400P279m268J747H13c315q81m537M223E2O20P010
17031G682k071j715K53e402J718l501J52A382h33D632L327A151L596b831k846
17046e677b377n720b342A538P63O793B709H84a501n240c285j208J501D635A951
17062G122j570h17A183g194J092K005n11C978J799j076J804d23j132j643l386
17077f584b984J423C35M778M3M72B484c708J100m632N22f19q33F083J210k669
17093D624k11d560j59k156K31C20K745N33M036l488o75b759n782K780j011b793
17110C175N07M492k255A345b265m699M19K022a831C623K817p01J321E02c409j646
17126e055n256M936a288A925O110r28n44A979f015J054n612d885H40K065N862
17141H767l00l604j500f412q89k36J452H00Q81P372K225n113A163f242l550K973
17157f819J030b199H615j297L333n011a85l382p811J730a691H3N345M020j985
17172G463r80b553k836l685p53c872A060M618L681r09C030b544n649j354J542
17187h005L832B274O335N87m63C007a114o797k9Q14K336C292L375J803K661B917
17204d211j890m832M271a535B424N310P93j800B590e585j894m67j32a07D489L827
17220H316m87k673A001e616j176j186N21DN814Q0M936D132A188c768o493M123
17236f138J711J970H172k689J866j064a406o01p434o9c149c92G594J560D129L048
17252G177c427j508o92k462b683B013K257O491n084j639I08f266K208l186L471
17267c773C795m44N544k375d06B282f413k286M334M82C656J742L27J325a43j567
17283a710j497n145a970k032c3G786l049J551B210a952M33n426J429a155p56G680
17300F089j319M04b669o29j969m221fk17E119L004D1L950f75m094P98m199M040
17317d130A998L02N918C684A839m38h211L166p6K62C478k44M432N94H7O55e451
17335f578b587l762D53M819N0J346A382a907f93q455L951J752a184G304l027J46
17351D423O87c691R90o677P79a057b5E076L599C220L644b913j016r82n532a061
17368A286J693N941C874J69H88g941J784q2c098D846j941O673p93A626P3h078
17385f895K649j515D215K778J008j04A048a497m167k850J336K928A546P211k517
17400F240Q43B934e021N58n506K957b453G47R215k765k340r49g065j442J748j890
17416h649B47K945L114K610C684j203e109n008M400k164a123G030m63L910D489
17432i91l95r658K746d148J843H563j46j688R89b883k058m077p29a592K57F605
17449A0634m720J45f27o894J336l320b936C322R02M451o44l421i63p148M89P10
17465f912J899B879K222M486j518A077b098n366j626L536K722D763J501J616K244
17480A0124B323b561k276o473e562f17C465N625j946N34G10c876l511k065J703
17495g749b61B313L113L903D150I89c025n547J834P71f79C308K738L015m334H27
17512d069l829Q92K575a969D148J405L07q57a031l660k284J007J068J805D453
17528F488j463M5@d420k650K64L211E82K715M140k749p02j479d909R8j117J041
17545d887I07J443L119K367A810q52c865l418K159Q46h20D528j96O83o23A738
17562a228n404O15i39L79F020j34k229N50a44m068j087j058L023h85C478K798
17578F276l42j323H57d901M56q39p24A702J820K986O24C168j462d459j861O93
17594e627p87d64D505J121J061C140j467b280l936J887j833e78D428R27L670D419
17611a042j353n846Q6b886B57L780J435k92P07b270q09l368m153a652P9C831L990
17628G821k443J319Fd732k53l479L870G72K569M612k138A748k89f977J1o79K232
17645e413C448J708J411J923B256r24d302n959M592j508I97P364j435J541B000
17661c672p67n301K195b159G46Q332k091J51j737f004J175l708R16H75M50N199
17677F524K232m089l0e917l125L843k424b081C726K112L295D029A536a539p721
17692i260K380J669b450F924p95M562l527a134l732m950O15c787R56E941K031
17707G972k510J940a285m055j867j017a508f71C339Q970E711j566j577g550J740
17722e810m019M745C390O14O005k477B074d0n571l184K607l05C514L03L145K087
17738I049F38f3m833m901c601M56A759N975l782L252A619d350j08m489K916c83
17755D80P135j425n17K74d502j1k697n2A877b04G103P84C140J168b070l913Q92
17772e091k525e7C462M42N792C648A569c26p147k52c510M18C833m1K438J55E11
17790h12n903k232b511l09D140K793l161K485F51d871J755l860L377a591G11P736
17806H447C897N3p71d533K214m452K777A22J890L639p8B750M27b339l972K233
17822d078k125e23B124K511K925C612r89a117n247b675k877b072C770P32L084
17837G586k458g41D42f071m25K599P66D207K272k822J717g86j004k864k157K726
17853d085J153A424N735k496l18G36b804l98m185K672A24J77M290J966C193M60
17869C653b484l399m25Q78e43B546K809L026B100E0b294m513P13l6a246C562J302
17886D864L437B981a043r89n606J07K488K380D053M125j760j808a002k178k232
17901e412m461d145a65C560N741D275R60C78f234q52j35J472b88D819J868R84
17917G671l659F5e766j829N97K408D69N081J370O07B961a068m420k085R45a378
17934G68N195K459L73C491c952j032l959J160a095A136M802L389l478j664c745
17950f149j132l36c446C193K842J781k117B449c283o314J520K268b340D758J21
17965D879K278p21c38k932m393n65K651b021C590M458r57k245a551k700l839j24
17981h214c284c06B893M608j351j059A234f352r41j254K988A727J941M046l55
17996G359A449A01d953l042L054o93B867K007O35J918B653g73k191p729c991J783
18012b208l20E846k91Q53l152a599k716m431R90a699B46N539O9j133L15b829k278
18029e107L14k333d49A559K553N576B624J140d42o379J494p39K826D504B222N261
18045G483k120A303m35e779j527c100j61C319N20J329K010c24m50k018m385c337
18062c460B7O067k653L042k768c117j09l513K769A816q93N014j259j960K187d260
18079b591j624k440e47K64D769n98H57L674b408k464J872l179b502D84J737M868
18095G089A166k43j99f679J720l91K063A822m68L788K616F14a43n480m77b990
18112c534A204K682n76M379A865c144o59o286c669a139A075P597l392j576j577
18127B127c933J383m921R80D90a6E895J619A800J115c428l592L233m005d04A789
18144C919M058k949j929D99g576K684n56K555C377L86M531k386d22D4g430J397
18160f033J931J266D669J512r47J936f44j389k491l950c263P87C459O403l495
18175F367k33b33o122J329l121L911C64N71Q263j545C816A768f935K358j331n15
18191f423C116J945J243J066l351h80m688k320c797o35B85O264m44J518C482c993
18208e958k722K299K980E86N941J508k131B790d011j300m47j057b189I95M326
18223E321K877k352k622c298j994k443l18h35A710K442M049k826B71a549n259
18238f808l42K820a928C668K867k46j746H48a766m050k567c975a201C098L523
18253F621K54k895D18a938l568L5a971M13B960M787k487j458G80c358k847J95
18269f010J760C93K796J844R25k471A89c111m907J277L034F83K704J474N55j570
18285C846A42c176l304J234a520e20C500J384j227n28a072j515k976j702i74G93
18302C387L209j020j356A640c564k107K35J593A081j85M638L8B570A037e396P8
18318e318K197j265B654n74J683J857A430b41l783j176J465a269I81K760j239
18333B502L228o80F58b870j964q11g00D38J693M263B463J681E8b723m24k827i03
18351A373J257N834l777j558f98k799M81k621b194B052j34M228j451E42K262d147
18368d885P08J157A176J652J687K220A53g76j180n174c156J23E06M037j833L856
18384F566k830a982m99l580p00b639i76D591K145j406j499b644j359m66k863h04
18401a33E375L215B906K013h01p228c628l728a845B257J009N088l864A749G01
18417g063M49J454J956C581P6J214K023a374J81m416k152c633j174B728K855l55
18433E228K529A010c184N6n155b751e78B105N992q04j904B514e801J117l440K538
18449e586B296A103N684K775C212n14f142l28K358k245G71K678J452M753D358
18465e83k180p570d269q53e65F201k608N642D543b197f04o576O96b786B09P033
18481G242K20k482j013d027j701l99j713a968E75K656N628l804r05a054o818K990
18497d882k433a292C395p99N435r64a75l99o880k3L620J344C579J074J189R60
18513F802a540J79l106k600c335a192B741P193m110o94A173c688J10m219c154
18529g59A538N032j104r14j719e108P71k976J772A010D80L904K644G16L13c923
18546f976K959p32A9J915N65N240B239b04o10p194L130J841e34C833O22K7R6C57
18565a018m073o46K859L40D933n56O31R40E18b503j613j267a832b78B961K147
18581E108j835J769A691c970j672k8K638D81J595J636K949k612G49b583k240L22
18597d501J45A18L539J092N05k350A391c104l403K445l55h94B152J822L381B399
18614d41j298l420O48J430h14B737J615L03j113c08l556N0q41J785J005B310L757
18631F067m44k289A058b628j678j617J797G6L821K086o07B466C02c272k888L66
18647e794K698A22J075N271k415r82D34d054j728j236K908a59B611K061J565j787
18663D450a354l016j617q13b683J246C849M537j935k655c18n557K02q80b184B470
18680C951L173j074k135b988k646j809L129p45B317K610R36J152B082a437m037
18695e474j535K212b061E40N937J373o22B877b141k494m235K445i93H37O784j499
18711F122n72j727c498k333j48O04A037K205J424K713B174J94c312l712L157m000
18727g867a516D379K688K193D014E5b968m792K266J041a446E465R74L49J374a426
18744a411n968o96L833a900E145N29j725K343A45c994k114j732a957E49J034P160
18760H743l879j797A466f372J244j404J608B390J713J806J264E6O10d843j329
18775f172K437r33A746L701K57J986C64a544j885m495c290N8A682L392J294j622
18791D746j065c390J176m585L201b56q30D330K504k867J273c010Q41k518j069
18806e756A299D42L192L734B927p25A091f684b492l388a221D335A983M796j805
18821D974i10A561c469j677b293r21D883A980K849K355a048p33j750k916b888
18837c520B074M073B108L490F72b843j45n376a566A161g54E243m47j840L14d368
18854c118j632j457f16D3K964K914B849r96a367j822m56j887a968F94J292N133
18870G119A851H22c96n507K081K45J277C883A581L351O12b58F97f110O02K413
18886c095kA861L483j934K523A580b254K3o737b433g23A672O552B532K194B062
18903c778m08j419k60C54K088K296K891C363k30d248p02O14j967a32B220L382
18919E602L99B238A23c385m061J961n38a00D687J134J630l630c60k819l298k7
18935f504b666Q57F390p10P12k443a416n29l556k376c671E12J977O047l056o03
18951D877E33d229j502r37J849a98C135L826j105B477i23o356K070L11L96C156
18968C158K658J226A318A33e441k660K827b270B079K267K329P53B281a805k391
18983d196k919L83a527F74M269K377j760k772c384k455P0R16a028B896J497J537
18999E930k384j556d160l868Q56K730a572E166O57J346k482E16c366m726L458
19014d634M48b074C504L018o86r89b186k314p64j952a247J26E143J544n46k877
19030C264A164d388J02l09J229G77L454J074J492C202a68m031l235L030P7B74
19047B915Q64J505B263j084c320k513K745n51A147K089J132J140j873a658k259
19062c917j220M52a029B007R28J739j372J069E95d962J263k084b682I72J687L715
19078F374A361J504D46c314j20k617b867E12J579K126J008DR70d803p91b669R1
19095b578A363J480J470l57j898b064J88k282l43a804A071M020A848K631j804
19110B675b226Q96m058P4a253J83E994j906A950J710b604j695J738k577i16H6
19127B564L576k733j442a540l506R60r78K028B491B78P241C265G53L33d777J57
19143d620J027N94F00K291J736K502d16l97j562l543K727M68e1C422r37L289A374
19161c746a487n652K076a168l01F545j543Rp48b846l09k431j184A383c50E354
19178G605B229J185a578m401K745l297b019C918J37M768D117j948b062o169J715
19193f516K658e35C785M23L009l162i70j054l825n08b505n07C427K090j012J002
19209E507D17c888p89l047a908N30B202N056r94j293A09d869p52k08J42A926o92
19226A234N085n81A167k48d871j958K292l13B416K083k37M154A898h67k698l913
19242g478c713J386A241L927j41K826l586b722n73l407J295b074b11F709J85k547
19258D347m95b549j792m36k727f02H45K476L157k871j534a458l756j183L03h22
19275C143Q29L037k667e5o84o901L277J08a391D958r76R70lI42a886l644m30J807
19293d153J147B276L836j23m55A538b144j748j657K048I27J598K017L44q94j658
19309B334b154j607j193j24c85C197L481j502B142q07c553o06J129J58h78B823
19326C515J652B077e09q53m903J472g75r25C882n99K66j149B1a318l802o18i17
19344a000C500J69n14m61H86b156k214k435a821e57A741J394L40j014r26c517
19361d139J6a576G47O27K782r12j001C39b992j674J84M0e82A031K439N61j719
19378B312G75b326m181c112J33a77B210J681M13r33B26a889k185l106c509A050
19395C155J840O92k361A122b477K61k851b473e6A884K297J12o01F95c471j84r88
19412d643J174C65L164J485L78A335C11e383n98K377j3h82E244j633L319A490
19429e11k159j868P21J657A37L933L393B714K299b090k965M20j240b533A38J690
19445A828N508k651A827d45m574j953J798a404A549K276K932k219H83b223k530
19460d753q46k76K900B816J298J581k56A134a371l956n17K183O86B554M104J26
19476F784j345d17l618J185m790K918b280A434N591o60j110A530d145r01o67l82
19492f095e22G25N776N49B870A264b938k604K135j553G99L333M54L540B358a127
19509c009l654K813P97a150G043j814Q27j229a527o65j982q49K281G53M697K434
19525G884C915L45d196j01Jm66a662F65K828L646C485o62a146n018K790j552K322
19542b604A888K583J432m75g21B1e215n29b695l608B542K002M86R74a538A28d529
19560f972c299a316C77M373q85J852A734b978N03l720b588A413f10E941k22j960
19576C759A769c943a958j511r21D49J219J760K486A458Q14c381j522K394j809
19591d318h01C116A050M558o48a812C81f029K697l39Q05B922J075L72J280b97
19608B4c329j540g83j167B285J550j227J636D2d037J747m061K792J698G96N337
19624F133k923o48r18d999a940m455b931c51A747K251K131B135J294b530J7j218
19640c731J38A448L95J220J991k031E05O87e038K01b129d22B604J683J710k229
19656C768a049B08f007N78b358d92B146J035l73J678C54i76k480p92N03a337C223
19674D351j62J209A084d668j60m78J27C71J780L812j69k677E46d677J40K3j74
19691d688e29C016J395J851k407A572c103k758J244j063A03R00N176l38A680f84
19708c627j661K97i63A416L476R46j453m3a327l143j642R42g70a70D663J752j682
19725D733A436b073j575k502J067b055B371J956J854k832A118c84m254j810J136
19740e312a559A863M269j596N97A129b457o84k532J685a967A358L563o61J33G25
19757a245l620k31p82D69J501K885K6B150K05b480l795J159J494i73C384J219
19773D603O38r78a916M75m474K12b376b42C993P55L96n23E58a208l470J82K125
19790b371C49L122K503p50A187i80j960k553m28b714I34K206M893l989r06F5e802
19808c007r23R17A85L266Q48k64A510a9m168O03K3N98A404K064N36J034A427E86
19827c408j205J569J146d27E108j451k34J89c655J743m242K292a174d90D693K050
19843F743A435M85a460k076O19l255d17a37A059M336A795J110h21l915J786M76
19859b474N5B01M2L847k8c32A243b899l23P11N02A357J451j34L741A373f74j012
19877a686l673a437j296a006E184k254J085K72a645L93l934O46h97J48D243j97
19893D046o27P56a837k233j61j086g42G91K090R73A347K915I07b818r4k510i00
19911A207P70L626k556j431K84e117J253J819m04B350J441J347J155B77a5l159
19927c174k669b152k81B041L876k216J158b33j15j493n556b131O72D40N004k322
19943C122N24A298c560Q63k969N14F06c51D230J453j955j714b716k336J498j454
19959e008I50J981J91L759A419k3a709m288m5K875J473C606M09J921k478b547
19976g74n316o3a822d8C783O88j77J324g84l802N30l097a629M16B279M819k675
19993D423j036c60p209K367j994c248B271J97K531p0i2C91f192P66K037L47C625
20011C328K187N56A939E25b191m951c374a007E57N055j487O95B390c777Q15m199
20027g161L530J639I10M700j86k389m53b883n24p00a779c83A869J513K548B131
20044A047c686j948J511a696A90K599J80K101k104a300J1k924J676l8c52B540
20061B930K624j522b77k377Rk999K760a367B894K380q96k42C56b048j104j517
20077d669h76F65Q32K573j235l86A107a329k767j241J225A54J348K608P18A805
20094f76j855j072l49a932C39K045J828j860m9f0k511j597a353k69A144J636L010
20111E790k317H23a408K77k771a721q80H4L547Ok90j671B06c169k43l5J066e38
20130B42M514j093j187f3j629k265J587R94H11L745j455K31j155C96g34l130Q24
20147c040R34b05C082Q20j122J081a301L18k531k272a988c53B522J030N33j885
20163B200D29a761j858j13a670A64P93M248m20A446E25b873j463n91a836A57K288
20180B445Q87j8A410F10b968j206N55j37A346J388J970J38A50h76j763l074g89
20198B48L24M447k471L741A369c077o68k296R91a417H50L431J90j304n29a140
20215b740j310K11G2a61C744K991B548A81e68n253J681r80a783C221K63M262B717
20233i0j052m705k59b814j28D668N03k131J535b68k002k372j651i02m82D194R78
20250E172k416K69a04j906k216n32b297A105J180L497r21j227G63d067J692m426
20266f801K644B099n29K217J164F44O40d228j378J438J483A951J514O65K402A191
20283b836k17l811b293k33H70L843j48q64G61b782j152j970a960E01g03E078j41
20300D937A111K488b875j845J991o92A452l06J260M118B191n56a748m039b230
20316d345a827A919O69J906j110C03a72m598j092a829l36A764J832k7N29b81k77
20333e58l171k106a465j058D98M495I19J284p82a947r18k722b181E90A62N486
20349E648j448A305l29c347J508l410K538a38j145B595K148A258P76C53c337h24
20366b319P12B157K98K838A51a295b5k608N12o06a273A712M89J815j160a847h74
20384e389J636a491P42A219J201K8L95C93a740j747j147a304d60A09N530G97J762
20401B559J32c118m50q02a719B340f89C784P04D50q2b869j25j031a464A021N24
20418A545k70M815B938A206a02k888J268n76e8C421N68qA180e62j426r95j423
20435d406h75k79B148J532n11l59B81b451j518K61J456A143N35K674m46p33G07
20453b788r76j14J717A242O31K443R17f67f3j774l248J388J686G4L154J398J214
20470E840D80f10j616k328J204J336G93J962J367J174A673d36m039J357j563a735
20487C44M222J36j910F69a419m126J647p51b064B066J248J537j872A056b619q77
20503c496N10j148a038B633N98o98K90E84b687j432j400b193a018A306M290j424
20519D172j457q88a875k156n53J638i50B917P6J113A916p43a119m249J367a879
20536A326N26K75K495A673J154a862l253J891L14a27A503L446n24A862c67j558
20552a925l461K135i31b71D727o67q02J86a109r56j807L33d0B64K741J926j890
20569C041C68a367j880K73j388a689A099a12C444J450B197a007k998a236j343
20584b579l4I03K205J110J200A031e65l060a087j02m87A828K224A758K716I59
20601a134j07l718R08J106B86K353k57J887A485b125g14k871r8A03a179B453j098
20618A355l63J317b513m54N34N22b14F40K413J018j342c41n96l673g99k797J237
20635b359A66J422K282J94d65d4l657P13J323l62I72L24Q83K099e91E5c946r48
20653d894K090e18E35L068A446L031A162e14r99l505a314d46F00K376J83r57K661
20670D863b017r91n25J262G79a079B165M238A471P98a986k317J353q03a67B369
20687B040K141o74A534b12n788b540j31O67A571M36O27R83c79A882c575k571a348
20705a534A464K320n05K25A360b014j642j568a330A357l43K251j9A496P74b614
20722c838r90K350G49B68N369q60A419O27b698j840J594j175H65R52J214J763
20738D794e13F34b212l281J201a390M50C730r17P02A586a103o98l201J689P88
20754b525i52C826M29j104l26f45j842j100m28a172K63C198L515B828G29g56l595
20771d351J019P3a482A390J078K263m41D95h61l679L43L78J527A298L074j092
20787C280L67c93j053j485m268a911r72G40K401P05j59G42a396j781k084K224
20803c037i76d27D227j631q2j094b388j777N75J433a85E17J924R46A017a255k356
20820c611K3j81J264A104J522J953k058j101G6b822mn19J613P21B015L686B694
20838A034A32a061l536K038b84j156A950K334j017A173B17a921j305m02a801A281
20855A877L423j089d96J87j893J54J91j149dC419J12N37A258C82b70k271j261
20872c802a463o78B429O04M35j723g15j245k169m74a613e05A710K334j660r38
20888A446k04b131k183a122b60D8J808K568k080O62A047b927q84Q57J421A826
20905d51B155J88h3A240c066N44p83i57L49B059q0J917D77h30C64b622J162m7
20923a507A517J697r3K46A330n71d55l327r29a457G07L036p20j495J282b95j056
20940a351k209r06a107F21J7M299j520o60d1k722n91O36O67F37R22J984j749M26
20958B220l85a945k409R48l71A859G99J819R06a02q85j339k605J620B51b37D261
20976D209j265C25a123J00l147j376e57B164J467P95k210R30b266p49o36j2f94
20994A839J278K332k366E7a733j149J304k872f03B120l19K586B096n76f80l724
21010d404r50a782h09D601k2j533q06b088j038j117j162a721F42K185J476j163
21026C140m35a473j312m01j384J817A398j33K768j214l36j131d404M85N88J371
21042a960A726B71M003j767a407B143b785j019J884j652A256J702q27K514e69
21058f38j814j240g14n36d99D553j172L01A308b795E6c863J433H89a52D828j484
21075C344pG73a973q11j395L95c77B099n89K713A594n67B40c866J007r1e72G84
21094A976K865B151a826C10c534J067b4j397B22K050J005N52e84j305r25j874
21110d688a056P4c16C746j125P72q85a272c12k987M52A481K8J254l93p59E04d68
21129h77k214f62I45M31J046J369A177k31d94k048O09k977a856I87J517Q35F09
21147F42k09d273J080J562g17A008J969O16j503c99J7k367L50P32k48C220n51
21164B669j067J570G67a334j30j221a122B22N22K714O96C00N5f91k023q61J423
21181b152H38J5L822n09j813H49c64k543M6R76O91H42L292k13I92B99h47k092
21199b939o77B60a985F67K956p1r13B13a061j544p42P86d53H11R52J795j151b62
21218a837l751L40a181C93J426K947j206A115a487j352L74j622b019A670O25j082
21234A213K383j738i09j011o20m7p47I74J500J409P62A683h37j637j57j386C56
21252c05B955R72K12A922b799P8l60j22i97A113J784l69jj03a625k624M78J419
21270b352O56A249I1M499j363G65a037j812j290J688K8B778m75P79R91d99k461
21287b960l49l28a027A37M71M216B230N49H33a491o72j952a316F30b44D800j524
21304C276j632qb979R61k404P89gB057K037Q12E52d97l147n79a957P58I95N25
21322A520K14J422q09H15h12n026K744J382H89L078j461jj106b076n0q28n41G22
21341a39B289N82o87j41c20k429J11L90a00@F70L497j042A56J156c981a627j234
21359b861J349G78J221J597l55C49K48b578j824a414q43A689O77J508j047j364
21375A463i16q03k653J834h37D7J484R50n36J144a650b7l669J670A091a365B150
21393B048m00C21a378p90M22l17C3b44j24D394A958o13g0k858i24j269m53A41
21412A391K589j332c23I80b271j128J461o24C54J796P83j47i10Oo18k941c88j013
21430a401b29C389p36M094A931b735O98j225J148J23R48C756A770E10K202b933
21447a500k172k67E06i55A119L006C3b85k02k067M3j849g59E5J242L250k109a092
21466h38k766a476k85M01B212p52k8K512e77b13m124P37A13a845A731L242B325
21484D329h90j470k242l91a146G13C22M142p04l07C66b240j436L62N35A561j80
21501A381L196Q04A042M7c566N87J63j82A163J433J31K042B326f74n60l525a808
21519a730A79K855j351J215j88A173a317k149m10a214A401J322%q11O4b024j168
21536c192Q45k177a644B64J841J901G45J5e83m321J670K14g89A361Q38J573J35
21553C907A161a9l809J763j11R47i9C187k91j052d97k87j480j397J065J039A309
21571B877j040J310a71p12k422j48L12E60K18K431p99G85J470G39a973j086J086
21588a973G13J701J302J23p85a57j919J81j37M80d06A924J268N29A774A1a928
21606c021M42J148A31J554J79K414C53i42m57M41k589a6j149B734J342j146C40
21624d48j219j192a108j142G56L17K115L13B6K41b20k952a478f33A068P76N90
21641B434J442j896f90B0b526c83r76l03A318K035P43j557c53q00r04m95B44k4
21659B20J704j68B45K336f19r66P55k980a810a56E55M204j682A312a60j022J74
21676a008m42q40f24A799p11K626A64J663b457O91k45N89A689J475M8k69j000
21693A943a458N03j886N10N40B9K705J835A969n58b492f18l366J665a090d0C121
21711B365k15o62m06a352k314J137b7G79J325K219A261Q50a547j098a233j729
21727b962g68A715N76O90n79H95q2c617j57Q9a667A15J645R43N66I9h44l067O55
21746c256a482N50F18J661N09j09A094d449J381m43P03i00A4M840j338j505k55
21763A756b906J368j569R88A325a94C786K82j986B87a699j554J194q97g9C434
21780F96M978A789A96d19l651J736Q16f10E644k011J111A199c81j167j638j39
21796c325J039B202o21P29r14Q20a588k093Q07M80m57A616F37L701G76O39M01
21813A816d182a988j217J394A999j2J188j256a654A92b875m78J509O33B660k37
21829B423N8n83C40J347b785p63N47L11A260R17r3O4j28d45j140r80J019e4A177
21849A632m52E27K397i57k154K27j73F25J728P09N01G61N99c41j404j038K93Q86
21867a604A971O25K598k520c56h8l460P74J006m12A232N79N09n05a77q75l91k680
21885d123a606l8A218Q85r89N75b83j314K15j56K58M51A38J423J21n12@c05j381
21904a686p75O35M23J98C412j507J64l85G0i06j831P88A157J265j028J962r53
21921B403bD13b072l69b08r79A685Q47l33O03A014n3c020Mh65B47a142B258m94
21940A764P97C02K76b317p23j73A69i10A696K125E44J221a674L79j768p7a350
21958A438O45M82A138g73J39q82L86j511H63R59K683q22j475c94B71b343j912
21975d255J515A94O08L111j104k31B11c803a844j686a303D85K245Q24q36j088
21991A630F98c004a329j386p95a123B574p54J389j262o63c224j30J393j318E26
22008A577J072L05D08a822n87p72m95a681B31K778J59J203j886A19a075k437J262
22025b250g52A481J066K550B245E28k46f46j262j650J576D38L300j47o20G08a000
22043c433m94P16N59C255j340L399B058a60j269k646J130A09a639A591J830q1
22059C340j099b90j719j441J17J90C03Q3L633A193k40N37b506M20j786a518A070
22077D51J815N87A001Q71b837M43a056n74A05a80C777J92i27I9c397j267K048
22094b616MA289R87A050k27J32a040j80j936a399J01o75B998A495j79P86i07j64
22112a071k253N42A452d71A025J717D31K43h39k093P98a029q16H03J052K514A545
22130B74M62a428J52M19m07A152O05J237j180a399A77b002r58J208J66a96B067
22148F77J702f51D95a199j085P12H1N09K001n28q94m06b212C10c342J042N23L37
22166a440B108p06K46n49g86b69j722q01H04A15J078J360j97k64C30a688N17j286
22184b457g60I01b03B661K79H50d22a15k241M70k05G2M89N90J113f06B86e83k007
22203b590J004L85BK637j067J513D14b433J107l543J505d65j80C535m02H64N66
22220A430a834Q67j029j180G39F3J924J339r33q80A54f84j056l49L13G48J064
22237A812J550I17C05a060L23o93J99A85J282J356j229J7k51n67a893l20P82N31
22255i00C16K985J775j914E52a419j2k757a790J71G09K405N23j744p80b697m58
22272c155N54R43L69e1D147r17A574b481J26j078J87d55H34J444M87R42j728m80
22290A499a180k286a385d27A228J699R01H32J281e65r91p03j113J106F78J601
22306B279K088k054B21R3a487n2m21H2J806k39M23J54G06c85l008a310j906A057
22325A062N81L67H44a86A160c849L15a137l98C79J733N58j291o48a673j617R18
22342b372m05d05o3B159P44j087q72a852N91j052N60g53A893J024N90A065b33
22360e47k426L12e91k41a64D015j595a60G24b037K8l70N92H01J827m52K50K57
22378B683G05a844M55r45a12fA738M76J82A62L51h39m99m45e54A557a216B226
22397A365m61M49a449M09k292Q66A488m46K700j050A020k63g33l333a076q43B324
22415B758J192m54j297H38a276r53p75O99e56B054G35K209A376a046M10j998R06
22432a728M47c83A779M00j006Q49B74e11j35j019g12C07J671J169A188M87m04
22449A271a838A237c428J016B99Q03M14N48l14B24a720l624g59k6b47B517A049
22467C128p64a518K60L11j190J010L44C738j622p16J79b057F53b463P68J70a49
22485I01J241C42j38O46b317k63n15B32a878A331k77K111C34a389l088h27k060
22502b887Q6D73d16C077p78C50b86k105p21a056j871F67J198J236j039A009c74
22520b822n28f03R9k05B405I63Q92a448g14j526k225P42A008b83B847jA326Q21
22538B147a452o4k124J595b82B217M47J314j507E71a603k016O58j212g37A941
22555A299L071j334G84a100k275J299J53C1K384k70j74L02a091A50b044j53g57
22573C22K725K98A294B28a605q3k134K77A22J39J200L504A791O28r39a809L10
22590a499k324a449A340J588M06m25c6A10a837j410P98a92o72G38R92M93I02B64
22609b37k644h8p82D41M78J208J471C62a694o0j111J357k08A070R19G11CR30a085
22629b234l6N60C58o9b45A517J362G24e42l51k83j228i25A94J537J63H00A06h9
22649b724J069j260a456F90J15O70K06C98M92c412a542K60N83B055r0D03J123
22666A526m26i3m19k345b85l94J26A630J044q78C79h47J46j574m8A199J20Q73
22684B192J636A718F00h72j363Q81O52B34L80J253P25j253J94A06a163k467g70
22702f9C09K170A232J076E69M29a727n55j183a466C32N36P88p03C51j03b023J66
22720a857l95A068K51J211L20l06C65a444j064J50g40r16I23J424m31J93F70d57
22739b766M15A8d97A150L0J297k73C06c358M96K84l65J220A856J626p67p4a21
22758a220j579O73n87B67P70K389n70j210q9a827o8q93a333I6f79A330K315G62
22777a94r60r77j168a240F05K570j421J409G21b69j234l527a441M35L8B285J069
22794C354j226A85q6P9c079N31R94A309J807R78A095m3a737q20Q99j557F4J733
22812A797B79K935A585m92a888j608a718p96f73G76J753L27A022d40A694A33b680
22830g26a98C179j543E23L650c4p73k243a279b50A150a317B363Q00m12f06e3k274
22848b327n70l4c93J16C604j709D01J671c248a004k39q15A15J340J644L87H80
22866A631c113m05A22d61b04A965D78K220E0a108D98c062l2d44l24A446J445m63
22884B428A214a528L53p78j576a39j548B950J63j428J350A77a757c67l344E13
22901A531e61A551G23J233A33h61C10b553D79E5M17Q04J1l01J397b200M42h48
22920a606D33J122J89j8M20g60a96k732R15b79A222J040B83J791m00o43B00b265
22939c020i49j128A957j86N18j077a331d87j896a051E61f97F37J738B76L52A11
22957a895C86a639O82B231h26B179L01H66a67k128a098o49m05c47B590H21R60
22974A781h63c61m71j215n50J034g3B686l4J035D07c11L5j838p58C00a935B342
22993B448n81o35B42a284l8p06R6A62O81L286A170g41l81n55J19k370e11l49A626
23013C491G49M04g02k385P58i12j11A228R73J009A233c18A1a584o38M48G34L89
23031A123J128j96l41F00d68j963o00J249c01A218J278o72J58K55e91j928o0Q16
23049a763A120a16B472k03F4a67n70k200K66i63g6C110o91Q22A419J2D63b042
23068a194d34B00J972M34B65L148A04a45n27r17M3F36J089K171j303c11H38b288
23087c272h94j283A642E12J86Q65o92i09j759j061a772P90A049J962A040J259
23103B299E14f02j141n48J96c43B00J238m27M2M70a405N03k115J493E30R82Q20
23121B332P4N5n7a370j198h08q41d72B089n15q6J070e13a24k347P81j02b20F03
23141B55K534I11f09l20q81P22d63H72K15P53D06Ra06A24a668K99p8I00c05A403
23162H03j49J44b094P88c88o88n85B122K307A826e70A17b329g34L59j241H29C68
23181A547L78a068d48o77m95P11K01J89a6j97G69R1D06A61a324a51O4l08B008
23201A771J73O54D74oe77r35r4D74P68J094b35k06A09a34k32j482F12c99G26J000
23221A726m18h25M10q71j004o19Q08A439A35J78K231j025p50a5l055P10P56J59
23239a445A158N86J190j417B29a895j879a00k080C12L847A674J620A409f19r3
23255g12k298L89F54a605A682J899D18L838b073a7j229q60l42J197f1D29R42m14
23273I57N89a471r1k030J192A422C12J219Q32a753N70p17l83a071j030F59Q70
23290A529N07K218A177j87a049j700g43q67B619m54n3K87C83a715e69j727n68
23307b864b32p44B022J31O03H05a822n58j084L39c91A959M57N88d74I92b610L0
23325b580R21K98N26A398K87l51m95g44G69b201e89q38c96I55D28J728F87A97
23344a030n50j252f03A04R16J897G84H5f96c01j465r15R75G09A14N47J110o47
23362A124b651L62p72J519J09H94J576m20F10a071li7j272k804c78p29A794B66
23381A126P72e0j653j577J267N2P57H53K282F94M39h81j352L42A09h91J90B627
23400B472a22A765e17b07k095j42A07i37A430F79A11e29F62a270o7A22b93A560
23419G86J202F37B80f29j233o59Q00L49C28J018k85J125A07J073b66j697o01h6
23438B23Q75j60L40m39g06H56a371f30H95M25N14o28a11H58C36a768h43H84e33
23458g22D67J302K40D29A04Q4b078e83l25B556K30j289G04L20a167p02N07c97
23477a702e1F39K218E4K2a906h68j189m20E37e62B205o45b43A672b529f46j609
23495b255N99a60o01B399j131m33O77n15a736h54k54J29C037E17L289A184n60
23512F24a824q17L70P86A031j87J723l38L61j275i14o89j054J325j684A464J082
23529B546C16J056c65E59b682j023f22B392r42J610a11H33M4a117k500a670M42
23546a228b16m77A316J289B82J1a593j869a255j490e35A259L06k00k32E18a050
23564b646a166k108H40J802j177j50Pa512K69j058Q48B093E67J539I34K41n68
23581F07a803J2O5j719a76D49J38O31N73f57j36j990L66M63g91K95F17K589A221
23601I35B13b927A4i10B78J444l01j05J006i63a21j171j200M96c28C15O54P05
23619A674l2E45c016d59j057m7A071c01A840M54q38o50a390p38g35m20A834N02
23637B336p36G43c65B80i84L38J35m93B68L87J605j071B56n2K06c115a093j60
23655a253c70B796j089K53b18p17B5a263j425a309e19B059q40D2R22k03a406n85
23673a991k41a6E82P96K9o96p1B13b026a004c95A79J372J117J58k68i63B036d56
23693f42q50q67P62A079N74n12j59a185P6m14f08b06D44L34P71J982A87h24q73
23712a697f09k501a100B43R56C96J053P57a6l82k292N07e32R4F43K374F92c43
23731a359M76F97a396j31A25R60N00K69C3c77k19j408Q66D01Q67N33a7k58o14
23750h89j5b21j561l1a4H52L20P63Q5i61c0n10k968A48a543a02B987j109P28D18
23771C47a807Oc5k39I05q2J750H11J77d50J74r19p20O45a97H91K456G88Q31a43
23792a612e18j181a02I94L37J70Q65f10k85j921jQ30K38G36P86R57o89L38d13
23812b423f92q94e63e0B493A141J645A286b90j400M12f9b4E49j07J961H43g14
23831a698j254P08B7N40J336k40k2J52c26j04j34o44L52J94G47j65R40m54N73
23850A641g62k006P51H2J097E80Q57O15B7g91p56j8A2a443B63J198L24l58c7F95
23871b908L72f46l85G26k07K324A003d54n44A83a693L95m85g67B003J32B74J637
23889A911g59L57j078D09e12a52A829L92A065D98h72j09j67r12A023a97I30J27
23907A057L6a421K29L47c94j270o33E20G5Q16O68b37G24b091J8b07E24J16g89
23927G48J52B43L16d01j840i87b85G44K835b030A465f59B2b119l88g26J92J61
23945c73A508Q81D7g32r6B07a6j198l82C20K158l9E39B18f72j694a28C69g75B32
23966A200J65J021A139n04e13j526h50j265A840D78N21L173B33b48E53d69H2D
23985b01G42M0j43j21a72C84a012n71O94K15A589l72D30h58J16r37f40j559G24
24005i42A989M96B80d82k82r82c7j675G83J341q8l92E17j32g80j349O05B52d24
24025A324M0C28K498a387J55q52R62A80b028I40O03j48J137C50b62m42m87l19
24043a510H39J363J321A335o5e41l314a319o79R93A233J310l44q95d06A412i99
24061g39C9f83A120E52J863M42H90M23g97k304J179k12G55J745G70J368o07e75
24080a390a12k193a152N74B281k35m70A68a283k84l916a025d4B059D67M75B94
24098A572a295K2L10J3B99K1J329R63M36b58h8k302Q33C62a543A357n29J206N61
24117B595h73F2a329n49h45H90m06K432H95b40p2j554j587N38C01P06a04I60e60
24137A037D85b997J357k08b6F74R29n50P11C90f94q99k091d83j10o53A113O31
24155A744N66D09b62j008L39K13p70M21A471J87k27e92K61j000k44c12G2O17J491
24174B180N18j078d05Q9j984D97a143b9m47A162J157p51D29c19o48l59m0a80B000
24194A745K225A524m77a800j96DP3b66A78J458J526j389o79B92b401O2K03Q00
24212a336n5H07L32n5M47a341F84a008E75h2B11N92B35a56D40a410r2b53p52c45
24233h82j53I41J31B68K62d74m80j08B96d64A382j18b03A741J04a355K96j025
24251b084F63P79J249A173n37J703c64j395p33a133q7A75Q11k3G1g4k366J65J095
24270a180j072h45K88A341K062H79l81M49a180N19O4C62O32a8A556J219B34J56
24288C90a980n29A141a771B034o17l20h6A120g49k066P02e52j010B257B22c34
24306F20b38j021o61h34j496A007f72A191j30f00I15a183o54Q42j761D84N9P85
24324A328n53l09J907b228J074b36j201hA744B66L134b15A504b47p21j346P96
24341a518N11B296H75j31K003i89C82h95p34J48b33A456j01K79B9a326M50l61
24359a237j041a33j8A409L04b33AL20a431r51g12c52B75Q46K146d20B4L44a527
24379h17k234d66A25R27kN35C38a061r90l17d83C76J316R46C00L62d82j4p83q92
24399b171a029l56C10N16M93K86G71a668N18n94l85F8a4B446l64G14l07d66k859
24418c325F81a084A91J354c78B327k4h30o13q83h64k13A485j4J78J087G93g64
24437a07p59b4l65o91A786L14E58j54j72d7r57m92C79e33C32J784H44l81l9b031
24458B31b001O44B038d65A201d42A598G36a027O3K67j26A003k61J586E01d58o33
24476a091c63j159e55J73j94a34A98K94A56R05D02a345O26j158i9A243K29C37
24495D78h24n65E77h13m08b8D95K098A57d19h9k376m67a76k542D00a40A121o4
24514A057d66J93k11n48J62r35a15N0B612E31a128L41j519Q94O6l69L07E7K307
24533B364b5B217D2P6a797j049A78J5b66B640E56B0M18i96b78n24b04j054c28
24553A301J048e18a10k454m49f75q12B047l67k18K42p39B75b172P10o41A10g82
24572d96B623j223m28a206N9n51K3K26D26M49A72c78A037h37k29k47j796F25g3
24592a424B394p35d22m05m02a53k84A773q73J025o25A10b180N1q0j07e87r04A711
24612B237O30D94a219b55k089M38L75b78j435C180H16H0a46m01k92H98A1g69E67
24632A85K735a244C47b049d00k891a119A176d00A342m84I6k5d79j818M75d89A698
24651A235l5K89B0a882L6o6j052b25A4J453P59E24r6b578g14o5j53A49j9R81m71
24672F40h97I32I9h61k55j61E07K572A397j34l04J377a051q73R14j30M83E99K37
24691H36J243G91a208D15b255a031B038c64A320k12J425o38a187A14K60b683f02
24709c90n58A436L67C32r5N89c03j765g55A379D28L56O45L53A53b195B79a369
24728g14J05A946r19K965A95Q08d74k322a013G7a084A878p26n62k18c92r5k184
24746b671O99a56j759g56I7B5h58o51M08e00j456J35E4L8J667C71J551a923Q63
24765a060a68l652a096Q9b28G95A77N72M53i10h7j047r53E46j97J106m82A42R6
24784B38K03a02k610J077b06E5J963k02F19b3j008G31h33r74f52B387A045m70
24802E75P65e24f3n88j337A198dA91c77F17R8q3a32j073J08J16j287D49J604D85
24823E62B27a71m25j465L47B00N98e14A017m01J169I0a603g73p47B05Q86C06K077
24842B383H07g84r47E12f91o79e39A616l40J17J07d91j270h24n23j31A044P51
24860A795J017q71o94b57k76j499L65O77B79P70J492p46C33a388J15K94L34C64
24879A859q23O06F35J59f86J30E97a909F46L25h3B443j081g97A104g55k289J333
24897a711A769q8J3L77A020h41m85o31r97c98o63B079B94L099b18j129j086a034
24916e51F64J37i58A349L44c18g5j086J90J17L01I15R82O30A01O92g59A57c52
24936b949A00J147k25Q45a64F88B31a158j61M25d9C76J032M53G97K05a427P06
24954g21p06hn95B41J149L03Q27a16D10d78b10B4a195F59P35PM38a688f44k10
24974h54j531a000j59N59A445a80G17p4B45a489j29n26A193M82L85k16A28L76
24992E04a58j946c93a76j009G27i43D92J182P75B03a124F60B77a458L01e10E9
25011B651q30q19a209M41L31k91b50F1J327E13O69g30K30F98h6k56p47A813q97
25030I16m30Q77i8n48kk36A679i77B727j326J7A84a878h65L05j335b57q88A803
25050A923N0E02Q1f64k007J039b45A274h32A298l65B86R01B4a286A049b016A610
25069A499a58D51a056c81j323h24j232A81J793p46r0J273G73f09q31o51e27B585
25088a279B365A078r7A10a604jP31l96J74d50A730j88a020d05j524O51O27E27
25107H16N52J71J76n81a35D49b103P58M18a76A445D55M53I1g27j209e87k67L12
25126e42j35A409d15G74e05A006a96k337j163J808E75j94J574A53R52i10j380
25143b290b76k207A213B31K98J015m92d0j168j063J74B95a37A005k22K000C56
25161e48K20j89j470A288a425N21A662L34H98L50C98L47b21k179B51a196a58B127
25180A793A61a230p76o60i02G00J83J540m66I6O08a591k96R33l67N68A508A38
25199A159b172H57A97b025g71q7l87k33e67G18J455c07a27G2b91j127B62R08b09
25219B288I18D36e7q54L4a53C86J441K3B38g83f7a6r05q5o64N43L42B22J788B04
25241b67E3a040L91n70e18E94k05L85R98e9p89M6J19A166b51D5bA045B45M99a694
25263a490N81B58f42o90D46g49G18a48C61f36j211e35F15P45F66e62j0j91C69
25283a101l01D1f7A117J49M52Ba95A45d035G17a727C25J694G15R72B08g06j152
25302a858d18m86b74l52A307J329I89b38o47a45p91l320a107B87P53K79J793e66
25321d50j084c05p14B38a293C70J232J221d70D67a796K33f03n08A043N30B79J218
25339A497F76b35A226D45b9r06A167L68J319j188c89m6l30j648N0F32o7f7I06
25359A121f7j767D56a007q48A552l83k06D05J33c30n26r32h27l34M04G34g67H10
25379C75Q08a117m60p66A130k84L92B46F7P9b11j130m04d04K1H38c83B5J436b43
25400a198q68g34B78K07a8l11C11K215C72P28a871d66K20j46H76K83R62M67n71
25419B017a4q48o05EM08O33rJ328m03D05a013A268b334c29G19a690B082r14l07
25438H61O28i52c24m24P8J0a81A721l02l58m83A38Q74a585j74Q26H68g03A822
25458A713o66A37a209K51p09P95c2A232a277e83P5I0h96m83O77A403l91D37m5
25477C92J429n25g47K90j766P63e1l47F09A40K430o83I29a333d10a51l62A608
25496c14A123n61N89e83P6E26a147A0a073j0A065a07p32B005f26a59k162e87E87
25516E26o0a357e36J05j75j145O67E98N44a072F01R65D3f56j031g30b65j641A465
25536D3O12g89A317a59j751M24M64F63J32P10F62A96d08k57j388L89h14A92h25
25556I4k9J438B7e5p73M00A087D46J810a006A912A98i84d55B87c44j698A615E10
25576E65Q62O18a41l57J03C7a353K97k6A162a117D20R56a513c67j143k97a90E16
25596D74L36f61A12a229L86m78a25H20J44R57n39k28o4a203r21e19A681f91m71
25615a162E70J365a29G84a105j53e56m84A247D51J615r60a86F55A40f7a3j009
25633a022A313j57K36K26o22b308J002K91JA336F5J116j15j71a431o00N24d89
25652D90a390B376a087E84A52J003i58k99N87C85Ea275A870E99M10N71C18d37
25671a071D01O52E20d1n24A709G2N27a7G76B0c36C88c66B137o39d8m93r94d18
25692b514a94D61R5f11J4B11b6k89o31M58I38D20eA236h19G28j28a177j294E73
25713a647E81J502o74a35A62h92j326O29C30L48a769B001I93B56J068b116f52
25731a769m3E24M03B27L95J40J153C94i00c46J71m20B8c50C156G53c58a3p37k636
25751c386B804a858A042f16j001A286e50o75L20r92I55k63b43A424a256C48c05
25769a33j319E07i78D75J302E73J30h69B13a474K0K55m63Q02j59B031k55a584
25788d27J35j199A43e16H9J74nN68A77R92A76a753P32r19b4j84n76G69j93K059
25808B635b084d33C93Q09l25J347j73k47k42n99h54m44e49l84L72A51L169j080
25826B240H87e82b05l44J09A985r33mL01F41f21G93b221a092N42r50c79F90R40
25845A630F75P86b22k13q35F67d38o45A906C45N47A36d6k55k130g15L17o78C16
25865A005q1L74f47k36A92i11A064e07D03L60j68K2a770Fa54P6l10a28A359L74
25885A733f32E31i63j917h13E0a272A816E76a98E02a239A445d68j749D23a074
25903E83J107b56B449a3j013C73a351A96N04j95j0Q85l18c36n51j557R95D98c9
25923d17G79L75D56A86i64L43J43q79d67G73k21M84g54m61%c90A076a256d5r59
25943a004H66R7k59l43A2g93k83l24A012e35C46e52I1h37l5b83j821g91A733a85
25964B287j096f58b56p65c48j606Q60A229a72e4G07J17a011r8C41I7a631H31l75
25983D56K32B80J426c90a93j472C55a36j85M9A979G36d03n49K87J73p51N22q34
26002a555f3r44N5d68j51k05n06K6D43L86Q35p10j07l51L26l44R11f87j806C8
26023I67m39L20k01O34p8C8a727L96B65J373o76K00b98m33k55C19K22c93l36C30
26044b18E73a156b95J15j555O20d69B55J259l8F24Q12l45C03g98L85a46B003A82
26064A649M71a534K13O51I14a916d09E92J56J40H6O21a96H32a120a7j615A8a125
26084A124C34g02h2q50l69B04n1J406A70Q41a001a88p45b98A16i02D77r8J631
26103B010r36P44b29j83n25n14f63J02j004B81J43c14o13I51a479P29E62A20Q34
26122I54l86J265m22f58J03j35a09l52C20k0R97A49b95q67c69j004q7r20A443
26142e32G58j28b32A432B50O87c65D84P90d96A833b33A429d53n84K79A84c84I42
26162G73B3K211f27K08l80l15C23l8A6K198p90k47n11a742e07j445B63R39b77
26182D48Q60C66J749A59Q81a767Q51D3b68C61H2J457h64a80j122A157E34L00J40
26201I74m83O72k98c23B93g43D71A1a259A164l13N62g23m87D25a58n85b55D76
26221G6J026f64c4m12r74N00m0C42h60D97K64O75E00B1N09b06D89b40k19a01E09
26243e93F49a78b7F52j90b8A339o50b16l63I88a4j264j469b89I11d13B895d30
26263b8k119a062N7m68C49h04A61K899c1A004a224k96a95F01c97j8h9G94N21n99
26283G16q7j27A59c42j258d87F2h3A227K96a518I0c11R6k368a21A338e56A310
26303A928B67c81L4q99M87A475i15c30B01K08j47J44a129A97a874A80a17D95f17
26323A685c12p1o7G19a66j037L79A954a97H39E5a172N75K21a28D75N9L84L19N36
26343A773a25j018k83d76J57l59I53B30J009r6d76o06r23P85q71D62Q63i63G76
26363A29O70e56j33L8h5n12H30a31HJ421a290A458E53g6r59I57e97I70K70E57
26384a58r46j028e55k30b23I82k5P89a28k71B10a852f90j218h2F14J082B9J25
26403A54c92a0E55b934f38F39J054E30L62J217e82n5E76J11k06a593A770n76b20
26423a034a63l86b09j812F5J004m78B30n7p1J93b448c55k63j094F10c28A652l21
26442A331B78K7c54K6j037f1p6F99R54o05f27A085e49b51j57p90n42A31O91D05
26463F24J281a222B00I3b076h01A24J520G36J25A14a257a93F33L36J185i2A003
26482a60j122e4C37Q61e27m38h7B99N70B67M32h50l00h0q83a58mA024P85g4H9
26504a819A35K4e04n7g6k017B614a60k13B225a343F56i39K66I15e28E7P63L2F1
26525d8l81n97C18c43l86I05R2J021l44A00J003a62A143n16K65j68K76f61o50
26544a311D28a208c2A108K46a84B42b67I2b127b31j211c07n19K58A055b27A042
26563B82L04P6d73J9F27J050o04KA92i00b87m61r94a12E42a275G35B98K70a516
26584A173D43b077R41d12n39F46k52A77b76p4p28m91M81H4P23K70m97g60j128
26603a888g81L90j583c84F23O16E78a2j144a58j311f29K9o85H2J805A41b57a06
26623A93R61b904A12b292G82L06f7D54i09G75al45k64A32d30A349a5H39f16j145
26643a761E81e36l32A231c71A340C12a087M70Ae60A024a165N80C90J30j87Q4c03
26663A048c40D19K08a970c77Q9G27r7a48n1m44r27B35O48b2F58K31C45f80j45
26683h25O3L20m48c39A539m11g4A412b042A06c51A144B98aA24J031N02p96h95
26703b073Q85E99e93B81J23a920f99D11J018e66A58b042D4b152a85A284aB382
26722G57c32p22a16F85R0B02r9M62K3K64O33d30A216a206D17J068A78L92P25J8
26742A313d73n31A38Q08a582A307a39j324A213a498d59l90K0K26B05R19J4i76
26761D8a671L71A0i68K64A505f2A881o12f8H64K0D33a812J81A129D81N10R36D63
26782A008d40A76a553A100D38J143n40B06J776@d72a12p58L47C44c9J8A788F0
26802b15A871A43a14j175A168e1B63A12i5j67F06d39o34b38j920G18A61o8e92
26822a787K90Q7A13i0o8k53D79A99J84J92a259d3k01o35o69A451J097E4e86A301
26843h8j560M67n78I97a12n61D22d05A628o04e66j187G38A67a084A061j65l12
26861E84h00j688k19c92d6n84A672C09L99B82p0g96j406C2J028a83I51A07J120
26880A227i37d33J28k56B71K95Q77C68J294C83M39N03c022a067H31e42G96J50
26898I46N54F5b01A58d48mA706b024A626b4F45M60b17A70a828H78a656e97E6J673
26918A729B59j10K821A038e71j070g26l06C17j00J203K71C69a049c60k31q82E71
26937D22a15A015i93D7h40r54C57b236A009j14C63a219L16J7c15E45a294A01N84
26956F85O04F04K95b92j643h19l77C03a483e14A793G19l31N2a443I15a056b54
26975F54B78p0L72j39P7d89J00L6G89g04E76L52Db47n39c00F05M40c91k82E83
26997B25d6H19l10f7Lp39j337a63C15J070D14L05d61G64i71a57j315P10G24K61
27017I85b95D57g47M5j078Q23l31A192a70j426b26j45D70b2l44A89f64b46j046
27036a292D64k0g81K09K8m20o51A121hA93J135o15B63h9o50A005a540C00d63H95
27057C5K095e82j385d62a35p38Q3j3E14d91F12J65N87a503A111D96a380b68l40
27076f08A8J804C67J274E85g85J60n77d70o77A247E33O1K62c60B24f00m57f1B68
27097A572O99o51c52I61i56D16e90A137a393C24P84N13I8d3r84N11A561A62K82
27116D44j34M20b3o43A88b13n03B1a301A984e28I88O92d57b24C85M88gB6N18O50
27137A194j49A26c93E53c08k489h73I93J30c0E18A20Fh85a99A012c45A438j18
27156A320G9J132m14a811h80c19j495Q88B78M49i8k03I47e71o23G77i73o08D77
27176G36h2m94n25a80o58E04k42h02C24O41q2J81A23a030a76I59a201B95J172
27195A467B16e39G44j33b00m04p65b45j62A095d79l9c0D39J545b934a374A883
27214a13D20l5c31F66c62A24N16c61k93o82j03E29P61J191d9j012O7c06A75N3
27234B28L82J29M03n03R95j14c15L3Q6k60D57RJ067d67A305d24A87K79a581A063
27255E88A89J705I01a2l72j163C04h1o02A35J044a319B99i33j147h00A40J224
27273A364a58j11A595d92a13G14J68e68p68e55P3E00k28N38a172c81l00b19l08
27292e27C56Qe19B37O58m25j34e78p33F20P7A09i3B71Q44f3E26j79N30a224j338
27313b562a77C88j13K77j20J97a595f10k238g46C74M33K47B15c0B01C2J612a098
27333B51J209e67B017e12q15A23e03j025k90G16c71j53C171a774d58k77l41Ec50
27353i97F89J568G86K30K62r1n35K99g55k15c44f3C81N12e27j64A18b079A15a13
27374e34A454P01i40H38a352f7B78a90l99J75p05G72h5B693a155D09a417c68F95
27394A248d8D97d26a05G91C74a923b35i7A14K79L70J353d15a32C22P3j6R52d73
27415A111fE20L26d16A01Pa88c3E47L76f37c8k029Q40J40k841a742I18J567J32
27435B617G92e89j788d47g8m67j112A148A9J363f36r5G98h9p00G8g95K61C39j48
27455A91J265i07b07o59H49k03o4e40A483o70k34K9H7J582b63a04D59aA019a41
27476c33B08L57b7j61C19g00F01f47m04j58g4j341j00H2e87k93M13A125j51l92
27496E82B1a424B41a887Q3A01B2L19J735e7j7j440e55j115a51m45o60f09F72J59
27516H31i6r70q90f75m89K0G40K90b55B14f56A415D83b398Q91a0G0f3D6J372n50
27537H68j50K8a511M81H09a372M86b99j48A96K288b010B13a396M69d36C82%j08
27556B74J96g07K86J4r83M31A419L3l83P03C62P1f0r01J80F15j64B16J34d53G94
27578D12J321J51d88B28C1O11M30Q74d4A059f99n51A540h62A554E57J30f2m63
27597e25G17p7L42a029j45G60e42C61N40j26a674A177B50d68L6p12B868a56o59
27616h15G45C37N41a627g7G15i53A502k15n69a199C71a646A545h17K11B618h60
27635i56B147G79a215C39a335g9o86A222j4D80i66d02A121b479i59E14K26B3L
27654B6J843D02J6a079K84c48k35G53A25K17J493C04J340f89A167b73j00k29B52
27674A20J326b09q85k20h7C81a381B77c65m51L39C10Q85e27b21A60J44c24J01
27693b23D30K2P17D76a810O99O1L80B75J080i30E73M88d40j243g50h0p16m39A039
27714A355a75l47F72a234M06o72a49A532M98o51m76a023L08a44N6l07p31F26M54
27733A080a71E72d01J19B07i85N5a34B2J412b9B425j059g77ol08l96b56A496F56
27754d00E7J002a470I85i3I32f6k56A97a5I61b04r71l10P11o2r3A029k40K38m23
27775F04L4f13A82a375D87a27A043A04J36J693a098m42a33p38c12D91R61K9B5
27795h08E69g5k490h29j024C40K85j64j28a512D2J87J07J62J58a390f31g7k025
27814b102F74b23k363A130a472j086d6A371A71K10i97M55a13r3F08d43A795a297
27833A576o6a634E05f61j90B05c89o26b08B354F99J63A83R11K17B53J308o25K019
27852B955j270C59a4C03a79G4a597O80A207l69e7G58M09E06B43a494D76bA6L4
27872E0J199m46M20a509H7e67m38A64d70a54B744F15a07F7b066M80P79K91G09
27892a403H06k57K12K80c81q93A001b469g88A581C65Q93g1J4m70j213e25B76Q08
27911A084j31D02nN70C8g03m28I69b62A356h0n56B503a77E0c57k13m08A577G46
27932B503I96B33L54e01i1k889c25m0A903h27G37h4F54e92p68c17j199B22G3J377
27952A450K05a0E10M13B41c76p09H74K64D93m7l0c08LL4n49L27P9B65f4G81k1
27974G60i81B07e43o60N33A58k1J130d16P4H30C24a70RD91@D72J006a38G57H1
27996g23B94D9b68B95h07a62L1H87h99J37F07a376O77P2A415B32f57A505a08p3
28016a81j779B11R5K51D2d34D88J58e62C92Q72a059L1E93QP66E99a039H73f04
28037A394J24a204A058i4F97B12a868d38p15C65a534l54E05K22C29J8J232h13
28056c84D96a257M89c08A685F95B35J044k37e59i1G21m8a76k89H82B67N21c38
28076d71j569R13A03a79A017C79a194D18j64c164b00B206a880d77A344h6n1E79
28095a184a68m58b49l05a7G03f05G53a73l94p68L87L97p39A437R8D16J136E05
28115a246L6q7E82b79o89D72J458D29L28c04j134K14d26B80g77C083I25m10L21
28134H36a04H05a250M30c2k9n35H40e23K13G67A68a754N22A50K46J34N08f58b94
28155D5a127a78f0G02J28k29M24J42l19h07p70K39b72E85R86F79A49F8a022p9
28175a101c02o24H33a035A476O92f79B083C24a194K50d71H10e43C07j22N5L24
28193E64a390K97p60O00A439e65H60g64I53c22r99H70q2a29N8B59P92j41P03g97
28214a483B04J71K9G0a848A663p54K082H13l84c61k374F14J366B56q2b90D43a432
28234c89l81c14l37j507H21M49K64c80c7k17G24k9f10b45k4B299f65b1B00h84
28255Ei27C3i33a82A603J26e79J49N6m44A042h62E86k46J72A97L86a117j88l62
28275a667N60l3q32b38H23n0A79M27J87F1a655A153c39k53A507M93I34j19C78
28295f57I13f55A115a327A308A8J455m19e9n88J76k01A39f72B70a28r08E61a468
28315G2g61L49F14P59d95B573a28j630c44j267f69l23r88e93B81l2O58l22b012
28335B92a154C68J27D2Q06c1q90B9b55m14K18a43a0l27A897B28f63A732B97a77
28356A86e6l52C1J071m11N7d39m83j884a022k37I09J024C12Q86A12N75J81a228
28376a652c26H80f03A31Q44d47B04c06q20M74A108D33M63l77e41A611g21r12g53
28396d2p99r40A055m28J70l36mJ358i46J83L14i6q10D39M3a51j028M84q68r8M09
28417a252A197b12A104J278n3c02e7j374B2f78C07J013B36P67L64h70E38a025
28436D46a44A413N79E34O73D51A90a897c75m50c2D67A07J322i43j31E27J06d55
28456a258c90L1j10I30a171M35F02b911b30C69a853A926m24BJ276o06J892d4j881
28475a925I13b6I08J343a354A264f62b62l00A872C08e50A650p65l34A7a9B72i36
28495b449c6l12e2B089n89E12f0o63F35J49A03i8A220A32h74A259C66R0a110M85
28515f25O1j46A770B11N44g46j015G02h97l21B29M5f10A870FJ500F61P5K15a046
28536H30J392D5N93J011d77n48q05a14C67l2A66Q15O63g73A283a649e58E40a903
28556a202e33A233m73O36l98C06c89j007A64Q85a101I15i33a84A66K37a301A15
28575g67A011J323i4D41p0c71m93a50j330c20c3A301C6O04J508E00k30M97C26
28595h78a47o06n4A626O92o5f10A175a072F49Oc39f2A724JB93M26j97a369j22
28615a491i0j239A76J77el33G45a130o81C19J198l72N73i52L68h4p46D02a880
28635a318a73I96I9J63J423A14b62j22B06H2k7e53E50eI18b262a116c61C44a63
28656h37B083A79J520J75A80l2f97q83j17C97g16L6a39r98B13DQ29d77j614d83
28677B00J477c84B46l1h7k195d52A06J105B53J41K166b06A680d73j023G88P74
28695A562A19d27A040A79e54Qm8C07b523H24c29I89M65a04A235b98j769R70M55
28714f42C21J15a412A056l45e34j10j133d67a18n62D38P77m42b286b29k45H29
28733F77c70j313A609l22k97C45M40j84a361A516a48C04R44F18b62J11E96L8k54
28752C80e94J02H13M80l59K21B69P45f54A180f34e0E35R0L48B68a20F87a590F2
28773A697e4D2i10C45A30N97M78A43a254F87f7l70k25H63f62e4j333f93j41C43
28794a637A356%K86n15m40c63r06d71J79l76C72g27I31M33C45j09a235G22g9A027
28815f39b25A401p5n93a23k75A116g66j35A813m04c38I11Q92iE32a161l24d76
28835A222D72c49A611B8a286b67N2G15e04A496G08b69A810n4d0l84n83l8A3M11
28855D24M21C79R39L6j72f19K3K50D62L25A97O49J405b95A316H2J70g62k01F85
28876F11c3H33i9q22l65f17F53b701h18F6a782G20k5h43G46a092l60k74B51G5
28897F24J150f99m32c53I63a507A090M88p0l26j91a511A01e12A75f19B185E03
28916a46A170A90f68o14N97k08H9j6J066B2J759J77e38A19a037L27a98B77j32
28935A45O48J618a31k08A33i35L83H25h41H12L0FM4b91r99c00j492N85g5G43r2
28956F51M48D4A4O16a707b79E28P71m15k95k05c38A85K00b161a38A222L37p55
28975H04Q62m30a27j113j38N66r29H95d76j26C96M64L56i06J07j07o6o5i2A442
28996a658g20D33a178c93m43F95F7J510G42Q80a18B87K4J64b845a318N73BL90
29015C92l9K65f75F26a776b24n90F75j48J968D33N05a081E53N8a321D58N65c55
29035A324k53K65m86c72j557G76c64A35b91D0J537A07a659e42E51Q4h28k61e28
29055G68Q17G03R81E98G0a311J67D89J436H49K11l95h33c07j188c86a49F11l00
29074C11Q8N73k59d7H61e71d1p8B28J048F2h36I45A1f2j63l27j564F02A8O86R82
29096A686F6O79J45g95j451I9f63E97J97e20A99J235d31C32i65k18q64A064A1
29116E58A20a65j225N56K18D05l6O53c95A427l55E7a007B46a048K47o54C54f93
29136E03Oa161c96a89B265a803e7A319E82K00d03J92r95j90a51p05l46I98e79
29156a094L36g8m60Ch33A52J7J94J21A84K653g72H39a52l40n40c19B646A062N10
29176A572A5a22k046d81n89d74r29k34A209h41q33E97a414i3j716d18B18O3P16
29195I97Q3l15i73C41N2j39a839A028m74B45J283B52d84j494d04J3B277A43J56
29214B99N64J51n8D28a450L7a92I75b29I88j62K30a376b14q05q62A62a227N84
29233f43A297L09e2G90A85i91d1n50j11D76J699j079D67rC6g07j436Q0A92J524
29253A716a31A302d28j097M41r81e84F29M58b61A427E27a447M39n6c26o04A413
29272A186E06g82b96D16R71a400b25H07r8J36a08A874a42H08C13a322G90B07a244
29292E11K52O11Q25B8d25k97I13f17A153f75b11l07A568a108M89m17H8d99g2A115
29313cH10K06C62a613e43A424a420k27b10D82k23a121A195i9B84A10b069f93k02
29332h95c35A261i64D31a39l12j671C58Q80m69l67L3J197E34J890a134n28D7O23
29351F70j95K89M06k72A74q2Q59c74J02l39B62M31P62C91Q77a366I9J25f32E34
29372a82E76h35A814q09b15P3q82D15L68k02Q12C27P92h19E35Ca5j297A98g06
29393B025E62I2P88a198c5k099g2j498g54E71k71Q12a718H1b02Ea421D39b56A904
29414G82l20k5h74j356G5l4e11C95L40o5g15F76a011B39J235B91Q26b95C14L35
29434F49A78P81c021f96j080C49L60J57Q50a70D0c4j108Cc4k737A165O13A95J71
29454C66J349a758F8f98A62B5J60a267E11N49b14j311j04M62j29K79c57A221i78
29474I73j52d01j496g70D49j01R32N80p35g59A151c64r12f09A26L51h64j81K26
29493h19C34G3L62b274e17p46m71A937F55K179D21a306j42L80a37p7j9o56c36
29513a244E24a530e64G93B34J88a0G14B56c58E28h9E06a876F4b272E59Q03A77
29533A355k45h98c70l37m8mn08A207E10J255E65a031o14N58c56n16D96q3J259
29552A672j69a484m19e74r7A342a131j27C99O27A81h8E0J398G20b34A9d4H25a354
29573a569e83m00e5k421O57c3l69k79a82F93l45J219n26b171h14b53A39i8c4n91
29593f25G11J35c74B1c40p01G87j00b05A232c04a11m29l67l6A272L85a56A487
29613E18M29a82j003j27L66M68A105k09f0B58K234a24n80H26b751A58c04G44l10
29632D34a258E60P94e04D27a881B16M99k71K29c03B54f9q77l57p24Q88E72i16
29652d65A126A63N82C40b126C70L44J401c5B672j106e35a25q86H86b41j194b98
29671I43J407I12A14e74b69m45b11o61E52J947f2E57c63k45m5K07J33A52f76A382
29692A234r1n22a040D25i27A090l13J151b11E27A96d96o3j256I35k02j87B5a7
29712a281a63A28g56p21c38a46o9d5j281g0n12m54G91a417M77D68J068RC74nM28
29733G97e6j411n72J18a55I78M27n08l04B15e46j163r8C2J074i8F55O2k87f36
29754a79j324c94K0j758A119K13k25g2r94l71B79a672b12k05A06J10J985F17a009
29774C64f3l21n26L7A292c00D50M86j33g33j412E70a81I5J84J925e58k81c16G45
29795a876a07b0A542K33m26j58d39J79r70p04m04f53j41K33G8J464b18r00A429
29815G06c79k85j2b84j69A00K5M94c75M7m59D63P61a074b81B195a458A095c08
29835e9j336e2k42A464f08C78L25J039b742b14o30A072b79k42A32J233F73c51
29854A074n32cj470A046p6J34k37f1F31a36A89L37d36m34A219E23N12B67b077
29874C71b454P57g43E0K352i58b17C82P31B97i35Q5G09f49B78L14m8A35P75b77
29895e64j5A30b95H01R5J488c03o71k41I64d56J1r93HJ606a045e1a1j494n11h73
29917a846A378h39D4Q79h5l38m91l04C45d31I07J588e32A359g09q10a55l07E70
29937c19D99A34f63m2l29a59F95a722o45E9a310A027L31h92e7q35o93b44I5f25
29958C46J119F6K20J602a000A89a225f2j744B71J96J594n64D30J248a078J11r74
29976a941b95r17G24A01K27a021A266C18g20D62R69h80D57K85J536b6A74L48K
29995E24K55J220F73J860g51B1g42j342b73l28A079B18c7A193j2b36B067f89j078
30014a767Q83I23b56I57J37a44l12G87B60b01n89k13B73O45k28J397b30p3o84
30033i87l88N28A37L99N19j0E3R0f37A75K11P91a197j454b95A302d75p31e31j475
30053b006h13j27p5a13q24A155d53A24a838g77K35a46B23a66q1A25J02M94i79
30073B51d8r01a7o93D39Q62D53Q77a59j967i57d49a41A195m87b4I90F8a201A32
30094B44d63a89H80m30j60c72B6J92a309f46n36D92A48M4O36j59J74a09r91N36
30114e64p86r87b9I90M31a05A202C62b78j760b32l81A306k67i81F35c57J07l56
30133f06K31p24M86A035J030C91b7G02a059b14j252D52J043E09c59A301M3b119
30152a044c15f5k27H99M31j29D23a304C21b68B97a444B460A111I8J534l3B76b62
30172b174f80L36D34J734C50K312j111f69i5l94j573d24J73j004a42H90i37E38
30191D08e03p94C04a602D15N70O21o79i58d71q1b10j37o8C65K173I22e83q71a68
30212F00L07a760A55a372m96a99F97O7b82q87k09c16E80A96a88H84a896A066a514
30232h09l51f4l04a77A384N21G10c59j307O67p10C73F5J914B89L26M5I6J018f36
30253f81E2J932D81J22A48e07H31b37j384B77e19j39H70k5a7I92J43d83A03f94
30274D64J642a09G25d64A145b191B06a54l88K38j92A802d71A040M15a424F13A41
30293E19a221e92I70b66A60Lh69j495d2k72H72k08N9M36h52I99n5B30d92G15e99
30315d49LA569E03c40I84e31a73Mj032H62k08Q42l99c6D77a797f62n24A515d03
30336E16k09J040A61C2h89G52a743A152kD21J205p17J031B24e97p98G49a175A412
30356H56k47C5g96A302A34a164M6A171B55K017q29a38n33F41a62E98j33a525D26
30376A92M11B31L25g20p56C17d26E37b71I65k22A67b15A71b460g89J2d7A473i08
30397H38j22l11G1i69r66b08K1A36R93n54e00F12k32g19j628J129G62e31E70j54
30417D16M00A36c42r41N12n61O54A651d62e0l62B68f99n37j42e26G6J34J293f53
30438F9a345H12c32d8j612C42a04G81L75A54K78a50j593d98l02c34n71B11R92
30457A203G0f53d3j823B34i02C79P23m17N45f70E59h55l4a90A98R58e73g8H9e81
30479b71j570d61j067B9M89R57G02f61N3m01j508P62B46j09J224A68J184A24i38
30499D11a54M4j435H8a300A777H42o7a316K93E43R4h3A351O9l26n9e88A170E2
30520e13G24f63B74L88E2b58H83B00a283a43q58d94A040e52H57N66b03H14h44
30540a318l08L37F68n2j25k20J58J327K08g31j98j41h5I06J00a12k91N9j412c19
30561a075b9B74J014D72a378E45f07l78J68D16b196A173d78G25M00K5d03k222
30579b625D94b273D08O58D34O37c2m83I18C16i79k11C50J79M74h24I58b40F79
30599b88l00h2q58c20j18A127B80J77c13n35A613a333J96N20A655G31K84h71H
30619A294h61K13A118L9c39G67H6K01b34o80L92j08G39h8q68B136D58c52a25j879
30639b004N78j26L50B27J754d82A027a072E65K06a640A7a062N12A881e4j8H52
30658d80q02a40p49a59j051E73d9D0J104B93f91M0J34r47A846B89M48A85F3b87
30679C8h58a97B01RK69L36O78b53J11l38B1e8n40I1d44G17M85p8d32l30Q9H05
30702A932d90G30h37q7c27J14C64a207j984a59F35P95k39L14a826d88n25B15d14
30722H97l58M20d66H15j80e37J74o2p95M07B679a18E33M04c03A363b389A00L62
30741D62J297E86L19D38a747F02f36j12L41Q5j99A78J76h77q39A70M85J83C19
30761a85n07j44a32A586G84O4k23c30o81A715g46A024b76A633F70a147N34C04
30780a25C25J082M1m33C00n4O02J75f56c6j780b6A51R15l15a077M6l60J42M54
30800g95k19K26A374C6N76g84K66B48N71b37A819a343L24a5q33J3G53A02a02A417
30821e21q83b94D77j40K52a288c44j218n11J13f50j34J37H20n6L85l99B95A47
30841b75A734G56h72d21l1j68H13b54L7P6j60C19P85K3f14a71k139b72A701c61
30862a427C93L05h1E95N3c91o68e02F00d69A0K98i17D72a167a96A097a130A8J311
30882A329h6J7A108b70j439C85J456e05H0g33A050C62F1b069A038e2m77H91b77
30902A02a26A573F27h55A40g97i0d5n64A283C75O59j27J01f66B47a288b42r63
30921a205l9C34P45m91J663F81a126j90O6c76A276m68a059C53a51A37K86G9J131
30940A210b236I0J578B88a068o53J21B20L44J39L54L7L49E81J957d77G50e24e6
30960H98a474A105i22A510e83j417f31f0p23p77A58J955a089A531d43F10h81j50
30978a031I17D29P76c34A626a92A609b445O19B33c92L8C02M35a24A000j96i17
30997h49J89q68B17J945m64g55J38a25j059d50J70cl65C03N38L1a63n49r47O56
31017a003K36c1p9j164E39k7A43K38g00P0r44F98P93G5M63a221E01a568a48q0
31037b28j80C06J29J102D88a022c24l32j005f06I29b467B229c01H80J98f93j008
31055a701f20b97N3n97c14D36a481D16K34e01a92A3i61o35H90l55M10L58d46B50
31076a721O70D90A23a44A160g70b28p2D51j72j32d46n13C77a312B73r9a255d58
31096c08L6b4E13M98i3C29M39R57l27C05c80j180K50I62b04k55k81k36I74g33
31117I71i13D8c43l42G81O06e91P2E00i41j6J76A592i06B193h8I8c7q23d20L3
31138c87a61E53J200c04j579hA832F60g64C99K48a337C44N31e00k069A34J314
31156A448c08G28a871I6a660A328F15a137d24J68D7a551D98J494D27N55a007k12
31174a219d99m73m9g5PA24h16A92a322F3J0h49n04L41K30c32j22D61J93e31H12
31196e41j311O26H4J85K32Q01h90l24@b83k81H44g26H80J12D04R39i57a0A82b128
31218e13A228h25A485l65K94C5g85j778a93A637A01N76j69n7a401o13i2j567d54
31238E77a209E49b83k94A234m27d79n88c04J5B76a067A680j11f84j506a073D00
31257i18b24H72a376c88o68A7K100a524a42A16h9G65N82n85I4b45L3q2l8r57q43
31278b132i24B06K01M57b65l0j563O38h7k84o20I86m87a341d4A29J310e45I61
31298H79b57A408B00Q71a441k94o91B50J322o17b413I99O3h72j26J42B74c3m50
31317d83M6E73J082n79g06L33a80n05E68K32A43O96a266L80D97j32f26c07H32
31337f40j0I69j58d40k20a79I51C25a797H0b74R0B06J100F24J25g85a10l25H06
31358a84B3R67a185b11rC91A10h4p38B234d76B58b79F77l28b15l61k88j204D14
31379A50i49J93I63B48b44A431m93J56k96r9J47i08a11F38a908F68B00E2J60b156
31400A539C76a70I9h22l99a94C96J050e96A322m67l03B49B4i55K45l97A003K28
31419A231d67A560a865e43p58f29C72c45e3A597H8N44M37j86m12g44c21D43A20
31439E41N21a083h3G10a960N74L19A24L53k34Q8L19O67A66K05Q06g11A04J875
31458A979a33A818a195A66K12I0d47L3j432I17N78I1J385a405A059A12a126A002
31477b74j165H22K820H31c08G25%f48C27K92a9C18Q08i25H60a074A44d47I71A44
31498H59C49e28q28j77r02N67M56b95H92C22L74A66N02A49g62E10a082A122i64
31518A04N24g56A301a420H22e81l04I24a471F2K02d6j310k39e11H6K47K93d94
31538A77J693G34C8g58A602a221j003B141a300e06B113A95Qb78A70J027B74g85
31557D76j17G6N44B15e47a98C84a566k14a87P5m89p2A410c5m23C09R92m4n60j98
31578D99Q97h64b36I0i65D25h4j449e15r24C47R28g99D53J033g24B1h46A098b077
31599F6J701o4g63C20c12A263j59h01k39M73H03b666J290E46p6e86l14m78k04
31618a582A682e50g8p17c17j560H20B47I9g9C003j313b18o04B80J50O96g52l12
31637a064H97A67a530c20l63D47a609F08J93b99j72a14p20o0K95j464a46k99E76
31657A18a448c17l94D65i70l5c76E31e34C29F2c53A83n8e46j326H20kB14A9L38
31678C57a707H62A95Q5a135e59B36M29a3m55j6j162b35H96j86J60m20a930C11
31698C98b97A55K079D51j35N70A06Q5g66G12e68p83A555B77a006q61i1H0Q32J125
31718B037a013I20f14A059O35c61I79e2F95a708B246d26A329c10o17B85c24F49
31737b33F02j27J60a36M9C96a72D15L3j88a270A168g99H06O05d13Ha6r9j30o36
31758h81K73B087D49a63F01b187a4A804A13f26E02N20A22M39c17F92N93A02a82
31778A951A14K95Og33G93a917I31k90a160A683D75L06K68e40F94r4j16L64B24
31798D43D1Q54a265c12l87o78C62c67A23K25P04a33l84A172C98d54D50k22Q41
31817A069M06a67F32B4a166B38d87J72F06k91c97q61J98d66G16F4N33a145b63
31837A183E0R26e56a15A080e3F4c55A140m61a257e61C69g55K51D50g65D68e5A88
31858A165J097A052g65A402o76e40l89A232a902A457k79g64J54A336a72k88j78
31875f38D10K74A9b11A13J269A16J758c45p70A39K03c3j57B25l3b5D20a651M29
31895a222c32f4A299D93h13A005L2b38l64m48D56K45c90a62j57C52b074e83H76
31915B38h24B08P66f63j073A833a11m18g0F13i04D26R01e97K69C64a56q3j200
31934a439a02E56f35B740q29d42J10Bd54E18i9A246A84P20d39R0E31h67H99f49
31955f36M3A943G05L73A17a760A107K76e01q3i4j459F29g45H60j05a700a05M7
31974e8I47l64i6I41b36l63B41a616N69e2C4b99G78P3i45D98P1a457E6b71A31
31996g71k56H30A9Q88L10a199M97F7L31d16A227e80J9B48g44J59k172c44H35M94
32016A329g12A30a83q06j038b54A067c58D77j77J557E81P96a494P43q87h08D66
32035e1F58O13D42e12l7a56E88a068A70J86J99P83b26l95b5p34D39c58j177G41
32056c74A72a67j199G31C24a64C70j4J500C05f31r06A75J404f66C02N53f44A40
32076B58j25K45c82A475f0D71I0a95j62A245k71b7j311M15F12i19d43k88D0a161
32097E78f7A4R28e1A420a625C72N03c55N3k3A460D79g96q86J21A674d61J39o77
32117i99L21a14p63c63k18J97B03c00G49e46I82i10c86J59r47o4A327l67mB43
32138H40j53i74B7a553G93C16e53B96F9a328a6r47k16e11o17B86f37A15a54D63
32159H06G5M14K11g97n0Gg6r65G31C54c54k9n69M30G04d48H42k00a288P7D24L23
32181G47e32F23a369C97c66A269a072e19b31A388J30d76r85J11c32J34A676d95
32200h42k73H41k68h61L70k6B92D8e49B65d88n1B06a068C45a143M17A024a619
32220b63r01D50L72k06R0M80D4a77j341F31M43a807e94M2j18A843h29C13g8I17
32241c15E54h67a45j692h94K16H14c89F9h25q7L88G7e90l23o06q0B10b006h5j088
32262a173A457B71Q0h7l75ej152K4M18A06a390b06k35j047D05b41A170J02D04
32282B50a533A077A61d04l91I61d86J99k68a03j69B33a229e3H34d96f0j00A674
32302B421B09d04G89b84D83A59e96n2a73r63j25A31J131B16c79D95b77j32I64
32322b08p04c3H07e20m86A122j30a721C79J262a724f90G73J75f04j27A05e26D61
32342I91J075C88J16f17p88A737i8n31c08C29b078B00Q64l87c5p87G93c93p35
32361a128H30f5q31F21k11h21G1Q04d9G8b25H2a541b86o28A983aj042c08B18a635
32383g4j600C89Q55b68A176A37a359r6M76A194C25d01A087C25a7F04a224j34A50
32403C4g87J95l76F44P97r1h7j058G57B95M09B08R96h41A20L62Q94o19N5a075
32424f43B35h46F97L24C80a712A10O02a238B44a184F57Q74p62l45h32A202f55
32443a37I22B84D0c74n65E95a396H25O92B74L58j0HK34g25A02J016a477d82j231
32463a713a67F97C25J401f34D05j93J062e57C20a289G55d01D0c18E25a569N57
32481a012M7c43G95l65G3c88A757a20r2G2i9B6N66a845c56c3C1e96G7e20I02E9
32504G03j92a7F70g25A19a49r96A073n27a314G82B84J450A52J31J8a056M20C18
32524A7P39b94D96E9a997E88j74b98j303G41J59a31A75a654e25a47G23c71H0j2
32544F8L10G7O77J9a10j763A193C61h11G7c1H21d91k37b76M2I57e42A236g0p27
32565g97E96j86R2J14g11g6C39J24b61n65K55A378b231a74p0r3q97b0A194b43
32586E71i94l78D74a087A047a274a19A152a15E69M08c34m45E88O6A92h26l28N27
32605f27b76A663B85d91A456B82c36F89g14F32J0d6r69a56B43i41D40d09B30f99
32626e58A005j4A02f34F94A8f36G88d50k16a92n29b68I39B59A24N86O45a8k43
32646b61j587e57A817i4k85l18c25n55A180Q22E14j43d40j693C20J720A28h3B112
32666c70F85j27f4D59K74k33a147n80c86J28j38I93D2h39J26a89B34Re39B235
32687C13e62p99O17E30A85L36f13F12M22i29D95a308%G87a068B047D29N5J67l2
32707F19a117L46h8m63A66d93G6K93P09a805L39K92d2j021D36d08G15N43@a962
32728D1L05a425B46J90c7k22H76h89D55k08M46L76b52c5D88d02c6G30A75c45m92
32749h37a78A06a97m55E95a005D62b51j378H4M58a65l67l5A88O41c81A68
$$ Imaginary data points
##PAGE= N=2
##DATA TABLE= (X++(I..I)), XYDATA
0@@@@@F4f4I6a28A60b24B88c84D80f08G68i49A152a408A688b018B400b826C332
24c901D546e264F073f983H000i136A0392a1785A3327a5024A6902a8956B1209b3689
39B6402b9364C2602c6146D0016d4248D8874e3943E9505f5602G2327g9757H7996
52i7189A07494a19121A32369a47605A65348a86305B11510b42482B81596c32738
63D02711e04552F66677i64582A688149g905602L655014H708685g282030a008414
73H418555a326698o88836D365277b872323j206136H84081D27815e78493A388825
83A350282O90862c70244k124402E89836A3993b520016A483457r1725g17384A087290
94H6274a159918A26255i9095o6350o21279D0939J139862i23921d51711A247462
105a93328B00627J17714g51685B85043J3331h65519c88067E08949J63320j39651
115E32618A92819c20351B11604c72607j435637D25972L44655a108898A616752
125I98701a916821A181245n68819b752410A3475J309284i11949A21072J850199
134A971271A47987a018655G70457c39800j565437E88226J23593h02337G04903
144A351562a08988p54471A45733h8910j603074B22883P78790h93471A165564K96626
154A462190a240391b55202A20739i40238b15363A3445M50036M38017A328O0783
164F2111L53818f41420j11111D45188d89692k34729A696913B30117a224098A336843
175a10785j124620H35843g07871L31793A052987a123893B34361J195083i10887
185C50268N49958a438773b36471H16939a186863d26512A668531A19014d48877
195A086839b64085n65784A04356i94027c02303G89898A3474O61182k8350h7218
206g9692q39330L21694a00835j52672G43913C09218A27682J031230b41910p71528
216a013438d3958j89824k41052a13157D84815P0672A98154K32387b07043l38398
226e45441B64250b61260m43103e3631B87243l9355b5143D76239p212c32584A42339
238d32424n37271C06899a52662j21675I99291m28403k85245A12062d58832J68796
248b90036n04897J50637B44420q7003O67473K25347e1853j90944g1812n92291
258f64103n64604a77758F71722a08563H21669L67515e17700A99432G8029a724166
269d02648D50163c15387E45002M63971C88624G4362e6079m94452m26691b99200
280D7492c6316D58319K39087J62052a11930p37039B98234g58386n57523I41820
291A65138b42024A627189B75104g44729B16318c71078n51190d51388B66237K22598
301D88835j55588L46003C36886b27990j14972l62300K44282a86879A34698N08566
311F43264B75929Q5765o7946b32997M9554p55582b37772F88003h28268D39343
322A499946g78200A25156P18584a233123e23909E07201e65251R1541I72181j47504
332H24677e54802C94516L14674a242749e06950B30234h97402A28648R98868C23358
343a0818E81578A91221a252716e02955H2330g99763F79051J72513a79943A074857
354A07789i23694a0364r49446L99905E50327e3980F14374K30968A44305o4268
364H0037c57907k00830q0576J50818G2935L09861M28324C58512m6583K39126i97416
376e52162A8547a441824C82409Q69160d86517I15594K27167g76272L29309a95443
387a038542K87715G77429j80985b23722A436999p08700a336006C0871c17530j106796
397a424326A63959M07595B56776K26329K45879k95905i42647c95464H0599a154756
408F1147Q26702f5586C80880J06809A0978c04881q3324A2061d10255K03680C24192
420c3703C76804j87432q2236L38608g04504a12650C38203a107471B4948O31549
430F56497b19377D78698r002D7888b40406j98819I3180f67509J69246I24308B19392
442d1026F39976B25768e17068j24815B21062c45119m63981A090880E07863f22299
453H63267D22592i62564d56785C86948b89724o68812A085098k11370a191949I60468
464H01635a687352B16797K90356a164838E4916P62871A29056a35046D05895p6406
474C29489f98622b82244C6822d21068D0655K11732K65239B39159b27690E50565
485d46355n41537D91886b41189j04220G31517B09195P9152E3591b84307D0089
496f73997a52038D16811d23462B05757M68722A16139a34915f4581B48555f63813
507e93155F67471d24634J72759A221236A01550c28005D44728i685r08522K85986
517f32221E22003b43053j14739A517568D46650f52538E13264b76438q99992c87599
528B85933I5494g3378A269311m33441i56911A05509b5776j350512b05514C04569
539C8641N05615K18771k13746c88869j11481h5405o94954K59232C19861J45352
549D65213l2555j97750L46219a1651q83793E3964b90160n95407D57189L6553b564
561D12326Q5983A34175f01750b72006a2145q47434a03303E67777I9967L84642
571D84609L4938k40182b43784n50707e2244m80537l19271I04955k19581i1520
582H90511l97305h31035J40774a22340n83634K15352A047877m97695A9867R86546
592A006413D7594h77633d34510j70734K72523a539D43014M99907B24674J40333
602C65007r9444a044269M80336b16105l48156C37312L17809j23214n1249A6758
613a62708m34950l9634a79172K2520C52181K16009j85588j2007b30045J387l0335
624b58993m42678E560J33524F8308N23446A87121m1796B0562d71292a4196l57841
635c72037j721D90664b8887A14997M49382g3373k843j3554o9378p2708k08986
646d40842C55784A73855b60896G07142A89786d40073C04453f6620o10094b35032
657B79601f7156j8919I07271A57137d71999E91836d58418n48058C11443a29978
668a17203G28606k87044A58803i9367j4584l13732l77070A42891n205c7380H80000
680C24599i6300I0205d79326O6179K6776a61192D07802A44554L18989k8886b22417
692C6097b93151k38368i8162k7809A98314P9446l0774Q6009a41597I3417b08697
704f36423B44177b32457m2789G21334c2100H8970M34201b91502a35516j4042j78771
715c28329a47742j24635C91422l6900a4078E96412B8771d33264i1139l17495J9931
726c88703d7207C87933o3129A02799O16003a23446n75114B41927f07359M0203
736e67156E70831e5930B56612M16669E7268c3579k95028J56867j41250k43968
746e56958D41861A06208a3575H79443e7468j92540B11150d69399M8366a63754
757H2289P7641G3421O30556I5533c01099C40777e39771l1465A47474a75324I7108
769B97463K13207k09162d00695C07969c11746o48957D63736b22014j97258A037978
780B71480h8559C17066a58654k75408j37178A6265G14b35384H95510D06957b12658
792D30803c53775k66890b19622m2656A22255k6248M35100N6824a56019B06621
803c46403l94296D3169d41572E4524O06396C7012N82050B82450d89041a57257
814d74801J67409J20950A4020Q25562H1016J39642N08196g95031K50836A68171
825f81914b68756F06973n5024B9183L02596K63593i03881K69869C99074h05569
836b26530I34358B28813p1034K29427j28599f13814k49920C75665d24315j61138
846e85453A237450B99973b50190G76284a12300o25178c53222h2103j08288m7676
856b38067G64704k66153b14565D72941g7251n41827a88928j00788a8439C266K17133
867B20399M29997d2906G3702J22848d38209J74983r7010c9429A68671b73704G33126
879E02301d35077D75318h5252p72377a40614R612N5054I9142M34138K13011b84040
891D3626K17500a046222N19146B83663a31469I3736O62896p3283c38337a11204
902B80010a183052e84412F85562b67773A99866Q08407B35244b46267K0235c7099
913g35954O5393G99448D8438a80236A167657C3627f11646B16120b85131l16682
923f01813a18153C59617A51118g5798F29418I2404e12862B59572a45210l24395
933d69605E0235A291J16914m7611R3845J59898a59697B4210c1223l52356f3904
945b50745A44674K50235b28795E14147j81586f44944A47786c5764o57684f348
956C05835j14830B0292L43886O5795f24518b08004B87807g46702b20589G00900
967A07557a14752D50557j09169f56751b87815D10894f69044b68211H56046g8262
978a39396E30733E9953c88237J61467B01131c03104j12239F34647C0789b68650
989F96430c7425l00584A91833c02392j074h6033F273K75595j19002J41760j16044
1000A88582a49637M9584l38218J38895A9965a06688C74725O0836A46327J9154
1010A65481a40233r0595k43037J37951B53778a91453B82334N78523a93911D7871
1021B20621g41244c47715d1406j13885A86042J86043K09626E8568a68851A52855
1032f46304J32415B02790a93704A52139M36566k91329G4453g2086b6922m98578
1042e25500N2896B54056b21961H5710O31236C3583J40650l1196d02455J55388
1052b47067j25018h8267B4521a6793G20565A85851c7501D26116f14387J75906
1062d38481I3048e65274I8542M03148A58110K09772j46025a0634m31111N5512
1072c86233A0329e19887E5119O07695a9089C72827P8305b55432j04892o91a21411
1084d08018g3128H68921c9889A90507O76674f61563J69415A08814f57094a93131
1095B85583J10284k1549A42310L15941c26546l71205G4770d88615K12873E08747
1106B12779J91740j07346F4050g4025n55676b55297O1359n9739C97794j68815
1116B28979K32398m9370b81216A09487d65342k89428B08646a51406D0999N75825
1126F16824k88060p903b29463Q8266K8812q65978I3638L35122d27800F53285Q3801
1137G37086b34464h8273A1933c84615m18590F1983M42438c63037E89904K64712
1147H54616d73652c6060C7257f44046J97513C0642M09479g2729B84482O01014
1157H85496e14321K44288C35302h27207b35664C38952e7774B42077j9114J45774
1167C68737h3286l70769C16411c84765j39999D85115f4965K5907D30221A31948
1178B844a88208I7302a76895l85996C00934B2497a62570D89092F9666O8006i628
1190b74896A82185e62573b57822E42061c23424A92973M30738i9010g197j55892
1200a63089f9236k41838l03599E87664B02226c47417H62215B55691f12538f168
1211D3409e48815L9919F98207l31127e37860H51136D23563i81316I4722K5190
1221A19912f61644a93914D90189k8110c77097C56967L72684i74474b28648E76322
1232h09260b27189F47837A29004h6636B06746K89648d57937n2958E26444d84101
1243e45366G01965A42544a42838C35163n5444b13003k32361A82870b13801l55171
1253e68972D90707k41769h7856C98270A43287a0572l83543J02513A52818e77728
1264B9310P48255a27104B08373K55040b72923p1117M4959f4056k05832Q6941H33540
1276B23603b36967E92829f7543o55778a69987C8727c31128a43403H38164B96356
1287d00344F48893C4475i48367f46C3918d34692c19F13794j34548b78426C44156
1299C59787a047738b46746C18768f62276E3878P14970B87132A6868J66735J4587
1309A98190g05447J20362B77432c73145a37603H19356C42934E7509J25682a1794
1320e04771j59556D6418d3091r8836F84773k14748A40405m1657c09122L4658l16370
1331e90834K28487C97209d0735C34191N12210f31j43063m3532k57409N8042k7971
1342d14564C47940Q5790d2034G21667C50832e96137a52141k4564m03431b34961
1353D13890n4647c3390F19484k51681f87479a27708J4234n33764d169C07868q335
1364B99533p5228M7960R0442e14286R7597A00895f09598c7874E31517B918M02556
1375D05474r1236a22424M5689l58164J79740a25473m2035C54672r0426l7759P0378
1386B96865a02294P880k53619o8054A2384h5704A82289J82088j44157O2113a74795
1398a29795m7043m79524A48402K1110b35583F54442l23161a96925A63419a61366
1409c90445K4146c342B09806b04620E02518O7328c99240A97338p6815g53189b57576
1421A01070e5338H634M87073K2580b72209A04948L3231h57150b41964A83893a87564
1433B22020K00335R427I558b33981A12682f07014J12170C24769a72568B10773
1444F04315A13012J01881b02260j22043a26305m28928b0753C06350A08457L07397
1454D15854j89472q2410a69094l33115C7513c47908k728E62473A98481B6887K94340
1465C21227j46164a87050l27392A55260h3741n96297E96968k71511d23530F12786
1476B09678d21653b9693j3026r2665l27745A36221L99923c48565C20947K10076
1486E31023d99959B6774L5910d71349a75775B8773K18125B7761J47680L02592
1496D78033b35122d6480B377e64072c4332n6617f536D73766D1404K98294j69502
1507A70196c79451E625d57553J49337B02934a58682E15860j21474a62806C88515
1518b56378k83037b9618k67636b1278B39813J13488k9177a11849B54546a80814
1529f96087A50382a85182j11186E27852k34188A26717k5304L335a61385n40431
1539g01816A27062b299n63224G51141l35589b96511E03950b5455m60926b31810
1550a78697F200b32097C66967K84571b32910B34162l1182f35933b31520J07499
1560a24021n3937C0929K64913L24069B8832D713J54568f03896K76912J56082o8296
1571b39198D06980j91715K16825O5496c80193h2207j45335m56175i3401B7553
1582C26830O1756j90516L59940c06573k34739A42593f10357J95714D77210B29891
1593A67634K01297P0172b51977l56659A68811d50889j95148F25220B59551c3508
1604E98363k60965b68065k32693d45l11634m50627E96340j49583b75179H28949
1615C43659e10615h4326k36037j55397J49469A78946L66744B9497M74722N0415
1625E54634d97316K35422j0587l52734a19544A67868K48937n7432l1933J15325
1635D42765c54553j40648K36507k55440b6215A58249J75030L07017F5416J56695
1645B22111A4069h12975b15565Q1920k11501B96857R7322N4297A80202b8576B04319
1657f72652O3712B83781c30195f9170H06062C06918f8551A99395H8356g27230
1668e46856C96791b48533N0876I40547B49171b72694B54542a2393o09384J36654
1678d85123C67762C1219d03779H72918m34149f64590C40434A09157g96894a20954
1689B46118c5351m6756D39881j145d23308c5222B75070e43515b43300B49723a837
1701a4319B03299J33748a52043o1675B92172b50695j52817A69360G2625e584C8685
1713B77104n8544c54655A14407j7253f68813B7764K87940a74113A41970K25281
1723C67251j54414b54150N2381B07181e55464K10468F37386h5813l0216F87204
1734A04406d51705c3416A02273e59696K62774F51147b6945j58960G43124C9639
1745d83008G7953f3049m04572b23063D94415A44355b95647G24153B42188g14323
1756B07028d1487o30167F4331J83405F1896L4069L03101p0666d74096a22996A35265
1768f12501a67484B75208E9340J83126O7863l1778a67132j72624D9742d29210
1779d19075B57147k7594O9167p8869L2910j02641f22311a81534a7214o75418B11336
1791E66743D4122L01926o5545f508m44259j534A27374d87414a94946H83059A09578
1803i639E68587i8826m34911b57127b0655l97085b04246H08871A94459a14422
1814F50267a15444m15340a06576j68436J839i6679D70865o4294a26130E48348
1825I6151f98712A6820c15255j52566B50942r9614K03223K0801A77045l6376d96467
1837c40427J63534l05024A90275J43847m0533K86457G4966a14332j80486k44476
1847e39294b60648R215B11651K40945j78205L22382f1034l17827f2922o52289
1857g15211b77638B61685e2241E25816m4397A18039D4992d52074K24067j22200
1867c50207n3651D29677A30094O6703M80614e3059j57359N1753k32852Q7716J26269
1878a77532C39284j29270q1439N21453a24014k10967F4503e60189b58957A23538
1889A7786L21155j23411J39932G4242d38091F3491d05044o5815C57839a09372
1900B15930M27438d0233G2602h4159k75145R9194j22528A24717K8210P052N09319
1911F69298a0675j08115A58212e26818R5107a08619C9602J56992j3109M20142
1921F03627G5165b74113B97334e89578j9816B84462b06197A08321M15251B28959
1932B54651a53905g4321j48320m96008A16968k747a37223F15952B92551A4577
1943G9920b39897K0127k19459a74666B30862a714C64948n1031C4506J29866c16335
1955b07106J6615k86825B90878r9010e1126E02532A89628F569a65270j77893d0102
1967d63542d9381E23661a93252C40360K89939c48927J57209B968c37922n1595
1977c89517G99M17843a9021B03528M11952c05715M0847A29800d47619R2463A15259
1989C18385I2303r91M70435b03348k36237B84779d69859M4763D57257E1798j1150
2000D0648K63014j33955e9299k72529H3377i8251l47617C20212A44106a76445
2011C31270I7973i9678a6110l218j2275k96279a1586B02076a29444A57962N2697
2022B10659F4735j4732a88349d286k43826r2638C63611A0223h2734E21687A18094
2034a51421J108j6000L2860k94318B20068K61266b52350D10671R8102e67049b75185
2046H7847c80657M6960C80984J06343a35878C16902J48270f85638K96463A94827
2057d16607K04329D92730k0670b8035I1351K83957f04246L7685C76044c76527
2068b75197G36577B51658g592B29060B2786c60007j27803E5639h8671k10209E87991
2080D09287h4628C14060a9938m20271J10125J55291d7496n6450C40198K13446
2090E53644H9703L3387c8521l29566L6146k2437A2661N3860N7371O18636B24755
2102b00459A53400c56275j99328b44250g6757B08687k1674L89087n9658c74706
2113b1945k4552q42000b75110B79072B4118K19139M16331k58840c56011a26073
2124a5411q59416b73875D81714g2201A95943M88977B66135b73205O8154a0753
2135f75968K98434E54921a02218G4004P62582D8822b27441i866k61276j46742
2145d17884P6171B46017m4279b6057F41938B40789c07448E7824b91447j78146
2155d69593a54280C0724K03133q9088K33260j3286a65588M0824j98081o1406g0129
2167a59357C09560P5928H4896L97969f3966m38623a16707k27692J55570F9360
2178B31291L05606E7212R0570p87f82632b16973B9115c82020A97069K60774j94141
2189B63702G3325A7071M5800e41402K31334B00033c09221A72600L87835A3244
2200H6036B2593a32772j60935j9897B08547a17490A1487N95414a25663b0881B37860
2212d10175i1551K3615j14618A96333B566K22814m6855a47527A72888a90352j4251
2223b04603I2870c05636G1503J39849d1691B57517E4901a9074j0863j41113c3332
2235c65908B4042L55883b14293C10017K0581c22068A37014a08689l05156g9969
2246b2215B60812A4417R9067M05478b92005a42394A60943e79211a34112B21500
2257d3237A71357O6167O2203h5367j61624I5359d29173J65447B53632i0698B21846
2269C29334H9813K9271b33367i3308j11357k13626A98999B0362O1201L92616a1929
2281A76055I028d74669d577k69454n76C15900A23074J27650K6681I2864c471m48878
2293d52349a47349K7484l22589C14177N8969G2519K87502A33224a56448k22487
2303c78935J70590g1320m01771C04200K89612a61383C82345j04632d39071a37300
2314b21541o4802a34586A41985L75256b4228A63562L08777d76669K12062C1653
2325d88955d1353B67398q6575K7120j2990N2583b87796l5411A1850d22471g7890
2337B91881H2287K75061A76516C4138a8373m08303a29009p1712l9709C55279A30005
2349B76480J08196b04959B9716b37606l25285F0033g7368D12M75307j85252j32336
2360A58131e7823n8235j52494k84004F9389N2000a32683E51881j31693g5826L3520
2371d2306j13428j69786j53873C9704K51414a69316E20013P4208c42197c1381
2382h4896m74615b21698H050J81303j8260J55999K21100b33230p2066B0055e57273
2394b70603B05787F4041K65118O2913j81220f6437k43754J13641j70890J37552
2404b29888A67269k7717K46301p7223E5519M4101c74717o419a01594j75343A10182
2416C12676o5332J10797G555a2084j90256l69449a4566l3293j58522D86139j24376
2427C61763B8300J47394a0976k93050q2464e9108J0589j54491D40157m1848a16699
2439B26738A03505c81624Q2724g9481q13r2835C58585Q7507a80604B61163k2206
2450B38957e75200a95650a8503k57407D6581K00269O4278I7094l4395J72584c94307
2462c88974I7387b57177e4088C38491j64757K1183r2034A5775a59302j99671h6325
2474i5514L3711B23893k6237P3085B3515a08619I9359c99139J01140B01237a43842
2486F5132K99581A33345E8021h2659D2921b13500k69018B56720D2280b95348E27940
2498B88494b27451A03974D8506c03810o1994A10235N319b55106D35291k2483c33361
2510A00893K5335d24672J46962H7639M1544a30451B88532J46353c52854C1722
2521B22584e38202a21776A40150h2478A49036k5260R3072g5j88746A85568b72290
2533c27315B24239f6789D0394K02672E0651Q0172h7355J6835K2910k69019I779
2545G2158F332J81357r2258J22735f6383j63605A37729c69084R7030C35662e6867
2557H8244K73759A10979b8197k18225b5637k16681k40262D19608B04693a66949
2568E89741A95444c50658i8578n3716j75976L2771C25469L2687a29315D97390
2579C10374e30576a40578N3272l09337a89462B59925J78976a9263C11388R6981
2589D08369e85716b26866B3126e53881a5592B77904k3565Q9039I3816J23052b19800
2601e28102b4204k82731J42231C79730j38014J17669A51022c4118J3465n13362
2611e34015K45589a5668j62938B49713J19087k6714A48764a56035E9281d71031
2622e26329B34100a59001D2016N83268B05214I6079e4153r0867j19498l14413
2632e78931A33448R364a96029F64537l26114b24402A58883a69887k47826J34799
2642b82914b4044A51930e2729D48081k9289b35676A24244a04416m20973a31302
2653g6430G3875O4009J28753J90999a47710d1830A4870f19846g5836F4445a71554
2665C74825j43753l9269m171b71650i4688j68631n5508A15532b6632B29172R2030
2676C21202F8477J60237b14773q9280c3031l11348d2450B28105r4724J18172r8808
2687A52745K1556b18189j97818A00041c09892Q8900D88977F6372M4570K37380
2697C48322b9892j53037j63271f1999m417k60756D48517j30206a80832D11203
2708G5033d37250a51581M3610j7177K1635B75394R2010g6923B04321I6746d04745
2720a42506M812M2886G9545Q143K87144H5463g4341A46336b94835O8002d7068
2732a51348B09190D6104P7020K59138b12449e8443A22377c91800a50990I4637
2743B9870k666Q4371K46808i7018j03185B60151b92781p5726B25401A1105a08176
2755A97879J43596e3044j61016B87389b12332l09361B89016h764k21287C85117
2766B19264a8270g063C9100i1427l82678A8700J55569b78964C29507O9827a42554
2778A14034B9465b78756J4429a27260H3420c1771A85287K10265A299K6465g269
2790b81330P8416m600D0012J09782D1212L59180A68452a62719D2558b21476q8052
2801c09528J42637b8461B80395E2299J67437K34407b71213R8672H0906e05411
2812b66657B30663q5586n8080J97264J08629b18567j04455A41075d29294j1334
2822d40628C95461j91579d2908C61564J0148b61721j06827A54673c49304j80162
2832e29466E00659k47782a55568D71733k22700b91780M2005f1229j13899k44269
2842d19397B59300K25665a73723B74103J13244c69310J38432d2625j91522K4811
2852b09336A00782L01936F8852Q5K77549a80858j45493h3110r7089K0013h258
2864C68548r1382g2262B93459A6482d79938a22825p588n0114E8277K18199J56686
2875D33162c0253D0429J90418e79250K34058A70979b96202B4174M86535k34631
2885B76078B3460O238N6140d77124K1463B14913a76100f9202F41464B50082e9757
2897I2689c6708m23319J8062B18427e6040q9123G35771B28715b32425B47984a94980
2909d88188b16598A8076R1532d4959D76301m8867c30085A12057a1142o27832a20388
2921G5169e083A50646J60650Q5714a31858j1867D0150d99376b41505A23841B6967
2933B23229j6033J20715G0552c85959A8843b41389k03066B11740q1208j2667J32905
2944B50770q0883J9865c87143J66194A28647e27218A953M84832i7034A53224J88524
2955C41748A017b78444M9601I4845c44464J71651E53380c0955l188D46040e0922
2967b74711J35879C375a89163n2294D53117I2472b00399E12288b3949l18017I1046
2979a85593L1735e2153H7769J53107i1055B69602o6412c79813E3982h7471k51244
2990c38715I4553A5687J10294O4644G8449J14529a62102P060g6001k20817F2995
3002C5702L1690K78922h549A28797D1773c80697d8109j13713K5327A87682E2337
3014C11685A15033h3527A85784c85238J11984A52046b70848A00394K43906E9445
3025A41965B7500a8994k33529m2851A45583a72823b5180D55013d805E2279J16561
3036A68840a38858l5359p7129B9799c0260j10053D46221H9858i0027C38788b05090
3048b48045c1556k04029C9045A1423J42066J74867f5423A40585a485l46404b3764
3060b16126a03616B27915C3792K36531q0277h1647I159b06277J3505n049h5213
3072B90485H878K05017J83200b46641e2709b3275m03681a25157I821J55283K4860
3083A89964p8292K92556a26377j83421A34535d21537J06286B69728D5007J21576
3093A66583J35394j26323b6511k38862e6252k11278q7488B26449r0801N196K24381
3104C65225H5335D324a95825q3316J25257j35617I9119J77578A34087K48692G0193
3116a01820L3095l92629a71512c5269r7236C93790p0906A16212P3254a10063j14488
3127b24551j28468R2842E5828f5794C00145J97403F682P5305A9959c90581M0220
3138c50361a26023C3682a1543C12379K12410h4555e817A01464e37747K52734D9925
3150a08476A27847K04113K0558B1201a46618I1107c95253j2475B07105i9791B936
3162D78854A81480f427J832o4361j93979q2941G2226l4670c8663C83251j60034
3173B23217e255A2235a38065l4330j17668h6595A64911c3662B44052R5470b3015
3185a918j53275l1606K9074j25074B02819p806e2012D32110A64137b76038d7838
3197a38316j35340Q5056A50350J37544d5966B85629M5651c64531a53368C3451
3208c55963J67671B37959K0688e3363B01448J85570c75266J28928A70947d13008
3219a63164C39426H0985k7792J39752M3295a80128j79375A38227b22302j06497
3229c28799C98177A09330c6663C27597G0588a34810o6665Q8916K7548j44930B04750
3241B47393e0649B38180A12544a45310r308m6396b0862r9591B0117L20901a1959
3253I2086J15539a85931M7144l3505g2957D3536a42093C12945r1024a93299B66852
3265g236l70735d947l2348n2167a3731A99158N5321a72698A34367N6647d37532
3277h1920A18434b21424a8864B22952k5865h8516H9031J80731d22202a88258B33978
3289c47725d0671C43005D8759K2278K0853M6260b09471j57656A79491a80840m6993
3300b27833D59806H6420b520B63280d5293j25228r9664i7400a0168j71144B98228
3312B91775g747B09083c9898j60923m0049j9888I1844f6130A23052L58009A3201
3324F7043k2885c23390J32712q5596D753J94573c9165D68220k21160b53001A25459
3336b16744k16304g8067g881A58086m9652K03256L3852b79058c5011j517n07365
3347e43893g6549A20578C9448J84376N8441k675b04153L3862E1838e49905a45795
3359B94144a06686B92990P2832C7927d175k25695i5900j91629k5827C16121B9567
3371A07095M07922e1119k8465c4614k85851J34138m850I0002J44707I6456K74653
3382C71109G6086a46491d3886l08963a58382P1858M082C76480A55821k517R6297
3393B49601b17379Q6277p8151n8777A9850a11140B93683Q0337h1937B66898a4845
3405d22578f4506j24173L0321H3316J38968J25562C189J12989k4228d77739a45732
3417b3017k38073A46495J43697n3212A00494C3741K5360d32104J94216I0123b97955
3429A55842K53508E6929J72383B3416a71687j4837j48203h482l9224A9042M28654
3440D47696A14534k6935L5079c03968J28118j1442o606A26529j4736J45033l0737
3451B26089D3216j9270b81016J04593O7289j36111B15583l4316F0354K83649D023
3463a32591K5654j42964h7603n4347A06414J86834d3903B71471j06095c35082
3474d279j01303j87909C3324O0195M6436m6547N7238J5156b43578g8889e992l24372
3486c30364A9756J28718F245J55523j3736l8828a20896j6698A8723c04193f5525
3498B09982h4004B04696J7790e7389G3466a48629k8705g9486r7063A15673j2543
3509A03130l1094J86366F388k115d9420k41744d4947l2934j1237B07899p8865
3520A29034j6487R107A7467i2615j80068e8294O933j29910B58033o9362g706B45106
3533A5607a83774K1026o837c8276p0835A47345J67747c3528A89608m7688c33698
3545a16611O645j03996F4236O4646O5054l6086o5315r836b28189K2996i6738j00740
3557a97478G7866Q3906l7865J16057F5817b1636j13249j06789a07830m3666G3028
3569B12900C1419K48606A09938b04053B2241b16147o7604E6909A9003R2868O8948
3580A80819j5217l6130a59076e9244n4604k47898E1758O5113b3112B73596o5856
3591B07740A2487e2563m2224p4446j45092B2717J25487e7641C12796o1078i1202
3603C3847a42661j02224O7213h8272A82025E1349J41001J76091a32500f0567b7132
3615d01970a27687b423B6339K30728p7537N6312D9851b03561R9165j90766Q4766
3626b10396C6766J4476K54902q7412r6103J9260b66443L6920P6640j19274D1541
3638A50479J29210j932A2799J46458b15142k44779B4452b16409P5668D02816j71905
3649B30911n0181m1481a0052j67601k79011f9682b2839k10097D17896l2351a3743
3661A84018g388k86663m0678a23734A7570a56201C42882J15273i7551A56230C6377
3673c96965J91514M0932b1839D6417J09716L07986G655d1248A55020d23751J66039
3684b57712A3862a64872A38547O4471M2687m0753a19079A1569a97108j53822E240
3696g1901F3896J78552p8316P4923i1239k0096b5790l60651g6886H2133e1082
3708B41878n1080k4466H896b19582C9177b90737J3291B71174f6362E7857L43036
3719D00893D4301c0501n8239j0224p5186j24390B08567I3191a22886D41430A53554
3731b17862A7846h3105j47807J6021A35641J7560a39055C84331j40389c27799
3742H0686e3259k82900e7750A7617J35989C2195J12252K00908b42642a18771A02902
3754c76708h8938A22433A5499J55733o8942Q8403a6279k42699C9914a90353k2025
3765b12378A55370E8278Q8904k0712m5197J7989b81499i6319d765k78901A13075
3777A71080F3037J18325G068Q2671a53646j37034A25441a99447Q6418C79384A699
3789C5787J66875d5637o4585q2262a9775n4508q9162C17180A02434h7655B83572
3801a2767j85970g5326l7176L1715j7951B02259k7138i4628B99073F0659c17936
3813B3151a50578n0096F0564J284J33982H4155M7475K8334b88595a10844e1537
3825c21371G2967Q1886p0904J68272A03685m8284a27752j28901a06545j10045
3835b16590i819B14224r5035J48067A24057c0212k1567k85928J46840f3336j7524
3846h0860B24341o931k553m8400a17973e1201k41712n4874I1777e9006H0152L64014
3858D44166A35840D4044j8542a83047r2891j3918G772N8135j67L44039A85829
3870d9281E6390a99188j16078J11110c8234A18292j2399K13520q9670h7397D5923
3882a93366j74689g6382j7846H2959J81592j01721O7797C2593a20703k0921j94735
3893c36359a13767e480K014C38084j40823F9899R5273a72041j00235J17049j991
3904a57218e5503I8515K14163j30498B7699J45110a72589j60461f0704j15981
3914a76685f6249B07286N230j1551E4670O460i7740k83406f4378M228j03391B83941
3927B19404H1896J15025d9310j13259m9490K5433b3407m6130A68124J22329G5207
3939A58374a2014k28857R8517n0854h4236C9130O7608J81838j40668p1257a0242
3951b51146J12620n2223M8382A73813G2608J64362P1367h8756d0093p8100j95171
3962c13364a27593O3506A16420O2086k0228J65118f2973j45128E945c28758Q9903
3973b38855A41940o9507M0860J36223k848g8854j55563A3789b74912p098B34560
3985F2740j1685K68169A34399g4503j20076e3547p3204k00073A93529N077i4430
3997C19083A52045a72853c6580q9054j7875j2497I938K19963b0573A38590J08672
4008B47262a23189O0333k7725q6897f7258r775A47989l3079B2604K36087C595
4020a44043f3543j06705e4617n6624D8346K22264e1454A80401L4598b97746f3536
4032b9635k06714c6594E7844J45010G7279k0074K12201b17099j0356I3122b72153
4044a21332B01370j00479j384K4123O4056a48661j27577A04183b36627K2692C01619
4056D0910K8799J77961D8174g1293j59981c4769o6267j93610B77214j08241f9011
4068C54201C6046a83961d9816j52977Q4685l351I1653K00641g41A91733l9780
4079A51953b22340i5187j04634L6527A3282j889K86129A39465B1480J77494a83659
4091b24921J01883o3131G9498B1181J73066J27526a13926A06863B1632d23933
4102h0942L6909k7350A49572Q945J04829g210n2845A06935c76952J53794A24033
4114a22668I7666J74110j13108C9741f7878E3152b80123m3752A57917h4059B9353
4126C72342G3656P379A8208a40729k3137j57311A9380O0666e0957C82678A76344
4138c0116A23401b36819J208R7267k5284A23291j4203J21158N3852b2895F287
4150a84205j11563i9876q2926A05496J62978j32683J56111C7048a37087J4450
4160a22637k07265a42159N7069D8558L37439A16994O2457N502b90976J35146l2663
4171a88493j14516D7157P3027J27691l394I5528M6979b34615m5854g0250k22522
4182b92772f993B62632j15128R2755j02541A6640a73817j24128f6565j47396f5706
4194C42863A13827O5847L0492a16797O483j25311L5954d9833l8559B68283l1557
4205B36726C6461J88078f8378j36879R3603j55537c4095F3602O564K10755A18924
4217F2537A0500a95206M7908n0686d7022A15630h52B54079m1688f8401C1782a29450
4230b18999J04849M7213A15520C0287J17808J55772a13611e0867C4893c13933
4241a04223D8681c1843A05291M3966M8060F679a19760C6155b19604J6992I9658
4253c2437E7150J55129r0306D9179g8638J7690q7510n0818F5944d563C0519K30938
4265B61457G9635l2553a3175j70601h1516p2262f8471A12557B9233J71733l2275
4276A68691c6890A4237a67749M187d6911r3066A01457P2804F3416J22118D2377
4288a05174j0015l3887O0620p447I7841J10056A3227J53402n3894a90599h9796
4300a01647m4649c1992G6425J15656C4894O4239R7180b30216Q2116C8025b48047
4312c7458A66252F1626N4127l099p725a05345j03138A8768a73911L1065B13015
4324F9351j789J23568E2757f3343j07213h4558k4296n3109A59415m2615E4911
4336B31050B8848d8469p1634j10924b9343q1342a1763B56222H6341O6609l4285
4347A18665a22504K8314j39162J03590A7344i7015B43740K7237b841A33825b5958
4359b27454L0528N3820b947l0066B08680J36851b8486H3434k8360c33623J42468
4370a91155Q6295M2647G8818Q8863J71262D8798d3826A09182c56260P7082C5345
4382a44867A22254J57516j08636j2866e9420N705j52495j36311A7671b5284E5838
4394C53653A37232m2031A6684a80106J4094j15757g7662I7030l7293K52521j44968
4405A67290B3490L1238b48937Q3749O865m9881B04415p0189k574J56272b5624
4417d3730r1783j23191h4049p5267A24497J52847G971K42373A14776b27322h6816
4429a73711m203f0053I4349J74324D2780J25302J3441b93174a06865L9540k07594
4440b74919I158J02695Q4602m7625E5020J31989b11353k9869D5396b85839d9908
4452B48199F2950J40562r1234H821e5364k28408f0991m3811l8084B43667j08046
4463A35621o264M1920f6973K6020j79948J9389A5306a15726A39358J04736H8363
4475A74076g1733k8687j8554j92531E0122G752c8722C71020A19585A754O5069
4486F6823a71952L1249p2738f6221A30444d9542B74367j7912a41051G0607g2012
4498b82284a12995e1575H7969m2416J29241J05445a27938h40A3712c52485f6691
4510B3012c0799A46575k6516Q8631c883j26340F6446b76104J05664A43780i9148
4522A16647J00542C7342N3072h5702J7672l1471j25953G7680B7129H17K19380
4533B20197E5434N28a1382j31531c1804j49004d1977A24485d2958A54290o689
4544A47601F525K5563a53408d7016m1374j04270A68936C2028a7225B85227C1746
4556g1540b9494r1250K8567o8997F0803P8937e7128B46313q6010a74621H33g5972
4569b00382i7429C6600R5114I625J76582L0529a82441d4941Q297k39901d3374
4581D4545K7808P0747k3773O9626h7287q7856g678k46235a06398A40856A7840
4593A82773K62D2262A1402a81662M4529J6724j8081A08279m855L9126O3072H920
4606i618j29258q2359f5272m1560E0482J43064q0193O3306C7119f9645k9270j69294
4618b68209f9608h002l7216B59561j01299D6137Q8691a11530o8286K8093J0486
4629a41237A0639Q967J76455L1521b872A02126c6827k42046a07966J3814K4609
4640f9543A01741P9258J0294D2419J3023b3064k72154a09755d9710p9356A61798
4652A94157p1773P687a4002m1648j51141n41h115q5760A04356J73428F8409O5612
4664A34021D1955a78952M8569o6708P9911C9128L9941J49892p0297p6262C4328
4676a92818M4658l727k9628I3107M0162K0634O9296F3598b4239j43721j7680P3272
4688a12368q0814I3558J37875G2467J67413I5042a47410O2905j23257L0242e1838
4700C7605K04794j03521j0379J0476a77186K8147K1240r2357C195P6755P8492
4711A58442O8322H3032k9509a06038p7786O1630o3924B6414Q9287k9377J83366
4722B69690F4874e6219D351b19549O4446f4000K6337A45439n2853R6117n1628
4733A37075a47136H074a16557j50828C2914e21B7835J65705o7931m1749f8080
4745f1091m159j79274H545M8946d4302B17694q7242D986J4540i4440K3437r9658
4757a70661f1374A10558g0566A68167L8708i9799G4290c9108j51371d0926n6680
4768i7606C1332K3835p572J75523a8583p646E3020b11543g3831b6011m2516A20319
4781E2900P3756j6514g7641A8567a29958k1233F12h1082A07626j0854m5692J61153
4793B12233i2078K437A7806b40547d7008C9495H018J45930E8209R4754A6947b16798
4806D3719a50020n8572A66153C1682J1918J38359I0519C195a71582c9122l0263
4817f9385j73991A44305k6922c7900B32134H5792e8253k7012l6008d2070j48054
4828a90124D3531J73926g4284A81684r84a60279a5259r0011m1373d1365o395A71988
4841G0697k4275J72510i7406j2184c2099j67037c1332e064G0587J05691B5528
4853A47558B2953a86643e2013j03107O9987C7748j2157J94291F6622k0803R5869
4864A41688b31545R2179a8595j73378D3532P0920J5711L3014A1966Q0246a38749
4876b71664B7736a46067P3010B48938A09054m722O05A4811a27982j47720b1930
4888f4680n9990B87862j25644B5247J51392d0005j35253l9235J04006H343i8781
4900B27911N2712d8493A60015G560b93793a26957n386d5722E8512P0119J62070
4911B90701E1148D530M3673b78250Q5351e2277k0382A11730L5547P4306q8783
4922A32800h3757e397j80987o8656c0077K41A21673N7102m2640N1651a08795j8181
4934a26976d8462k52905f7525A21845C1808J60225k1394q3108d8226j36807e0392
4946a94627M1042A82764E8486M3545J40200A7218h2902k6083Q900m2202K119A56182
4959A12126D0808K03625A5718a27320c3394j12985J1170f6708G9364P3799C8823
4971A87373G5956a86120c760j05759j05774C3150J3487M0334O3077n2888k5797
4982G1363a02348J458L1324j17905d931H1187k7246J19956p9261B4419c9177j07084
4994a46261O1526l1974e3763I6567k5366Q9021n7108b2174F190a63945K4308a1084
5007a04129F6428J08515G6025K8909A1687e3628o1466n4694e984l4986i280B19576
5020H7899B8947N3746h9539m7509L3404d8750a5964E487J73017o6656B688P9532
5032H2220i3914n3549c9322n7905d948F1134L4347M7661I156K1160c3030j43709
5044a76739a9573n3783j843A47851E2814J5885N7115d1311q042k7958j6484L7107
5056e6688J824A09489l7580B6925J37630b4037p4138d106j21687M0913c932D4858
5069I0906C8018J02396C0660a32678B3431a12397m1663F0213d619F7797O1446
5080A29243E6148J9062h1279O900K4700j40045B4133M1036G98J86705H1430A3189
5093A5135a46385M7096o190M6837I3348D5916J03353j8164b517A2872a69712K2940
5105a46772c3522q1135I5165M3857o5081J10187B555g8506k8420r1943b3166m0841
5117f4007B4649K30234E2725M3998J3456a75989M4143J2362J0318D548M8181J70320
5129B23049A03460B6541J05562a78669l3139c1176j05502b389A28979L1776k3010
5140A37745G657P6993a25068j53715I215i7180L9295B20907A04602K0510m9467
5151G5645d8745p886j89318i5201B4282h6772A87627k300C9662O6644f7466l8097
5163a05563l7169l9451D1597F618Q9339J32175D2042K1388c6933j14964N7439
5174i4458j10569A0680J11916E08K30155j07968d6754A9367a62751K1955K1706
5185a19090N5885A75086C0419R7658J12068a05050d8645n818j80624g5074b1281
5197I8841L2964m7507J30599d8811r4959d043k32909J12375F9335k5788J18638
5208A62185m5549J5830A7292a98531b7583j42388k3924A48232C9544O7975J15370
5219B22889B1468L621a27328l7815e9856j17738G0813R3594C8643J71967F5529
5231g0912j09j24155g0146p468a6429B08352G8035M2648q080a19011M3759q3342
5243a58594M7424A2328f0953A88370j0350a1458A24857f3378j00917g0529n4006
5254a24535G281A95R2111J48339c5105B6221L9095b23985h7076a7173n4436C9527
5267H6770Q7228B6200d1606H6010a67086K1007D9902h2926A2035J00471o111k9097
5279G7298e5388D7751f8415j34450F0621d6648k6203A73121F4841j4374j2758
5290C7709d1095a0559j40286f0535C5638h3114A08332K0239A2653O2226c0923
5302e3854l1475m1107C3948b5073B5083J45314C8858M487A901i1818L2917p7801
5314a36702a2210E1731c1835A74468n2723c5709C3055h4821k4677K7902J3735
5325f7861G6304A1419R3647R7265f4758b7091A0009a86280R2493e735A6963M5040
5337F2003M2379O4269a8485n3442B0440a80033N1669D7264d902G3595N3410o289
5349A20716B9250a07310a4317j02701o9446G1952B7579j896J65513H0568A4068
5361d6956n7999L1099p5844a6884A07188C3250J10813k5758a3499j2228r7832
5372a23559K0158J7423J1513A13586j5770k7192O9656A8955f2357n4440p062e9412
5385h4895H9379P8269B3225J12463n6475a30174K9344j6488K4153c0882E0328
5397A90520G2495j0494P1322a44527k8609d5835r1854c8666A12958K9287k3194
5408A19051m6888M955a09303r0115f2225o3800c9681A58469m1353J7957l7621
5419I7452A252g8120j31709R3592e7118J2644A69286k5111m6646M1164e5159n8384
5431a13543l1366m2067a4932A5651Q5276J08191H9189j2522b6968j34770L8376
5442a23362m7589c8987I5983l2319J33343n2212a2693j3816j07725k1691K4974
5453a30951c6656A24087o0558J01426J7560i0395c3451l3550j60173g5593F80
5465G7933N2615k7803N9859d8367p0392f170k12481R8853A00681B8554Q8503K9615
5477A46672o8873i269j12657d4507r7113l708A13001D5401L2668R9327B0337C581
5490h0575m1515e5267p7016D4860O8512C2627J33325C4385d2694a0399j59481
5501a69880e6150J8247k7472A59490G4901j8170N5780e6394Q574o5921J071A5529
5514f7310I4158O5860D19J02855E150a20009M9632l9037a1890j2785D2872J59285
5526B02157D43N0241K8665a86298f2658J6545o5314E0754r465Q9206k8517a6347
5539G3128a26943j6113A8759a27727A8099J07943D5796Q5139B3176b0933l2255
5550e3188j05893a4758m8432b7799A59286C8355O1285j8593i3446b2806r7898
5561a20704K3467A8719e0738A14941o696C2809P8745h6825K0277c2687j38811
5572a71498C1652r054h288A78644E1084A8468E672i9289d0178q6349c2711G4860
5585c5666A44576k0659d2377C9865f4179l5999J9480R315H0672a3232G9587J23427
5597B03014e9816G729Q686a82685e6842P497a0113H0845l5209J31746C8733g6022
5610D0986a56622K3664E373e2282I1329R038q32K0036h2785L5340k6402j03655
5622a77502a7508h053G9715P1027F1367P2215d5015j06863b3173j49990Q3415
5633h9748H7209l4415R8784n2865k4756A3704b11944f5752j0029r8728A26668
5645A27108F2424J05099E3172d9116j05075K9040e0996r1664I1419J09616C0799
5657A48051p0983a18920k039j8359f8594N162E3247J79860D8305K7558M3780a66023
5670a33166M6205m6560A1684O0282R4532l9042A5498P2517a06560r7738d9467
5682a09522a0483A26812j2580K6077C4368D173d9899j58531i1027c2152K351A24291
5695A28948o027D2960e0699a8253j66705K7301D5621b9408G1325J22666H6185
5707C7347c8742j7328p2269o8883D0457R401d916B18385r3234d0523D167f0899
5720a58582R63A1377P1243B578J79472j1009g1463a4136k8497j40734N8687b410
5733H2865l6347Q5901N4253f3678q42a1679j90142Q6533B6987J4412O6682P745
5745A15826J3492A1315a19192d1228r3402j9890D7129J1465L6143M6963o8571
5756G3129B3737i4970j2184K7238n6315I660R8685k6417L7612n4804A3781g7543
5769a46210d6821m8620c8724A53792G1212J24L7560c0666m3455l5097L1161c8715
5782e7115A28546q012A45J18077E878a33222e1151k1868O004f926G8566M0081
5794A18647A2448O3294k9668a41389d4868R658o7929A6812M7170J7711l1448q015
5806D2230K5159a09384K6489G929a21922a295H7484B3625P4759D8392A0517b3343
5819a22921b2233l0995j8888I5508m3946J8350K1005b0271J0122q2827p174d398
5832f8561C3811Q1113n1323J9473d702k3500l7838q0139e71k9708K636A71207
5845G4544C4869K0147f8727o909m7858e6975C4554c6865A42163O998b3957F3396
5858d6132j01657f8435r664A0936K8360N0050Q3147F619G94a9374j55780g0325
5871e5587b6474A06362l0766O0739F7946e5782a8563j36434M6675e634n0054A23559
5884A19276E2475P6431f1438l8771L1372q2414a5023A1494N3079R6224D4178M5526
5896H9704f247j60883e0135o4330L3532H1478k8401P6644k6646C9899G470a65730
5909g7403J2256p1464A06961j8126k4685J09897A1014c4881o0877n4605d3838
5921a07867D6774J27512B9393J22091G5654a16266e4237r1652L5938a7398E836
5933A69231p0304j6262K5444a21204J6167k51m5515A6711R621J03460M8538B7772
5946G9778f3264j17787g4513o3093a0289I4783j3567J29121D8447b2983A6556
5958b10214P2659c3406j9470A09531J5942J9813n9034g4358c172j47716n8688
5969b09576B3264a4804F2128J23302q4810l6711e2764o446m5708j14186B2157
5981E6961A516K11822A02519d177E130a14018J3602m0428d2037A14560A3377J29137
5993A42514J3915f1781i5p2482p9415f3807J2153G8963P188j7671Q0280b6696
6006e7968K6126j16864f0857b2242C5580R5305D0692N8858C8915a11432b1289
6018a00922m508B4152q806R5459l2579C3832N3293a05295J8170f113j31569a1445
6031G8084k8659M3969m2869m406e7881n9738H689a08346L5771A25900D1566J6822
6043E8388L6913A1879d1744o2540b6656l9112m0130A31393n2931C084J36323F846
6056g4934K6266l9068L3680j1932F2139O7762H91J00138l3261a15297d6051k2530
6068f8581k3623a3730C0819Q5221n3064j8691L3232h3865r838M5712m8352e419
6081C5127N2294K7681A1173L8752b4679j18724d5146j7534K2818F3549M024M5462
6093A13035D0814d714B3030a38453L2179G595f2324C3869P7720l8644j0257H110
6106a1787r0710k1054H879d5495a3627A44282G0637l0956M769c7562m9076k2842
6118a09480c0195J0134q497A42837m3861A1261O9369d8048p0359N2854j3532a9650
6131A5867P9398M3328B5737K2247a0092j41902g3194P968O777F2844K6724L1379
6143A20947m1662E904a7258j13804J5327d5739n519F5497M0336j09N542b5637
6156e1580l6950p0379d2603g459D0481J01063l9855q724g655r9672M3251q8625
6168a52701O2545F6665k8795P8207L1016D8444e926j01418k58p55O962G9051M855
6181H3906p158Q8841C7324d4173l6451o5399N8013K1868E0515P3598n9250Q2629
6193A47492E2343i5774L4783q9005M4248F331O395J22546j7973n0135M202i6137
6206a04652R713l4907B9125J7932M0557P5204C5354j0027d1014j08091O5544q702
6218i2263h29H4517j6674Q6543E2611b9726b418j54677M8224b5212j7175I6178
6231I5904J494l688e6761b5081q0671n5249A7009b6766C6245J33647F0925M266
6243F5191c358q2917J9451p7814c2667C0197F872J61291p8299H720L0412i8264
6256i1148m037J3589E8377k8307Q7721J7600b0227C3071f7590p9757d2990n0259
6268i3249C1140P3860D9359R7409B5545e1684a9372j26066P1311c1706a5010A32729
6281F3468J7631J031i2164d0459l9897m4700a403D951R6537k816C2018O5414g4937
6295i4493a3818j28360b0805F2996k1786P2679C6168J0288a3564j21878b414q2211
6307h4625j614A14026B8250L0353M3089a2098c310p9072J4530b3723o5046F9552
6320F8937A2712J06997b429l4720J3140p8085a9001k9742b880A09426A3328O8837
6332H2165l6169g1600A2111i1033J4468A7123d9161H5236k901A0878P4095d0538
6345d7018J0003p4000H633a2101B1741J16669A3791K7918j4835i6537d1353l9647
6357h1000L2804B9121j4125J11443E7485A751N6312a08790K2499b5759p0490C7255
6370F8713P540L3346i134B2262f1666r0736a0892n6633a4453A38763E5257K8579
6382H3836l0089d7404p142q2911f3530h967j2365A30495l3334m8301K5634g0066
6395h3952j1558j1055B1317j0454P4634O0110C7343J1556d9802p9779f0166n2238
6407a12404e520H5135C8382J05132n6577b4054j879r0482J5683L2384b7697A03613
6420E9007L3543L5612d3738j5868j4997n7295e6548e708G9356J0463j7473N4047
6432A26393b6725p4409d6209r3176f7724C3486Q293P4818k5334j8794A7026a20071
6445g3971j9004j1076E0813O210L1442M6436C6934C405g7417m8138N2906p470
6457h0119A9173P2884r364M2984D4516a9494l8069r4892P2293c5532a3806A14123
6470A03040j6065k0795d1236l0143o2276L0758C802a5051I8479N6252C7113K0704
6482E7817a2635j16525K5614J6109a8172C5575M5626O9114D7341A2172k071a42991
6495a19788d0097N314D5765N4620K1382E6870a6855g04j21171j9870c186k2630
6507b5816C9764R1495n6401j5867h923m5539k1721o0535b3239B9727A1875J14345
6519A26220l9354B1628q482g7481L172n785J6537E0590j4786L6519L3769A1263
6532f159n0581k5120L2131k2391C7166L5299B4707Q1481C3603d8452K1187m6372
6544g3637J7028Q856E433R1153A6918M9103J9148h0580c0002M585q0135b3518
6557H060M4207R218j8378L7412d1058k4395A812a05412e0937C9691A7656N8521
6569G6177j4148j5362c324p7061a2721o6284p215E7679A0475M5316N3018H151
6582A3405d8058k1434K7437n0881B8277L4138B3759R6706B6989b7240f097r6204
6594a02301M8052P654J9493I1389D5620K9702l334d5096b2440n6468r147a5711
6607d0630G9206J1604B6998O5675b3942m7076L3465o8035b6645e973C8202Q8030
6619A26232A7169M0042k1073a23152c3468k4596k8612C7734K143M9848k2824A8981
6632D9422i9050J3825a1256r1616B2056N7655l2438N5134B1898H298d6015p4589
6644a20604a8219n5690b1944A16791C3827N4980j8835d8879a6261q9520K3707
6655h2074a1951k9274I5310j1502l8130N4847e3581j0158J2893q1787e722A0128
6668C8964R4765E0503P161a4890q8888d8460o8555d0610F5461B1176J10873m0904
6680I1145B368R817a18820K6476L0870j5289H1007j6476K0213M8782b7335P891
6692a9444n4080q1826b8695r976C3874R7400F4650L5424A4323g7226J5915q9388
6704a50699e1734B2965G549J34374m6372D1476k680i7166M139r568K1550E5483
6717B7694Q1214K3908d994C0717g0121p8611e1113j9208B4950O8155k6145O0956
6729A27916A5579b8786J87j31271f5349g234j0020A12340k5492k0894j4097d5819
6742d8639p2530L2979B2481a9263I1467K9136B0474L7883b9695o1007J7393k6951
6754a00260A2083J3994J6323J00099B7460j1541P18a17653M5964J3250K1483F2012
6767C7155O0870j8546b1738H037g7313k6713c1966r818D9383J7491j1780M4471
6779I9565a1824k1575k418q1557d5410a4292B0836O9121D1876M4266B4043h1527
6792a6130p3593k113C2475A4645M8547K0635l7447j2173f7567J5985Q497o6898
6804a09983A8478L7972B4294P4770m5571a909l5380l0563K4243m0504g095G9036
6817A8300O1753q718c6149a6052m0542j5083L4424J7404F8349k0845q749M7464
6829H6219b7267j8326K2334o4516c2802B008K1603N0347C6743J4227A1240f2936
6842b3185l5848J237A4394K081M3808o133k7008M065e3127N345K0661m4393b845
6856C2628Q290K6353B3595O208b3456n9257a4912m1781P549F5756k3588K266J6827
6869F1261A1858a7999n7983K9065J7441l9067D9322L2301B5794M9883B6528d8191
6882e6740l005J8661j3466C2475P8028B9647L0781j0279g4163J9166o247o990
6894f8234a7776B2289Q3021l2419B7982K7464f3334l3539d2200m1400h415E1235
6907G3688L5362B9855I918b9784r2988O0382J1739b4203G4718K915K2875m9100
6919E1408b9220N296q7778J1469a3568j0174F8801L8273l4880j1565d0389r530
6931d9919k7494n0816C469R003J5187J13102F4519B0928d521p8053O046k5760
6943a02288b6433E4401A9552J02485k4359a9688A0034g2887m0338N2679K6938
6954c3608E1372l329L7110L2340b4968O214k3188r8763d1864a2903A5487P8109
6966I3596l0818L1242A2415f6444b5322r7537M6007B8579A78R3266k606D2631
6979D9203g3128L015J761l5333B7866J0973K1207N4423C1768k374d7975o8047
6991a16022d2270m1564g346H5609D1879O3886n1965a4954r757j01682e8870K8202
7003c0668j4266A05226l2944k0707L6409c7093j2352l0538k0947h303j3855G3521
7016A18125B0518M9405a0340q6890d7268n2502b8588C4955P263P4930C9039j6589
7028B2450n265a12179N6004l875j802G5836l1872K5583J3169a5602H356g5212
7041i8583a6538m2670D9695L4602B2665O9564A046d6737b0278q0638c3195g825
7054H728Q7279B7449K2156j3502g0526i460n9412o284C1953c715F0733N433I719
7068E0853d8069J864b2382p2391A9770J0561C253R5216B0502q479k227g7058b2882
7082e8565K6315E3486c827G0015k693b3230B4155e0629j5993a7654l8690C3092
7095C9745q886N7435g546K207j2467p8010a7349k4377h610H5870B1335M6725j9760
7108D8300d9200a1740o1975J0344e600j8575G8576j8262B4629N1827d2958j5003
7120e7961K7788n4253a6387H350M1326L8868B3438K9444a5475p8085a6963n6201
7132g3164K3402E1266j3912M6200l3501A0643l604i3219M1621J6863l6355F0661
7145F3957k3904M3200C092a9647l6893l1697b2001k0245B1035P3654C7472L1937
7157F9409B6063e4417J3447m5163L7518e647B500Q6370k2828k4198m913f1580
7170e4416p430j3137A2643m01N3916M3004A8417L586b6157o7150M1227j2711a1037
7184D6738N005N7328D4019a3553M759r3148J9713b7820k21D8419K8337J3786k7347
7197F3195b6858L317n8395k7017a3873p52C2968Q0154l5838k5143a3497m6232
7209e9729p023m5671b9946B2648j686J02542l1959A3782D672g5406j3346J0860
7221g7892K0671C9831J6380L3944J5807F368a4424m8651m8338N0668K1605C1142
7234I0546k1993K1836B5281d8320j2983m6916M7145i734A6902Q9737l3980k2740
7246D9919k026f6977j0847J0154j1506D934L3073M0226J5109B3633N605d3093
7259a05977d6800j6316a3929G2579j1426J6737l8363d335k0737p3343M1217K7076
7271c0122O621G7737j7063j5437J5017b0045j2653l2731j6560h788l037D7020
7284H4443B4620K9759a941o6952L3881m1481c0625B6334q851O3190l1070A8125
7297A8478f5277J6009J656q237C2238q220K9510K4084b967I832c2137m6833c2578
7311d9672A6938L5589k4846N6217A2462b3984D219i3802M1915e396j3156F0812
7324D6291Q345j2414d4811e320n3867l1883A7214i515C1482N5280B7566J1926
7336C9492a9195k3536J2495o3520f421B3842D590R0955C6789G473J1366f5699
7349c2554k9328J4299E6471A0936M8219J5032a7806B5708d1996l5999a7589l7924
7361e5513B7896K4907A5614O9849H920a8726g235q1054b5443l656J2935G9808
7374B1380L1865L439d6299h273m8339j0978a901k5650F0332q42A9277O1323c4668
7388d7732a1221q7855a8681A2449o12P6335C1427J8139A3592h0758a6299o1307
7400g7606J2311E0128D453O3838J4429A3199O819f9163P670K3102m6596C7094
7413D7685o116P0709I638a0418j9897p1759c4757k5010a625I7093C8566N2786
7425I1352D5096e6553b0307p5752K1675g784j3177I4908j2858m0558K4467e4307
7438f4674L56l0019I544p11N3348N9970B2292J3120b0287r0478d9148k3605a4113
7452E2772p693P8185D1073a6325C011a15378L8269b1819j8951F9839M7M213j30
7465G3969c8575J4552n3696l2379F99a8398D1705O6600D6117J3066a2350n6003
7477f8353J6751n4441a6291B8795j1983R4566n3144B2409o291i2951K8672K849
7489f1430O254E0131k0182M6630J7587c223G029f7574l1252b5587l0610B6782
7502G9238l4026M7460B0508c5620l939o4042d2993K1059a042I3968l9843Q137
7514F2262j3650e8893J4928l1877j633D209K853O8781Q790C2852K0922d7963l1964
7527g9927L7559m6987e583D6001o252N6329D6465A3083b0379p4452M6216q916
7539e7531K4875F8136k2396K4917k626a5477o691m7513r627b9276J845E6733J3651
7552G0384k7975K6065a3536k7526j177n1100b6465C459K0678O0462D1820n971
7564C5849A1315e5004J5351l0843K3042C2346A3244M7577R168E922O762c4694
7577f2324J8275k469A9868J0232J638M4754A0661h178L4n7142K5525Q222g118
7591D5336j7457K7625k1376b5515B548d7361j4340g282j2323C1874J9535k5345
7603B6064K0615e245k1568O719m7813b3906g85A0237N2001k9775L782j3945d6703
7617b2364k5891n467A1401r7L8607P813B1525P624c5989j3043J8325m2977C328
7631C9955j3730M9170C1021B410a4058n5555L0839j3974b4341F7948C3689K1554
7643E5243J0280b1966J773l3123k0919c1606J1974E5184P582k6631L9472a7745
7656e6635K3713n4688c5652G267K7433N0650D1342Q125I960h2554c7692k8973
7668f6665N332C6460l600L9650J129A2778N796f8880j0367c3418l1726B3811M2718
7681F6529j6846L5583A6871a1307k8869o6103c5567J815i835I0739l2628N620
7693F3731j8658c5214j813o0190L6021F96b6484G9843J3594B9119K8000c0323
7706g0123Q628k0149E2K613M4429P8273B6887j840D995a01609L9282Q6K9599D0453
7721D0785O7670m8144a0503A1601i5752O576b8034k2142D6067K5587J288J1274
7733H4216a6222r53m3803n8740a4239r928A7506Q9829E3455J7889A2670f8252
7746d3486o3551d5747B5558C893R9753k5354B4794K446g5386N564P466p193D2599
7760C2573L2157M0523D731J324e1058n2007c6547k0481B4426N3281C0776O7491
7772I8267B6283d6233b2825p8741M7594h626a577H8836D3313Q168N626f8559L0616
7785c7943j8548k6898A7842n721M3349K1335A8873L0126d4490l0441b1231o1210
7797h2441g76D9241A9915O6593C0529E555c880q4191b8066j6098P322F8833B4240
7811E5499R733b7776I8e6437j7105h668k9469C9762K1369B3034M9608h219k3930
7824c2149J3371o8547a9556d911a101G5964C1672J1773j8376e3873a6035m9303
7836f5338O894B2161h823F0514P611A2208K8453c6426j4381J9395m4934G164J8240
7849B5404J085O1548A7361j798c76p7508c2264k1162K4685E4534B6307L8383j3164
7862E1526i086D217f5990Q714b3148j9261D6833L568j7686L9760g049j5535j2447
7875c5031m4828b1076l173A7257O1983B4096L0842B1960e3945a7827m6968Q731
7887e6064E020J825N8853j2834k5096J0693d6932N313L105l6933D837K0391R920
7900C5148L8408B6331k473a7281m5755b9573l5966a8883E1555B4521M3616j6862
7912E1275d695O60n7863P472J5471j390D7517L780p611K4716d640j7288j6810
7925c8738l9447c3300Q703B6666N2707l7342J2102A7986d4065M510l7628K9639
7937d7544D20J4657O9922k3247B7620L725e1426j7877J4057n944H010K9227L0309
7950F7546J7016A7916o760c6500o4943d9112P202i546F5579K732O385C4526a7359
7964c6283o0627L1183a3357J489F9760J8275l6613r788b5792l2043k1953K818
7976g6970c145A0542M3293N1749D3033j9097a5643p1211J8708K060a7617D1107
7989D6202M9968l6125d033p183p0349l785c5740J2112D5589J9218M933J477a2791
8003c5343k6973l0697c1666h500C3968M8036k5445M722B849f0928J8658m2905
8015h5175L5928B0942J362N1004k019C3914j6400f3388O795L78j3487B8497J2339
8028D0836K479M4666B6862I86c8201m0650L3674j1315G450N6909B9683M6554k6457
8041D9780b3898k985m8438J7701b7973a3035F7202j9959o17K1154c3613m022j2361
8054d9996l3312i697g58D0452L8250B7249K5838f425o2584c4125m0669b6835B9464
8068A8542N8634l1920A3219L936g1587J9160J4662r984D0359j0656J9536J9618
8080F8857c955H907d5652l5905a0930k6310A2963M7559B4232M0700A0265b7824
8093a4735o7476b3230b274j6074G1166l5057j2569J6596c9272J2970k0823q415
8105e5540A3770a2144D5840K0966b025D1377a6241l8477a8159m1267c110A8929
8118A2740O4990A2722l826J0722g0096b6414m006j1152C8521A5159L6928J124
8130E3211a7447B0134c8960k3760a1157l6190B1272K5735B1439N0552a14j3737
8142a3851M528p2329b7794O570e741F8139B7462K7697j7931d2072f141o0211m243
8155g0595I650a3035E5413J1179B8443K1709c4327j0620O977n4114G13J6527Q653
8168B5893P0266C3390j0937e915p0161L7920l1645c1031E1557k5350N8228k3307
8180F1128i822E205g4711N710c4229j3843E1972M499n503L1069a4208q991k2291
8193d5490n3719b4415L90B1094P2080D0421K2999A5371e9051K4136n0116L6325
8205d8706I567k889Q2583k4276B6664L728f0700K642Q280j9744A3605J3692L6214
8218F3511K2872A0212J0811c7958n0304c2723k5942f862F3745j8866L5676C0947
8231a3362n628p2606M0944b3078m200F8713o710j3818O661b4360q309l2762j0181
8244g5612g687m376D8407L8916C4400J1878a1242n1366J4613k8451a9402B0277
8257B8632O3900m3383A5112C182g5146J6627O111J3394D1228j523K7846N295a876
8271h701m6314l0480c4658Q198C2431L1118j4454K1164E889c9995l251m1118c9068
8285A26J9973N1738j7284o302A6656e8201J2931j9814Q569B1480K835L2583J3296
8298G0194B5654A1882d5649k2929K6522j0281A2972L4427r016L3779B7351a1202
8311b4447m7915K5624J9523d695E4058j2655R503j0519b0767m550l0628k146i187
8325d696C9286J6583k5510R165a1605l0603O403k6691a5043A1991M136M8087k9015
8338C5199j5503p342d4934M140n79M764A5968M069K5568N614A0696M307b8512
8352e7931b7369j2910B39L6798p423K1127B3258B198a3236n2007L0094J3733K600
8365a8816D3483q409M172N471a1604n045l3251r145a1043n849B8328L2026B7367
8379D5483C763c9846P848l2662b3027G457P83N5709k1423j9666o081d6488Q230
8392c8258r812J723B2912r023L1766K1074A0084K030c1813k7638K8526j4533A1785
8406C9344j5198M8185B0220a7255P642n6857K4413J9068h784E2219j7987J5337
8418D9569n746c4010a3518l3839j8791e282l051C9338K4647B8424J5741a9089
8431d1388J6283m9616a5338A5670L347N9669C4126j2730G945f2424K7019j9919
8443e5324J1419C8054j6173L9308K233c00H254d9946j6113b6548k4547B6889K7500
8456E4389j4217L6361E034a9173j0039n6147c1211N15C019P9845C8321J8031k2000
8469C4352e0676K1288m2968J2262F15c407G8753r887B4703K2380d8415j6599K3143
8482d1871l2682A997K6794K4159L9998B0067J185b3909p1537c4854j8344b1190
8495F1019j5530L6488m0526a6600M107p9503L1204a5054j8611F4255N289k0175
8507D9369J1608b8409o292k2263k9840b477o241C4434N9451C2173J2404h222n5947
8520f4169K6608m1007b1100B9687A3429P4900l5701F621M421f8829J8228Q769
8532d1832k651D3526j7377K8924K2941a4808a808l7238m0302b1064j2298B1383
8545E6770B7412M6075F010c5986a0427o8215c6614A176d114F1747k3742L814j0057
8558C1762d8881a8392l2328j0550A7792C975L5661K3946A6270J5853b6845k0446
8570d7291K0513m0808E404K3604A2666N9603B7789F914b639o1240L1889q108J6857
8583b3241E0212A7780L0657L494a4566a130m7311p118a4900j4183C6033P447B0810
8597E9448b746k4301K705m0715a9014g557A1208N2600A8929J8080j4357d8238
8610b3049k4976P484A4864G110M1768o088A3304J8661c8313o777a9445l1882F936
8624B4891J180K9630A3477j79a2813m6914a9412j7471a5498D3089A8978K3206
8636D2184o400f554b509m6156M948a5052j1049C5034K04j1378K6922c328j1971
8649a5299j0516l3763b0125Q543A1354M1663B5790J4763j9786c4257J2471l1330
8661e3116J2070B413L52M7119l581k1684O214b6944j2939J923j5878b218A7018
8675C4224K9424B4671o964a1550m8730K1621n086a8304C7733m279K8047k0254
8687D1247b083o526n1464J293b4837K984C6859J8252j0244O191d340k4594j5807
8700d4741k4738b5866f542B4152M6844k6851p428G335e0003M058j4854K2665A5838
8714B5496M1486q918A8051H354e2253q965K1838m776A7173K7796L208J8713A6354
8728a2284k6527l2030c5106O516D613N8306j5675L773k3573c1765n034k5335J2053
8741e0081g494A435N8900O60k9202l64c4471j6347P169j3468e599A5640K7145
8754D2785L2278B6848j1212a3977n5596K9537m568b0736D0408m072K8542k0402
8766D4476i177m6n1965L728b2570l495C8251J4198n095P335a3925j2523j4091
8779d0539l5110a5725O348A9207N3362l2356J638D788d9633J5904l2728L1516
8791c4941A9837G755N8196n408A2314M104d9227l510J1732o510B3194J875J9297
8804D4366L3271D293b164k4059m8185b8322n770F462M5495k1111L6464B1421c0464
8818a1167n7556K1191c454n140E2686j0353q131N377c8834J5071j3835k5636I605
8832B978K3649L8395A6563J4084a3535l5909a7549m0106a1275C0700G339N1531
8844E8870B7478C367N845e5753b6632O02p394C7979A5933J2500K3175a0738F484
8858b9572k1251c304l2942A4353K9112C717M5288I248a9031f017n1510a7761Q514
8871i247l949E0832A6549R047J2846c1218g721k5757j4756E451a3722C3970P416
8884D1386E716M0557a4636k3407a1408m7616e114A2600o278N3824A7330K865n953
8897A4242e3609a9551k0015L322C3296I496L4649M373b204A8734d4048p709a6192
8911d2129B5168J2146j5414M0609A570g605j1227n6021b0682P8a452F2378B3972
8925D1337j2118c3452a6347m7217J9408I120a1454E4023k882A8282K2414b7094
8938d2515N251k1233F388N132J8530M2758A5464O357d545o0806c1928j6190a5110
8952C8111j4834M1473k7266f613F643f1885R270b2535r035C9206J520O76J5952
8965E7354i454l050k5599l6787a7765l93A6887M9878l2428J5355H262d0735J3101
8978b7634m1321L2214F652K520N7167j3531k4942p165d6924M880j979j1476A5582
8992B3979K4486K1370A5820l726c2740l4311L1697j0781B544M5278q889K7853
9004F6786B9757a5586p656m5979K2256b3078f282E5261m508l220p945b9438l209
9017c2647j9060j0516h002C036M1491K1966l1718n311b2213l1277J4013j6836
9029e6313a2932B7208N383L4797k8167E074a2409m6922J2779J2341J3820C6847
9042C8848R855M73i157j1108k5653j1747a8278N899B5444K6514j5134M867c409
9056c5503J392j9348a9823E242Q033M0777j1265k0429E171d1221N264j093J781
9069c5269A5360K627J9381J7456A0719B685b5860k3258K2606l072C609K8308m724
9082B7193K2856B2317a1653k010l5221J7861a5348O066C6067l208K92K811a3963
9096b2320j0434j1927a0648L418B2648K4381k2481P461g8l6476J3099k2417b2049
9110I041L188L6118j5858A4611m81c6352M875J613q878A4124N318J1734J7272
9123D8448H650j967b2281k8056b0694j1717a589C4578j5860K8495k2765a1155
9136h051m0768J8477a4655j318C9724j1625m56J3786a4154j135j5334j9836g662
9150h860B0392K6451A6780K0100A779c4711J7120l2625b0067A2342C711M5053
9162D8764k1522j1245N603c6896J0333n517n520A7678H796K4191J5867E391J2397
9175A7788b3195k6032a5794k7554H83L2391j5672L6424A7668d250b009n7209b9021
9189b1261K196D5787j6740M364O439a6073Q015l8254j0212d029j1587C6253J8877
9202E5130A9380K4818i244k7205P641l7744a0554I822O432N4052B7435n229A0366
9216e8976K5424j2110J0456C4320j1806L4299m380c879A0336e1070j0666b2843
9229c8569C1461J9500j6415K8606a909j6984j1751m8643b2954R006A4167N8072
9241G2239C2638J3419A9837d6251J6975l4712J8922A5047G419N7593q638A7059
9254B6173d8026m404J5786j7360A6480J1267J5282L0551A2060n056b3995m9879
9266g3874c0859r992f77E6104k6035L5086C0210b3573R739n4130K2195a3324k637
9279a5961E6325q109j1543R498b6829o48j4468k2905B9d806C3280L4393B4073
9293C5233h566m3905K1960k6195a7185B0347m840N3201l1482H038q44e7687J9364
9306c8323L273K01B8910k816K2512O722e326I32c6164k5113a6125j3056A6989
9320D6805j6995K3083E227b1324J684m4217b2931d116a680E3407k0368l279o850
9333B2910c6908J0211j8713P037A3819A905L5597J2095A2175P542b6386j9170
9345d5556b2254j7996D545J7730l503L6021A5825a930o068m4524b3747K073Q463
9358a3211C2841j4886J7153m704a4819O786k6593j965e767n543B2036R792j4193
9371A7635J8160h859j1136J101k2896f260A609M182L4247A8535M534G053c3230
9385a5504j3945L443A0438C038K5386O114I290L208b1925p721J0050j4935C402
9399A5482p1K5830A6452D795g197l1317J4112k846a1213B6299p208J6478l715
9412C1854e532o39k7664q291a7225R07A9989J5880p184R807C362b0549n456k3858
9426d9863b2562h736H250L8564j2983k180A5621b7728k931j3259O827D730Q503
9439A3233K8989M977B0302l883b5547k1000R142k931i88B8033P786J7892B5270
9453B778a5744l8181J4269J1078i759C7194J581N971r019h349j1729k7670m912
9466e2660a7461P635C2345K0997k1322O205d881k9051o32k2697b1443F866J5886
9479B2752L4764k2936j2783G754d3807O321o639J0601B0221M276K3270K100H553
9493D722c5532j8358J9812j045A4066K7950o502J8072A1616a3660q264m0335K8334
9506c3925a6484A722N2360j7011K425j4535c0207N723k6927K305B74M897M2608
9519D7779R031B1037L135b7981j6755R214j9833A290K5821N164L3433B1124D953
9533a2193m9436K4674K352a1360D5831j4293K1321j7201a6668K541m2348N173
9545e1302a0169k716D2385J0792k0505Q818a9136j4258k889k5691d439D807K1270
9558B6077M2196B6912k672c648m8567K2169j9634b0371B9160j1683M0230j7259
9570D0448a120D565e1059N518K2314p200B9410K647L415J8669g921r22k2441l0892
9584f2176a2955o716A1363L9481B1536K5155A1887c2366a5790l9672b5970D779
9597e486E0989j7681j1261N332c2299R666q028j5239A0372B086K5290K1511H772
9611B6081a2772l0837a4452l1243h084B4765F589M3741B3948C921J663d6607b2698
9625b3250l547C1380A3156J5559J7762g861B265b7126j8196h497k0079A3937J7827
9638C1764A4259L5159F849a8703g994m1725a8626g583L300D2075A7818J3241m809
9651B6250c0115a1174k2919m620G295g264B9175J0454A0992K1535a8000j4971
9663c2971a4777k8104a974A1924j281L7569A5443k199B834d5599a6753j3302R733
9676b0322B7289H838K8519k280d899F460c7408K005h070k0038B0585R276j1414
9689A8447K6725a837q655j0109l0262a3530k207E526M0214A6800J5564j4521b7842
9703a7612k3716Q667A934F91M2083o510A7574Q170b6954n489L705j5884A998J2827
9717A4825J5735K1948A3843R9a3908l8274K4924j1126i599C2398n646K2796j9957
9730B9591c870m017m4803Q633b1927M321C9254L265n658M038h901j3361k1343
9743d3605j5185a6432e878B8150L3081k6824j527a564l9413J501j7261b5485A2841
9757B2870L7856j3930A6224A793d4453m673O363J0376A8636J6883J6779J405G822
9771i219k8260k4468K6755J1724A2363L8630p036K881A2941b3111o064l0255J8623
9784d0807g575H294M2724j777j8159j3629b6073j1146p840j39b281A5388K6002
9797D1390J4354B5014A0211a7248l0154R277J682h816B7324M881J7934k1306b545
9811a2551l1692L801J5946a0307B8885J1236m154m124g626j2570j2654j5280a8853
9825c505A9569K6317j5421k156C497b9809K303j4561J8005I642O250K6478n216
9838C7154A3933F674c2773m536R647j096A3163Q864R277J2220I281c828j8505
9851b2333k2392b0613J696C052L3232j1287J2632A5922a7714K194k4161R498f788
9865b178C3847m71j1008J142a9137m716l835j0688a16E686J5219K0185A5325M23
9879A5748f792l2030J8379j3200h954A9556p156K8175j5260B281K20c5663P046
9892b8617R490l850B1195j841K531J5170a899m16k0100j8419i270r511F799K7824
9906C4623A3365K1488A2412a5042O713l3386J8840b957n193C4996j2567k02P776
9919C0003a9426L411j1281j4579B276c048A8475K1945A3408J7756e107k8129a6398
9933d5073a3138A1060l723M1665k2258j2360k900d2428J5090k791k264B0754q134
9946A2620K2124J0746C585M867b8316k1393a8601j4465A0179K4440j1477K9064
9958E2206A2175a2088l837m3920b4629Q984e236D8721j9412O676o543b6511N683
9971b0828k5150J819A984f103D0865Q594B0746J1306b1168j8243J1631k4273b315
9985A7262Q640L3959A6861l991e873m9993K7043p498a7074C5155j2764K6031j3123
9998C5299h626c636m4244K443a4542o699C3728M784q066J4736a1797o623j1646
10011c0066l0190a1825e746A6048L9912B5186M606B485c8607J4054k7303K5075
10023b6781A6681o512M3567j4587A0827o17d2000N463L747o051B2045L871J1318
10036C7234J7061B629b331k2786l0361b4789l677H398L5669j5178K2367A4057
10049b3790M476l7484K3195e820K504D8531q558p675r252c1040K509j1522n526
10062d5579B461L114L2825J9047B0185l590b2197k3797J7294j6068f254B4483
10075B7496K9680B6170A210a1217m1908J9233O985R886C3750j557R562m680i778
10089a3579k7482k142a3856O61B5710J8091j6008P801b970k4412L108k2012a6600
10103H8J2968L4713k0721q916F540c3348Q778q011P544A0089K123K3833m62I425
10118F664b3553j0385J3684o932F985J4649PJ5897A0200a469j0309k6039J6307
10131b1510L370f692B4061m782R927n170f424l879j8623q36i861N97A7242J0683
10145B7925q338N240b245j4652j946j5262a4531b632H728K5012r063n275I222
10159b2612L4m879N342E674M149J6426O205A3118l232a7312j4661J1265k999g74
10174A8856R31J5202A7391a475j3303k1623J1038O961f544B4628N26M661n117
10187B4698g417o702j7805l030a0323c753B0375J5131j2797K970b739k3450L71
10200b5818j3837a5756F160P483K3329q861r937G032b9658k124N17Q341A3226
10214A8382J3843O456A1784D563b5060j8140J9157M54G797K2770m889J4169A6084
10228h178r018l0389J7610a4026b053C8038p015q8k677a5840r155j4677l130f777
10243B581K8724J4790k1950K448i949k9482P029j2626a0273A6391N237L0368k2519
10256B9477A2798b245m5180J2015K959J0838B7139L65J6656j608A71h389l3732
10269d2121o952b1657J78B1699K4217j4837J2537H79b3845n653k6588b3851d087
10283A3928M1315k1948n568A0413c8843P761j5231J4102A2027k25L5009o17A1467
10297A1535c4272j0585J7141q666A3592J6590J825K1046I891c557j5187l6137
10309e4881b4161K301b279D5347j5895J1240A9056b0831P095l3191J1629c858
10322e787D1613j274A9942N080b1129n648k096j5976D113K623J5090K9056A3773
10336A7194g807l4995a8366j7973a0049B2848j0337L2695k0932a728H19d0426
10349b9158J3131o416B6213n349Q805R299g522K08j6965j9848g862r584I857K7643
10363C7500A6683J7797A824b2307J1043l1615a9011B030c648D1675j7719n031
10375A8925j472c1357J3125p594o832A1921E38K4268J6411G568Q983a6882j8681
10388c5563a3183k0353a128A7761n408L3408A6005e18j935l6473J8793N77L845
10401a5711B7561j2442J6295j881i755a680k5791p175h579p484A7138J2193j1661
10414A7670J4847b869j0628k99l0075a1292e085A997L6486A8922M588q751b6226
10428a5056j6101N853H562a646B9124M859A0265R703a6243r904O703j4761B031
10442A0425P905K1617A3516k611c081l4386J6884n712a2248B3661r389J9873n490
10455B8655B08b400l3620P93a4250m204B0096R073m512J1238f11j3726r582j8827
10469d2746a7056P074A1880K8166j3745L442H672b6017K018j8198J6022C955N223
10482I178L1675n306j6393o623b7652q271K542R79H434J1896J3906J2077A6117
10496D124b2619k5918J5842O352B055L0742k537J1555j9869h504j2111k5696P998
10509c8313a0765A018L3499O031q860p732a3343j5297j0636m183h776H294K0953
10522B9247J6559j9690r052f367l1203K126k219a1789B3494M703J4458j1018G550
10536h524l0008l705J6676a1513B2675J0109K96P73A455a5151j6648j4541b1488
10550g100A5612K4726q475l659G372b3927m546j2722J3742D396R855K3631p4A7931
10565G506b4580j1182N108r73A713K1855O420J1167A4906a902j6498k2317J1148
10578b9569N837f36B8890o05P847j2956h871p495k2536L952i343M196B9031O812
10592C5843r977M48a1527j5546J267j4217h843E198J4483K2350k0819n063e554
10606c5186J3366j1733a6700A5363l25K1478p530B888f22l0331O62J0953o71A6018
10621B2737j9R811G66h095j0455j8890a1632j58D891K6077j3746J1526I472b0800
10636a1469k0485J0605G50c097B8478l186j2124N177a9041R46j370j0372C085
10650C235J0933K0189A0525M996f239k5741a0532j6723a0126A2820D919K9288
10662C4207j1394F08M864c0376J0542K481o359A4172m047J1022J5581H04N37a7660
10677c5357i283j2616B517K4065j2033K0952A1362a2914N809l0583a8512h236
10690i813C3219j2132N4M199a8367N563j3559r720a95l207B4230J5760A3516J1387
10704B4903i168k2357J4943k1418i174A2628j588L4493B0857G861C280c8948J6121
10717b2827l114N041B3017q502K0173N35d237A883b8904j1309a4168p834A7286
10731C2730j3143K0214C249a5037k362k9584a5567g769C631M0741B2011N585j1518
10744A6078b7502O508j8344P389F871C087L2823J852A3078Q053b4148j0584J0510
10757b4222j4704E035J1496P512K4813A1784E790a3339l4211b2388m970d609C4793
10771B0689K0400j7416i114J064l6875Q869a1667K207C5306q98q051N414a0981
10785b2136q660j5325f692F1K4015K4654B0485K138b389l5645J0541j3683a5464
10799A8097R15K8551j9212F521C81c9735M352Q395M912B3578M326P544L881b438
10814g521k1086j8137a8479K831A7097K3412j5037Q185D502b1570j285k2108K2292
10827b2671g74A1387L2332j2490j1286r090b8909K417p202L536I126M570J9690
10840C3386M922A1054m920b0591j5844J3064l485B956K0639N9J5774A4176d633
10854a2608k3515J2596O769c433B5449m76J413o433h272j944j7865j909f582c127
10869B0113R623j1782L967e240j6134K207r425a1561A012R875K0784j2362o294
10882A3015C702b3319J834j877N053E723L993J3311L982F585C001a6846q014R651
10896a5209k618I6J7908Q04J0629A1324d161m805j6813N862R924d258A8475K064
10910B0539m58l839h182l493j0263l390f723c213A3202J2771q532K324a609j7872
10924a9481L655r584a0331C750K013K2076p219q426C987a9371K80J612Q96F140
10939A0757J0041Q468F763A146a4018j3019a2445l600A309J8871k974J2691A3698
10953f230k889j9517Q703h093K742B1349J029j228R32f417q122p924o635f474
10968c786A6128J7217j5617J239c230j9274L135j2753a4336G620J769K7518j2218
10981B4689A0985E206b8486K191M91L456A1758O392J0070Q514E569B63b2272j7370
10995c9642a9575j49G020K4397o170J1630A1004a2048m984k6200J7907a0058D74
11009C7213p616k010p284b0899p19j4225j093A033M472K3608J3784A7491p16a6077
11024c5799J0222j2523a775B0829J151K6173A8247D103g169l7638J4711M909a1497
11038C1065o141J1012o109i340Q07k9910k691a0927K84B6956J1079j6180R327
11051C1182f498j5025l069k1277a1232C768J1493L0482B2783m471B206c4734J2321
11064b2413j1664J3730A5972k504K5179q390D964J320c0860j927J3130o358A7250
11078B5637l052J4641A599e290j2138k6541a6524R40F309L2819A8937R460A0168
11092b1775Q625k3710J1098E38a139C5683q537A3224N035b2359K177l146j0935
11105c4263D898K230J5492J3443G314L560a3548k0664a4784j3390d295B1657q243
11118A3414K3366A5847d506R95l3125J4642Q730q05B6892p724M511K77a0563K991
11132g572j6485q734d076o352A7524J5348A4164J0196b824j7388Q066k1825i771
11146C862L58L0896A7072o832j988b5554R963o217K406A2221F043J7106M518C040
11161G764a7365q669a0041j1985E771P082q47K0555H652H0e753k4734a4052l23
11175a4375M596A8894o242R595j656f960b947j8527k103g036n566A4719O643q943
11189A2419J2273i12q706k298j7386g950J252C275K3824j0176J596q714a5629
11203a2056j2856M363B287r10K0694M526j2973m29a6046o221M765o089bI193O150
11218A5343J7184A4343F808f217k3347J0356j732g419A8340k716J2828o570b327
11232g983j9006O84a2203K761A7112Q629l733L428b572j2025r826q466a2261a666
11247A2331J8775q920k215A835b4099J411n397J1337F964N871J7476k352A1304
11261C830b3515n073Q788R35G089J4956L295N568A0598e379j4705j4361J3638
11274b0807Q050A186K6076j368J287A3494a2252j0772r470N250f372D102K3394
11287B7496O249j4200o345a1876j5072j899N08d642A3197J0627J3578j6649H666
11301g911k5780M189M259a1066B0242O508O356n776B01a0008k2717l351J7478
11314a8598Q689A8994J7145q897j01g64j8031p538j2781a7435a702A6689K1205
11327C7894j1797o688D919b8305J726o624R833H340P097J9407q97I195m565b3498
11342c3865R404J966G879J5825K733Q142I630d980j2053k1417J6151Q475B518
11356C1967p729L747j3301a5375J038j8554N027a911d07B6857M264A4791K260
11369A7051a3117q012O77j1052b853F360R773K0173A0964k050c224k5139J3890
11382a4473p603R835A6001m308J7596r167c431D72b4566J860a0803n957A6040
11396A7787j715R397e431N05p277j8284f360l729D816K2477A0496R210C696a7228
11411f089j7830R353E94b055B5949q108H467N821a7022N902k459j1301E074k460
11425B614J2098J3215C576P295e960j7316h164j3955c643A5094C721K5596A1997
11439h89B877b6576J0720N870m157A6780n654Q099N409f517d80j7831j0256d027
11454a1196I361J3837A0631J3541A1a3345N169k4703a1140b105L49B9099j3232
11467A5867q04k356a8451P845j2258p0H636d25B0303Q684F816Q888a2035j1756
11481b3791J0584j4876e43A1632j151K3462A2252E258b052k9602a5426m282Q852
11494a0856B1654r718J7781m683c635d10k7713j620i389n726A6300O930m197J2764
11508C1797a411j0189p785j8490a1193M505F053K8916j6050M654H083b2906O503
11521a6403j6233J0987G989k602K6057k075A4446k501b2765l553L624l742G132
11535A6037P557J3808A0686A603a4677k2995J7515j29G16K6460o911J3938j5760
11548A8443h365m146k5950J0092g361b542B7830O56m442l631a2917q947n351o533
11562c3748b324E610J4766J6377j8300l555g854k2206P940o432g006A5370J874
11575A7244J6213j1376C152e119k7437P281O855i061B1315J285N320j675b123
11589i988j4656q130a2647N673A5691J1964p677K698A327a8560j34j2857a4860
11603B997R234J7255p543j0046C975b2862o17L68J721H211O878Q349L757I497
11618g45j6984j1913J3153o11B579J7098K825M195A0679d961p531j4324O702R701
11632a0413a653B2816j14n25n421h638o866p005k446e642B182J5959R971j1283
11646A6829m756e891j4841J910m886i234H328O280J3924r693E331c018k0500L107
11660b0411L991J318H369Q475L919J459D257b543j3193q806a2184M97D897J5796
11674B0693l114K899F705i453j769j1924P452e702a21B0127o00o138j231i784
11689a3825l282m890b553A175J1374J2103A1976j298c160j4938P351p839g052
11703E963K91J6533o994D718k358a7919J625J874r88F602L236N212Q326A284R79
11718B263a1082j3103a1243l038a99A8928o751J0756A0892g312J754k1337J1362
11731a5533f724R12B2214m085o35R91a0550o09o599p342b257N75A5704J1801A1069
11747A6151d347j6791O225j0818h298I687j789K3130j3620E753B711b6163N313
11760b0850L334J157A5840j566Q645L253a608O99k1629q819a0191l966A2118J4123
11774B6241j1097J3962B108a3717j056k0250a3376a520C700K8959j2510j991o934
11787A1224b3203L734q446M002I609D448K3231L794H081L751a7553j2562J0107
11800b0008m933D607J0984J475J8364A0236E93a0819k8378a7804J890c691B7358
11814A7352J2256r243i388J757k5283K138d504l079B3480N867j2037P173a0699
11828a9394l103j1732d735C425J1640K2370A4579R90c028k6384R870j0609a2050
11842A3429l100K4435j1638B467J648b9582L355R453k288A8257M28M046P763a847
11857d153j6008j6072i503j562I062K1881j4023J0884D541a8431L019j8701J7055
11870a7058A080J862K9785j1280r262j889b1020M068l574n750H092j455J5421
11883B2058Q043E471J104a3829j5609a3832o536B398J5878o148J7932H868d986
11897d366k5050J3865O219K177B2063p438M803k666a1816N456j4344r46g16n298
11911f014A4132P225I894P068f921q151L720j3937d954A654K819K2222A0695l771
11925F924k132a8982O688n981M331H712k615J5553p02A513M173a4430m219h336
11940a6089D252O686L103J0949C630a403n102j6497i923k804e311A8796p284J0023
11954B1535r605g349J932j3740r51e055r97A4791N068q546M225d257p133j324
11968a2714j1716f274A17Q666J6955j2504k448C082a8257L796o692N181D950J466
11982F416J4784N48G791l861a5588n220P007k152B329R858L441J0344H361a054
11997a0594j4977R665K693b040A8582q89L210o775e393n064j1161o81h899a17
12012A7029O605o289j261d864j2203k153o550i869D637Q259J5913j0344o958a090
12027b0292m00q46Q585G757O442R199J041F165a060j8724o613Q971K237G938J3635
12042B1573m32L868E403g880p978j4315J0017g733D646K2200m250k820q277a3993
12057a8400p351K582C70Q742J3143O776j4241n371a4176j1375L042j399a124A5826
12072A9346J3871A5077G75i786k0272P671N623d654B2918j449M413n717e616n255
12086a0871j6821j097h331b894B0746P317j0465K064e627j0526l792j0727f706
12100E368P832J7861j5378l003I43b4854M995l773J1417A4447j713J4941n138
12113B2537A133K74b3943k367a2815k284A2957P445l296Q951E09h024o510j6998
12127c1532a3053M756D296K1790j2932O328G513a5124N296j5300O937B674A112
12141B2166r76I999J395a4875j849J432q462C336K713P542J3373F372j38f384
12156b6761a0022r661d778A4287n455J6628j2541c574a203k2210O836g978n565
12169a3543A7210k618j636P702e290J537p627j3818c862m469G314J7045H461R250
12183A7711A97a4700P086j7069a1277C231BK3671r388o606J997a6865O464m005
12197a4406m163G338A633J3344Q625A033R450h239j1349f629j2715g20A2121n264
12211F857J8325G668a415A96b5246a0952P10O48A7028H258R800J112g342D41a7744
12227b1406b007j0389A0017R612I168J2984g47j0604M616j8095i596d022G98K4795
12241B5593j2607N13n971a7867h389j0336n26C969AK2143N06E931O450a3446q223
12256b1669Q748j1216A401J0018J461J6541H750B774d706k2585a3500j706f892
12270B0063o845J1257p590e695O72k0805L291f728j636A7563O339o440K692e640
12285a3171m109j1088g972a636A1775J7942A3718K127B98b1499M507r855a0570
12299A1108j32J8477o909E765A836b5792J450P283J389I928O647M843K962B772
12314c566j4996j2000a3380K364F084J9952o464L454F749a4722j178j3004J3209
12327a5695a710C922K0863m51q561n828a3680o185l210K258B00Q416J1280O055
12341B5951I485k731i673j6576P698J417g39A7071j393R742j0949b204n729j7741
12355b5674M737R323d688A7453K950j073k576c646r546q309l463i278E52J2729
12369A3281J2338j0919l101b611j5314r98m596a0534G124N843J1584p759E790
12383b0j7899k234L049M360A0433N424L864O57D709b733j0910j2387J2488L645
12397i897C873J4502k987L273G093h099k864j0701M186c748A187J5583k90n901
12411A0579j714i642j769m374k862b323E271P046R707H797m014b121j5489O214
12425a1396m938f327A1828m875J3127q038A795j61a5660P12O961j515H989K952
12439A1941J273L632c06k106o529j0757e264k266B404J4975p288M734F401i388
12454e107j1721M782b092o31A5363j834n570L483h772L00j392q849h8c2I272J3019
12470B2291G304J860c47j5106O624r381h000G105j572J5378o972H64K535a7364
12485a5605N474m334H541J668M319O824b031A15h460j5588g475n112B217J6432
12499A8649p584R695D242i886M013j9540J2601f58l67B2605o734k212j068a4099
12514a1855o423m064B797F60J5322J0316I926k29h293j4501J0568q753b594A1989
12529I183K1818A2254a269k942k0821O852L824P037A7967m694Q633j232f847J482
12543e365j6079m298f200k812A3603J0960q621O307b111j4172K209j5882h670
12557F71O658K2351j3127q75F687b3663R210q669N594I362l362K1385k944D549
12572F261b0235l863Q863l503I370P665R56J0564D555a562j0637j7400a3229J612
12586a1617C333K3515j0999P412A1358a4605N731j8629N464g62B65K4210j762
12599B2713r997K958a4145m681M14n656B094L656J1729J1556G784k65i610j5600
12613b5210J0479n701b948A7499m996J5257A3825b258k69k4074P920i157M02A8260
12628A6625n57L527h276l46r420n844b493q54A2861R440G811Q222c366j2321O398
12643i289j3909d995F147m88J7620j1410n127k667a9631P183p97m85I307l40P367
12658A6334J991G01J731a2136n949h287m564D130J1195n227P068C622d232r7j4461
12673a8790P917L514a320A8707o559N9m455i650M618j0210j025c028J251A2526
12688A6261E933O367d760o049K607j0637e417B802M171J2108H095k157G79a5132
12703a0144l713M729E564K752N717J108B679p85a0862m346M841k511E117O706
12717A1823k705P522F945h51o439j1663Q647J494a804A3170k955K990l455d149
12732f889o980j392e508K240A0716O465o562J284b737q514p87o062h703B066L939
12747F005J1875l951n096A134a2694o77j624J976C690N078O955J884E121B208
12762a1278q682O754K154d66A4022j80P435H441c909m077j1548M487O720c472
12777A5096N14J0k852h352j283r464j92f752d56A3145Q671p408k389d361j4141
12792a8502J517j393f647I153J885J3545q766E171c023j9910N048N219L011A1084
12807A3370O363l66a009n469j1744o000a0508L326G464J3810n133M422B115a3126
12822a4436r420a1115C51N407K0371p427p098D745b0490J004J026L126G141K242
12836I383J2586L082F048k025a3990j0173R150o15E471J0291l38Q148G034d837
12851a1096j8630a4623O237a35B4185p583O80n206a2341M36j1483M901E32d45
12866A8398L097A0178J707a0499p019L966r172B70P072M462J5443H873C188b905
12881b4153R782l041e939A3749m192J1997n981a672P98k2319J657g068l612A2709
12896A3957k123O837c834l014n187j2460e811J535E688J7373I194N812D227a3373
12911g491j4600a0892E908D47K1241p082D617M870a4898K578J445n838E809N73
12925F382M546J1346B163L213f531j2772e857p722b173A3814D422J6370G311c974
12940D19a8995Q036M741j260A3731m660J137L297e924a901p610q788h36n830F337
12956A4901C336R975a747q407c118j4803d826A082c483A8812F934j712K980a2932
12971e742l172l702E105d91A3741J649A209N903g451p053e243j1866H84O855l560
12986D179J2638C473j226j104a7942h272k184L399A0810j970O778k018d185A186
13001a4082k819d901k902A1074L044m610P124a949n941j161j2561e901b758C416
13016B0672j0074N26D319a4816N317r081N190D276l73J4543n73D594J110a3603
13031a6353L606l770E245N473K606J0256F023A4h453j5815J2088M98a697A6082
13046A3264P263p322f435j974j3912M887f508c060A6744J764l262j009g971o404
13060a4375m068l326d205A411J1645J0443r498n152c645j6270M194m062f692I083
13075A1266J1168m495D127i93j9508l8N723M484I129N347M115J543B245f554r140
13090a5694q310a1481N265F459J2421k526J053C264a1579k388q170Q636b42E871
13105A9191j14q120E194a5309l241J480J756D379N193O016N718A0009b33r399
13119i632j1245Q324R39B15J3931R76M235q373c735p251p605J728e795H49J1691
13134A2540M437l217l600e267q764j925j947c835C025Q097Q904p409o135c284
13149a7706L500J483e330H107K389O683l690B675b401j1995k226h101J181I660
13164A4467j372K335A085f138n474p803h263b806D077J3654p031R15D032i773
13179h777p929N384H20J652J2229l17F114M79i144m077J657j924A358M865J410
13194G633R915E809p20a627j3080O590l512c893A0404k780P607o234b280e07j4073
13209a4580J724e830l218I348J236K47M010a363p46o421r154d485q81D051J3289
13224A7340G561P259E341i470M323j0856N811D33a764A6364m871l505J618i164
13239h205j191p547B10P62P855R045E250J947d522j0130O422q793d967H438k835
13254E603J3095p227H53J795a7619O657K496m256A1358l639M908N320b105m72
13268b577o699q429d781m712C746J4577r123Q074B397i367L576j4966J0254a223
13283h62A9679p665j069j856a2951f171j0689j02C770D4J5291M375D301M611h859
13299a6434g649j1569A186P660j10J5325G828G91d064j8019a0868l56M994A6909
13314A0555Q978n918f849c307j5184o95d405j238A4554L805n715K882e745n978
13328a1723q01j0407c378A935Q583J5233A1036q84A68a9734O887p067i886I103
13343H743J3360o626B887E22a9216O0P074P9I349N683j3P513f5o311p674j4090
13359b8140h351J741E434J8233j0663L565C730a2454N96j1199J0083A160L875
13372E035J5659m268p112j376a4331j971L2q31E116L272N854Q613F979j887a0182
13388b0817Q993k069c07A3907k573R404H739c410p02j6252O948N823c115A6332
13403A3272P3P53c398m468q179m453b779R40A1798M678p399K062b420p508j126
13418a1054p146e125D725M44J4039p841D769E30a5481K981j169L875G136l2O684
13433A3788Q74C196k44a2236l023P031J053C753Q008j844N255B679b756l706j0068
13448a6530O684c704A374Q727M14J287m402e291j345q001K062c591c09H858M323
13463A3181o346l68c328o743R72l205b524E206P48Q639n241C113a508j0212Q02
13478a0918J648L154D137M194M080J99A377b85p646l923N483K9C232N291q65N005
13494A2663D668d545J36j0321M624c834b75H945O55m99j871e534m88n481j062
13509a2565c367A481O871O729o662j825a833q532M69n629e495D766J142Q697l415
13524A1190B297F77a1494k721J963L378D535M628N221L179B184a968r421p535
13538a8924Q335L929C248J0627j210J531E659g729j075j0200O463a756E45J4716
13552A5261P35m331l078g676l937l630j567b460D157R594Q336G701l745g292j1105
13567a8397N388l316b533I554Q85J0158r930I28a328j7551M038K816M455A2769
13582A2741K764O84c685m483r549k862e864b703A0682Q365n929J464a908r179
13596a1087k04q940h169A027M476J7454r530m395B252a7405M014k395L193F858
13611E417R761L017B911p97a2651p882R275j552E173R576l827R798E020c841m254
13626h095j5265a1541M681B84J9347q894N379n603a1041K535r963L979A795F27
13641A7087J149G280L142g899p015K499n510A139O777K105J0592G342B240d331
13656b1447a0283m015e236A3214m224R304o758b600Q25j8939O525d384k077A3530
13671A3649m534N490c911j824m274j0367a336l7G296J1376G015M907C18a1965
13686g473j0018g939D308j482J4286p452D451J531a3997K927J11j250F527l016
13700C511N383O321G36J951h744p193e116p820F89J0859m316Q398E331b290J03
13715b187j4810h120c918n84A2944m662Q34L70d540O84o774m822d24l598H485
13731A2693E981O284b741o635K905j0372d174e1B850J4682q215l146k634a2880
13746i506k072J009D627k059R270K131C701l23a0106l323e772p856B502M832j293
13761F041R253D358E35c835j2222P548J191c611A3862m936L218k821c127l57j1700
13776a5184J826d894J993A0366K928m129O45c777m235k044n606d681a96E233J1763
13791A6996o900j418a418j0383J248l361M824C766K524R706k341D899D41a2732
13806a3848N703l391C618P429K496K911B988b060q985p780Q955J471A755J3349
13820A5104k346L27o337f686k872o289M077c548A833J2397J624n798l743f615
13835a2869L67l062d781D700O638P873p786B576d588j2275L456J330N589H420
13850A3347L680n383F25e408r909j097N365e024H765P972j858k578D79a0197n338
13865a5535k866h812a805F506J1226l343n336B695a1884j641j424M420C070M798
13879G868Q790N81F174a50j1840l556K991K082C877Q078N52L655G007b525o379
13894h904q314O207N276D11J3804k9j414m361f936j176p607J368b179D65J1094
13909A1559L853p134J58f079q542L443l388b636E817K649R532q826D388a815j1911
13924a3726K926J407L406H964r37N203l61a006b06j2377j784e112j610E593P203
13939A2796l860N414E1d757m261r178h151b601B259J2880o854J729C735h062J928
13954f134q232L651A582H9J0922J727D479J260g793l065K416o025A201L455K867
13969G523P519C325K74i06j2873O663l551c770I484l375P520m589c41H23a4220
13985a0976e278l015I357j107j98L382a268j144n076r730c160l87C879J1939F069
14001H891B649g982L702j0395P193A453a023A3749l621D957M048g683k67r78m504
14016a3432D515j296O354M816A742M991c416j0812O342n151h69H094l310J2407
14030A7191G675a098E40a6623O463J585L831A1151k597K649K092c757J673r333
14044a1417o216c644l309E981Q529G245O063a062o595M72j2111f586A533J691
14058C224J5351q233k438l803a4366O349p057K593C875l91J1139J492B335K239
14072D574a1467m577P308o279E545L266O25R826D353b921n615j0211Q612L009
14086g126a701A6256o209N626p425h319L337j2058J03b918P61A4515J195o447
14100I263J453f924l956j86m900b339C370O234J2368G677o49d916j3074Q066n912
14115a5836d590H651j75J1852p713H39b383j3727J118O289j647A0021K345R79
14129A3345J391d35l964p315n480e949Q03D755J3018n016l48A887g495j213q414
14144a7122h355A56M247J2594k114o864C823a0749l893K836N45C028K703P474
14158A3205L049E228B199a0155o878Q253o3h69A0852Q8L788F006c042j517r605
14173a4164M198d626a394A1975j429R46k394d365m209k435j843d301A92Q197M894
14188A3283m220m134c376p963J562l559c636C842J699P803m578B274b565q859
14202a1424Q01K270L255D572J867M469M36C150b914n914k448M097J963B747P935
14217A0682l118O75l871e769k218l160J324b689A040Q757j224j304j845d304k231
14232f535l168J03b916C343K168L392m193n2A91g779l87j086d129D857J697L921
14248A0475j033A961C4h729l312L662K462D369L731j83L020C410d62n923o514
14263a2899M647K569B889O813o71J428l717d873j9o489K70a895G73R905L38m474
14279F542J847c907n285j061l323b795B540M812Q111F802k531a657j1306M636
14293h327m421f141D883L119P139l808A592d44j1676j010O036o41G068M209j793
14308I484N752A383c662j990j1273f987J927B945J1994l863P99C196e883j928
14322g811p633M071f35A795J2145k599n379J809a0469J228j465m342A294K397
14336C691R215N648F289p13f471r824P033n277a862G878J005Q245q206d20j572
14351a992j5151O141L499L234A1700l56N58P45b799l071o314k704b002j512A0543
14367A6310p267K172c153r888K543p565e092C133K272J4619H899D345a9j6553
14381a6572O001k245M988H641j471P830L45A353K35a2528l160f430l296E437O898
14396A2335p14M416A334d583m933r720f546b947B202J5072p050K85n134i538O66
14411h872o879g198B239H83J4888n0D593L092a1260k125L508l055A717M090K706
14426H513Q860D845m49c468j4614h395j645a175A1219E389R998o954c635J625
14440b010j2107L191b068j919I970q98j07J205c885J98n410o659b35j402C985
14456A3563F713K662c27r177K441p434d984A138m4J2568m478D245r51i055K046
14471g009j880J067D906k127N960K836B113Q22f424m889N445m934A855N545j966
14486E434P589D016b871K78j1120f349K420P78H900l095L620k48c647J286p126
14501i487j894a184l882F069M356n031N811a331n599M05n642d163a13B122J0638
14516A2760n876n32B894h841K333k408J234A771P35P237l15C690J26f427k055
14531h482J818k144I58L625L231L080E293A247c239j0035L004K974b017I197k4
14546I173M68l900b032j269o878j627N500K619H203N122n476L78b296l730l981
14561a0007j399N361B315N084N232l370k313a12r484j052j330e766C354J997P520
14576A2871J20D278e6j0478m679M168K868C045R154m54M45D706b175p630m862
14591a4667K451c178A494J2129j769j404m323f151m798k690N59a347D568Q191
14605A2759L540o157C911f900n044P11j012b497E977O073O052G691B133e653q067
14620a3720k29O223L643G640L888J935j754a145o629m341k893f670f0A0012M367
14635A4379j857k089a549q010j820m721P308B260M622Q710k865n330F19a2315
14650a1930q01K686C276K608O573J548C432a054q501n782P350R5B663Q756q08
14665A0611K974D257c711l502q229N608c532C4J2341k273J176m700f691j987l374
14680a2052Q5a014G61Q306L571E352J568e613p320M432l219a098G719k251P572
14695A3040o518B380b738j0793f568j403L530G455j485M061j154a142q53j0259
14709a2254J784b102l077E705J776j647P322a077l650k10p101c198e93B829R196
14724A2025E658J935C435h266K056m606K920B973D56Q087J273C560K226h536J015
14739g521J994m803D717B249J975R435B455J13c100q272e251k493b750G992C391
14755A2653m937g51B81a1984N453b761l629G695j552j755P364a803j03m631o249
14770a2786b785j455C263P532B772Q088C967e712J408p221L856A33J41J0236j743
14785H767l404J101h238K723k384l901A478P48P351L853C265L448d103p413e226
14801a1814b959H045k493R785F447A122e66j4361P090L36N05A0161r37J121J933
14816A2278b092l82q133n595c415j402H756M014m785L960a328n157j998n777f562
14832a628E049R454o745J5C863i816L24l744K302C274k56J0661p76B782J750i994
14849a3141L942k450B451N786J044M715D225a313o825o999N741J932e6A2743m013
14864H730K487D376f784P32q294K724c284B06J3125J080n740k592f502n043p13
14879a2258k412b35D639L981Q756G725B688d121r751L907q52c462G540R50P980
14894A6470q080c55l810j0460K680L362b108G507L575M14j092a695m356o229r51
14909a3231e466b583F951Q481n015k342a72r637j527k896f512B504M878O291j200
14924A2473F234F12h628k945m32L899D745M242K196J437C607i41p520m325M498
14939h288K352B833Q036L34q12m503b760m580n724L911b935C39R120Q74j988j923
14955F422d000l972j568q82a401C131L404L797k248l019a267r536J256J246b556
14971F123J114L897j952B049b0p182k313L417b677B261L791J354J231A467c360
14987e051o833d784i91A956N026j070L458C948b343k556l392O54a765A209M337
15002E546L343D252m46b209l217k336j027c288H01J562O708j770B062n36h479
15018g783j403L653C732j315P528k961B117a155n047k913L391J46E220J010j127
15033E103N578C262a910k727o614M933K418D48R028l865K415l109e516J311o272
15048a0477K912a484H20Q606K02l108J764c098l196j916k268a20D450J037P312
15063A2799F329n38b46j1061M112l684c813E673r68Q794n914b73c7j1027O2N195
15079e807q33F316K574P70K654i05k923m168q641f291J301C572Q377k471J513
15094A0991B860f984R08r107O058A29J322J3158l720m583j518h912k497k99Q83
15109a0825D428K54P101L132D670L8f647q065N163L34I45Q800P22O047E730a838
15126c983j3257P143K673b815A3720k938Q74j887e976p59n803j022c096B03J0760
15141A0963L938p373J344c254q652M172p779b876C527K726J1827H893C856b200
15156a4433M701j597M789G770O01O423l997b73A35a2832Q75N876p56G950K607
15171A0557l209M494b32m540l452r082f230J893A896J3945G714R77C928a0008
15186f603n735N055C153r83R888j923C695K69a0294J319J871k235B557J857M731
15201I145L224A864j57f205p404e152k425B46Q973l089O789D458c164k72p744
15216a1180L973b585N3I611k985K556m35d244p19l618k069a675A248O590L204
15231A1042n422O98a884p178R86k775b666C334K05P727k975k882H86i570K015
15246g555J257j7F076B978M730K024A527F48f565l214L813j507A956O045j273
15261F728J837D237b408j263o320K206b045g41H618m253L003j038b845r58l679
15276g482j006c127c19F577K106k190Q28b411m867J605l785c759C16M315N068
15291I699j963C592A071h026K658k213J704B766J098M557p47k308H59f153m335
15306a0488M017O1A772M289J724K021l473a82l920o200K198L303a961H137J78
15321H315j35k331d77n936n564K173b524R52F139N955m977j185a623p048k01j504
15337a0376M879D526K327N675k922B264g88q481j035P11d510D151P033q78J078
15352A1384C626b935m569n362N607L294C868P174n73j30C332e266l509m367M876
15367h266a520B783Q112K906o246C177f365l605J78n05f08E847L958L614n755
15382G664I16e109p720M012N27a66G320J416M430o365a216m737p554o78e362b387
15399A0540K228l000k193a839n727m372k128b902D09O803Q143n727j679a660r477
15414a1137q26j224c955E194J334Q962o356D198A93a1973J141J221K989F593L549
15429A0142J850O87A744a805p126m910f602J220D530P669l247L289A124d864j496
15444f360o608N220h43A596J1434l557k259j797h293J143j875m83I42L95O956
15459H293L109B449J782f917k523L153m511B70N148r44R372E761i6j751j0222
15474a2069N196J26L261H545l152M315k013b816J49q676K959b354k159F015K455
15489H470j004O60a292k872j768p274b021O26A843Q316m896J513B563f597c135
15505i154L610B250B27R412j984B159N57g686J462J468l793C340N16j12P844A271
15522C886b246p281c737l829b960E407j506N806m237i39H70i428K120K734J54
15537d420H336k013j215K795b588J058n079n819b850Q55D955L718m176M222b05
15553f141K141q339e806A620n41Q916k236l700O32h803K546l109l92B529M67N370
15569H366K843B810J164d981o650N737l094A855O217j980O357F178h86k967r936
15584a3789N948J428b281I989m628M949k459c950N8p635Q26c323O00H447J495
15599I942k668J038a708o377r61k873b805gE195P829m851j716A469i545l11o00
15615a0456K577C894J845M681M34B537j092a1470l41L503J204D701K905J964J785
15630A1355B566c232o717l755O278c603B612Q238M86j028E105c713l209p776O514
15645h184d03A150P993M080o102l053e408n587J801j888F83L848M204O141o411
15660H465A303g824l555J479Q67a17G673R58L460m080e99n426m856J530J836a662
15677F957L935o60l844b050m192k301k304e272B368K350P290k369l029a13q685
15692h798j305q62L344C170L928L659j09B348a526n477k069j31d090E277K358
15707G635R9M63C285c650l730k509L066J745I58R262j500M42D567f062k03k485
15723h750K17a942A858M267L249j854C438c318o041J884j676c386C337R14O724
15738A0975n435A900b433n984K516o35L079D329J692J558P04A478c160l980k456
15753i596b821l84C451L078J23Q30A456d102j901l151L884a728A452O212k355
15768E309J002k168c933l50k476k14C87a56G342K182l570j641c549l185J494m550
15784i790a173D743l93N728C388j328C5h517c899k439J493D615j371N571m64g26
15801I04f046l327M620m7D361M228l010M930a2j855m089m116c246J527G64Q196
15817H960j549j384j514f325b654q833M664A255d14H742Q40D170L650d332k610
15832f942O37l195H80K036L667N890C200J717b299q715L670j986a417F547q85
15847E662N975m232D82K9a1475K623L566J041G535J751K96L25a481j130o766l641
15863a3018b722J5F331Q336n874R44C820g563J447q030f147F99K617J1094o698
15878G712k463p00a0356L28L58M26D770K324M956q72C026o25h022l737M333j545
15894h971A233Q595l66K304D105f56m488j1080P171b031b1A2397m101J585m277
15909E604d788k057o307K181H99KJ0313M35D599J657d690m589K789o246D21L878
15925D299K993O742E956B568a331j2511O013l31c443H225m43M795m841h33j52
15940i85j1826R34d924O94H545J005j187J690a841m405j594m429c610c64C980
15956A2934E489K415A024h218P98k841L733B181J200P608j449B559d50q521J155
15971g816p70J252B994J884N058r37A008e52m480n812N022j163C39P620j133K740
15987I566C317a078l247o733N344b748J030F003O2R8p28c388j632k999j1a515
16004f85D855K491C565K629a74o465N53j657c273A798K604L156j230B965H08d600
16021e912J353k44H72M416L718M69A090h91m757l040K866Q15A908K506O36K455
16037G505A452a414j968l981R89J371D75M987L04j3j202b787j578j749j464b884
16054A386K692L979k790m05d50o018j21j885b824A341K046N751k184k412c80n552
16070e932k666K364J578D19L631L460J845B541a124l921l005K568L53A524N467
16085F991k95K972m607b137j629p037L199b120c44G825K052l775j361b845m232
16100g077k277N30b284B577J218O755l933k019a547o539N53j107c406E851J064
16115F915K909k089B833b278q671J088J848c486D403M224m55J667G37e137k662
16130g799m444f118b119D501P131k446j185B324g098k32n265N476E38M401P725
16145A2664j617n384k294f602k761o23J815B321L995J464M525E374A291e890o739
16160a2629L097K087B552P184k661N644D450c979P01r466K186d647a726I449N34
16175I983k355j988d826q01n456j072a290E69O101O253m318j162b513p472K124
16190g861k800b504E073J049Q547p059E66e92r383N33J780J614G929j645L811
16205A0095q98b84o22q452k725d834J469D754M631l543M162g01k766k032p416
16220a2915d113a04B604J0276E868J069B189i047M443m272R73B146L01N956J108
16235I511C818P56f980k146M358m182B883L286k287O969A728D20b404q234c567
16251e099K467H731m267N323l570b494N0n706k03b523k61F421K64l331N415a949
16268c322j854n507a484J60C428O374B512M968d03o741b830o420L505C552H64
16284A0596m864j768J007f445J892j099j999A439J062L262K327C402n12c224m649
16299g873c212k517d42E222j981O102C048a566N20q142d338j36J851G897k795
16314E102O2K933a676j405j913m287h97o16D044N534m099J702h52n912Q69m872
16330a0767c777E31J281R722m500k533j138f775J204l552K339B763n84M615L742
16345A0536D099A603e007m418K517l57A443K397L325L804E041a650l009o996e778
16361c838J425G040J355j168o56b537k506n313J584c931e65H574J804m305J045
16376G118a751o370O49k132c934E82N091N407l373l218d32j0233N95K228J889
16391e953C685K392N042j641D182b744n540j420J436L581B311N906P71O40A987
16407c889m734m543N640b967C647P337l03j998B079e179l301k154M621D9L350
16422C399O686Q98D840F9e402m629J110Q68E42N431L411J878E023a597j653p497
16438a0747K368L925e65G390K040j230k831b408k614m552R2c042A295N636L741
16453A0672l228C303a735n009q41l154b942A4N811N428l902B588a118o399o69
16468h186r35b954D010J826M292j874A024a159m506l708M258J118C497N523o10
16483H410j45A372c843j284o111M941i99b57A0715m173K49k635b640l487j288
16498g415R41i43A988M990K970C491l91c212m662K670l217a761D485J494K913
16513H892D064A958b745m176J751O61R68D976p43K066R3a70A49g532j048b196
16530d097D794K041j763L442A39c355m69o282M882h03F6P842l739K339j703d228
16547c040l573J251F77i28F941j21B552J861c889l247K320k101i04C077r33P020
16563I164C704j657a533o305c510k634b951D372j103M047j232e42A005h566K394
16578f172b345j860C442P78J351J954a454m3m614n725a363l75A715Q722D566K089
16594F655B726e538J015n973L978B038a401I550j884B849K849e607q99O67l058
16609h897f64B160N077O037A521K237d699n431d309m363b988F313j211N363m998
16624E467A41a275j1573e267K40K431H086k757L091J45a802j282n938k377a96
16640b837G069L874m188J681b417m220R00m816e019A187K350Q264l260C212D00
16656i786J810j531K166D752o15M779J544C156I11i256j239M161m43D886L881
16671H767j313M289A03b697l115o645N518b867A516R621l549L08C178f272J285
16686d987l786p23A252o08P599K077m353k423c979l922k138O17g1D156N207L498
16702A2861C106F36c118p665M171o0a141G216n14L861m021c213Q2p114J539c450
16719c045E437J286J560j431c591j468l454o27b142A075L232M318k423k427c65
16735h340J215j900M287C206R60N380m760j350H40f956J58P45J865D220J94R99
16751E413K398I67e28m287l037K277K226A232O049q61J682B602c837J09l844K703
16767d869b216A219O189j570q61o71c352k184m56r59b43A844J242M097l544L89
16783D028b190m222K475k514b757A535K037L432k581j626a007o009J189J775l61
16798d413C134K270j998M140B671a388j595m494K458J980A926M341J225q92k629
16813C971b74l471l290J162h89i5E685Q83C185l30c413l75j783k52a226a06C716
16831G450k814q36i42o701J612l34P90B062J967L041k94A612b51n915j208k7J913
16848e488A654K894K155J617C112a899k437m155M126a230a90G773j301J080k774
16863D778e319M31k704n00a402n06F520K508l518k730d954p04j085l204e87B206
16880D694M475D496n05c254o425J428j48c629F405q40M667k164D67b730o753n22
16896a0005M434b384D606L467R5k45b50n438j130l753N273b17D213P339E711K461
16912H172A363g717N50m664e321A064K880O784k829k639k341i152j13J762O43
16927f860C262K869J103M767B465G19f941l704M738J80A956P288p25J013B382
16943d179j092n895L369c263B3J0731p76m307l82e310q09r30k352A113i9H001
16960A1402C693J765d053n323K925l273a244D068K059N772C947B07b542r831e609
16976e123J134F787r61L570j184b396l89o046j293c464M54E765M476l428Q19a038
16993d250j677n691c772A87L045O297C555K518H42h175c122m413J005B249o99
17008A550P767o34B003J054e337k667L527k152B262J629R00N408A287Cb929n844
17024h773b369k478a646E318j773N734C059c523d94p392K982J853Q85G030j390
17039E640j821K254c842a734k900l801a824F32L922L820C533L534A26f649a881
17055g230a753F68K157N154l668G57P09e466K66b529m260B709N83J695J759a17
17072C86b957m802L486m2g92D055m35M151B300b896N33m365J098b436N9D668L51
17089E019j420L608c133N02m230P9b934Q01C278N091l656R40A245d289J31l875
17105h033b735E9K684O753l893k348D07g116R45q20J167B057M02O168O4C463B61
17123e633l248K001K338A58N025M55L642D078a725l594n548L473L293h82E819
17139H174l16l401a388m497l238K485b004G17N709L061l111k393c257n021Q17
17154g461j382a333B976K016M840m018B880c335n194r35K09c059D037K738J709
17169H484j103A251c117m180k346K276a349E633M049j492l19A102e944j732l059
17184a0735N141d06B913N068J999C739A214f590q35o65J950B596K440L481N24
17199I041D205C59e199m310K230J047B79N462K105K053C805a563k707m160J025
17214g405c371C82P252N37l308o26b319k738k418l367b401E60N178K492j418j864
17230D948a805n865p46J039c524B973K373N484D821A111e28o624O04K84K755D036
17247D568L209M49a22k615k362l747c182P41D469M187D006K032H98d588Q05m912
17263h695M272B2J964O724p94C685m57f426J720j710j078F60J285L973J590C405
17280B093d295k241b990k178a75E412j329L846l890I94a733m421K878j857b245
17296D423j77K156q49a801j6l361k199b686l54C603K752m59K147b69m096Ml508
17313g869b480g67B355N273C240K48G28e271K445m373J743B52a245F845J683C217
17330C805d561m88J499l940h29B485O99O977B214l23a117q256d072k918f97C680
17347D366K878m74c730E89g007J805K265n88C084K561J56L210b017J49l737m472
17363a0077b287p04B583O235m049K372B036g398c636n828M395A298L56P286j369
17378G571B145K402f687J017Q88k676E53K383N261J726B643D43d533m822M277
17393e078J31B12N718p0K398l817h59l465p264M480K643d82G102R07K61l078b629
17411b793m550k074b708h01H231K26D163L659c580l579L93j857a116B97K910O973
17427A0180l144j917C73i020J761j623c934E697p56N234k694B101C38i009o33
17442i642M325K252D616K260l79L274A246e072j150m460e329a366C029O066k090
17457G005j10A770e306j810j572J869B21K062N593P31m291j725g275j011L737
17472d549k461A98L667M916J044C828G95d297m825J928K083D08O608j701J021
17487F336k263a110l083n568L916K909E64P677m82r02k680b200k614l363j126
17502i303c938A333M743K550l872j063d16n460j96j626L499C369Q08L977l436
17517D718B161c35m936k631K245J827A688L522J876j66B50a481j280m312J406
17532e667b493C007K989j945K113k840a803p68k314j675b587A395L534J503k569
17547C863j885a305k506k197J153a433B014K658J794k910D83h50n577m20L190
17562c657J687F23K711L277M04ik791j843q78J436J545A988L074m12J088B211
17579B01c341l007K856J723f5E647q31R90B469c336k183j335J171a39A247M253
17595E500Q74k154L11b436k379k133j385a809A477K189M092j911B569a570n598
17610g168K515j201K483B084K739J432n44A389d90m389l166L591j15A870L672
17625E542q66K345B223c833k253k324c426P43B931M692k122J293k943e736l42
17640f078k255L213F00O61N932J088C648P37d006l587J443j685E62L791K307L300
17656I960C667A594a977q667M186k11a959E591J93K161l283a051p02n656k156
17671i565b935r0F213J22J503n00b553l52l311n163a665K40E801M614l998j89
17687F228f70o493J112l743b682B157l7Q163m150B478e17p585L85N18J836C961
17704E431Q43K653a23A71g193k547d087P20A947P934l019K026B133d250k050l267
17720i567L325b165D701M751k637r92B023e387j13l163K15B70K045O326J9C479
17737C174e456k98O53k662A006K150K399M557C080E46a615o078K660J33h64G107
17754E434K411l422b050j23m632k095b228j081F376K086l535J112b177k783J79
17769d781m141a042A86L808M255l737p65g7n840J053m731d313D009r83N301l161
17785E166C32J073f131R10J674r43B033J490l14L005G59a478j393n115K542K028
17801c416A489N687l303L249C015c869a701o165J551b693a314E384L61j324J091
17816E512a490j918k977j81f39A7K410N011C541P01c5m032K56j935a095N00B720
17834G563j601B916B80e468J202j037N22C340j49J735R73A352A05c572k170J103
17850d639R96A089M123k153L821l248a303r25n302K373K515a294E658M7N24j494
17866D735c255j261o95o68K803e29D971J428j864J376a041j672k379n32J681A452
17883C404L855N01B620a181m377o9q52K735A500L626L462j15D168b784j926k792
17899g502Q73K881A969M134J829q24C182b464l151j935J470b568A026O202p33
17914F495j279j981c983r51k801Q92d63B435M272K761l217E63b897o208J298J983
17930e824a196D802L490N9k341F87a658o067p57b126i30D862K720K60l617a860
17947d157k830k020c248e02D948K739j40k757A428f372K17j470K766B997J39N614
17963H750n81B469d57o807j431K557K693A902L586J912J312A446a633l214l062
17978g909J087K913A540Q888m713J997B386c288p15l877K950g54A197N014O88
17993F899r58j260c358j688j332k166a195B399K669M585C105q94b710m746c567
18009f264b382B673K998K463C323j515a082o486m40L210K081E197J03J494j437
18024E357b553o51j207l395c136O55D259K200j199K43G07d942K179m456b342b68
18041A066L831l43J18A521e593J962j695K42A442J175R71L271H40J505c230l234
18057f464K619k321A477J979m41N473A983g06p39o512L911L13a25E366j709K411
18073F068j252b036b44n600M64b1j759C929Q63j15P87a007k254P67n266h64i3
18091A835M607C083K060A874e331b616n383L489A122k33O337q95B260J848d311
18107e468K557l297A416j56L267M304B148E56a882n097b882j668d65E330k160
18122C170M073l118b226J62m222J888a197j642E190K19l54J184b897J44l153k347
18138h253b945c40C733L636k389L01f44o893K072k780c155A038J460N045j030
18153F513k580B49g265J456m13J637C224J24L189J011A098a379m707j40O08l27
18169e945B886K909l76K042B440a373k229n969L761a670B28Q935l199n06j427
18184D031e710O85k965J324c80H16M795K706m029B042b981l208j258q56A162J882
18200C044L127L910m533C38b129p125L197P24a367D808k5M623l141i33k656n721
18216i310O6c807a282C198K567J070j542F84d197j955k998c331G94J584N481m91
18232G368C413f89m975k677K566K749A751J313M018J07l402a372m250j652q6L487
18248c873B602K304o01J504A960b973k435k298J942J868B298L469j397Q05k572
18263B603c401j872o36k80i81A468K258L063k570r86b797k396P01j675b348B369
18280D449K484C455j242a226m288J147n80b057C569J475R89k09D9a328m748K5
18296f051K122L23C169J949k26Q46F23c291n16k870J855E4J053O178l519p62A189
18314c096l32n33J95b78B559J358J497A793l66b171k052R16k908a508B636J594
18330D230J559A889I3a096m377J914P00j141D326J86J14j48b20k138j434j668
18346e460a224j821A796L684k540J388d51l506L45k393J248c53J30D684Q47B765
18363D160d658J776k786l1I26J358K347J235B490Q85a990j492j195k622a904B316
18380E055K600A870l97g55n853J721m95b617C867n58K960J553i93j263n053r18
18396h227L779J665D611J021k270L313C88c621j453m193a785c82B402N380l447
18411D335k73j727e663J418l474L330I83K152L746q86A692J078d677k945K697
18426d925k606A209M300Q76L211B215i16m427l649c375K72g49F944k312K553l361
18442C824b153j435m364J381a531K17G500r77j055j273b645j393l355K56A0N07
18458E17L667M974C748J210a981n284R90j835g94E145j339N705D178H80a46p291
18474g437J781j003K055E521j582M295pb011N10o356m15b667h04D094K936j854
18490E176R56C09d409p49l418c535f72B847O395m442R94F68f333Q70k283K135
18506e611B972p60N597j338C232D14d454k828J593K198C280L78J284L659B423
18522a51k874n759d357J98A84O563C356J801k056b242j89n242L539a268p00E803
18539E226j400k33c727l2k103q38g56I93L150M292B979j182d83m310n4p34a505
18557A072L126K098k872j617q5d624j663b549k905A254K223M03K855F31a809k391
18573d200j514J930J515A765L622k292J392r40a930M14l689J996a158E6L952r98
18589C010P27m80a835k433q92q04f02A874J653J129k057l83a640l919K494j663
18605d728K282A769J517L425l066A424a779l091N54J212m0D33O198j205l75j738
18621C313D44b666l083K257J96D86L628P20N85A464a217k433j754J63a749G13
18638D899K751k733j743f15l182j091j004K797A731K426K748k178j638a639k564
18653d203j087m63a920B245J719K054K72A184a263l346k579K550a856B675L262
18668E937K05J776A778c058j597k583c420a330A142O610j541k709r93b755k433
18683e188j786J268C0K928K357J519B538J249c579m001J464L91G72O112J75J417
18699H476C802B53b999n596K092J914a372F301q82O01k164f88k728l711o21b733
18716A43N859j7n8k107b064l465j009j991c199E97L231M128l492j295g85o140
18732f925J898l44J534B957M27M511k695A984c48o133j433K003K667C641j50J509
18748E000K313a814d15l571n706d225a291B097L416j926J643A185b178j009k420
18763e607N40B101a40H162k513k480o85d568J130l625K228F60K003J187M228B519
18780A730c464l781L200k155A170L198J90L127C568g85m31n322K840J171g01E296
18797C496K753j557B31b701j284m243a606E97L233L224B813J453b384j086m63
18812c933k910b010c38A524M665k634A357D51e413K526j877J726A454F92M226
18827D918J157F68G5b628l776b869j443A397J952OL448C045a482M61p125c022
18844b075K68E290j694K322B358b898a32m198M53B16b722D799O80B286K599d50
18861c208p97j638a933a0I47N863k161j566h5n132O72q96a953A892r0N863j925
18878E740A756n14d009J281j028j385A447O9L082K485A570B17c109k493P95P08
18894d099g69D538Q21K457B616c638a662o542c929a468j58E602j907J616k089
18909C222b499L73l264l279a366M52E659J376B983L24c33m458b247m114b338A377
18926D841L607l583j692a163n861K173J41a878C169m24N400k445e54a26n837r04
18942f867K318J60B145M075j247J447I28b854j400l939c840J871C091M088j807
18957E372n5B443c754l39k601K823H73J716M968k76k969A509c020l131k78J229
18973e200E28L409K786M79B302F13c244k964n06K486A245K834K398J90q79a351
18990d702k049M83K327D59M420K764C700Q37a699k877j824k67b515B152K241K408
19006F801k731j257E75b421n533K256K544B074L060J875l06A006b442k909j037
19021f388K38b653B327M735j876q56A672b017l587O02m10d42B507M179r8k344
19037D244e9k117j459k794N88d62A772J694K381j611d0j422l920J041j177A32
19054C973j881M814C429f83k381k575r39b577J120B851J014l96N84g06j070k727
19070d503j079b157L51B558K94l15J560j610c564k96j609b437B17J913K791o98
19086D223B018n61c712m68k06J172A858k72J087L953B558j136b094m408J916P58
19102c828a04D282G80N257k681G13C06e562K390l91J391C915M72J95m00e3C34
19120c005l149b747Q85B482L182k193J161G8c739m11l53b168C50J290L816j546
19136C910Q54A344e366J407j044p64F38J628K594P31B90L416d190j905b983k668
19152e651B202L62J790J812j421A202b139m867K749j49b177D011j346M095C311
19168f46o42m951J13K927m09D405K208j978J110a305k650j558l595b403H63J296
19184B159N308k611j16D13f768K942k292K402A287J486L093j104B33J439c438
19200e974K470j019B989Q47J190K230A672F53c105n396M199n2e45G070q29m76
19216E765B426b691m19k846J671h71A304N672j465q22J07c351q81k441J475E78
19233A679L908J358C010B44c813k940K587k107a353D046p20M420l665b18k026
19248b244l947J846K33a749D528R9J884j745b000J14n394K39i82N4D424K050k781
19265C693J779d32k963L02o239b246C16J222N081k138r56H31d607L19n79J723
19281c144C274n65L540k062A618d25m143Q5n41J479A692R07Q92L108A686h86l093
19298c979k109R84K535c08D262j716J428q87b409K87m115J258a292A732K811l87
19314D156p49k38c112N64j697n10c96C851J57J189j460F17a959k536N57J22f38
19332B353J482L607l020A748a186k628l70J247O81C012Q62K26L32A657e85k517
19348c102j32j091R06A343L422j368O36r67b336Q62k643j20B89K026K235P3m41
19365D182j318b159j392l70q30a544b20B968K176B475J111b692k324p02K029J462
19381b227C031j65J165m8I08B60d841J516J86a423A839Q79J959j622j337a890
19398e423j224b302O80F46L034J182j674j131a989j364j734p67a944B314K091
19413D405K01j840G48a092l777j733J235a76A435J461K156j356A150b498l768
19428f266P33J925N05B139L151N41B319j100a019m850n36b281O73B573J586M4
19444D203J17D66b276k430j145J971a297F88O339k731p40C54e159P10j661O93
19460e417G83K534K974q60j619A126d711j376J021b436A60L426J067J852l069
19475C436g02l467l049c005j349a285D284O00J416k288a997j826l295O39b012
19491a918E918K207l306j747a678l087J14l377c53A360L032J666k010j345a473
19507f544K667k852a820C203n38M647l604A466a504l463j421J584a882C984n49
19522C435K713k272b455a130n974j288b293N73C866J924j074J072G68b968O88
19537b280n710c447A164E65N426J3A754o12b692k161j116K098G99J70K769L771
19553G509B093k34b761j681J521M43D25L123l68L657A442a325b07n935K182J469
19569b491a015F413k950J951k161a558j391k438K233a152m95C037K333k359J565
19584D576a989j858J166m356b42C28l4O709C412o23G46e393b626j227Q28B906
19601A895L253j615D06N18c257j430a814k301H87K096J472K301B516D08b337p25
19617c062i86j064a77C682q70J574j854i11j808k839J169b123Q96B781L155A531
19634C810a227o17m68l603d11k82B235K916k557K7a6m991K480k588a100H00K34
19651A034M427j528i51A925d958R38J251q86A059J736J634m1D13d02l677r06J635
19668c350j76E60M321j050R33gj158j199m409c342R26D61K940N14j59L52a904
19686b682k283j230a649f67D346L165k904k106b317k803o0n45a063B624J262K397
19702F283k760j54f39l954j13R44g73C529R5Q72k3e47j951k823q29K475C64K506
19720B870O43K346o04a368j840k561m72b926H77K483K132J347k873Cc787M70k705
19737f022b558D28K066J968J248j107B247d163j871K241l2A238J278L256J159
19752F931B376a046j062m437J354h76A536K662J133k55r66b280K6k106n03d74
19769A784K754J160j057B130e32m746J83Q99b010B81L542K304k058I42a2m990
19785e002l80R07e75A607K620K82K336B0a080l034k000K877a73D47L617J588A252
19803C27b708j167k155b982b48F54K676j17j266I66d292p98J181j150F40K187
19819B827K78K208k175D76a524k946J692l94d57C927j560L559k115i13l00l433
19835d646J93J992P96A832J608Q9n35g28j96l369j974f48b03B916J569A858J948
19852C806C56b029P16l221K206H92j70L532j141A262F06e499b379j856K28C866
19869a27C466J67m21A300a362k802J953k457g65C299m29K367B124C28a1o337J205
19886e143J892J472B839l06R89P99b092A87c611o59a407j70B751K640k625N72
19902C338C37b606k63k617a591e3H98M165j735j443J35c885R03l09l49C325A95
19920D979j111F38L79c312j620J273k10G27J689J056K813B713I8b475k620b072
19937b576c72D462j518K311A019a294j57n946L214a161k50C926j14L01n74a895
19954c296p29k651K983E5K659N049l430j043f88l068r82r72a529C206r59K693
19970D940r09A081K66f583K808l68J496B618J151J187r88A089F7e745J056K47
19986d442J905A839M557j153P62a237j597P96m062b823a024A843N140n75k169
20001D239A095c972l53k875J603B188J432K297j733A342m32e039j829b721j838
20016d559A914K049j230M057A649F27c405k353J046K261i96E610A793L027j379
20031C441b113n97l732J503f72j430B672J675n96K21i48j247k432n36a417D06
20048B901K407nA795a890j935r76O37b040A948K099P74l70k110E06d863J211J22
20065c530a279A548J179J490L33A497b702k70p44a56C24J121J846M96J3c77q09
20082a186j683p14O9a567b53D783n86j336j333b117l52o93J05J449D39L268J139
20099D846j423A021L98c887q57K049A590a16C824L12n66G61a331k626j278b149
20116a832B31K724Q44O72j561b645Q26k134f21m66A483J702j77j16G17a909m93
20133b402j070j94a430A16L002N00A685J254b370q38R28j333a779B214m37K805
20149D582J42A034A6b555q9j016i49B609J032J143J351c78j189k432N26a274o06
20166a880A458K255q13J466A558a91k131j719N97h20m26D186m3A502n60b836j053
20183c889J58o5A777G56K665J323I45J301b302k494J608j068a143A575K288L02
20199D165j325A126b31n703N01J812J075D317K313j284k033g92m62n139o54b097
20216i09D384J000j84j735a037k825P6j496a454A259j63M590j517E68A23d154
20233c431k081K698B567K08M229j199A028D7d827K42P93J848A861R29J222K892
20249F904B029e07k050l279K603g39G5M404j020J478A454c378J461k280L63B84
20266G74M801J20k841n06d016a821l120Q3E9J316K192K823A707h3r84m990b631
20284b700A079K800p47K946j535e14k002k489L3K067Q54C840l87r23J855b427
20301h78k887q38A393a10A841L607j828o40h0l212J14k334K638A488A73L265M92
20318C930F73O24d073J063k572b005A340J734Q25J798A289l30b414k411J561J90
20334c074A5J406L190q91F88C08b479k382a179m82A65N114k081o71q73a191B69
20352b087m32C18a209C374k93O20L52b644j260J672j591a236B054k95M222k259
20368C722q62b56k994J079n67a193B389B06M580j753I47k31b922p74O33R94B322
20386B535K94K246F12M4b378o89L64J199A053J662m17J699A68b087m87j885J029
20403c430d69j39B823J753j133n74a396j593q92k53g13B294n17J538j319l06D68
20421c787J221j629a730D72L331N14A773J010i87l961l08K073J401B066K692j410
20437C348R36A774D37b137p28j85l69H61L879q44M45C97a711q30j301J271O79
20454a892G92M559k365O40e08b32m241J106j20f11A113L703n21B108m93b361k182
20471d543j383b795f68E183j488N06o80g0k257j061L15k57B48K819K489o20k289
20488B647b164m53j421m06a517d63B350K638o94j582B23d101n73oK285A067j93
20505H74L312m25A419d22p34m197K062j35C39J648J862N09q47C04b301l736K765
20522c272i46H14M028q29Q8B023f66j643k792J751J448h15D013M9j374I41i68
20540c410M37j265J628A80L135K392k339G03C2f007b872J352M50B616m8R16P50
20557D234H25A30d950b392J166J47C067J013j774J222d22k642o90N3N32J424B28
20575E683k296j516b38l215J092j173M32a09A98L687k33A191P55b217j864j018
20591e099b507A391F67K693O53A524p28a771k069j11R0i32C791A175L322B168
20608g01j567k251L83a052n15A86K399l22K3c62J35l975k43g81j627B583l11l04
20626A968P67E60i12n9l187a157A570R9K671j829m92q28a363k024J31J121A610
20644G13L533J561A466M43b690m99J141j065F31K332J356j166q07D27c950J672
20660b278a045k639J601B853qm46O81a833h43m571J126i96k40A554L785A588L55
20677A943D96a317j718j806gj052A733K844A942L45g4l729J470j457J120A557
20694H59K537j23A149J193b389j812J881k184A113K289M46P64A060F5a427m151
20710e578K633N51A426j01K966m99j126a178L63l098k00a372L36D696j72o63j238
20727B623b641j61q21J142e66r36B896L410B255K80e55l421J118q08i63A567O62
20744B229L476B434a315m45k037j008a850j424C268J055L92j402a13c3l429r50
20760d412a734g89B515K157A426M466c27k480r65n00J367c44B329K529j127A378
20777A007c155J119j529J034C91J545J906J080k190e18j391l01k686K219B021
20793B862j04K054A798a264o69l003J471a721C83K398L53K769B372b110k27r68
20809c305N02J335A19L824m5j901Q66a584k517J331Q58G46M77K82L650A770Q75
20826B645f00k901o41R70R83H82J010J835Q12A631b418L55k593J650b08B168K707
20843D875j556l63G7O13c596q00b084h90C99K218n22N92G68h46j137l336K368
20860b951d18D9K734Q79j231I87b10j473j793m51g48H54R22J418p15a303b17l609
20878c826l40M90e83A342O53J286n71A118e0k793j015a758A252C65K017J150j67
20895C365a186D04a181j411J017a94a4D853A796n55n37a219r70k322a682I23D46
20913F13M690A103R88a910j686J186M59P35B988j144K160A725G98a09k811l3J247
20930a706a12B531p1n25R86g41j665p31j563J822b90E85K767j80P94A85b507K39
20948b268j221k42e6o75D811j189j677p10c751n58P43O93B120D58L685N71k172
20965B542E79h58l615J728J5C42J021J447K027A352A80b604k475K371N07a065
20982C256J375k40j456a035q34k356r12a738e37B966J388G07K448c35l516j137
20998d988j234a849a74B407J355j671L57F51e032K428k39o0A806J207K410k622
21014B801g45o7k371j341J174J570A819J647l4J686a418j414P4l412a86k105A217
21032C321j150L65G07a678R1k134J470h66A519L122n10j561C70a980k203J303
21048b880j965g80D98M350P84B365q87b531j088p2M65h33B419I63M673A773b254
21066a555k136J247M7P13B429J056L37p09a445e48k149j259a392PC316K945A035
21084A855g33k665a589k189h56B388o38J831j658k75A72d301a218j297j6A197
21101I84J800J378G10J387b864j55O45N36A504K088j433J000A284b27q15k010
21117c052g84j47k9B106q76L831k205b606d32k147L3i17L59C83J658N53M14A060
21136a704j311j131g43H40J038L086A427J228F30b621f52r43m81D90J766Q81j304
21153A833H28Qb626q03J051J070A61L19K338p08F00E2h99l130g23g9H42J326p15
21172A453J442H61b254b69k304k83J312e33A987J616A96J346D8b227j528j410
21188e165i07A203J540J276q65E01f34l025K60r92i79a16A033L550n54A863a411
21206c031j132J334P66H17K591k22j015K63C04b219l54n32e3I14K351J357H30
21224A814a041k175j08q78h17a08B234K447A336N30a519k085J729o69h80B804
21241B580J982j512q49a444k155p70a357L69A657J345K358r49B35a683k304J35
21257c852J785N33B379J754j198A383i69q14K60k930a261A274J139J283K57A690
21274b29k382j275J219K43A400N41K407j970B71J521c077j369K116N43B81K381
21290B662J47J304H33a122k19m051i66k23M96D782L69k525D16a932Q50k591J755
21307a918e07e2B152J906j073r95c88p89j490p6D22J182J520J833B092A037c19
21325b491m04p85a066B897j130J564A546c45r95n31o04a023j571D13K674l15j095
21342A677a799m11j011l7J512a96G73L295j886O03j233a996j499j82a279L63K72
21359f44D189j692N1A35a580M06j453k655B033A5J969K684G91J825a442j310O24
21376b128N22d00C560j752J927j207i78l82j798Q74M4d9C184A021L57J824f62
21394h45j008k232a242A277M07p67J792J261a621j647L3O17h05K23A95L883j394
21411B684F71J552a872K06j001m8C24J509J440l43j396J230b266o15h82j524d15
21429A018J008l83J023F46b077j124R56m33Q23B688j001M54J39b051D28b744n55
21446c299F77a871C241j022P3j73b324J056j187n61a246A69J204J923o02P66A589
21464b599Q96j416a412A171j59J660I83m68O02b056o03R20L86B208N31m42J671
21481C968A613c04j092l432a679J18d06B755O42r72A89L54c371j466a918L68G04
21499B666A322J419j123A84b855M08o33f02A062J578K912A397K3a092j460j05
21515b657m34a85B263j42J883C03O21l46d717a808j928f74B427J389N37j015b523
21533c47m495a919e44j44E64K765H04K097G39a730K13k587J304I4J290K292A610
21551B117I14c643Q00m3P34a12B473K23Q55A613P7b376j903O36a415c67B768k16
21569B552j238c98o71p59l76j183a3E6L182o24P74A488b983O49j066p08b6A055
21588B394J146j415o41a499j04j131j405a294G71N48K876p09h23p56J08k18J1
21605a678p95A047M48K245A512F4a44k963P43L36A168b64A594K823A603o47a88
21623b311k703O16G33D6K384J140o74F02b538J095f31l169e04A672k6J176A410
21641B190g08j740P17n60h30b56B542I14J54a17N7j240j201f08o84A631R0F70
21660B254A24a146l90j543a067d32A152J003K82J02C25a342n4k735J288g09C11
21678C630j499A019N61a294j724J446j605G36R15o99K055H81B48a080j732i79
21695b928K13C041j015J770j346j105o62c550Q28g98m70A674j73k85R10d77k30
21712g07k343j952A78e10A536J900A045K246A358a272O30k546a508M91c98B843
21729B897j264J707b782l20r58J148E20R90K033l30A85K849b713j580a801r40
21745b741i23A682F66N031B489j190a25k403j322G06e4E545F33P03j65A43J23
21762B66b251r97a328k96C749J214k432M34a171l15j157j805b208G89J109J638
21778C536j546k51g96k287c70k941R63B961I68M348j629A656p88d121L56a241
21795b797B599O77q67J107a390d82q58k774a222n90G49J691j076J846f33k074
21811b707a319l014h61i5C45K210l32q46J672a689g22r41n49A86K009q68K979
21828D306I61b80l85j901n59J58E26K516A007J530A165h52o5l042g02m38n81C364
21847B899r24G50b18l46j331j920a213P7A922K367H24J24a139j871J450k794a781
21865B29P52K956A789Q63b67j590M80j211a6G12B00J045J179F85O05c263Q05j88
21883b646L64D30L57P5J385D34g87k25q10l79h53A578J020A123J580n2E69c68
21902b339o63d18B86O35l03P44J156b53j747J30o37i00A219N51J648e20B197b32
21921b603i32l770a839f60I00J4J099I5M70a064k363a577j284E08J337k62n39
21938A044i45I10a063k212a449K64C01K420P25A508J193a273e61n47j293B509
21955e87A088K517A315J045i95d77j041k203d57D09K338Q46A282R79F35a577j429
21972c006M64a069B933j090K123A625n25F0g71r41K86d21A307P39L56J4D19b34
21991b717k341J679E38b54C033K32m58D74j98b287k021J440a032G77J375l07R68
22008B813A92b325j247J196f62J34A327J811M50j752f25j18j997j51c31k694A209
22026C276Q68E55D8b768l19j50a587p88E14K150j113k59d50k472j704J165J282
22043b179f5A828J372j559j26g65j54k237M82m81A349Q59J090m3b738i28j019
22060a947j754J259P48B065J067A458Q48D93K91b556j589J823i25K52E440A272
22077B060m88g00l31j628J142H20J391O34j014a91C28a428m44m66J70e27A284
22095A730L019A047cj258m68q95J091b44I50P22J357I10e70K78k699O83K11g83
22114f02B240N87L89d82o60L97k739J602R29A426J327r82j43c68j464E6c429f76
22133b74K3C309A408n12j8a546q03P91o85E89J62J281J335C57J9h49j573j56m68
22152c046Q47B406j075O48D78J50j9c634a162k62pB250j009K9J621I8d59r31k093
22171c483A471a17A576J309j290N6f00j254m07M0N70A655a451B954b59B449a71
22189b220L86J50m11D49B24K05K427I28J656b676q31a428j172L01b4B256M43A235
22208A273A29c414g64j989J78A197P09J711A294p6dk953R46M50l91B295Q5L19
22226B699k85h30J9j483q82A89e73I51K080j340o4n77a81l75j891J011b92o74
22244i66C548j703q1E44a782o87J144e33A395R1J055J344H10B08a685j196m29
22261c310J617e22B780o28K063C41f76j404j307a134M64A495R47N98r07n49a944
22279b565p95K86E27L0Q17K815I93P96b705j87O21j98g92E03L078L09j420a461
22298a343j155j165i71n74A925R33n51P79C5a902j090M61h18A56K106J178n50
22315B890A226D60d29j788j340a392b27B412q19P03G94l74a962N73k226e98l7
22332f35A187J555L39B66e53q35p06j92J027B02J571J24K33C93i82j060O26j637
22350c053A41Q98n9R77J263F57i40G15c364P46b66l78A330J910j159J95a132j768
22368b900a432j735i50B078a267C052j074g87K26j389p8P11m96A660P49J06j28
22385B387j160a593j115k1b45A238C21J948N80N7a009M09j122j53L45N56A869
22403A757F38N22K201a970N88m44q65A228D96J917K92p70o70Q0f1j175J95a91
22422A384l46Q19j58b29r34q98L71O27q54B341F55N67J290h67b97m72l088a904
22441A05i15B968o15j80m61b627R18p94K96h66F78R75o29N64n96a138r8j609R62
22460a883O99G7J775N26k36C33c69r45j863J321i15A482C44L303j641j002b95
22478a902n97a160n46B26J566Q43j131rE9b589j200i85j66I15K941p45j400K59
22496A970a147q41j306a616M91J33B002F89N44l11b180J01j191J372A509E98J914
22513B512j16k23A011a07n283g61j097c38A113J395K89r17A2N82d777J831G3a257
22532C137A302J049A029b173j618n14J388G6OP13K138q38M36f77L20j458l194
22549e009A109D60J141M32N3q20a40l281J645j106i93A310N9K882B105F72d46
22567c515q69J670d40A608k86K000L31H32b232n98K5J327j108B69L451c30A917
22585g88p8o97j787f32A911m21J255R34A708Q59a095j423l75J045I57l47J832
22602B442o39p22a39k250k104b127n53H08q7J035J238A327a582P10j463J033e84
22620c47A007O15J788q27d66E75b393f15j583f03B480a55B340I39C06a864a74
22638b552a242p88G32K109Q60r05B30a134j829J31d52C21M93L70M56L34C95a652
22657c460a384L5L11B272J082j673c5k31o76j945J438b51j034A021K079A465n43
22674I22D15b645l43A18a172e7j22B279b63A95c42j136m24h7k023E06L53J133
22692A992n59a05I81b039J68p24d88D00a6H65Q72p3F65b220Q85j056e35I19J370
22711B289j007J69J06G20b133Nj341a449G99J004J083l4r79d38r36f05l313a724
22730F65K67J932n13b50a5j644j099k40a131M29D54J824r55ra245r93j028O88
22748b578a158F38L389j16j652E34a751j873R64i00m77f36C304q43n18N92a273
22766b528j300a237A024F0L237O03j916j57b24l593J252a021A748A20L623j849
22782A894j90a72j147j125q8O04m26B213Q3Q58o32B10d07k283q11R12e73A345
22801A923Q40j57B87e24k251k38a152B06K544l1j52j262a454k00O2o31D6d1A335
22821A834J32o24M02a331O37j640h51B127q70J467r68p80R86a356k151a085k48
22838a333a23B479r95N42r33a259B67c620a732e64G38J970q57R99j173a522O28
22855h94r85M61a97J9G07J744A176k56a181r38j26j279G53b79A109M77l34k7i1
22875b132L45j684d16E59P71J758k46b017h2l224J19P85l0D35j49R02L30f75l62
22894a037J48k352f0m65A681J034G90n7J708a238L46j740J161I48A98J043K161
22911C402j358G07a960K48b58j428A84h99A524J49b57j169G32a559j273J106c0
22929A397F33K796I1a588B441a969N06q7L24A284J95J31C30h35d2k289p78g00
22948F04Q07N45r16J460A241i20j089P60K20a14C38O34c96B270l28a957j72O48
22966a481I59K49C22J756Q51G21a28l09q89m00n46d49F93q3J202Q11a305j516
22984b821P30n46d3F95M69K08o19J380b40j658n67r63Q44g27B93J666J146I88
23003i47j287Q76j308A222l14L29K239K69A064D02A4g27k241L55A435M07L20k81
23021A881D7a323B87a907d97q65A583j30Q40q7A05J9c759c98k68j28D92K373k76
23040B589c47B510c63j878r05J05c53k01A680J31m13h4k714N98r23h54j184A686
23059B766J204j832j055i99b41j968j199h32A19K599I21J432q28a535j420o10
23075c565J211G03J09J298M33p70a422k37oK60KD54O03Q94K1A46K89a771n04f03
23096a853B39K21K224J229C73A1b647O51j377a547B55O90J925j260K37q68a702
23114i56j065b30q23F84J641F41k63g87j628l11m10J544A261J89p8j35R66a410
23133c152R73J17h08c97A173K628C1J218J02b533o22F11a501A814n69L57J088
23150B690j136f00j892R36K80M98e0B196A066P00g03B78a813Q06L48R1H69R33
23168A802k83k62J71D65b40p39j403A06e89A655jE28J184b568c53j134d88l35
23186h23K14A799N13H58l26k58b100o45i33j73A861m31J257r21h05B51a922g78
23205b179b39B885j259R26o04c49j5o41q30C18L09M71G4J290M22b7G42f68k189
23224b857a008A400B07J540K2F87M08a342n2m79j7I29e74A193J299j39q47c92
23243c008Q41q56f15H89F4J730K53r49B81a411O21j195P17A398p0k5M99F88e91
23263a012k411J142n72A398J459p33j041j13b007l23L90L11e30I17J713r20H29
23281F4b399a085j830K12F87F8K685O73A319A28f01p98o14M91A201N02q23K546
23299C426F78e75p47l060J925e38j62A101J607q23O90b171Q99K03l94A25L45J152
23317A622J936A689M41a566N46r33j943A858e11k40A578R1l48c23k581h27j475
23334b302J98H14g33B044j70p95B43a291M2L5m25A054J045J125o79H0O82e93j426
23353b019i32H4M15O22n39L33g74q27c55k529J1d17l68B224k29A75G2b665J238
23372a427d26o35L70B31J064k7l37a039m22j75j626a446F44O28l65J634a167N63
23390f04n70b51l72q19A569o05R44q74J287E68B17a988g35B60J95O67J768q47
23408B043p34F7a758j041f93j126h9A540L97p91m46j44j12g54j226i59F10c64
23427A241E67L17j75e98j863l88f85A02L098I37B90J27J153i75J69k045a123L86
23445g37I73K49E20O93B65b58k371g57L71j14A101J066H67J452a86o9k90j522
23463b067i99A660P5i7A504m64d47A88h76N0m22N01D33K354k73H4J682b812M22
23482b390k29A272L11F49J464G52Q91a01q05j189j25R93D6K216m8r36C85Q3e37
23502a187q78b2G33k86J225R74q31i11j949J416j016h25G69A89J402O67r06m88
23520H64a679k707a360c46B019o96J258l46Q29A99a44j956P18j007E77K032l16
23537B293R35H51c07m38p61j081A98i31C830A843H94J166h23j007g05j033a88
23555D0K033R34o26B45M11b645J48M18A467l58M88l26m7g60n36j172a050n2G64
23575A799J109p82j92a691D9a404P3M97B42O97K611j564l90a31A43g75k811h44
23594c34A397R27N25G3J501c03j150j792c93A92K913A542D24N27e11j645P67j217
23612b606J74A420R17E07K948A462c47n57j890i05m52d8G45J579l63J289a648
23630a199j736g58c36o87C555j074H47k27a499C18a244N1A047l79b49B327A122
23648B22J74a939j85P70c39h9F34J095J144a630C68a740j024K9a197I06K52J038
23666B196O15B37Q98f14k877C74f73a92I63l02j50O90a721L92j284c60A636B30
23685D14L109A342k85a052L88j07l454C01fA947J43l17A12R0Q45a166p74d84A562
23705B06K923D25N74P66b627R95f15j521A085R81N84p84a053A431a640P19K80
23722f41J40F00J790E45K98a45m47Nl25j290J058A362k79M24k00j29e54B54a089
23742a314D02a66A04R92B92L97b226f8j209j274e87B058n70J651A406l5o23a442
23761e55j665d71B59N42M46O69@d81r42r45a095H5L348l4A433P39g56j146P44
23780a158j04n01A164E72J364R30q68B74e08k917c41r04J61A064K020j032D31
23798A28d07l33j493h6G01J254B9J024k39f9k54k169J060P07K38A562F56J711
23816B367c69D97c422J214g98K98l4I45K331j614Q85d05j124K06q75lA192J339
23834B531L6j115F91a121l94J73r80P12F83J840A167g43j35p79j343P48g74c75
23853e44A617m99K51A49e51m23k285e71H5O29j44J748i6G58d88k388Q14K78a14
23873A369A28O98k06f12Op16j362M82e00G66h2A454n11d37A621a671k86M62b38
23893A455J111A266L32b634a65n93k032c68f2B161l01q68q7P09a689J51p2E88
23912A111D89J354E57M67D01b072f97L01n95F09K136F51K495D5g9q24n53A044
23931b550g5I41D70J313B48e86q49j24J09a13I34R10F83J703H72B7d40m29m98
23950a367m64b18A192d01J17A005e22b42r92k125D40a036B1J250p6d48n05n63
23968a516q98M41d80C46L30J248J333j408L61a273M99K5j46I96K213B67K468H28
23987H19j42C34a479N15A941q0H29K2J83c73j621o03K14i22a68A040J231e90D64
24007i45j65d02j093G21b44D6J676F44l5i32p67B5b970g08H81N6J195p57d97B44
24028C14g28D15a014B351L19A303l23b53j92o78l10F19J98n7K60R23I68C79A66
24048c053P84f05k03A070R91E41P14B10d01j597J07o78I10g45B026P95E16M21
24066I37b281L6N71r28e15A432D39O17O66g53j884N05L31e84b07C72K286A057
24085A553f41A21b102n62M69J097A601J32o1N85a90o11p80r8A754c23B379q10
24103A569n33m39K49a475a91k161O50f74A580J055A085g8A437g25o25j062k09
24120b621c26A55J832j19R05a27q36J04c11A732h98I37J558E27b137j884f06m81
24138a087o94A626N12q90Q10J047E3a606j43L3P30F33P51R81N5l23E45a508j936
24157c444a063r3a64G03L86j04J352C91a589j796Q67d04F40R99Q28a51G04E8b074
24177c36j822h07H75D01K528H03m2a67H7b019N76O22E46A03R82J000A86N46b008
24197B40C6g84L25A153d14A689e59l68l65J86n57B6a272A451J174A183a2j291
24215a303M8q15a027A016a888g15H55R67a89A412A23c14j073a37q99A552R25G65
24234a201H18h46k624J273O6F15B39R5J965o88G14a138j369d41j080b16A270K74
24252A544k31D14A59c12j315b44i5p4A667P0p89K79C53a255l6p49a95F01J001
24271A602k4P01q20a625J79a14j784h57C85Q30J615d19A343c13q92j96j17e28
24290F72b50A113O74E80L46a335q37M04n13A094P46C91Q49D61L57b406j358g71
24309h15G77N44d90A630P47b084J019N19k00b47j106B497Q61A179n00d40j559
24326a999m42a109A82K97J59K09N03M65a07l765b87j512c72B130H18N87R19D6
24345D33c04k204c89j759I42Q96G73l08g65L3r17m97N03D11O8K590H13N77k66
24364A124i00l33k465b01E36C4J122k98J01A87a336L48j049c2j041A170R38r03
24382A205k55B6b324j00a103J81L51A851K03o89F44j64L90b765i66i5j142A486
24401A769Q78a96m36F72c30j961a55k74A282N41a16A830a426O80L06k106a72E07
24420A446B53M0Q44A0f44m05c87p57A923o44O49o60Q39b590O86i36J47j281A779
24440a2n1B459a518f66q80N74o98c06F75P76n26Q00a457K76b17j575Q37B41J037
24459A278KJ91o2c34k469R33J97K46J2c78B181q73Ob53r2q90C68a532c25G90C40
24481B26J53a682C01c39J09j49f9C507d86D89Q96e15l08m41j31f89J22A078J444
24500B522F78k95j3h64b36j670R19E80c17A64M0N03F7RK5f99j80b13F66l26N1
24521C91J036n98b79j449a66j707A081i0A190a66B317A102a658J28J32l97A03
24539E33J069N47a98A52c92j065j049F53c18A214J53J235a34I99a546O6b46p39
24557i85B113n74n49J524o48g41Jq88l99j5F84L10C66Q14A17a240B07a850O39
24576a211c73A67J485K72q26L17d84j439N13o82d65B521A98K496k52F43A03f73
24595e54p12o12L21A616n19J353F63b224A104b072N97d16H11K780A751n83D52
24613I4a981o6j90e36m94H71P44p61N22h32c62j350q08d86G74a95B726A247B56
24633a003l01l84h15B03d04A029J41P7d19B34a651c12n42A11J338N39Q33c85I78
24653a118q74i04m81F01d98F74J278K72h24A720c158J454J84O50A083P40K1M69
24671B313r34b345J99r76G9a95A713G42I1J131a62j060N76j000f45I70D25R65
24689A390a322E91k15a180K25a67j649d14B683C75J375n83J195b68n82A43h94
24707f2A373m59K515B98a131N09l530a107K75L95J96D97M74d85A280f47P3n52
24725a126B06g02A412J04D41M80i30L03J05p27l63O29bA248E27j74J233e64q33
24744a397d73J63A235L09D80J960g67K59K39j803h47l23A349E54L73J443E72J39
24762G11i09k315H34a676B06L178A75P10P96F51f62j0J92C23g43A084j60l22O64
24781A266a118K86K13q42c55I5O14J357b76L3k085a152o61q63B112p45l00M63
24799A530P40A119N25a996R9Q67B04R76E16J259j32F09k0c19l90n89r11A445J34
24818A579F91L92a014A235g8o64q63d22C52K452r13p64b7k555Q06j58j000B55
24837H21J130J292b93D29i78J16A283a121D18J244D55K049b00j683e80r06A02
24855a374M91A898b21B201F30b132i3j064q26P17C53P78g76A268J19b014R14p72
24873a872e13j40j81H69N75o88Q75a602l29J81j1Q58C63K98J906j31f34j897O88
24892a843n42i25j75A080i5A578p26A68d09j647a29m6E48A88J917r64K8b256i0
24912b141j214j23h02I54O54Q2E76a0C90E4a316K48a35E67O81h13a15m94b0r06
24932i26m56f60IJ401a3B283D49j9D8P8a006d61C60J249o49J288m99e55j099j065
24952b719a105N33Q0i5G29J255kq53k47i42J99k80N9F81K1Q69L87B03d50j86J40
24973d96H54k92O16b37A144n3b33C05f32r3k63K92E44f26A363o0n28c52C60a400
24994i63B23M82B74KJ757E98M30a354d50j732A926A95O05M16Q80E15i40n61M73
25013a028j43d12r54A035J07i77C61h34j349O44K1l03A068N06J681b20A674p58
25031I16a471l51M73G73J381C93Q4R35g84m66L96j377B84J046E53K056E32M79
25049A011m95d34j940h68C37M94J92a6F37i70A40a935D45a72j200b70C61J864
25067B225N93c92R8G3a30k89j20A558M5a60E86a42MA31b278O13d3p16B172p29
25087A443B09M11Q0g06n66d65B5a318B239L05C71J78b114R91c65r51A819g70F88
25107I59J385D5e94j143J39c37a03A950c22B74Q79f88F01a054n96L4c72F17P61
25126A378K53k51E95B43e61k996d69E14J92J206p71J379b60k89o29k213a055J3
25144a042E21K60J546G50L0g56l51j193G30k54b08A607N36D18j71i44j746a001
25163e91A702o04M9B3K82J50A55a767g05m19j68A116K28M72D03i19l07n73n30
25182b329L48Q73E28A37J089a60o41l7q41L37c10p47A232l7n24j08f46j733c93
25202b08r7A013D47J525c89G23f43D74b096Q85j224F95J149C47j1J146e36E03
25221a955B46a482K5E11I2f4bp90E03a009m32b67I92J401j143k40F9b37j363E44
25242a181J49E34J063L91m02n76e08j74p10j150e6C46a98k04A324E65a180p21
25260a901P85d35J39j945R63I06O7m50a4m70j477g04J75D26J499G89b37G71a29
25280b082c94B02g99a87A022D49A56J592i91k64B82a540c28I60k3j13k5d08m3
25299d51D72a495G81d89C15L4e20A100g19p6m11m16O86I96B41N2J515p55a342
25319f85E24i23j104N83C61J46B02J67M83f49N8p86N79E7K295C73J01d78E0a480
25340a705A313a474N36c90A974r15m1c18C05i83D57P03b34E97A90J273Q2E95f07
25360H9a753a8F72J091a07A055B02P83c26j22j884a45A302J089F42P44M09a053
25379h75d05j447Q68A618A43d05F56A07Ca713l15A38a121A430m88K94J93h0n37
25398f17q41N13c85n55K81a08C86R69G1L65a080L92o22F7c50A053M59P17b24J01
25418a23j663A34i07o00A070b19B71d3J1r14mL66A31b176A034c97A255a96k70
25437d66I83a813P7N41N3B7O87n8R20A40b577g26j867C15J80f91B53q2e12K0m37
25458i29R6d05r19A116e49A195C93P1N40a096o4K89b39R1A293B79J101C46R95
25477A341b26m78k57b6F71B34K70K861A70a45A7f74b44A03c02o19b44L9C97a307
25498F17A82a396b7m08A122R98g73J04A207J6a597r52a127D75o9j19K51K13E6
25518a377G67a047A598j01d39F46Q25F02J72A50g70Pc42Q6A009m56h80D99i45
25538h35r45h83o88E54b080G81J38Ef71K0p10q87C80p8b14D37J292f31L12o63
25558i82M02o86F89a223E81j4J016a62j368N25d18A80a758E2J978F50J455A1R56
25577I67h1j655N65L97B217H5J858n33B7a174j99F66b180I1J015c75F56L62n6
25596I62a201O0d01k16N5C12J451j7n88B29a219j99r72J164M07C97J38K95O44
25615A474L89H34a005d12j045b75A884D18L009j303K51c64j969h7m62A393R37
25632B330o90c61A470f75C15a329E15c86J16A731a56A790I5h18g2j756h41k16
25650a057F72M11K56l57D82a132d36r53M96j01F76c91A270R84D04K97b89r84L75
25669h98D77Q28a51A270c14m72D07e81p26D2L22f81H21j80a0A516d23m32L61j337
25689a831F65M76P93a27E81k31i7l36j532A371C93a07DP46r9M96d45g8n74A092
25710d23l72D44K40J45C46a1o23b16m96F51h84C98K33d09A271f56r26O98J11k72
25730a045B015G80a457a45A315a95D02H2a20I69j09J64L76M10q54B30a012a48
25749b170G85P35D00J977F75K09L58f70K50G68b035B030I36J504B75g54A671f27
25768E9d1J4n8F39K13J398i7l94G87i00b40K1r09A709D36M77PFe91o4o10e98A025
25792c55I03f66A43a65n20K12k257A815K07E35J984o30A27d00j250d66j137O24
25810i79G02J184E49M52j63j39Q73a96r37G93j11J688F49C09C0c73G96a202A278
25830d40n6F41J041m09b12m38n6j270E94k62J641B93g84A62f7j819d18F73b89
25850H11E8e44A22K74O3a401q31C40d34H49J28K23K48D71a291L41OK65A12A0J766
25871A776j55l83E90d67j001J97md52AJ952l13e75A850D30C9O3f30J78F01a69
25892A825a007E59a350J10p50b88G50e09o16E73j32d27D95h67m16K86A043K47
25910A290n76N74n80b117h66j216i29M63o4K62m99H87A33a39E10K65a478M51B160
25930I57f72A859o90C35g11J80B96a213d6I83i68A157K08h81A78l3O39C55J89
25949E44e25o54A030j28n9a408B27e14p7L5a70A711I1d98E00g12A351a240N35
25968g05B927j129b2D41N33a288f05F25a250d00D07L91P25J98c5A073d07G56B51
25988f76m30C24J84A8Q2g96E28c58H82a31G54K70L80K33a147M93b05O4j054J52
26008a043A101k58M88a429O01c40j054j327a026J8d85n62A144Q99A56a01k81A134
26027h5H6J705q41j7a149E85c10A091m92a214E35e77E51N43K20N98A85M77b434
26047a97A242A61L20a305b56A56d76A60c71C61e98B56O27J516d75j03j557a68
26066a399J36K29B10K510A313o07p3f76K38a59l62o0E67B78N62A92c24C23a915
26086a248M16a66I93O40F81J968I40k15a249l0L00d66R9A478C4h50J17q01g49
26106a948q89d60k53A544F56C9M9J85a16n68o99a62F00j2P84j30A11b34o64j299
26126b197P05c58I58J105G34A42O63e78a4n59A087g10H17J636c26F79k61a69r41
26145a110p31b96D48N94m61D2a64l93l34K62j043a33C48r7Q27r0i34C66a20j063
26165a183p69d47G45j17c15B372D11a362f09j18F66a761K66A601p58m08a49k057
26183b206B46e66D86c92o61E45B27f26A743a319dr84k39a54H08Q64G56j12N22
26202A166b148M72A424a785d35A96q8a56L8A300E91e43n12Ga83A322F0J661f90
26222a129a1A116b323I39e60H5M28J86qh86C68c6j061J83A152pJ26o27K59a200
26243g00L9j31H22a7k90j04H7J505n24a111r89A52e96D38M90a506G87K46d52D58
26264h68b57p03n47A961J82A22J72a427J43e23A866a66A018e83B05K60O2j9a084
26284D76b893D40E6i82A154b88g6A225c00E88g45J79J88I64M22R7D21c11D52h79
26305a957Q28b09q50A04a56G06l46M01f03q08K92j092C5J597n18b97o97M56A40
26325i44k86a30A470m56f75l60K68d4r68l21E38k22P55D76A44J497g2k91j78j743
26345b284f30h2r47E44a135A472f71K73j535f67b19I6L99K63M02c56F71e67j644
26364b211g50c16m1B003E10k17N48k20a724F86a527l03Q59C22N30J51J292a491
26383a612d04j06F08d16n73M18D28L92d55j791a076A85b059c72A29N19B95L9a715
26403a537H5O3a328D13j91Q78Ia283O26m0L24E29j4b40I26j41J65o0a533c92N0
26424c42k34l48B50c50H13B85a586g84c6B97b75A217d34A635J192g37E5a121d66
26444b6A435H1d98B94M84j15c44r83b20A079a958A468F48k19e82A531b53E59L37
26463H96a88A683H0j1b1B24L92N6a557L93L47a08J2E60K59c75C5b16oL2m36a31
26486A420g70F43a6C09b1j806h78o42d60m18A402n04C55L1q5K17a818a67k483
26505b650e55A493O56j007F4M32c67G7b338b91r80Fc34l12o44b58r37L25p03R3
26525a480A038D70q6K70b12A658d48o32a50l98J15a48j89F00f61A29O75A52a061
26545b312J099K27A241Q99a15j709Q30K31A46e35k31b25n44J28g7o9A25a20G27
26565A548C33O40K06J495B83N00d07n34K21B53P27N01P33G6M55f74K77q48d2m13
26585d55F12a500f16A582J47C20A43e96q97L44E83h7q2A49A2J38a818Q93q1d82
26606B9R94h50B91J643e59o99d17l76G36f87I95f21a75B040D29g56A78a535J6
26625a519G7M93c19A804A44J034j74a034d4j053A134n30M25Q48a22G03N22C64
26644a113C20J773j12A77P24K32A51N41A17g6B34K21K67bA582F36g89b27r13D28
26665B97a61H49m00h65a71n19n82Qa28p81I28O48m00a052c5E06a741Da112H42
26686A875C96j91N50N0H6b035e94j1E63K719D60b45A40a62k081a86A42d51A790
26706E29R96J36B38J225b465d3q06L63l01A79b7I3J024b65q18J71A635a464A660
26726a47B42P15l15a11E13P25D39O62e7B076F5O75c24r33e10j497f1B00i70I86
26747A9N38e6o18k805e15d8B68i32M49A435o56b06A859d27k68K6C22a064b58E56
26768b45D87O25E23k25a73AQ55B85J483a10C63d06b5o72J46L1H07B49O51C72a37
26790b01D53P06D4L01J289a89A458j75A14N88h94A41a145e56A715C47O98M31p00
26809G76l55g46a92n85E98j17b65H8h71A4K56a154b22j453l8E17Q49c65A152R8
26829A250k1E23L76a074f3k27cj179A312f84b99r81c14F78K17g05j480A029j76
26848H53l76a54j167a44F40D9f43n10B706C83A07a246p16D36f83j243a66C02c69
26868A673g11b83j211G19B09q1M13a48M9p10R2c33n32J53G66A10a89B076a09E69
26889F89b580G91A00b04F80f68E55g0A214E51L31D04c53C62Q86l77g0C92j92J167
26909A367a938i66p56Q4N12H45j12R57b55E76O18h97M04A38K6M98C19J767B61
26929f06j82F35g37k50A522l33m40a433A718b080F01g18B183B14h33B74N49O30
26947A453C99h72l54a47o06A432f70B69A31Q02b29k638O31f00h6k10a46G38j21
26966F17k3a211q9K25j48f2H52g51A787F71N06c98p28M39A411g44c35q75E18L26
26986H44b4j26M3A262B63Q7b89r8D11O34C14M08n0h3B08a76j369B54J424a998
27007A674E76J173a51n57o3b78o42Q6c07A478D82c60D86a351A22d38A592%k78
27026A314a817b58j336C46M81D8b20G94C05a21j53m26C63c46M2I26G9e51J95A093
27047H38d42n66d5E25b73J23E63B09J486D18a123D30d87p84M90m40n10A847k23
27066A624G84a204l9b02q26A074k47l2k95P25i71E88a415e03o92F8P98a4E94c57
27087a250e47D1i74D90Q5f56A56i0j57C05A22d92k41k22K89A44c50q13K12M44
27107e07D3J38a305R0N86D76a597d97A158l62h71j015b51m04D54M05l08A24Q22
27126I46D35L28a86q74l71f89A158A12J080b23F06L51e49m69I11a163F30R30h83
27146c73E75a746o80I34a568l9f38B11L09M79c47A015a099M30o5B45c47j294K
27165a639c26I59a567D15P21l42a5j044F7b93p61n14D33d91n86B200b9I33J361
27184B294b63n61j01b68H6R1q0a610B33K4J212e4o84m33j082Q73d58j080A288
27204A498l99Q24a302M14I65c37l93A23J015K26D31A89b54k039O88j26C81q3e68
27224a88A034l99J77a061M50o65J75C23J061C16g47B20i34B54a379M35j087A88
27243I94j10a223B31l6M79c47n43A633f05B1K606a872A067a99B74L94a760c36
27262a32j130F43A28b57I59Q17a399c08j005e24P2l94C65e14j198c56G92j0e03
27282G97L43A52J563f02o12E05J61i21k33d07A101i82A857a060N5B02e36e1n54
27301f05a18C06R97M45C32J880a297J82B088B43J768B44k1P57b195A046hj032
27319a040m02D41g97b80A531m76J2O97a518F73N67J52c58k26D06B3a129D64A05
27339c69k17C80i11C76J57R7J035a118j41q82b28n7m43A860a280N53c43A83a47
27359a78j073B16h42a06A452C49P3b03q67k8H40d04A719A96Q00e04A15R51f1o33
27379f94J22B5L20Q55e0C96f51m60C16a731O82A853H7J484A10J176i02o77d89
27399i22A43P23J29M86b82n66A318a953D17b643B97d49I22h4A816b99E42a046
27418d12a0j337I82l2B29O55M39f56j510M91A20d51j833G42M62D0J518A16R79
27437A095il10q00B04O08l12P33c71H0a390L08A338b23G21j60J204l90b76p62
27456a038J20b85b5A495e52C030G59J302d90A60b28n98C6a201D14a281C8L96M78
27475I12b19h1j830g62c18A82d66A273J387d25A34F2b03A765o88f73A00J135J174
27494B409C25h23b37j999Q08m66g70b15b8m20o92G63h30A60a460j09E64a658A674
27514c19F04g60o10A361n20A99a524e2k86D3c68m18C99DR91b4H79B80a562A025
27535E36e97l38a06F81i4m98A9g39A691g60B82a28G54m3a088A737e1C16b11k69
27555d80k86o99K11D79b382A1J56J83c94D87P03f18E82a111B83g25l07A109dj137
27575a141a56k35j229j1H51J035D87f12C62h91l35G31b60D6b10F32R3A94h50A721
27596A074l38h20A202J456r13a050E76k29L44l43b088e51A48J511G86P23D02N59
27614I61d77k74C61H9M37N54D31K495B49J284a74C68g89m15o61h25A705K56N3
27633B014g06J46E18j32a030A6O91d88A240J420a079A333k56a720g05C47c51l0
27651c81D74IL92c88q70N53A30d25F78J363m42B47Q97a637F9M04a42A314k44B69
27672A06l2P66g58G8P72Q30e73B12O02J123E43k16K92a122I21B75Q15M87D64h30
27693G27H3b12k57l52o91f66I44b79A53P59a34B86d83q37B9J937a67l49a95j0
27713b05q94A115a518K62N08A181b16A408b68n85D42a215l64f47k05L24c0A261
27732f17E06J451C3Q61e26k52o18b63B598C06R86E26a4j709c49A31O1R19m20a29
27753a004g8D46A67a09A12N50J734j051o41B68d79j581Q01L69K18B147j067e02
27772A105b39o45b62B39a52I77d52j041I65K29a86p7j333P48J67j230A698d4G82
27792e6j73n51c89B56F8i55b30D66J09L90k81e51A385e94j308d16k430I96D43
27812I35O80a187k13J75n46d96F60B5K14H1R75M4d19j117j0L30D59k17J679H33
27833A31b64B12a328B03N47a810E85L55A13M34J055d37o94A053b71C08M55O05
27851A368n79f20m95j21d95p42c11C63P05J69I4e12j535D90a624m5B04J678m10
27870A472D14J64J284a231A757a916O40D37L41a32m00j49C36a109I99d7o28EL86
27889C91J441G13C05M09k66L34Q57a204I1j3J743D64c76j064f45n75c02B86g85
27909G98g6C037j453c45A59f19B09i64D33P65k9j64f06C40b91F19j69i29E39O22
27929A161l98a36q73a26r58p49k48f55F98j6J916E40J102C56a078L45G31e7A429
27949A038J98g23q49K36j487a28r96G38k70L99J3l57c62B2a347M32A039a191E41
27969A247d62E92a471O50L21o73L53A398m25g25f5B633d54n85C33M32a249N81
27987f68j72E49e4A714C81a469a82n30b31A215J67E44E2g45qD54P96i19B519a414
28008I50a217C22d93D5M42a580n41d61a5F60O55c82C68C0b46o43M2a87j89F29
28029C4L41J139l44a566e95C12a246c00H59l78f45k06F73a163b33o90o44H3N86
28048F69A96h82B080b188b17j242c72j18c5F18M08j1d90A778g37Ob78C58L30c74
28069G80C12n3e11K07k47b73k26o79a60C137a443A803a39F77b044Q85K35k43D75
28089A44O08b84k87k36a85j115b90i3J7A171a48j114c62O1k55E0a660c17m55A669
28110A047b10H16g25A63J886G07i38j15I24c60F30g27q90A22b038E76P49o4k46
28129A015e95F15a202j16k81J70m14F91C0K88N24J60A15a218K92A85a884J03G05
28149A309n45k74a045b09q03J07f2A87b05I28a97D52j97a07k140J008B46O02N70
28168A418B8c40l07b31m51j181d57D16J65L47O21k31I3g71j078d11h0j684G64
28188A315E35R34A1i45o16m85g92n86H77K4J21C07P32D4f99j113A15C8J618l61
28208A295F18g56E05O6A84b92k329D16J834c68cA700E56k56g26a21D45a091D66
28228G5a51l96A217e79q99A212d14I29E8a72B30Ff74K2a19j373E92F1a170B50
28249I03K73c98r54O14A512e52a1F56L23l07a466P18m45d63a63k156P25K98N79
28268g17A314E4J549d40j029N18C87m1K60d1D95M13c50J59k70a59j661f79C97
28288I6J947F28e36G87e96n08c23Q4D3J689E70D2j7a703K6I52e76a17G35J28f29
28310A274j60a707n0e43j63B048j49D62A8N76N7h43m86q4f02A406l26L68E06a896
28331d51n98G0a013j118N35H35B99O19a005A699e34B56f7G06p2J05b45A195Ba208
28352D82a632k8e76D93b64A636a91A310h9D72A90c35J11M6H63E2N13c49E9a852
28373I43a036N1H55C40J011C1O10Q90d82l74c55o24K43G84c69A63J457C76A87
28393a953@A20b11A809R42j295b48j24B26d53A463a15oC071A271l38a46H32C51
28413a521bE33J604B21h29A21a108M10b9o04A739a61B255E92N6B71h81D92a229
28433a00k18A893p59c99E34e0j911i53r78d11A95L25L71q5N3A45N18b080D62a569
28454A972q91b20A228g97F3N49a099R2E77Q5R5b23A982a242L15b67j467m00J019
28473a115A415J291H66J175r69b037F75e79A020D01a073M81A086a20A236F8a28
28491a16l31J00G78Q83e8Dc75J68B94P12a327F42a266M40I3N14d04a24o85F6e48
28513a562A463a84A75c3D31b8j33j049b49H9R43B82c84A027k87E1g90o82d83L4
28533d49F08N57a394E77a310G64a70A316a628I33B84O15k1J367H04B32o2a937
28552A61L4b81A468C97A1J870B0a734c71k009c5j452A683d64m86H79f51H67a383
28572a045a10B255d00D29B6K67K75f93B84i31j569e67G56l65K80M61a300a23m55
28591e78k17pk81I41C70N1d47g4b1B39a95A034l66j10K09h52A257A61M48a327
28612a984A111J109k47I38J618i35d42m23l69c35G02h92C92M71K23K55a461M63
28630i98p83j75C82j56d59E9J474C0g93a64A415d66J5A237c19N5F38a743L4p90
28650b499M74i42p85d92A087m37J092A11A2a122q21i23c65r81D80K37B66a56I95
28670d96D13b39k81F98M12m81D0O42a951A76d32j323d26j63k01A528c19I12a171
28690a186K18b32o33A37J078m99J24c84I67f43k57j13H51J037m45j83K33a933
28709b34j86k52I27f01G57J038C91J388i40A96a330j30A108l85a159D24M01k77
28727E48b77k065c34a67F03b01D81d43J79p2D2L47a772P43o47a34E5c9j154I01
28748A392a960B25g61A31c84q8A006l08a494B99e18r52O59D67I3d65a22r68K15
28767h75n77O03q58G67L7e45F70R1K22C91L74k90A04K280a495d98K39j90pG39
28788A89a426c06q83B59N01f69I74L31j18a61o44K0k68b62J16k46C31J42a580
28808a189n76C53b710A063C92J424B80h85b60j322m84F6a213G24L30B67R82l56
28826H93L80b032A144g94Rj85A522o98b45H87J476c72m27B05b33A413B66h17b50
28846A494a128B88b50C94c38q96H19J157b80A459L97a183L48A78O28e69a36I71
28865H10L82C82b40D17a056b48G74K1F7O62b010I78c08j441F51a220Q0B08L756
28884C964I08C17b12j130a24m17n12A94J06J442a464C18A29K52b259K01R25A688
28903A636a184A20J418D19b63k87l2b2k33d5A289k34R8h43j692E60i24A15J559
28922A674B23R43n80J70Q2f48l54j299A562d11G72J316n23b57A779a113N8a78
28941c59A381K51o72D37L74E7P80d73q83C48q2M2J678F14A66a061O3c00q40B211
28962B340D14o4N07a322a74k156g51J70Q7E92L80J016B80J86a363F3R59e40p05
28981a245C08K09R0M15D46a110j081Q39e40G99k36K87j29e87A158a899J46c74
29000D74g89N3A653G96k84J40a92j41E32a334G01C09j26Q11p4a126D85a781h80
29020i91K93G20K20c22C06b40j338O44J59l07p9I82N51D5d12R9j124b71C23f9
29041C18f01B589c52d4n30B81J504b42N8H11O33Af38k22D48j77m8b60k07j349
29061a816A464B44c5A874n57M11b003P29P2A203E43i47I8c27L0I10f98J23F9i75
29082C96K502p32d57J74a10r96c14A308B90J63h28F55L40a220n6n28k60g94A98
29102A175m1m34a40q70F80c34R0B51M74h50B66R2o6O93c18j953c54j41H0P64a165
29124b77hj124k59J96b40j516A084k08J81L9d99a14k72j07L8k97b20l84I12j84
29144G28M66f52L24A509a102N4A145F1K743F00L2A62a038B49g78A57J615q30N54
29163A496G38K27a220q66A463h25c97E49K95L55g1q80n99j28M69N39A255A1N5
29182F6J406a732d31j406D07k3c96I93J79k79j20k15O95h26q82b00o47a9B98O38
29202I36K716A454C8b475O79L50d03d4F99Q44D64J74P26e24r29e54j4i0H57K82
29222A139D11N06d17a42B96a100C51K10M8a086A424a205O1m08K11A149A55c90
29241dG98J164e97E58c71f6m95B21K94L23j88a54B55e74o78j496A002a308a63
29261A029E2J580E30b226e7k078O1A314A4K968a97E00J45j05a92H64h29c38I52
29281F52Q23d1p95n88d21D56b076B26f90m52A81a374D04A18c61j336E21a35D7
29301A044f00K94E15R8e06A044a147M75A284l68J86c80j159g35b28G0J32c68J68
29320b00A369J133d99I8K34d00j91p54O01eA401c50C04N26a653J87A07f04j31
29339g35A382l41b32j087H75B08h65K2m26h1A80a449E74c96A77a32A667G21g79
29359f08A103k78B98b8A046C72f34Q5j434A981q55B01h2C10J57f71F22f20a87
29379A227L19p24c40k59a38l66k30J39G88m0C13R1j76b33d0B54a157m28A455f56
29400d23A600G73j58c61j290h08L53l89A288l33j25l50e56o61g4k96j008e0m35
29419d85C40c85B244a401A051b255h67E46b03G96L96B28c21C19g54l72f5C01P38
29438A039J41L27E82a633F80c07l72p41d83J26G87A66M53F0f59m05kI40c24I99
29459I98B74L58a078I16a095M94A30i17A108D64R04L9J05A64b795A374a780A69
29478B27j06b37A052a59m30p60O58m44E48j27k5A61N15R4d18n40l20p85E93k06
29498C87a463A749f63J97k102J195O66p54N28A184C49K115H03j67a741C47f12
29516a912A205E90g22A340K93i45D36c94o15o77c45r71K31n10N94A567B08h98
29535a467C35M50k55A35R09D96a126i6k04j801A028D44Ic66A526C62b56C2b198
29555g88D19J85a101L34A200J28e27A090d80D42J8a872I54C66J794H09h16m99
29573a315b89j235f4j337O78A510g80B128C94f16C05a822L94L68a44A022a09E85
29592E03e69A87Q02f4k818G6h18F92j44N31C67c10f7A483C46a19Je7j194C02e43
29614a719a89C12d48A167g51K15a50j324P07r43E31J95C26e01A31a18A036J327
29632B363a136D90a97o97D53L78A91K01g29E9a774Q5D18K54J977B06J557p89B31
29652i74M82j00k8J96A210E73p0A8P05a536b8q12n06L19M10l17A717d91H63l1
29672H32a739A006a017c75A40J699p28B26Q94j54i25C88R2a345d74F12J487n57
29690A542B12N6a08k62Bb76j814g17B02e73A662b330e23Nj44@F11K254D19a278
29711c49j539a1j117m78g06A397J04b93F13L6b55o12j304c61C92N76O76e04B97
29731i75D21c25E8L07j81Q18k43E8J017a472e0H27A59f15C45d0j064j50D36a43
29752b23j903i27o85D82c02o09E87f36L1j346A147a280N04A591j27k90C22J76
29770D98E2b143g5E13j16b86c9o46B82f94F82a611b76k76I32G2R77j04P72G67
29791F48j64A05K28J058I9P39R07J81j12d58q04j305A851E07d41A553g4r91B049
29811H41B81a419e48n08d21B75L25R91i28a04l34k2E06i0A566A8a346Fa522E57
29832a145d83j196O78j650i0G70g95A68d16p2A569b34C9b85N2f1A155k53a054
29852B02M21e95A031b05G72j66k70f19m55J69B4d21H5e1n18A390L30e4j23j431
29872a608j61L11l90Q46H17j72b45j71H22i98k80e0n93h6j09r10D87B09g26r39
29892a665B92L8a330D08N66n1C67R17A49O1R40b46E64k29J669G12j17R10i92B59
29913c13J26M7A676D42A37J85p7L17h43j123J02c6LA643K42f9n16a63p13G22f09
29935d80c4G74J36c27j40j44k99oM7b3A721p5f2D65Id61A72g75p1A53h5A827e62
29959A014g04j158M59P0A87M86I0J167e39j25f9p23j137g13l6A567j50a263A245
29979c42nm90d5j065A8a088H69L69c9n75B93a29D55R23h2H85N48b60r56A296f38
30001G9R65C60N78Q00m73K30f74B30N32a036H37C25f36A142B63J793a51o53g8
30021A026a094j2c13A900F83a026k63a65j302J3e4n45A003a213I66k00M66b07
30040g43B31b02k80A13a268E28B22a66G08B17d44r98j079A976c17H88A97J050
30058A247i07c02j094b07j30A365f58A046E22e56m97a49m49j01H82G5Q49m31J693
30077B186e55A450b06l78n09b70k40A98i01A074a49j017j23O09F22i11a79n09
30095f88B2J171l33l26Q22e16q04e70A524B57l5J829i35C74a1j652P27H93k18
30114F75p1B70P19M97o51e3B00d00A755A86f9G74K93P1a495K39K42m96A140a206
30135h53F4a24A09M7K12a249M90b37F87g43K89j230a54H77a137A33b84A12O10
30154G22a174G74A46J084a565c10A086i83l09A877C36J965m21C51f20A175b324
30172f25C55N1c04C97cA486k48e16k01A6d85a76G03J95I6J047a086M52a32o60
30192g92B089g9B318I51a038C80a181OE58a28j88G45a017A004i07F59J063d57
30211d07B00e9j097M53A6d07R6p85N04A637i34c14G49N87i77K8A189b45A033g23
30232a058A540D72R15bC53a05m55a76G31a592e7A150mq6g01k81d54R5j146e13
30253a82B30N1J094N1E97g20b87F72e51m92A376La424a45j187c5A108a291A509
30273H90A62j1a165d57b19C93Q1cj08Kl0j137B76i22E71Q2d32A358k67m82A35
30295E93i17j31C22a908d65a00B27J320a020D60g05A252l45a584a36p44A774A36
30314F19n6M41f92D51K89C35a208A709A49L18K260e22C14c2D43M99a306A092m67
30333F25L4e31l0A37i59b11k12G59P66B65R85i16A006h2A530c89J20C86a275a89
30354E35j92J316b25m32F8b819a262b43A056e09A031Q46e38q4P3j733A557e45
30373G12A01h29A19d21m01L30E8g85a82j099C57a60q6l67D25i09r54A532D43r4
30393C49c3B99K47L86a42B99b07l98H33d61B547C67N47b51E97f88n98E5i9A763
30414a487A321l02N97A45hj2m34a58I44B45R21k76J30b05j404J49B86L81J066
30433A733D49K81a56E70g13D13g26A203B97N98J118J44A93a088q3k04a83j88I08
30453E89A71n3M70d65p59c33E79a490D95L3k23J29g38a77k54a44o81c03j00p89
30473a192A313m87k39b028E77a297e84J77G97J018e07B25C5e19m87d13c0D02L5
30492D37a500F0d10A466a28o62c60D13c45j29F98M97b41j66F26d98J37A13K30
30511C43b60A477a01A691c0k25n43p49A374B3J56J623a156G90e63I2b398a73q4
30530b57m80A079Q69l69p01J95D19f48F05B03J01f90I74C55i87A04e29dj73l18
30550d95n88A484k09D87a388E0c033c95r51d94D85D2N87K91M04f27c9o66K10K46
30570b49G52c81a19j813D96h15A750C95O78J83e12E9M28j78J629D20f49H8a015
30590a3B56e49A988B33b9p25I14a871h82A348a347E33O65E83A00J05J615p71c47
30610h01J95A646D75h54B31g12B90N60a316A01a032a72A208c79n65c1l26j034
30628a391C49A16b51A165a038C72R58f63a03r96C6J44b750h69G32J5h75c14k2
30647c36o14A075B89L67a515g45c70C71h43l30J99f1j308A30f6A755G42k55a612
30667B28b52j173o76g4H31N12B78b34k867g65A8e46H94l06a242I1J516a030c44
30687h81c18A06K206B59L54J34L93i57l28A445d89L1B48A13l5J151D81N76A53
30707b66D41A44E9J664G42a132D81b691e88l20F79a29@B860p22F46a374M24j64
30726a114K7l80a40j032F79J836A24J562a571G32M16m76a168A489b22A770p74
30743I96g08K32k57p86D29d24Ja45I60d78h2eA189f79AR37J43l45a57k71J53I15
30766F22e88D3M81j72i32A992A39b72m25j1k76j013G77n2B15E4J593D06a91A857
30787c28E1J406a316B681a48b6o78j639I28e73a14l97M5F2L21O94A3a12n85C09
30808E84e79A522g72A469K50o15C88R05f21C16L26L31c63J09J23A2g97A200e35
30828C33L33J99A52K12I6g83A8d99K15k01k39H46e3C51J508k91F97L24a143a29
30849F10f76A104d10D33b28m87q36f99m0a77l74f0B011b51A552e20j019A198e80
30869a006A41N02M37B77n7L81M42g31J69b71B484n54G35C57h79e5j159L68A34
30889H53J280j017k73l35c61j328O22E73f80B24N21J434j080d15m65a87C63b271
30908i13L07m57H02J341G96a445J09A2a177I44N08i67B50e80C10f60o22J41b28
30928A69bm13j30A57K18i77J00e4A29J460C35k3pa40r41j0A135i15o76P03g7D12
30951A80e33j068J09m20O95N20A396m25m20a568c99A335f94c4m16D49b03E30b37
30971D13m5j80J178g24m57b49l36A633E65B6O38g7B07a193A62b97H96j74F1R63
30991A024k93B18f90j153d0G6Q31j34K700a129A54a204I85a263M05D41A22e6G0
31011E19F8L37b627B82a68F46k3L00m14j05a10I18B76L06k18q3b62K0k98b34j61
31032c95A389b90G2b001b29r05J4A58c46a43d4A159a619A223J35C8M54Nj68d15
31053A196i10b60O9l74C19e10J65B67c00k78A211j63k46c92J87B36P45f27A035
31073A392i28G39e29b21E85A6K797E23L74d58p55N51j15J04e2A998B82j7M14i56
31094e28A91a662a76A7a351M59d7j066d32hA021D26P99B54g75A90d91k93K91a16
31115I54G6f18k67J78G16O71a76q34G3b266h78A346d11A030e60q15B85g19J74
31134e45m08c34k59A42f00j04H14l60n3A46m1M28J037A33K70B9c09F90c46d0j87
31155b27B52Q0a638C03f9k86G6d72A07b99H38C97g21d6A04R00i39A10c91j428
31175a819A092e75B027H97a208G96f83E23i32o89G47B38P33f53c20E40j57N71
31193I54a73l41j291h19D64J060a77I9fp40A699a526A780F54g52G97B70A17L4
31212A51M30d46J78E01A19i1F81j28i20a95F49a006c32A32g77H68A26K23R0j17
31232C22a436G96C08a82E88J415p18H7e2j047A340d57r01e54A95J276a104e52
31251a568g49l69B19J57a490H57i14A164a418A35d41G65D5a126M12h5B17K86A59
31271h14b54j325M74F82Q88c58j891F74a17k13J05A209a297a32p70A577l17l71
31289H89l91a477b74M0D41Q80i74A418c19C1e04C95a141G22c39a8PF99N28R24
31309B151k62b28o88c76G13h73C55N2J44O21a756a71B26a493c56k512d85G24d95
31329E12g59L76k51b89I81q9k66C11M94Q82e64b06j298A39f97m31N27A263J93
31348A456d50G06a259e39J56q70B168q46L35A79J054I9f30K37a52p42m23a31A385
31368A532J106B8L1c98q58c75k0l97J41A392o69d99r95f83b29q86A385C2K82a46
31389a30D66c20j470j089f64D86h60E33a080E8Ae12n77B51r9K96b40B75J35c58
31410h64H64N6D23i83c04o40l68N11A51R25a336B41J3J1M78j39c25k47B521A36
31431A285a301F14f73C69P83E36c49A120d81i2j160B20a06j07A25L30A52c34H70
31451C01e56J37n67j03c32B397A30a638d2l29k70b14m69B15K3M0J64O5g63n75
31471a338E73k29K35Q05C78a128A894a791C84N17@c55A004A62R00a426A265i8
31490A129a942E86B01h34D92h16E4a107A789A66k4g97A415g55A871E54O37J639
31508B830H42a740L60M28C37e99A079A45R25a75G55f81l72L33j8A006D48h75D94
31528b13j29H08f90H85c78C4g06F48B37b11C9J397g52a57o36b85B25R82B50K92
31548E42J74b95F46g87E0d96G54O99p05g16l41F22e51r72k62B02a194m36N12F13
31569F06J069c67o87n41a47E2d94A605N1G96a596C39a915g08j12A236k68O30A48
31589H6K98e33A150f93j70A199a562A604d30L0C31a713G23b10B15b08B06f51k58
31608i09j323H4a774A094R48a196L63k2k013I40h7A96J398a003d82A345H5J452
31626A537F60M70D71Q65B05B4a846e93C6a16F21g57k79F51A59oa348A37a039H64
31647c32A147a068K48B42i20j94N08C6K62N4a14A953I66d69B16N84a72A323a79
31667Ig53j58P6A360d50c7r81K42A819f46K65a78n23H92c47b8p41A213O70D61
31688A006a634B94c44q48A199f50K24o76K2I5J801h34p3A99h98A397d88A765a708
31708d28D23b826c6j699d76J84A13J394b21r02G48J061F25e43a08A619j89K26
31726A656a268C40c09J02F43d36E63f05l37e6r17F37f80K51B70a519f97H34A99
31746G89L28a389F96o6j35h02n4c90l13MA288A60a348P4c78m83I7b71C62P17K74
31767A353e91b81J01l03a07n52A381d74P6A60n6J976F02Cb72i4D68c29A363D09
31788A258D42c21A567HK40a374C05Q06a647a8C94c11i5q96c86A084g20J66a84
31808a240A041m94b82A577M99c51A079A1O89a292d13D8a132C2P1M11d04F44R29
31827A573a516A15Q5A3h09A41O14K27g72d7I98g67C18e84q02A718g28n52M20m01
31847a261a57A230n1a167N64a65I92G6a014H18C16i90R4d38A683E3J543E46K02
31866G48b223A279a29j811A54a743C59e84H34e35K55F45c68H59a95F8c07A25J640
31885A765C61J508d7j343B00g9j20I46j68a08B89J130c04A463a337D29j84L37
31903E82g74J60p91L27b67D78a033d65A496AK232A27k5f15J62q8k05a94A81i0
31924a363k18D92J26a293N31j32B31a309b59A71f80a72r28N35E31a640A52J735
31942A887o78A88K37F9R83a57E81P7e75k74B6a282H65G1J432b7B80e36p10I05
31963A116I9c10A33L3G7K21a007K34FO6R00P32e78A259d09l09D8a200d12B352
31984a20l15A527b44m31A097a05E71F0J82o2e84A082D93L72d59D98jh9A322l13
32004A009C74d89n00p9C50j14b61C36R18d5A465n79D40i41l07I47D24F2R86h26
32025H00f4H16r9n6b53l08l70L79m32E69a307ar17A16h11A080a50n4A413b82F14
32047e3A96g92B82k8g92o26d36F87j72a760I37l27O09C33N17b84m46l30E66f71
32068A489g14F51I5L85J7j95e36A576n46h34J28n74A993p71E9b30A463G04d53
32088E84j14a270B11M95c49H79c5I32a74B76M00j88a31F61b33k21n01a23r28K01
32108h50E62j10N9c44I54C56a455b92A15J086l93e63b19C4a56e7G39a79C3N39
32128E72j63pP69f76E24a243K4F43e75A236j78l52g97k31A144i53a44p14J53D33
32149F80b09a8j005D72N10M6j89j72a738E05g60F04N50L5D61j94L02F7h18a87
32170A436F04f22A763F5h89K42j359R33c30j688i07K50A13d72A377o38k91P86
32188A234a058m36b27A229a696g34a57G46A66K17a420A311G7J004j55J3c81B32
32207E43a457n38P94N17F74b93I87M77a730H16a615P68H66c63B08K73N28j75g74
32227A308E15j61c83k14B66A6L20J4d42F96b08j694Q57D92a49B43c09j632H77
32247g42E42Q57d39m13A102j32A46O59a68l96O2l6H99f45A767D49d65B61a022
32267a65r51a44A864n14a178F11i92I31b77B0g72p49b41G78a314O41E56K40a232
32287i9n36o2A128D65b35j680Q42C27g43D15K83a282K93l93b27o37I76b36j280
32306a516d33o34A66O17A4M17c74I38a507n92R75A12K69K57g13o63A012h81m17
32325a298j21j11I4a952b41B255c65j24j01H64a210L26C33q4A15B2O13B4a245
32345d2p53E7J096a943L26e74o56A39g60A210m07rL14m70c19m65H16f23F91A42
32366D22K08a40l24A099a519L17E03d1G84h71l81o08A84h31p43C27j13d58q53
32385a311a66l79A16P63b30A179n10c29B298H53M23k30j49b12I1L08a090I19a524
32405f50l02b61B83d00p21F29h38F6L36OJ39J3b66B056j027J342A020a12A019
32425a107dA164a028H22a421f42J42m1b39n12n5F04R43D38B02a67k52a40B45D6
32446c66o52A171D02N23a185c70D00d36I29D17k04a303g5o93r04c61a09k58B67
32466C7P69b04H9J3c35A03i1A6e63l09B60f86a99H9f25j71b43F27c06j692R48
32487a050E3b74G23h3qI37b07l51n92j686e27r6J07j193C34L62k70a500A594g30
32508a328E69j12rL3N17f68n9a90r43K07A4J117g9m37B96J84e59r91P73F04K46
32529H50C26J2b55B13N14h18b81j206Q5A679a3p1q81G69A91Q82e93b54A127A47
32550C35O40C06i69H04M9j88B83h84G2J519a497d34C24j8j16a155A33M0n7a357
32571c67a63J0O4n31m1A820c24I99C35b21H3Q16D28M32g2B81a162e9j22H90J580
32592B470G92J027N50b621A41N85a745B24c60g4m44E22K077A13R43Qg51jk70A
32613H81d15j71B62P47R53q76C1O58P70E96k52Q20B89k6a21D49c2k41A828o79
32633A149C24b688b35m04A329i36B0N16a916C01Q8b46j14H33j88D6i99J6F53b9
32654C1a53n73J97A831J30n67b057c6j252a36B38A8N06I5J169e18F03aI06D00
32675G12a060K03b42G60R5N50b04C33i27l89h1l24d1G89a58A1R6d12A685a65k47
32696d12A56M56c07E22B07N30A55O42d71q19A2g51E95a963A341d41j192C98A62
32716i29E37b344A500g71A028m78d17Q2A727E79k79a062b78G7a286A410b08B7
32735I47g09j355d18o6O4A385A87J523a76A439a571A73J14e99j45A103O45i28
32754c14l62a10D02a14E69f83i0j04l08B26a412O21b48
##END NTUPLES=NMR FID
##END=
$$
$$ end of block 1
$$
##TITLE=GII-phenoxide catalyst , 1H, CDCl3, 14/06/2019
##JCAMPDX= 6.0         $$ Bruker NMR JCAMP-DX V2.0
##DATA TYPE= NMR SPECTRUM
##DATA CLASS= NTUPLES
##ORIGIN= Bruker BioSpin GmbH
##OWNER= nmr
$$ 1.83.2.2.2.1 TOPSPIN		Version 3.2
$$ 2020-11-02 11:11:54.914 +0200  nmr@CZC1203073
$$ Compression mode = diff/dup
##.OBSERVE FREQUENCY= 600.2860028
##.OBSERVE NUCLEUS= ^1H
##.ACQUISITION MODE= SIMULTANEOUS (DQD)
##.ACQUISITION SCHEME= undefined
##.AVERAGES= 32
##.DIGITISER RES= 22
##SPECTROMETER/DATA SYSTEM= spect
##.PULSE SEQUENCE= zg30
##.SOLVENT NAME= CDCl3
##.SHIFT REFERENCE= INTERNAL, CDCl3, 1, 22.99573
##AUDIT TRAIL= $$ (NUMBER, WHEN, WHO, WHERE, PROCESS, VERSION, WHAT)
$$ ##TITLE= Audit trail, TOPSPIN		Version 3.2
$$ ##JCAMPDX= 5.01
$$ ##ORIGIN= Bruker BioSpin GmbH
$$ ##OWNER= nmr
$$ $$ Z:\Data\IPC2019/Rudi/66/pdata/1/auditp.txt
$$ ##AUDIT TRAIL=  $$ (NUMBER, WHEN, WHO, WHERE, PROCESS, VERSION, WHAT)
(   1,<2019-06-14 12:28:15.689 +0200>,<nmr>,<CZC1203073>,<go>,<TOPSPIN 3.2>,
      <created by zg
	started at 2019-06-14 12:26:27.752 +0200,
	POWCHK disabled, PULCHK disabled,
       configuration hash MD5:
       4C B2 51 CF BF C7 56 87 40 4A A5 6E 64 86 05 F4
       data hash MD5: 64K
       42 7A 95 AB F9 63 7D D5 62 85 11 56 9E 5F 59 E8>)
(   2,<2019-06-14 12:28:26.813 +0200>,<nmr>,<CZC1203073>,<proc1d>,<TOPSPIN 3.2>,
      <Start of raw data processing
       ef LB = 0.3 FT_mod = 6 PKNL = 1 SI = 64K 
       data hash MD5: 64K
       30 3E 05 96 FE 2B B2 A8 7A B8 FF 83 DE 4B 71 AF>)
(   3,<2019-06-14 12:28:28.648 +0200>,<nmr>,<CZC1203073>,<proc1d>,<TOPSPIN 3.2>,
      <apk 
       data hash MD5: 64K
       20 7A B2 51 FE D3 65 41 3F 3A 8B 9F 7F D6 25 37>)
$$ ##END=
$$ 
$$ $$ hash MD5
$$ $$ 3D E7 A5 4E 90 3A 00 20 35 8E 45 79 0C 59 E9 20
##$RELAX= 
##$BRUKER FILE EXP=format.temp
$$ EDIT_PAR COMMAND FILE
$$ 
$$ DI_MODE         LONG
$$ ED_ENTRY        ACQU
$$ ORDER           FILE
$$ 
$$ 
$$ HEADER		"F2 - Acquisition Parameters"
$$ T_NAME		Date_
$$ 		TYPE	R64
$$ 		CLASS	ACQU
$$ 		SUBRANGE 0.0 50000000
$$ 		REL	"Date_=itodate(DATE)"
$$ 		INV_REL	"DATE=datetoi(Date_,DATE)"
$$ 		FORMAT	"%14.0f"
$$ 		TEXT	" "
$$ END
$$ T_NAME		Time
$$ 		TYPE	R32
$$ 		CLASS	ACQU
$$ 		SUBRANGE 0.0 1000000
$$ 		REL	"Time=itotime(DATE)"
$$ 		INV_REL	"DATE=timetoi(Time,DATE)"
$$ 		FORMAT	"%14.2f"
$$ 		TEXT	" "
$$ END
$$ NAME		INSTRUM
$$ 		TEXT	" "
$$ END
$$ NAME		PROBHD
$$ 		FORMAT	"%14.14s"
$$ 		TEXT	" "
$$ END
$$ NAME		PULPROG
$$ 		TEXT	" "
$$ END
$$ NAME		TD
$$ 		TEXT	" "
$$ END
$$ NAME		SOLVENT
$$ 		TEXT	" "
$$ END
$$ NAME		NS
$$ 		TEXT	" "
$$ END
$$ NAME		DS
$$ 		TEXT	" "
$$ END
$$ T_NAME		SWH
$$ 		TYPE	R32
$$ 		CLASS	ACQU
$$ 		SUBRANGE 0.0 1e8
$$ 		REL	"SWH=SW*SFO1"
$$ 		INV_REL "SW=SWH/SFO1"
$$ 		UNIT	"Hz"
$$ 		FORMAT	"%14.3f Hz"
$$ 		TEXT	" "
$$ END
$$ T_NAME          FIDRES
$$                 TYPE    R32
$$                 CLASS   ACQU
$$                 SUBRANGE 0.0 100000
$$                 REL     "FIDRES=SW*SFO1/TD"
$$                 INV_REL "TD = nextpow(SW*SFO1/FIDRES)"
$$ 		UNIT	"Hz"
$$ 		FORMAT	"%14.6f Hz"
$$ 		TEXT	" "
$$ END
$$ T_NAME          AQ
$$ 		TYPE	R32
$$ 		CLASS	ACQU
$$ 		SUBRANGE 0.0 1000
$$ 		REL	"AQ=aqcalc(SW,SFO1,TD,DIGTYP)"
$$ 		INV_REL	"TD=tdcalc(SW,SFO1,1.0e6*AQ,DIGTYP)"
$$ 		UNIT	"sec"
$$ 		FORMAT	"%14.7f sec"
$$ 		TEXT	" "
$$ END
$$ NAME		RG
$$ 		TEXT	" "
$$ END
$$ T_NAME          DW
$$ 		TYPE	R32
$$ 		CLASS	ACQU
$$ 		SUBRANGE 0.0 1000000
$$ 		REL	"DW=1/(2*SW*SFO1)"
$$ 		INV_REL	"SW=1000000/(2*(0.005+DW)*SFO1)"
$$ 		UNIT	"usec"
$$ 		FORMAT	"%14.3lf usec"
$$ 		TEXT	" "
$$ END
$$ NAME		DE
$$ 		FORMAT	"%14.2f usec"
$$ 		TEXT	" "
$$ END
$$ NAME		TE
$$ 		FORMAT	"%14.1f K"
$$ 		TEXT	" "
$$ END
$$ T_NAME		D1
$$ 		TYPE	R32
$$ 		CLASS	ACQU
$$ 		SUBRANGE 0.0 1e38
$$ 		REL	"D1=D[1]"
$$ 		INV_REL	"D[1]=D1"
$$ 		UNIT	"sec"
$$ 		FORMAT	"%14.8f sec"
$$ 		TEXT	" "
$$ END
$$ NAME		TD0
$$ 		TEXT	" "
$$ END
$$ HEADER		"======== CHANNEL f1 ========"
$$ NAME		SFO1
$$ 		FORMAT	"%14.7f MHz"
$$ 		TEXT	" "
$$ END
$$ NAME		NUC1
$$ 		NONEDIT
$$ 		TEXT	" "
$$ END
$$ T_NAME		P1
$$ 		TYPE	R32
$$ 		CLASS	ACQU
$$ 		SUBRANGE 0.0 1.0e10
$$ 		REL	"P1=P[1]"
$$ 		INV_REL	"P[1]=P1"
$$ 		UNIT	"usec"
$$ 		FORMAT	"%14.2f usec"
$$ 		TEXT	" "
$$ END
$$ T_NAME		PLW1
$$ 		TYPE	R32
$$ 		CLASS	ACQU
$$ 		SUBRANGE 0 63.2
$$ 		REL	"PLW1=PLW[1]"
$$ 		INV_REL	"PLW[1]=PLW1"
$$ 		UNIT	"W"
$$ 		FORMAT	"%14.8f W"
$$ 		TEXT	"power PLW1 "
$$ END
##$RELAX= 
##$BRUKER FILE EXP=scon2
$$ ##TITLE= Parameter file, TOPSPIN		Version 3.2
$$ ##JCAMPDX= 5.0
$$ ##DATATYPE= Parameter Values
$$ ##NPOINTS= 1	$$ modification sequence number
$$ ##ORIGIN= Bruker BioSpin GmbH
$$ ##OWNER= nmr
$$ $$ 2019-06-14 12:26:27.333 +0200  nmr@CZC1203073
$$ $$ Z:\Data\IPC2019/Rudi/66/scon2
$$ $$ process C:\Bruker\TopSpin3.2.7\prog\mod\go.exe
$$ ##$BLKTR= (0..19)
3 3 3 3 3 3 3 3 3 3 3 3 3 3 3 3 3 3 3 3
$$ ##$DE1= 4.5
$$ ##$DEADC= 0.5
$$ ##$DEPA= 4.5
$$ ##$DERX= 1.5
$$ ##$FILCOR= 0
$$ ##$GRADCHAN= 0
$$ ##$GRADPRE= (0..1)
10 10
$$ ##$HD_BLKTR= (0..19)
1 1 1 1 1 1 1 1 1 1 1 1 1 1 1 1 1 1 1 1
$$ ##$HD_DE1= 5
$$ ##$HD_DEADC= 0
$$ ##$HD_DEPA= 2.5
$$ ##$HD_DERX= 0
$$ ##END=
##$RELAX= 
##$BRUKER FILE EXP=pulseprogram
$$ # 1 "C:/Bruker/TopSpin3.2.7/exp/stan/nmr/lists/pp/zg30"
$$ ;zg30
$$ ;avance-version (12/01/11)
$$ ;1D sequence
$$ ;using 30 degree flip angle
$$ ;
$$ ;$CLASS=HighRes
$$ ;$DIM=1D
$$ ;$TYPE=
$$ ;$SUBTYPE=
$$ ;$COMMENT=
$$ ;$RECOMMEND=y
$$ 
$$ 
$$ # 1 "C:/Bruker/TopSpin3.2.7/exp/stan/nmr/lists/pp/Avance.incl" 1
$$ ;Avance2.incl
$$ ;   for TCU3
$$ ;
$$ ;avance-version (13/06/17)
$$ ;
$$ ;$CLASS=HighRes Incl
$$ ;$COMMENT=
$$ # 145 "C:/Bruker/TopSpin3.2.7/exp/stan/nmr/lists/pp/Avance.incl"
$$ ;$Id: Avance2.incl,v 1.23.8.3 2013/08/30 09:44:49 ber Exp $
$$ # 14 "C:/Bruker/TopSpin3.2.7/exp/stan/nmr/lists/pp/zg30" 2
$$ 
$$ 
$$ # 17 "C:/Bruker/TopSpin3.2.7/exp/stan/nmr/lists/pp/zg30"
$$ "acqt0=-p1*0.66/3.1416"
$$ 
$$ 
$$ # 1 "mc_line 20 file C:/Bruker/TopSpin3.2.7/exp/stan/nmr/lists/pp/zg30 exp. def. part of mc cmd. before ze"
$$ define delay MCWRK
$$ define delay MCREST
$$ "MCREST = 30m - 30m"
$$ "MCWRK = 0.333333*30m"
$$ 
$$     dccorr
$$ # 20 "C:/Bruker/TopSpin3.2.7/exp/stan/nmr/lists/pp/zg30"
$$ 1 ze
$$ # 1 "mc_line 20 file C:/Bruker/TopSpin3.2.7/exp/stan/nmr/lists/pp/zg30 exp. def. of mc cmd. after ze"
$$ # 21 "C:/Bruker/TopSpin3.2.7/exp/stan/nmr/lists/pp/zg30"
$$ # 1 "mc_line 21 file C:/Bruker/TopSpin3.2.7/exp/stan/nmr/lists/pp/zg30 exp. start label for mc cmd."
$$ 2 MCWRK  * 2
$$ LBLF0, MCWRK
$$   MCREST
$$ # 22 "C:/Bruker/TopSpin3.2.7/exp/stan/nmr/lists/pp/zg30"
$$   d1
$$   p1*0.33 ph1
$$   go=2 ph31
$$ # 1 "mc_line 25 file C:/Bruker/TopSpin3.2.7/exp/stan/nmr/lists/pp/zg30 exp. mc cmd. in line"
$$   MCWRK wr #0
$$   MCWRK zd
$$   lo to LBLF0 times td0
$$ 
$$   MCWRK
$$ # 26 "C:/Bruker/TopSpin3.2.7/exp/stan/nmr/lists/pp/zg30"
$$ exit
$$ # 29 "C:/Bruker/TopSpin3.2.7/exp/stan/nmr/lists/pp/zg30"
$$ ph1=0 2 2 0 1 3 3 1
$$ ph31=0 2 2 0 1 3 3 1
$$ 
$$ 
$$ ;pl1 : f1 channel - power level for pulse (default)
$$ ;p1 : f1 channel -  90 degree high power pulse
$$ ;d1 : relaxation delay; 1-5 * T1
$$ ;ns: 1 * n, total number of scans: NS * TD0
$$ # 40 "C:/Bruker/TopSpin3.2.7/exp/stan/nmr/lists/pp/zg30"
$$ ;$Id: zg30,v 1.11.6.1 2012/01/31 17:56:41 ber Exp $
##$RELAX= 
##$BRUKER FILE EXP=uxnmr.par
$$ ##TITLE= Parameter file, TOPSPIN		Version 3.2
$$ ##JCAMPDX= 5.0
$$ ##DATATYPE= Parameter Values
$$ ##NPOINTS= 175	$$ modification sequence number
$$ ##ORIGIN= Bruker BioSpin GmbH
$$ ##OWNER= nmrsu
$$ $$ 2018-01-24 12:37:40.901 +0200  nmr@CZC1203073
$$ $$ C:/Bruker/TopSpin3.2.7/conf/instr/spect/uxnmr.par
$$ $$ process C:\Bruker\TopSpin3.2.7\prog\mod\hconfserver.exe
$$ ##$ACB= 1
$$ ##$ACBTAT= (0..23)
0 88 72 88 50 0 0 0 0 0 0 0 0 0 0 0 0 0 0 0 0 0 0 0
$$ ##$ACBTBA= (0..23)
0 40 30 90 0 0 0 0 0 0 0 0 0 0 0 0 0 0 0 0 0 0 0 0
$$ ##$ACBTBLK= (0..23)
0 0 0 0 0 0 0 0 0 0 0 0 0 0 0 0 0 0 0 0 0 0 0 0
$$ ##$ACBTCTL= (0..23)
0 1 1 1 0 0 0 0 0 0 0 0 0 0 0 0 0 0 0 0 0 0 0 0
$$ ##$ACBTDI= (0..23)
0 70 70 72 73 0 0 0 0 0 0 0 0 0 0 0 0 0 0 0 0 0 0 0
$$ ##$ACBTDM= (0..23)
0 10 25 10 0 0 0 0 0 0 0 0 0 0 0 0 0 0 0 0 0 0 0 0
$$ ##$ACBTFHI= (0..23)
0 243 600 365 0 0 0 0 0 0 0 0 0 0 0 0 0 0 0 0 0 0 0 0
$$ ##$ACBTFL= (0..23)
0 249 250 249 8 0 0 0 0 0 0 0 0 0 0 0 0 0 0 0 0 0 0 0
$$ ##$ACBTFLO= (0..23)
0 6 180 6 0 0 0 0 0 0 0 0 0 0 0 0 0 0 0 0 0 0 0 0
$$ ##$ACBTINP= (0..23)
0 1 2 3 4 0 0 0 0 0 0 0 0 0 0 0 0 0 0 0 0 0 0 0
$$ ##$ACBTOUT= (0..23)
0 2 1 1 0 0 0 0 0 0 0 0 0 0 0 0 0 0 0 0 0 0 0 0
$$ ##$ACBTPO= (0..23)
0 300000 100000 300000 20000 0 0 0 0 0 0 0 0 0 0 0 0 0 0 0 0 0 0 0
$$ ##$ACBTPW= (0..23)
0 1000 1000 1000 0 0 0 0 0 0 0 0 0 0 0 0 0 0 0 0 0 0 0 0
$$ ##$ACBTSB= (0..23)
0 0 0 0 0 0 0 0 0 0 0 0 0 0 0 0 0 0 0 0 0 0 0 0
$$ ##$ACBTSDT= (0..23)
0 0 0 0 0 0 0 0 0 0 0 0 0 0 0 0 0 0 0 0 0 0 0 0
$$ ##$ACBTY= <tty20>
$$ ##$AMPDFLT= no
$$ ##$AQSBDCH= (0..95)
0 0 0 0 0 0 0 0 255 255 255 255 255 255 255 255 255 255 255 255 255 255
255 255 255 255 255 255 255 255 255 255 255 255 255 255 255 255 255 255
255 255 255 255 255 255 255 255 255 255 255 255 255 255 255 255 255 255
255 255 255 255 255 255 255 255 255 255 255 255 255 255 255 255 255 255
255 255 255 255 255 255 255 255 255 255 255 255 255 255 255 255 255 255
255 255
$$ ##$AQSBDHW= (0..95)
2 1 4 4 4 0 0 0 255 255 255 255 255 255 255 255 255 255 255 255 255 255
255 255 255 255 255 255 255 255 255 255 255 255 255 255 255 255 255 255
255 255 255 255 255 255 255 255 255 255 255 255 255 255 255 255 255 255
255 255 255 255 255 255 255 255 255 255 255 255 255 255 255 255 255 255
255 255 255 255 255 255 255 255 255 255 255 255 255 255 255 255 255 255
255 255
$$ ##$AQSBDID= (0..95)
82 88 83 83 83 89 80 66 255 255 255 255 255 255 255 255 255 255 255 255
255 255 255 255 255 255 255 255 255 255 255 255 255 255 255 255 255 255
255 255 255 255 255 255 255 255 255 255 255 255 255 255 255 255 255 255
255 255 255 255 255 255 255 255 255 255 255 255 255 255 255 255 255 255
255 255 255 255 255 255 255 255 255 255 255 255 255 255 255 255 255 255
255 255 255 255
$$ ##$AQSBDNO= (0..95)
1 1 1 2 3 1 1 1 255 255 255 255 255 255 255 255 255 255 255 255 255 255
255 255 255 255 255 255 255 255 255 255 255 255 255 255 255 255 255 255
255 255 255 255 255 255 255 255 255 255 255 255 255 255 255 255 255 255
255 255 255 255 255 255 255 255 255 255 255 255 255 255 255 255 255 255
255 255 255 255 255 255 255 255 255 255 255 255 255 255 255 255 255 255
255 255
$$ ##$AQSBDSL= (0..95)
2 3 4 5 6 8 21 25 255 255 255 255 255 255 255 255 255 255 255 255 255 255
255 255 255 255 255 255 255 255 255 255 255 255 255 255 255 255 255 255
255 255 255 255 255 255 255 255 255 255 255 255 255 255 255 255 255 255
255 255 255 255 255 255 255 255 255 255 255 255 255 255 255 255 255 255
255 255 255 255 255 255 255 255 255 255 255 255 255 255 255 255 255 255
255 255
$$ ##$AQSBDTY= (0..95)
66 192 24 24 24 4 10 7 255 255 255 255 255 255 255 255 255 255 255 255
255 255 255 255 255 255 255 255 255 255 255 255 255 255 255 255 255 255
255 255 255 255 255 255 255 255 255 255 255 255 255 255 255 255 255 255
255 255 255 255 255 255 255 255 255 255 255 255 255 255 255 255 255 255
255 255 255 255 255 255 255 255 255 255 255 255 255 255 255 255 255 255
255 255 255 255
$$ ##$AQSBUAD= (0..95)
16 52 36 37 38 60 33 32 255 255 255 255 255 255 255 255 255 255 255 255
255 255 255 255 255 255 255 255 255 255 255 255 255 255 255 255 255 255
255 255 255 255 255 255 255 255 255 255 255 255 255 255 255 255 255 255
255 255 255 255 255 255 255 255 255 255 255 255 255 255 255 255 255 255
255 255 255 255 255 255 255 255 255 255 255 255 255 255 255 255 255 255
255 255 255 255
$$ ##$AQSECL= (0..95)
1 0 4 4 4 1 2 255 255 255 255 255 255 255 255 255 255 255 255 255 255 255
255 255 255 255 255 255 255 255 255 255 255 255 255 255 255 255 255 255
255 255 255 255 255 255 255 255 255 255 255 255 255 255 255 255 255 255
255 255 255 255 255 255 255 255 255 255 255 255 255 255 255 255 255 255
255 255 255 255 255 255 255 255 255 255 255 255 255 255 255 255 255 255
255 255
$$ ##$AQSECLS= (0..95)
1 4 0 0 0 0 0 255 255 255 255 255 255 255 255 255 255 255 255 255 255 255
255 255 255 255 255 255 255 255 255 255 255 255 255 255 255 255 255 255
255 255 255 255 255 255 255 255 255 255 255 255 255 255 255 255 255 255
255 255 255 255 255 255 255 255 255 255 255 255 255 255 255 255 255 255
255 255 255 255 255 255 255 255 255 255 255 255 255 255 255 255 255 255
255 255
$$ ##$AQSETH1= <no>
$$ ##$AQSETH2= <no>
$$ ##$AQSSPLT= no
$$ ##$ATT19F= (0..1)
0 0
$$ ##$ATT1H= (0..1)
0 0
$$ ##$ATT3H= (0..1)
0 0
$$ ##$ATTX= (0..1)
0 0
$$ ##$ATTY= (0..1)
0 0
$$ ##$ATTZ= (0..1)
0 0
$$ ##$BACSAIR= yes
$$ ##$BACSCAP= 0
$$ ##$BACSDEL= 10
$$ ##$BACSFCM= no
$$ ##$BACSOPT= <>
$$ ##$BACSTY= <no>
$$ ##$BARPTY= <no>
$$ ##$BFREQ= 600.28
$$ ##$BGAETH1= <no>
$$ ##$BGAETH2= <no>
$$ ##$BGAETH3= <no>
$$ ##$BGAETH4= <no>
$$ ##$BGAETH5= <no>
$$ ##$BGAETH6= <no>
$$ ##$BGAETH7= <no>
$$ ##$BGAETH8= <no>
$$ ##$BIRDS= yes
$$ ##$BMPC= 0
$$ ##$BMPCTY= <no>
$$ ##$BPSUTY= <no>
$$ ##$BSMS= 1
$$ ##$BSMS19FLock= yes
$$ ##$BSMSETH= <no>
$$ ##$BSMSTY= <tty02>
$$ ##$BgaChMap= (0..7)
15 15 15 15 15 15 15 15
$$ ##$BgaChShimMap= (0..7)
0 0 0 0 0 0 0 0
$$ ##$Bla01Eth= <no>
$$ ##$Bla01Nam= <BLAXH 300/100>
$$ ##$Bla01PN= <W1345062>
$$ ##$Bla01SN= <24>
$$ ##$Bla02Eth= <no>
$$ ##$Bla02Nam= <BLAX 300>
$$ ##$Bla02PN= <W1345069>
$$ ##$Bla02SN= <750>
$$ ##$Bla03Eth= <no>
$$ ##$Bla03Nam= <BSMS 2HTX>
$$ ##$Bla03PN= <>
$$ ##$Bla03SN= <>
$$ ##$Bla04Eth= <no>
$$ ##$Bla04Nam= <>
$$ ##$Bla04PN= <>
$$ ##$Bla04SN= <>
$$ ##$Bla05Eth= <no>
$$ ##$Bla05Nam= <>
$$ ##$Bla05PN= <>
$$ ##$Bla05SN= <>
$$ ##$Bla06Eth= <no>
$$ ##$Bla06Nam= <>
$$ ##$Bla06PN= <>
$$ ##$Bla06SN= <>
$$ ##$Bla07Eth= <no>
$$ ##$Bla07Nam= <>
$$ ##$Bla07PN= <>
$$ ##$Bla07SN= <>
$$ ##$Bla08Eth= <no>
$$ ##$Bla08Nam= <>
$$ ##$Bla08PN= <>
$$ ##$Bla08SN= <>
$$ ##$CFASMOD= (0..7)
1 1 1 1 1 1 1 1
$$ ##$CFASMUL= (0..7)
1 1 1 1 1 1 1 1
$$ ##$CNFTXDR= (0..7)
6 6 6 0 0 0 0 0
$$ ##$COMDIG2= 0
$$ ##$CPDBTY= <no>
$$ ##$CRCOTY= <no>
$$ ##$CSW1= (0..31)
0 0 0 0 0 0 0 0 0 0 0 0 0 0 0 0 0 0 0 0 0 0 0 0 0 0 0 0 0 0 0 0
$$ ##$CSW2= (0..31)
0 0 0 0 0 0 0 0 0 0 0 0 0 0 0 0 0 0 0 0 0 0 0 0 0 0 0 0 0 0 0 0
$$ ##$CSWNUM= (0..7)
0 0 0 0 0 0 0 0
$$ ##$Ctb1Eth= <no>
$$ ##$DATSTAT= no
$$ ##$DIGI140= (0..7)
0 0 0 0 0 0 0 0
$$ ##$DIGIB12= (0..7)
0 0 0 0 0 0 0 0
$$ ##$DIGIB16= (0..7)
0 0 0 0 0 0 0 0
$$ ##$DIGIFA= (0..7)
0 0 0 0 0 0 0 0
$$ ##$DIGIHA= (0..7)
0 0 0 0 0 0 0 0
$$ ##$DIGIHAF= (0..7)
0 0 0 0 0 0 0 0
$$ ##$DIGIHRD= (0..7)
0 0 0 0 0 0 0 0
$$ ##$DIGIIA= (0..7)
0 0 0 0 0 0 0 0
$$ ##$DIGIO16= (0..7)
0 0 0 0 0 0 0 0
$$ ##$DIGISA= (0..7)
0 0 0 0 0 0 0 0
$$ ##$DIGISAF= (0..7)
0 0 0 0 0 0 0 0
$$ ##$DIGISL= (0..7)
0 0 0 0 0 0 0 0
$$ ##$DIGITYI= (0..7)
0 0 0 0 0 0 0 0
$$ ##$DIGITYP= (0..7)
0 0 0 0 0 0 0 0
$$ ##$DIGITZ= 0
$$ ##$DPPFAC= 1
$$ ##$DRMSETH= <no>
$$ ##$DRU= yes
$$ ##$DRUETH01= <149.236.99.89>
$$ ##$DRUETH02= <no>
$$ ##$DRUETH03= <no>
$$ ##$DRUETH04= <no>
$$ ##$DRUETH05= <no>
$$ ##$DRUETH06= <no>
$$ ##$DRUETH07= <no>
$$ ##$DRUETH08= <no>
$$ ##$DRUETH09= <no>
$$ ##$DRUETH10= <no>
$$ ##$DRUETH11= <no>
$$ ##$DRUETH12= <no>
$$ ##$DRUETH13= <no>
$$ ##$DRUETH14= <no>
$$ ##$DRUETH15= <no>
$$ ##$DRUETH16= <no>
$$ ##$DRUETH17= <no>
$$ ##$DRUETH18= <no>
$$ ##$DRUETH19= <no>
$$ ##$DRUETH20= <no>
$$ ##$DRUETH21= <no>
$$ ##$DRUETH22= <no>
$$ ##$DRUETH23= <no>
$$ ##$DRUETH24= <no>
$$ ##$DRUETH25= <no>
$$ ##$DRUETH26= <no>
$$ ##$DRUETH27= <no>
$$ ##$DRUETH28= <no>
$$ ##$DRUETH29= <no>
$$ ##$DRUETH30= <no>
$$ ##$DRUETH31= <no>
$$ ##$DRUETH32= <no>
$$ ##$Description= <Avance-AV 600>
$$ ##$DppType= 0
$$ ##$FCUMEM= (0..7)
2093056 2093056 2093056 2093056 0 0 0 0
$$ ##$FCUPAL= (0..7)
260 260 260 260 0 0 0 0
$$ ##$FGSVTY= <no>
$$ ##$FQMIX= 0
$$ ##$FUNCMOD= <>
$$ ##$GCUTYPE= 2
$$ ##$GCUTYPE2= 0
$$ ##$GPREDEL= 0
$$ ##$GPSCUTY= <no>
$$ ##$GRADRES= 0
$$ ##$GTUTY= <no>
$$ ##$GradAmpGain= (0..1)
0 0
$$ ##$GradAmpMaxCurX= (0..1)
0 0
$$ ##$GradAmpMaxCurY= (0..1)
0 0
$$ ##$GradAmpMaxCurZ= (0..1)
10 0
$$ ##$GradAmpType= (0..1)
2 0
$$ ##$HDIETH1= <no>
$$ ##$HDIETH2= <no>
$$ ##$HDIETH3= <no>
$$ ##$HDIETH4= <no>
$$ ##$HFAC= 3
$$ ##$HPCU= 0
$$ ##$HPCUTY= <no>
$$ ##$HPTXLP= (0..3)
-1 -1 -1 -1
$$ ##$HPTXPI= (0..3)
0 0 0 0
$$ ##$HPTXPO= (0..3)
0 0 0 0
$$ ##$HPTXTY= (0..3)
0 0 0 0
$$ ##$IF451= 0
$$ ##$IFREQ= 1
$$ ##$INTFPR= 0
$$ ##$IPSOETH= <>
$$ ##$LOCKCONF= <>
$$ ##$LOCKTY= <tty04>
$$ ##$LOCSWID= 0
$$ ##$LOCSWIF= 0
$$ ##$LVDSSPLITETH1= <no>
$$ ##$LVDSSPLITETH2= <no>
$$ ##$LVDSSPLITETH3= <no>
$$ ##$LVDSSPLITETH4= <no>
$$ ##$Location= <>
$$ ##$M2FAC= 0
$$ ##$MAS= 0
$$ ##$MASETIME= 10
$$ ##$MASITIME= 10
$$ ##$MASTY= <no>
$$ ##$MAS_CT= 0
$$ ##$MAS_SG= 0
$$ ##$MAS_TO= 0
$$ ##$MEMPRM= 0
$$ ##$MHFAC= 0
$$ ##$MXFAC= 0
$$ ##$NAMPD1= <1H LNA>
$$ ##$NAMPD10= <>
$$ ##$NAMPD11= <>
$$ ##$NAMPD12= <>
$$ ##$NAMPD13= <>
$$ ##$NAMPD14= <>
$$ ##$NAMPD15= <>
$$ ##$NAMPD16= <>
$$ ##$NAMPD2= <XBB19F 2HS>
$$ ##$NAMPD3= <2H>
$$ ##$NAMPD4= <>
$$ ##$NAMPD5= <>
$$ ##$NAMPD6= <>
$$ ##$NAMPD7= <>
$$ ##$NAMPD8= <>
$$ ##$NAMPD9= <>
$$ ##$NFCU= 3
$$ ##$NFRED= 0
$$ ##$NMRCH= 2
$$ ##$NMRMEM= 16384
$$ ##$NPSGU= 0
$$ ##$NRCU= 1
$$ ##$NROUT= 1
$$ ##$NSGU= 3
$$ ##$OrderNo= <>
$$ ##$PAMPF1= (0..15)
75 24 64 96 0 0 0 0 0 0 0 0 0 0 0 0
$$ ##$PAMPF2= (0..15)
0 0 0 0 0 0 0 0 0 0 0 0 0 0 0 0
$$ ##$PAMPF3= (0..15)
0 0 0 0 0 0 0 0 0 0 0 0 0 0 0 0
$$ ##$PAMPF4= (0..15)
0 0 0 0 0 0 0 0 0 0 0 0 0 0 0 0
$$ ##$PAMPF5= (0..15)
0 0 0 0 0 0 0 0 0 0 0 0 0 0 0 0
$$ ##$PAMPF6= (0..15)
0 0 0 0 0 0 0 0 0 0 0 0 0 0 0 0
$$ ##$PAMPF7= (0..15)
0 0 0 0 0 0 0 0 0 0 0 0 0 0 0 0
$$ ##$PAMPF8= (0..15)
0 0 0 0 0 0 0 0 0 0 0 0 0 0 0 0
$$ ##$PH4= 0
$$ ##$PHF4TY= <no>
$$ ##$POWCHK= no
$$ ##$PRAMD1= (0..7)
2 0 0 536870912 0 0 0 0
$$ ##$PRAMD10= (0..7)
0 0 0 0 0 0 0 0
$$ ##$PRAMD11= (0..7)
0 0 0 0 0 0 0 0
$$ ##$PRAMD12= (0..7)
0 0 0 0 0 0 0 0
$$ ##$PRAMD13= (0..7)
0 0 0 0 0 0 0 0
$$ ##$PRAMD14= (0..7)
0 0 0 0 0 0 0 0
$$ ##$PRAMD15= (0..7)
0 0 0 0 0 0 0 0
$$ ##$PRAMD16= (0..7)
0 0 0 0 0 0 0 0
$$ ##$PRAMD17= (0..7)
0 0 0 0 0 0 0 0
$$ ##$PRAMD18= (0..7)
0 0 0 0 0 0 0 0
$$ ##$PRAMD19= (0..7)
0 0 0 0 0 0 0 0
$$ ##$PRAMD2= (0..7)
2147483644 2131230719 2147483647 603979775 0 0 0 0
$$ ##$PRAMD20= (0..7)
0 0 0 0 0 0 0 0
$$ ##$PRAMD21= (0..7)
0 0 0 0 0 0 0 0
$$ ##$PRAMD3= (0..7)
0 1048576 0 536870912 0 1048576 0 536870912
$$ ##$PRAMD4= (0..7)
0 0 0 0 0 0 0 0
$$ ##$PRAMD5= (0..7)
0 0 0 0 0 0 0 0
$$ ##$PRAMD6= (0..7)
0 0 0 0 0 0 0 0
$$ ##$PRAMD7= (0..7)
0 0 0 0 0 0 0 0
$$ ##$PRAMD8= (0..7)
0 0 0 0 0 0 0 0
$$ ##$PRAMD9= (0..7)
0 0 0 0 0 0 0 0
$$ ##$PRAMLED= (0..1)
15 15
$$ ##$PRAMP1= <tty10>
$$ ##$PRAMP2= <no>
$$ ##$PRAMP3= <no>
$$ ##$PRAMP4= <no>
$$ ##$PRAMP5= <no>
$$ ##$PRAMP6= <no>
$$ ##$PRAMP7= <no>
$$ ##$PRAMP8= <no>
$$ ##$PRAMPTP= 1
$$ ##$PREPTY= <no>
$$ ##$PREREC= (0..15)
0 0 0 0 0 0 0 0 0 0 0 0 0 0 0 0
$$ ##$PRESHLD= 0
$$ ##$PTS160= -1
$$ ##$PTSA2X= (0..7)
0 0 0 0 0 0 0 0
$$ ##$PTSF2X= (0..7)
0 0 0 0 0 0 0 0
$$ ##$PTSFMX= (0..19)
643.52499 643.52499 643.52499 0 0 0 0 0 0 0 0 0 0 0 0 0 0 0 0 0
$$ ##$PULCHK= no
$$ ##$PramDutyCycPerc= (0..15)
2 2 2 0 0 0 0 0 0 0 0 0 0 0 0 0
$$ ##$PramPeakPowerW= (0..15)
100 500 500 0 0 0 0 0 0 0 0 0 0 0 0 0
$$ ##$PramPulWidthMs= (0..15)
0.02 0.1 0.1 0 0 0 0 0 0 0 0 0 0 0 0 0
$$ ##$PreampMod01PN= <Z003462>
$$ ##$PreampMod01SN= <00394>
$$ ##$PreampMod02PN= <Z003506>
$$ ##$PreampMod02SN= <00417>
$$ ##$PreampMod03PN= <Z003473>
$$ ##$PreampMod03SN= <00395>
$$ ##$PreampMod04PN= <>
$$ ##$PreampMod04SN= <>
$$ ##$PreampMod05PN= <>
$$ ##$PreampMod05SN= <>
$$ ##$PreampMod06PN= <>
$$ ##$PreampMod06SN= <>
$$ ##$PreampMod07PN= <>
$$ ##$PreampMod07SN= <>
$$ ##$PreampMod08PN= <>
$$ ##$PreampMod08SN= <>
$$ ##$PreampMod09PN= <>
$$ ##$PreampMod09SN= <>
$$ ##$PreampMod10PN= <>
$$ ##$PreampMod10SN= <>
$$ ##$PreampMod11PN= <>
$$ ##$PreampMod11SN= <>
$$ ##$PreampMod12PN= <>
$$ ##$PreampMod12SN= <>
$$ ##$PreampMod13PN= <>
$$ ##$PreampMod13SN= <>
$$ ##$PreampMod14PN= <>
$$ ##$PreampMod14SN= <>
$$ ##$PreampMod15PN= <>
$$ ##$PreampMod15SN= <>
$$ ##$PreampMod16PN= <>
$$ ##$PreampMod16SN= <>
$$ ##$PreampModBisDat= (0..15)
20050722 20050719 20050729 0 0 0 0 0 0 0 0 0 0 0 0 0
$$ ##$ProdigyEth= <no>
$$ ##$RCUCDS= (0..7)
0 0 0 0 0 0 0 0
$$ ##$RCUCFS= (0..7)
0 0 0 0 0 0 0 0
$$ ##$RCUCSS= (0..7)
0 0 0 0 0 0 0 0
$$ ##$RCUI2C1= (0..7)
0 0 0 0 0 0 0 0
$$ ##$RCUI2C2= (0..7)
0 0 0 0 0 0 0 0
$$ ##$RCUI2C3= (0..7)
0 0 0 0 0 0 0 0
$$ ##$RCUI2C4= (0..7)
0 0 0 0 0 0 0 0
$$ ##$RCUI2C5= (0..7)
0 0 0 0 0 0 0 0
$$ ##$RCUI2C6= (0..7)
0 0 0 0 0 0 0 0
$$ ##$RCUI2C7= (0..7)
0 0 0 0 0 0 0 0
$$ ##$RCUI2C8= (0..7)
0 0 0 0 0 0 0 0
$$ ##$RDCU= 0
$$ ##$RFSINPUT= (0..1)
0 0
$$ ##$RFSVTY= <no>
$$ ##$RGTYPE= (0..31)
9 0 0 0 0 0 0 0 0 0 0 0 0 0 0 0 0 0 0 0 0 0 0 0 0 0 0 0 0 0 0 0
$$ ##$RG_max= (0..31)
2050 0 0 0 0 0 0 0 0 0 0 0 0 0 0 0 0 0 0 0 0 0 0 0 0 0 0 0 0 0 0 0
$$ ##$RG_min= (0..31)
0.25 0 0 0 0 0 0 0 0 0 0 0 0 0 0 0 0 0 0 0 0 0 0 0 0 0 0 0 0 0 0 0
$$ ##$RG_tab1= (0..255)
0.25 0.28 0.32 0.35 0.4 0.44 0.5 0.56 0.64 0.7 0.8 0.89 1 1.12 1.28 1.4
1.6 1.78 2 2.25 2.56 2.8 3.2 3.56 4 4.5 5 5.6 6.35 7.12 8 9 10 11.3 12.7
14.2 16 18 20.2 22.6 25.4 28.5 32 36 40.3 45.2 50.8 57 64 71.8 80.6 90.5
101 114 128 144 161 181 203 228 256 287 322 362 406 456 512 575 645 724
812 912 1030 1150 1290 1440 1620 1820 2050 -1 -1 -1 -1 -1 -1 -1 -1 -1 -1
-1 -1 -1 -1 -1 -1 -1 -1 -1 -1 -1 -1 -1 -1 -1 -1 -1 -1 -1 -1 -1 -1 -1 -1
-1 -1 -1 -1 -1 -1 -1 -1 -1 -1 -1 -1 -1 -1 -1 -1 -1 -1 -1 -1 -1 -1 -1 -1
-1 -1 -1 -1 -1 -1 -1 -1 -1 -1 -1 -1 -1 -1 -1 -1 -1 -1 -1 -1 -1 -1 -1 -1
-1 -1 -1 -1 -1 -1 -1 -1 -1 -1 -1 -1 -1 -1 -1 -1 -1 -1 -1 -1 -1 -1 -1 -1
-1 -1 -1 -1 -1 -1 -1 -1 -1 -1 -1 -1 -1 -1 -1 -1 -1 -1 -1 -1 -1 -1 -1 -1
-1 -1 -1 -1 -1 -1 -1 -1 -1 -1 -1 -1 -1 -1 -1 -1 -1 -1 -1 -1 -1 -1 -1 -1
-1 -1 -1 -1 -1 -1 -1 -1 -1 -1 -1 -1 -1 -1 -1 -1 -1 -1 -1 -1 -1 -1 -1
$$ ##$RG_tab2= (0..255)
-1 -1 -1 -1 -1 -1 -1 -1 -1 -1 -1 -1 -1 -1 -1 -1 -1 -1 -1 -1 -1 -1 -1 -1
-1 -1 -1 -1 -1 -1 -1 -1 -1 -1 -1 -1 -1 -1 -1 -1 -1 -1 -1 -1 -1 -1 -1 -1
-1 -1 -1 -1 -1 -1 -1 -1 -1 -1 -1 -1 -1 -1 -1 -1 -1 -1 -1 -1 -1 -1 -1 -1
-1 -1 -1 -1 -1 -1 -1 -1 -1 -1 -1 -1 -1 -1 -1 -1 -1 -1 -1 -1 -1 -1 -1 -1
-1 -1 -1 -1 -1 -1 -1 -1 -1 -1 -1 -1 -1 -1 -1 -1 -1 -1 -1 -1 -1 -1 -1 -1
-1 -1 -1 -1 -1 -1 -1 -1 -1 -1 -1 -1 -1 -1 -1 -1 -1 -1 -1 -1 -1 -1 -1 -1
-1 -1 -1 -1 -1 -1 -1 -1 -1 -1 -1 -1 -1 -1 -1 -1 -1 -1 -1 -1 -1 -1 -1 -1
-1 -1 -1 -1 -1 -1 -1 -1 -1 -1 -1 -1 -1 -1 -1 -1 -1 -1 -1 -1 -1 -1 -1 -1
-1 -1 -1 -1 -1 -1 -1 -1 -1 -1 -1 -1 -1 -1 -1 -1 -1 -1 -1 -1 -1 -1 -1 -1
-1 -1 -1 -1 -1 -1 -1 -1 -1 -1 -1 -1 -1 -1 -1 -1 -1 -1 -1 -1 -1 -1 -1 -1
-1 -1 -1 -1 -1 -1 -1 -1 -1 -1 -1 -1 -1 -1 -1 -1
$$ ##$RG_tab3= (0..255)
-1 -1 -1 -1 -1 -1 -1 -1 -1 -1 -1 -1 -1 -1 -1 -1 -1 -1 -1 -1 -1 -1 -1 -1
-1 -1 -1 -1 -1 -1 -1 -1 -1 -1 -1 -1 -1 -1 -1 -1 -1 -1 -1 -1 -1 -1 -1 -1
-1 -1 -1 -1 -1 -1 -1 -1 -1 -1 -1 -1 -1 -1 -1 -1 -1 -1 -1 -1 -1 -1 -1 -1
-1 -1 -1 -1 -1 -1 -1 -1 -1 -1 -1 -1 -1 -1 -1 -1 -1 -1 -1 -1 -1 -1 -1 -1
-1 -1 -1 -1 -1 -1 -1 -1 -1 -1 -1 -1 -1 -1 -1 -1 -1 -1 -1 -1 -1 -1 -1 -1
-1 -1 -1 -1 -1 -1 -1 -1 -1 -1 -1 -1 -1 -1 -1 -1 -1 -1 -1 -1 -1 -1 -1 -1
-1 -1 -1 -1 -1 -1 -1 -1 -1 -1 -1 -1 -1 -1 -1 -1 -1 -1 -1 -1 -1 -1 -1 -1
-1 -1 -1 -1 -1 -1 -1 -1 -1 -1 -1 -1 -1 -1 -1 -1 -1 -1 -1 -1 -1 -1 -1 -1
-1 -1 -1 -1 -1 -1 -1 -1 -1 -1 -1 -1 -1 -1 -1 -1 -1 -1 -1 -1 -1 -1 -1 -1
-1 -1 -1 -1 -1 -1 -1 -1 -1 -1 -1 -1 -1 -1 -1 -1 -1 -1 -1 -1 -1 -1 -1 -1
-1 -1 -1 -1 -1 -1 -1 -1 -1 -1 -1 -1 -1 -1 -1 -1
$$ ##$RG_tab4= (0..255)
-1 -1 -1 -1 -1 -1 -1 -1 -1 -1 -1 -1 -1 -1 -1 -1 -1 -1 -1 -1 -1 -1 -1 -1
-1 -1 -1 -1 -1 -1 -1 -1 -1 -1 -1 -1 -1 -1 -1 -1 -1 -1 -1 -1 -1 -1 -1 -1
-1 -1 -1 -1 -1 -1 -1 -1 -1 -1 -1 -1 -1 -1 -1 -1 -1 -1 -1 -1 -1 -1 -1 -1
-1 -1 -1 -1 -1 -1 -1 -1 -1 -1 -1 -1 -1 -1 -1 -1 -1 -1 -1 -1 -1 -1 -1 -1
-1 -1 -1 -1 -1 -1 -1 -1 -1 -1 -1 -1 -1 -1 -1 -1 -1 -1 -1 -1 -1 -1 -1 -1
-1 -1 -1 -1 -1 -1 -1 -1 -1 -1 -1 -1 -1 -1 -1 -1 -1 -1 -1 -1 -1 -1 -1 -1
-1 -1 -1 -1 -1 -1 -1 -1 -1 -1 -1 -1 -1 -1 -1 -1 -1 -1 -1 -1 -1 -1 -1 -1
-1 -1 -1 -1 -1 -1 -1 -1 -1 -1 -1 -1 -1 -1 -1 -1 -1 -1 -1 -1 -1 -1 -1 -1
-1 -1 -1 -1 -1 -1 -1 -1 -1 -1 -1 -1 -1 -1 -1 -1 -1 -1 -1 -1 -1 -1 -1 -1
-1 -1 -1 -1 -1 -1 -1 -1 -1 -1 -1 -1 -1 -1 -1 -1 -1 -1 -1 -1 -1 -1 -1 -1
-1 -1 -1 -1 -1 -1 -1 -1 -1 -1 -1 -1 -1 -1 -1 -1
$$ ##$RG_tab5= (0..255)
-1 -1 -1 -1 -1 -1 -1 -1 -1 -1 -1 -1 -1 -1 -1 -1 -1 -1 -1 -1 -1 -1 -1 -1
-1 -1 -1 -1 -1 -1 -1 -1 -1 -1 -1 -1 -1 -1 -1 -1 -1 -1 -1 -1 -1 -1 -1 -1
-1 -1 -1 -1 -1 -1 -1 -1 -1 -1 -1 -1 -1 -1 -1 -1 -1 -1 -1 -1 -1 -1 -1 -1
-1 -1 -1 -1 -1 -1 -1 -1 -1 -1 -1 -1 -1 -1 -1 -1 -1 -1 -1 -1 -1 -1 -1 -1
-1 -1 -1 -1 -1 -1 -1 -1 -1 -1 -1 -1 -1 -1 -1 -1 -1 -1 -1 -1 -1 -1 -1 -1
-1 -1 -1 -1 -1 -1 -1 -1 -1 -1 -1 -1 -1 -1 -1 -1 -1 -1 -1 -1 -1 -1 -1 -1
-1 -1 -1 -1 -1 -1 -1 -1 -1 -1 -1 -1 -1 -1 -1 -1 -1 -1 -1 -1 -1 -1 -1 -1
-1 -1 -1 -1 -1 -1 -1 -1 -1 -1 -1 -1 -1 -1 -1 -1 -1 -1 -1 -1 -1 -1 -1 -1
-1 -1 -1 -1 -1 -1 -1 -1 -1 -1 -1 -1 -1 -1 -1 -1 -1 -1 -1 -1 -1 -1 -1 -1
-1 -1 -1 -1 -1 -1 -1 -1 -1 -1 -1 -1 -1 -1 -1 -1 -1 -1 -1 -1 -1 -1 -1 -1
-1 -1 -1 -1 -1 -1 -1 -1 -1 -1 -1 -1 -1 -1 -1 -1
$$ ##$RG_tab6= (0..255)
-1 -1 -1 -1 -1 -1 -1 -1 -1 -1 -1 -1 -1 -1 -1 -1 -1 -1 -1 -1 -1 -1 -1 -1
-1 -1 -1 -1 -1 -1 -1 -1 -1 -1 -1 -1 -1 -1 -1 -1 -1 -1 -1 -1 -1 -1 -1 -1
-1 -1 -1 -1 -1 -1 -1 -1 -1 -1 -1 -1 -1 -1 -1 -1 -1 -1 -1 -1 -1 -1 -1 -1
-1 -1 -1 -1 -1 -1 -1 -1 -1 -1 -1 -1 -1 -1 -1 -1 -1 -1 -1 -1 -1 -1 -1 -1
-1 -1 -1 -1 -1 -1 -1 -1 -1 -1 -1 -1 -1 -1 -1 -1 -1 -1 -1 -1 -1 -1 -1 -1
-1 -1 -1 -1 -1 -1 -1 -1 -1 -1 -1 -1 -1 -1 -1 -1 -1 -1 -1 -1 -1 -1 -1 -1
-1 -1 -1 -1 -1 -1 -1 -1 -1 -1 -1 -1 -1 -1 -1 -1 -1 -1 -1 -1 -1 -1 -1 -1
-1 -1 -1 -1 -1 -1 -1 -1 -1 -1 -1 -1 -1 -1 -1 -1 -1 -1 -1 -1 -1 -1 -1 -1
-1 -1 -1 -1 -1 -1 -1 -1 -1 -1 -1 -1 -1 -1 -1 -1 -1 -1 -1 -1 -1 -1 -1 -1
-1 -1 -1 -1 -1 -1 -1 -1 -1 -1 -1 -1 -1 -1 -1 -1 -1 -1 -1 -1 -1 -1 -1 -1
-1 -1 -1 -1 -1 -1 -1 -1 -1 -1 -1 -1 -1 -1 -1 -1
$$ ##$RG_tab7= (0..255)
-1 -1 -1 -1 -1 -1 -1 -1 -1 -1 -1 -1 -1 -1 -1 -1 -1 -1 -1 -1 -1 -1 -1 -1
-1 -1 -1 -1 -1 -1 -1 -1 -1 -1 -1 -1 -1 -1 -1 -1 -1 -1 -1 -1 -1 -1 -1 -1
-1 -1 -1 -1 -1 -1 -1 -1 -1 -1 -1 -1 -1 -1 -1 -1 -1 -1 -1 -1 -1 -1 -1 -1
-1 -1 -1 -1 -1 -1 -1 -1 -1 -1 -1 -1 -1 -1 -1 -1 -1 -1 -1 -1 -1 -1 -1 -1
-1 -1 -1 -1 -1 -1 -1 -1 -1 -1 -1 -1 -1 -1 -1 -1 -1 -1 -1 -1 -1 -1 -1 -1
-1 -1 -1 -1 -1 -1 -1 -1 -1 -1 -1 -1 -1 -1 -1 -1 -1 -1 -1 -1 -1 -1 -1 -1
-1 -1 -1 -1 -1 -1 -1 -1 -1 -1 -1 -1 -1 -1 -1 -1 -1 -1 -1 -1 -1 -1 -1 -1
-1 -1 -1 -1 -1 -1 -1 -1 -1 -1 -1 -1 -1 -1 -1 -1 -1 -1 -1 -1 -1 -1 -1 -1
-1 -1 -1 -1 -1 -1 -1 -1 -1 -1 -1 -1 -1 -1 -1 -1 -1 -1 -1 -1 -1 -1 -1 -1
-1 -1 -1 -1 -1 -1 -1 -1 -1 -1 -1 -1 -1 -1 -1 -1 -1 -1 -1 -1 -1 -1 -1 -1
-1 -1 -1 -1 -1 -1 -1 -1 -1 -1 -1 -1 -1 -1 -1 -1
$$ ##$RG_tab8= (0..255)
-1 -1 -1 -1 -1 -1 -1 -1 -1 -1 -1 -1 -1 -1 -1 -1 -1 -1 -1 -1 -1 -1 -1 -1
-1 -1 -1 -1 -1 -1 -1 -1 -1 -1 -1 -1 -1 -1 -1 -1 -1 -1 -1 -1 -1 -1 -1 -1
-1 -1 -1 -1 -1 -1 -1 -1 -1 -1 -1 -1 -1 -1 -1 -1 -1 -1 -1 -1 -1 -1 -1 -1
-1 -1 -1 -1 -1 -1 -1 -1 -1 -1 -1 -1 -1 -1 -1 -1 -1 -1 -1 -1 -1 -1 -1 -1
-1 -1 -1 -1 -1 -1 -1 -1 -1 -1 -1 -1 -1 -1 -1 -1 -1 -1 -1 -1 -1 -1 -1 -1
-1 -1 -1 -1 -1 -1 -1 -1 -1 -1 -1 -1 -1 -1 -1 -1 -1 -1 -1 -1 -1 -1 -1 -1
-1 -1 -1 -1 -1 -1 -1 -1 -1 -1 -1 -1 -1 -1 -1 -1 -1 -1 -1 -1 -1 -1 -1 -1
-1 -1 -1 -1 -1 -1 -1 -1 -1 -1 -1 -1 -1 -1 -1 -1 -1 -1 -1 -1 -1 -1 -1 -1
-1 -1 -1 -1 -1 -1 -1 -1 -1 -1 -1 -1 -1 -1 -1 -1 -1 -1 -1 -1 -1 -1 -1 -1
-1 -1 -1 -1 -1 -1 -1 -1 -1 -1 -1 -1 -1 -1 -1 -1 -1 -1 -1 -1 -1 -1 -1 -1
-1 -1 -1 -1 -1 -1 -1 -1 -1 -1 -1 -1 -1 -1 -1 -1
$$ ##$RG_tabA= (0..255)
0.25 0.28 0.32 0.35 0.4 0.44 0.5 0.56 0.64 0.7 0.8 0.89 1 1.12 1.28 1.4
1.6 1.78 2 2.25 2.56 2.8 3.2 3.56 4 4.5 5 5.6 6.35 7.12 8 9 10 11.3 12.7
14.2 16 18 20.2 22.6 25.4 28.5 32 36 40.3 45.2 50.8 57 64 71.8 80.6 90.5
101 114 128 144 161 181 203 228 256 287 322 362 406 456 512 575 645 724
812 912 1030 1150 1290 1440 1620 1820 2050 -1 -1 -1 -1 -1 -1 -1 -1 -1 -1
-1 -1 -1 -1 -1 -1 -1 -1 -1 -1 -1 -1 -1 -1 -1 -1 -1 -1 -1 -1 -1 -1 -1 -1
-1 -1 -1 -1 -1 -1 -1 -1 -1 -1 -1 -1 -1 -1 -1 -1 -1 -1 -1 -1 -1 -1 -1 -1
-1 -1 -1 -1 -1 -1 -1 -1 -1 -1 -1 -1 -1 -1 -1 -1 -1 -1 -1 -1 -1 -1 -1 -1
-1 -1 -1 -1 -1 -1 -1 -1 -1 -1 -1 -1 -1 -1 -1 -1 -1 -1 -1 -1 -1 -1 -1 -1
-1 -1 -1 -1 -1 -1 -1 -1 -1 -1 -1 -1 -1 -1 -1 -1 -1 -1 -1 -1 -1 -1 -1 -1
-1 -1 -1 -1 -1 -1 -1 -1 -1 -1 -1 -1 -1 -1 -1 -1 -1 -1 -1 -1 -1 -1 -1 -1
-1 -1 -1 -1 -1 -1 -1 -1 -1 -1 -1 -1 -1 -1 -1 -1 -1 -1 -1 -1 -1 -1 -1
$$ ##$ROUT14= (0..7)
0 0 0 0 0 0 0 0
$$ ##$ROUTER= 2
$$ ##$RX22TY= <no>
$$ ##$RXFMAX= (0..7)
647.5 -1 -1 -1 -1 -1 -1 -1
$$ ##$RXFMIN= (0..7)
5 -1 -1 -1 -1 -1 -1 -1
$$ ##$RXINTLV= (0..7)
0 0 0 0 0 0 0 0
$$ ##$RXMSTY= <no>
$$ ##$SCMTY= <no>
$$ ##$SGUC1= (0..15)
0 0 0 0 0 0 0 0 0 0 0 0 0 0 0 0
$$ ##$SGUC2= (0..15)
0 0 0 0 0 0 0 0 0 0 0 0 0 0 0 0
$$ ##$SLCBCONF= <H_>
$$ ##$SPECTR= 5
$$ ##$SY2FLAG= 0
$$ ##$SYNCTRIG= 0
$$ ##$SamChgEth= (0..3)
<no> <no> <no> <no>
$$ ##$Sgu1PowerLevels= (0..7)
0 0 0 0 0 0 0 0
$$ ##$Sgu2PowerLevels= (0..7)
0 0 0 0 0 0 0 0
$$ ##$Sgu3PowerLevels= (0..7)
0 0 0 0 0 0 0 0
$$ ##$Sgu4PowerLevels= (0..7)
0 0 0 0 0 0 0 0
$$ ##$Sgu5PowerLevels= (0..7)
0 0 0 0 0 0 0 0
$$ ##$Sgu6PowerLevels= (0..7)
0 0 0 0 0 0 0 0
$$ ##$Sgu7PowerLevels= (0..7)
0 0 0 0 0 0 0 0
$$ ##$Sgu8PowerLevels= (0..7)
0 0 0 0 0 0 0 0
$$ ##$SguType= 1
$$ ##$ShimPowMaxUA= (0..63)
130000 130000 130000 130000 130000 130000 130000 130000 130000 130000 130000
130000 130000 130000 130000 130000 130000 130000 130000 130000 130000 130000
130000 130000 130000 130000 130000 130000 130000 130000 130000 130000 130000
130000 130000 130000 130000 130000 130000 0 0 0 0 0 0 0 0 0 0 0 0 0 0 0
0 0 0 0 0 0 0 0 0 0
$$ ##$ShimPowMaxUC= (0..63)
131072 131072 131072 131072 131072 131072 131072 131072 131072 131072 131072
131072 131072 131072 131072 131072 131072 131072 131072 131072 131072 131072
131072 131072 131072 131072 131072 131072 131072 131072 131072 131072 131072
131072 131072 131072 131072 131072 131072 0 0 0 0 0 0 0 0 0 0 0 0 0 0 0
0 0 0 0 0 0 0 0 0 0
$$ ##$ShimPowMaxUG= (0..63)
524287 524287 524287 524287 524287 524287 524287 524287 524287 524287 524287
524287 524287 524287 524287 524287 524287 524287 524287 524287 524287 524287
524287 524287 524287 524287 524287 524287 524287 524287 524287 524287 524287
524287 524287 524287 524287 524287 524287 524287 0 0 0 0 0 0 0 0 0 0 0
0 0 0 0 0 0 0 0 0 0 0 0 0
$$ ##$ShimPowRcbType= 2
$$ ##$ShimPowRes= (0..63)
1 1 1 1 1 1 1 1 1 1 1 1 1 4 4 4 4 4 4 4 4 4 4 4 4 4 4 4 4 4 4 4 4 4 4 4
4 4 4 0 0 0 0 0 0 0 0 0 0 0 0 0 0 0 0 0 0 0 0 0 0 0 0 0
$$ ##$ShimPowRng0= (0..63)
0.016 0.11 0.526 0.526 0.526 0.526 0.526 0.526 0.526 0.526 0.526 0.526
0.526 0.016 0.11 0.526 0.526 0.526 0.526 0.526 0.526 0.526 0.526 0.526
0.526 0.526 0.016 0.11 0.526 0.526 0.526 0.526 0.526 0.526 0.526 0.526
0.526 0.526 0.526 0 0 0 0 0 0 0 0 0 0 0 0 0 0 0 0 0 0 0 0 0 0 0 0 0
$$ ##$ShimPowRng1= (0..63)
0.059 0.245 1 1 1 1 1 1 1 1 1 1 1 0.059 0.245 1 1 1 1 1 1 1 1 1 1 1 0.059
0.245 1 1 1 1 1 1 1 1 1 1 1 0 0 0 0 0 0 0 0 0 0 0 0 0 0 0 0 0 0 0 0 0 0
0 0 0
$$ ##$ShimPowRng2= (0..63)
0.132 0.495 1 1 1 1 1 1 1 1 1 1 1 0.132 0.495 1 1 1 1 1 1 1 1 1 1 1 0.132
0.495 1 1 1 1 1 1 1 1 1 1 1 0 0 0 0 0 0 0 0 0 0 0 0 0 0 0 0 0 0 0 0 0 0
0 0 0
$$ ##$ShimPowRng3= (0..63)
0.485 1 1 1 1 1 1 1 1 1 1 1 1 0.485 1 1 1 1 1 1 1 1 1 1 1 1 0.485 1 1 1
1 1 1 1 1 1 1 1 1 0 0 0 0 0 0 0 0 0 0 0 0 0 0 0 0 0 0 0 0 0 0 0 0 0
$$ ##$ShimSysFunc= (0..63)
1 2 3 0 4 5 6 0 0 31 32 33 34 0 12 11 10 9 8 7 24 23 22 21 20 19 0 18 26
25 16 17 30 29 28 27 13 14 15 0 0 0 0 0 0 0 0 0 0 0 0 0 0 0 0 0 0 0 0 0
0 0 0 0
$$ ##$ShimSysMatrix= 1
$$ ##$ShimSysType= 3
$$ ##$TFXNUM= 0
$$ ##$TRIPLO2= 0
$$ ##$VTU= 1
$$ ##$VTUETH= <no>
$$ ##$VTUTY= <tty05>
$$ ##$WBREFAM= (0..15)
100 100 100 100 100 100 100 100 100 100 100 100 100 100 100 100
$$ ##$WBREFLM= (0..15)
0 0 0 0 0 0 0 0 0 0 0 0 0 0 0 0
$$ ##$WBREFPH= (0..15)
0 0 0 0 0 0 0 0 0 0 0 0 0 0 0 0
$$ ##$WBSGU= (0..15)
0 0 0 0 0 0 0 0 0 0 0 0 0 0 0 0
$$ ##$XFAC= 2
$$ ##END=
##$RELAX= 
$$ Bruker specific parameters
$$ --------------------------
##$DATPATH= <Z:\Data\IPC2019>
##$EXPNO= 66
##$NAME= <Rudi>
##$PROCNO= 1
##$ACQT0= -2.15336134453782
##$AMP= (0..31)
100 100 100 100 100 100 100 100 100 100 100 100 100 100 100 100 100 100
100 100 100 100 100 100 100 100 100 100 100 100 100 100
##$AMPCOIL= (0..19)
0 0 0 0 0 0 0 0 0 0 0 0 0 0 0 0 0 0 0 0
##$ANAVPT= -1
##$AQSEQ= 0
##$AQ_mod= 3
##$AUNM= <au_zg>
##$AUTOPOS= <>
##$BF1= 600.28
##$BF2= 600.28
##$BF3= 600.28
##$BF4= 600.28
##$BF5= 600.28
##$BF6= 600.28
##$BF7= 600.28
##$BF8= 600.28
##$BYTORDA= 0
##$CAGPARS= (0..11)
0 0 0 0 0 0 0 0 0 0 0 0
##$CFDGTYP= 0
##$CFRGTYP= 9
##$CHEMSTR= <none>
##$CNST= (0..63)
1 1 1 1 1 1 1 1 1 1 1 1 1 1 1 1 1 1 1 1 1 1 1 1 1 1 1 1 1 1 1 1 1 1 1 1
1 1 1 1 1 1 1 1 1 1 1 1 1 1 1 1 1 1 1 1 1 1 1 1 1 1 1 1
##$CPDPRG= (0..8)
<> <> <> <> <> <> <> <> <>
##$D= (0..63)
0 1 0 0 0 0 0 0 0 0 0 0 0 0 0 0 0.0002 0 0 0 0 0 0 0 0 0 0 0 0 0 0 0 0
0 0 0 0 0 0 0 0 0 0 0 0 0 0 0 0 0 0 0 0 0 0 0 0 0 0 0 0 0 0 0
##$DATE= 1560508008
##$DE= 6.5
##$DECBNUC= <off>
##$DECIM= 1280
##$DECNUC= <off>
##$DECSTAT= 4
##$DIGMOD= 1
##$DIGTYP= 12
##$DQDMODE= 0
##$DR= 22
##$DS= 2
##$DSPFIRM= 0
##$DSPFVS= 20
##$DTYPA= 0
##$EXP= <PROTON>
##$F1LIST= <>
##$F2LIST= <>
##$F3LIST= <>
##$FCUCHAN= (0..9)
0 2 0 0 0 0 0 0 0 0
##$FL1= 90
##$FL2= 90
##$FL3= 90
##$FL4= 90
##$FOV= 20
##$FQ1LIST= <>
##$FQ2LIST= <>
##$FQ3LIST= <>
##$FQ4LIST= <>
##$FQ5LIST= <>
##$FQ6LIST= <>
##$FQ7LIST= <>
##$FQ8LIST= <>
##$FRQLO3= 1237434.70000005
##$FRQLO3N= 0
##$FS= (0..7)
83 83 83 83 83 83 83 83
##$FTLPGN= 0
##$FW= 125000
##$FnILOOP= 0
##$FnMODE= 0
##$FnTYPE= 0
##$GPNAM= (0..31)
<> <> <> <> <> <> <> <> <> <> <> <> <> <> <> <> <> <> <> <> <> <> <> <>
<> <> <> <> <> <> <> <>
##$GPX= (0..31)
0 0 0 0 0 0 0 0 0 0 0 0 0 0 0 0 0 0 0 0 0 0 0 0 0 0 0 0 0 0 0 0
##$GPY= (0..31)
0 0 0 0 0 0 0 0 0 0 0 0 0 0 0 0 0 0 0 0 0 0 0 0 0 0 0 0 0 0 0 0
##$GPZ= (0..31)
0 0 0 0 0 0 0 0 0 0 0 0 0 0 0 0 0 0 0 0 0 0 0 0 0 0 0 0 0 0 0 0
##$GRDPROG= <>
##$GRPDLY= 67.9840850830078
##$HDDUTY= 20
##$HDRATE= 1
##$HGAIN= (0..3)
0 0 0 0
##$HL1= 1
##$HL2= 35
##$HL3= 16
##$HL4= 17
##$HOLDER= 0
##$HPMOD= (0..7)
0 0 0 0 0 0 0 0
##$HPPRGN= 0
##$IN= (0..63)
0 0 0 0 0 0 0 0 0 0 0 0 0 0 0 0 0 0 0 0 0 0 0 0 0 0 0 0 0 0 0 0 0 0 0 0
0 0 0 0 0 0 0 0 0 0 0 0 0 0 0 0 0 0 0 0 0 0 0 0 0 0 0 0
##$INF= (0..7)
0 0 0 0 0 0 0 0
##$INP= (0..63)
0 0 0 0 0 0 0 0 0 0 0 0 0 0 0 0 0 0 0 0 0 0 0 0 0 0 0 0 0 0 0 0 0 0 0 0
0 0 0 0 0 0 0 0 0 0 0 0 0 0 0 0 0 0 0 0 0 0 0 0 0 0 0 0
##$INSTRUM= <spect>
##$L= (0..31)
1 1 1 1 1 1 1 1 1 1 1 1 1 1 1 1 1 1 1 1 1 1 1 1 1 1 1 1 1 1 1 1
##$LFILTER= 100
##$LGAIN= -12
##$LINPSTP= 0
##$LOCKED= yes
##$LOCKFLD= -7485
##$LOCKGN= 130.699996948242
##$LOCKPOW= -30
##$LOCKPPM= 7.24000024795532
##$LOCNUC= <2H>
##$LOCPHAS= 111
##$LOCSHFT= yes
##$LOCSW= 0
##$LTIME= 0.400000005960464
##$MASR= 4200
##$MASRLST= <masrlst>
##$MULEXPNO= (0..15)
0 0 0 0 0 0 0 0 0 0 0 0 0 0 0 0
##$NBL= 1
##$NC= -6
##$NLOGCH= 1
##$NOVFLW= 0
##$NS= 32
##$NUC1= <1H>
##$NUC2= <off>
##$NUC3= <off>
##$NUC4= <off>
##$NUC5= <off>
##$NUC6= <off>
##$NUC7= <off>
##$NUC8= <off>
##$NUCLEUS= <off>
##$NUSLIST= <automatic>
##$NusAMOUNT= 25
##$NusFPNZ= no
##$NusJSP= 0
##$NusSEED= 54321
##$NusT2= 1
##$NusTD= 0
##$O1= 6002.8
##$O2= 3706.97472487791
##$O3= 3706.97472487791
##$O4= 3706.97472487791
##$O5= 3706.97472487791
##$O6= 3706.97472487791
##$O7= 3706.97472487791
##$O8= 3706.97472487791
##$OVERFLW= 0
##$P= (0..63)
10.25 10.25 20.5 0 0 16.5 25 50 20000 0 0 80000 80000 1000 0 0 1000 2500
100000 600 0 0 0 0 0 84 100000 10.25 1000 1000 0 0 20000 0 0 0 0 0 0 0
2000 0 0 0 200 0 80000 46600 10000 0 0 0 0 0 0 0 0 0 0 0 0 0 0 0
##$PACOIL= (0..15)
0 0 0 0 0 0 0 0 0 0 0 0 0 0 0 0
##$PAPS= 0
##$PARMODE= 0
##$PCPD= (0..9)
0 70 0 0 0 0 0 0 0 0
##$PEXSEL= (0..9)
1 1 1 1 1 1 1 1 1 1
##$PHCOR= (0..31)
0 0 0 0 0 0 0 0 0 0 0 0 0 0 0 0 0 0 0 0 0 0 0 0 0 0 0 0 0 0 0 0
##$PHLIST= <>
##$PHP= 1
##$PH_ref= 0
##$PL= (0..63)
120 120 120 120 120 120 120 120 120 120 120 120 120 120 120 120 120 120
120 120 120 120 120 120 120 120 120 120 120 120 120 120 120 120 120 120
120 120 120 120 120 120 120 120 120 120 120 120 120 120 120 120 120 120
120 120 120 120 120 120 120 120 120 120
##$PLSTEP= 0.1
##$PLSTRT= -6
##$PLW= (0..63)
0 25.16 0 0 0 0 0 0 0 0.00010573 4.2294 0.32634 0 0 0 0 0 0 25.16 0.53946
0 0 0 0 0 0 0 1.4985 0 4.2294 0 0 4.2294e-006 0 0 0 0 0 0 0 0 0 0 0 0 0
0 0 0 0 0 0 0 0 0 0 0 0 0 0 0 0 0 0
##$PLWMAX= (0..7)
63.2 0 0 0 0 0 0 0
##$POWMOD= 0
##$PQPHASE= 0
##$PQSCALE= 1
##$PR= 1
##$PRECHAN= (0..15)
-1 1 0 -1 2 -1 -1 -1 -1 -1 -1 -1 -1 -1 -1 -1
##$PRGAIN= 0
##$PROBHD= <5 mm DUL 13C-1H/D Z-GRD Z8646/0002
>
##$PULPROG= <zg30>
##$PW= 0
##$PYNM= <>
##$QNP= 0
##$RD= 0
##$RECCHAN= (0..15)
0 2 0 0 0 0 0 0 0 0 0 0 0 0 0 0
##$RECPH= 0
##$RECPRE= (0..15)
-1 0 -1 -1 -1 -1 -1 -1 -1 -1 -1 -1 -1 -1 -1 -1
##$RECPRFX= (0..15)
1 0 0 0 0 0 0 0 0 0 0 0 0 0 0 0
##$RECSEL= (0..15)
0 0 1 0 0 0 0 0 0 0 0 0 0 0 0 0
##$RG= 144
##$RO= 0
##$ROUTWD1= (0..23)
0 2 2 2 2 2 2 2 0 0 0 0 0 0 0 0 0 0 0 0 1 1 0 0
##$ROUTWD2= (0..23)
0 2 2 2 2 2 2 2 0 0 0 0 0 0 0 0 0 0 1 0 1 1 0 0
##$RSEL= (0..15)
0 0 2 0 0 0 0 0 0 0 0 0 0 0 0 0
##$S= (0..7)
83 4 83 83 83 83 83 83
##$SELREC= (0..9)
0 0 0 0 0 0 0 0 0 0
##$SFO1= 600.2860028
##$SFO2= 600.283706974725
##$SFO3= 600.283706974725
##$SFO4= 600.283706974725
##$SFO5= 600.283706974725
##$SFO6= 600.283706974725
##$SFO7= 600.283706974725
##$SFO8= 600.283706974725
##$SOLVENT= <CDCl3>
##$SOLVOLD= <off>
##$SP= (0..63)
120 120 120 120 120 120 120 120 120 120 120 120 120 120 120 120 120 120
120 120 120 120 120 120 120 120 120 120 120 120 120 120 120 120 120 120
120 120 120 120 120 120 120 120 120 120 120 120 120 120 120 120 120 120
120 120 120 120 120 120 120 120 120 120
##$SPECTR= 0
##$SPINCNT= 0
##$SPNAM= (0..63)
<> <Gaus1_270.1000> <Gaus1_180r.1000> <> <> <Sinc1.1000> <Squa100.1000>
<> <Squa100.1000> <> <Sinc1.1000> <Sinc1.1000> <> <> <> <> <> <> <> <Sinc1.1000>
<Sinc1.1000> <Sinc1.1000> <Sinc1.1000> <> <> <> <> <> <> <Crp60,20,20.10>
<Bip720,50,20.1> <> <> <> <Rsnob.1000> <Gaus1_180r.1000> <Gaus1_180r.1000>
<> <> <> <> <> <> <> <> <> <> <> <> <> <> <> <> <> <> <> <> <> <> <> <>
<> <> <>
##$SPOAL= (0..63)
0.5 1 0.5 0.5 0.5 0.5 0.5 0.5 0.5 0.5 0.5 0.5 0.5 0.5 0.5 0.5 0.5 0.5 0.5
1 1 1 1 0.5 0.5 0.5 0.5 0.5 0.5 0.5 0.5 0.5 0.5 0.5 0.5 0.5 0.5 0.5 0.5
0.5 0.5 0.5 0.5 0.5 0.5 0.5 0.5 0.5 0.5 0.5 0.5 0.5 0.5 0.5 0.5 0.5 0.5
0.5 0.5 0.5 0.5 0.5 0.5 0.5
##$SPOFFS= (0..63)
0 0 0 0 0 0 0 0 0 0 0 0 0 0 0 0 0 0 0 0 0 0 0 0 0 0 0 0 0 0 0 0 0 0 0 0
0 0 0 0 0 0 0 0 0 0 0 0 0 0 0 0 0 0 0 0 0 0 0 0 0 0 0 0
##$SPPEX= (0..63)
0 0 0 0 0 0 0 0 0 0 0 0 0 0 0 0 0 0 0 0 0 0 0 0 0 0 0 0 0 0 0 0 0 0 0 0
0 0 0 0 0 0 0 0 0 0 0 0 0 0 0 0 0 0 0 0 0 0 0 0 0 0 0 0
##$SPW= (0..63)
0 2.1944e-005 9.7529e-006 0 0 0.0076221 0.00010573 0 2.6434e-007 0 0.0076221
0.0076221 0 0 0 0 0 0 0 1.556794e-005 2.419985e-005 1.129961e-005 6.093789e-005
0 0 0 0 0 0 0.10097 4.2294 0 0 0 0.00010662 9.7529e-006 0.00062419 0 0
0 0 0 0 0 0 0 0 0 0 0 0 0 0 0 0 0 0 0 0 0 0 0 0 0
##$SUBNAM= (0..9)
<> <> <> <> <> <> <> <> <> <>
##$SW= 26.0292592649472
##$SWIBOX= (0..19)
0 1 2 3 4 0 0 0 0 0 0 0 0 0 0 0 0 0 0 0
##$SW_h= 15625
##$SWfinal= 0
##$TD= 65536
##$TD0= 1
##$TE= 298.16
##$TE1= 300
##$TE2= 300
##$TE3= 300
##$TE4= 300
##$TEG= 300
##$TE_PIDX= 0
##$TE_STAB= (0..9)
0 0 0 0 0 0 0 0 0 0
##$TL= (0..7)
120 120 120 120 120 120 120 120
##$TUNHIN= 0
##$TUNHOUT= 0
##$TUNXOUT= 0
##$USERA1= <>
##$USERA2= <>
##$USERA3= <>
##$USERA4= <>
##$USERA5= <>
##$V9= 5
##$VALIST= <>
##$VCLIST= <>
##$VD= 0
##$VDLIST= <>
##$VPLIST= <>
##$VTLIST= <>
##$WBST= 1024
##$WBSW= 4
##$XGAIN= (0..3)
0 0 0 0
##$XL= 0
##$YL= 0
##$YMAX_a= 8708685
##$YMIN_a= -10158794
##$ZGOPTNS= <>
##$ZL1= 120
##$ZL2= 120
##$ZL3= 120
##$ZL4= 120
##$ABSF1= 0
##$ABSF2= 0
##$ABSG= 0
##$ABSL= 0
##$ALPHA= 0
##$AQORDER= 0
##$ASSFAC= 0
##$ASSFACI= 0
##$ASSFACX= 0
##$ASSWID= 0
##$AUNMP= <proc_1d>
##$AXLEFT= 0
##$AXNAME= <>
##$AXNUC= <1H>
##$AXRIGHT= 0
##$AXTYPE= 0
##$AXUNIT= <>
##$AZFE= 0.1
##$AZFW= 0.1
##$BCFW= 0
##$BC_mod= 0
##$BYTORDP= 0
##$COROFFS= 0
##$CY= 15
##$DATMOD= 1
##$DC= 0
##$DFILT= <>
##$DTYPP= 0
##$ERETIC= no
##$F1P= 0
##$F2P= 0
##$FCOR= 0
##$FTSIZE= 65536
##$FT_mod= 6
##$GAMMA= 0
##$GB= 0
##$INTBC= 1
##$INTSCL= 5.985005e-010
##$ISEN= 128
##$LB= 0.3
##$LEV0= 0
##$LPBIN= 0
##$MAXI= 10000
##$MC2= 0
##$MEAN= 0
##$ME_mod= 0
##$MI= 0
##$MddCEXP= no
##$MddCT_SP= no
##$MddF180= no
##$MddLAMBDA= 0
##$MddMEMORY= 0
##$MddMERGE= 0
##$MddNCOMP= 0
##$MddNITER= 0
##$MddNOISE= 0
##$MddPHASE= 0
##$MddSEED= 0
##$MddSRSIZE= 0
##$Mdd_CsALG= 0
##$Mdd_CsLAMBDA= 0
##$Mdd_CsNITER= 0
##$Mdd_CsNORM= 0
##$Mdd_CsZF= 0
##$Mdd_mod= 0
##$NCOEF= 0
##$NC_proc= -4
##$NLEV= 6
##$NOISF1= 0
##$NOISF2= 0
##$NSP= 0
##$NTH_PI= 0
##$NZP= 0
##$OFFSET= 22.99573
##$PC= 1
##$PHC0= -31.12637
##$PHC1= -33.7653
##$PH_mod= 1
##$PKNL= yes
##$PPARMOD= 0
##$PPDIAG= 0
##$PPIPTYP= 0
##$PPMPNUM= 2147483647
##$PPRESOL= 1
##$PSCAL= 4
##$PSIGN= 0
##$PYNMP= <proc.py>
##$REVERSE= no
##$SF= 600.28001142441
##$SI= 65536
##$SIGF1= 0
##$SIGF2= 0
##$SINO= 0
##$SIOLD= 65536
##$SPECTYP= <>
##$SREGLST= <1H.CDCl3>
##$SSB= 0
##$STSI= 65536
##$STSR= 0
##$SW_p= 15625
##$SYMM= 0
##$S_DEV= 0
##$TDeff= 65536
##$TDoff= 0
##$TI= <>
##$TILT= no
##$TM1= 0
##$TM2= 0
##$TOPLEV= 0
##$USERP1= <>
##$USERP2= <>
##$USERP3= <>
##$USERP4= <>
##$USERP5= <>
##$WDW= 1
##$XDIM= 65536
##$YMAX_p= 379929460
##$YMIN_p= -489689
##$CURPLOT= <PDF Complete>
##$CURPRIN= <$HP Universal Printing PCL 5>
##$DFORMAT= <normdp>
##$LAYOUT= <+/1D_H.xwp>
##$LFORMAT= <normlp>
##$PFORMAT= <normpl>
$$ End of Bruker specific parameters
$$ ---------------------------------
##NTUPLES= NMR SPECTRUM
##VAR_NAME=  FREQUENCY,     SPECTRUM/REAL,   SPECTRUM/IMAG
##SYMBOL=    X,             R,               I
##VAR_TYPE=  INDEPENDENT,   DEPENDENT,       DEPENDENT
##VAR_FORM=  AFFN,          ASDF,            ASDF
##VAR_DIM=   65536,         65536,           65536
##UNITS=     HZ,            ARBITRARY UNITS, ARBITRARY UNITS
##FACTOR=    0.238418579101563, 1,           1
##FIRST=     15624.7615814209, 632664,       -794255
##LAST=      0,             -39103,          -1037341
##MIN=       0,             -489689,         -10158794
##MAX=       15624.7615814209, 379929460,    8708685
$$ Real data points
##PAGE= N=1
##DATA TABLE= (X++(R..R)), XYDATA
65535F32664O944J7700R362l47M555q098r825j2470M614M272M238l825j0577J6685
65521F55892J154k2597q845J4922J5545l7218p201J6234K6905j0958N388k2319
65509F26902j0518M627j7816l356K3208J1865J0705J019o588n829k8505K0526
65497F26240J8764j2079k8653j3570J8156Q806m969o60p35q949j9294j2847J4643
65484E84853R592J2200r018j4569k0791J80M847n376R560J1398j3963J617j7429
65471E53101m418k793k459l751K111j753K8872J455p354M600n856P76J200j6049
65457E47682N88J611k2896Q223j0741M011j1062O341P681J5365j1731r050m997
65444E21025k670Q468r192J5923j6791M515l837j4349o676O392j252N957J0088
65431E17601m511J0067k2212j1472n631m768O297m627j44Q673j0524j2688M843
65418D70904M624J6546j0428j3613o548k5511J8899K0522J4788j6808q032o758
65406D58585r07P71l579Q90N565r516J060P039J0917j1365l96Q485K381j4367
65392D55563K608p810M274J2298o19o544M645J7927l1982j4117J7349K03K424
65379D56219J1423j6201r20j8597M590O319j777n109L921J7O98M122j4233p661
65365D22811R650k1434O91P985O407j1605j3605n207M019k754p275N449j961M92
65351C93663P887j0160j4464J5911J874k8243K699J3849P990k245j1567q692k963
65338C65539k556o842Q045m132j2026l260J205J6215j41j9108j716O362J2973
65325C60558J5500Q90k4822l950J6371L784N371p734o623L467j0087r398j1568
65312C31759M64J0578l0150Q729M823J2813J6190m616k0918j2564Q419N47K380
65299C28454k074j4705n934J2829L149q478j495j6812N838K444J404m444n159
65286B95017J3550j2772q021N574m406K442J482M917n196m214J1831R055l111
65273C06148K5178k4252k9844R398k243j1478K128J426J591Q847k3201k0223Q790
65260B52265R325J973n111O93n449M822j1198M859P180J136j4379j6238K7221
65247B57099K11q036j627K540J1601k2814j0069M237K303o178p916L2780j0243
65234B43888k2128l630L025j0105K471J4052j2069j0390j1700J4832N488K837
65222B16571j4100M741k0074J6210K5889j8487o409K7455j2926q882l274n494
65210B01220k983o313P240J4832O173k0984k8996L9715L898k1827J7317K1601
65198B30893j9788j2419j6449K38K0718j0202j5587P417n041j7984P983K815P575
65185A80169N28o501n631k781o460R639n00P365j0284j0568N833j5254K142J5084
65171A62781j4074p888J3055J0717R001Q126n820j1103j0361j4993N832L952k516
65158A46709L720J57j4201k2979O95Q902P078R087n619o334j5879j0188K2679
65145A23827J3315j228k972J626L515j8117K0399J2235j2679J4763j7269j8862
65133A18553j246P172L712Q999j1595n652L4P881q729K3l831l0170J0755J6918
65119A12824q754k7464J0346J0978p481r010Q350l895M080J5292L736n807l877
65106I9318j7711l3133P264K4416J4083j1335k623O105R940J1810k8795j8754
65094F0585N834p021J7942K3985j3198l0234N394j1207L0241k406N998j4276j573
65081G0064r956J742j2640J7736L245J2440j0852j6740j9918n147J7094q982M065
65068D2151J2165k3409L66R78O91K621J2604J39K105j68L4489k3398j5074J8772
65054F5032k5375p017J5724L652P305r866A8475K6583j4093k414Q45j148L316
65041C1564j1871B637c95B0903l010J8461J7178k2136c75A1525J9624n080j353
65028B4716O649A5618O993J3783A7790B719d761n951j7573a3036n260j0410J0761
65015a7945M561j1984b152C044J231O300a129j6A5014M091l512b8164j5260J2553
65001c0871J703J4544d751N44p881n570p189m0270J8192a6587n328P872k6605
64988d0648J1170R18R537J334k3253j0041J1501J828L269j2086j3054J4794J6005
64975b8726k1869j0618r979L902K4497J4315j1762J294J81J3133A677b3917j1085
64962c5002q646J776n611k92p300n529J2020n630N534P907N307j6330j2611K2466
64948d1941k5511K20N935j7359P685J6631o883J2160J0159k1499k1155j0123J41
64935i1540O191q325j9251M858Q480o722j329m820J6326j2472K1524R04j98L523
64921h2851j1125l434J4647q627l8936o197J2785P167J0859K4650j5261J6767
64909g9556n348q708P456J7214j0668j6256o062j1377n246K5745n638Q165r558
64896i9837l580j5691K730K6236j8752M099M162k811Q273m478j1309P152O437
64883i7369J710l079k0899N36L619k502N20K7020j4200k983J3992r424J123N47
64869a01389O299l697p101j6823o079J3596k3137J6585k413j5032K6952n71q372
64856a21182j1865r453J1275l251J285j7032K0121r00K47O760k3529o61j582r167
64842a58934j826j5000k626J2780J1533J8482J2109N794j9552J255j790N998j0945
64829a42722l842K181K4298l2275j0531M654K2364O516N31j3578j9767n056Q705
64816a58522J257O763L0327K159j5407r929l119j2251j0495J9458J9219l742n394
64803a39676n351l2766q78J7542n71K9131j1912o503J863j1090J8289j728n31
64790a44181Q832o048l9951j5342J6043o14k756J0020L673Q530o433j5381l514
64777a87122k2748J1699q027l4868M8807L0143J9493m48l7884j0826k765J0011
64765a84535K258j2326L28K2291n680j3413P394p016j4193N960K3063O623q855
64752a78101l098J16k746j8737N136M137M390M410O559j8191L4956j8185j2206
64739a91560N144m3427J3728K4789O259k8622K0166K2078l5425j294M6193j5102
64727a77073k4166q513K502J7931J7990k0547J0K483k9907J3334M71J757J4892
64714a88836J745k2774l6594L537J1086J4856L547K4118J7286j8492j522j7198
64702b09241l380J5209K9007j5021k7137q949R206P893J1731p597j2963P04M001
64689b06537J1602k9731O955K2059o941k5151L482J6325K2633j3496k1822o587
64677b27209K9715l1860l6911p788K6468J6242R405n109j935N791k2025j0200
64665b55416j1259J5359j211j1969J9608K0862R049J227J1838k3807l7691Q1J3710
64652b49619J0222o70Q132l3233P155L1861j0299J7271L8740j7646j6585j138
64640b15809k900r620n75p206k8610n138J6351L2008R748j9663j881J3539O225
64627b13531j474j240Q981o184K2032k1509P154k8836k0502Q793O690O759J160
64614b31707j1581j0983L338L5009J3287O70m766o31j1822k7752N370K455K231
64601b36882j9123j4850K301L752J7848K0673l305k1036p849p55K140J9150M2096
64588a95840P312l1127k5527j3381J2406Q867P739j510K2276l7620q579Q672n190
64575b51502N734q158J556K2581j6426o925O315j1576J1940J5087k957J4506j1177
64562b31002k0770J301k221j1984J2788J3006k4261n363K8165J6600j0556j9612
64550b53909J874j7248J6387K2395l8177j3307K9847K0742N933K522l0438n337
64538b58716j269m554K6232J7279l1966J6311K508J143j805J0349k3524M310L2294
64525b11408Q551l4544N361J9327k3211j4722J3336j3192j8933L0312J2028O034
64513b21061l6862j8617J979q785r755J8894k9464m849K2699J743J7867r438k4666
64500c00315K3724K9855N87k758j5918m3802N362K3474L7732J1757O14k6014N702
64487b50000K62j442M67p342P316l450p663p683Q886O662J3734q154j1581J7234
64473b42754j9804q128J3988j0843q360O315L9067j2913l4368N557J1333q634
64461b69544j2224j985J0770O773j9058j6864j402K0674P032K5434N628j0243
64449b55009k7534J2133J7624k5403j7600K4282j2735J1837J4110k1716M81L000
64437b76530J5112J442J5710j0061J088j5372P207L0259k934J46m260k7559n646
64424b71398j833p619M0082q385j2433O10j7583L1661K1925k1911j5886M757o098
64411b64111j0925n474q49j8043j864K0862N553Q364k6545j7516J1650q71J1868
64398b87901J5785K4166P095j2085J00O387m8228j5540K5642k680J3489n937Q32
64385b78875L0265k9049p96k1148j0968K6087L1766J3666k6207j6868N591O464
64373b70072P998K2145M105j4296k615j8734q985N664n458j8139q449L0693j743
64360b77886j0310k053J96L0034J6885P99Q697j2263j4458J343n908k2674J5486
64347b72112J2159O160k1289j226n244o031J8479O791R538j4254j3689J5933J7568
64334b47217j6528j0649j607j671J0992M203j2699J1306J814q255m642k5241J1746
64321b88448q222J1320R261K8744n630m3916l434l7857j1125O9273j996l7312
64309c19342K4055p98J191K1097l695k8265K706L6966j3363J9645j5562p041l78
64296b82784J5142r889j5156K25m145K9903k7969j7724J161J2096j169K423M666
64283b93220J1543J3732m892j3555j6354J5504J8269l751R5j0924n53O332j4942
64270b92716m116J0147m00M99J6217M454j5875k1783K56P163J7210L0769J9971
64257b28204m1699l8287L1449Q281J512P506k6562o981q114J1786P754K3360O79
64244b57520k8173j4428q496M733L218Q135K476Q096K500K0078k1521k6581P461
64231c00022j0125J2247J3269K2999n53k1601K400M518R001l3163q434o438K6142
64218b89760k3202j0261Q006J2713N8169j7370l0283l393J5842K0685k2232k1217
64206c02303j1528L5278P032k893j1074r913K468O201K1728K2651j2702J465k1251
64193b74841p743p208l419J5644j0570j6787J6709l529O508J262l0050N033L3497
64180b75494P019K39l197N649O811R126R667l7609j9813J1798P607J9180l909
64167b62926k0532q2j6557L2772k2254m483K8256o151j3982j0005j0803m711J6404
64154b95054r510j7134K8760J4591N594k0848p827J638L1278j42p687l020r34
64141b80295L8504r530k0277O439J5209j6824j3705k1095o509K8960l802O340
64129b76585q064k5891M590M857J8310P177j491j0717n149r419K752K3131o714
64116b83213l7092J6892K2907n568J2787O235P192Q225k9429R823j7303L3179
64104b55365O573o997K288K3j9311k3021K8069k2191K2122Q860K25l4727l6959
64091c30411J8361P094j0449J9386K0058k7267L755J6559M531l013Lj4250K9127
64078b66516J9139o953m1584q727L1552J2108j8550j2632J8975l934K757Q61K9197
64065b44307j9788o212k749Q64J6675l307m780M629p308K1l292o622K1739O25
64051b53812j9135M6169K8972k0086Q337n503k463J2185K3534l6415j1117j7301
64039b46635K5912L540O663k3319K1858L0953j1527K5071k3737J911j3066j2292
64027b14668j5367j3011J1285K0j3262K5649J4021P042J8384j4906r812o032j8
64014b10675j505j166o225j0444J1665m586Q413J8516j7721k4341J9995J3036
64002b05038k8823O801L382j3183j4989j885k384k3540N0688K1051k914K930p513
63989b15417j4225j6981j7559O988J3999J9990J7852J0295k7782m0809j255o188
63977b71092L923j4461J0712J5297j3599L8469j6220P023q93L417Q386R556k1067
63964b40549j4484j1011L658m497J8694l494J3752K1083l2979p790J2201j6982
63952b62398K2389J8769J4544l2660k3886J0249M603K9517k4968k481O322J1699
63940b28301n009K6644j3672k1842O642J3411K6625J3396j5224q728k1051P345
63928b19764j398K911K2935j1298Q29j4028j6783M610J2288J4829J3467k5371
63916b16773K5925j9991l8120J6581r61R652l328k3151N945J9809Q212J3507j9493
63903b22186P568j2463k7016J292K003K0419O396k540J8409l4809Q240j6627J1226
63890b40088M738m6370Q143J4012l767m818M694J0764k451J825j7866j0120L843
63877b77461j9018o956j2169L9779R394J4357j8456J928K0720j7313K3740j931
63865b43386j6681K143J1877Q48n8440J167K8017O147n088p843j1152J918k3858
63852c14331J6837L1994k335m622o114O350J8200J3540j0991m608j1535j8272
63840b85887P202K2028K7555j9643m3877o742J4674J0470O831o138k2436K3977
63828b71986K2910l0870L901o261l0174j9195K2263J7756l3777k671M6019K7157
63816b54928l3673j1113K2191j5997Q191J8561l574K940j5412j259j450j9803
63804c05326J0426j61j6396o748K5794K880j2537m1057J8334R049j5339L9556
63792b91525j4005J0750P667j8891j511L0946L035N857j778J2813K0679j1053
63780b47016J405j7123J3921l6025m140n069N060N563r328q669J5069j4178o972
63767c07502J7283P049r760n747n327R311L1491J0616k0429J2138l1167q787J7668
63754b83163P044j6956L803L3366j4681O255j3787j3013l884P319J2198J1027
63742b64472j2219K0483P435n309K55j3966M173L512l5645j2823j9213K1199K6134
63729b80456N113k075j0081o001J2191M482K136k406K770J7607j7836j150K704
63716b73002Q854k078l5094K1836j9488l769J6584J4110J3217o926J0394j1366
63704b66728j977R796K7828j5970l8955j1459o247K749k326K7698j2293J6578
63692b71306j1631N122k4967N137J6758o782K1950j0071m8447J3522K3504j1789
63680b99000j626K3563j0072J4128k4056J581j449r558j644J6148J6317O559k2116
63667b91225J2597J4597r994j2204j5268j999j3469J8415L3891k5241k286J5934
63655b76252j0668J092K7358k7208L06K3679j4134j3397n436r685R24J4002j0124
63642b99543L7364l165m2462J0956J7113q710J6303j113j5091J4561j6408o279
63630b96474o810j5581L9744Q854j6595J3825k2006l484K2486O947Q011l9399
63618c00482J310J1310r613R386k1989J314J2746m1275O116K4804J493R390k591
63605b98081r471k2845M049L2930j8367K9307J9042j4862j1393o023K7026j4489
63593b83177j455J2688K4967l3013k0149L7027N51j1469J3841J5474j2613j4203
63581b71531J6684j6124j2117j7610QN302j1781K2734q034J5411j1253j8582O554
63568c00339R581J8596k05p527Q409M476n418J0545k7675l7419K5037L700o056
63555c04295P243K1896k0277q19q854L4172J6871q78J3665j3073j556q011k8846
63542b92762N57J3836K81o815P417l0676j1724L9828O996m859L063J1577p114
63529b70395l963Q185J1721j7389n251J4292k8647j5847R596J1644J4788j1996
63517b83262j3636j6931J3179K0711p014J793M16J1964k5072k0325L9669m8006
63505c26514J4434J2362L4383j2715k3355J1650K0450J7657k2494o205k2717O143
63493b96921L656J2549N47j2524r774J4493j6824l258J4264J0189L021k025J02
63480b82505R223l2782p868K9192r44l080n2215M683L4602J5679J0963j959j0901
63467b87912p556L3076j3277j4756K4270k3916m333Q545j3099l0845J4187K6290
63455b89326j0798J8591j7395l8505Q086k82k663K9702L0965j306k6492J9143
63443b80280q957k9018J345q746m912K4831j1585P357j2610P172J1360K3876J9308
63430b60859k0857n802l344k5863J9062q576j438J7159j217l8035K3606J6450
63418b89714l7935N593L6649N916l2902Q225P502Q518J92O168k2098J8856j3164
63405b98194J226k4455J1525K5116J849j4267m569K2817j1957q357k1683k87K7906
63392b93330j0458k6524L9472J8635p613k939R525O569n625j0472r096r660p194
63379c08710p771M5030k333j3042p68K534n665N721J1156k0737n742N18R415k2843
63365c13237p87J4545J3402L1972k4513k2935m944J3247J8797n671l148j2218
63353b95490j1117K268L1576K5135j2639k3370j3937K311J1576K1998j5115Q73
63341b75931m089j2161j0238j5770K3283q027l456J2436q928K3310N655j8400
63329b92316J4213L501r784l2385O869J3142N247J5253J5997j480k2385j8607
63317c02735m036j3093r337J4586j8376R879L5744K274N299m08k6148J1259J9576
63304b75516j3980Q144J3061j8620p440J1708m446j1936K00j0038K4113J7394
63292b67356n885N443K0497j4672r244p545p315J5066K9564k382j6208N225k3005
63279b77817k5851R017j3575N694l160J0997J4576k2623L6473j6844j3344j4469
63267c10926j0575K4041J6646j967j4323n884J2373m193k084K0125K128N163n681
63254b75157N862P942R51m7089j8335J7040N556K42k1966K2932L784q710P427
63241b99521n420q183P472K224p586J1858l4811Q902L6677Q273j3820O528k824
63228b90231k9484L4994L629r19R716o184J5087k148k4347l030p834J6557J6078
63215b68116J2538j3880j0380k584j8110l83K1393J1655K389k7425k1560K8187
63203b86276p024j789M717j5776J0320J7308N758J237k1636k9609J4838R591J7933
63190b80408k855l8352N537L1129K1154o999J6528j6824j093j1354r245J092j8524
63177c10214n730J0241M0355r441k6841J5110L2704j8886j5908j393n718L012
63165b92709j6745j2864K3285k7019N600Q233O553j7167j8945P486j1406M3343
63153c02355p083k1455L7439M1905j5434N318J129k4699O592L002j4398K8233
63141b61806n471k90k2090l2166K6307J6241p034P092k9783l2782j132Q653j469
63128c35730O194M0680j1282J365J2614J4342m2214l2495J1638J8497M7108j3295
63116b82578J5374J170l0216k4635j464K4983q188k0435J4914j3653q079R121
63104c23686L1009K0746p475n564j4193KL2450R485N639J4304j4488l9101J3631
63091b77241j418k0185P514K7234k259k953k6829j6199J9000k503j1550j8849
63079c26238N174K7162j9781K797M4188q785j7273P727j171k0055J3630K2608
63067b70017J482k3089j9597j671J1734K531J2919r047m064j9976K8118L332k5261
63054c12606k3673P116K8456K988j3919J2640j3494k514K2554K318j231k820L427
63041b90758o164m531K0123M695l319M232l740L793J703j7081k2848p53K8720
63028b85928J9076j3916Q721J4315p360O29j3989j5711r879j5808J4135j7926
63016c23641L2162J9677k2786K1045m5795Q899j3750J8139L9745R804j8307k2189
63004b96997M23J9518J2084j2570j1300J0422p529j6375N418J8860J3736r103
62992b73413r598J4608j2927R675K4089k0496k6783n73j9682K1413j3875j7430
62980c24992q772J9701j0695K9914K2920J4916k8442J298K1613l2212j4532K1744
62968b87539Q383j9008J1690n963L7303j6936M060l08O01j2933n603J0850K1686
62955b53717J563k4486O504K4872l1680k4075J9439j7587o223J7648J5884K299
62943b69559l7666j7453J5070J0555o382L468J4988j3669Q771K4142R43J6498
62931b50294l4890j5155K1827j2554r68J472K2403m800k1606l5748K3077K537
62919c04699j0011J2644P095j4493j7377M49O06J8272J6489j5121j5703L3711
62907b88138n369J6152J230l4054J5406J4919p985O055n317r625J0989j2105P964
62894b89878O250J0808o396l325j0797q327l513K2326j692m461O014K54J1848
62881b70889q910J0933j6217M780k5857Q659j3568j6535K6768J062K5828J8732
62869b55214Q044J2780k7028k6864q957J6235j4305j4631j0357K8291n322j0730
62857c08058J5777L941J0625m998L1910J1462l2656K2426l5306j9534K7546j3005
62845b89870k00l547k3551p146j1165q550J0574N383j582L5928K613k3408q986
62832c23507K2757J5828J3553L022k1255r619L381j9916J3124J5337k3503l1328
62820c42126R169M8761K7321K827j4361K45j6867j3299j0551K341J2355J19P514
62807b86552n773M095K0090r081J5639k7181k8282L1288M306K2849k2912k0909
62795c02423J2227J2871j0291k4183j0790L009K9571J780K2131J4036j1477k1204
62783b84743m75k7424J0190J3332n024M0N631o157k386j2220J365q9J8603J8161
62769b71196j8220L1730Q423l0220L212l387J3146r104k3399J5627k901J671M063
62756b80555j964K611K7637Q239J3263k2347k039j6300J2800k8751o516J0669
62744b83253M725n2024J8603J2144l1203j5198J5148M347K3596L3573o055m93
62732b76090j6183j0385j578M550K2399j7704l967N864L016k0425K4061K3777
62720b62665P547j7823j7248J924r884J9048J3232M710k6393J3364N658j2418
62708b80948l2169j4091J5582K416J3382j0422j0501J6030J0458n926k3747J8896
62696c01040Q732k2966K051J4773n84j6777o523J2784J7561r73N830K958j9315
62683c03489J5668j4273k1875J7446L1116k2381j7378J6130j4238K9356J8945
62672b64973J3p412l1088l2175J2993K7650o840k0042K847R8K6415J0596j983
62659b83901J6566o731K274j1027l2969K4721K0861O068o012j9872r678Q817J2182
62646b78701j8583K2593N256m0867o360M1956Q802M195n311P355p792k3403J1161
62633b79699k1992K4156J6934m373O799m7307L583K8042j1148l3202J0192j7109
62621c25124l241J2010Q271j940J2873Q145l665j1392J2051j1943J9890J2939
62609b71126k4942M666K0847m0174L965k626J4493J0806K2614j1742j3520j1287
62597b98026j0218M1622O021j875j5199J0596k028j9958j6455J3166L400N28n279
62584b93705j3588N111J5956L0582n338j9622p424K8876j1578k0411m363J6136
62572b79368j8948M89j7434J6735K5767O585N103m651O537J9786j874l0114K2734
62559b48653k6873k684J154N9p211m884N379J0061J744m1769J0917J9675j5963
62546b99048k5033j0153J1846J1245L5211r458j3531L5137N594l9367K2488O300
62534b68769k0521J462J0894J6718K4892k2958J943r939j2913R577j5803J5323
62522b70094J5014j9382j6440K600K097K225n486j4462j4576j0569j5524L1069
62510c13528M1105M835k2602N710R790J2159j9485j6656O576j0842m965m4591
62498c52494K0296O3904j989m160J1625q855j0730J4604k363J468l2476p321J7500
62485b90991n023J0058J1820r416p300K0949j3351j5077N551P464l9896j1475
62473c36687K8252P487o339j3525K9399k0723K2005M0895k3621k1827J1840j0849
62461b93693j5580N002R607l175n266k279L842P526l003K2935J4160j4933k9035
62448c03892n33J0876k5173K1449J1305K8346K997k6390m599J2396J9900j0551
62436b63869j9260q252Q450L644P267j830L432j5208j4946K0093j2941k2162K9332
62423b86250k0651K6382j370j3690L3405O968j24J0105m5709m131L951P875R25
62410b82314j1622k8703R95J4358J2834J2073J3429L2103j4277k1564l922J7957
62398b58653R673k8525J7141J6321l2203M26j5231J9292M716J0537k9192j9636
62386c05334K37J1485J0737n558K491l1883P713n038J5653K1671j0537j596J0550
62373b79409R631K660k1470j8760J9380K0369j7559n062M891j0146J7952J8365
62361b59158j0852j2398N562r058J1509j0374J184L185N448J628J3743O343J0021
62348b43217r011J8544j3401k0667J2933m676J004J3008J9259j0711K206Q838
62336b25891L40k1362l4365j5140J8474J8742K924k99m0589K7281Q181o612j784
62323b70100J0407Q840j0620j8949P51o128k595P396j2747L979J8084J8454J1699
62310b41529R910r646j5639j5678O64l6351L244J4161N033Q856j576j4629r617
62297c02797P653n484O92j0617Q902n849K4494n417L912O47k0673L0620L0561
62284b43356k0593j4977k3259j6781q493K6654J1136l4915n46L350J4518M151
62272c03111j349k9401Q868J5737R738K7889J0757L317l3207J0420L0328k4244
62260b74258O698M230o342j6111n081J5383J3819k8604m170O085j958M886j5211
62247c00634J5351J0538j6655j7874j4402k6565O012J2750N649Q57r99l631J6713
62234c12890K2294k629M334J6055k5099j1548j7975J7814O381q010J1018K3600
62222b76655J6253R137o61j6171j8858j4037k3493p134M2262j5198M1478j0720
62210b73797q188K5242j7160j6956m212R500l5073J1172K682J4440J9049l248
62198b76549o15j3572m838k0602J4425L4619J6762l9067N040M315j1638K5895
62186b65825n679J0372k2357l0463m562J5259k79R319l799l58P525q334K4948
62173b74233M093j8551L3706J1335j6897K6402J1307l1517j7345J3743k8570N813
62161b80714m422K6591o696j009N878k3524k0778P079j2070J7337J5441J7490
62149b59397j2972J8264k1055k502L422l9534K179J9787k05n600j3556J6591j3480
62136c08058r965M763j0763J0685J4365J485N783R137R670m79l549l838j839j0179
62122b92782K117R620J8720M704j8018m0543m367N513K8791K1073j932k0095j7156
62109c04355J7633p560p091J8756j352k1257j8479J454j040R786L3276J2388P887
62096b59954k2207p734j1734j0798J087K372R559K26j4925l6923L2732K2059r041
62083c05281J4217L1458k3802p69J0818n947J2895j4462j1997J6091J0261k007
62071b68525k929k4555N699k0633n138L8407k2482L816m468M104o128L3264j419
62058b70987j2908J6475j282J9787r817k8988l269J4565K2655J218k6879l6390
62046c15820J6332N686j1891j7863K8509N738m280p312j1763R328k7564K6317
[truncated: 723,553 more chars]
