# Supplementary material for: NMR data of a Grubbs 2nd generation catalyst p-cresolate derivative
Source: Data Brief. 2020 Dec 8;34:106634. doi: 10.1016/j.dib.2020.106634 (PMC7744701; doi:10.1016/j.dib.2020.106634)
Supplement: Supplementary file 1 [file mmc1.zip › NMR raw data/NMR raw data_dx format/COSY_compound3.dx]

##TITLE=GII-phenoxide catalyst , COSY, CDCl3, 14/06/2019
##JCAMPDX= 6.0         $$ Bruker NMR compound JCAMP-DX V2.0
##DATA TYPE= LINK
##BLOCKS=   2
##TITLE=GII-phenoxide catalyst , COSY, CDCl3, 14/06/2019
##JCAMPDX= 6.0         $$ Bruker NMR JCAMP-DX V2.0
##DATA TYPE= nD NMR FID
##DATA CLASS= NTUPLES
##NUM DIM= 2
##ORIGIN= Bruker BioSpin GmbH
##OWNER= nmr
$$ 1.83.2.2.2.1 TOPSPIN		Version 3.2
$$ 2020-11-02 11:22:42.378 +0200  nmr@CZC1203073
$$ Compression mode = diff/dup
##.OBSERVE FREQUENCY= 600.2860028
##.OBSERVE NUCLEUS= ^1H
##.DELAY= (6.5, 6.5)
##.ACQUISITION MODE= SIMULTANEOUS (DQD)
##.ACQUISITION SCHEME= NOT PHASE SENSITIVE
##.AVERAGES= 8
##.DIGITISER RES= 22
##SPECTROMETER/DATA SYSTEM= spect
##.PULSE SEQUENCE= cosygpppqf
##.SOLVENT NAME= CDCl3
##.SHIFT REFERENCE= INTERNAL, CDCl3, 1, 9.01432
##AUDIT TRAIL= $$ (NUMBER, WHEN, WHO, WHERE, PROCESS, VERSION, WHAT)
$$ ##TITLE= Audit trail, TOPSPIN		Version 3.2
$$ ##JCAMPDX= 5.01
$$ ##ORIGIN= Bruker BioSpin GmbH
$$ ##OWNER= nmr
$$ $$ Z:\Data\IPC2019/Rudi/70/audita.txt
$$ ##AUDIT TRAIL=  $$ (NUMBER, WHEN, WHO, WHERE, PROCESS, VERSION, WHAT)
(   1,<2019-06-14 23:44:25.894 +0200>,<nmr>,<CZC1203073>,<go>,<TOPSPIN 3.2>,
      <created by zg
	started at 2019-06-14 21:18:45.439 +0200,
	POWCHK disabled, PULCHK disabled,
       configuration hash MD5:
       4C B2 51 CF BF C7 56 87 40 4A A5 6E 64 86 05 F4
       data hash MD5: 2K * 512
       F3 EC E6 8F 13 22 5B 7D 5B D1 C1 FC 77 01 B2 29>)
$$ ##END=
$$ 
$$ $$ hash MD5
$$ $$ 1B 79 55 D9 51 26 66 7D AA 44 91 7C C8 3B 11 E7
##$RELAX= 
##$BRUKER FILE EXP=format.temp
$$ EDIT_PAR COMMAND FILE
$$ 
$$ DI_MODE         LONG
$$ ED_ENTRY        ACQU
$$ ORDER           FILE
$$ 
$$ 
$$ HEADER		"F2 - Acquisition Parameters"
$$ T_NAME		Date_
$$ 		TYPE	R64
$$ 		CLASS	ACQU
$$ 		SUBRANGE 0.0 50000000
$$ 		REL	"Date_=itodate(DATE)"
$$ 		INV_REL	"DATE=datetoi(Date_,DATE)"
$$ 		FORMAT	"%14.0f"
$$ 		TEXT	" "
$$ END
$$ T_NAME		Time
$$ 		TYPE	R32
$$ 		CLASS	ACQU
$$ 		SUBRANGE 0.0 1000000
$$ 		REL	"Time=itotime(DATE)"
$$ 		INV_REL	"DATE=timetoi(Time,DATE)"
$$ 		FORMAT	"%14.2f"
$$ 		TEXT	" "
$$ END
$$ NAME		INSTRUM
$$ 		TEXT	" "
$$ END
$$ NAME		PROBHD
$$ 		FORMAT	"%14.14s"
$$ 		TEXT	" "
$$ END
$$ NAME		PULPROG
$$ 		TEXT	" "
$$ END
$$ NAME		TD
$$ 		TEXT	" "
$$ END
$$ NAME		SOLVENT
$$ 		TEXT	" "
$$ END
$$ NAME		NS
$$ 		TEXT	" "
$$ END
$$ NAME		DS
$$ 		TEXT	" "
$$ END
$$ T_NAME		SWH
$$ 		TYPE	R32
$$ 		CLASS	ACQU
$$ 		SUBRANGE 0.0 1e8
$$ 		REL	"SWH=SW*SFO1"
$$ 		INV_REL "SW=SWH/SFO1"
$$ 		UNIT	"Hz"
$$ 		FORMAT	"%14.3f Hz"
$$ 		TEXT	" "
$$ END
$$ T_NAME          FIDRES
$$                 TYPE    R32
$$                 CLASS   ACQU
$$                 SUBRANGE 0.0 100000
$$                 REL     "FIDRES=SW*SFO1/TD"
$$                 INV_REL "TD = nextpow(SW*SFO1/FIDRES)"
$$ 		UNIT	"Hz"
$$ 		FORMAT	"%14.6f Hz"
$$ 		TEXT	" "
$$ END
$$ T_NAME          AQ
$$ 		TYPE	R32
$$ 		CLASS	ACQU
$$ 		SUBRANGE 0.0 1000
$$ 		REL	"AQ=aqcalc(SW,SFO1,TD,DIGTYP)"
$$ 		INV_REL	"TD=tdcalc(SW,SFO1,1.0e6*AQ,DIGTYP)"
$$ 		UNIT	"sec"
$$ 		FORMAT	"%14.7f sec"
$$ 		TEXT	" "
$$ END
$$ NAME		RG
$$ 		TEXT	" "
$$ END
$$ T_NAME          DW
$$ 		TYPE	R32
$$ 		CLASS	ACQU
$$ 		SUBRANGE 0.0 1000000
$$ 		REL	"DW=1/(2*SW*SFO1)"
$$ 		INV_REL	"SW=1000000/(2*(0.005+DW)*SFO1)"
$$ 		UNIT	"usec"
$$ 		FORMAT	"%14.3lf usec"
$$ 		TEXT	" "
$$ END
$$ NAME		DE
$$ 		FORMAT	"%14.2f usec"
$$ 		TEXT	" "
$$ END
$$ NAME		TE
$$ 		FORMAT	"%14.1f K"
$$ 		TEXT	" "
$$ END
$$ T_NAME		D0
$$ 		TYPE	R32
$$ 		CLASS	ACQU
$$ 		SUBRANGE 0.0 1e38
$$ 		REL	"D0=D[0]"
$$ 		INV_REL	"D[0]=D0"
$$ 		UNIT	"sec"
$$ 		FORMAT	"%14.8f sec"
$$ 		TEXT	" "
$$ END
$$ T_NAME		D1
$$ 		TYPE	R32
$$ 		CLASS	ACQU
$$ 		SUBRANGE 0.0 1e38
$$ 		REL	"D1=D[1]"
$$ 		INV_REL	"D[1]=D1"
$$ 		UNIT	"sec"
$$ 		FORMAT	"%14.8f sec"
$$ 		TEXT	" "
$$ END
$$ T_NAME		D11
$$ 		TYPE	R32
$$ 		CLASS	ACQU
$$ 		SUBRANGE 0.0 1e38
$$ 		REL	"D11=D[11]"
$$ 		INV_REL	"D[11]=D11"
$$ 		UNIT	"sec"
$$ 		FORMAT	"%14.8f sec"
$$ 		TEXT	" "
$$ END
$$ T_NAME		D12
$$ 		TYPE	R32
$$ 		CLASS	ACQU
$$ 		SUBRANGE 0.0 1e38
$$ 		REL	"D12=D[12]"
$$ 		INV_REL	"D[12]=D12"
$$ 		UNIT	"sec"
$$ 		FORMAT	"%14.8f sec"
$$ 		TEXT	" "
$$ END
$$ T_NAME		D13
$$ 		TYPE	R32
$$ 		CLASS	ACQU
$$ 		SUBRANGE 0.0 1e38
$$ 		REL	"D13=D[13]"
$$ 		INV_REL	"D[13]=D13"
$$ 		UNIT	"sec"
$$ 		FORMAT	"%14.8f sec"
$$ 		TEXT	" "
$$ END
$$ T_NAME		D16
$$ 		TYPE	R32
$$ 		CLASS	ACQU
$$ 		SUBRANGE 0.0 1e38
$$ 		REL	"D16=D[16]"
$$ 		INV_REL	"D[16]=D16"
$$ 		UNIT	"sec"
$$ 		FORMAT	"%14.8f sec"
$$ 		TEXT	" "
$$ END
$$ T_NAME		IN0
$$ 		TYPE	R32
$$ 		CLASS	ACQU
$$ 		SUBRANGE 0.0 1e38
$$ 		REL	"IN0=IN[0]"
$$ 		INV_REL	"IN[0]=IN0"
$$ 		UNIT	"sec"
$$ 		FORMAT	"%14.8f sec"
$$ 		TEXT	" "
$$ END
$$ HEADER		"======== CHANNEL f1 ========"
$$ NAME		SFO1
$$ 		FORMAT	"%14.7f MHz"
$$ 		TEXT	" "
$$ END
$$ NAME		NUC1
$$ 		NONEDIT
$$ 		TEXT	" "
$$ END
$$ T_NAME		P0
$$ 		TYPE	R32
$$ 		CLASS	ACQU
$$ 		SUBRANGE 0.0 1.0e10
$$ 		REL	"P0=P[0]"
$$ 		INV_REL	"P[0]=P0"
$$ 		UNIT	"usec"
$$ 		FORMAT	"%14.2f usec"
$$ 		TEXT	" "
$$ END
$$ T_NAME		P1
$$ 		TYPE	R32
$$ 		CLASS	ACQU
$$ 		SUBRANGE 0.0 1.0e10
$$ 		REL	"P1=P[1]"
$$ 		INV_REL	"P[1]=P1"
$$ 		UNIT	"usec"
$$ 		FORMAT	"%14.2f usec"
$$ 		TEXT	" "
$$ END
$$ T_NAME		P17
$$ 		TYPE	R32
$$ 		CLASS	ACQU
$$ 		SUBRANGE 0.0 1.0e10
$$ 		REL	"P17=P[17]"
$$ 		INV_REL	"P[17]=P17"
$$ 		UNIT	"usec"
$$ 		FORMAT	"%14.2f usec"
$$ 		TEXT	" "
$$ END
$$ T_NAME		PLW1
$$ 		TYPE	R32
$$ 		CLASS	ACQU
$$ 		SUBRANGE 0 63.2
$$ 		REL	"PLW1=PLW[1]"
$$ 		INV_REL	"PLW[1]=PLW1"
$$ 		UNIT	"W"
$$ 		FORMAT	"%14.8f W"
$$ 		TEXT	"power PLW1 "
$$ END
$$ T_NAME		PLW10
$$ 		TYPE	R32
$$ 		CLASS	ACQU
$$ 		SUBRANGE 0 63.2
$$ 		REL	"PLW10=PLW[10]"
$$ 		INV_REL	"PLW[10]=PLW10"
$$ 		UNIT	"W"
$$ 		FORMAT	"%14.8f W"
$$ 		TEXT	"power PLW10 "
$$ END
$$ HEADER		"====== GRADIENT CHANNEL ====="
$$ NAME		GPNAM[1]
$$ 		TEXT	" "
$$ END
$$ T_NAME		GPZ1
$$ 		TYPE	R32
$$ 		CLASS	ACQU
$$ 		SUBRANGE -100.0 100.0
$$ 		REL	"GPZ1=GPZ[1]"
$$ 		INV_REL	"GPZ[1]=GPZ1"
$$ 		UNIT	"%"
$$ 		FORMAT	"%14.2f %"
$$ 		TEXT	" "
$$ END
$$ T_NAME		P16
$$ 		TYPE	R32
$$ 		CLASS	ACQU
$$ 		SUBRANGE 0.0 1.0e10
$$ 		REL	"P16=P[16]"
$$ 		INV_REL	"P[16]=P16"
$$ 		UNIT	"usec"
$$ 		FORMAT	"%14.2f usec"
$$ 		TEXT	" "
$$ END
##$RELAX= 
##$BRUKER FILE EXP=scon2
$$ ##TITLE= Parameter file, TOPSPIN		Version 3.2
$$ ##JCAMPDX= 5.0
$$ ##DATATYPE= Parameter Values
$$ ##NPOINTS= 1	$$ modification sequence number
$$ ##ORIGIN= Bruker BioSpin GmbH
$$ ##OWNER= nmr
$$ $$ 2019-06-14 21:18:44.521 +0200  nmr@CZC1203073
$$ $$ Z:\Data\IPC2019/Rudi/70/scon2
$$ $$ process C:\Bruker\TopSpin3.2.7\prog\mod\go.exe
$$ ##$BLKTR= (0..19)
3 3 3 3 3 3 3 3 3 3 3 3 3 3 3 3 3 3 3 3
$$ ##$DE1= 4.5
$$ ##$DEADC= 0.5
$$ ##$DEPA= 4.5
$$ ##$DERX= 1.5
$$ ##$FILCOR= 0
$$ ##$GRADCHAN= 0
$$ ##$GRADPRE= (0..1)
10 10
$$ ##$HD_BLKTR= (0..19)
1 1 1 1 1 1 1 1 1 1 1 1 1 1 1 1 1 1 1 1
$$ ##$HD_DE1= 5
$$ ##$HD_DEADC= 0
$$ ##$HD_DEPA= 2.5
$$ ##$HD_DERX= 0
$$ ##END=
##$RELAX= 
##$BRUKER FILE EXP=pulseprogram
$$ # 1 "C:/Bruker/TopSpin3.2.7/exp/stan/nmr/lists/pp/cosygpppqf"
$$ ;cosygpppqf
$$ ;avance-version (12/01/11)
$$ ;2D homonuclear shift correlation
$$ ;using gradient pulses for selection
$$ ;using purge pulses before d1
$$ ;
$$ ;$CLASS=HighRes
$$ ;$DIM=2D
$$ ;$TYPE=
$$ ;$SUBTYPE=
$$ ;$COMMENT=
$$ ;$RECOMMEND=y
$$ 
$$ 
$$ # 1 "C:/Bruker/TopSpin3.2.7/exp/stan/nmr/lists/pp/Avance.incl" 1
$$ ;Avance2.incl
$$ ;   for TCU3
$$ ;
$$ ;avance-version (13/06/17)
$$ ;
$$ ;$CLASS=HighRes Incl
$$ ;$COMMENT=
$$ # 145 "C:/Bruker/TopSpin3.2.7/exp/stan/nmr/lists/pp/Avance.incl"
$$ ;$Id: Avance2.incl,v 1.23.8.3 2013/08/30 09:44:49 ber Exp $
$$ # 15 "C:/Bruker/TopSpin3.2.7/exp/stan/nmr/lists/pp/cosygpppqf" 2
$$ 
$$ # 1 "C:/Bruker/TopSpin3.2.7/exp/stan/nmr/lists/pp/Grad.incl" 1
$$ ;Grad2.incl  -  include file for Gradient Spectroscopy
$$ ;   for TCU3
$$ ;
$$ ;avance-version (07/01/17)
$$ ;
$$ ;$CLASS=HighRes Incl
$$ ;$COMMENT=
$$ 
$$ # 27 "C:/Bruker/TopSpin3.2.7/exp/stan/nmr/lists/pp/Grad.incl"
$$ define list<gradient> EA=<EA>
$$ 
$$ 
$$ # 31 "C:/Bruker/TopSpin3.2.7/exp/stan/nmr/lists/pp/Grad.incl"
$$ ;$Id: Grad2.incl,v 1.13.8.1 2012/01/31 17:56:17 ber Exp $
$$ # 16 "C:/Bruker/TopSpin3.2.7/exp/stan/nmr/lists/pp/cosygpppqf" 2
$$ 
$$ 
$$ # 19 "C:/Bruker/TopSpin3.2.7/exp/stan/nmr/lists/pp/cosygpppqf"
$$ "d11=30m"
$$ "d12=20u"
$$ "d13=4u"
$$ 
$$ 
$$ "in0=inf1"
$$ # 26 "C:/Bruker/TopSpin3.2.7/exp/stan/nmr/lists/pp/cosygpppqf"
$$ "d0=3u"
$$ 
$$ 
$$ # 1 "mc_line 29 file C:/Bruker/TopSpin3.2.7/exp/stan/nmr/lists/pp/cosygpppqf exp. def. part of mc cmd. before ze"
$$ define delay MCWRK
$$ define delay MCREST
$$ define delay d0orig
$$ "d0orig=d0"
$$ define loopcounter t1loop
$$ "t1loop=0"
$$ define loopcounter ph1loop
$$ "ph1loop=0"
$$ define loopcounter ST1CNT
$$ "ST1CNT = td1 / 1"
$$ "MCREST = d11 - d11"
$$ "MCWRK = 0.500000*d11"
$$ 
$$     dccorr
$$ # 29 "C:/Bruker/TopSpin3.2.7/exp/stan/nmr/lists/pp/cosygpppqf"
$$ 1 ze
$$ # 1 "mc_line 29 file C:/Bruker/TopSpin3.2.7/exp/stan/nmr/lists/pp/cosygpppqf exp. def. of mc cmd. after ze"
$$       "d0=d0orig + t1loop * in0 "
$$ # 30 "C:/Bruker/TopSpin3.2.7/exp/stan/nmr/lists/pp/cosygpppqf"
$$ # 1 "mc_line 30 file C:/Bruker/TopSpin3.2.7/exp/stan/nmr/lists/pp/cosygpppqf exp. start label for mc cmd."
$$ 2 MCWRK 
$$ LBLST1, MCWRK
$$   MCREST
$$ # 31 "C:/Bruker/TopSpin3.2.7/exp/stan/nmr/lists/pp/cosygpppqf"
$$ # 32 "C:/Bruker/TopSpin3.2.7/exp/stan/nmr/lists/pp/cosygpppqf"
$$ 3 d12 pl10:f1
$$   p17 ph3
$$   p17*2 ph4
$$   d1 pl1:f1
$$ 
$$   p1 ph1
$$   d0
$$   50u setnmr3|0 setnmr0|34|32|33 ctrlgrad 0
$$   p16:gp1
$$   d16
$$   p0 ph2
$$   d13
$$   p16:gp1
$$   d16
$$   4u setnmr3^0 setnmr0^34^32^33 ctrlgrad 7
$$   go=2 ph31
$$ # 1 "mc_line 48 file C:/Bruker/TopSpin3.2.7/exp/stan/nmr/lists/pp/cosygpppqf exp. mc cmd. in line"
$$   MCWRK  wr #0 if #0 zd 
$$ 
$$   "t1loop+=1"
$$       "d0=d0orig + t1loop * in0 "
$$   lo to LBLST1 times ST1CNT
$$   MCWRK 
$$   "t1loop=0"
$$   MCWRK
$$ # 49 "C:/Bruker/TopSpin3.2.7/exp/stan/nmr/lists/pp/cosygpppqf"
$$ exit
$$ 
$$ # 52 "C:/Bruker/TopSpin3.2.7/exp/stan/nmr/lists/pp/cosygpppqf"
$$ ph1=0 2
$$ ph2=0 0 2 2
$$ ph3=0
$$ ph4=1
$$ ph31=0 2
$$ 
$$ 
$$ ;pl1 : f1 channel - power level for pulse (default)
$$ ;pl10: f1 channel - power level for TOCSY-spinlock
$$ ;p0 : f1 channel -  20 to 90 degree high power pulse
$$ ;p1 : f1 channel -  90 degree high power pulse
$$ ;p16: homospoil/gradient pulse
$$ ;p17: f1 channel - trim pulse                             [2.5 msec]
$$ ;d0 : incremented delay (2D)                              [3 usec]
$$ ;d1 : relaxation delay; 1-5 * T1
$$ ;d11: delay for disk I/O                                  [30 msec]
$$ ;d12: delay for power switching                           [20 usec]
$$ ;d13: short delay                                         [4 usec]
$$ ;d16: delay for homospoil/gradient recovery
$$ ;inf1: 1/SW = 2 * DW
$$ ;in0: 1/(1 * SW) = 2 * DW
$$ ;nd0: 1
$$ ;ns: 1 * n
$$ ;ds: 16
$$ ;td1: number of experiments
$$ ;FnMODE: QF
$$ # 79 "C:/Bruker/TopSpin3.2.7/exp/stan/nmr/lists/pp/cosygpppqf"
$$ ;use gradient ratio:	gp 1
$$ ;			  10
$$ 
$$ ;for z-only gradients:
$$ ;gpz1: 10%
$$ 
$$ ;use gradient files:   
$$ ;gpnam1: SMSQ10.100
$$ # 90 "C:/Bruker/TopSpin3.2.7/exp/stan/nmr/lists/pp/cosygpppqf"
$$ ;$Id: cosygpppqf,v 1.7.6.1 2012/01/31 17:56:21 ber Exp $
##$RELAX= 
##$BRUKER FILE EXP=uxnmr.par
$$ ##TITLE= Parameter file, TOPSPIN		Version 3.2
$$ ##JCAMPDX= 5.0
$$ ##DATATYPE= Parameter Values
$$ ##NPOINTS= 175	$$ modification sequence number
$$ ##ORIGIN= Bruker BioSpin GmbH
$$ ##OWNER= nmrsu
$$ $$ 2018-01-24 12:37:40.901 +0200  nmr@CZC1203073
$$ $$ C:/Bruker/TopSpin3.2.7/conf/instr/spect/uxnmr.par
$$ $$ process C:\Bruker\TopSpin3.2.7\prog\mod\hconfserver.exe
$$ ##$ACB= 1
$$ ##$ACBTAT= (0..23)
0 88 72 88 50 0 0 0 0 0 0 0 0 0 0 0 0 0 0 0 0 0 0 0
$$ ##$ACBTBA= (0..23)
0 40 30 90 0 0 0 0 0 0 0 0 0 0 0 0 0 0 0 0 0 0 0 0
$$ ##$ACBTBLK= (0..23)
0 0 0 0 0 0 0 0 0 0 0 0 0 0 0 0 0 0 0 0 0 0 0 0
$$ ##$ACBTCTL= (0..23)
0 1 1 1 0 0 0 0 0 0 0 0 0 0 0 0 0 0 0 0 0 0 0 0
$$ ##$ACBTDI= (0..23)
0 70 70 72 73 0 0 0 0 0 0 0 0 0 0 0 0 0 0 0 0 0 0 0
$$ ##$ACBTDM= (0..23)
0 10 25 10 0 0 0 0 0 0 0 0 0 0 0 0 0 0 0 0 0 0 0 0
$$ ##$ACBTFHI= (0..23)
0 243 600 365 0 0 0 0 0 0 0 0 0 0 0 0 0 0 0 0 0 0 0 0
$$ ##$ACBTFL= (0..23)
0 249 250 249 8 0 0 0 0 0 0 0 0 0 0 0 0 0 0 0 0 0 0 0
$$ ##$ACBTFLO= (0..23)
0 6 180 6 0 0 0 0 0 0 0 0 0 0 0 0 0 0 0 0 0 0 0 0
$$ ##$ACBTINP= (0..23)
0 1 2 3 4 0 0 0 0 0 0 0 0 0 0 0 0 0 0 0 0 0 0 0
$$ ##$ACBTOUT= (0..23)
0 2 1 1 0 0 0 0 0 0 0 0 0 0 0 0 0 0 0 0 0 0 0 0
$$ ##$ACBTPO= (0..23)
0 300000 100000 300000 20000 0 0 0 0 0 0 0 0 0 0 0 0 0 0 0 0 0 0 0
$$ ##$ACBTPW= (0..23)
0 1000 1000 1000 0 0 0 0 0 0 0 0 0 0 0 0 0 0 0 0 0 0 0 0
$$ ##$ACBTSB= (0..23)
0 0 0 0 0 0 0 0 0 0 0 0 0 0 0 0 0 0 0 0 0 0 0 0
$$ ##$ACBTSDT= (0..23)
0 0 0 0 0 0 0 0 0 0 0 0 0 0 0 0 0 0 0 0 0 0 0 0
$$ ##$ACBTY= <tty20>
$$ ##$AMPDFLT= no
$$ ##$AQSBDCH= (0..95)
0 0 0 0 0 0 0 0 255 255 255 255 255 255 255 255 255 255 255 255 255 255
255 255 255 255 255 255 255 255 255 255 255 255 255 255 255 255 255 255
255 255 255 255 255 255 255 255 255 255 255 255 255 255 255 255 255 255
255 255 255 255 255 255 255 255 255 255 255 255 255 255 255 255 255 255
255 255 255 255 255 255 255 255 255 255 255 255 255 255 255 255 255 255
255 255
$$ ##$AQSBDHW= (0..95)
2 1 4 4 4 0 0 0 255 255 255 255 255 255 255 255 255 255 255 255 255 255
255 255 255 255 255 255 255 255 255 255 255 255 255 255 255 255 255 255
255 255 255 255 255 255 255 255 255 255 255 255 255 255 255 255 255 255
255 255 255 255 255 255 255 255 255 255 255 255 255 255 255 255 255 255
255 255 255 255 255 255 255 255 255 255 255 255 255 255 255 255 255 255
255 255
$$ ##$AQSBDID= (0..95)
82 88 83 83 83 89 80 66 255 255 255 255 255 255 255 255 255 255 255 255
255 255 255 255 255 255 255 255 255 255 255 255 255 255 255 255 255 255
255 255 255 255 255 255 255 255 255 255 255 255 255 255 255 255 255 255
255 255 255 255 255 255 255 255 255 255 255 255 255 255 255 255 255 255
255 255 255 255 255 255 255 255 255 255 255 255 255 255 255 255 255 255
255 255 255 255
$$ ##$AQSBDNO= (0..95)
1 1 1 2 3 1 1 1 255 255 255 255 255 255 255 255 255 255 255 255 255 255
255 255 255 255 255 255 255 255 255 255 255 255 255 255 255 255 255 255
255 255 255 255 255 255 255 255 255 255 255 255 255 255 255 255 255 255
255 255 255 255 255 255 255 255 255 255 255 255 255 255 255 255 255 255
255 255 255 255 255 255 255 255 255 255 255 255 255 255 255 255 255 255
255 255
$$ ##$AQSBDSL= (0..95)
2 3 4 5 6 8 21 25 255 255 255 255 255 255 255 255 255 255 255 255 255 255
255 255 255 255 255 255 255 255 255 255 255 255 255 255 255 255 255 255
255 255 255 255 255 255 255 255 255 255 255 255 255 255 255 255 255 255
255 255 255 255 255 255 255 255 255 255 255 255 255 255 255 255 255 255
255 255 255 255 255 255 255 255 255 255 255 255 255 255 255 255 255 255
255 255
$$ ##$AQSBDTY= (0..95)
66 192 24 24 24 4 10 7 255 255 255 255 255 255 255 255 255 255 255 255
255 255 255 255 255 255 255 255 255 255 255 255 255 255 255 255 255 255
255 255 255 255 255 255 255 255 255 255 255 255 255 255 255 255 255 255
255 255 255 255 255 255 255 255 255 255 255 255 255 255 255 255 255 255
255 255 255 255 255 255 255 255 255 255 255 255 255 255 255 255 255 255
255 255 255 255
$$ ##$AQSBUAD= (0..95)
16 52 36 37 38 60 33 32 255 255 255 255 255 255 255 255 255 255 255 255
255 255 255 255 255 255 255 255 255 255 255 255 255 255 255 255 255 255
255 255 255 255 255 255 255 255 255 255 255 255 255 255 255 255 255 255
255 255 255 255 255 255 255 255 255 255 255 255 255 255 255 255 255 255
255 255 255 255 255 255 255 255 255 255 255 255 255 255 255 255 255 255
255 255 255 255
$$ ##$AQSECL= (0..95)
1 0 4 4 4 1 2 255 255 255 255 255 255 255 255 255 255 255 255 255 255 255
255 255 255 255 255 255 255 255 255 255 255 255 255 255 255 255 255 255
255 255 255 255 255 255 255 255 255 255 255 255 255 255 255 255 255 255
255 255 255 255 255 255 255 255 255 255 255 255 255 255 255 255 255 255
255 255 255 255 255 255 255 255 255 255 255 255 255 255 255 255 255 255
255 255
$$ ##$AQSECLS= (0..95)
1 4 0 0 0 0 0 255 255 255 255 255 255 255 255 255 255 255 255 255 255 255
255 255 255 255 255 255 255 255 255 255 255 255 255 255 255 255 255 255
255 255 255 255 255 255 255 255 255 255 255 255 255 255 255 255 255 255
255 255 255 255 255 255 255 255 255 255 255 255 255 255 255 255 255 255
255 255 255 255 255 255 255 255 255 255 255 255 255 255 255 255 255 255
255 255
$$ ##$AQSETH1= <no>
$$ ##$AQSETH2= <no>
$$ ##$AQSSPLT= no
$$ ##$ATT19F= (0..1)
0 0
$$ ##$ATT1H= (0..1)
0 0
$$ ##$ATT3H= (0..1)
0 0
$$ ##$ATTX= (0..1)
0 0
$$ ##$ATTY= (0..1)
0 0
$$ ##$ATTZ= (0..1)
0 0
$$ ##$BACSAIR= yes
$$ ##$BACSCAP= 0
$$ ##$BACSDEL= 10
$$ ##$BACSFCM= no
$$ ##$BACSOPT= <>
$$ ##$BACSTY= <no>
$$ ##$BARPTY= <no>
$$ ##$BFREQ= 600.28
$$ ##$BGAETH1= <no>
$$ ##$BGAETH2= <no>
$$ ##$BGAETH3= <no>
$$ ##$BGAETH4= <no>
$$ ##$BGAETH5= <no>
$$ ##$BGAETH6= <no>
$$ ##$BGAETH7= <no>
$$ ##$BGAETH8= <no>
$$ ##$BIRDS= yes
$$ ##$BMPC= 0
$$ ##$BMPCTY= <no>
$$ ##$BPSUTY= <no>
$$ ##$BSMS= 1
$$ ##$BSMS19FLock= yes
$$ ##$BSMSETH= <no>
$$ ##$BSMSTY= <tty02>
$$ ##$BgaChMap= (0..7)
15 15 15 15 15 15 15 15
$$ ##$BgaChShimMap= (0..7)
0 0 0 0 0 0 0 0
$$ ##$Bla01Eth= <no>
$$ ##$Bla01Nam= <BLAXH 300/100>
$$ ##$Bla01PN= <W1345062>
$$ ##$Bla01SN= <24>
$$ ##$Bla02Eth= <no>
$$ ##$Bla02Nam= <BLAX 300>
$$ ##$Bla02PN= <W1345069>
$$ ##$Bla02SN= <750>
$$ ##$Bla03Eth= <no>
$$ ##$Bla03Nam= <BSMS 2HTX>
$$ ##$Bla03PN= <>
$$ ##$Bla03SN= <>
$$ ##$Bla04Eth= <no>
$$ ##$Bla04Nam= <>
$$ ##$Bla04PN= <>
$$ ##$Bla04SN= <>
$$ ##$Bla05Eth= <no>
$$ ##$Bla05Nam= <>
$$ ##$Bla05PN= <>
$$ ##$Bla05SN= <>
$$ ##$Bla06Eth= <no>
$$ ##$Bla06Nam= <>
$$ ##$Bla06PN= <>
$$ ##$Bla06SN= <>
$$ ##$Bla07Eth= <no>
$$ ##$Bla07Nam= <>
$$ ##$Bla07PN= <>
$$ ##$Bla07SN= <>
$$ ##$Bla08Eth= <no>
$$ ##$Bla08Nam= <>
$$ ##$Bla08PN= <>
$$ ##$Bla08SN= <>
$$ ##$CFASMOD= (0..7)
1 1 1 1 1 1 1 1
$$ ##$CFASMUL= (0..7)
1 1 1 1 1 1 1 1
$$ ##$CNFTXDR= (0..7)
6 6 6 0 0 0 0 0
$$ ##$COMDIG2= 0
$$ ##$CPDBTY= <no>
$$ ##$CRCOTY= <no>
$$ ##$CSW1= (0..31)
0 0 0 0 0 0 0 0 0 0 0 0 0 0 0 0 0 0 0 0 0 0 0 0 0 0 0 0 0 0 0 0
$$ ##$CSW2= (0..31)
0 0 0 0 0 0 0 0 0 0 0 0 0 0 0 0 0 0 0 0 0 0 0 0 0 0 0 0 0 0 0 0
$$ ##$CSWNUM= (0..7)
0 0 0 0 0 0 0 0
$$ ##$Ctb1Eth= <no>
$$ ##$DATSTAT= no
$$ ##$DIGI140= (0..7)
0 0 0 0 0 0 0 0
$$ ##$DIGIB12= (0..7)
0 0 0 0 0 0 0 0
$$ ##$DIGIB16= (0..7)
0 0 0 0 0 0 0 0
$$ ##$DIGIFA= (0..7)
0 0 0 0 0 0 0 0
$$ ##$DIGIHA= (0..7)
0 0 0 0 0 0 0 0
$$ ##$DIGIHAF= (0..7)
0 0 0 0 0 0 0 0
$$ ##$DIGIHRD= (0..7)
0 0 0 0 0 0 0 0
$$ ##$DIGIIA= (0..7)
0 0 0 0 0 0 0 0
$$ ##$DIGIO16= (0..7)
0 0 0 0 0 0 0 0
$$ ##$DIGISA= (0..7)
0 0 0 0 0 0 0 0
$$ ##$DIGISAF= (0..7)
0 0 0 0 0 0 0 0
$$ ##$DIGISL= (0..7)
0 0 0 0 0 0 0 0
$$ ##$DIGITYI= (0..7)
0 0 0 0 0 0 0 0
$$ ##$DIGITYP= (0..7)
0 0 0 0 0 0 0 0
$$ ##$DIGITZ= 0
$$ ##$DPPFAC= 1
$$ ##$DRMSETH= <no>
$$ ##$DRU= yes
$$ ##$DRUETH01= <149.236.99.89>
$$ ##$DRUETH02= <no>
$$ ##$DRUETH03= <no>
$$ ##$DRUETH04= <no>
$$ ##$DRUETH05= <no>
$$ ##$DRUETH06= <no>
$$ ##$DRUETH07= <no>
$$ ##$DRUETH08= <no>
$$ ##$DRUETH09= <no>
$$ ##$DRUETH10= <no>
$$ ##$DRUETH11= <no>
$$ ##$DRUETH12= <no>
$$ ##$DRUETH13= <no>
$$ ##$DRUETH14= <no>
$$ ##$DRUETH15= <no>
$$ ##$DRUETH16= <no>
$$ ##$DRUETH17= <no>
$$ ##$DRUETH18= <no>
$$ ##$DRUETH19= <no>
$$ ##$DRUETH20= <no>
$$ ##$DRUETH21= <no>
$$ ##$DRUETH22= <no>
$$ ##$DRUETH23= <no>
$$ ##$DRUETH24= <no>
$$ ##$DRUETH25= <no>
$$ ##$DRUETH26= <no>
$$ ##$DRUETH27= <no>
$$ ##$DRUETH28= <no>
$$ ##$DRUETH29= <no>
$$ ##$DRUETH30= <no>
$$ ##$DRUETH31= <no>
$$ ##$DRUETH32= <no>
$$ ##$Description= <Avance-AV 600>
$$ ##$DppType= 0
$$ ##$FCUMEM= (0..7)
2093056 2093056 2093056 2093056 0 0 0 0
$$ ##$FCUPAL= (0..7)
260 260 260 260 0 0 0 0
$$ ##$FGSVTY= <no>
$$ ##$FQMIX= 0
$$ ##$FUNCMOD= <>
$$ ##$GCUTYPE= 2
$$ ##$GCUTYPE2= 0
$$ ##$GPREDEL= 0
$$ ##$GPSCUTY= <no>
$$ ##$GRADRES= 0
$$ ##$GTUTY= <no>
$$ ##$GradAmpGain= (0..1)
0 0
$$ ##$GradAmpMaxCurX= (0..1)
0 0
$$ ##$GradAmpMaxCurY= (0..1)
0 0
$$ ##$GradAmpMaxCurZ= (0..1)
10 0
$$ ##$GradAmpType= (0..1)
2 0
$$ ##$HDIETH1= <no>
$$ ##$HDIETH2= <no>
$$ ##$HDIETH3= <no>
$$ ##$HDIETH4= <no>
$$ ##$HFAC= 3
$$ ##$HPCU= 0
$$ ##$HPCUTY= <no>
$$ ##$HPTXLP= (0..3)
-1 -1 -1 -1
$$ ##$HPTXPI= (0..3)
0 0 0 0
$$ ##$HPTXPO= (0..3)
0 0 0 0
$$ ##$HPTXTY= (0..3)
0 0 0 0
$$ ##$IF451= 0
$$ ##$IFREQ= 1
$$ ##$INTFPR= 0
$$ ##$IPSOETH= <>
$$ ##$LOCKCONF= <>
$$ ##$LOCKTY= <tty04>
$$ ##$LOCSWID= 0
$$ ##$LOCSWIF= 0
$$ ##$LVDSSPLITETH1= <no>
$$ ##$LVDSSPLITETH2= <no>
$$ ##$LVDSSPLITETH3= <no>
$$ ##$LVDSSPLITETH4= <no>
$$ ##$Location= <>
$$ ##$M2FAC= 0
$$ ##$MAS= 0
$$ ##$MASETIME= 10
$$ ##$MASITIME= 10
$$ ##$MASTY= <no>
$$ ##$MAS_CT= 0
$$ ##$MAS_SG= 0
$$ ##$MAS_TO= 0
$$ ##$MEMPRM= 0
$$ ##$MHFAC= 0
$$ ##$MXFAC= 0
$$ ##$NAMPD1= <1H LNA>
$$ ##$NAMPD10= <>
$$ ##$NAMPD11= <>
$$ ##$NAMPD12= <>
$$ ##$NAMPD13= <>
$$ ##$NAMPD14= <>
$$ ##$NAMPD15= <>
$$ ##$NAMPD16= <>
$$ ##$NAMPD2= <XBB19F 2HS>
$$ ##$NAMPD3= <2H>
$$ ##$NAMPD4= <>
$$ ##$NAMPD5= <>
$$ ##$NAMPD6= <>
$$ ##$NAMPD7= <>
$$ ##$NAMPD8= <>
$$ ##$NAMPD9= <>
$$ ##$NFCU= 3
$$ ##$NFRED= 0
$$ ##$NMRCH= 2
$$ ##$NMRMEM= 16384
$$ ##$NPSGU= 0
$$ ##$NRCU= 1
$$ ##$NROUT= 1
$$ ##$NSGU= 3
$$ ##$OrderNo= <>
$$ ##$PAMPF1= (0..15)
75 24 64 96 0 0 0 0 0 0 0 0 0 0 0 0
$$ ##$PAMPF2= (0..15)
0 0 0 0 0 0 0 0 0 0 0 0 0 0 0 0
$$ ##$PAMPF3= (0..15)
0 0 0 0 0 0 0 0 0 0 0 0 0 0 0 0
$$ ##$PAMPF4= (0..15)
0 0 0 0 0 0 0 0 0 0 0 0 0 0 0 0
$$ ##$PAMPF5= (0..15)
0 0 0 0 0 0 0 0 0 0 0 0 0 0 0 0
$$ ##$PAMPF6= (0..15)
0 0 0 0 0 0 0 0 0 0 0 0 0 0 0 0
$$ ##$PAMPF7= (0..15)
0 0 0 0 0 0 0 0 0 0 0 0 0 0 0 0
$$ ##$PAMPF8= (0..15)
0 0 0 0 0 0 0 0 0 0 0 0 0 0 0 0
$$ ##$PH4= 0
$$ ##$PHF4TY= <no>
$$ ##$POWCHK= no
$$ ##$PRAMD1= (0..7)
2 0 0 536870912 0 0 0 0
$$ ##$PRAMD10= (0..7)
0 0 0 0 0 0 0 0
$$ ##$PRAMD11= (0..7)
0 0 0 0 0 0 0 0
$$ ##$PRAMD12= (0..7)
0 0 0 0 0 0 0 0
$$ ##$PRAMD13= (0..7)
0 0 0 0 0 0 0 0
$$ ##$PRAMD14= (0..7)
0 0 0 0 0 0 0 0
$$ ##$PRAMD15= (0..7)
0 0 0 0 0 0 0 0
$$ ##$PRAMD16= (0..7)
0 0 0 0 0 0 0 0
$$ ##$PRAMD17= (0..7)
0 0 0 0 0 0 0 0
$$ ##$PRAMD18= (0..7)
0 0 0 0 0 0 0 0
$$ ##$PRAMD19= (0..7)
0 0 0 0 0 0 0 0
$$ ##$PRAMD2= (0..7)
2147483644 2131230719 2147483647 603979775 0 0 0 0
$$ ##$PRAMD20= (0..7)
0 0 0 0 0 0 0 0
$$ ##$PRAMD21= (0..7)
0 0 0 0 0 0 0 0
$$ ##$PRAMD3= (0..7)
0 1048576 0 536870912 0 1048576 0 536870912
$$ ##$PRAMD4= (0..7)
0 0 0 0 0 0 0 0
$$ ##$PRAMD5= (0..7)
0 0 0 0 0 0 0 0
$$ ##$PRAMD6= (0..7)
0 0 0 0 0 0 0 0
$$ ##$PRAMD7= (0..7)
0 0 0 0 0 0 0 0
$$ ##$PRAMD8= (0..7)
0 0 0 0 0 0 0 0
$$ ##$PRAMD9= (0..7)
0 0 0 0 0 0 0 0
$$ ##$PRAMLED= (0..1)
15 15
$$ ##$PRAMP1= <tty10>
$$ ##$PRAMP2= <no>
$$ ##$PRAMP3= <no>
$$ ##$PRAMP4= <no>
$$ ##$PRAMP5= <no>
$$ ##$PRAMP6= <no>
$$ ##$PRAMP7= <no>
$$ ##$PRAMP8= <no>
$$ ##$PRAMPTP= 1
$$ ##$PREPTY= <no>
$$ ##$PREREC= (0..15)
0 0 0 0 0 0 0 0 0 0 0 0 0 0 0 0
$$ ##$PRESHLD= 0
$$ ##$PTS160= -1
$$ ##$PTSA2X= (0..7)
0 0 0 0 0 0 0 0
$$ ##$PTSF2X= (0..7)
0 0 0 0 0 0 0 0
$$ ##$PTSFMX= (0..19)
643.52499 643.52499 643.52499 0 0 0 0 0 0 0 0 0 0 0 0 0 0 0 0 0
$$ ##$PULCHK= no
$$ ##$PramDutyCycPerc= (0..15)
2 2 2 0 0 0 0 0 0 0 0 0 0 0 0 0
$$ ##$PramPeakPowerW= (0..15)
100 500 500 0 0 0 0 0 0 0 0 0 0 0 0 0
$$ ##$PramPulWidthMs= (0..15)
0.02 0.1 0.1 0 0 0 0 0 0 0 0 0 0 0 0 0
$$ ##$PreampMod01PN= <Z003462>
$$ ##$PreampMod01SN= <00394>
$$ ##$PreampMod02PN= <Z003506>
$$ ##$PreampMod02SN= <00417>
$$ ##$PreampMod03PN= <Z003473>
$$ ##$PreampMod03SN= <00395>
$$ ##$PreampMod04PN= <>
$$ ##$PreampMod04SN= <>
$$ ##$PreampMod05PN= <>
$$ ##$PreampMod05SN= <>
$$ ##$PreampMod06PN= <>
$$ ##$PreampMod06SN= <>
$$ ##$PreampMod07PN= <>
$$ ##$PreampMod07SN= <>
$$ ##$PreampMod08PN= <>
$$ ##$PreampMod08SN= <>
$$ ##$PreampMod09PN= <>
$$ ##$PreampMod09SN= <>
$$ ##$PreampMod10PN= <>
$$ ##$PreampMod10SN= <>
$$ ##$PreampMod11PN= <>
$$ ##$PreampMod11SN= <>
$$ ##$PreampMod12PN= <>
$$ ##$PreampMod12SN= <>
$$ ##$PreampMod13PN= <>
$$ ##$PreampMod13SN= <>
$$ ##$PreampMod14PN= <>
$$ ##$PreampMod14SN= <>
$$ ##$PreampMod15PN= <>
$$ ##$PreampMod15SN= <>
$$ ##$PreampMod16PN= <>
$$ ##$PreampMod16SN= <>
$$ ##$PreampModBisDat= (0..15)
20050722 20050719 20050729 0 0 0 0 0 0 0 0 0 0 0 0 0
$$ ##$ProdigyEth= <no>
$$ ##$RCUCDS= (0..7)
0 0 0 0 0 0 0 0
$$ ##$RCUCFS= (0..7)
0 0 0 0 0 0 0 0
$$ ##$RCUCSS= (0..7)
0 0 0 0 0 0 0 0
$$ ##$RCUI2C1= (0..7)
0 0 0 0 0 0 0 0
$$ ##$RCUI2C2= (0..7)
0 0 0 0 0 0 0 0
$$ ##$RCUI2C3= (0..7)
0 0 0 0 0 0 0 0
$$ ##$RCUI2C4= (0..7)
0 0 0 0 0 0 0 0
$$ ##$RCUI2C5= (0..7)
0 0 0 0 0 0 0 0
$$ ##$RCUI2C6= (0..7)
0 0 0 0 0 0 0 0
$$ ##$RCUI2C7= (0..7)
0 0 0 0 0 0 0 0
$$ ##$RCUI2C8= (0..7)
0 0 0 0 0 0 0 0
$$ ##$RDCU= 0
$$ ##$RFSINPUT= (0..1)
0 0
$$ ##$RFSVTY= <no>
$$ ##$RGTYPE= (0..31)
9 0 0 0 0 0 0 0 0 0 0 0 0 0 0 0 0 0 0 0 0 0 0 0 0 0 0 0 0 0 0 0
$$ ##$RG_max= (0..31)
2050 0 0 0 0 0 0 0 0 0 0 0 0 0 0 0 0 0 0 0 0 0 0 0 0 0 0 0 0 0 0 0
$$ ##$RG_min= (0..31)
0.25 0 0 0 0 0 0 0 0 0 0 0 0 0 0 0 0 0 0 0 0 0 0 0 0 0 0 0 0 0 0 0
$$ ##$RG_tab1= (0..255)
0.25 0.28 0.32 0.35 0.4 0.44 0.5 0.56 0.64 0.7 0.8 0.89 1 1.12 1.28 1.4
1.6 1.78 2 2.25 2.56 2.8 3.2 3.56 4 4.5 5 5.6 6.35 7.12 8 9 10 11.3 12.7
14.2 16 18 20.2 22.6 25.4 28.5 32 36 40.3 45.2 50.8 57 64 71.8 80.6 90.5
101 114 128 144 161 181 203 228 256 287 322 362 406 456 512 575 645 724
812 912 1030 1150 1290 1440 1620 1820 2050 -1 -1 -1 -1 -1 -1 -1 -1 -1 -1
-1 -1 -1 -1 -1 -1 -1 -1 -1 -1 -1 -1 -1 -1 -1 -1 -1 -1 -1 -1 -1 -1 -1 -1
-1 -1 -1 -1 -1 -1 -1 -1 -1 -1 -1 -1 -1 -1 -1 -1 -1 -1 -1 -1 -1 -1 -1 -1
-1 -1 -1 -1 -1 -1 -1 -1 -1 -1 -1 -1 -1 -1 -1 -1 -1 -1 -1 -1 -1 -1 -1 -1
-1 -1 -1 -1 -1 -1 -1 -1 -1 -1 -1 -1 -1 -1 -1 -1 -1 -1 -1 -1 -1 -1 -1 -1
-1 -1 -1 -1 -1 -1 -1 -1 -1 -1 -1 -1 -1 -1 -1 -1 -1 -1 -1 -1 -1 -1 -1 -1
-1 -1 -1 -1 -1 -1 -1 -1 -1 -1 -1 -1 -1 -1 -1 -1 -1 -1 -1 -1 -1 -1 -1 -1
-1 -1 -1 -1 -1 -1 -1 -1 -1 -1 -1 -1 -1 -1 -1 -1 -1 -1 -1 -1 -1 -1 -1
$$ ##$RG_tab2= (0..255)
-1 -1 -1 -1 -1 -1 -1 -1 -1 -1 -1 -1 -1 -1 -1 -1 -1 -1 -1 -1 -1 -1 -1 -1
-1 -1 -1 -1 -1 -1 -1 -1 -1 -1 -1 -1 -1 -1 -1 -1 -1 -1 -1 -1 -1 -1 -1 -1
-1 -1 -1 -1 -1 -1 -1 -1 -1 -1 -1 -1 -1 -1 -1 -1 -1 -1 -1 -1 -1 -1 -1 -1
-1 -1 -1 -1 -1 -1 -1 -1 -1 -1 -1 -1 -1 -1 -1 -1 -1 -1 -1 -1 -1 -1 -1 -1
-1 -1 -1 -1 -1 -1 -1 -1 -1 -1 -1 -1 -1 -1 -1 -1 -1 -1 -1 -1 -1 -1 -1 -1
-1 -1 -1 -1 -1 -1 -1 -1 -1 -1 -1 -1 -1 -1 -1 -1 -1 -1 -1 -1 -1 -1 -1 -1
-1 -1 -1 -1 -1 -1 -1 -1 -1 -1 -1 -1 -1 -1 -1 -1 -1 -1 -1 -1 -1 -1 -1 -1
-1 -1 -1 -1 -1 -1 -1 -1 -1 -1 -1 -1 -1 -1 -1 -1 -1 -1 -1 -1 -1 -1 -1 -1
-1 -1 -1 -1 -1 -1 -1 -1 -1 -1 -1 -1 -1 -1 -1 -1 -1 -1 -1 -1 -1 -1 -1 -1
-1 -1 -1 -1 -1 -1 -1 -1 -1 -1 -1 -1 -1 -1 -1 -1 -1 -1 -1 -1 -1 -1 -1 -1
-1 -1 -1 -1 -1 -1 -1 -1 -1 -1 -1 -1 -1 -1 -1 -1
$$ ##$RG_tab3= (0..255)
-1 -1 -1 -1 -1 -1 -1 -1 -1 -1 -1 -1 -1 -1 -1 -1 -1 -1 -1 -1 -1 -1 -1 -1
-1 -1 -1 -1 -1 -1 -1 -1 -1 -1 -1 -1 -1 -1 -1 -1 -1 -1 -1 -1 -1 -1 -1 -1
-1 -1 -1 -1 -1 -1 -1 -1 -1 -1 -1 -1 -1 -1 -1 -1 -1 -1 -1 -1 -1 -1 -1 -1
-1 -1 -1 -1 -1 -1 -1 -1 -1 -1 -1 -1 -1 -1 -1 -1 -1 -1 -1 -1 -1 -1 -1 -1
-1 -1 -1 -1 -1 -1 -1 -1 -1 -1 -1 -1 -1 -1 -1 -1 -1 -1 -1 -1 -1 -1 -1 -1
-1 -1 -1 -1 -1 -1 -1 -1 -1 -1 -1 -1 -1 -1 -1 -1 -1 -1 -1 -1 -1 -1 -1 -1
-1 -1 -1 -1 -1 -1 -1 -1 -1 -1 -1 -1 -1 -1 -1 -1 -1 -1 -1 -1 -1 -1 -1 -1
-1 -1 -1 -1 -1 -1 -1 -1 -1 -1 -1 -1 -1 -1 -1 -1 -1 -1 -1 -1 -1 -1 -1 -1
-1 -1 -1 -1 -1 -1 -1 -1 -1 -1 -1 -1 -1 -1 -1 -1 -1 -1 -1 -1 -1 -1 -1 -1
-1 -1 -1 -1 -1 -1 -1 -1 -1 -1 -1 -1 -1 -1 -1 -1 -1 -1 -1 -1 -1 -1 -1 -1
-1 -1 -1 -1 -1 -1 -1 -1 -1 -1 -1 -1 -1 -1 -1 -1
$$ ##$RG_tab4= (0..255)
-1 -1 -1 -1 -1 -1 -1 -1 -1 -1 -1 -1 -1 -1 -1 -1 -1 -1 -1 -1 -1 -1 -1 -1
-1 -1 -1 -1 -1 -1 -1 -1 -1 -1 -1 -1 -1 -1 -1 -1 -1 -1 -1 -1 -1 -1 -1 -1
-1 -1 -1 -1 -1 -1 -1 -1 -1 -1 -1 -1 -1 -1 -1 -1 -1 -1 -1 -1 -1 -1 -1 -1
-1 -1 -1 -1 -1 -1 -1 -1 -1 -1 -1 -1 -1 -1 -1 -1 -1 -1 -1 -1 -1 -1 -1 -1
-1 -1 -1 -1 -1 -1 -1 -1 -1 -1 -1 -1 -1 -1 -1 -1 -1 -1 -1 -1 -1 -1 -1 -1
-1 -1 -1 -1 -1 -1 -1 -1 -1 -1 -1 -1 -1 -1 -1 -1 -1 -1 -1 -1 -1 -1 -1 -1
-1 -1 -1 -1 -1 -1 -1 -1 -1 -1 -1 -1 -1 -1 -1 -1 -1 -1 -1 -1 -1 -1 -1 -1
-1 -1 -1 -1 -1 -1 -1 -1 -1 -1 -1 -1 -1 -1 -1 -1 -1 -1 -1 -1 -1 -1 -1 -1
-1 -1 -1 -1 -1 -1 -1 -1 -1 -1 -1 -1 -1 -1 -1 -1 -1 -1 -1 -1 -1 -1 -1 -1
-1 -1 -1 -1 -1 -1 -1 -1 -1 -1 -1 -1 -1 -1 -1 -1 -1 -1 -1 -1 -1 -1 -1 -1
-1 -1 -1 -1 -1 -1 -1 -1 -1 -1 -1 -1 -1 -1 -1 -1
$$ ##$RG_tab5= (0..255)
-1 -1 -1 -1 -1 -1 -1 -1 -1 -1 -1 -1 -1 -1 -1 -1 -1 -1 -1 -1 -1 -1 -1 -1
-1 -1 -1 -1 -1 -1 -1 -1 -1 -1 -1 -1 -1 -1 -1 -1 -1 -1 -1 -1 -1 -1 -1 -1
-1 -1 -1 -1 -1 -1 -1 -1 -1 -1 -1 -1 -1 -1 -1 -1 -1 -1 -1 -1 -1 -1 -1 -1
-1 -1 -1 -1 -1 -1 -1 -1 -1 -1 -1 -1 -1 -1 -1 -1 -1 -1 -1 -1 -1 -1 -1 -1
-1 -1 -1 -1 -1 -1 -1 -1 -1 -1 -1 -1 -1 -1 -1 -1 -1 -1 -1 -1 -1 -1 -1 -1
-1 -1 -1 -1 -1 -1 -1 -1 -1 -1 -1 -1 -1 -1 -1 -1 -1 -1 -1 -1 -1 -1 -1 -1
-1 -1 -1 -1 -1 -1 -1 -1 -1 -1 -1 -1 -1 -1 -1 -1 -1 -1 -1 -1 -1 -1 -1 -1
-1 -1 -1 -1 -1 -1 -1 -1 -1 -1 -1 -1 -1 -1 -1 -1 -1 -1 -1 -1 -1 -1 -1 -1
-1 -1 -1 -1 -1 -1 -1 -1 -1 -1 -1 -1 -1 -1 -1 -1 -1 -1 -1 -1 -1 -1 -1 -1
-1 -1 -1 -1 -1 -1 -1 -1 -1 -1 -1 -1 -1 -1 -1 -1 -1 -1 -1 -1 -1 -1 -1 -1
-1 -1 -1 -1 -1 -1 -1 -1 -1 -1 -1 -1 -1 -1 -1 -1
$$ ##$RG_tab6= (0..255)
-1 -1 -1 -1 -1 -1 -1 -1 -1 -1 -1 -1 -1 -1 -1 -1 -1 -1 -1 -1 -1 -1 -1 -1
-1 -1 -1 -1 -1 -1 -1 -1 -1 -1 -1 -1 -1 -1 -1 -1 -1 -1 -1 -1 -1 -1 -1 -1
-1 -1 -1 -1 -1 -1 -1 -1 -1 -1 -1 -1 -1 -1 -1 -1 -1 -1 -1 -1 -1 -1 -1 -1
-1 -1 -1 -1 -1 -1 -1 -1 -1 -1 -1 -1 -1 -1 -1 -1 -1 -1 -1 -1 -1 -1 -1 -1
-1 -1 -1 -1 -1 -1 -1 -1 -1 -1 -1 -1 -1 -1 -1 -1 -1 -1 -1 -1 -1 -1 -1 -1
-1 -1 -1 -1 -1 -1 -1 -1 -1 -1 -1 -1 -1 -1 -1 -1 -1 -1 -1 -1 -1 -1 -1 -1
-1 -1 -1 -1 -1 -1 -1 -1 -1 -1 -1 -1 -1 -1 -1 -1 -1 -1 -1 -1 -1 -1 -1 -1
-1 -1 -1 -1 -1 -1 -1 -1 -1 -1 -1 -1 -1 -1 -1 -1 -1 -1 -1 -1 -1 -1 -1 -1
-1 -1 -1 -1 -1 -1 -1 -1 -1 -1 -1 -1 -1 -1 -1 -1 -1 -1 -1 -1 -1 -1 -1 -1
-1 -1 -1 -1 -1 -1 -1 -1 -1 -1 -1 -1 -1 -1 -1 -1 -1 -1 -1 -1 -1 -1 -1 -1
-1 -1 -1 -1 -1 -1 -1 -1 -1 -1 -1 -1 -1 -1 -1 -1
$$ ##$RG_tab7= (0..255)
-1 -1 -1 -1 -1 -1 -1 -1 -1 -1 -1 -1 -1 -1 -1 -1 -1 -1 -1 -1 -1 -1 -1 -1
-1 -1 -1 -1 -1 -1 -1 -1 -1 -1 -1 -1 -1 -1 -1 -1 -1 -1 -1 -1 -1 -1 -1 -1
-1 -1 -1 -1 -1 -1 -1 -1 -1 -1 -1 -1 -1 -1 -1 -1 -1 -1 -1 -1 -1 -1 -1 -1
-1 -1 -1 -1 -1 -1 -1 -1 -1 -1 -1 -1 -1 -1 -1 -1 -1 -1 -1 -1 -1 -1 -1 -1
-1 -1 -1 -1 -1 -1 -1 -1 -1 -1 -1 -1 -1 -1 -1 -1 -1 -1 -1 -1 -1 -1 -1 -1
-1 -1 -1 -1 -1 -1 -1 -1 -1 -1 -1 -1 -1 -1 -1 -1 -1 -1 -1 -1 -1 -1 -1 -1
-1 -1 -1 -1 -1 -1 -1 -1 -1 -1 -1 -1 -1 -1 -1 -1 -1 -1 -1 -1 -1 -1 -1 -1
-1 -1 -1 -1 -1 -1 -1 -1 -1 -1 -1 -1 -1 -1 -1 -1 -1 -1 -1 -1 -1 -1 -1 -1
-1 -1 -1 -1 -1 -1 -1 -1 -1 -1 -1 -1 -1 -1 -1 -1 -1 -1 -1 -1 -1 -1 -1 -1
-1 -1 -1 -1 -1 -1 -1 -1 -1 -1 -1 -1 -1 -1 -1 -1 -1 -1 -1 -1 -1 -1 -1 -1
-1 -1 -1 -1 -1 -1 -1 -1 -1 -1 -1 -1 -1 -1 -1 -1
$$ ##$RG_tab8= (0..255)
-1 -1 -1 -1 -1 -1 -1 -1 -1 -1 -1 -1 -1 -1 -1 -1 -1 -1 -1 -1 -1 -1 -1 -1
-1 -1 -1 -1 -1 -1 -1 -1 -1 -1 -1 -1 -1 -1 -1 -1 -1 -1 -1 -1 -1 -1 -1 -1
-1 -1 -1 -1 -1 -1 -1 -1 -1 -1 -1 -1 -1 -1 -1 -1 -1 -1 -1 -1 -1 -1 -1 -1
-1 -1 -1 -1 -1 -1 -1 -1 -1 -1 -1 -1 -1 -1 -1 -1 -1 -1 -1 -1 -1 -1 -1 -1
-1 -1 -1 -1 -1 -1 -1 -1 -1 -1 -1 -1 -1 -1 -1 -1 -1 -1 -1 -1 -1 -1 -1 -1
-1 -1 -1 -1 -1 -1 -1 -1 -1 -1 -1 -1 -1 -1 -1 -1 -1 -1 -1 -1 -1 -1 -1 -1
-1 -1 -1 -1 -1 -1 -1 -1 -1 -1 -1 -1 -1 -1 -1 -1 -1 -1 -1 -1 -1 -1 -1 -1
-1 -1 -1 -1 -1 -1 -1 -1 -1 -1 -1 -1 -1 -1 -1 -1 -1 -1 -1 -1 -1 -1 -1 -1
-1 -1 -1 -1 -1 -1 -1 -1 -1 -1 -1 -1 -1 -1 -1 -1 -1 -1 -1 -1 -1 -1 -1 -1
-1 -1 -1 -1 -1 -1 -1 -1 -1 -1 -1 -1 -1 -1 -1 -1 -1 -1 -1 -1 -1 -1 -1 -1
-1 -1 -1 -1 -1 -1 -1 -1 -1 -1 -1 -1 -1 -1 -1 -1
$$ ##$RG_tabA= (0..255)
0.25 0.28 0.32 0.35 0.4 0.44 0.5 0.56 0.64 0.7 0.8 0.89 1 1.12 1.28 1.4
1.6 1.78 2 2.25 2.56 2.8 3.2 3.56 4 4.5 5 5.6 6.35 7.12 8 9 10 11.3 12.7
14.2 16 18 20.2 22.6 25.4 28.5 32 36 40.3 45.2 50.8 57 64 71.8 80.6 90.5
101 114 128 144 161 181 203 228 256 287 322 362 406 456 512 575 645 724
812 912 1030 1150 1290 1440 1620 1820 2050 -1 -1 -1 -1 -1 -1 -1 -1 -1 -1
-1 -1 -1 -1 -1 -1 -1 -1 -1 -1 -1 -1 -1 -1 -1 -1 -1 -1 -1 -1 -1 -1 -1 -1
-1 -1 -1 -1 -1 -1 -1 -1 -1 -1 -1 -1 -1 -1 -1 -1 -1 -1 -1 -1 -1 -1 -1 -1
-1 -1 -1 -1 -1 -1 -1 -1 -1 -1 -1 -1 -1 -1 -1 -1 -1 -1 -1 -1 -1 -1 -1 -1
-1 -1 -1 -1 -1 -1 -1 -1 -1 -1 -1 -1 -1 -1 -1 -1 -1 -1 -1 -1 -1 -1 -1 -1
-1 -1 -1 -1 -1 -1 -1 -1 -1 -1 -1 -1 -1 -1 -1 -1 -1 -1 -1 -1 -1 -1 -1 -1
-1 -1 -1 -1 -1 -1 -1 -1 -1 -1 -1 -1 -1 -1 -1 -1 -1 -1 -1 -1 -1 -1 -1 -1
-1 -1 -1 -1 -1 -1 -1 -1 -1 -1 -1 -1 -1 -1 -1 -1 -1 -1 -1 -1 -1 -1 -1
$$ ##$ROUT14= (0..7)
0 0 0 0 0 0 0 0
$$ ##$ROUTER= 2
$$ ##$RX22TY= <no>
$$ ##$RXFMAX= (0..7)
647.5 -1 -1 -1 -1 -1 -1 -1
$$ ##$RXFMIN= (0..7)
5 -1 -1 -1 -1 -1 -1 -1
$$ ##$RXINTLV= (0..7)
0 0 0 0 0 0 0 0
$$ ##$RXMSTY= <no>
$$ ##$SCMTY= <no>
$$ ##$SGUC1= (0..15)
0 0 0 0 0 0 0 0 0 0 0 0 0 0 0 0
$$ ##$SGUC2= (0..15)
0 0 0 0 0 0 0 0 0 0 0 0 0 0 0 0
$$ ##$SLCBCONF= <H_>
$$ ##$SPECTR= 5
$$ ##$SY2FLAG= 0
$$ ##$SYNCTRIG= 0
$$ ##$SamChgEth= (0..3)
<no> <no> <no> <no>
$$ ##$Sgu1PowerLevels= (0..7)
0 0 0 0 0 0 0 0
$$ ##$Sgu2PowerLevels= (0..7)
0 0 0 0 0 0 0 0
$$ ##$Sgu3PowerLevels= (0..7)
0 0 0 0 0 0 0 0
$$ ##$Sgu4PowerLevels= (0..7)
0 0 0 0 0 0 0 0
$$ ##$Sgu5PowerLevels= (0..7)
0 0 0 0 0 0 0 0
$$ ##$Sgu6PowerLevels= (0..7)
0 0 0 0 0 0 0 0
$$ ##$Sgu7PowerLevels= (0..7)
0 0 0 0 0 0 0 0
$$ ##$Sgu8PowerLevels= (0..7)
0 0 0 0 0 0 0 0
$$ ##$SguType= 1
$$ ##$ShimPowMaxUA= (0..63)
130000 130000 130000 130000 130000 130000 130000 130000 130000 130000 130000
130000 130000 130000 130000 130000 130000 130000 130000 130000 130000 130000
130000 130000 130000 130000 130000 130000 130000 130000 130000 130000 130000
130000 130000 130000 130000 130000 130000 0 0 0 0 0 0 0 0 0 0 0 0 0 0 0
0 0 0 0 0 0 0 0 0 0
$$ ##$ShimPowMaxUC= (0..63)
131072 131072 131072 131072 131072 131072 131072 131072 131072 131072 131072
131072 131072 131072 131072 131072 131072 131072 131072 131072 131072 131072
131072 131072 131072 131072 131072 131072 131072 131072 131072 131072 131072
131072 131072 131072 131072 131072 131072 0 0 0 0 0 0 0 0 0 0 0 0 0 0 0
0 0 0 0 0 0 0 0 0 0
$$ ##$ShimPowMaxUG= (0..63)
524287 524287 524287 524287 524287 524287 524287 524287 524287 524287 524287
524287 524287 524287 524287 524287 524287 524287 524287 524287 524287 524287
524287 524287 524287 524287 524287 524287 524287 524287 524287 524287 524287
524287 524287 524287 524287 524287 524287 524287 0 0 0 0 0 0 0 0 0 0 0
0 0 0 0 0 0 0 0 0 0 0 0 0
$$ ##$ShimPowRcbType= 2
$$ ##$ShimPowRes= (0..63)
1 1 1 1 1 1 1 1 1 1 1 1 1 4 4 4 4 4 4 4 4 4 4 4 4 4 4 4 4 4 4 4 4 4 4 4
4 4 4 0 0 0 0 0 0 0 0 0 0 0 0 0 0 0 0 0 0 0 0 0 0 0 0 0
$$ ##$ShimPowRng0= (0..63)
0.016 0.11 0.526 0.526 0.526 0.526 0.526 0.526 0.526 0.526 0.526 0.526
0.526 0.016 0.11 0.526 0.526 0.526 0.526 0.526 0.526 0.526 0.526 0.526
0.526 0.526 0.016 0.11 0.526 0.526 0.526 0.526 0.526 0.526 0.526 0.526
0.526 0.526 0.526 0 0 0 0 0 0 0 0 0 0 0 0 0 0 0 0 0 0 0 0 0 0 0 0 0
$$ ##$ShimPowRng1= (0..63)
0.059 0.245 1 1 1 1 1 1 1 1 1 1 1 0.059 0.245 1 1 1 1 1 1 1 1 1 1 1 0.059
0.245 1 1 1 1 1 1 1 1 1 1 1 0 0 0 0 0 0 0 0 0 0 0 0 0 0 0 0 0 0 0 0 0 0
0 0 0
$$ ##$ShimPowRng2= (0..63)
0.132 0.495 1 1 1 1 1 1 1 1 1 1 1 0.132 0.495 1 1 1 1 1 1 1 1 1 1 1 0.132
0.495 1 1 1 1 1 1 1 1 1 1 1 0 0 0 0 0 0 0 0 0 0 0 0 0 0 0 0 0 0 0 0 0 0
0 0 0
$$ ##$ShimPowRng3= (0..63)
0.485 1 1 1 1 1 1 1 1 1 1 1 1 0.485 1 1 1 1 1 1 1 1 1 1 1 1 0.485 1 1 1
1 1 1 1 1 1 1 1 1 0 0 0 0 0 0 0 0 0 0 0 0 0 0 0 0 0 0 0 0 0 0 0 0 0
$$ ##$ShimSysFunc= (0..63)
1 2 3 0 4 5 6 0 0 31 32 33 34 0 12 11 10 9 8 7 24 23 22 21 20 19 0 18 26
25 16 17 30 29 28 27 13 14 15 0 0 0 0 0 0 0 0 0 0 0 0 0 0 0 0 0 0 0 0 0
0 0 0 0
$$ ##$ShimSysMatrix= 1
$$ ##$ShimSysType= 3
$$ ##$TFXNUM= 0
$$ ##$TRIPLO2= 0
$$ ##$VTU= 1
$$ ##$VTUETH= <no>
$$ ##$VTUTY= <tty05>
$$ ##$WBREFAM= (0..15)
100 100 100 100 100 100 100 100 100 100 100 100 100 100 100 100
$$ ##$WBREFLM= (0..15)
0 0 0 0 0 0 0 0 0 0 0 0 0 0 0 0
$$ ##$WBREFPH= (0..15)
0 0 0 0 0 0 0 0 0 0 0 0 0 0 0 0
$$ ##$WBSGU= (0..15)
0 0 0 0 0 0 0 0 0 0 0 0 0 0 0 0
$$ ##$XFAC= 2
$$ ##END=
##$RELAX= 
##$BRUKER FILE PROC=clevels
$$ ##TITLE= Parameter file, TOPSPIN		Version 3.2
$$ ##JCAMPDX= 5.0
$$ ##DATATYPE= Parameter Values
$$ ##NPOINTS= 1	$$ modification sequence number
$$ ##ORIGIN= Bruker BioSpin GmbH
$$ ##OWNER= nmr
$$ $$ 2019-06-14 13:01:19.657 +0200  nmr@CZC1203073
$$ $$ Z:\Data\IPC2019/Rudi/70/pdata/1/clevels
$$ $$ process C:\Bruker\TopSpin3.2.7\prog\mod\edparproc.exe
$$ ##$LEVELS= (0..255)
-4194441.8832384 -2330245.490688 -1294580.82816 -719211.5712 -399561.984
-221978.88 -123321.6 -68512 68512 123321.6 221978.88 399561.984 719211.5712
1294580.82816 2330245.490688 4194441.8832384 0 0 0 0 0 0 0 0 0 0 0 0 0
0 0 0 0 0 0 0 0 0 0 0 0 0 0 0 0 0 0 0 0 0 0 0 0 0 0 0 0 0 0 0 0 0 0 0 0
0 0 0 0 0 0 0 0 0 0 0 0 0 0 0 0 0 0 0 0 0 0 0 0 0 0 0 0 0 0 0 0 0 0 0 0
0 0 0 0 0 0 0 0 0 0 0 0 0 0 0 0 0 0 0 0 0 0 0 0 0 0 0 0 0 0 0 0 0 0 0 0
0 0 0 0 0 0 0 0 0 0 0 0 0 0 0 0 0 0 0 0 0 0 0 0 0 0 0 0 0 0 0 0 0 0 0 0
0 0 0 0 0 0 0 0 0 0 0 0 0 0 0 0 0 0 0 0 0 0 0 0 0 0 0 0 0 0 0 0 0 0 0 0
0 0 0 0 0 0 0 0 0 0 0 0 0 0 0 0 0 0 0 0 0 0 0 0 0 0 0 0 0 0 0 0 0 0 0 0
0 0 0 0 0 0 0 0 0 0 0
$$ ##$LEVSIGN= 3
$$ ##$MAXLEV= 8
$$ ##$METHOD= 0
$$ ##$NEGBASE= -68512
$$ ##$NEGINCR= 1.8
$$ ##$POSBASE= 68512
$$ ##$POSINCR= 1.8
$$ ##END=
##$RELAX= 
$$ Bruker specific parameters
$$ --------------------------
##$DATPATH= <Z:\Data\IPC2019>
##$EXPNO= 70
##$NAME= <Rudi>
##$PROCNO= 1
##$ACQT0= 1000000
##$AMP= (0..31)
100 100 100 100 100 100 100 100 100 100 100 100 100 100 100 100 100 100
100 100 100 100 100 100 100 100 100 100 100 100 100 100
##$AMPCOIL= (0..19)
0 0 0 0 0 0 0 0 0 0 0 0 0 0 0 0 0 0 0 0
##$ANAVPT= -1
##$AQSEQ= 0
##$AQ_mod= 3
##$AUNM= <au_getlcosy>
##$AUTOPOS= <>
##$BF1= 600.28
##$BF2= 600.28
##$BF3= 600.28
##$BF4= 600.28
##$BF5= 600.28
##$BF6= 600.28
##$BF7= 600.28
##$BF8= 600.28
##$BYTORDA= 0
##$CAGPARS= (0..11)
0 0 0 0 0 0 0 0 0 0 0 0
##$CFDGTYP= 0
##$CFRGTYP= 9
##$CHEMSTR= <none>
##$CNST= (0..63)
1 1 145 1 1 1 1 1 1 1 1 1 1 1 1 1 1 1 1 1 1 1 1 1 1 1 1 1 1 1 1 1 1 1 1
1 1 1 1 1 1 1 1 1 1 1 1 1 1 1 1 1 1 1 1 1 1 1 1 1 1 1 1 1
##$CPDPRG= (0..8)
<> <> <> <> <> <> <> <> <>
##$D= (0..63)
3e-006 2 0 0 0 0 0 0 0 0 0 0.03 2e-005 4e-006 0 0 0.0002 0 0 0 0 0 0 0
0 0 0 0 0 0 0 0 0 0 0 0 0 0 0 0 0 0 0 0 0 0 0 0 0 0 0 0 0 0 0 0 0 0 0 0
0 0 0 0
##$DATE= 1560539978
##$DE= 6.5
##$DECBNUC= <off>
##$DECIM= 1280
##$DECNUC= <off>
##$DECSTAT= 4
##$DIGMOD= 1
##$DIGTYP= 12
##$DQDMODE= 0
##$DR= 22
##$DS= 16
##$DSPFIRM= 0
##$DSPFVS= 20
##$DTYPA= 0
##$EXP= <Organic_Cosy>
##$F1LIST= <>
##$F2LIST= <>
##$F3LIST= <>
##$FCUCHAN= (0..9)
0 2 0 0 0 0 0 0 0 0
##$FL1= 90
##$FL2= 90
##$FL3= 90
##$FL4= 90
##$FOV= 20
##$FQ1LIST= <freqlist>
##$FQ2LIST= <freqlist>
##$FQ3LIST= <freqlist>
##$FQ4LIST= <freqlist>
##$FQ5LIST= <freqlist>
##$FQ6LIST= <freqlist>
##$FQ7LIST= <freqlist>
##$FQ8LIST= <freqlist>
##$FRQLO3= 1237434.70000005
##$FRQLO3N= 0
##$FS= (0..7)
83 83 83 83 83 83 83 83
##$FTLPGN= 0
##$FW= 125000
##$FnILOOP= 0
##$FnMODE= 0
##$FnTYPE= 0
##$GPNAM= (0..31)
<SMSQ10.100> <SMSQ10.100> <SMSQ10.100> <SMSQ10.100> <SMSQ10.100> <SMSQ10.100>
<SMSQ10.100> <SMSQ10.100> <SMSQ10.100> <SMSQ10.100> <SMSQ10.100> <SMSQ10.100>
<SMSQ10.100> <SMSQ10.100> <SMSQ10.100> <SMSQ10.100> <SMSQ10.100> <SMSQ10.100>
<SMSQ10.100> <SMSQ10.100> <SMSQ10.100> <SMSQ10.100> <SMSQ10.100> <SMSQ10.100>
<SMSQ10.100> <SMSQ10.100> <SMSQ10.100> <SMSQ10.100> <SMSQ10.100> <SMSQ10.100>
<SMSQ10.100> <SMSQ10.100>
##$GPX= (0..31)
0 0 0 0 0 0 0 0 0 0 0 0 0 0 0 0 0 0 0 0 0 0 0 0 0 0 0 0 0 0 0 0
##$GPY= (0..31)
0 0 0 0 0 0 0 0 0 0 0 0 0 0 0 0 0 0 0 0 0 0 0 0 0 0 0 0 0 0 0 0
##$GPZ= (0..31)
0 10 10 0 0 0 0 0 0 0 0 0 0 0 0 0 0 0 0 0 0 0 0 0 0 0 0 0 0 0 0 0
##$GRDPROG= <grad_out>
##$GRPDLY= 67.9840850830078
##$HDDUTY= 20
##$HDRATE= 1
##$HGAIN= (0..3)
0 0 0 0
##$HL1= 90
##$HL2= 90
##$HL3= 90
##$HL4= 90
##$HOLDER= 0
##$HPMOD= (0..7)
0 0 0 0 0 0 0 0
##$HPPRGN= 0
##$IN= (0..63)
6.4e-005 0 0 0 0 0 0 0 0 0 0 0 0 0 0 0 0 0 0 0 0 0 0 0 0 0 0 0 0 0 0 0
0 0 0 0 0 0 0 0 0 0 0 0 0 0 0 0 0 0 0 0 0 0 0 0 0 0 0 0 0 0 0 0
##$INF= (0..7)
0 64 0 0 0 0 0 0
##$INP= (0..63)
0 0 0 0 0 0 0 0 0 0 0 0 0 0 0 0 0 0 0 0 0 0 0 0 0 0 0 0 0 0 0 0 0 0 0 0
0 0 0 0 0 0 0 0 0 0 0 0 0 0 0 0 0 0 0 0 0 0 0 0 0 0 0 0
##$INSTRUM= <spect>
##$L= (0..31)
1 1 1 1 1 1 1 1 1 1 1 1 1 1 1 1 1 1 1 1 1 1 1 1 1 1 1 1 1 1 1 1
##$LFILTER= 100
##$LGAIN= -12
##$LINPSTP= 0
##$LOCKED= yes
##$LOCKFLD= -7485
##$LOCKGN= 130.699996948242
##$LOCKPOW= -30
##$LOCKPPM= 7.24000024795532
##$LOCNUC= <2H>
##$LOCPHAS= 111
##$LOCSHFT= no
##$LOCSW= 0
##$LTIME= 0.400000005960464
##$MASR= 4200
##$MASRLST= <masrlst>
##$MULEXPNO= (0..15)
0 0 0 0 0 0 0 0 0 0 0 0 0 0 0 0
##$NBL= 1
##$NC= -6
##$NLOGCH= 1
##$NOVFLW= 0
##$NS= 8
##$NUC1= <1H>
##$NUC2= <off>
##$NUC3= <off>
##$NUC4= <off>
##$NUC5= <off>
##$NUC6= <off>
##$NUC7= <off>
##$NUC8= <off>
##$NUCLEUS= <off>
##$NUSLIST= <automatic>
##$NusAMOUNT= 25
##$NusFPNZ= no
##$NusJSP= 0
##$NusSEED= 54321
##$NusT2= 1
##$NusTD= 0
##$O1= 6002.8
##$O2= 3608.99854319996
##$O3= 3608.99854319996
##$O4= 3608.99854319996
##$O5= 3608.99854319996
##$O6= 3608.99854319996
##$O7= 3608.99854319996
##$O8= 3608.99854319996
##$OVERFLW= 0
##$P= (0..63)
10.25 10.25 20.5 0 0 16.5 25 50 20000 0 0 80000 80000 1000 0 0 1000 2500
100000 600 0 0 0 0 0 84 100000 10.25 1000 1000 0 0 20000 0 0 0 0 0 0 0
2000 0 0 0 200 0 80000 46600 10000 0 0 0 0 0 0 0 0 0 0 0 0 0 0 0
##$PACOIL= (0..15)
2 1 3 0 0 0 0 0 0 0 0 0 0 0 0 0
##$PAPS= 2
##$PARMODE= 1
##$PCPD= (0..9)
100 70 100 100 100 100 100 100 100 100
##$PEXSEL= (0..9)
1 1 1 1 1 1 1 1 1 1
##$PHCOR= (0..31)
0 0 0 0 0 0 0 0 0 0 0 0 0 0 0 0 0 0 0 0 0 0 0 0 0 0 0 0 0 0 0 0
##$PHLIST= <>
##$PHP= 1
##$PH_ref= 0
##$PL= (0..63)
120 120 120 120 120 120 120 120 120 120 120 120 120 120 120 120 120 120
120 120 120 120 120 120 120 120 120 120 120 120 120 120 120 120 120 120
120 120 120 120 120 120 120 120 120 120 120 120 120 120 120 120 120 120
120 120 120 120 120 120 120 120 120 120
##$PLSTEP= 0.1
##$PLSTRT= -6
##$PLW= (0..63)
0 25.16 0 0 0 0 0 0 0 0.00010573 4.2294 0.32634 0 0 0 0 0 0 25.16 0.53946
0 0 0 0 0 0 0 1.4985 0 4.2294 0 0 4.2294e-006 0 0 0 0 0 0 0 0 0 0 0 0 0
0 0 0 0 0 0 0 0 0 0 0 0 0 0 0 0 0 0
##$PLWMAX= (0..7)
63.2 0 0 0 0 0 0 0
##$POWMOD= 0
##$PQPHASE= 0
##$PQSCALE= 1
##$PR= 1
##$PRECHAN= (0..15)
-1 1 0 -1 2 -1 -1 -1 -1 -1 -1 -1 -1 -1 -1 -1
##$PRGAIN= 0
##$PROBHD= <5 mm DUL 13C-1H/D Z-GRD Z8646/0002
>
##$PULPROG= <cosygpppqf>
##$PW= 0
##$PYNM= <acqu.py>
##$QNP= 1
##$RD= 0
##$RECCHAN= (0..15)
0 2 0 0 0 0 0 0 0 0 0 0 0 0 0 0
##$RECPH= 0
##$RECPRE= (0..15)
-1 0 -1 -1 -1 -1 -1 -1 -1 -1 -1 -1 -1 -1 -1 -1
##$RECPRFX= (0..15)
-1 -1 -1 -1 -1 -1 -1 -1 -1 -1 -1 -1 -1 -1 -1 -1
##$RECSEL= (0..15)
0 0 1 0 0 0 0 0 0 0 0 0 0 0 0 0
##$RG= 228
##$RO= 0
##$ROUTWD1= (0..23)
0 512 2 2 2 2 2 2 0 0 0 0 0 0 0 0 0 0 0 0 1 1 0 0
##$ROUTWD2= (0..23)
0 1 2 2 2 2 2 2 0 0 0 0 0 0 0 0 0 0 1 0 1 1 0 0
##$RSEL= (0..15)
0 0 2 0 0 0 0 0 0 0 0 0 0 0 0 0
##$S= (0..7)
83 83 83 83 83 83 83 83
##$SELREC= (0..9)
0 0 0 0 0 0 0 0 0 0
##$SFO1= 600.2860028
##$SFO2= 600.283608998543
##$SFO3= 600.283608998543
##$SFO4= 600.283608998543
##$SFO5= 600.283608998543
##$SFO6= 600.283608998543
##$SFO7= 600.283608998543
##$SFO8= 600.283608998543
##$SOLVENT= <CDCl3>
##$SOLVOLD= <off>
##$SP= (0..63)
120 120 120 120 120 120 120 120 120 120 120 120 120 120 120 120 120 120
120 120 120 120 120 120 120 120 120 120 120 120 120 120 120 120 120 120
120 120 120 120 120 120 120 120 120 120 120 120 120 120 120 120 120 120
120 120 120 120 120 120 120 120 120 120
##$SPECTR= 0
##$SPINCNT= 0
##$SPNAM= (0..63)
<> <Gaus1_270.1000> <Gaus1_180r.1000> <> <> <Sinc1.1000> <Squa100.1000>
<> <Squa100.1000> <> <Sinc1.1000> <Sinc1.1000> <> <> <> <> <> <> <> <Sinc1.1000>
<Sinc1.1000> <Sinc1.1000> <Sinc1.1000> <> <> <> <> <> <> <Crp60,20,20.10>
<Bip720,50,20.1> <> <> <> <Rsnob.1000> <Gaus1_180r.1000> <Gaus1_180r.1000>
<> <> <> <> <> <> <> <> <> <> <> <> <> <> <> <> <> <> <> <> <> <> <> <>
<> <> <>
##$SPOAL= (0..63)
0.5 1 0.5 0.5 0.5 0.5 0.5 0.5 0.5 0.5 0.5 0.5 0.5 0.5 0.5 0.5 0.5 0.5 0.5
1 1 1 1 0.5 0.5 0.5 0.5 0.5 0.5 0.5 0.5 0.5 0.5 0.5 0.5 0.5 0.5 0.5 0.5
0.5 0.5 0.5 0.5 0.5 0.5 0.5 0.5 0.5 0.5 0.5 0.5 0.5 0.5 0.5 0.5 0.5 0.5
0.5 0.5 0.5 0.5 0.5 0.5 0.5
##$SPOFFS= (0..63)
0 0 0 0 0 0 0 0 0 0 0 0 0 0 0 0 0 0 0 0 0 0 0 0 0 0 0 0 0 0 0 0 0 0 0 0
0 0 0 0 0 0 0 0 0 0 0 0 0 0 0 0 0 0 0 0 0 0 0 0 0 0 0 0
##$SPPEX= (0..63)
0 0 0 0 0 0 0 0 0 0 0 0 0 0 0 0 0 0 0 0 0 0 0 0 0 0 0 0 0 0 0 0 0 0 0 0
0 0 0 0 0 0 0 0 0 0 0 0 0 0 0 0 0 0 0 0 0 0 0 0 0 0 0 0
##$SPW= (0..63)
0 2.1944e-005 9.7529e-006 0 0 0.0076221 0.00010573 0 2.6434e-007 0 0.0076221
0.0076221 0 0 0 0 0 0 0 1.556794e-005 2.419985e-005 1.129961e-005 6.093789e-005
0 0 0 0 0 0 0.10097 4.2294 0 0 0 0.00010662 9.7529e-006 0.00062419 0 0
0 0 0 0 0 0 0 0 0 0 0 0 0 0 0 0 0 0 0 0 0 0 0 0 0
##$SUBNAM= (0..9)
<> <> <> <> <> <> <> <> <> <>
##$SW= 26.0292592649472
##$SWIBOX= (0..19)
0 1 2 3 4 0 0 0 0 0 0 0 0 0 0 0 0 0 0 0
##$SW_h= 15625
##$SWfinal= 0
##$TD= 2048
##$TD0= 1
##$TE= 298.16
##$TE1= 300
##$TE2= 300
##$TE3= 300
##$TE4= 300
##$TEG= 300
##$TE_PIDX= 0
##$TE_STAB= (0..9)
0 0 0 0 0 0 0 0 0 0
##$TL= (0..7)
120 120 120 120 120 120 120 120
##$TUNHIN= 0
##$TUNHOUT= 0
##$TUNXOUT= 0
##$USERA1= <>
##$USERA2= <>
##$USERA3= <>
##$USERA4= <>
##$USERA5= <>
##$V9= 5
##$VALIST= <>
##$VCLIST= <>
##$VD= 0
##$VDLIST= <>
##$VPLIST= <>
##$VTLIST= <>
##$WBST= 1024
##$WBSW= 4
##$XGAIN= (0..3)
0 0 0 0
##$XL= 0
##$YL= 0
##$YMAX_a= 3269195
##$YMIN_a= -3005351
##$ZGOPTNS= <>
##$ZL1= 120
##$ZL2= 120
##$ZL3= 120
##$ZL4= 120
##$ABSF1= 1000
##$ABSF2= -1000
##$ABSG= 5
##$ABSL= 3
##$ALPHA= 0
##$AQORDER= 0
##$ASSFAC= 0
##$ASSFACI= 0
##$ASSFACX= 0
##$ASSWID= 0
##$AUNMP= <proc_2dsym>
##$AXLEFT= 0
##$AXNAME= <F2>
##$AXNUC= <off>
##$AXRIGHT= 0
##$AXTYPE= 0
##$AXUNIT= <>
##$AZFE= 0.1
##$AZFW= 0.5
##$BCFW= 1
##$BC_mod= 0
##$BYTORDP= 0
##$COROFFS= 0
##$CY= 15
##$DATMOD= 1
##$DC= 1
##$DFILT= <>
##$DTYPP= 0
##$ERETIC= no
##$F1P= 0
##$F2P= 0
##$FCOR= 0.5
##$FTSIZE= 1024
##$FT_mod= 0
##$GAMMA= 1
##$GB= 0
##$INTBC= 1
##$INTSCL= 1
##$ISEN= 128
##$LB= 1
##$LEV0= 35
##$LPBIN= 0
##$MAXI= 10000
##$MC2= 0
##$MEAN= 0
##$ME_mod= 0
##$MI= 0
##$MddCEXP= no
##$MddCT_SP= no
##$MddF180= no
##$MddLAMBDA= 0
##$MddMEMORY= 0
##$MddMERGE= 23
##$MddNCOMP= 0
##$MddNITER= 0
##$MddNOISE= 0.8
##$MddPHASE= 0
##$MddSEED= 0
##$MddSRSIZE= 0
##$Mdd_CsALG= 0
##$Mdd_CsLAMBDA= 1
##$Mdd_CsNITER= 0
##$Mdd_CsNORM= 0
##$Mdd_CsZF= 0
##$Mdd_mod= 0
##$NCOEF= 0
##$NC_proc= 0
##$NLEV= 6
##$NOISF1= 0
##$NOISF2= 0
##$NSP= 1
##$NTH_PI= 0
##$NZP= 1
##$OFFSET= 9.01432
##$PC= 1.4
##$PHC0= 0
##$PHC1= 0
##$PH_mod= 0
##$PKNL= yes
##$PPARMOD= 1
##$PPDIAG= 0
##$PPIPTYP= 0
##$PPMPNUM= 2147483647
##$PPRESOL= 1
##$PSCAL= 0
##$PSIGN= 0
##$PYNMP= <proc.py>
##$REVERSE= no
##$SF= 600.27999577151
##$SI= 1024
##$SIGF1= 0
##$SIGF2= 0
##$SINO= 0
##$SIOLD= 1024
##$SPECTYP= <>
##$SREGLST= <1H.MeOD>
##$SSB= 0
##$STSI= 0
##$STSR= 0
##$SW_p= 5411.25541125541
##$SYMM= 0
##$S_DEV= 0
##$TDeff= 0
##$TDoff= 0
##$TI= <>
##$TILT= no
##$TM1= 0
##$TM2= 0
##$TOPLEV= 100
##$USERP1= <>
##$USERP2= <>
##$USERP3= <>
##$USERP4= <>
##$USERP5= <>
##$WDW= 4
##$XDIM= 0
##$YMAX_p= 0
##$YMIN_p= 0
##$CURPLOT= <PDF Complete>
##$CURPRIN= <$PDF Complete>
##$DFORMAT= <normdp>
##$LAYOUT= <+/2D_hom.xwp>
##$LFORMAT= <normlp>
##$PFORMAT= <normpl>
$$ Bruker specific parameters for F1
$$ ---------------------------------
##$ACQT0= 0
##$BF1= 600.28
##$FnMODE= 1
##$NUC1= <1H>
##$NusJSP= 0
##$NusT2= 1
##$NusTD= 512
##$O1= 6002.8
##$SFO1= 600.2860028
##$SW= 26.0292592649472
##$SW_h= 15625
##$TD= 512
##$ABSF1= 1000
##$ABSF2= -1000
##$ABSG= 5
##$ABSL= 3
##$ALPHA= 0
##$AQORDER= 0
##$ASSFAC= 0
##$ASSFACI= 0
##$ASSFACX= 0
##$ASSWID= 0
##$AUNMP= <>
##$AXLEFT= 0
##$AXNAME= <F1>
##$AXNUC= <off>
##$AXRIGHT= 0
##$AXTYPE= 0
##$AXUNIT= <>
##$AZFE= 0.1
##$AZFW= 0.5
##$BCFW= 1
##$BC_mod= 0
##$BYTORDP= 0
##$COROFFS= 0
##$CY= 15
##$DATMOD= 1
##$DC= 1
##$DFILT= <>
##$DTYPP= 0
##$ERETIC= no
##$F1P= 0
##$F2P= 0
##$FCOR= 0.5
##$FTSIZE= 1024
##$FT_mod= 0
##$GAMMA= 1
##$GB= 0.1
##$INTBC= 1
##$INTSCL= 1
##$ISEN= 128
##$LB= 0.3
##$LEV0= 0
##$LPBIN= 0
##$MAXI= 10000
##$MC2= 0
##$MEAN= 0
##$ME_mod= 1
##$MI= 0
##$MddCEXP= no
##$MddCT_SP= no
##$MddF180= no
##$MddLAMBDA= 0
##$MddMEMORY= 0
##$MddMERGE= 23
##$MddNCOMP= 0
##$MddNITER= 0
##$MddNOISE= 0.8
##$MddPHASE= 0
##$MddSEED= 0
##$MddSRSIZE= 0
##$Mdd_CsALG= 0
##$Mdd_CsLAMBDA= 1
##$Mdd_CsNITER= 0
##$Mdd_CsNORM= 0
##$Mdd_CsZF= 0
##$Mdd_mod= 0
##$NCOEF= 32
##$NC_proc= 0
##$NLEV= 6
##$NOISF1= 0
##$NOISF2= 0
##$NSP= 1
##$NTH_PI= 0
##$NZP= 1
##$OFFSET= 9.004308
##$PC= 4
##$PHC0= 0
##$PHC1= 0
##$PH_mod= 2
##$PKNL= yes
##$PPARMOD= 1
##$PPDIAG= 0
##$PPIPTYP= 0
##$PPMPNUM= 2147483647
##$PPRESOL= 1
##$PSCAL= 1
##$PSIGN= 0
##$PYNMP= <proc.py>
##$REVERSE= no
##$SF= 600.279997430214
##$SI= 1024
##$SIGF1= 0
##$SIGF2= 0
##$SINO= 0
##$SIOLD= 1024
##$SPECTYP= <>
##$SREGLST= <>
##$SSB= 0
##$STSI= 0
##$STSR= 0
##$SW_p= 5402.55248098688
##$SYMM= 0
##$S_DEV= 0
##$TDeff= 0
##$TDoff= 0
##$TI= <>
##$TILT= no
##$TM1= 0.1
##$TM2= 0.9
##$TOPLEV= 0
##$USERP1= <>
##$USERP2= <>
##$USERP3= <>
##$USERP4= <>
##$USERP5= <>
##$WDW= 4
##$XDIM= 0
##$YMAX_p= 0
##$YMIN_p= 0
$$ End of Bruker specific parameters
$$ ---------------------------------
##NTUPLES= nD NMR FID
##VAR_NAME=  TIME1,         TIME2,           FID/REAL,        FID/IMAG
##SYMBOL=    T1,            T2,              R,               I
##.NUCLEUS=  1H,            1H
##VAR_TYPE=  INDEPENDENT,   INDEPENDENT,     DEPENDENT,       DEPENDENT
##VAR_FORM=  AFFN,          AFFN,            ASDF,            ASDF
##VAR_DIM=   512,           1024,            1024,            1024
##UNITS=     SECONDS,       SECONDS,         ARBITRARY UNITS, ARBITRARY UNITS
##FACTOR=    6.4e-005,      6.4e-005,        1,               1
##FIRST=     0,             0,               0,               0
##LAST=      0.032704,      0.065472,        233992,          44070
##MIN=       0,             0,               -3005351,        -3005351
##MAX=       0.032704,      0.065472,        3269195,         3269195
##PAGE= T1=0
##FIRST=     0,             0,               0,               0
##DATA TABLE= (T2++(R..R)), PROFILE
0@@@@@@A6b4C2c2D1f4H8a12A36a68B09b61C20c85D63e53F53g70I06a058A230a422
28A639a883B153b456B790c160C570d022D519e064E661f318G036g820H679i616
44A0640a1760A2987a4329A5802a7419A9205b1180B3377b5828B8586c1705C5270
57c9389D4212d9940E6880f5489G6487i1099A11530a42256A94042c02904A193369
69b474815P80938B786815a721421N53048B308022b25393o78390A520143d78753
79a232030C75499F4280b92281C32932A37734M15609A09241g71422A14290J21473
89B35763f68196B74306K09091b05983B10865H2277d25459d0090H1573a9080q6452
100a05532H2704K46464a71895j24813A44687c8947J8145A30236h0772A13284J08525
111B21809a86906k2064A2459K7450J01941C3300a38265B90352A05173e49685A28330
123B26782e32611C27524O9249f47768B99957K40160g23290a06651E08117c63880
134a86303D83030i662k37483B84640E9657c85337E1303J31221b14544e9331C13990
146I5724b47540A18658L3585d23690G587K38825c30046A94309K13672c07268i080
158A24006b56189I787c9526k1305C32092G163a56771B12303a25452j37745B21572
170a02256j17457D85767E2077c68532B79072g2374j94794B82445a92282c4213
181D51130c63296a34630D03708c50375g0235D35953b68813a01162C86780b65521
192c05161C25508A6944a81406B49289H5907g8556D2940b22786a01012A32295g4603
204I4012R7612A0436J8607a34223n1789e2941a9661A26985C3956A554K50819a2729
217b84538c6309F6846e6001b1017A50286o7044d7751G5111g6510j27232A35391
229A13607a27366H041J02676f5682r8224D8942K3607d8586A67754B8319a86039
241I9104f4678j77006A17840K3640E6882M5055A5734a1931j00152n3641e5376
253b3504A02548J04877E4402g6087D9198B508c29772g0958B21987a51122I6562
265C32249b25478C3708K02812c80711i4117B38705a71422b45B34918d4312K0814
276b3498A17775g8866n8198A5513b5875L451e299C368K24858h637j83693B26854
289i6272k31505B66083i940k02234C48409F6801b17096A20335B3392a79296h3521
301E8603N240a8214H5957j2299i2389b8611H004a02288e1008A36982E5828h3196
314H6847E220h5163I4379a17246c3977B19028a95013e0596B44291a98424a5694
326B42457a79674f1284B11679a40465r2446A91840n6803b20958A56563J11106
336B67669b91531c9695A79537c23979g7170C51519c7156q9303B82138E2083c48911
348A9439L9529b51942A63564K7687a28102A60299E8030a78167a1121q3344f325
360A02270f6576I2799J7012i9099A2772K5872i0204c6319D5390g1969K7812A39330
373d5195J7717B02743i8761c8604A12564b86050b4538A93885a96750A13207K07750
384C20957a29965d1595A32724b62506J6851B23733A804a64239C97908A63141c16297
396H7007i351l29602A8853J41893A8432J8801J45666q5308b70216f2110A31613
408b44723b523B90829e7035J6411A19274g2119n7051B9000K1625e1995C6471Q096
420D4567e0387B031f2949C1852Q6421a12692G6873N1625b31369a4034I0070a21437
433E7728N0378B5370i922l0526E1633a27949l1287A67679D2292h9088A29118k6407
445A02711a16389J3009A05923e0415j38386B04055q3906b26194A07347J06147
455B13494b16415P0543B65567d7059k83695B92419j42203d28228B48898K5172
465B74070d32272H2507J76099b97498e5030B12849c0507n9687I8578J3823a17610
477g7645F6984d7309k2113F8713N3795e1256j1896A46729a00951r3480A46529
489A6826g1902A05290C4980a766n9828J5044E5906i6436B1945J57290h7355J2299
501g5056I9891g045j21121A3506J64040i0727o980B06573a26007q3312B19018
513B3115a48757A67589k1186a82821N9153A44735a05874q4801B78815j36750a60950
525A20067m4060b54211J17755A38580b5523j04111C02084j28103b72128E9260
536F1931b81531d760A06151a8117G7948K2960m4237i1169j4902D9993e6507k4951
548h1458H2692O104f412m1782G0662b780j36628I2178m5716a52479E0578K4597
560G5175h6254b6856A13241m6340i5213D5115K4243a84534c6213F5917e7871E8256
573G8060j418A5799a37691D4102e3939j82222A58633l6609a31290A65023j4771
584A50252a70653g0851F2048a36886M5433A82052B0722f0075A69271A4332a06868
596a4567m2459b6332j0297A4714R2175b6068G2967J2967a56612B493J080a58255
609E8427J0038b163A16220C7478d4666M933o365k5795J2059H0739k3849G628R9189
622A06817a6457p1972b2921m0450b8024A9969N3953p034c2210E7422a4421j27877
634a42298D5477a856m9318A04530A2674a3096B2336c5928a1566l6494C0189J8850
646D9039h7743G1346C3057a31184H7229C1626a04806A02709m5743a16666b466
658F3724a07224c1334A80754d7593p482A89184a20026l7367A22404g5841k935
669g8776A58150G4432d1475B331N0655a20679j2433A29307b9451l1987B21152
681I171a04212F9925d5119o0862b5080D9963j2523b4052I7453B8506a11328D1208
694F235a01737A3474L8229a3948N31H2102A4251g4223H6454c0359q3700I4606
707e2990j294A34137c5947E734O2755g5530A35a5886k4515A5023c3204G3797C3770
721f2558H2717a1998q3706E0529C786g0929C4654M5557g3200b4826A47540i4490
734h4750A72709h9659q621A27671f3348L403H6954C4098b1507P367H3450e7735
747a31870A12626c6098n2914A77885F556e8166H6362d5761m7563a7052A8212i341
760D419J08151c104m6863E9170h1322N556E8843E475a2895C3292M8474d8786l2663
773h1449A28476g3729l5533A99064h1150m6190A91337e3439o0005A18985C4005
785g3990f125H3921g6564l5573A39963g976q1592A57475B2058a02402B3051a033
798h2641M0283I2436C4110a7645A05810d0601l9849C0864a10376h397H3263c9856
811I1928k2496e8444i948j9969q15m7427A5301J32166h0223C2661J53314a83862
824g8363A42387a43756M9207A75262D9124a06463A05930J1559b18786c3347A59111
836a72444e7141B00473B223g3664H7137O173a71478P4813A85780a36307J2343
847a23964B97840d0971j06264B00029b0871j58324B2124M4343f0633J6337A50624
859A7668a16812A00163H025a23362C1762Q798a4439j6583C1184K2282f8183B928
872E8684b0173N246j8322C4887b5663r1011A39912D5027a25940A68022D6515a74280
885A0503J1285g6006K3678A24160J4574a20759D9897R3910b49052a10786A66898
897h0615p721B26946j04189a85632C3082R4592b78256h5357B33025g6991L3375
908d3616B20670C6046a69477b0817A03140a72953O7654B74654c8670r7337B40254
920c5354j63285I1673A8481a03990B3250Q8265i710o3840H6964i009j03906G1496
933B1271d2152C4189g817L513o256n470B6040F781K426a4762A4417G122a08692
947F9948l142a42429A10855j3461a63211D6017J8645a17529b5912H1371D0152
959h1811D9701P4823a69954d6135A60827a28579N0833A85433F795a28038H5176
971H4093a81131f511A67382a36629c2996A90590g0784k0696H4143A0391h7108
983e100A11926e2382j6168A40573f7478k7146A24361d9159J3690H8296c8839b24
996C983d9889B2446E954B757J1872J5239l940g0059b16B0600h3800B6700M3987
1009G0687a9274H44N4023G116a26232A1147P3830a53924D7091J36720a28402A5414
1022A24328a36831
##PAGE= T1=0
##FIRST=     0,             0,               0,               0
##DATA TABLE= (T2++(I..I)), PROFILE
0@@@@@A6a6A6a6C1d8F3g2H9a12A43a75B13b55C04c64D30e05E95f91H03i29A066
28a222A398a592A807b044B306b594B910c258C640d059D518e017E563f160F812
44g526H307i164A0103a1137A2278a3543A4950a6525A8298b0311B2619b5296B8440
58c2194C6764d2467D9798e9595G3358i4059A28403a94978C68200a823197r76693
69b799890C135730b23204j759747B406444E03803a815910A087420d1182j513974
78a555156E57857P5037b95931D06171A75042n1936A3045h45391d9007E58779d85321
90A50149N06690c19980h6629I0408d48287b829B00137B3596F508a0618B56421
102i9856l24979B31389q5149a30899B00435c8539j6963B16953b29475k8721A72603
114H5721m298M397b11232A09145M6133e37618G174M54656d03127A10561M44565
125E55126e78067a2914F18557f17883b93348F27728a49452j27251D26254A08533
136c46395H0625Q8010c62370f3091C50611a31934q19C41870E6903c25270B6439
148A53492c13628d1871C52477a54120B6870L49389b76514N4461A67108a42480
159c8488A11112A6442K04004B1746b34680E9482a7778k13279A42424j2577a84068
171B76473q3154d67915E8689J34031c37713A80611o7042b23710C51544a21614
182c87132D19210g2387k36631D57833g3507k82138C78806g3900l54341C78483
193B02565c11976B02442p8300b65475B8547a25726R96B88287i552a234B23885
205a37635L4268L2135j45254I2569L2606n1454N9425f4355E7040k7285c38976
217e6955B37354b6965N647A75704A6388a13021A4099h3482n7371A39815k3387
228A16428i7168d0758E8906F382a51375B3298J86861g8388C0583P5519b72751
240B1810R6821b39965A61726J02545h3933C7400d5011j15435d4488p1473d20A65838
253I3249L4117C5780b13679e9720E5662b65302c4703C74388e7559a8363C20358
265b42797Q8827B38327c09720a32712C38952g2023L5767B06584d8956m0735A8359
277e2894o0971a1271H8516A6540e886F9978N9719c5409j68221H1495A9549b66971
290A80052P899a99620A75141k6300b85963c1381A09444a49346N4702A66899n5696
301A11203f9424F6957l1041a58787a0660A1942f3683D3194M9208j8084f3661J8909
313d4752F6809h6709i361B8372g8188A44221c0022j36836B16255b8133j47462
324a75595B25855d6718j66509A96195b2k74703A92245O2378b52011C3430K48663
335B82093c21512a50053B51539b07668f2446C75735I80a81986A15943D9552c11971
347i2095B34817i3707C0322K77946a35698O5669A27277b25260h3800I2122a7814
359A11228C9782c0691H3680f7131m1833E6077b5932p0474I0005B8149i8867A65132
372C7952a54273A90355e3092j59716A74560a70226O2068C61275a13625b7139C51327
384b10201k276A39438b03387K9156B95807A27205a27780B28054r5931c72418i2668
396A03590a93770B0052K63022H2603f8180G3846k2861c19173a06423B41652a46586
408a3957C30375g9704m1392G3762h5617O505B0343N8334B0759d9854F1809a0532
421g1739B8398L445K9885c4894K308H2459a36560M3890A49324f153j2326A11613
434B2075i7038K6023E6307i1671j4905B13160G2200i0797G9961B9346i4921k5617
446a20538E0592M8309a69048A11283J31991b65822a9156B72412b34432M8660B75480
458F413b81706A96561L3427c45209E2745K90367c37281a17337C37450a69704j914
469a71618B65371E9381a81627F5088P0737a75201Q1135A23802d4285a8365H6849
481D7003H10a23062D5607r427b25373A22854N8168a56333G0367K1306a23305b8378
494a4108A1135R098e871A07340a4841j27948E3520K1948a31974a8156B13989g8364
507a74509B03507f1848j59475B42586G5539a60452A11389l3243a52330o63A09266
519H4308a78313A94321N7906b81055d1336A44155b74240a09101B50184D0254h3014
531B08693r0286b91130h4001A10783a58490b2386A97600F1109f158D1017k0107
542B0910a54250L3858A09513b4053j9422A31730C6995a885n4099K4925G2158a28547
555A307J61217a61572a3336A82459a09496c8747A51665i1r7928g64B4792a05685
568c9918A01922C5705j0384J6953l792e1268j24722C6760j6955a65586A88774
580A83498a38821G6585Q369a85873P5714D9317F354f1528A42977n724a38642D7673
593G6754b09253d0285E6729d9820C9908L2879k0920A2044d495F688a16914e6335
606D0285d7357D8273O3733B7118p889a4945m1299m1070c2016C4395d4972A09991
619A24149i0297E7211a0435j73182C3611C764c5051A23435D0079A3136d997n4697
631e9694e896p3918a7857I6795a3656B2024M0956d8536L733F976a5189l2902F2277
645E4387i8794F1732j2993a38580H6361l2610a10354H7953B8181a06666c881C4088
658g087k7877A11819E3382a50980H2069H144b36988A19024j9600a34970A50202
670A23304a57065c5152E4357a23534M7879A59670C3474e0132A47525g936j37876
681a45812D258b6083j9099i771G2821L4135g5364C6895L0871a85807B4427N5802
693H0229a38208F2365K9385d9469B7911L022a2130k7654f552A0675g3188B8606
706D7006d4568G2284B9202e1488A4211b9332m538a4851A6095J2116b7526H8188
719B8521a05421G5248a6453r6632H2835a743m2216E5957B4232a2931l3182F4615
732A2714a45043A07956D6920a82721A08013l9901a33889H9991j764i6364b0120
744G2751g0464l1829A11737A4890f7203A39563G671i1339B6435e0109k719a1866
757D3114L3728d2976G5149l2072a60445D6791C82a33723A24596E2764f7409G3649
770B8385g1030K1439E4518f193q5963A15480B2856a48085A10951E3990a37507
782E2312M6117h7702J8082A13707c3364j12506A71432D8634a48190A51595A1592
794a60622D6342a4826k6091B7522J6962M4106d2220a5265B2585a32584a620C3406
807c8309A05811D0424a8439E3237e8711l5366E629R967e6745D7238J19048h4223
820d0901A52305a79899O1751A63831g3268J7389A56241F4606h2943b3377A07094
832a40500r434B25504d3992j09818B58650D2108a82144H3677k9285a74269g0500
844A63148b0417r6816B17358D7380b07043H4537k8814a80724a9801A47494a0224
856i3034A54600D2805a93247H9653D0044a61035G8351l2668c5558B6538b7163
868E5701a6336o7084I7661e695q2871C2793A4334b2496r927G7407K724i7614C2049
882F9810a60189e9710I3771F75e7132A25023K0226a74405d3429A36692b26561
894i9253B27225i454m1644A53755o6444a73152N5354A44474a31891l1630C16172
906E2056a81805B01385C4486b65965i164A19129a03872M6734B33712C5186a74533
918A17005B6956b11075C0011Q2745f0171b6372A36595A4478a50323H2477C8750
930a61445I8059l8623i9895F9143a8030k0232E3085e5045C1702J7536f2071A1904
943A5322c2126M296C4401L6608f7170A0497R4635a10601N3741I8310d9172k0558
955f9730A01997k1866a16110E932J30519a71513g1687A96606i3013J8192A76120
967B756a12325A4210O6091i0589l451A89079a7983j36769A98229C703b03055A10982
980E5424a29885C4757O5305e2769l441H5786b5666o1991H6971A0850d6722D7450
993i485n118n643M001D2487a5348B8745q044c8167D9386g0504J3414A03767g4010
1007d803A40690f6184c1459F7784e2269k7875A2292O1792d2053a0435A54109e6206
1020a05382I9577e5746o2113
1023a17859
##PAGE= T1=6.4e-005
##FIRST=     0,             0,               0,               0
##DATA TABLE= (T2++(R..R)), PROFILE
0@@@@@a6HeHa6B4c2C2c7D5e6G2h2I8a17A38a62A87b19B54b90C32c77D30d92E53
31f25G01g84H80i81A092a213A347a494A652a823B012b218B444b692B965c263C594
49c962D373d835E359e956F643g447H399i543A0948a2710A4990a8040B2312b8634
64C8736e6702I4474b02345A121637J918396b894503a432977B605057a588582L25822
74a262760B392772c07717n21615A458401d34178q36119D18096B4568b58987C03667
85A64161L59649A27636g86955A32046Q4709f51372B61182K31984b16373B19104
96G4325d19182d6449H9749b6112p5276G9928K52327a74531j18290A43947c4179
108b4148A32041g8990A10297J06757a80271l1757A0772L0592J00555B6089a35846
120B90404A00477e45472A31375R2582e30514C28453O8523f46769B97770K42182
130E39952g22077a10004E09701c60791J71672D83417a0905k38768B85490F0597
141c85174E1931J31275b14764f0600C14289I4540b49669A17336L5206d23674G819
153B48821c30995A93762K16256c05896a1374A22923b55123F596c9807j9490C32347
165E038a56106B11279a26681j36745B22524a02729j15819D87230E2585c67938
176B79460g0823j95869B81788a91249c3050D51276c58474a38275D03481c48540
187g2656D31336b67721i9777C85010b63846m0327C21102A8512a78768B47109H5478
199g8546D2674b20801a01274A30451g4307I1708J01252A1806J6880a33525n1864
210a85389e6152a9011A27706C5125B579K48418a3042k70732c7728F5687e4291
222b2746A50114o5954e0183G4198g4154j30523A31863j5767a28512H408J04491
233A12899f4386r9927D6994K8304d7831A64698C1143a84608I8220f3010j78513
244b41523A14605K7960E6586M4083A5528i469j02743n1846e5169b2546I9108J08077
256B07185E5840g6418D8725B044c29428g2250B20721a49058I4203K37696b23806
268C0932K04382c80346i4755B38785a70087d39B33503d4459K0583A16973g9515
280a34820A3983b6943M064f160A529K25177g977j85956B25068i4940k33474B62291
293h370k00494C46681F7219b14655A19841B2195a77231h2063E7005Q981a4103
305H3669j1425h8988b9942F681a01299e0360A32419E8830g9554H3491E176h2743
318I0976a17904c0486B16805a97579d5712B43987b00660a3306B42850a82937f0438
330B13111a42723q9717A89812n7064b21388A56854J10338b90741c9140A79112
341c22871g6713C50900c5340r1928B82677E1542c49209A9056M0090b50678A61641
353A92605a26554A57550E7801a76338a1498q3063f216A02832f5951I3535J5995
364A09530i9407A2196K8216i0817c6619D5059f9539K5640A38299d4032J8221A98780
377i7601c6023A08540b83970b1690A92469a96065A16671K01570a32082c9435A31577
389b64328K2742B24709b257j60426C97315A60322c15856H7096i275l29513B0028
401A60171A6377K2602J42839q7508b68562f0758A30773b43731a690B88765e8008
413c9218A19181g4778n5075C1148J9765e1086C5016R972e0903C462f0721C0774
426A16593a12168G5813N1817b31628a2957I1219a20471E7192N3611B5032a0756
438c9325E3034a30805k6574A67883D0676h8077A29006k8157a19275J6723A07009
450e2782j33487B05205q9756b26699A10150R7978b17128P5073B63403d8712k80491
461c29203B93438A45279d25703B49718K0430d32577H3843J72394b99348e2607
472B13013b9162n9326I9247J2088a15135L8538F5032d6341k3341G0195N3319e1565
485f2252A46094a01878r1755A47654A7584g0865A06004C4842a887n9312J7732
496d3467E6342i7402B3130J55695h8406J2592A01209g912j23903A7012J58035
507A75047i1431m603B07907a26808p9819B19681B1434a48844A68426k2773a85227
519a21724A46106a06585q3780B81572j40482a61624A21217m3615b55144J20323
529a34821A38607b6199j04149C00389j29740b70557E8684L312b81488c676A09263
541a8838G6413K4304m6357i2194j3862E0188e5393k4055H4187K412g979m1035
553d9014F8928c686j34754I4150D4056a50572E0938K1665h6700b4197A13286m5697
565F7589i4696D3106K6825a84586c6368F7506e6478E6169K2570l018A3209a37174
578D5266e8645j75767A62345l8740a31905A65685j5094a74691f8993F1631a37405
590h8224A84398A7758e7993A70980A1802a09633a3214m4013b7273n963A7919Q8461
602A06380b5861G3265J2362a56880C398P61a59040E9621Q002c473A15566C8408
615d5976P017o751k5634J3596H2073k6353H427R9044a7962p1301b2058m1522b5639
629B0144N2721q144c1472E8811a4758j26516D6260a930m9740A06472A1490a2999
642B2039c6000a2100l6545B9620J7895h7189G1697C1640a30970H7392C0709a03656
655A05119m8779a17710i01F2976a07326c0455A80849d9918l761A90070a21425
667a58477A24482g6412j930A58599G0780d4139C119M9163a20956q973A29433b8174
680e9608B19561G974a05984F9666d5141o3513b2320E1730j4472b3347I8314B6791
693a11833D2016C784a03340A6236L4137a5260Q38H1680A1610g2159H5927c1400
706a13404I6565e1235l801A33163c7600C574O6621g4866e85j5958k2530A4021
719c0324G2965C3223f0786H3846a1633q6303E0805D523g0542C5750M2383g4130
732b2156A46702i5941J3127A72281i2301m193A28704f6205N882H7923C3205b1933
745a2632H1521e9303p1130A11365c8674n0104A79063F988e9414H7277d7656m7627
757i5283a6280A7100i140E680J07947f198m1843E9859h2271Q258E9021D315a3883
771C4090M6408e0843k8389A26967g5738l0778A99768h3539m3038A92111e4098
783a11860A20033C3086g6451b696H2963g7419l2067A39811h269q0427A57906B2021
796a00885B2879b162q0067M0799I2341C4160a7834A07183d0580l8315C0295a10411
809e238H2508c9909I1792k1261f0199i821k0477l227m2969A7170J29502h1193
822C4558J50474a85754g7148A41673a43068M9045A77476D7525a08662A04853J0740
833A15593b19951c1281A58358a73782e8310A99288B047g3775H8105L218a70725
845i6155A84877a37768J6543B98241d2641j05171B00430b1865j56174B5231M1190
856F6421f2367J9423A51332A5637a15071A00930E807a22795C1300P725a5430j4866
868c0296C2114K1800f8671B902N6739b0402O510j7588C3564b6420r0599A39578
881D3347a24668A67349D4887a75528A0830J1823g6602K4092A23672J5029a21391
893D9902R2325b49261a10714A66394h1751o391B28002j04817a84654C2838R2762
904A25600b78428h3661B33339g5460L1901B22736C4473a69643a8117A00534a73502
916a02089B74153c7277r7283B40770c4958j66133I2067A7595a04924B3670Q8877
927A12547i298o3490H5165h033j04675G0458B3237d2481C2065f358K503o319o278
940a6452B7068F924K877a6669A4927E192a07625F9058k703a42101A10573j3770
952I6803a62701D5624J8817a17393b6623H2289C8013h2036E1705P1937a69922
964d4195A61222a28971N2392A86920E844a29465H7725m089a81815g479A67485
976a38079c4385A93711g2458j9149H5853H916h6839e076A12224e3667j3262A37567
989f8421k6517A26831d6877J0235H8525c7289a336C099d8915B0664G756A507J4079
1002A5586J4215o368f8501a205B1011h1336B6601M4050a8989G27N4782G495a25645
1016A0608P3457a54090D7061J36083a29692A5199J09172
1023A24371
##PAGE= T1=6.4e-005
##FIRST=     0,             0,               0,               0
##DATA TABLE= (T2++(I..I)), PROFILE
0@@@@@hB4b4C2c2D8g2I6a20A52a84B32b87C44d16D97e94G03h26I70a132A313a516
28A744b000B286b605B958c346C776d250D769e343E968f656G407h230I126a0109
44A1182a2354A3638a5045A6590a8289B0167b2246B4561b7152C0069c3381C7180
57d1586D6767e2959F0511f9963H2174i8622A22043a58168B21327c61932A462298
69a758501j150535C209146b88657j637348B369335E24502a833137A110370f8238
79a531845E46038R7362c09289D17197A64510l3827A207h34300e6341E61327d90455
91A54277M93430c15099h8880I3978d51481a55A96980B6122B319d695B55470i8932
104d24022B28920q5942a31024A98445c6505k2316B14256b24456l3661A68080p9989
115H8091l357m449b12023A11606L8550e34471A1399M48770d04733A13137M41108
126E54245e78137a1636F16284f16945b93092F27957a49618j27204D24994A08314
137c48464H1754Q7736c63553f1992C53144a31702j308C42831E7631c28008B7441
149A55407c13857d2680C54919a54368B4184L53256b75622N1698A67770a40880
160c9964A10946A6381K05033B2025b34226E9652a7824k13408A42626j4700a84290
172B77214q4709d64403E8366J35568c38450A79229o3614b21237C48195a20321
183c87423D17609g0140k39572D54062g1896k82681C74790g2408l54574C75881
194B00527c07541B02157q0063b62483B6784a26598J72B87680h370c463B23063
206a35806L1811L2977j43835I1967L3148n0000N7750f4211E7863k8331c39952
218e6897B36322b6679N575A75403A8708a12154A3050h2200n8315A37180j8180
229A19000i7513d0259E9458E987a52993B4233J86064g7775C0179P8393b68737
241A8733R9883b38506A58310J06487h2477C6001d6401j13933d3230p4267f46A67810
254I2638L5126C7314b13422e7556E4909b64764c2919C72711e5863a8152C18570
266b40712Q6161B37236c07113a33057C36343g2828c5437B04744d8766l8618A7469
278e2673n9759a2724H8935A7123d965F9078N9184c4866j68998H2204B1834b65180
291A78102R859a97841A74208k5112b83831c2307A08122a48965N5598A64596n0793
302A13803f7819F4935k8805a53425a2091A1215f2253D4662M5755j8319f0520J3890
314d6630F6329h1361a1468B6495g4566A43910c2407j30690B16323c0602j40658
325a71260B27805d9303j62922A98280f43k72502A93712N9332b52422C6067K44854
336B80921c20231a49971B51444b06937f3408C75631B009a82662A16080D8362c12201
348i2168B34427i1466B8486K79437a33240O2521A26512b22862h5090I1512a6646
360A10143C9146b8947H3952f8286m0585E6675b7983o7097H7653B8610i6125A61955
373C7598a53588A87141e3102j58941A70605a69286O2905C59434a16360b5097C50366
385b13709L189A41149b07956L4826B97735A23772a27720B28049r8014c72711h9348
397A03008a95351B0491K62012H0039f8814G4923k6146c17848a03717B40869a46209
409a2701C29576h0782l9312G4378h7520P474B2164N5815B0022d8801F0059a1876
422g0620B9063N699K5466c4702K435H2191a37015M5028A47075g140q200A11609
435B1959i8275K9281E5558i3246j2208B15304G0764i2653H1970B9373i5948k2091
447a18039E1638M3427a68418A13599J26955b67445a4371B69865b34098N3285B74802
459C469b81910A97772K6738c43571E5461K84482c37822a12916C34924a71212M22
470a70790B64180E7490a80208F6497O9129a74586Q2356A21617d4135a7108H5344
482D7664i26j22438D5394j0405b23115A24435N7115a57470G0402K1805a24400
494b7865J3438A1936P804f139A08640a5333j28576E4652K1197a32798a6490B14116
507h2143r1016B05077f5146j54990B42179G5384a59499A11881l3143a54298L009
518a51289A09701k8954a78369A95939N6623b82383c9771A44042b75822a08389
529B51472C9448h3726B09330r4333b92363h1205A10748a57691b1274A98608E9191
541f172C9948A9492a55233L7770A09994b3277k1302A32624C6159c671n2849K4270
553c2250G0507a26513C029J57830a61922a3291A81358a08041c8562A50654a88
565a00049A300K2094a06106c9077A02468C9216j4011J7577m296e3819j19232C7308
578A8431a64692A88197p446a42214G8554L774a88294Q0448E0906C366e8975A46215
591A34454a39454D8893K4593b08930c7641E9154e1066C8726L6199k5401H844c644
604D715a17042e1893D0820d5334D9340O2574B4330r649a5106m2192m2478c1913
617C4000d6322A12075J1400i0708E7557i749j76132C4413C799c7467A24930D0594
630A1940e493n4566f298p2656a5947I5169a4650B3164L8310e1633R013G564a5805
644d7342F3146q511i7178F1099j6017a38024H6547l2107a11466H9431B9845a07576
657b939C4054h109k4834A11475E0146a49842H3731D163b33995A19367j8683a36249
670A49973k6712a58323c3153E6233a22337M6769A60971C3141e1523A47859i119
682a43593E998b5749k0861g659G4727L1346g5880C6989K9353a87454B4030N6248
694H0278a39038F1027L0881e0765B9823K574a4650k5540f387I609g2033C0744
707D5085d5475G1878B8516e2135A3572b8569m888a4618A4495J4575b7687H8415
720B8680a05884G6226a6685r6709H2562a291m3371E7523B4157a4860l0976F4815
733A3169a44663A07610D5182a80203A08419m1082a33556I0562k554i6997b0426
745G0617g1253k7750A12465A4940f6362A40238F857i2715B8962e1627j986h481
758D3537L1234d4338G6520l6184a60192D8613b062j29333A28547E2374f9074G4551
771B6601g1942K5018E4553f625q4641A14803A9885a47405A13823E2223a36382
783E4618M2989h7807J9147A12862c4080j11708A71593D8231a47167A51869A1399
795a61667D7016a5977k5224B8936J6697M3710d2899a5393B1565a31812b357C2410
808c7906A06059C9962a8550E1568f0077l2119C787J1849e5249E0928J13771h2919
821c9212A51057a80934O3302A65179g4549J7612A57989F5811h4626b3945A06649
833a40800p545B25775d6410j06448B57572C9631a82491H5455l2546a76136f7677
845A64325b1272r4009B16664D6203b07352H5379l0503a80321a8330A47223a1309
857i0780A54710D0623a93573I1095C9002a59837G8173l0194c6036B5825b7304
869E6124a5293o7565I8879e641q2998C3021A5657b2960r208G8085Q37i9326C4259
883F9915a58885e9328I5339A343e6640A25056K0462a75296d2945A36815b27438
895i8523B25163h642m2511A54396o8059a72495N5126A43857a31409l1427C14698
907E0699a81143B01068C4425b65547g083A19485a03620M7263B32431C2630a73412
919A16876B8458b09633C0631Q1460f1736b5625A37214A1958a49974H1822C8680
931a59330I7825l8000i9716F7287a8617j9702E3663e5160C1029J9466f3718A1920
944A3336c4421O011C3441L5296f6663A0038R4175a09976N4071I9379d8938k1262
956g0200A02022k3641a16579G605J28494a71142g1989A96487i2900J7220A76670
968B090a12746A5562O4664i0831M47A87836a8686j36129A96626B943b02459A12182
981E5811a31447C5987O6432e4655N9H5231b7308n9268H5889A0357d4139D6802
994h162o714o365O681D0631a7024B8449o253c8724D6826f8646R695A03442g0930
1008f980A41788f6568c1483F7181e2800k6161A2210O2595d2360a1173A54591e5782
1021a05609I9029e7982
##PAGE= T1=0.000128
##FIRST=     0,             0,               0,               0
##DATA TABLE= (T2++(R..R)), PROFILE
0@@@@@Hb4B4b4C2d8F4h8A04a28A60b00B48b96C52d24E04e94F97h18I53a104A273
28a463A674a914B176b466B787c141C534c962D433d949E515f133F809g546H354
44i236A0200a1256A2416a3688A5088a6640A8359b0276B2425b4856B7621c0808
57C4520c8906D4184e0673E8869f9588H4239a05508A39167b00184C43642a464272
69D89074K780121c005351a351888B525187a510519J88365B427581c33200m64365
78g97565A429173c99149q94172D37157F926b44550B88034j10761L30705A45546
89g92503A35911P4755f42089B47178K52188b23650B24527G4086d14374e1568I5798
101c0113o8830G7755K56010a72529j17433A43501c1930L325A33731g8446A05547
113B15048a73581m1016D468L9732R5501B3194a32806B89092A01049e43522A26544
125B23139e29930C26378P4266f45545B94030K50784g20522a12430E12485c58951
136a90775D83469g212k44300B86266F2403c88948D9014J37276b15562f4742C14455
148I6021b49497A16141L8692d24257D990K45127c31068A88611K23216c02998a3553
160A25682b53652F191d1161j8926C30439E975a56529B12037a26700j37088B19834
172a03160j17885D86062E4858c66973B77350f6803k01062B79778a90478c4719
183D51105c57096a39057D00439c46169g3836D29161b65892i8146C82232b60164
194c05119C19388A9088a79469B46648H6114h0219D4557b20486a03391A32933g4572
206H9278J04600A4381J2253a30605n3546e6974b1231A27781C2394B304K50234
217B52538a2260k70566d0269F3790e3760b4014A47525o0578e1457G3388g1745
229b06432A29259j2115a28800F864J05523f2046j03565D6154K9528d7599A64364
241C3668a83854I5845f1699j75111A13666K7661E9099M0732A6180a0073j01235
252a11308n3471e6002b4215I9543J07834E6579g5117D8141B209c26401g3989B21158
265a48454I2446K40968b22713C1336K04136c78799i5639B36514a68786b361B31790
277d4286b1615A16734g9102n5952A2808b8765P012c857H79K24963e428j89167
289a94595B23208i2747k34472B60850h176k01396C46586F8845b11456A19357B0369
301a75890h1971E2609J3604a2743H2458j0036h7099c0533C160i8096d7438A29077
314F0066g8279H0878E536g9085H8525a18145b6850B16045a98403d4390B41340
326b02466a1947B44061a84512f1400B12893a42095r1088A90811n7129b22758A56355
338B67037b92852c9961A82153c23170g9271C50878c3125r4601B80184E3604c48099
350A6229M4756b51870A58122L5692a26495A56078E8765a75035a4084q0553f313
362A01567f5500I3455J3837i7802A2588K5933h8285c7340D4957f7044J9712A36288
375d1080J2026A95137i2965c6392A07019b82343b0961A89255a97068A18426J98832
386C17258a31714c7600A33074b64269K0697B25122a813j61927C99385A60267c16690
398H8196h832l31856B1444J39386A5732K1638J43934q5842b70107f0419A32816
410b43963c893B92283e8900J9484A20831g2818n7965C1141J8239e3214C5961R374
422D5335e1420D964f0316B9970Q8625a11097G3813N3605b28604a2586I1039a21508
435E7017N0855B5769h461l3252E3226a27877l2391A67847D2213h8672A30290k9243
447A01047a17346J6595A06430e1315j33657B04117q5716b25337A09381R8667b15845
459a41417B60633d8779k78845B90610j42076d23750B47388K3783d28782H1698
470B57212b96003e3647B11581b9424n8964I9010J3358a14493L6836F6036d5588
482f8893F8868N2889e0036j3895A43886i9376r4154A44483A7993g0631A04343
494C7121a00o0388J4707E8183i7564B1169J58985h8589J0735A01588g799j24524
506a32323A6043J61145i0140q925B07164a26657q1748B19533B3628a50587A67959
518A47122a83549O0277A45906a06011q5290B80773j38306a62566A19449m2278
528G7171b54791J19470A38830b5723j04954B99790j27014b70304E8161N278b80859
540c324A08390a8221G6671K5083m5331i1781j2789E0318e6966k4894H5185J966
552H7151g548l9296F9876c609j33841I2600D4701a51789D9334K4548h4445b4106
565A13047m5072i5594D3337K7756a85872c7229F9072e5842E5714K4291l885A1295
578a36594D5346e6763j78317A61552m0972a32116A67013j7561a73387f7425F1711
590a38628M8821A83894A7736e9602A69775A2467a11202a2634m4497b8437p387
601c5824A9097Q7566b5925G3649J1015a56762B385J101a59956F1641Q188e618
614A16206D0411d5778O210n991k5765J1175H3081k6337F738R9765a5770p4439
626i0209b2862l9335b7575B1627N2507r618c2640E7720a5333j27058D7330a828
639e2181A06015A1552a5371B4148c6691a2001l2484C1748J6419h7053G2552C1650
652a31822H8324B9798a04708A03921m9838a17066b13F2403a05266c1120A80124
664d9432m651A88483a21473l6267A24082g6668j230A59838G2972d2527C925M8259
676E2184a19574j2287A29750b6057l7003B19737G629a04797F8663d5478o2961
687a08439b2712E0633j4851b3384I9202B7091a12678D2521B582a02689A3625L6864
699E0489a4532J358H1156A1962g4339H5896c2250q2704I7036e1013l446A35769
712c7586B750O7218g4736a621j2838k5227A3770c1285G3656C0784f1322H4245
725a2741q2444E2124E029g1306C5218M2811g3832b5031A48427i5571J1524A73321
738h9935q502A29160f3277K399H8291C3397b2073P625H2155e9114p0966A11192
751c8805n1050A79778F988e9145H7794d7244m6378a5378A7378i669F813J06786
763A13599d409m5058E9174h2617O417F1294E147a5265C5598M4260d7925l0599
775g8524A27673g3612l3923A99955h2788m3105A91619e4183n9327A19983C3185
787g3959c306H2231g6419l3876A40058h317q0784A57948A9710a02275B3328a840
800h1466M0627H9809C4013a8446A05440c9006m0934C1659a10070h236H2189d0735
813I0816k1682f0707i698k0576k327m5047A5416J30792g9296C3650J52996a83030
826g8690A41717a42346M7982A75518D7586a08458A06986J0143b21121c1325A58776
838a73998e7921B01434A526g3067H7772K755a71399P3853A84465a38019J4672
849a23347B99034d1900j06676B01868b1803j57011B4326M3098f0855J8570A51532
861A5721a17013A00267G008a21678C3145O143a7279j4386C1559K1342f8473B619
874E9553a9201N537j6622C3029b6391r1392A38232D5626a24319A65595D5067a76819
887A0667J1178g7651K4085A22372J6797a21243E0435R2801b49625a10648A66028
899h2124n793B27340j04089a84800C2569R3486b78069h5469B34557g6580L1913
910d4667B22912C4301a68974b0725A01135a72813O9339B75236c6689r8748B41500
922c4908j65536I1461A8037a04086B3145Q7198i017o4562H5212h556j02976G0310
935B4125d1598C3132g440K756p009m561B7489G309K130a5767A4056E254a07463
949F8148q26a43829A10114j3105a62844D6326J9520a18628b5770G9826C8151h0482
962E1252P3281a69699d5929A60632a28865N0987A87121F040a29856H6322j655
973H4667a82885g201A68186a37725c2502A92811g2193j9701H6749H339h6793c565
986A12026e3446j4969A39432f7898k7012A24914d7514R813H9117c6136g24B001
999d8387B1335F262B643J4086J3219m830f8962e82A9707h3253B6482M1534a8707
1013A758N3460I057a24587A0238P5863a52398D6641J35910a30001A6245
##PAGE= T1=0.000128
##FIRST=     0,             0,               0,               0
##DATA TABLE= (T2++(I..I)), PROFILE
0@@@@@h@HhHhHb4C2c5D1e1G1h8A05a29A55a87B23b61C12c66D26d94E70f56G54
32h63I84a113A259a423A601a796B012b248B507b787C095c432C800d200D639e120
49E645f220F853g551H320i174A0125a1189A2393a3758A5319a7119A9205b1636
63B4438b7547C0435c0515A2712J45510K589229a981986p96145C094490a97447
74a991040B406606D95457a793196A072083c2485j524924E61743O0060b94173C98353
85A82247o9286A7704h40232e1724E49440d78112A42638N12860c16234h3903I2624
97d46090g902B03302B2588B830g258B58342a00114l22073B27421q0935a33801
109A98711c3694k7784B10769b17987l9364A61863p2677p37j1597b08384A14785
121A48846e33581A1165M47127d03308A12066M42005e76597a5739F20879f13511
132b98503F27563a45876j35315D24622A12403c49797H0101R4642c66647f5772
143C54154a31876l792C43193F0926c27418B5792J28294c11563d5079C56750a53509
155A9612L57979b72028M4690A66765a36940d1288A10038A8765K01246A9168b34565
167E7340a7067k14359A42389j3247a84274B76442q3490d65165E7574J37102c36423
179A77424o0315b22223C49418a18589k69921D16393f7818k42279D52535f8703
190c52139C72835g1852l54686C70929j69007c09096A98076p3452b61928B6152
201a26809L12B88403f457j71B23216a33401K7769L4981j42555H9340L5716m7895
213G7161N6984f3508E7336B8185c40633e8033B34773b5254L031A74221B0484a10997
226A2317g9287o1952A34499j4236i5587d0717E9998G749a52884B1674J91046g6910
239B7854Q1727b69029A5859J03928b37338A55970J05155h1467C5756d7293j11167
250a58460d3320p4626c2A68425p7205L6593C8605b11190e9590E4482b64029c4985
263C73185e3936a9795C19905b38916Q2009B37486c03875a34477C34144g0392L3698
274c6694B03298d7023l8876A6452e3119n8771a0702H8205A6240d465F8579N8467
286A27046c2772j70059G9964B2571b66099A75987J4453a96452A72508k3257b81048
298c3255A06047a46515N3569A62287m9190f4237F5626C2279a53093a0856G929
310f0839D5947M1868j5401e5920O230F5479g7608a4040B4236g1779A43055c5125
323a62085B17801c2891j38504B28689e0402j62596B01317a663k72318A93817N9877
334B53694b51770C5085K47177c17769a52156B53178b06748f5247C75826C629a81930
346A14972E0340c10787i3747B34539i1848B5964K82117a32916N7558A28036b21495
358h6633I1590a6127A08277C7653b9269H3861f6498m0516E5516b7106o9675H6790
371C2063i7836A61035D0841a52213A85970e0122j60508A69256a67700O2849C56383
383a14473b3084C48828b14935N701A41831b08279L5765B96728A21401a27497B30835
395A30601c71420i0670A04061a97380B0490K65448G9248f8988G5131k6214c17848
407a03961B38664a46434a5735C30557h1074l9079G5434h6863O616A9380N8683
418G8063B0223d9274F0900a2760n9150C0041J174K8267c3176m16H1351a33282
431i0910A47949f239j0278A11615B2968i7873K7233E4704i0969j5161B12876G3402
444i2787H1019B7471i4465k2921E1735M3898a67173A12875J26736b66737a5578
456B70276b34158N2897B74923C315b78666A95046L1027c40919E3646K86131c34599
468a15281C33686a70930l56B64495E6617a78047F6055O8319a73619Q0809A20339
480d4955a6431H5468m0299D79a23207D3702n923b23650A19295O2891a55840F9127
493I0986a22530c0036a4970A1641P778e765A10305a3307j30561E1782K4089a33119
506a7261B15175g9220r5885B04584f3302j58736B44483G7891a60630A10703l1366
517G9337a52941P99A09758k6810a78333A92887O0679b81626d0589A45580b75174
529a07897B51811C8753h2988B08841r1205b92161h1835A12133a58065b1456A98775
541E9085g000D0211A9521a55718L7437A10283b3405k0398A32118C6236d793m8366
553e3159K2015G1634a25750A667J59729a60963a3396A80087a09270c7638A50659
565E37i7636a301B2900a04325d1358A02603C8519j4953J9395k934e3665j21382
577a75047C7049j8224a66327A89826p709a41873G8895M153a89299Q2201E2434
589B568e9808A45834j0671a38304D8785K6126b11618c6875F0224e1992D0359L4061
601G4420k5615A0450c855C745a16005e3732D1999d8489D8289O5333B4905r502
613A5403a3530m2684m2587c1386C4754d6946A10443J5247i2179E5487h651j76402
625a85053C4214E619c6513A25067D2119A1868g211n0084f812p2843a5321I6391
638a4873B4213L6840e0769O505G666a5028l2160F1893r678i6729F2705j4539a38465
652H6964l3371a12661H9418B9527a06512c866C3525h281k4774A10538E1459a50274
665H3224G054b34475A19135k0132a38116A50989k8548a56865c3063E7540a23313
677g6781A60604C2012e0380A49395g438j35824G631b5531k1876h777G3752L0856
689A04608g5527C7850K8760a88046B5134N4225a41624F1077L0775e1007C0640
701C1969a3160k6609e629I019g4426C1015J5814d4902G3228B7651e3371A5337
714b9618o620a3895A6925R088b7305H8222B6810a07678G6060a7371r6734H3775
727a201m4103E6297B4179a4908k9531F4260A1794a42888A06392D5156a80943A09304
740F8709a34130I1229k786i6152b1614G0626g1497k9126A14385A6106f7349A40455
753G447i3004B8601e1334j307a0458D3679L1559d3376G5338l4388a60959D9904
766i47j32152A27562E1729g0853G4330B7743g1222K3910E4931h020q3712A14797
779B0659a47035A11582E3095a37976E3903M3855h7122J9904A13198c3720j11177
790a44897A71438D7267a48660A51560A0560a60234D7082a5455k5245B8823J5347
801D4170M4224d4555a5404B3171a30928b635C2799c6802A05377D1219a9449E1845
814e8841l4022C665J1688e5430D8210J18624h4135d0870A51117a78465N8752A64485
827g2427J4736A59054F5049h3993b2132A06440a40410r050B23956d5182j07003
838a52185B58312D0245a82910H3426k9621a74684f7731A63059b0894r4386B16131
850D7212b06575H6726l0300a80098a7639A48794a0266q0633A53564C9753a93063
862I0671D0362a60900G9322l3450c7159B6033b7276E6806a6578o7475I9044e813
875h7339C2382A5267b4217o891G9188M50i8352C4002L5186a59300f1959I5071
888A118e6799A24452K1355a73864d3899A36385b28035i8981B24027i375m1533
899e0908A53783o6577a73158N6283A45112a30233l2157C15650E3085a80055B01625
911C4116b66372h092A18311a05668M9404B33846C1182a73535A18443B7550b09082
923C0356Q0443f2691b5607A37175A0450a51990H0198C9159a60127I8583l6553
934F2030i9360F8585a8844k0330E1868e6259C1312J8633f4340A1762K980c3765
947b7598C3237L6239f7778A0208R4877a10387N4268I8735d8080k2402A03549k3870
959G9679a16575G114J29725a71247g3690A96260i3051J6932A76655B439a13684
971A4572O6462i1973j358A88303a8113j36429A98385C689b02930A13565E4880
983a31706C4776O6164e2338l641H7372b4813o2914H5235A2052d6714D8600g392
996a7009l731N592D1853a6434B9340n743c9359D7782f9420J0783A03058g2245
1009d717A40465f5832c1697F8387e2314k6094A2113O1014d1542a0268A55186e5267
1022a04128A00317
##PAGE= T1=0.000192
##FIRST=     0,             0,               0,               0
##DATA TABLE= (T2++(R..R)), PROFILE
0@@@@@@Ha6B4a6B4d0E6g3H8a12A36a71B16b56C05c68D35e15F03g08H24i54A100
29a262A446a653A878b128B406b711C047c418C823d266D754e287E868f503G198
45g957H786i696A0695a1792A2997a4333A5815a7468A9323b1418B3805b6558B9765
59c3558C8127d3750E0866f0187G2970i1631A21566a78889F41112b053389E66155
71C213918b992425a341493B525511a527986K32904B412690c35036m57529A428418
81d10642q73098D36154H325b45264B93237j17057L29855A40104g88107A35394
92B10257f42585B49684K45114b21598B25500G3697d15324e0751I6614b9146p3049
103a02195H1659K51412a75931j11559A43758c3546L824A32093g4418A03161J06690
114B09851a66546m6226F75M9416R0159A8241a28593B92542I4686e40419A33840
126B18263e30236C30082O6789f45203B97002K45095g18591a12065E10593c57800
137a91680D84521g460k45893B88582F1140c90356E0780J34956b17227e9942C13002
149I6635b49396A16883L6155d26346F777K44654c31111A89012K22607c02789a3018
161A22377b52608E798d1622j4612C32161B664a55851B10786a27828j37090B22469
173a02744j15344D83919E2272c67245B77511f9919j96720B79365a89993c1495
184D50618c58707a35692C97683c45843f9893D25414b65261i6619C80717b63206
195c01587C19814A9709a78549B45054H2877h0178D2904b22266a03898A32501g2947
207I0922J03742A5199Q342a32526m8955e6978a8964A29420C4430D633K45713a6000
220b79763c8958F4021e1785b4488A46974n9367e1994G1248g1617j33625A29278
232A15998a26513D709J09512f2143j02516D7747K7779d7362A65041C3025a81812
244I5348f2425j71981A12479K7166F1376L6287A2612g740j04741n2161e4660b2172
257A00829J03726E6917g3702D7036C32c25675g1835B19642a46012I5223K32427
268C27650b21850C2401K00940c77666i3044B34057a67882d14B29654d4806b1331
280A14894h0159n3990A6049b7666O699c709e77B28799f088j86002B22414i5397
293c25434B62376a0663j93760C47206F3741b10197A19178A7008a76214g9571E2276
305F3809a0036H2900j4653h4808b9378f65r5047d5283A27211F0060g5052G9181
318C246g5433H8514a21533b2296B13347b02618c8880B41664b06811f256B43810
330a86394e7523B13314a46139q5333A94044o3933b20133A59644J04883b92888
341c8839A78500c22188g4865C51723c4488r3095B79984E2113c50230A8348M2043
352F0391b51493A60441L3258a25535A56095E5856a74427a3540p9498b658A00049
364f5168I5960J1178i9358A2409K6983h8261c8211D4898f6867K1834A35200d0739
377b5125A93391i4243c3805A02013b83106a5655A84398a97485A25277J89918a35576
389c4566A31047b68415L0893B28074e845j54792D01680A53035c17823I3129a1778
401c38993B5938J35936A3633K5496J44616I0766b70214e8121A30643b44542A358
413B88864e9048K1232A18120g4781n4358C4907J5797e6140C7138R623e5967C603
426e8119B7857Q9259a08492G4157M9896b28330a0176H7732a19979E8622M8161
437A06783B4505i478l1043E1639a29813k5509A68777C9133h6251A30465l1707
448I8758a18650J8617A07611e4326j28740B07017r5330b23431A13016R1012b17456
460a37558B60171e1148k73619B92294A43319d21230B52446J4119d27929H7689
471B51239b98322d9375B10445c2621n3950I8635J1132a15592L9985F1996d7137
483f6197F7602N3638d8994j4128A45455a00510r0272A44994A5157f9149A05080
495C3180F09f1656J7512E8461i8800B1804J58328h7862J1502A01546h169j21520
507a29689A6370J61143i2336m662B07130a27760p7791B20640B3032a49283A66619
519A48066a85415O1364A47541a06035q3420B83301A39282a62938A20504m5039
529G5465b54076J19834A40271b4513j03237B98342j27364b69795E8034L884b80319
541b045A06103a8918G6625K4125m6319i2635j1377E2057e6442k3608H3541L206
553H6747f366m1008G1726e968j31657I4072D3592a50462E1112K2071h3602b4265
566A10376m3102i4812D2697K9162a85291c8815F9659e6043E6698K5393m728A1283
579a37201D7493e9047j74538A63374m2670a33445A68355j9590a76034f7520F3286
591a38678M8230A86001A6025f0645A73064A0558a10345a0502m6538K8466o471
602c5045A8071Q7622b7074G4728R030a57541C517K10a60155F1792Q273e519A14680
616C9712d6182N356l130k6604J1443H4271k8712F828R9815a5948p4020b2632l9640
629f2272b5367A9972N5423j2283c4421F1556a5439j25356D9551b162m9571A07396
642A0975a5703B3298c4670a4517l1790C2324J3522h5521G2919B9940a30030I0194
655B9605a04444A03196m8697a17391a216F2783a07243b9764A79820e2289j629
666e3918A90775a21822l4105A24022g7467P91A58775G2799d3929B931N0011a21784
679a30197A29409b9169l2739B21060G403a04636F9096d3752o4042b4095E3998
691C4107b3961A00927B6687a12999D3959B811a03003A3802L6533a5427N08H3268
704A1250g3479H7167c3534q0647I8518e2785j806A35167c6774B958O5681g4960
717b563j3140k3205A2458b9394G4717C1314f2409H2919a1357q3044E3135C834
730f9467C6791M1789g4152b4911A48415i6499J4650A74233i0856n707A30741f3064
743e8888H7645C4713b2340P685H4142e9938o9545A13224d0195m8559A79441G026
756e9061H6939d6433m8102a6173B0177a2523E832J10679f976m2652F0066h2080
769g6588F1228D614a2146C6481M4877d9604k9696A28654g6260l1290A99322h3501
782a25281A90400e5978n7758A19813C1507g5724b416H2192g6979l2833A40805
794i962p7985A58241B0897i9684B3445a517p8533L7961I2630C1774a9204A07836
807d0589l8960C2485a10238g747H2703d0028I1878k4066e9320i573k2100j738
819c3411m5317A5634J30679g8880C4511J48750a83463g8342A40237a42976M8268
830i4708A75167D9871a08152A07523R860b21289c0355A57996a74890e6924B02706
842A930g2244H8595K461a71141P5084A83355a39271J8701B99135d2175j05011
853a47186A98634b0852j58587B4251M2739f1992J9821A51166A3853a15289I9059
865F166a20744C2331Q260a6186j3349C2292J9650f9701D591N4767b1762R131j8466
878c1097C3838b6266q9132A39033D3764a23010A65941D3881a74656I052J1951
889B1003g5589K1826A22891J5786a20626D9927R3509b50050a10774A65209h0883
901h7097B26934j02706a87668C2974R2824b79303h5905B32916g7389L3047B21058
913C4895a70288b0016A01741a74104P1428B74645c9036r3968B40979c5964j62748
924a98712I1622A8446a05088B3410Q7072i120o5094H6369i829j00292G0569B2707
937d1711C2353f209K870q573k573B6179D479N561a5003A3773F135a07840F8742
951F6213a42192A10543j2028a62328D6387K0360a17707b6482H2089D0765h0044
963E0657P3937a69933d3425A58891a29449N1169A86714G228a29282H8561l499
974H5062a85065e615A67435a40047c1715A95350g3655j7181H5697I550h9355c758
987A13050e3722j4136A40628f8975k7341A25629d7937J2202H8104c4777c09A668
1000d7155A8414E798r22J1466J5361p077f6585h52A8843h0268B7039M0668a7765
1014A310N2539F534a24461I038P5028a53758D7825J34877a30896
##PAGE= T1=0.000192
##FIRST=     0,             0,               0,               0
##DATA TABLE= (T2++(I..I)), PROFILE
0@@@@@Ha6A6a6B4d0E0f4G2h8A12a44A76b11B51c00C55d20D90e72F67g68H82a013
29A158a319A498a693A910b149B413b700C017c365C744d159D611e106E647f239
45F886g594H373i230A0172a1218A2385a3687A5152a6816A8720b0928B3519b6607
59C0363c5036D1029d9010F0159g6798A04082a55972B86464a327655L31581C050658
71b178310m40355B993905a31744j908305B462389D29153a740021A033950f945
81a582217E97174l243b73011C80058j80411I4036C0347h51621c8036E38069d67012
93A36709N24875c23868g3906H6610d40305a1810B07921A8259F746g441B61821
105a04292l12726B26781q2091a35509A97344c3317k6158B02967b11177m3698A55613
117I1047j625k0427b05016A19761K4626e34105A7269M36874d04067A16610M35811
128E52421e78806a2455F17885f14232b94871F29295a46640j33486D23760A11218
139c51911H0529R2093c67278f4430C55709a33354j130C43344E9446c26909B5543
151A57444c12763d1560C58454a52448B1240L55672b73532M5971A65020a37303
162d0076A08396B0347J99975A6915b35792E8187a7574k12249A43598j3934a83427
174B75671q4370d67436E9222J32592c36455A79219o1810b20701C48311a20264
185c85270D15201g0020k35434D49068g2387k77661C69992g3507l50476C73458
196B01881c08467A99461p7484b63130B8509a27004j590B86914f997J547B22217
208a32468K6959L3845j38530H9051L3971m4533N3852f2884E7850B5675c38556
220e5838B32949b3660P89A72454B2983a12479A0110g9684n9430A33156j3295i3311
233d0918E9668I759a51558B0757J91087g8274B6421Q3971b66741A7009J00281
244A17290b33652A56795J03584h0560C4665d9659j08656d3326p6712F71J68111
255A68782p7096L3856C7552b10807f0821E4420b61869c2891C69248e4997a8408
267C15640b38934Q4636B35477c05320a31676C33444g0887c4729B03605d6540l8044
278h4584A5300e4377n7972i560H5329A7013b465F6847O0340c3053j70812H0660
291B2018b63149A78311P441a93049A75856l4605b79592c0268A03775a46351N6991
302h9360A61224n0983f2518F3877B9463a51336g554D512e8431E0289L4928j2060
314G3157e4449N016F1209g5934a2722A9023f7044A43295d0652j15411B18383c8661
327a66999B31354e5252j53443B00708f995k65305A96841N3572b54184C6808K43756
338B80564c20958a47443B52325b07108f0972C74379A136a81070A14500D9403c12890
350i0820B36125i1092B9019K78504a33982O0687A25450b19786h3645H9937a3397
362A06946C6422b5377H2785f8157l8193E4807b6373o8197H4498C0965i6945A59889
375D1081a49605A83014e1524j56534A66734a68883P0877C55358a17537a8568C45714
387b18686J4103A42576b12698M3136C01878A18376a29587B33783j08514c76864
398h3330A03467a99869B6229K58193G6029f9724G8177l0974c19071a00063B41735
410a48739a0192C29707h4674l5370G6732h7575P168B2505N6257A8009d7701F2935
423a5648n6180C1494O80K7852c3730N24H0109a35646M8742A45669g837o751A09106
437A9517i6808K6769E7206i3149j0160B15662F9104i2388H1470B5813i6562j9349
449a15911E0550M3571a65720A15035J19945b66646a2229B66072b34964N7963B73421
461h71k78310A99415K1847c40673E9375K74823c37558a08252C33163a73855Q734
472a65121B62933E3671a76960F7485O5484a74077Q3784A20426d6810a4431H5179
484D3927A676a23483D4747q794b20590A22145N8184a53860F9190K0667a21124
496b8706a4203A3417N300e764A09451a5823j27038E3003K2605a32778a8140B14796
509h1875r2872B05586f4340j56267B43994G5197a62199A12040l4345a53373J963
520a51410A11177k8490a77948A94301N6930b82221c9717A42628b74334a05232
531B51030D0331h4532B07649r1700b92854h1243A10347a57596b1023A97653E9290
543g089C7843j6698a55412L7055A10383b4931j9155A33138C5016d923n0594K5515
555c0002G0142a25594A635J57803a60114a0696A79231a08380c8784A49117C63
567i9535f08B5066a05844d1348A04259C6891j4089J9348j160e3807j23652C9788
580A6927a67016A92231j2409a44337G9924L320a89990Q4017E1117A713e9449A46975
593A31893a41110E1926K2727b12624c6858F0797e3280D0865L4898k6099H940c042
606D784a19006e1838D1380d9051E0577O2054B4422p855a3598m3181m4257c2023
619C6113d7565A11649J1436i3864E6515h559j77335C5818E531c7244A22581D3140
632A2868h053m8150f030p5115a3183I4667a5616B3783L7755e0077P204G550a4338
646d7715F3331j0842i8693F4142j9227a41111H8272l4831a12825I0943B7104a07426
659c559C5363h769k5432A13391D9732a48515H4566D654b33327A19823k0886a36486
672A51241k7924a56409c4785E6815a22865M6726A62007C1163e0681A48747i152
684a44538F751b5355k2045i588G4791K9069g7923C9666K7898a87138B5940N3683
696G9623a41292F2126K9117e2033B8304M512a3903k7451e667G179g4539C0544
709D5102d5443G3963B7713e4468A4444b8068o074a3436A8445Q246b8070H8931
722B4728a08148G6913a8524r5626H3449c215m1786E6153B3589a7082k8409F6112
735A2069a44388A07881D4268a81160A09227m1502a32536I1947l249i5824b1944
747G0680g1576l0435A15054A4191f8097A41138G534i2194B7822d9837m120a0692
760D4901K9737d2292G6024l5894a60684E1537a77j32151A28437E1800f8705G4750
773B8032g3028K5086E7450g649q4608A15514B0133a46236A13288E1156a36977
785E4999M1012h9081K0206A13607c4781j11738A71839D6791a46783A52135I105
797a61400D7969a4967k6058B8106J6695M2899d2350a5238B0713a31134g89C1723
810c8698A05638D0228a7541E1576e8224l3555C142J3011e4642D8789J18588h3632
823c9811A51575a80093O3719A63829g2845J5184A57293F5341h3005b2592A08775
835a42477n295B25147d5459j05881B58829C9373a82912H5474l2675a76126f8056
847A63824b2562r1242B17486D6053b06996H6076l1648a78637a7987A48860a0697
859i3047A54312C9781a94282I2543C7975a60746H0010l3466c6845B6134b6962
871E5822a7855o4020I8571e924q1971C1917A5315b3864p727G9225M46i7414C5843
885F7575a58749f1040I3994B382e7548A25564J8947a74020d1334A35364b25463
897i7789B26760i723m1674A52530o5049a71808N4859A43884a30741l1652C15457
909E0056a81099B01475C2391b64805g176A20460a04723M7433B34768C0114a73531
921A18929B6607b08271C0300Q0587f0468b5406A35618A2648a51476H1257C7489
933a60448I7967l6341i8922F7447a8304k0040E2706e6654C3037J7302f1433A3486
946A4448c3749L971C4074L4528f7836A0325R2876a10424e5103I8872d9497j9737
958f9234A02349k2098a18467E794J30981a71342g3596A98774i4538J9612A78111
970C125a12321A4810O6468i3989J372A89487b0138j33415A98192B331b02528A13278
983E5487a31908C4728O7928e3839j942H5767b7101n9284H6863A0455d5326D8586
996g570p206q185R442D2063a7933B9622p127d0876D8572f8956R709A02694g2027
1010f030A41263f6310b9391F7150e1891k6625A2585O2115d2631g848A54124e6218
1023a03123
##PAGE= T1=0.000256
##FIRST=     0,             0,               0,               0
##DATA TABLE= (T2++(R..R)), PROFILE
0@@@@@hHhHhB4c2C9d0D8f4H0i6A12a34A60a90B22b58C00c47C97d53E22e93F73
31g61H57i66A084a213A356a508A680a863B068b289B529b793C080c397C744d126
48D545e012E529f111F762g498H343i319A0461a1820A3464a5497A8077b1466B6105
63c2804D3210f1138I7424a96431A020157J030501b377142G47647K329722b866495
74a436934B588298a576139L28484B362042b88511n40849A460684d35873q19832
83a255705D12180B8651b68385C10062j49878L56280A31474g72892A19075J01068
93B20143f49806B51387K36912b17020B17632H3695d20421d9186I4795b7950p5589
104a03539H4033K45678a70847j17811A44397c1697p69A32085f8195I8915J10881
115B09796a60595n3311d781E4691Q5295A2467a25515B92676I1893e38939A31230
127B18666e30764C27836P3286f45646B91029K56189g16947a17273E15420c54600
138a96800D85081g075k45435B87111F4313c91345D8330J38547b15393f4204C11956
150I8460b48867A13823M0831d22281D033K50675c29921A86515K26291c00129a7269
162A23615b50714F161d0878j5644C31260D818a57037B10640a26808j37906B22132
174i9820j21170D83821E4821c67345B76618f6324k00614B78926a86090c4382D48270
186c54670a38051C97519c41801g2064D26837b62689i7540C78742b60884m0652
196c01536C17635B0178a79719B46289H6710h0776D4757b19812a06074A32189g1311
208H7716J07776A8109N398a31491n0734e8219a9312A28626C4432D027K44785a3649
221b78413d1205F2100e0055K4632A46183n4271e1929G0192f7721j37886A25040
233A18774a25128D594J08567e9749j05834D4761L1608d7063A60427C5655a81209
245I0874f0860j73274A11189K8195F2435L5443A3495g749j02663n5618e5901b1759
258I6904J05568E7998g2140D4376B414c22844g6942B19186a43726I0843K37694
269C28537b17966B8981K02474c73792i4406B34015a67939a115B28679d3427a9420
281A15638h0527n2780A4776b9899R247a657N1B25003c662j89185B19385i2538
294c24173B58211f979j97017C45090F4328b08439A18864A6881a74293g7549E0076
306F2436g412H0330j2284h0899b9294c325q9804d4109A22201E8594g0321G6223
319D183g2306H5969a22568a9959B13965b02228c8568B42175b05584i728B45334
331a87363e8687B13709a44373q6605A91751o0017b19555A54158J12298b89516
342d1588A79962c19677g9837C49545c1923r6113B78835E3598c48478A5901M5890
353F1791b49318A55477L9047a25842A52690E7605a72329a4017p9324c783A00647
365f3758I3170J4885i6760A1443K7984h7247c7765D2396f4755J9512A32413c6111
378b5634A91374h9698c2984A02167b81869a5984A85311a97944A24358J92242a35792
390c3661A33523b69708K9574B27344f781j56670D00584A57090c17893I2761h443
402c41592B3823J38914A2707K5591J43862q9311b68834f0070A31489b45724a769
414B91277e9439K0211A21980g5032n5724C3950J7312e5420C6241J0039e3960C464
427e7626B8200Q9407a08028G3217N1505b27793a2746H7706a18964E6892N0646
438A07538B6542i677l0707E3567a27375l0512A69822D0389h9249A30662l1669
449I8993a19174K0791A05926e3426j30762B04354r1035b24242A08686R7754b15285
461a37350B59887d9609k74248B87302j43300d19982B46618K3104d26324H3358
472B53742b96246e0121B08629c0078n5226I6155J3180a11736L6208F3423d5708
484f6715F6577N3910d6481j7941A42844i6658r5134A42446A9419f9521A02032
496C7009A015f2174J8340E9467i7996B0732J57949h5699Q412I9160e833j24249
508a30082A3080J66079h8469j1616B06068a24073q7889B19513B6919a51695A65257
520A49194a84158O0282A46924a04045q6785B78079j34700a62895A17915l8722
530G9193b51901J13820A37867b4763j07342B96785j19439b68902E8301O611b81327
542d421A06774a8786G4231K7276m3871h9276j4076E2087e6139k6470H3658L205
554H6863h086l8391F9473a976j33693I0941D5072a48951D6004K7889h2265b6409
567A11479m1747i5564C9823L2881a84704d1523G0566e3856E3365K7319l907A1282
580a37106D8859e7437j80033A62214m0022a36786A67917j4072a76558f6420F5348
592a41127N0345A84378A8076f0605A71461A4407a10595a1153m3173K2971m874
603c6229A8686Q4460b5095G4860J2337a57105C316K696a61599E8780J1571d153
616A13019D1677d4893M653m074k5706Q199H2451k3262F614R9226a3234p7050b3074
630e9536K8507B0053N6085j3008c3658E9951a4494j27238D7842b518n0897A06793
643A2533a5940B4419c4131a3881l1614C2125J5251h8122G1229C1905a31570H8330
656C0463a05897A03579m7479a16318c79F3721a08343c0256A81190d7868o654A88834
669a18379l9698A23463g5507m920A56337G4183d4091C189N1654a18965j4136A30688
682b7077l8797B20542A0257a04641G0857d2595o7686b3667E0424j4501b4407I9867
695C0186a14371D2677F991a05378A5438L6365a6646M029H2073A1170g4369H8171
708c0679q6201I7537e2062n841A36652c5629c2G1282g5173e064q570k4816A2529
722c2558G4822C0238f2366H4709a0713q5887E3738D627g1501C5701M1833g5107
735b5060A46305i2576Q044A73100h8234j2557A27846f1364K90H8145C6113b1762
748a3527H2713e7893p4036A11944c7015n4540A78873A0269e9407H6946d6236m8509
760i4745a5630A7545a1558C421J10863c701m6676F0324h0086J654F1628D868a6557
774C6554M3707e0073l0234A27631g5219l2999A99130h1306m5159A91314e2503
786a13874A19836C2715g5000d409H2241g5404l5462A38111f997q3648A54706B3475
799i9718B4903a208q0162L8404H9004C3692a7933A05726c7862m0600B8713a10008
812g850H1793d0004I2515k1702e8181h716k1192k877m5448A3083J33732g9684
825C0859J56398a80161h1483A42149a41801M2519A74517D8585a08841A06305J2133
836A18438b18702c4719A57014a73091f1571B01042C470g4142H8426L851a70390
848i7540A83296a36019J3222B97317c9570j09106A99430b0796j57350B5266M0597
859F5863e9817J5651A50006A5100a16822I9095I661a23347C2740P387a6516j2448
871b8964C1463K0374g0085D617N4795b1529P447j8166C3606b5808r2431A35937
884D4771a23124A66014D7710a75039I536J1259g6879K4362A21430J7933a19133
896D6760R7852b48793a12523A66837g8572j2166B27643j01702a83716C1929R5765
907A27694b76718h8872B32960g5137K8801B22261C6295a70524a9343A01196a72175
919a03843B72906c6142j00040B39438c4523j65723I1087A7333a05693B4154Q6610
930A10764f526o9348H4335g058j07568F8398B5335d3745C2556e172j825l289n326
943a5612B6817E660L831a6027A3921F308a07703F6679o08a42764A08012p622a61845
957D4484K1595a17380b7513H0161C8457h0151D9692P6830a69606d8133A62227
969a29998M8832A86610G364a31092H7365o79a82714h870A67109a37761c6374A92615
982f9223k3464H6024I310h7962d158A14662e2569j5476A40073f6761l1627A24567
995d6463P855H9178c5206b523B265d7558B0487D228p15J3552J1046l354f7065
1009c158A9844h0393B4513M4720a8053A002N3537A0626a24473H416P7321a54181
1022D3352J41338
1023A84690
##PAGE= T1=0.000256
##FIRST=     0,             0,               0,               0
##DATA TABLE= (T2++(I..I)), PROFILE
0@@@@@hA6b4B4b4D0e6H0i6A20a44A84b24B80c35C99d72E60f63G75i03A053a213
28A395a600A830b084B365b676C021c399C818d276D776e325E927f583G303h086
44H945i883A0910a2036A3270a4627A6128a7789A9640b1710B4039b6685B9717c3233
58C7367d2301D8318e5839F5543g8584I7105a25556A75014b84381A170795a290088
70a093681C101812b203889l84285B952658i5903j965192B471559D24370a723272
80A018456F155a589465E99125j5331b67088C73030j67356H5790C8484h51824d0750
92E31645d61576A28844N34673c23829g3139H8549d36902a7665B10853A7721E782
104h587B61847a03982l11948B24349p8845a36043A97045b9734l1477B01242b06786
116b56574A49766n4907j559k9035b01599A22692J7892e31494A7562M35650d02237
128A14913M38137e75279a7916F20796f09474c01578F27650a40846j44361D23342
139A16899c51133G7815R6953c68005f6764C56875a32170l599C42361E9872c25894
151B3704J32294c09587d4335C57876a51705A6134L60796b68361L8905A65887a34998
163d1388A07679A9525J99451A7525b34669E7637a8940k12602A41182q792a84356
175B73319q0542d64766E6998J40027c35965A75390n7194b21788C44632a18505
186c86913D11446f7040k39926D48011f8036k81372C68227g2726l51335C70839
197B01439c05918A99672p7628b63527B9025a24276m284B87385d808l146B24482
209a29869K2763L4675j35736H7552L4356m4276N4521f3539E7489B7078c36852
221f0721B30762b2484j521A70637B3667a11815F139g6918o2829A30432j0643i1472
234d3762E9871A1393a54694A8510J94331g4824B4055Q7257b63993A4138J04550
245A18688b32038A54211J04427g9199C5528d9494j07424d1363p7440C95J69551
256A69946p8410L3426C9834b08877f2258E5221b58112c7619C68030e0854a9780
268C15290b33595P8821B34959c01692a32206C31791g2197c4330B03060d8145l5333
279h3478A7846e5335n5968i549H3845A8491a391F8836N8646b9018j72054G7895
292B2350b62767A73330J2571a92460A74629l0306b78668b8380A02287a44713N6869
303h7844A58596m9984f1801F4237B8894a49428i228C910e8489E3499K7183j0357
315G0325d8568l870F0111g1135a3323A8327f5524A42846d1461j14928B18995c8587
328a69372B31406e4680j57168B01917c975k68670A95192N7302b51874C4819K44693
339B79512c17998a51953B52765b05600f3801C74306C451a81358A13154E0960c09728
351i5768B34610h8728B6238K83166a31375N6656A26951b16541h7373I0470a4493
363A07241C7469b7023H2613f7357l8689E4525b3512p2861H5218C2557i7228A57015
376D2819a48686A78892d9238j54206A62586a70252P0505C54047a20096a9906C48147
388b19638J6425A44061b14002M3019C02568A18317a31085B34811j05984c75768
399h5406A04897a99013B1793K64775G6317f8118G7671k9470c18686a01909B40674
411a47879a4832C30333h1861l9545G6481h6763N571B1812N6268A8334d8083F2408
424a4901n6329C1351j233K8937c0460l410G9625a32360M0705A44195e815r098
436a4913A09463B1122i6562K6192E5662i3014j2895B11953G0714i3194H1261B8284
449i6174j9581E0705M1935a65385A15408J21886b64760a2432B66735b35670N8503
460a77167B71264C79b75358A94425K7281c37643E3452K81506c32485a11805C31624
472a69487R86B61420E5851a77701F5519O7956a71908Q1213A18870d5165a4633
484H4355m1394B452a23007D0710j482b20845A17736O4069a54591F7562K3564a20662
497b8239J3720A3480O407f851A09769a2390j32244E2225K4831a32918b0011B15492
510g6289r9987B02257f0132j62337B41004H0212a61166A10083k9673a52314r37
521a53251A10219k6377a79322A91678O2267b80628d1084A46091b73648a09471
532B48512D2611h2691B05176q4819b87651h4709A11567a57418b4223A98270F0424
544h235D0219j8073a54554L4591A08220b4131k0869A31073C6051c795m9995K1267
556c2523G1048a24872A6J59567a57343a5661A80061a07562c9778A48385B053i6610
569d750B5423a02027d3421A01595D0978k0328K1527k81e3776j22126C9652A8596
582a67932A88876p472a43310G7577J1034a89210Q1964E3565A093f1268A47058
594A34384a40624D9403K8592b11720d0784F1566e4777D0188L4719k5138A0599
606b601E912a16119e4623D2672d9432D6630O7863B4187q615a1633m4475m5146
618a01254c1859C4808d8481A11602J4617i2191E6502e985j79867C3287F750c8503
631A22470D5340A0639g511m9488e336p5958a5747I7603a7425B3746L9707e1971
644d2065I116a8437k7695F3839j1427i7877F2298j6030a38902H5435l0558a11502
657H8856C1747a07894d326C4755a0511k4703A09644E2126a49888H1885H804b35518
670A18579j6291a38587A48279k2831a56784c3990E6172a21350M3562A58954C3577
682e1962A48835c507j41850D408b2539k6273a1297G4718L1323g5913C8387L1520
694F9907a87925B4682N7914a41964E8905L4025e1312B8482O491a2598k9016d708
707H524g4355C0614J6721d7735G3201C2473e4578A3889b7882r578a3360A9288
720B3552b8295H8733B6504a07437G6225a6102r9126H4618e04m4324E6635B2836
733a5054k9804F5437A4552a43896A06465D6488a82334A07482l7788a34664H9007
745I0442i5258b0635G2760g0531k9285A12412A5183f7949A40295A1050i2951B8931
758d9215n427a1514D4255L0022d3421G8341l7634a61437D9667A117a36139A26309
771E3996g2444G4441B8561g3740K5339E4536f187q6947A13527B2587a46917A11299
784E3125a38619E3666M5750h8178J9412A12585c3976j11493A70774D8472a48495
796A50683A3146a61445D6699a4238k6390B7870J5864M4766d1583a5218B4202a31892
809c830C3102c9748A04713D1681a8487E3420e7227l5526B558J1455e5616D7771
822A65610h1561L9964A52286a75044N4405A62884g2466J3360A56366F7451h1715
834b3953A09771a40422j1902B25006d4182j11658B57836D3227a83681H2733k7211
845E5522a75662f9515A62847a9634r6180B15011D8239b08370H3898k6638a80532
857a9752A48841a0704q1298A52659D2769a92598I1314D1588a58927G7948k9182
868D8766c5836B4377b7891E5225a5783o6520I8556e159q3634C2010A3793b4597
881b9825G6353M104i6123C2959L6544a59624f4119I5689I53e6395A24766K2069
893A46835a70839d3721A37367b26099a00482B25315g634m5021A52883o3370a70659
905a19474A43162a30061l5055C12857E3649a82327B01432C3764b66860h883A20044
917a04255M8001B33508C3923a73579A16394C0231b08271B7816Q3907f2025b6562
929A36879A3498a49497G9202C9142a60860I5971l4408i8677F8233a8823j9197
940c8020E2456e5622B9804K0144f0889A2987J491c2889M334C2770L6621f5907
953I281R6922a09896N2347I9574d8432k3523A00019j9150a16407D798J34272a69857
966g6264A93854i2543J4997A76938E721a12873A6070O6910i2570j787A88262a6780
979a55812A97101C488b04719A11070E4751a31427C4739O7950e2900l694H4894
991b5861o3094H4941A2875d6999D7969e431j0074o077Q194D1189a7990B8817n362
1004B3455d1256D9160f6096M237A01103g1027e402A41202f4598c1566F8308e0850
1017g8603A0686O2592d1521a3673A54819e3710
##PAGE= T1=0.00032
##FIRST=     0,             0,               0,               0
##DATA TABLE= (T2++(R..R)), PROFILE
0@@@@@Ha6B4b4B4c2E6g2H8a04A36a68B08b56C04c60D32e12F07g09H24i58A103
28a268A455a661A891b145B423b733C076c452C860d311D806e348E937f583G286
44h059H902i827A0839a1951A3175a4526A6027a7700A9573b1686B4091b6856C0073
58c3868C8418d4002E1033f0185G2635i0593A18775a69301B86313a221825F37482
70B200682b472692H26777K177658b821116J363853B610007a607550M00038B332786
80b76640n59892A472639d57417p80808D04419C7925b78966C22881A53194L65729
90E18923A26120g64008A14479J09959f50869B57728K24381b14577B14843H7612
101d23496d6816I5426b8702p8055H8764K38791a71859j15869A45351c2345K422
112b9923A28747f4491I6114J08985a54326n9503i351F0047Q0087F718a20195B93881
125H7522e35590A33122Q2952e29678C27428P1915f45031B93308K52931g16430
136a17231E12576c52881J56886D84776e012k49647B88391F2662c90342D9914J36419
147A86333b14706f2288C13445I8076b49300A11800M2336d21449D336K47892c29295
159A85119K29278c00303a7191A22713b49822E547d1211j5720C31261D418a57554
171B11503a26733j38057B22735i9117j22306D81816E4257c67837B74667f5588
182b66315B74855a87086c2363D47616c54529a37583C95747c42108g0750D25460
193b60633i8272C78176b59566m3205C17819B0181a81275B46040H6580h2350D6096
205b18578a08286A32952g1082H1948J13072A8802N018a31799m8810e8832b0687
217A27819C5213E608K42424a4169k61990d2595F0832d7423K0454A44147n0638
228I3509e3967F7967f6421j38919A22502m340a22307C279J09614e7719j09134
239a66853D3391L5278d7642A58147C5393a79979H9751f0754j67656A07502K9803
250A37305F4090L3918A1442h325j00362n7582e5870b0481I7797J03870E8675g1328
263D2834B814c20833g7643B19022a42878I0132K38479b17162C1555J97991c73694
275i2287B31264a66515A133K29611d4850a8746A16205h2450n0707A5225c0470
287b0351h38j27B23647g04j90935B19248i1618k31525B56557i761j91145C44371
300F1612b05860A19913A3094a72668g5981D6981J3979c693H0069j4970h0048b6350
313g137q5940d1960A18838E9260f6209G4224G40f9106H4603a24839a7800B14640
326b04897c7020B43812b07944g404B44656a86660e7597B12700a42527q8654A89475
338A31395b19627A52840J13879b89044d1744A80168c19861g9400C47977c0763
349a26449B76957E5809c47465A4601M8518b50502A56091L8643a25304A53698E6706
361a73838a4314p8593d462I9279f5032I3741J1840i5849A0771K6308h3876c8633
374D0489f1261J5340A30324c4718R102A87715h8253c0118I8498b81277a1412A82459
387a98537A27421J86975a37668c1123A36247b71552L1397B29737g387j56904D04203
399A56295c20254I5300g663l35423B3823J40076A1905K5069J45540q9284b70571
411e8377A31620b45976a092B90562e8902J8263A21379g3097n7885C3834J7264
422E1098e8006C6807J1025e6225B863e7892B6819Q9019a08066G2577N3380b25931
435a2038H6230a19492E8223M7471B5334i314l0869E2744a29689k7696A69095C8931
448h6468A31109l3451a20367K3237A07553e5518j25932B05618r6307b23845A12700
460B02861b14205Q0448B57951e0568k72578B87279A43491d19991B49085J6586
470B65671d25351H6167J64279b96881d9791B05221c3263n1945I6643J0588a12952
482g3673F2026d7515j6111F6658N1422d4993j8828A40767i5953r5569A41311A6353
495f8671A01914C5084A633f1601J6485E8960i8326B0893J57700h6722R813I9840
508d474j24487A4622J64618h9355j2068B07802a24351q5797B19265B6624a51719
520A65030j7536a83644O0341A46354a03578q8400B79338j37257a61637A19037
531G7042b51654J14173A36777b2895j08511B96244j21642b68005E8227M181b78578
543e010A06821a7154G4380K4677m2405i1561j1738E0748e6182k5271H3695K849
555H6544g371l9950F9089b078j33646I1677D4106a50509D7012K4960h2580b5881
568A09548l9666i5335C8498L5660a84351d1047G0941e4323E2753K8686l621I111
581a38271E1404e8257j80106A64131m4407a37645A68386j5850a77145f7624F7536
593a41488N0556A86977A5907f0834A72942A3720a12653a0885m4591K4561m214
604c5129A8747Q6297b6953G5176J0439a57513E166j318a61785F0642R880e791
617A12374D2506d3777L132k258k7874R817H3920k6712D053J02139a2099p8052
629i0151b2180l6633b8915A9005N6925j3512c4999F3507a5942j26639D9623a584
642e3848A06874A2470a4770B5301c3836a2978l2363C2286J3109h7145G4205C0199
655a30184H9530C0933a04886A05165m9110a18283h42F3858a07418c1242A81531
667e0027n591A90027a20146l8367A25125g6147k354A57545G2941d3254D574N0588
679E5162a19707j1724A31668b7293l7708B20679I439a06034F9957d3182o5425
690a08607b4188E2659j8773b5363A02038B6392a14189D4451C282a04354A5142
702E2174a7119L254H3435A0238g4009H7632c2270q2571A00332e2526m368A37969
715c7216C74P0787g2340d217r414k3161A2638c2320G6851B9897f3127H4161a3883
729i4527E3954E292g0432C4736M3608g5143b5788A48114i3331R601A74105i1355
742i9162A28120f3442J632H7549C5607b1868Q755H2535e9941p1599A13958c8120
755i0294A78513G488f0154H8865d7134m7542a6274A9108a2925D790J12409f965
768e0096F0866h2362O562F1664D315a5120C5898M5565e0210k8711A28061g5971
781a06803B00555h3652m1849A90883e3984n8142A21530C2435g4961b699H2441
793g7653l1922A40651h459q0146A58217B0938a00182B3440a907p8913M0357H9858
806C2470a7951A04852d0907l6715C0492a09969f981H3226d1042I2065k2246e8364
819a0527k1363q05m4413A3190J34195g9247C3068J53640a81943g8305A40468a43949
832i5489A74063D8488a06577A08086J0839b20026c2941A56504a74517e8860B02918
844E93g1988H8272K301a70025P4073A85833a38658J7866B98572d2241j05498A98044
857b1674j57772B6455M0532f2144J9118A52577A3605a16091A00357F591a21410
869C2997O527a5230j4566C1942J9787g0307E875N5036b2359R910j7941B9920b8309
883a16962A38976D5000a23178A66602D4866a73290I601J1871g4708K3435A22239
895A37924a19896D9421R1756b48606a10911A64479g9748q019B27226j02194a85559
907C2222R4182b79084h5135B33057g7721L5719B22506C2914a68629a8216A00954
919a72391P0721B74390c9566r3475B40074c7771j61476I1349A7493a03373B3708
931A11614i046o3554H5877i682j02344G1097B2601d1003C2236f923b387j0046
943a2433l277B5170E476O296a4097A3989o476a06706F7177k11a42166A09745j0914
956I8831a62855D6957J9291a16796b7071H0082C9775h3693E0142P5673a71141
968d5655A60080a30527N1475A87255G857a30258H9386k620a84652e822A67752
980a42005c1579A94499g3003j8659H7293I014h7764e209A12608e3850j5174A39741
993f6840k8641A25140d7034R794H7787c4463a260Id6963B1923C996J312J1789
1006A7097J0798j438f7349a444A8037h1340B6511M0722a7199I85N3832H828a23829
1020I216P5681a53324D7615
##PAGE= T1=0.00032
##FIRST=     0,             0,               0,               0
##DATA TABLE= (T2++(I..I)), PROFILE
0@@@@@hH@h@Hh@@@hHf@A@@dHa1A6b2B9c5D3e2F4g9I3a08A29a48A73b00B28b59
41B94c33C74d20D69e23E78f41G06g73H44i17I92a068A134a193A236a246A200a057
61G42a10j032C700i349B3795g3136E24742J926690a569210O47416B979105b121479
74b637371C003199a55671j847820B431757D44230a742383A046356b4994j538327
83a563321E87108J0150b84512C88429j93324I2513B4675h37571d8626E37464d66601
95A35132N20856c21275g7663I1965d42868a4297B09705B0460B617c866B58400
107a04783l10107B26466q1090a37685A94531b6297l5086A99105b02059n0459A40246
119I8635l255l7507b01276A26129J1120e31570B1783M27772d03424A19323M34062
130E53385e77192a6344F21421f08705b99743F26947a41152j41978D23561A15725
141c53075H0375R3047c70750f5085C57241a32398k915C41596F0713c25866B3325
153A57564c08573d4118C56166a52083A8214L59439b69518M0929A63525a34049
164d0397A06641A8057K00232A6770b36030E8125a8779k12254A42209j2149a85155
176B72593p8016d63807E5348J41358c33612A74426n5949b17921C45039a19818
187c83874D11083f7737k37610D46448f7132k81791C67254g1293l51896C69420
198B03297c07349A99791p6681b64886C0080a22132p877B85965a475q318B22171
210a27989K1317L3110j35594H8847L1792m3221N5811f2868E7273B6142c33254
222f0143B28486b0959k452A67036B9110a09989D454g7237o0908A27167p475i0472
235d4517E7682A3712a52615A6142J98094g4565B1184Q8169b62216A3038J03804
246A16842b28609A52936J02180g5620C7526e0660j04307d0354q0534b73A68576
258I0397L1211D0148b06979f2979E2254b56771c8909C67430e0291b0597C13099
270b34553Q0004B32185c02568a30208C30167g1315c2403B02111d9201l3730A8097
282e7232n4790h607H4192A6051a606F8206N7289c0793j69301G5561B2531b59920
295A74720J1152a89940A74421l3252b77611b7790I8469a45715O0143A57329m8585
306A08744e7523F6477B4645a47414d784b106n6451E6445K2155q411d4922r016
318e3938E7268f7767a4665A4841f3238A44843d3944j11903B19271c9128j28233
329a67361B33191e6174j55313B00768d780k68990A94122N9678b51683C3399K46099
340B79498c17183a50262B51363b04221f3625C71484D637a78736A11567E2392c09318
352i5754B36182h8865B5354K81232a29066N2643A26123b17957h7081H9742a4827
364A07735C8812b7048H1980f4996m2449E3453b2428p2183H1623C5119i5627A53448
377D4264a47991A78220d9340j52138A62607a71420P3430C51065a21446a4460C49880
389b21501J7957A46494b15221M2902C03735A17138a33661B36011j05670c76933
400h3803A07012b01560B2105K64389G5348f9695G8365l0295c19887a00624B41388
412a48317a3435C30871h1810l9669G6409h4846K201B2530N6339A6994e0186F3584
425a3887n8297C2069j867K6905c0531l405G8980a31251M2305A45593f663p847
437a4510A08147B1065i6918K6424E6445i2334j4672B14613G0570i3418H2202B6771
450i7486j7025E1847M0348a65389A14726J20981b66416a0839B66658b36205O2268
461a73937B70301a236k72034A94137K5824c37053E6372K75771c33699a09001C31525
473a70948N318B63502E6036a74664F6395O5282a72514Q2751A19513d7093a3863
485H4517m0605D160a20563C9917r15b18968A16259O3457a52807F8007K2499a21035
498b8188J3157A4901M343f451A08950a3700j30994E2646K4214a30448a9949B14862
511g8012r7731B04053e9526j62961B41673H0144a61648A09423k8478a51594k083
522a53677A09535k4843a78880A92643O0539b82371c8835A44817b72064a08750
533B48486D0835h2754B05483q7773b89102h3366A11294a56126b4247A95109F0054
545g657C9847j7242a52507L2643A09397b5605j9769A30681C3979c293m9596K1754
557c1135G0258a26233a023A59094a58548a4709A80498a06790c7794A47610C300
569i6672d096B6867a03485d2518A03119D2641A9382K2734J140e6423j20632D3203
582A7359a69526A92324j1852a44841G9738O766a89182Q1708E5666B491f4175A48670
595A33758a39694E1429K6006b13251c7310F1358e4466C9708L5861k6699H076i7
608E960a18895e2676D2868e0086D8815O4889B2565p390a4227m0332m6642c1245
621C6549d8623A11345J6002i4265E6674e479j80864C4392F638c7220A20286D4141
634A1761a0140m5731e452p6611a2541I4731a8950B5408L7303e2488J0793H819
647a7713l0381F4110j3318i9593F5301j8163a39917H9176l5451a13607H9937B8293
660a07764a247C5399h411k4116A11982E0746a49678H5140G663b35983A19028j9201
672I9827a37712A48278k4860a54853c4984E7247a22638M5204A61091C4147e3525
684A48138g231j36561F846b4705k1200i833G4667L0217g7312C9637K9089a88076
697B6638N5533a43466F0471L2904e2544B9045O221a4297k7720c037G496g5844
710C2407J4337d8219G3006C0181e6456A5706b6170j0906a2802A8635O421b9126
723I0864B5871a08097G7334a6719r8043H3589a958m3837E6180B1201a5768k9286
735d5054F4974A2746a43682A07669D6950a82353A07484l8587a32982I1385j892
746H9493i6798b0182G0339g1396k9879A13977A5653f9964A42513I322i3994B8676
759d9458n400a0929D3853K8823d3256G7619l5789a61687E1276i40j35039A27454
772E3522g0755G4831C0391g3894K6654E8357g874q4384A16844A9183a44954A15700
785E1850a37155E5494M0582h7725J8639A12994c3576j11386A71361D8486a46739
797A50997A1730a61343D9413a4505k6500B8180J7134M3282d3337a4673B3629a30456
810b383C1645c8610A04865C9034a5721E1981e8274l2480B649J2405e4449D7250
823A66731h3535d0417A52177a78887O0016A62043g4504J4660A58934F5528h4262
835b3488A08183a42243p318B24911d6845j07025B59652C8461a82094H5679l1983
846E3696a76563f8129A62767b2523r1798B17108D6179b06894H5824l1689a78522
858a7162A47569i427q2020A55226D0754a93324I2143C9748a60979G8837l2146
869D6691c6926B5665b5536E4338a8001o3753I9885f342q1520C2740A3374b4244
882c0424G8050Q86i5555C3473L3587a59192e9001I3807A789e4657A24248K2761
894A47009a74791d2709A36398b26777i8998B24842i986m1266A53896o6278a73399
906a17767A44794a29827l3704C14327E1497a79863B01758C4402b65641g436A20229
918a05160M9988B35458C0597a72421A19905B5179b06064C1565P9465f2128b5271
930A36592A3670a49794H1413C8289a61583I9505l7116i8654F8590a7777k1393
941c9170E1293e5668C1436J8174f0789A3548l16c1575L617C3046L5849f6240A0095
955A04735a10739N5235I7712d7911k2356A01819k0705a15491E933J33894a72327
967g5946A95744i3207J5410A77932C099a13177A5364O6946i4069P15A90852a9887
980a54502A99604C741b03611A13300E5345a30082C4456O8418e3968k711H8189
992b5993o1955H6573A2108d5629D6701f284p929r454R944D3496a8888B9640m970
1005B4670d0646D8315f7212R000A01377f9858e415A40108f6046b8944F7253e2344
1018g7344A1855O3405d2950i204A56119
##PAGE= T1=0.000384
##FIRST=     0,             0,               0,               0
##DATA TABLE= (T2++(R..R)), PROFILE
0@@@@@@@hHhChB4c2D0d0D9g2H8a07A27a49A81b14B53b94C43d02D62e31F11g00
32G98i05A024a157A301a464A638a830B042b273B523b800C100c428C790d183D613
49e087E605f176F809g513H299i179A0175a1314A2627a4154A5962a8128B0771b4057
64B8203c3408C9311d0342f249k073020G87792J323045b398362G72313K262510
74C034823b838488J409740B574425a582731L59447B340332b86962n35436A458286
84d44350q03309D14975B8504b74898C19329j58371L48353A34426g64879A13715
95B20583f45478B51706K33044b17128B19331H7141d24543d9063I9616b9996p6833
106a06829H8074K38648a72931j12727A45252c0098l762A30048f0426I2825J09181
117B02006a46534o8262a5048F4849P4546C325a19254B95789H3819e34706A34745
129B13874e30326C28172P1437f43041B88858K58501g14061a19518E14353c51583
140a97890D85445c771k51394B88004F4160c92822D9706J36796b14128f1880C09951
152A00314b48261A11926M4149d22387C960K48966c27827A85838K26847b98308
163a6640A20592b49171G652d0708j4044C32549D307a58073B11326a24783j40465
174b65248B21405i7319j25185D79111E6514c66777B72724f5418k00510B74591
185a87200c1418D46001c53881a36421C96021c39121g2783D24879b59338i8027
196C77400b59982m3962C18128B0755a81764B47424H7098h4026D8232b18655J08388
207a10267A33585f7950H1976J11666A9833K787a30797m9168e8122b1323A26960
219C5240I494K36052a2998k59711d4376F1652d3590J4560A41221m4909e1595F5144
232f4422j36925A19710l597a21283A827J07005e5119j11146D0278L9433d5831
244A54741C6126a76820H7369f2897j65222A09121K7673F4510L4756A1912g451
256a07577n9322e5988a9570I8557J00381E8679f8827C9704C324c16674g8788B16593
269a41957I1153K36616b16584C2383J95771c74568i2412B29650a69151A864K25515
280B27379d5921a7427A16703h2569n0314A6704c0388Q061A64N86K23372i47j92009
293a92956B17368i3980k26132B57163a1218j87082C45180E9676b05024A20772
304A2503a75492g2332D8331J1323i58H1964k1094g8356b5396a1493q1068c8295
317A16070n7640f2179G0492a558o2535H2922a26923a6103B15116b06253c3430
329B42204b08369g030B44263a87388e9388B13280a44095q5751A88073n7421b18060
341A52813J13443b87085d3945A78158c16214h0865C47487c0239r7391B76135E6994
353c45933A5788M7179b49059A56125L7327a22770A51152E7998a73468a4615p9020
364i3635e279I8218f4709I2362J3054i4920H561K9017h3184c9578C8479f0036
377d5892A27231c3152J0112A84757i0710b8467I5039b82458a0054A80832b00354
389A28843J85580a40751c0699A36605b73045L2752B34492g776j58230D05165A56046
401c21905I7255f428l38658B3035J40907A0838K5295J47279q8850b72033e7545
413A32861b45694c040B90130e8780J6892A21761g2258o0294C3514J7162e7832
425C6620J1479e6237B405e5893B7871Q7266a06100G2567N1078b25953a0582H7029
438a20514E9433M7897B4838i669l1276E3731a28224k9498A68360C7343i1057A32005
451A00429a19601K2949A07406e6297j23458B06028r8022b23736A14025Q7610b16715
463a32325B57528e3235k67837B88715A41451d17734B50735J3000d24866H7392
474B48552b96867d7551B06828c3868m9566I8541P038a12684M1242E8775d6676
486f2971F5023N2878d3975j9781A40329i6418r2358A39550A7074f7861A01675
498C4436A253e9701J4851E9757i7512B0069J58164h5050P506I9925d476j23521
510a27997A1589J66927h9278j2087B07551a23937q6439B19755B5659a51023A64821
522A48736a83289N8806A47546a04528q4933B79224j38535a61153A17331m0261
532G7070b50692J15042A35507b2043j08938B94625j21173b68207E6818O947b76135
544e370A07205a8852G3212K6482m1273h9507j3816E2043e5481k6483H0707L655
556H4362g468l8723F9929c413j31053I0788D3038a48432D7280K4757h1843b5415
569A10037l9676i6274C7693L6544a83357d2564G1851e2369E0693K9205J386H269
582a37208E2122e8735j80637A65724m4031a37774A67282j5481a77677f6485F6635
594a40287M8870A87982A6731f3508A73032A2906a12671i627m4651K3240n444A9789
607A05154b8084G5567J1636a59706C867K996a62086E9753J1808d951A12091D2258
620d4484J502o51k4809O526H4506k7421C805J02044a3627p8595b2955l5235b8477
634A7863N9518j3340c5785F1712a5489j27375E1150c343n0831A06756A2161a8158
647B6255c3710a5903k9399C3642J0167h6416G3410B8886a30405I1169B9331a06083
660A05234m8508a18621b09F4731a07895c0413A81246e0707l380A91151a20825
672a57357A24601g4153m100A56031G2464d3924A048N4399a20513j2470A31519
684b7111l8549B18281I188a06834G0665d2415o5725b4257E5325k1809b6139A03246
697B8474a13188D5187E027a05661A3616L9166a6909L866H4831A0290g5719H7524
710c4172q2280I9950e2757n240A37890c6956C37P1776g3631c928r847k2008A1668
724c1141G6859B9890f2261H5377a3567q1300E4394E969g0464C3652M4313g5961
737b4156A48428i5560J3947A74226i1949p569A29044f2597J24H5867C5522b1031
750a3730H3221e9607p1405A13215c8930n0436A80328H183e9330H7969d5185n1100
762i6285a6180B0473a3098E445J12128f745m5144F2772h2951N678F1771C774a5503
776C6975M4888e0832k7305A27540g6768l0771B00282h3830m1442A92270e4240
788a13677A20926C2375g7738a852H4144g7594l0352A38992a0104p8119A57419
800B0781a00317B3711b133p8121L7914I0887C3804a6991A06035c9623l8970C0765
813a10108g289H1132d1194I3042k5143e8091h690k1983J18m7167A3356J33166
825A46522g9796C3249J52290a82209h0470A40942a40871M3569A73568D9613a08266
837A07226J0946b20284c2894A58498a74190e7341A99976A337g2525H9108Q30a70987
850i6358A82887a37925J7612B98891d1772j06156A99428b1833j57441B4962M2245
861F7207f3244K0239A52183A2745a16639I9202F704a21049C2810O723a5915j5029
873c0944C2152J9748g0453E588N4196b1856J0152j9917C1548b6611q8023A39195
886D3465a22511A64644D4740a72841I959R241g6312K4252A21308J6526a18680
898D8079R3905b48324a10618A65899g8591j0056B26954j02739a86228C1447R4939
909A26386b77445h4965B33676g7465L4828B19995C3782a69772a9102A00720a73913
921a01313B73853c9203r4607B40708c7545j61330I1061A7230a03253B2476Q9534
932A12010h458o3897H5456i877j00552F8928B3647d0729C2502e740J939r293k053
945a5147B5028D064N939a4650A4099F899a07749F7199K19a42380A09367j2206
957I7161a62299D5076K0447a14890b8277H1849C9296h1789E0812P4223a70655
969d5824A60478a27751M8151A87564F914a31915H8272j064a86995g380A69142
981a41149c2021A95660g2463j8211H6138I250h9985e503A13601e2105j6432A39878
994f7476l0919A24591d5591P215H9114c3283i00b11m7054B0182B056J204J3509
1007A6769J1837m316f6941b360A7474h0696B7498L9316a7566A335N2959A0125
1020a25267I136P5194a54087
##PAGE= T1=0.000384
##FIRST=     0,             0,               0,               0
##DATA TABLE= (T2++(I..I)), PROFILE
0@@@@@Ha6A6a6A6b4D8e6E6g2H8a20A44a70B01b40B88c44D00d66E43f29G24h29
29I51a085A232a395A575a774A996b236B499b788C104c450C829d243D695e190E732
46f324F974g690H477i349A0318a1404A2620a3995A5569a7388A9512b2035B5088
60b8864C3676d0030D8826f1793H2736a21739B16812i63168g7820B630848a666385
72h47126B908485b063039o11417C022317a82408j786525B398578D65827a756011
82A057609c9467j507328E73687L4408b95676C99064A88032r1145A9756h27942
93e7407E39675d69945A39043N12848c15902g9716I5732d44959a3519B10681B2160
105D1c73B57451a03277l10302B26449q2075a36420A91428b3664m0432A93859a96926
118b50058A35549l5205k271m4906a98388A27949M816e30547B3116M23983d03730
130A16928M35758e76739a8520F19176f06069L02942F25324a36972j49992D22128
141A16783c53638G8414R6535c69709f6538C56282a31960m268C41092F0226c25299
153B1527J34521c06673d5632C57336a50215A4280L62908b67653L7799A62943a35294
165c9595A06093A8232K02423A8103b35202E9383a6079k16020A41178p234a85768
177B69954p3747d62730E4074J41896c33063A73979n6413b16558C42378a19514
188c84209D09945f6482k39649D46681f8316k79720C66729g1390l53024C68491
199B02819c08759A99075p4808b65319B9550a19380j2574B86049h02r804B22364
211a24837J8518L2813j33151H6715L5162m4767N5282f0033E4042B4619c29993
223f0479B26253a7299n131A66180B8964a08983A311g5298o0049A25314q408h7389
236d3347E5136A4710a50628A2384K01820g1332A9687Q9888b60077H964J06975
247A15939b26875A54271R9962g5014C8298e2710j04740c9171p9452a596A70135
259I1784K8766C9454b03387f6256E4159b54160c8928C66542d8072b0118C10754
271b33205P9263B30309c02257a30153C28717g2811c1633B01787e1135l1277A8056
283e7131n2618h165H3911A6244f52F8377N7017b7844j73525G6360B0245b58809
296A72919R258a87663A75777l4996b78257b6813I7734a46393O2597A59012n3363
307A05649e6905F8353B2749a47756a405j355n6796F1929J6509j2427d1200j2750
319e3950E2773f6195a3279A0974f1047A47780d6208j07969B20875d3055j24868
330a67923B33422e7197j53665B00341c796k67464A92990N7637b49609C4431K44373
341B78804c15675a51156B50787b03489f3375C69558G105a80239A09210E0106c06190
353i6065B35381h7149B3620K84700a29139N3108A24683b16310h6230I0650a6245
365A06187C7943b7620H0891f5108m2296E2391b1408p5004H0560C6539i6061A51591
378D5605a45312A74719d8983j50879A60160a71893P8162C52402a23893a6104C48951
390b24060K2186A48736b15917M2009C05175A17115a35777B36786j06214c78698
401h4474A08174b03445B0033K66453G4911g1769G9104k8936c18984a01911B40709
413a47716a4719C31036h1443m0994G7805h4173J188B1529N8749A5741e0861F4932
426a5473n7899C4836l105K4571b9241k778G7132a32716M4987A41404f466o774
438a3240A07767B0895i7330K8177E6347i2708j3230B13603G0643i4877H3359B6901
451i8325j5245E2243L8881a65958A16908J17258b64647h605B63453b37889O4237
462a73652B71027c058k70016A97028K0839c36185E9155K72226c34873a07444C29374
474a72161P821B60773E3476a74925F7648O3017a72945h5776A18125d8853a1749
486H6782D1751D770a20741C9534l05b17561A17782O1772a52619F7648K2511a19889
499b8771J3113A4115M577h075A07855a3249j31097E1412K6282a29526a9903B15347
512g7620r7531B05310e9633j62885B41947G9472a61118A08153k7403a50079l373
523a53452A09644k5123a80048A92477N8580b78789d1566A44034b69676a08145
534B48257D3336h3609B04699q6793b87171h1688A08979a55353b5368A94683F0260
546g403C8274j5495a52670L3883A10014b5688j8963A30655C4864c724m7134J8901
558c1957G0683a24492b66A58872a57804a4266A79024a04435c8530A45970C407
570i8470e660B6274a02247d4665A03955D2849B0224K0883L678e5043j22603D4334
583A9299a70171A92284j0098a45469G9250Q846a89495Q1957E5567A168f3685A48448
596A33978a43296E2287K6006b12314c7371F1475e5792C7779L9609k8633F721g89
609E913a18463e2250D2001d8882D6690O8185B4425r700a2040m3023m5276c0869
622C7057d9642A12154J5565i3343E5690f768j79268C3055G713c7780A21531D6165
635A1678h727m5861d467p7488a1232I5145a8903B6488L7268e3479J1598I024a8262
649d8687F4511j3801i9237F5237k0075a41316H9405l6169a13698I0208B8984a08283
662c181C8227a0948k3259A11833E1442a48505H4879G421b33968A19797j8759a37914
675A47690k3574a55570c7258E8780a21317M3198A60660C3782e4281A47927f425
687a43687F682b1580k3772a0667G3830K9582g8280C9627K9886a88604B7496N4277
699H1773a43490F0262L3670e1997B8975P484a3110l0637d611I444g7297C1837
712D8540d8424G4542B9446e6196A4324b7279r480a4707A8573P083b8553I1258
725B5350a08289G8737a7045r7980H4616h01m5483E6759B3138a5349k9364F5520
738A3345a43172A06365D6650a81890A08232l9297a33015H9214J242i5269b2657
750G1555g1167l1184A13357A4820f9074A42402I432i2630B8780d8131p559a1353
763D5003K7232d3173G9094l9187a60650E0990a89j34949A28493E2586g1443G5703
776B9752g3598K6060E7558h479q2487A16382A9547a46616A14390E0830a36485
788E4716M1877h8203J9847A13132c3634j11031A72046D6729a46493A51955A0322
800a59965D8791a4640k5749B7309J6706M3658d3241a5746B2643a31315b114C2093
813c6915A05065C9261a7379E2311e8124l3852C087J1769e5663D7941J17577h3763
826d0523A51294a78066N7911A61320g2165J4198A58139F4316h3681b2662A08348
838a42157q207B24379d6899j05845B59742D1072a83204H5289l1942a76902f8783
850A64138b1721r2330B17789D6547b06694H4999k9077a79353a9013A48205a1253
862i2188A55274C9859a94358I1900C9757a60533G8925l0967c7010B5352b7184
874E4326a6731o3896I9128f511q1371C2096A2624b4476n626G8483k77i5382C4821
888F4838a57262f0704I2659A915e5118A23350K1515a72661d2964A36464b26170
900i8724B24843i312m1693A52040o5076a72912N4472A44130a29497l1980C12409
912E0661a80676B00776C3602b66011f882A20850a05362M9210B35365B7597a71756
924A20819B5812b09374B9981P9590f1760b4872A36315A2661a49310H0742C7150
936a60348I7148l6496i7842F7892a7231k0566E0833e5846B9682K0858f1583A2082
949A3988c2736M264C2448L7891f7786A0194R3656a10114N4050I8373d6475k3044
961f9519A01597j9906a18238F276J31785a70036g5937A96882i3854J6449A77107
973E745a13235A3642O9251i3660l89A90522b0401j33058B00235C663b03770A12791
986E6139a31193C3596O8804e2608k982H7667b5315o4385H4898A2239d6103D5940
999e128q077j2592J1635D3553b0117B9599n136d0873D7997f8012Q476A01666f9601
1013d766A38996f4181c0831F6526e2522k5883A1181O2320d2934i287
##PAGE= T1=0.000448
##FIRST=     0,             0,               0,               0
##DATA TABLE= (T2++(R..R)), PROFILE
0@@@@@hHh@hA6b4B4b4C2d0E6f4G2h8A03a26A50a68A98b26B62c02C41c89D45e01
32E65f33G11g99H91i93A103a227A361a506A665a838B028b236B465b714B993c297
50C640d020D450d934E487f128F879g774H847a0180A1866a4075A7095b1432B8130
65c9546F2257a22219E83835O6124b240755H78772J157628b335470G26614K335409
75C062023b856991a403107B543549a552248L14485B349513b98078n08360A443115
85d33200q23341D23367A9963b68814C13471j47240L32748A40652g65946A13772
96B16837f40397B46448K43313b19119B20201H9873d23972d9856A02236c3440p0868
107a04308H7115K38369a69843j15187A43940b7653r795A30842e6918H7449J12063
118A99512a41019p5857a9513F8868P2042a585j14242B93837H1804e33027A32254
130B14199e26974C25950P5722f43328B84341K65651g11419a23145E13703c49929
141a98761D84409b994k52314B88833F3702c92386D7403J38701b11981f2422C08040
153I9735b46014A08993M7037d18804B937K51834c25840A80609K31881b97282a6720
165A22200b50032G826d0167j8145C33578E236a61488B10761a23442j42878B20508
177i3954j27601D77358E8151c66207B69666f4102k00645B74356a86134c0892D47188
189c53436a37775C96658c39598g5385D26062b58802a00683C78550b57279m9004
199c06283C17679B0757a84222B46548H8340h6276D6098b14188J00398A33808f6437
211H0630J14911B0660J10a30019n0897e8571a9932A25113C7063A0124K31674a2729
224b71081d7814E8737d0792J0764A38986l8755e1801F2244f2120j38599A18486
236A15826a18699A105J05928e2536j12246C5894M6209d3695A52089C8443a75332
248H6488f0824j66577A08866K4433F4566L5420I510h132r8024n9905e8908a7441
261I7687J00169F1944f6311C6976C525c13991h0642B14986a39372H9411K35986
272C25397b14641C1837J97989c71658i2236B31568a69174C434K25043d7403a7279
284A18998h3042m9531A7503c0327P607c0l31B23800a73j89276B16811i2785k25775
297c18560B54433a3347j85900C44278F0274b05581A22420I822a74448f9766D5028
309E8253E73Q1649k4611g6248b1905P827p7995c3125A12446E6193e7796F9444
322c269n9600H3669a28454a5760B13201b07032c4525B43077b07150h225B44887
334a86098e7737B11604a42959q6020A87425n4183b15320A49601J15685b84544
345d3647A77817c16432g9423C46537b7436r7704B73957E5576c44035A3178M9893
356F3071b47925A55343L8444a23745A50357E7214a72913a3895p6686g169I9909
368f2622I1735J4684i1801I142K5233g9804c9016C6522e8400J1418A23371c2023
381b0566A81300h9502b7077I4810b82986h272A81686b02739A30546J84198a43378
393c0297A38725b74643L4529B36219i077j59150D05265A57228c22628I4174c902
405c45680B2938J43311A1573K3496J48498I1648b70320e8064A33438b45049c402
417B89101e9193J6585A22239g2120o0383C4760J6993e8148C6807J3090e5475A707
430e4714B6716Q8507a06331G2333N2398b26940a0422H7189a17056E8941M8606
441A07547B4164a0782k8454E4877a27386k9717A70100C8189i0886A33041l4617
452I8424a21701K7643A06943e5318j23919B08498j01736b23525A15512Q5856b18301
464a30003B57618e3602k64858B89210A38501d16581B51230J1047d24542I0930
475B48391b97294d3554B07306c5781m5492I9226M342a11207M1305F2050d9746
487f3093F5601N0257d3899j7633A37938i6018r2870A40132A7512f8584A01905
499C3699A721f2223J6132F0159i6643A9883J57159h6319R617I9215e101j23097
511a28198A4182J62409h8731j1969B08546a23529q7467B17654B6862a52459A63783
523A48594a84001N9808A46997a03368q6286B78122j36725a62292A18104m1857
533G6247b50064J13459A35741b1889j07812B92455j18883b66892E6385O508b76979
545c314A05956a7751G1851K7863m2741h9115j3438E1236e4908k6218H2171K999
557H5170h678l7439F9634b603j32217H9839D3234a47137D6648K5438g8386b4723
570A08711l6508i5432C5930L8637a82347d5107G1767e1574D9576K9968J033G928
583a39574E2772e7699j81080A65630m2597a39208A68535j5946a79998f6153F8702
595a42048N0877A87073A7158f3101A73426A2492a13312i744m3791K1343j401A9635
608A03814b7095G4441J2040a58537C110L651a62534E7494J4652e172A11357D1956
621d4280J421j003k4311N157H2420k4129B423J03270a1142q0365b5148l2393K7023
634c0518A8510N8809j6664c5532F1569a7712j25414E1396b750n4163A07545A1737
647a7843B7617c3971a6362k7664C2274J2307h6914G4723C0481a31270I0606B9533
660a07983A04592m8072a19189A35O4652a07985c0258A81401e0768o587A90753
672a17981l9966A24795g2988p162A56701G3197d4471A155N3530a18703j4951A32132
685b6893l9923B18015A1080a07200G1555c9709o8012b5792E4510k2338b6954A01792
698B7396a14750D4942F610a05300A2999M0171a8753L320H6700I734g6099H8744
711c0888q7148A00133e1390p964A36714c6533a445G1709g3570f441p369k3500
723c7310A3409c0476G6007B7744f3516H4418a2630q2453E4226E824g1692C7034
736G7956g5232b6059A47329i3785J1612A74887h9209j1637A28004f1014j922H7257
749C6853a9764O979H3967e8217p2278A14369c7214n5141A80636I071f1107H8627
762d4761n1180a4180B0071a3037E080J11942f392m4029F1845h2393K717F2511
775E187a5729C8387M2881e0898k8655A27861g5552l2566A99915h3034m1757A92723
788e2686o1405A21297C0980g7070a756H2880g5855l2971A38582i013p8862A55178
801B0085a01620B5257b272p7934L9309I0397C3306a7790A04626c9074l8837C1544
814a09911f582G9427d1017I2707k4392e8070i447k3303J35m4935A3278J33854
826A47132g8013C2916J54431a80495h1831A41499a42437M4466A72682E0443a07402
838A06549J2329b19387c5769A58188a74852e9252B02982A712g2728I0326j277
849H9049a71578P4771A83903a37622J4652C00413c9792j07330A98551b1227j59009
860a80236B5156M0540f1179J8994A51424A4306a16935I9675G605a22234C3282
872D1410a5888j4249C1493J9439g0044G325N3918b1962Q164j5381C2453b7854
885a16325A37065D5363a21367A65100D6189a72294H881J0854g6155K3776A19621
897A38929a19993D7681R3574b46787a12249A65755g8584r801B27268j03004a85476
909C0198R7498b78513h6808B33049g4622K9810B22654C4541a69667a8566A01063
921a71785O8150B73856c7407r5858B39807c6067j62479I0964A5848a02759B3108
933A10003g484o5051H4960h570j03900F9871B3785d2062C2619e878J143o560m973
946a6268B5352C842P603a5256A1912k984a07086F6373J263a41764A07549p832
958I9717a60323D3041K4565a16726b9518G9923l6774h1944D9493P9592a69312
970d9190A61346a28439M6932A87149H824a30926H7901j703a84565h709A69995
982a38238c5266A93589g0784k1975H7251H574h9915f496A12291e0202j9705A40394
995f5459l2836A25770d3711N347H8705c3078b59D14d7558A9661A819K319J4766
1008A8904R124k670f5843c640A9315h0496B6166M1621a7874A225N2535I721a24395
1022G710P5772
1023H3482
##PAGE= T1=0.000448
##FIRST=     0,             0,               0,               0
##DATA TABLE= (T2++(I..I)), PROFILE
0@@@@@@Ha6A6a6A6b4D8e6F4h0I6a28A55a84B19b59C12c68D32e04E83f77G79h91
30A022a166A323a498A690a904B142b398B682b990C330c699D106d549E033e562
46F144f777G474h241I086a0021A1062a2225A3534a5015A6709a8669B0965b3698
60B7009c1127C6397d3407E3215f7949I2641a43543E22152a185469g6147B625892
72a660509Q14743B895753b050477o19079C013394a77616j785059B390402D65940
82a751186A054537d1154j503462E74130L3909b96781C99994A90474I3867B0180
93h20655f2962E39162d63920A35776N15722c14785h1525I8758d46335a6208B12799
105B1704b637B036K54004a02545l10317B25604p8869a36153A92171b0229m5119
116f5348A88054a89575o0212A29567k5578l164n0084a97770A29048Q31e29272
128B1951M25273d00623A18413M35931e73792b1564F19343f02853K95293F25646
139a33685j53797D21281A18963c51278G8452R5318c69278f7284C56502a30859
150a35740C36381F1892c22999A9944J35140c04987d4798C55394a49527A4574L61944
161C76518b64878L4581A61853a33950c9662A05628A8091K01913A9862b36592E7830
173a4872k18183A38781k636a85599B67606p2401d60244E2142J44781c31646A69888
185A17649b16486C41509a17495k68016D09450f3449k42591D45950f5241k86464
195c51705C67179g0031l54248C68358j63658c09641A97350o9535b67879B8476
206a17160j6791B84600C150a0887B20136a22937J3970L4847j31806H6082L6322
217A22404m5934N6377e8391E2622B4051c27897f1700B24214a5874p511A62489
229B9901a06455i05p5357n6054A23171p092h4643M1208E2280A6573a50277A0171
242B13657g0499A7636R1391b55622I922J05444b25080A51857J01003g3838C9279
254e2393j06281c7051q1498d082A71872q1837K9405D1379b01986f6523E1582b51314
267c9958C61892d6105b0338C09160b31085P8470B30258c02185a30806C29015g3995
279c1594B02785e2821l0552B0525e8027n4234f889H3640A4255B30O7542N5221
291A22993b9287j69074G3812B0478b57292A70337J1273a89139A76108l8963b78656
303b5696I8173a49300O7705A57058n6744e3423F9643A7922a48474g2o531n5167
315f1770F5735Q823j2152c6773j9823D9990f1997a3177A0262f0141A46457d8187
328a54299B22581d1211j27820B32676e5693j57111B00850e272k65811A92098N7760
339B49858b47836C2146K45839c12983a52027B49460b00107f4300C70780G768a76193
351A09217D9691c04580i6347B34162h7866B2759K82633a26644N0935A27289b16000
363h7010H9601a6236A05855D1156b7704H0611f3711m3024E0830a9413p4932G7096
376C9861i3411A49054D7111a42401A70262e0320j44906A61152a74411Q1377C53933
388a27056a5788C49340b26916K2718A51510b17671M3097C07336A15667a37049
399B36717j04993c81295h4289A10310b03888B0344K66883G3898g2657G9074l0674
410D8400c19639a00117B42765a46941a5824C31462h0141m2453G7256h3343J224
421h2119B0984N8866A5922d9307F5331a2536o1055C3276M44K1915b9086k745G6601
435a31194M2519A43399f245q545A09753B0329i4788K3695E6909i2786j3247B14464
448F9599i7117H4183B6802i8693j3774E3261L4402a64720A16758J14718b64576
460g226B65829b38349O7766B71192e955k65363A97126J6525c36174E9741K69394
471C29135c33566a05718C28962a74560J2371B62790E0796a73941G0654N7527a72817
483h5321A15415d9487a1135H4875D0130D846a20072C6678K785b14997A15685O5270
495A80955a51943F6665K4167a19795b8876J3685A2622Q081i563A06319a4288j28929
507a43217E1711K6039a31575b0416B14016g6293r9313B03331e7534j65266B41268
519H0654a63145A08810k9015a51284o04A10326k4768a78365A90292O0311b79456
531d0402A44162b71311a06764B46507D1187h3535B03231q5540b85963h3193A09121
543a53884b3906A94329F0316f449C9437j7288a51859L3020A09492b5281j9160
554d4441A30838C4310c373m8877K1428G0878a23815a450A59275a56860a5697A78408
567a04347c7916A45726B657i7808h482B6361i9913d6748A02653D4849A7775K2296
579D0071N024e5994j22621D5853A9440a72610A92497r266a48539H0706Q176a91099
592a07895E7119A855f3744A49775j4701a44319E2739K5374b14976c7043F3617
604e5329C8264L9164k8503H225i40F272a18411e3870D3496e0483D6380O9919B5784
618A4860a0467m4285m7051c1526C7181d9387A09710J8900i4089E5239e152j81067
630a86219C3113H518c7500A19920D5831A2903i363m3313e125p7479a2459I7026
643a8959B5433L8255e3840J2662A1362b0102k6062F5456j6028i9618F7217k1578
655D5639a40821H9371l7600a13841H9923C0319a09529d299C6846i963k4641A11815
668E0635a50894H5269I033b35166A18454j6784a38499A47185k3132a53954c4660
680E9353a19558L9443A58817C4226e4736A46796d149j39894F338b1615k6408a1651
693G4219L0166g7605D0579K9612a89037B6058N7430a43946E8348L6290e2528B7296
706C7484a2977l0526a586H694g7821C2623J4400d8245G3553C1587e7028A5223
719b5620j3559a4028B0572M601b8698I0896B4780a07658G7848a6454r8635H4384
732d28m6605E6409B3689a6299k8217F6122A3809a43152A06946D6919a84284A08153
745F8654a34356H9018J699i6158b2078G2524g1859l0188A12500A7402f9777A40891
758A1585i4199B6910d8206q576a0627D6667K7039d3777G8588l8490a61927E2271
771g56j34954A26787E4290g2634G5149B9229g4678K8687E7573h418q3437A16288
784B2111a45834A13292E1558a38811E5325M0869h9567K1341A13266c4699j09441
795a44140A72230D6727a48418A52146A0259a60754D7520a3973k8184B8651J4061
806D2712M4009d1905a5640B4479a28950c571C2145c9368A04612C9885a7054E1170
819f0200l1656A937J3366e5526D6559J19263h1618L9032A52786a76397N5510A61350
832g2728J3670A57949F8228h2420b4980A07665a40633r827B22581d5628j06028
843a51656B59881D1419a82721H4914l1992a76350f8491A64121b2152r3369B16261
855D6155b06111H4784k9748a78983a7410A47454a1081q1241A54747D0446a93034
867I0943D1084a61521G9541l2000c8793B4296b7402E4662a5431o5982I9617f045
880h8056C3273A3218b3523o966G8246N62i5386C1976L6303a56774f0417I2417
893A030e6924A24751K1390a71929d3206A35460b23541a00076B23258f623m3958
904e0581A52255o4127a70776N1960A44285a28935l4849C13958E1956a82356B01099
916C4915b66453g656A18853a03549M7393B32585C1308a73667A17369B8154b08505
928B9433Q1081f2272b5106A35596A2694a49822H0752C8687a60104I7680l5336
939F2344i6447F7763a7486k2066E2263e5359C0692J9168f0745A3309k88c2430
952b8146C0861L8685f3920G933R9013a09260N1853I9519d7617k3729I8742j5813
964H2929a15570E147J34792a69704g8303A94927i1129J1796A78434F475a14281
976A3295O8994i3498q57A90166a8002j39093A98461D389b06206A12295n6030a30500
989C4820O7566e1629m493H7049b5117o3122H4690A3749d7843D5226e430r063r509
1002b4002R898D4465a9537B8610j454d1808D6364f5483N319A01509f8925e175
1015A41262f4078c1166F7007e2523k6963A1183O2698d1676
##PAGE= T1=0.000512
##FIRST=     0,             0,               0,               0
##DATA TABLE= (T2++(R..R)), PROFILE
0@@@@@HhA6a6A6b4D0e6F4g2H8a12A46a78B08b48B96c53D19d88E68f58G61h74A002
30a145A302a476A668a882B119b377B660b970C311c682D090d536E021e551F132
46f769G467h232I075a0008A1041a2193A3482a4940A6594a8497B0712b3322B6452
60c0291C5121d1404D9942f2241H1508a15977A95727h41657B81988M81971b304134
72I24366J070103b294143F95846K377189b865687a381033B516169a536835K92368
81a244467B353511c09580m85968A432153d25382q34919D30276A4865b66571C13204
92A71006L17452A43548g65126A14960R9419f37510B46975K42691b22899B23101
103H8136d24519e1055A05600c4146p1845H9410K35174a72922j09753A42142b7249
115c7859A28912e1233H5238J07973a35145q3684b5134G4935O5535d909j07310
126a12219B95066G8647e28878A33770P8153e27041C26247P5492f42432B84832
137E49462g09455a26321E14728c47620J47363D84914d134k53447B88727F1933
148c93756D9641J35727b13063e9086C07160A00353b45142A08366M6308d17659
159C733K48384c27556A83457K27057b98879a7066A19296b48739I580d1798j7662
170e9460C32138G216a62733B09859a20712j46822B20353i2022j30404D76802E9236
182c66928B69761f3276k01115B72789a87613c0812D45074c54024a36275C97160
193c39631g3483D24620b58960a00804C78364b58314m9541C20201B2475a85546
204B49276H7926h9042D9691b15379J02375A35533f5974H1769J12202B1841k165
215A9676a30098m8424e7901a9584A22758C5464A0967K29899a5764k50420d7962
227E6074c8550R306A35160l4620e1035F1882f4444j33122A16894m186a13900g09
240A05264d9465j13981C5468M6622d3000A52295C6188a75358H4698f3702j58729
251b22431A08285K2863F4847L4708G801g575r7754o0653e8680a5292A00062R2873
263A92935F2629f5992C4920B350c13043h0334B12368a38135H9183K33197b13846
275C2671J94276c73768h9750B28697a70589E183K24351d7395a7923A18623h3316
287a36634A9339b9309N763I16jK21130c137j85418B16382i5550k22255B57613
300a5226j81000C46921E5296b05525A26039F979a76401f5842D7664N565B242Q2447
312H4689l0241g5048a9978J404p1870c0578A11610E5186e5652F9433e694n5844
324f1538H4012a32402a1833B13470b10525c1032B43804b10031e250B42877a87783
336e5930B09470a42828q3527A87854n7356b16425A54847J05758b85879d0167A74429
348c13640g6499C43773b8560r5085B71866E4432c45741A5688M4824b47444A57607
360A91964a21367A53252E4757a73746a3216p9433f093I9943f1461I1782J1502
371A03284i0751H389K4220g7440L8184C4560e4197J2113A22602c2473J5394A79452
384i1948b1479I2073b84644c214A79058b05411A34979J79627a48483b7925A40995
396b78068L7417B38716a0128j59959D08675A53946c27193I8010e264l40478B5476
408A66653I020K5059J51842I1928b73748e4687A35617b45724c633B90283e9815
420d2628A20529f9675o3416C5029K0149e9391C4507J5022e7300B710e4579B7431
433A15011a07513G5785M6930b27392a0505H5948a20037E9522M7111B3985a2866
445c9196E5558a31053k3329A71178C6095i0081A34269l7015a23781L0266A10807
457f0613j18946B12374A02639b25775A21001P6054b20645R4885B57555e8563k58682
468c17245B91316A33142d16315B57316K268d24524I4229J52819b99073d1188B07581
480c8207m5648A02370j478a14314M7547E8818e1470r179F4518N1251d5305j7847
492f3152A40806i6282r2308A41638A4716f7876A02411C2144a022n9856J5816E8680
505i7580A9781J56128h7991J3065I9953d610j22518A4198J62564i0268r529B05856
518a26530q1682B20205B6149a49327A64066j7890a84815O1105A47508a04764q4372
529a89136B78686A36995a60755A18592m4025b50466J17558A36224b1778j06334
539a28112B92891j21682b65811E8204L986b77061a494A06102a6766G3960K5158
550I9118m3323i0416j0944E0550e7407k1116H2192K946h024l7823F9632c994j29515
563a33509I0649D1491a46397D8148J9466g8415b3959A06417l4610i5394C5571
575G4256a82304d2827G1442e0665D9301L0065K031E833a38870E3929f0653j78295
587b38948A68023m7758a38629A69358j8789a80320f7448G0541a40636M8522A91845
599A4703f4016A75409A1324a13603g844m6529K2391l042B0993Q2210b8345G5825
612H3699a59904D048K581a62419E9755J3422e783A10580D1915d3963M73N7k4704
625f8137L062H4461k5903C688J02718a1683p9506b3865l2269K5792A6690O2161
637G8851j6398c7194F4914a8594j25103E1851b666n3615A09456A2407a7270B5213
650c1324J4557k8307C3592Q120h6926G5981B9299a30683I1491B9157a06831A03639
663E6740a18940G05O5190a06779c2737A82583e3250j839A91148a20392l6996A26068
676g5470m811A55961G2658d3923B044N3222a19061j2392A33286b6559l9148B18578
689I671a06183F9925c9774o7994b5069E5203k3861b8113A03121B8736a15207D7848
702E154a06448A3215L8287a9223L414H8676I775g4973I1502c3792q4915A01052
715e1780p700A38099c6122a327G1391g3263f854p532j9257A0355c0471G7474B7781
729f3885H4352a4647q0046E3381C568f9492C3356M4508g6327b5740A48683i4807
742h2400A75038i1642q654A29144f3186K091H6879C5951b1004P210H4586f0744
755a31645A14403c9769n1213A81050H554f0369H8711d3792n2074a6754B1421a5474
768E762J12561h369m0997F3223h4910P026F2852C912a5592C8589M2549e2416k4695
781g7111A28078g8813k8991B01179h4713m0098A92750e3343o0524A20902C1768
793g6476b048H3514g9061l0042A38932a0103p7148A56701B0946i9453B2395g97
806g9830L7509H9929C1937a8684A05647c9230l8436B9784a09660f487H1048d0658
819I4188k7165e7858g218k3359k324m4610A4542J31781h0877C2960J53500a80785
832g9215A39950a42510M5463A73997E0772a08274A08452J1826b23399c2759A58295
844a77182e6114B03270A733g1596H8035J480a73441P7183A87058a39690K0289
855a19401B99796d2236j05850A98963b1975j57955B6627M2450f3339K0687A52991
867A1844a17623I8876F294a20478C4580O033a6227j5766C2913J7682g1585F924
880F1423b2999J0975j9115C0152b7290q7845A37777D3339a20294A66324D2652
892a72457A0227J0214g5029K3372A21529J7305a16689D9871Q9797b48896a09176
904A63037g9678p239B25528j01554a86859C3338R5122b81121h3382B34098g8795
916d2294B22620C2688a69942a9063I9766a74074P3417B75292d0993r1024B40686
928c9104j59951I1008A6434a02405B3891Q8115h917o3389H5131a1597r9285F9241
941B3298d2089C1959g287L087j0996N70B4920B606Q925a6404A2785m234a07460
955F6686J114a40810A08725r604a59511D4524J9999a15719b7172G8519l7495h0248
968D9912P8537a69015d6348A59036a28504M8588A86941H386a30990H8014l0a86715
981g479A68928a40660c1524A94762g3164j7550H6515F729h8423e156A13122e1208
994f7429A40003f6361l1480A24823d6636R531H5329c2694c50J34m7183B1645B483
1008D130J3203J1048m794f6694a452A4102h0614B7065L9852a7359A387N0454I538
1022a24105H166
##PAGE= T1=0.000512
##FIRST=     0,             0,               0,               0
##DATA TABLE= (T2++(I..I)), PROFILE
0@@@@@@@@h@@h@HhHhHb0B4c1C2c9E2f3G6h7A03a25A41a65A96b23B59b93C32c79
37D30d86E47f13F86g65H55i51A054a170A293a430A578a738A913b103B311b539
55B785c053C344c663D002d356D706e010E163d896C462A664b2211A82337R71795
69A154132a309517a339B566853a610606P33368B912050b067107n74625B983061
79a63662j803909B395682D50879a738042A044396c4207j515725E80639K0850b95339
90C98804A95356H4465B6157h19518e9930E35493d62356A34809N15940c17253g9005
102I8912d47273a7164B16414A9404d013A432K53543a05157l05847B25362p9323
113A46039a38251A89231a8251m8708A83653a86325o1069A23286j3963o618D3308
125a94391A30900m591e28177B5597M17751d02122A17299M37475e74526b0431F19812
137f01831K94247F23084a32958j54427D20487A18842c53241G9959R4894c71018
148f5305C56546a32535j134C36889E9063c21920A8850J35429c02832d3872C53747
160a49114A5914L59922b66197L5141A61681a33851c8845A06523A6694K04757B0527
172b38392E7342a2618k19494A38378o58a85367B66700o9860d59719E1267J43403
183A94670c30300A72015n5580b16814C42986a20291k63840D10683f4530k40974
193c05504D46693f5424k84346C65841f9734l57050C67841j60882c11588A98112
204A28110b70272B9751a14932k1039B85012C646a1421B20073a25562J6746L4665
215g4151j32210H6935L3887m4592N7275e7727E1783B1740c24558f1122B19317
227a2617j0451A58954C1832a04921c499p1609n4895A23066j0148h1565L8622D8642
240A8096a47413G279K04812f8117A4950R3868b56266I242J03356b23259A54384
252B50818g5401D0358e2607j05904c5038q3741e061A71355p7423K2529D0493a99846
265f9110E1725b47687d0316C60704d5542a8685C07336b32799Q2299B30724c03550
277a25911C28082g4952b9771B04010e1871k9847A9928e7377n6124e879H4914A2708
290f9F9230N2281c2670j65021G5999A7620b56635A77527j082a88744A78574m4586
302A33988b78449b1497I4969a50075P1891A59149n9335e3215G2178A5694a48342
314E949i460n2513F9746N510j5079c5717j7419D6643f0305a0745E739e9107A50157
328e1417j01564B22808d3842j20663B31874e9863j48201A98935d187k64358A90710
340B49225b50865C4669K40516c14350a47899B47248b01885e8780C66554D498a76614
352A07264D9192c03685i3105B32904h7736B6297K77868a31575N7724A25254b17685
364h5094I0830a4954A05096D2127b7374G6415f1621m4712D7052a8188p4529G4675
377C9914i2173A46030D4395a39430A71078e3628j40043A60279a75987h7616C54372
389a31630a1929C49580b31446L0433A54989b18342M2626C12233A16480a39881
400B39595j09952c83239h1349A10650b03872B2618K65704G3593g5053G8172k7130
411E1042c20335a00637B44476a49686a5210C31116h3085l9127G7543h2592K61
422h2331B1068O0799A5312e0587F4936a5357n9299C2882l07K2764c2021N4G7262
436a33207M7667A41822h997l306A09625A9483i8275K8439E8866i3761j2260B17946
449F7795i7103H7068B6603a01729r148E7518K9918a66984A21436J06160b69032
461d176B63278b41576P4823B73984i719k60822B00912J0950c36838F5662K60004
472C25666c37648a00004C27923a78794J8253B62632D7639a73881G3589N4508a75657
484h3459A19764e1821h938H6378C7991C012a19518C9639o37b15204A17602N9692
496A77294a52367F8959J9880a19870b8223a2378A1998O158e362A06696a5211j26438
508a41649E1713K4242a28952b0276B14381g9077r6399B04892f1095j60506B41703
520G8612a62440A09457l0830a52159m7A09776k8589a79571A93282N3375b79048
532c8097A41389b70598a04749B47016D0593h2121B01590q7315b87052g9617A10118
544a54761a9847A94417E9784f087C8483j6772a51712L3865A09360b6316j8333
555d4649A31727C3434d273m7209K0813G0646a24228D83J54518a55933a1612A75500
568a03982c5901A45616A091i6012i863B6741a00383d5563A03049D3885A8204K0914
580C9118O363e5802j23253D7301A8975a73905A94628j2942a49336G9289P673a92520
593a08203E7343A329f3707A51815j9314a44058E3531K3698b14454c4989F2610
605e6225C8069M0208k9647G218D19N522a16877e0410D3246e0474D7410O6035B3066
619A3062a2682m0007m9528c1079D0574e0837A10493J7212i5439E4879e466j80978
631a86444C2212H343c7145A19513D6420A1187a1581m1387d027p9154a2811I6030
644b3160B6075L6654e2576J1717A1797a6895l2106F6285j7167i8922F6967k1902
656D5065a39939I0908l9016a16355I0158B8698a07301a778C6764a0662k5680A12325
669D9806a49830H5149F821b33063A20131k1321a39118A47576k3746a55005c6583
681F0245a21649M2548A60911C2186e5549A49065d044j39691F680b1620k4289a2213
694G4505L1031g9132D0527L1224a89372B6943N6365a44051E9620L5821e3415B7164
707C8452a4591l0245a332H912g8277C4205J5660d9702G5021C0464e7425A3560
720b8120r562a4958B0886N067c0707I1983B4303a11727G8958a6292r8842H5861
733i64m4395E5509B4196a6376k9087F6259A4498a44450A07378D5185a83241A06974
746F8869a34205H8593K179i5481b1230G1041g1285l0967A14779A5316g0128A42536
759H315i4266B8084d8295p667a0191D5961K7786d4561G9099l8799a62748E0881
772g16j35398A28732E3606g1224G5423C0297g4801K7485E8555i702q1313A18629
785A9546a47187A15650E0185a36819E3847M2925h7269K0963A14190c5195j10585
796a45780A72552D4995a48419A50866I852a58967D9514a4229k5340B6958J7633
807D4591M3635d1451a4803B2208a28561b648C1098c4710A04783C6470a5271E2049
820e6731l2000B299J1995e4647D6177J19380h2666d0296A54260a77308N8200A61427
833g3552J6988A58407F8379h3399b2865A08733a43030q582B24725d5625j06208
844a51833B60014D0298a82611H3099k9606a76376f8061A66495b2470q9873B18083
856D3802b06034H6442l1522a79985a6955A50044a1050q1598A56680C9546a96292
868I3156D1249a59951G8243l0010c8620B4110b7224E5103a7111o1725I9135h516
881h7999C4642A3415b5243m123G9220j06i6055C5385K8784a58890e8572I1890
894B294e5734A24804K1512a72904d3653A34842b25539i7503B23601h883m1378
905e0261A52350o6952a72297N3767A44922a30501l2105C15233E0537a79722B00758
917C2791b66737f159A19226a05693N0288B34677B8403a71277A19547B4407b07784
929C2179P6630f0536b3780A36239A2639a51091H0614C8124a61325I8817l7195
940F1622i8842F6834a8671k0376E0279e4635C0454J9063f0256A3549j631c1535
953c0079C2044L8892f6423A0920R3815a09201N2255I6665d7054k4088I9390j6058
965H3332a15652E705J33851a71588g6068A95517i2076J3292A77060F103a12731
977A4106O7940i4944l49A91790b0207j32790A99562C357b05055A12356E5662a29374
990C3969O8071e1742m769H6087b6843o1068H5491A1505d4532D6694e926q062j2008
1003b5996J2639D3123a9756B8424j816d0004D7665f6879P816I8611g0848b678
1016A41912f3950b8245F5072e3565k5597A1872O3836
1023G5708
##PAGE= T1=0.000576
##FIRST=     0,             0,               0,               0
##DATA TABLE= (T2++(R..R)), PROFILE
0@@@@@@@hHh@hA6b4C2b4C2d8F4g9H8a04A24a50A81b07B41b80C25c76D30d93E63
33f36G22h11I15a031A154a289A438a598A776a971B183b414B667b946C248c580
50C945d348D793e290E842f462G163g962H885i960A1228a2749A4603a6911A9821
65b3486B7701b8938A9980a439734C87922L13879b254047H91296J122187b308724
76G12953K335949b844721a387020B519513a541600L11226B342965c03515m94748
85g98263A437358d35639q19416D29111A7172b73124C18168j49692L17952A42703
96g58717A08254J08018f35735B47117K40797b24445B21338I3212d28023d9791
107A09054c7019o9289H9729K31936a72933j09237A43626b8756j0625A27756d8211
119H1078J08340a28386q9533b9439G9852O0119h085j00365B94217G4603e27588
131A35919P5811e26183C25641P6775f40931B82220K67631g08878a25054E13768
142c47516J48066D83615e470k49607B90727E9178c92269E2778J30079b13615e9391
154C05365I9713b43207A06979M5674d16154D092K46945c27666A84289K24855b99104
166a7178A19015b50648A0062c9671k0871C34984G286a64156B11022a19383j48784
177b68167B18140h9787j30663D74598E9341c66159B67045f4202j97851B72603
188a87988c2458D45617c55869a38227C98018c41621g6091D26672b58972a03919
199C80837b56648n1472C20774B3912a87819B50768H9842h8835D9607b12836R8732
210a14104A34857f5107G8565J16099B2373j337a30223m9142e7953b0025A20990
222C6694A2419K26406a5036k48338d9299E2926c5401N125A33401l0946d7540E6140
235f2638j31280A13667j829a12943I18J01731d8580j12466C3351M9453d0306A48319
248C4924a72796H5336f2984j60006A07841K0631F3710M0479G130a1505r0986o3180
260a65671f2019a6238I9785R3059F3388f5698C4698C141c10319h1473B12424a36209
273H9386K32253b14486C4898J92769c75642h9064B29189a72564C371K26790d9635
285a7344A20832h3361n1216A8781b8782L601D15J152K19140b291j85222B15174
298i5384k22629B56457a6467j82293C49015E6013b07130A28022I740a78308f5481
310D7647J261D695Q3019l6604g4540a5239n551p1852b6598A07464E2147e1916
323F7454f804n3049H2701a31838a2323B13442b08363c3416B41646b07637f852
335B42362a84569e7045B08060a41191q4232A85307n4561b12495A50023J12729
345B62752b82277d3019A75178c14558g9103C43009b7192r4200B72109E5819c41937
357A2715M9979b48729A55563L7672a25828A53198E6366a73447a2925p6135i104
369I9534e8155H9224J3942h7900H170K2557g6329L7773C0057e2831J0021A17279
382c0535J4161A77242i2374b1764I3558b86618a627A83195b08463A33143J85530
393C18673a48946c0038A44663b77696L4963B39188h440j65143D06992A59785c25585
405I5595H56c46391A9863J47628A1652J9496J51987q7025b72313e8682A37792
417b44177f976B91536e7371J2237A21537f8213o5463C2802K1912f0274C5407J5677
429E1084e6902F22e3976B7800Q5483a06854G4470M9413b24920a0837H8497a19450
442E6101N1074B3588a3137k6209E6185a28697l0321A71902C5762i1887A35936
454I7031a25541L2451A09647f1106j20236B10153j04653b26441A18370Q2154b21227
466a27870B57141e7131k59658B90095A36027d15627B53673O508d27230I1814J57246
477B49060c00105d4857B07731c8508m5003A01777o85a11533M5900F0162e1387
489f1280F5301M8846d3026j8201A37593i4073r6920A39388A6848f9671A01469
501C4694h55n8019J5144E7053i6455B0289J54591h6047J1184I7708c902j23108
513a27010A0014J67504h4835j7964B05849a20858q9852B19027B7773a51457A64334
525A49284a83161N8936A45458a02869q6921B75081j33656a60662A18118m3158
535G4960b48220J11258A34673b2436j07107B89789j16395b64101E6311P220b75159
547d398A05077a9214G2634K6186m1191h6694j7183E2276e6843k4246H1096K211
559H3307f347l8462F7942c99j33220H8264D2543a45585D5049K4414g7031b5145
572A06008l2548i3632C3865M1014a78800d5324G2013d7944D8643K8555O107H222
585a41711E4384e5290j86937A65680m0941a41833A67266j2508a78910f5717G0958
597a40974M6494A88339A6784f5563A72394A5271a13327h938m3369J9748l760A9560
610A04802b9187G4353J2908a58988C158M259a63696E6737J5207e968A09183D3893
623d2787k197K967k4927J714H2551k1528A604J04965i210q2910b5795l0029K3822
636c2002A6880O0845j7139c4648F3658a5484j29175E1140a428n6364A08702A3272
649a8845B7242c2012J5614l0066C4225R409h9854G5407C0339a32920I0379C2004
662a08586A02687m5128a19878f0F5599a09169c3247A81766d9809o983A89599a16096
675a58724A25616g3122r490A52578G3447d5088A012N5304a17056j6739A31664
687b5325m3793B17929A2351a06562F9949c7235o9672b6212E3523j9377b8132A01028
700C1204a16001D4738I126a06653A0968M3789a9431L653H8302A0430g5827I1702
713c2574q6772A01081e1451j0246A39888c2991a578G3033g2260g713n988j9848
725c3549A2578c2119G8446C1732f6476H5583a1690q5103E4279E385g2008C3018
738G8517g5823b6417A48348i2819R478A73823h7260j4089A28104f1487j572H4682
751C7703b0708O446H6016e8476p4130A12986c8190n5146A79879I126f2934H8362
764d3685n1434a7132A9146a4569C353J12692d520m6200F3293h0885O97F1347D364
778a7545C6511M6400e1675k7106A27866g5382l2341A99178h2775m3308A93377
790e2854o0992A18388C1519g7018c666H4984g5907l4726A39134h040q2249A55207
803B0429a00784B6314a111p7891L7022H9162C3363a7506A04612c6946m0760C0525
816a08514h787H0025d0785I2120k2973e6629f467k4922j270m4528A1205J35602
828A46807g8408C0923J57731a78740h2000A41041a40081L9960A73694E0167a05886
840A06572J3730b18829c7004A57164a73583f0169B01478D886g3286H8766K426
851I1192a71479P2975A85274a36312J3439B98618c7875j11172A98028b1060j60159
862a81219B3990M5411e9399J5157A52398A4880a19128A00298H268a22709C3579
874D2310a6754j4125C1479J8421g0272E722N6056b1898J0487j6365B9113b6337
887a14609A35832D3147a22109A65983D5326a72451I418R411g4948K2285A19402
899A39632a16659D7932R5092b45833a13777A64162g7578j0026B27043j01155a83593
911B9436R8341b75545h7506B34056g5754K9094B20910C5972a69543a9574A00830
923a74197P1327B73007c7701r5483B39937c4633j63537I0105A7249a02815B4441
935A10990f097o6834H5695g887j06429F9143B4724d2867C4455c547k127o489m225
948a6388B3412D348O355a5448A2914l160a07177F5759K994a40821A06607n264
960A01343a58096D3060K0756a13656b9267G6959l4356h1637D7391Q1271a65769
972e0895A62383a27641M4396A86718A1913a30232H8130o18a84287a1706A67772
984a37323c5953A93958f9495k1543H4050I891h8635i239A12863e0617j8386A39139
997f2700l7685A23115d1985L967H6805c1568f51E30d7809B1457A150J616J6390
1010A9156Q590l128f4230c509A7001h1259B4906M2006a6963B052N1538A1722a26313
##PAGE= T1=0.000576
##FIRST=     0,             0,               0,               0
##DATA TABLE= (T2++(I..I)), PROFILE
0@@@@@HhA6a6A6b4C2d8E6e6H0a04A28a52A76b08B54c03C57d13D78e55F39g35H41
30i57A092a234A392a568A765a980B212b466B746c053C388c753D152d589E068e593
47F166f796G492h262I117a0070A1144a2354A3737a5336A7205a9417B2095b5402
61B9607c5154D2811e4081G2256a06129A89481h91055M45195A331816a409475G5125
73B501495a560355O48863B936612b090098n16545B953908a41013j838546B407489
83D33128a719952A032210b6989j531266E90828K600b89566C91518j87904G5500
94C0692h18608e6538E30408d53970A31636N21211c20592g5871A00422d45060b0207
106B21414A5772d433B586K50976a06570l02244B25462p8301a38072A90038a4260
118f8777A79480a80903o5106A18056o720o145C9187a93073A34923j3432e26304
130B6716M14639d00101A17940M33589e74448b4846F16972f01659K93331F24071
141a32744j54112D20205A16827c51751G9257R2894c69925f0344C54031a33335
152a30446C37247E7463c18962A9229J32303c01762d3021C53755a49219A7304L56833
163C74137b67452L8590A61220a33120c6805A07058A3375K05982B0906b39846E6852
175a1725k19678A37289R34a83604B65843o9069d57850D9679J45105c28043A71344
187A15498b15193C43532a20645k63320D11873f6742k41024D46415f5602k87977
197c53579C67809f8268l58396C69861j61942c13650A99960p0305b70353B8809
208a14281k3222B81287E361a2913B18939a23642J5654L4798j34507H7245L5321
219A22566m8362N8315e4943E0733B0190c21356f2044B17935a1116q626A55281
231C1658a01277c918p3929m7710A22116j2025g8901L6791D6691A9071a44769F423
244B12551f5515A4342R2536b53827I425J02492b21693A53875R4168g6226D3458
256e3349j06955c4227q1886h396A71614p8235K0390D2293a97284f9883D9019b47240
269c9701C58604d5749a8582C07991b32739Q4628B30952c03561a25514C29136g7276
281b9121B06680e3587l1607B1264e8596n6329g190H3954A3440b349G0679N0207
293A20886c1689j63309G3998A8264b56920A74425L192a89262A80076m3855b79333
305b0365I7154a53204P6423A61375o4550e2789G3976A2566a49097G034i246n6457
317f5703G2417Q49j6863c0673k3443D3980f0297a0978E681e9470A48581d9014
330a54389B21133d3826j23131B31283e5753j53148A96692c830k63477A88743N8588
341B47331b46750C3282K42189c11404a49245B46155b00140f1772C65429G699a73526
353A07632D9243c02115i5970B32991h7307B4603K81493a30270N5086A26569b17090
365h5829I3049a7795A04554D3860b8334G5868e7741m8164D6659a6866p5137G2807
378C8857h9026A43548D4901a35785A69536e5718j36305A60432a79065h8955C55420
390a31390a4033C54326b29241K4267A57907b18371L9591C10763A20172a41376
401B36664r9549c82499h5909A15932b03627A6251K74563G4493g7017G9950k6047
412E3903c20044a01906B43875a46886a7573C30555g9410m4174G7079h1554j299
423h2853B0549O2243A6231e2629F6783a3135o1113C3884j215K4171c0692j246
435c1938G7656a31769M3606A45020g748p816A09677B2190i6450K7646E9767i3694
448a07461B16053F8348i7887H5530C0462a01334j0094E6663L0391a67346A20746
460B30131b70380c293B64935b40424P2364B73596i646k60357A98099J3610c35357
472F2193K67024c38020a03876C30175a76606J1907B64214D9661a74426G2720N6126
483A28846a74289h2660A18064e1530a0137H6407C8558F288a18354C7680K344b16095
496A12951O5791a52046F7008K5861a19994b8137a2971A0664Q954g639A06949a3949
509a42819E0147K6868a27845b3082B13554g4042j02251B02364e7309j66083B39166
521H0059a62457A07234k6171a49892j620A09892k5461a77240A88625O1706b76393
533c8896A43626b71912a05738B44479D1873h1523A99678q3428b81905h2178A09127
545a52701b3791A93171F0633f540C9115j4492a49604L1188A07320b6406j8419
556d4825A31288C4662a604m8965J8601G0920a22863b255A57220a56349a5638A75416
569a02198c7704A42641C638i4430a0146B6406i8036d7516A01934D8187A7511K0606
581C8117R738e4559j26531D5793B1797a74365A89455k892a46936G7244J5579a90934
594a09006E8505A022f7625A46892j2306a45361E2875K6876b13866c8810F2783
606e7630C7329M0068k8670E497a566H810a18050e5400D1827e0388D4829P1228
618A16057B5161A2558a0014m1033n3528c3024C7575e2418A07711K1733i4774E2798
631b034j84458C0868I328c8960A18183D6797A0743i786m3493e497p8282a3090
644I6514b3999B7129L7629e3828J1660A3552b0080k8443F5299j5357i8798F7136
657D6288a41154H7848l2374a15831H9440C1599a08326c213C6330i478k8352A11175
670E1113a51997H4332A0366b34903A17270j5068a39569A46436j9751a54720c6547
682E8579a19117M0468A56802C6213e8257A46403d79j42360B807b0433k6867a3745
695G3291L0319h0710C8916L6216a89882B4817O0858a46099E6429M0844e3025B6509
708C7256a3255l1444b002A1417h0000C1910J8019e1609G2918C5237f0032A1741
721b3072j6338a4552B1841K754c0347I0843B5236a10746G8272a4025j01208H4270
734C39d5648E6245B5059a6509l0111F5491A5827a45186A07868D7722a84688A04538
747G0921a35394H6874M199i3555b2082G3156f9202l4567A12242A6892f9782A39758
760A2287i4562B7709d7001q597a2282D6483K7380d5458G9317l5906a61861E1134
773G77a38748A27924E4073g3248G4196C0812g2429K5901E6099g568q6291A15758
786B2950a47931A14224E3289a36722E1543M7019h8336J9848A13448c3268j10828
797a44096A70274D7064a47860A49982A2395a59474D8757a2478k8751B6813J7331
808D4144M4795d1792a5236B3411a27819e277C0764c7755A02901C8827a6666E2313
821e6595l3289A563J1608e4734D5472J20476g8265L6911A52417a74750N3878A59523
834g1075J0676A56309F8377h1667b2990A09261a41196j1129B23048d2923j09668
845a52591B59180D3750a82333H3425k9591a76146f9987A63771b0777r3610B16468
857D8496b08966H3751k5849a79925a9131A48513a1181q2199A53530D0388a94773
869I0667D2166a60087G7989k9925c9417B3288b5880E4207a5782o4515A00227e885
882h7408C3445A1546b5382l362G8885k34i3271C3025L4858a57594f1892I1966
895B549e6516A23025K2441a68549d4553A33990b22272a00969B21181h541m3081
906e1622A51358o1128a71346N1317A43713a29012l6225C12684E4432a81445A99714
918C5434b66165h491A20905a04840M7736B32967C1812a71984A17435B6413b08737
930B9238Q2090f2090b3790A35307A3906a48580G9062C9314a59571I7298l4016
941F3282i8742F8503a6106k3549D9924e3383B9230J9615e9625A4972k104c2900
954b7553B8852L9978f4784F746R9011a05485M6843I5698d5080k7716I8127j4924
966H3203a13737B730J35657a67077g9810A94414h7087O475A76753I222a12281
978A2512P1779i4009l552A88476a5744j39906A98451E887b04872A10617n4310
989E6307a30919C2736O8711e0070q144H5481b3094o7565H2745A4656d3961D5027
1002d346r501j1405J0121D2909a9641B7912q50d0508D6871f5965O405I9010g0207
1016d709A39132f2167b8715F7379e2448k7172A0791
##PAGE= T1=0.00064
##FIRST=     0,             0,               0,               0
##DATA TABLE= (T2++(R..R)), PROFILE
0@@@@@hHhHhA6c2C2d0D0e6G2i1A04a20A44a76B09b48B87c28C83d41E06e79F59
31g51H48i55A077a211A358a516A691a883B093b322B574b845C144c471C830d226
48D658e134E663f253F909g650H488i447A0561a1863A3412a5295A7638b0639B4635
63c0216C8566e2318G8704a46260G24244m9434a607104D82748J49615b193205H36391
75B047770b326795G30566K286230b807226J401148B528010a549653L35033B321022
85b91505n16035A442522d41409q05220D20896B1771b82046C24956j60488L21443
95D85911A42415g52011A01922J15220f37102B48768K37740b23621B21115I6153
106d32469d7135A10908c7457o7226I2660K26561a70858j11645A42325b4844j6634
117d1478A28741d3981G6092J11553a23500r7267c4810H3985N5756a0931r5578
128a06509B94668G2826e24966A33832P7930e23783C23316Q1735f39402B78754
139E50544g05826a29868E13350c45343J46169D82650e794k47355B91986E9243
150c92648E4017J28435b12805e7957C04002I8534b39337A05536M5408d12829E571
162B51280c26166A84245K25055b98163a5972A19128b51520A3024d0759k3121C32434
174I182a64988B07903a15814j55534B15341h8355j34321D70073F2487c63444B67349
186f3483j99249B72525a87582c0903D47598c56093a40760C98964c40155g9499
197D29876b57699a05915C81454b55265n6659C22604B5107a89401B50878I0087
208i0386D9835b09456R2706A33939f4621G7637J17796B1442J041a28745n1250
219a79995e4804b0271A18253C6952A4804K21865a6145k41328d8238D9491c4426
231b7345A27914k5271d4574E4902f1820j26686A10852j117a08581b8I9052d7295
244a59647B9409N2418c9235A46649C4870a72334H3626f5575j56429A09980J8907
255A28887F2588M0583F686a3246q5796o5659f2519a4089A00202R1240F1940f2479
268C3361B391c06900h0221B11100a37079I1326K30903b16298C4989J93348c75175
280h6472B31433a74683B986K28178d8874a9146A22903h2486n3496A8288b8523
292b6635a194C188K19466c507j82413B15895i8135k18956B58776a7953j80963
303a98916C47531E6216b07972A28537I033a79712f2868D8015J30D702Q5269m1215
315D8756g6506a3113r442p2179b3343A07089D9580d9573F8473i189m6606H4839
328a31681a1452B13456b08323c3340B41672b08010f240B41866a85611e5419B07782
340a41634q1328A83764n4880b11098A50199J10891b82177d2266A73348c12465
351g6667C39429b8171r4137B70992E3197c40604A5631M4171b48497A56578L6859
362A93437a25287A53549F0429a75438a1910p5768i671I8328e6236H8176J2906
373A01082h5823A0589J7131g6318c6424B9174e3099J3910A16699c1445a2533A77256
386i4031a8912I5274b88545a943A83623b09994A32247J87043a51388c1146A46396
398b75438L0816B40900g281j68160D06647A60300c26144I5591H03c46091B1315
410A68765A1924J8746J52742q7357b71311e8815A36521b42892f830B89982e9753
422d5352A20577f7881o4278C3157K2084e9133C2887J7205e5441c64n4106B8838
435A14503a07069G3296M9899b26620a1674H9084a19514E7149N0512B4675a3364
447c9460E6953a30223k7212A73007C6263i4963A36207l7413a26010L3229A12105
459f1366j18213B11800A01764b26814A22170P5420b22451R8884B58766e9144k55072
470c14216B92237A32236d15994B57119L57d27516I4727J55091c02546d1012B07981
482d1590l8586A03177l846a14843N1055F0187e3092o067F6907M4734d3819j5943
494e9762A39032i5836r1220A40472A4785f8449A02911C3840e93n8024J5739E6976
507i6831A9413J54703h6881J0776I6941b458j23141A1902J65661h8413j3241B07076
520a23452q7350B20123B5149a51165A63340j6191a81515N9405A46784a04685q1327
531a86012B77992A35867a60212A19537m7366b48561J16358A32625b1394j05040
541a26434B92248j22108b64209E8981L857b74589a960A03407a8962G4683K2495
552I7178m2891h8447j2117E0791e7466k0819H0882N34h534l6583F7329a956j29543
565a31499H8890D0980a44252D8596J8516g6761b3104A04857l1277i2521C2277
577G3321a78119d5229G0641d8026D9013K7112P491G070a43225E7181e6681j85514
589b42195A67219m4356a41659A68308j3394a81948f7181G2771a41151M7154A89800
601A6692f5507A74246A2620a13817h677m3755J9286j445A9657Q4572b8694G5094
614H6342a58693E104L333a63075E5814J7180e546A08477D3249d2069j502K102
626d1469k4556L170H2315k1487A010J02666a0345q1935b3238l3341K5512A8147
639G8629j6428c8466F5248a5904j29292E2797c010n6146A09505A2782b1407B7623
652c0621J2387k7622C5163P022h8197G7211C0095a32852I2480C0612a08476A04214
665E7336a18934A458O5542a07664c1549A82665e3031l868A90538a18089l7778
676a55867A26653g2271p035A54668G1409d4332F15N5032a17241j4948A30691b6193
689f7766B18148A2016a05632F9861c8149o9477b5739E4430k1045c0063A03220
701B9236a15485D6730H417a07732A2025M1320a9470M221H7314A1160g6451I1974
714c2216q7996A01699e0832j0898A40290c3006b815G1624g2086g486o013k0149
726c3648A2475c1104G9900B7861f5186H3951a3612q2152E6212E534g1394C6727
739G7156g6989b5669A47779i3023J1065A75697i0777r752A28871f3586J916H6305
752C5284b2256P957H3809e9238p1995A14210c9024n3070A80446I098f1153H7067
765d2912n3461a6115B2002a5795C869J15372e883m5317F4061h3583N945F3501
778C091a7257C8494M1299e1033k6767A28861g9094k9160A98498h4161m1205A94240
791e4962n7689A21202B9786g6866a515H3244g9400k7285A39350i921p7676A56660
804A9796i9137B5055c186p6484L7556H9424C2993a8845A04970c8188l9279B9900
817a08903f249G9698d1981I2043k5243e8183f090k6262r05m1938A1193J35183
829A46376g8375C2250J53753a78768h1427A40648a42735M5795A71998E0160a06459
841A07243J1516b19319c3316A56057a74757e5699B03628B015f9934H8396J794
852I0190a70901P3275A84395a37363J7536C00015d1201j07602A98985b3572j58144
863a81716B5715M2926f2558K0868A51623A2107a17417A01189H032a20182C4736
875C9793a4908j5232C1368K0055g1157F559N5479b1205a0036j9197B9688b7718
888a16087A37647D3774a21031A66200D2137a71688A1732O670g6802K5358A20426
900A37552a17362D8432R0096b45969a10489A63279g9350q499B24778j00348a85429
912C0098R7113b78013h4957B33912g7110L5196B22215C3157a68295a7116A00126
924a74226P3903B72777d1248r0755B39710c8834j59790I0858A6039a02423B4308
936A11387g620o4043H5108a1586j01359F9165B2925d0912C4567d836N34r576J033
949a2845B5759A980J1562a4225A1782j867a05772F2060O411a40877A06368o481
961I9887a58503D4858K0381a13340b7738G7127l5294h0479D9207P9094a67263
973d9848A60508a27678M5928A85766I670a30563H6710L1a85203h187A67445a39815
986c3128A93642g0797j9496H4350I114h8935f592A10895d9906j8889A40392f4321
999i7765A23055d3520O226H5702c2090i43n62m5041B2131f61D668J3680J0325
1012B8673m447f5814b105A4982h0139B6594L9360a7224B435N1466H965
##PAGE= T1=0.00064
##FIRST=     0,             0,               0,               0
##DATA TABLE= (T2++(I..I)), PROFILE
0@@@@@@HhHhHa2B4c2C2c2D0f4H0i5A04a22A50a77B12b44B81c27C76d33D96e65
32F41g25H18i22A038a163A299a448A613a790A987b202B436b692B971c277C614
49c981D388d838E338e894F521g228H037h970A0059a1352A2907a4825A7252b0427
64B4752c0947D0413e5827A35843a332816c80122A291083a377497D7917K464615
74B512532a561282O57980B918825b064835n47407B946174a46229j821423B394090
84D38031a719921A032496b8704j526548E86807P004b96763C92839j88193G4412
95B9089h13113f0176E29156d52922A32437N21475c19544g5982A04900d48983b0107
107B24000A4940g338D938K46881a07596k98954B22618p6706a38882A87024a0998
119g0588A74265a73207p2456A13422J675n259C4510a91020A34869j4874e23007
131B8203M11571c98875A15994M37045e69575b8539F19555e96115K86595F22352
142a30039j56730D17248A17510c51667H0036R2625c69923e9963C54930a33089
153a30807C35445E6957c15728A9266J31139c00613d2550C49929a49963A5271L58974
164C74245b68601L9929A61910a37079c6050A08516A1884K07357B4926b41045E3628
176e837k26150A34310O173a81581B59824o0684d56650D7186J48935c27460A70850
188A16022b17303C44851a20511k67347D13142f4097k48131D46943f0217k94140
198c54357C67927f3559l65674C68500j58633c14557A96777o3325b71805B9862
209a11467k8377B81149F245a3771B19447a21858J3119L5224j34574H6393L5493
220A21886n1243O2349e3284D9410A9403c17618e9842B13633i919p631A52775C1387
233i8609g632p1162m6420A20559j2966g6040L5444D3521A9439a41686D285K08563
245B12848f2730A3311R2718b52674I108J01192b21977A56432R1249g7068D4827
257e3150j08038c3213q2771i890A71164p5518J7047D1407a95262f9801D8430b44481
270d0171C56094d3887a6460C07053b33413Q4988B30594c05747a26130C30023g7678
282c0031B07503e2912l1782B4044e5608o0832g446H6934A1053b639G2249M9765
294A22014c1322j63574G3725A7172b57271A76598Ja89060A81266m4556b81351
306b0131I7566a53813g6539A61398o7090e4090G9445A2286a50270A1114a0126
318f7925G3281M66j9328b8392k2838D2618e8340i520D163e9936A47867e0473j02429
331a52902B21542d2199j22423B30233e6211j50832A96670e085k59939A89048N7782
342B46830b42473C3366K39805c10083a47862B44402b01084e8794C65320E421a72597
354A06787D9349c01674i4696B30795h7574B5224K80770a31244N4938A28072b19194
366h5515I3245a9444A02891D5647b8639G3554e7300m7237D2446a8085p2959G1616
379C8983h6116A42937D1486a32941A70125e8083j31640A62079a80959h7880C58031
391a33612a4168C56592b30691K5321A58372b18182L6827C12380A20765a42939
402B37045j00126c81891h4610A15733b03287A6196K75336G5425g7053G9275k5569
413E3706c20031a02628B45816a47595a9789C30407g9225m4656G7758h1333r71
424h2304A8778O3702A6642e4481F6225a3568o2526C4603j394K0875c1921P15G8705
438a32350M5359A44140g179q700A09952B2413i8135K8814F1265i3982j5486B17672
451G0031a00180H6953C0886a03661p180E8532K8427a67738A22412J06563b71525
463g75B65425b43965P7050B74765a1571k58183B03769N245c38040F5934K59895
474C25829c37762i9604C28356a80518K0541B66184D6677a74472G4885N0691a75256
486g9382A18838e6196a0223H6113C7112F204a16745C7555J652b13720A16247O0163
498A76410a53060F9435K1217a21291b6937a2334A0504P993g235A05755a3823j26757
510a40580E0218K6629a27406b0598B11137g6572r7769B03440e8810j62250B41089
522G8512a62222A08650k9825a51707L78A09980k6835a75825A91825N4905b79791
534c8097A41158b72852a04512B44759C8585h0061B00700q7220b82250g8455A07782
546a54691b0029A91005E6745e973C8033j4654a49184L1685A08602b5703j8008
557d3711A30019C3003c467m6473J7687G1155a21608a645A55060a54689a2916A74493
570a02863c4209A42484B369i3444a0473B5962i5153d7032A00579D6431A7839K0020
582C7859J1099e3176j26966D6403k3133a74176A91771o556a49478G9749J2095
593I1844a93373Q4703E9456A477f7470A49318j5780a44696E3630K6473b14955
605c6714F4829e5722C7898L8819k7976F043a644F818a20211e4142D3196e0659
618D5957O8954B5464A1142a1641l9539n2170c2828D2178e1100A07964K1325i6262
631E3610b595j84254C1371I275c9166A16308D7481A1967a0779l9948d672p8708
643h3380a0795I6501b1673B6660L8657e5084J3192A2496a8810k9579F7110j6885
655E0225a01663F9766k2759a41819I0183l4734a16829I0769C0735a09950b234
667C7961i294k6958A11782D9664a50670H5623I749b33486A19168j8124a39321
679A46002k2431a54608c6517E9297a19252L9435A58603C3397e6070A46860b720
691a42363F701b0903k5992a4601G4756L0915g9864D0719L3018a90749B6469N9550
703H6019a45140E6601L9822e3118B7021J2012a2895l4802E97R899g9820C4664
716D9805e0494G3667C5162e8390A2901b5572j2790a4404B3272K041c3195I0779
729B3726a11448G9092a5134r9963H6300a098m6188E5190B1766a6321k9758F5665
742A4840a43478A08817D6471a82181A05430l6706a34679H6995M625i3653b2235
754G3291g0841l3100A15202A6660g1499A42663A0702i5610B8861d7476q685a0613
767D6491K6862d3648G9996l7694a62602E3430A407a36345A28386E4293g3009G5441
780C0158g5115K8749E8155i800q2637A16859A9033a46653A16349D8947a37859
792E5332L9376h8463K1716A12912c5455j08089A71781D6146a48678A51949I401
804a59148E1838a5523k6346B8999J3121M5406d2079a4744B4201a27892d820C0247
817c6137A04716C8604a5971E1105e8503l0842G54J3757e3697D5162J19791g9765
830c8782A51895a77481N8099A60222g2442J4952A57072F7370h3155b1924A06985
842a41477q524B23293d5561j06378B60832D0026a81642H4772l2006a75925f8806
854A64974b3028r0479B18688D5327b08964H4180k9992a78143a5838A48822a1114
866i2362A54881C8665a95646I4021D0163a61445G9238l2119c8769B4285b6385
878E4494a7063o1769A00974f401q2220C2818A2170b6199k138H0133k966i5057
891C6254K8793a57928e8316I0125a28n2237A21805K2543a69582d2596A34764b24171
904i6870B22298a0052l9237A51262o4341a69198M9501A42698a28650l3980C13672
916E0694a81297B00905C2402b65893e846A19635a08741e4309B35712B8780a71554
928A20173B3407b09316C1733P6069f0307b3022A33801A2980a48517H1217C6185
940a60937I6954l6981i7518F9006a6569k2268E0426e5951C0686J6838e9166A3377
953A3560c0350K044C0151L9788f3696G785R6358a05193M8405I4792d7010k2670
965f9680I6074j2525a12355C750J35394a70339g9592A95887i2389J3921A76650
977F386a11759A2535O9334i4004k492A88405a8102j34576A98917F173b03728A11508
990E4466a30252C4773O8179e0726o593H5815b3652o5888H2969A4454d3916D5756
1003d094p960j4091J1534D5701b0190B7781P69d0418D7223f6155N906I8030g0001
1017c009A38993f3264b8092F7343e3588k6012
1023g9600
##PAGE= T1=0.000704
##FIRST=     0,             0,               0,               0
##DATA TABLE= (T2++(R..R)), PROFILE
0@@@@@@hHhHhA6b4B4c0B4d0E6g2H0h8A05a31A57a84B11b42B82c26C74d28D84e52
33F22g02G90h89I97a112A239a378A530a699A883b080B299b536B796c085C400c747
51D134d564E044e585F201f905G723h683I829a1223A2963a5200A8185b2373B8645
66c8977E8860a68997I82833l43018a586577D69477J66284b191817H43482J189310
76B032792b316390G31234K272897b806384a391219B517179a546890L38964B317859
86b94369n06453A440207d42086q02548D26998B3570b85389C27225j62827L15937
96D80335A42002g50078A02787J15236f35182B50423K33379b27942B23250I7657
107d33405d8670A15237d0117o6628I4121K23553a72938j07497A41799b3908j8226
118d2134A29118d0027G0647J12893a17066j06988c7620I0226M9294a4615q7591
129a02206B93236G1344e22544A36191P5243e21720C24206P7608f38503B76316
140E50017g02843a29737E12008c44426J45512D82164f094k50038B91754E6444
151c93305E6222J26409b12254e4849C01949I7802b37005A05012M4188d12265F043
163B49304c25396A85516K24026c00321a2955A19928b53220A1530c9693k7318C33362
175A2757a68254B07804a14493j55499B13831h5464j36127D69386F1977c62793
186B65836f6357j94439B74671a88757c0662D51057c57397a40730D03174c40213
197g9382D32117b57609a08277C83592b56185n6291C22106B5640a91336B51303
208I2085i1813E2326b09675R2798A34590f2869G8440J15629B2338j47a28515n1773
220a80288e6017a8809A16827C4925A6130K18422a7531k40090d8893D6335c2308
232b6607A26110k3175d2723E1864f5606j19856A11529m575a05932B595R2867d5742
245a57153B9444N1708c8797A47065C1750a69967H6270f6358j56966A10837J5527
256A26364o2812M0846F733a3411q5322o5240f2998a3087A02689Q6486F1556f2325
269C3510B419c07504g9571B10677a36856I3094K26956b17408C5975J91102c76351
281h6237B30652a74616C645K28604d9348b1426A24082h1341n6061A9875b7245
293b7666c859D795K15373d509j80158B16302i9164k19425B59962b0656j79099
304a99755C51439E4322b08184A30251H176a83401f1873E1035o034F302Q6613D4186
317g5114a0929j4277o9357b1653A05568D7839d9353F8711a1187m7020H6225a33745
330a1965B14342b09177c4003B40647b06487e446B40054a83411e4394B06107a41981
342b20764A82605n3072b11059A51079J07354b82100d1627A72400c12771g5792
353C39379b9814r1144B71377E2554c41909A7902M3047b49127A59814L2672a26354
365A55563E8814a77651a0859p5328a1291I6874e4100H6057J2064h1439I219J6376
377B5595g2903L5839B7517e3594J6940A15471c3119i661A76015i7203a5105I3171
390b92753A092J83482b11524A33592J87735a52759c3161A47757b75477K9248B41362
402e656j71628D06045A60507c29229I4910B153c45557B0024J47675A2714J5343
413B8057J54445q5152b72502e7976A37241b43476g656B89071e6366J1169A19962
425f7130o4772C2979K3548e9164C4004J4933e5421I58e6059B7900Q9066a08074
438G3630N1017b27545a1546H8327a20528E3752N4925B8833a5004k5209E8444a30711
451a58403A74046C6198i6912A36802l5577a27166L2684A14245f3033j18351B15641
463A00713b29891A22848P5954b23514R9420B59333f1029k54792B94885A30311
474d17600B58678K09d27690I8079J51627c03307d1542B08881d3120l9810A06681
486I9672a15540N2544E8262e2769n132F6637M6097d3482j7471A38979i6372r1488
498a87860A40697A5608f9801A02715C3250h60n6926J6255E7924i6919B0755J52730
510A73485h6237J2121I8493c150j23621A2998J63424h8483j5003B06922a23654
522b09293B20942B5394a51295A63756j5515a81630O0335A47626a03630q2316B77491
534A34402a59377A19202m6688b47971J15358A33862b1246j06542B90670j20311
544A70359b62599E8184J981b73520B48J03412a9130G3945K3067m1285h7621j3324
556a00945D9461e6105k2658H1883o59g122l5927F8343b577j28894H9484D0060
569a44670D7044J6446g5131b4472A03036k7812i1151C0107M4866a75222d5415
581F9856d5631D7867K7058J0410F840a43203E7216e4230j87102A65358m1730a41946
594A67779j1512a81139f7932G2950a42836M8192A90292A5607f6450A74248A4543
606a13082i669m4372K0710k544B0844Q3158b9058G6169J0714a59020D500K501
618G001a62881E7226J5941e694A06531D2718d0640m250M493k4358j520H2479j9751
631F2728b94A05299h757q4351b4916k9219K4244A5664O3787k0348c7972F6292
644a6150j30565E3503c566n6246A09443A4436b0327B5499b9362J2098k8370C6000
657D3444h8945G7277C1264a34074I2560C1022a08792A04567m7183a19899d40F7608
670a07990c3217A82874e0435p501A91004a17295l9663A26533g3138q218A53350
682G3954d3719d72E7701a15998j6554A30817b6827m2693B16333A2605a06884F7899
695c7684o8430b5936E3028j9638b9845A03174C1407a15750D7746I898a08220A0740
708E5314b0899L516I0401I721g7930I3765c1088r0898A03756e0450j2168A38265
721c3409d128G1291g2812g450o420j8910A0852c1958G9066B9239f7025H4732a2337
735i6251E5753F213g1331C2531M6132g5298b7262A46921i1818P171A76607h7534
748a01339A27433f1098j457H4310C8259b1082N911H6125e9094p3405A13947c8337
761i4169A78780A0165f0207H7979d3358n2598a5444B0613a6234A730J17980g170
774e1383F5421h1430J314F2041E765a9163C7365M5226e0816k7864A29165g7808
787a09360B00186h2742m3275A92426e2232o1961A20386C1819g6373c899H3984
799g5733l3689A39889i658p7882A55668B1366a00795B4416i58p7193L7160H7731
812C3330a7573A04386c7210l8918C0219a08732g162G9310d2485I3278k4882e5007
825f318k5558K29m5305A0006J35827g7529C0807J57753a77217h1590A39032a39842
838i9948A70368E1990a08136A06758J5806b18120c7793A55955a74562f1573B00851
850C589g1529H6043O181a71699P2212A86333a35498J1945B99462d0046j09369
861a49415A97292a9347j60050B3468M4889f0908J6612A51103A3971a19964A00410
873G930a22126C3209P239a6585j6305C1293J9876g1434D894N7086b1513R884j7072
886b8701B9584b8805q7338A35947D5380a20465A64855D5194a70256I251Q014g4847
899e3414A17127K3472a16023D6011R7599b43834a12812A62294g6050j3347B22663
911A25770a83676C1040R9143b76509i0089B32544g5295K9295B22038C6201a68462
923a8185A02821a73982P0569B72839c9024r4425B40014c5179j63490I0961A6839
935a04601B2716Q8673f162o6144H5642h863j04767F8951B4971d3290C3415c620
948d165q653j586B2999C546J0838a5370A3338l393a06809F2570L594a40527A05282
962A01149a55360D2480K1192a10501c0457G3291k9585h1029D7383Q3835a64468
974e1646A61680a25303M0167A84335A3568a30044H7052J936a83513a3513A66607
986a38235c5442A93128f7805k2881H2716I883h7976h801A11861d7991k0432A40004
999f2450l6780A21192d3428N287H5178c1530h99q38m5972B2099B2M003J3727J0026
1013B7778l045f4111d001A6125h0934B5157M2994a6153A607N3372
1023E4979
##PAGE= T1=0.000704
##FIRST=     0,             0,               0,               0
##DATA TABLE= (T2++(I..I)), PROFILE
0@@@@@@H@@@Ha6HhHa6B4c2B8c2C6d8E9f5G4h3I9a16A31a49A70a92B16b42B74c07
36C43c82D22d69E23e79F40g05G79h61I50a048A154a276A411a558A728a918B138
55b393B693c052C485d026D715e637F912h783A1746a6983B7900e8688C28354K27605
69E55959a434013c19893A244641a341365B5510K500304a575543O93480B891372
79b053418n53276B948888a60301j787903B381972D35627a721629A038508c5760
89a548005E86803R276c05225C96736j93705G2269B7235h06653f2837E28747d52423
101A36272N11835c20640g5479A08372d50603b0945B27079A3149i415F295K44926
112B51221a09098k96218B23797p7940a40595A85695h387o5688A71042a67959p6355
123b44314A04899J5220q902B9108a88344A36743k0386e19377C0985M07101c97290
135A16115M35327e70166b8603F17279e95304K84020F20849a28726j60229D16167
146A16686c53182H2845R0320c71067e7014C54916a35918O808C35092E4595c12459
158B0628J27336b99505d0780C49574a49981A7955L56220b68904M0816A61124a39265
170c6557A09724A0362K08134B8300b41463E2151e248k25480A31573J0206a80940
182B58881o1734d53326D9134J45848c26384A72287n8397b14989C46178a22066
193c88288D15737f4274k48477D47460f1042k95745C67214f2525l68706C67920
204B11023c16966A99191o5115b73045B9743a10551k9960B81723G416a4172B18958
216a22183J3194L7641j35838H4660L6752n0468O0846e0032D9336A6401c15497
228e8750B09438h527n988A50612C1709i6722g458p4118l9763A20415j8216g5259
241c9033D0684k0016a39175B560K06017f3022A3357R0376b51538A1256R8664b22536
254A57390Q9517g8391D5486e1924j10530c2862q1393i545A70942p3788J3910C9155
267a93997g1059D7058b44673c7562C54618d6709a6167C07195b35002Q9585B32663
279c06958a25412C30322g9775c1470B07950e2422l4332B3806e5381o1877f944
291H6415A1897d146G3174M9904c2748j62455G7344A6258b56356A78206k728a91964
304A82122m6282b82115a7284I8198a56875g7247A65192p4844e3274H1444A0553
316a52440A5233a0903o0107G5434p72k2528b8893j9644C9750e9218g745C205e9908
330A49065e1396j00170B22378d3623j21451B29230e6327j49496A94973e861k58011
341b63872A88567N6163b42242C3967K38602c10764a46286B43402b02084e8741
352C63801D307a72693A06047D7925c01714i2009B30386i0477B6885K79135a33156
364g4027A28080b19651h5580I7705a9636A01553D7933b8319F9929e4192m7947
375a02139C8733a5365p4354F7107k8974h3720A40112C9601a31575A69487f0943
387a86857A63867a84404h7068C59208a35572a5369C56750b33352K7702A61642
398b16139L2756C12012A21211a47023B36905r9813c82502h3294A17131b02669
409A5204K73245G7847g7673G8299k3356c17174a01236B46232a46240b0224C28667
421g9846m3342G4710g9843j952A8147O4446A5687e3772F5922a2037o1949C2168
434C3401K3721c1991l54G9934a31783M3583A45022f849r629A09234B2875i8691
447g0294F3220i4991j5924B18595G0070a01655H6272C0488a05737p563E9763K6080
459H5843a71037A24583J03750b73950f75B65564b45576P7710B77299a2810k58653
470b71463B05168M490c39497F7048K60286c40746i9773C31210a81973K0886B65915
482D5351a74484G6224M9761a77559g8043A17628e6447g875H6817C4850E477a17263
495C8486J608b16594A16437O0347a51860F9011K2617a20817b6395a1739A2393
507A7304f923A04574a3737j25739E0771K5294a26006b2121B12904g6797r8761
518a75558B02891e8293j63993B42061G7854a61833A08633k9129a51862J576A10970
530H1317a77269A90561N6392b79664c6969A40596b71241a05523B44311C9458h1353
542A99167q3979b80671g8774A06014a53289b1396A90326E6329f241C7809j5727
553B2082a49410L3844A07918b6503j8100A30242C1401c708m7009J8400F9895a21239
566a454A51761a54987a1723A72779a02323c4416A39836B349i2446a1827B5288
578i4391M7063I9876D9917A9828J5193J5106e3059j32095D8202B3772a76118A90961
591A86059a49751G6789J6531a90221P9798F0249C034f8975A50267j3277a45791
603E3277K5965b14351c7220F5127e7973C7126M1001k9298F016e27H439a18275
616e3362D1434e0548D3636P2125B5088A1322a0258m0119n2873c3211D0730e1954
629A08484K3403i5608E4157a481j84285C1281I303c8969A16785D6483A3044a2425
642e1914d018q0822a1564I7413b2177B6040M0318e4010J1756A3151b0280k9671
654d9951F7568j9091a01724G0611k2828a41549H9527l6119a16893H9094C2866
666a08299b953C9371a0849k7060A11326E1045a51621H6145A1743b35550A17785
678I9565a39929A43709j8661a54280c6274E9300a18770L8154A58138C2617e7866
690A47449a064j40728C493a8834k6060a7064G1737L3887h1506D0385L4427a87671
703B5015O1506a46196E5026M2555e3087B4694J3638a1266l6444I26R814h1382
716C4315J7969e2427G2730C5538e9071A1293b3395j5097a5519B4571k76c1747
729I1920B4621a11504G8792a4123r8937H3755B014d5533E4595B2908a4703l1895
741d6598F6609A5158a42425A06845D6463a83401A03538l4711a33737H7375N178
752I2553i3054b3222G2218g0024l3988A13941A5784g1331A41785A1091i4250B8906
765d5106j0859a2563D7054K4832d6083H1190l9277a64829E3502A066a37836A27623
778E5273g2852G5082C2359g4100K7673E8753h592q6402A17764B0492a46435A14280
791E1733a38642E2157M6333h8260K0683A14966c4010j10797A70948D6476a49347
803A50205A1893a59600E0167a5184k5025B6561J5032M5474d2374a5725B3406a25678
816d886C0667c7193A01750C9290a4497E2671e6713l4262B579J0011e4518D3752
829A66117g7936L6715A53069a73375N1915A58066f9931J0579A55409F9701h0290
841b5696A09336a39889j4967B23448d2173j12544B57823D5227a82224H2639k9477
852E3162a76060g1971A64353a8828r7206B17691D7405b08724H1839k3234a80082
864a9922A50526i391q4019A54680D0748a95853I1899D3207a59362G7211l0970
875D6241c6963B4663b9513E6793a7400o2932A00911e428q2897C3133A2626b6263
888b8896G7449J329i3749C3930L2652a57012e9510I0179G63e4700A23227K2696
900A45923a68725d3001A35110b23673a00942B20917f660m4262A50220n9028a68768
912a21281A44212a27238l9010C11531E5491a82145B00308C6782b64389h311A18656
924a05327M7849B35135C2309a71902A18869B4804b09151B8472Q2246f1116b3789
936A36306A4942a51763G9065C8733a62209I7167l3563i8016F8758a6168k2401
947c8569D9214e4301B9192J9374e8893A2869j349c1216L116B8043M0408f3841
960G503R7589a03502M5574I4274d5078k4062I2544q443a12691B035J37487a65270
973h2532A92983h8659Q297A74909A0886a12924A0687P2776i2046p137A89264a5107
986a55445A98453H181b03915A08729n3236a29873C0846P1035d8464r395H5608
998b2687o7006H1017A5443d4912D4129d783o882j3447J0877D6110b0570B8150
1011B6586d0744D6317f6415L653I8400f9206e498A40621f1640b8991F6933e1567
##PAGE= T1=0.000768
##FIRST=     0,             0,               0,               0
##DATA TABLE= (T2++(R..R)), PROFILE
0@@@@@@@@H@@@Ha6A6a6Ha6C2c2D0d0D8f4G4h8I9a13A34a54A78b03B32b64B96c35
36C79d26D77e33E94f60G33h14I04i98A104a218A343a481A632a797A982b185B410
55b663B949c274C647d079D582e179E898f767G814i023A0094h862L737l53522A016209
71F15219a570359D57549J82338b192841H50359J167780b304499G30283K262950
80B993233b804319a378505B504685a542739L43132B316470c00018m94926A437510
90d42278q01532D28980A9679b86903C25270j57556L05660A40580g47850A00530
101B13470f33619B52297K30650b31396B25371I9709d37243d7623A16720d1939
112a06466I7236K17344a73679j05967A43394b4591j9878A29176c7589F6750J14258
123A81008a12581j11727d1514I4013M7483a8273q1117B93142F4394e19030A37160
135B06287e19720C25216P6932f35069B77816K68534g03176a27001E12018c44888
146a98841D82105i273k44263B92251E4322c94114E9117J22581b15739e2868C01864
158I3932b33972A06174L9493d10815H630K39067c25582A87909K20173c01444a3754
170A20756b55803A4616c6235l2051C31856A3545a68975B06949a12179j57900B12158
182h4984j34002D68850E9899c60581B66489f7108j91506B74626a92043c0048D52892
194c60108a42589D04191c42029h1438D34283b57472a09626C83762b53612o0844
204c14456C22322B4296a90935B52668I1428i3567E2432b08794R1966A33580f4300
216G6635J17693B2157k151a27330n4801e6839a7027A16531C4599j5093K14780
227B34286b1572k32173d8785D2808c3169J0937A22495k0534c7762D9813f6684
239a81418A11511q680a06888C326R0915d5465j08063B9477M8843c6394A48055
251B9824a69528H6786f7125j55277A11851J4237E8810M8101F597a6220q1093o5407
263a62720f4213a2272A01607Q7185F0630f3565C3846d44l05324g7070B07470a38349
276I3542K24639b19594C8442J89724c78749h4808B33438a77157H18K31715e0671
288b0637A22025h1109n7560A8147b5456j606d003F499K13883f840j76420B18838
301a01113k14946B62975a9524j84272C52600E4610b11826A33871A0039a86292
312f0430E2709j1428F021Q8792D3907g7572g370j6759p2886a9136A06624D6886
325d6920G0044a1351m4900H5186a32823a2425B12888b08074c2131B39869b06770
337b155B38091a84386e3313B04550a43296p4727A84091n9287b08772A52100J02471
348B54571b82203c9685A70608c14157g3068C41344c3181q5676B72171D8203c40461
360A9797L8884b48390A61002L1648a28325A54174E9499a79557a0556p2173a3323
372I5298e0698H6863R240h2962A2783J0488g4036c3604B3357e4876K0656A13290
385c5873e349A75635i9077a3204I4624b93045B309J85647b12838A33280J88576
396C21856a54189c3373A48696b75972L0000B44532e248j70573D05882A57474c29087
408I3897A786c44510B0674J48872A0644J9493J52151q6906b73247e8978A38259
420b42631f190B90681e5820J0286A20625f8532o2920C3112K3410e7653C2747J5339
432D8086e4443A788e5796C0052Q5002a08186G1259N3084b27304a2747I0294a17905
445E4633N1934B6906a6430k5035E8902a31008k8127A75569C7486i8001A37883
457A01509a31333L8571A17009f4057j18481B17545A00058b31760A26138P1766
467A97904b28604J08359B62003f3541k51247B97193A28964d18051B62531p800
477B54731d31347I9181J49924c06488c9966B09644d4884l7559A07553j0402a16793
489f2103E9603e2929o906F5998M6019d4038j6859A38931i6774q8323A42607A4258
502g1745A04494C3949b603n4950J6434E7559i7146B1959J51550h7304J1862I9475
515f610j18909A5039J60743i0095j0535B06134a23584q5111B21228B4661a51528
527A63723j5386a84271O3443A47517a07346p7696B79265A33044a61477A22494
538G0564b49488J21176A33204b3090j01932B90974j24206b63208E8364R51b73725
550E88J04084b1627G2908K5132m5119h7942j0991E1209e7425k1077H2190k499
562G9691h428l4004F7411c574j25652H8399C8665a42909D9800J4158g5510b1918
575A02582k9799h9700B8555M5574a73798d4530G0521d3941D7605K6199J2080G149
588a44079E7119e4368j87445A67628m3392a43430A66173r408a81680f6500G4626
600a39334M4691A90062A6774f6787A73413A3462a14485g268m4860J9409l225B1008
613A04218b8253G3998J2002a58368C782M321a63096E6164J7445d896A06267D4197
626d2521l191L679k2813j145H1408j8332I3J02930g778q6599b5032k8489K2322
639c1199A4842O6826k1424c7965F6928a5619j29552E4138b254n8684A09239A4016
652b1557B5767b9343J0953k8573C5087N909i0185G8050C1242a33131I3724C1957
665a11166A04554m8232a21979H01O9033a07416c2662A82989e2715o165A90989
677a17194m1292A26286g2234p769A52091G1037d4544f2E5142a15100j7169A30312
690b5080m4743B14895A2578a07445F7591c6372o9160b7401E3723j9412c0655A02556
703C2095a17027D6035A2306a08573A2341M2530a9853K566I1091I482g8743I2408
716c1086r1231A03359d8356j4786A39993c2072d977G1104g0225i739m441j7665
728c1845A2266c1918G9185B9953f6866H3899a2520q2946E4800G801g0725C4901
741G8195g6328b7911A47686i1103Q256A74379h8702j2335A27132f2295j054H5269
754C7384b0452N159H5875e7557p4796A13978c8030n6027A80222H559f1589H7478
767d3009n1867a5914B1906a5438B820J16645e546m6327F4590h0025R85F1804E565
781a8438C7813M4014e2017k6525A28156g8289l0711B01312h2007m3588A93715
793e3978o0820A22171C0454g8105b188H3251g6728l1497A40254i669p8640A56002
806A8814i9354B5639a541p5834L7416H6338C3093a8216A03349c6110l8990B9374
819a09470g329G7083d2366I3495k6505e7776e709k6078k125m3072I754J33876
831A43630g7160C1279J55544a77533h2278A38699a40870M1355A72020E1357a06920
843A06848J3904b19566c6299A56836a73019e9118B02976C971g0860H8364L204
854I1568a72798P3193A83886a35770J3273B99719d1109j09373A98071a9041j62175
865a81216B5861M3008f1810J8073A51073A3256a19405I8072H507a20896C2892
877D2853a5212j6919C1424J9671g1163D785N7412b1866R139j4246B9206b9416
890a14814A35862D2661a19570A66276D4572a72153A1767O524g6564K6988A17979
902A38598a16231D6004R6552b43981a10877A61418g8555j1034B23136r7082a84916
914C0258R7578b76101h7297B33579g5823L1471B23363C4516a69766a7637A02311
926a74582P2445B73405d0518r1592B40879c6891j63523I1230A6790a04095B3968
938A11473f512o5227H4806h276j05584F9277B4564d4417C5381c241q79q790j998
951a4908B4686A488J1441a3516A2290o50a05001F3745L386a39821A05123n297
963I9826a56137D2209K1896a11367b9384G4769l2430g8663D6169Q3963a63161
975d9240A59518a26186M3280A84346A1977a29611H6529J987a83898h799A66183
987a38149c4389A94261f9311k0378H3855I773h6729h022A11870d8569k0695A39032
1000f2378l6451A22053d2073M060H6097c0608a1o31m7480B1991A043K070J5290
1013A8403R980m320f4396b959A6803h0787B5773M0429a6861H89
##PAGE= T1=0.000768
##FIRST=     0,             0,               0,               0
##DATA TABLE= (T2++(I..I)), PROFILE
0@@@@@@@H@@@Ha6A6a6A6b4D0d8D8d8F4h0I6a08A21a38A64a91B16b47B80c16C57
34d00D53e08E69f33G03g83H72i66A069a180A303a438A586a750A931b129B353b599
53B879c195C555c972D459e040E740f603G705i157A1157a4082A8728b7104D6034
68a65810C30693K38610a440422c11266A235697a331687B5361K493831a574468
78h73219B877946b048849n42081B942903a64968j776299B376312D31985a717909
88A039602d0216j504443E85927R211c08188C98094j94282F8096B4132g99450f2095
100E27134d51451A37061N10880c22200g3739A12582d51906b0630B30931A0833
111a2399I787K39024a10378k92465B22772p7894a41466A85744e734p1245A67636
123a61819q0907A03024K0922j2517B6003a84481A38636k7122e17787C3218M01576
134D34794c98664A18189M28603e70027b7327F15296e94553K87577F19916a30438
145b86796D16610A13617c52634H5742Q4098c72309e2496C56249a37412J0399C35032
157E2691c11677B1948J22122b97129c7332C48714a51427A9213L53620b70126M4687
168b25439A61967a38739c4811A11474I814K06116C0534b42098E0699c405k27343
179b30748A30382J1895a78827B57929o3065d53686D9017J44042c25631A74284
190A11286b15912C48817a23404k66930D16906f3948k50885D51693e8424l01595
200c60019C68761f0849l71086C70942j59357c16426B00868o6782b74895C0485
211a08959l0711B81625F860a4948B20078a21250J1237L6950j34188H4812L9586
222A24398n4248O0473d8162D8702A3090c13727e6241B07288i340j784A50614B9315
235i1139i775p4600l1454A20186k1967g3205c6437C9466A8884a37096A747K05326
247B07073f1606A5432Q6644b50559A3014R6475b24383A58591Q6811g9599D7433
259e2212j12419c1999p8400a0580A70097p4217J4580D0046a93771f9056D6228
271b42898c4647C52495d9045a4221C05746b36375R0935B33826c08554a23340C33854
283h1478c3399B09478e2838l4049B5258e3738o2966h662H9075A1975e047G2834
296A25598c5318j59480G8445A4221b58275A80358m505a94820A83187m6845b85397
308a8287A01323a59805g4876A66987p6476e5474H4569H989a55146A6406a1434
320g2057G7885k834k6051b6791k2503C9097e9181g815B769e8786A48068d9916
333a50678B20270d3245j18876B27329e7355j44917A96286f942k53529A88471N1984
344B40455b41951C6289K32876c11723a43893B43905b01864e6325C64385I12a72651
356A09582D3299c01826h9030B30619i0255B8707K76778a35530O2174A30411b22397
368h6750I8257a9826I8591m8731b7784F7247e4554m5352C8496a7336o7566F7243
381C6129h1363A39854C8088a28230A70124f3883j20966A64336a84864h6502C61316
393a38229a6380C60054b33568K6104A63736b15846L3159C13351A20929a46573
404B35831j00026c83070h2689A17101b01355A6438K73088G4842g7227G6971k1133
415E5838c17821a00003B44947a46025a9197C28449g8668m5540G5942h0011j207
426h1218A8909O1405A5572e4432F5371a1836o2897C1725L212K0389c2789Q5G7854
440a30974M3946A44870g479r628A08222B3652i9379L0173F2809i3298j7550B19142
453G0305a02705H6887C2578a06268n944F4870J9798a71554A25898J02882b75847
465D41K67375b47693Q2251B79842a5348k56268B06228j07c41230G0071K56736
476C26807c43869i5525C31373a84859K3579B68673D3272a76319G9286M4650a78442
488g8235A18171e7067i384H7720C4559D351a16044C9542k142b13931A16372N9107
500A75479a53337G0914K0315a23429b5971a0162A2572K830d671A04905a6298j21978
512a38276E2574K4013a28225b0434B12181g6392r9704B03706e8799j60986B43207
524G7660a63359A10331l0796a53218K882A10550l0159a75469A93533M9401b79529
536c4824A41462b72857i9707B46632C6064h0009B01773r1640b81896g5198A06876
548a53866a8650A91645E5215e213C8649j7382a50001L4035A07688b8231j5349
559d3580A30014C0929c842m4854J6153F9223a19438a260A51070a54545a1697A70258
572a02214c2328A39248I09h9878a1620B3372i2569d5805I7613m8049A7818J5474
584C3292J6058e2102j33320D7041k2709a75702A91091n597a50357G7041J5207
595I2248a93306Q4139F1455C72f8876A51617j6890a45210E1575K8436b16117c4610
608F4802e6632C6831M1544k9157F108a594G843a17013e3027D4103d9449D3985
621A16194B4747I513a2324l7164n4582c2844D0873e4183A06484K5363i5682E0020
634i42j84149C0682A2064c8229A15381D6850A1338a1668m0753c578q2582a1712
647I7834b3495B5415M2479e4117J2657A5242b0001l0920F9316j8285a01444G0010
660D8669a44676H9764l4090a17689H8723C2993a09585b049D0147a1134k7239A11838
673E0670a51064H5501A0027b33562A19432j8720a40013A43983k0020a52320c5306
685F0170a16630L7189A57390C3933e5940A45132b313j38267D693a9137k6632a5135
698G2677L1769h1617C8500L6721a89923B4936O2291a45112E4956M4019e2963B4960
711C9478a3163l4058a057I756h1271C3251K0000e2477G1946C4958f0387A3025
724b2157j7468a5325B3973J609c1947I2057B4796a12128G8380a2974j00869H2720
737E66d7161E3357B3800a5494l2954F6235A7530a43339A07321D8186a83785A05121
750F9828a35172H7325O101i3132b3030G1533g0078l4256A12945A5887g0575A41111
763A1568i3862B7264d6214q968a2853D5809K6805d5867H1025m0054a64738E2929
776A850a38440A27878E4646g4618G4835C1702g4199K7323E8273a0678q3091A17344
789B1044a46065A14944E2142a37896E4253M3749h9713K2843A14593c4965j09647
800a44612A71328D6512a49095A51044A0020a59721D9866a5183k6774B9212J4408
811D3620M3828d0822a6033B5011a25625d329C1592c6778A02684C6622a3748E2233
824e6722l2066e58A2349e4607D4326J19570g8855L7311A51960a75402N5443A57559
837g1666J3463A55785F9337h1978b3905A07513a40596j1413B22215d3750j10573
848a54323B58499D3982a83146H3312k9231a75344g0609A64248b0414r5389B16981
860D7783b08183H4678k7434a79665a8035A49650a0552q3092A54699C8964a96084
872I3432D1986a58764G8131l0563c7165B3398b7754E6008a5983o4366A02293d878
885h8398C4093A2397b7634j329G8410l5i4198C5101K9742a56593e8236I0571H4
899e3394A21683K2340a68695d3464A34088b22281i8228B20672h833m1487A50783
911H8762a68066M8919A42372a28809l4740C12564E2756a81750A99856C6471b65665
923f321A20013a06040N0396B33678C0841a70506A19276B4830b08850B9832Q0454
934A10286e9552b2554A35004A4021a48467G8634C7088a62004I6227l2493i7824
946F9118a4929k4878D9592e3666B8622J8491e6620A5191j957c1421J774B8187
959F8409f2726G522R5796a04183M6695I4523d5627k4442I4617j1619a12753A227
972A37774a66624h0805A91944h7550P982A75277G437a12059A2426O9315i3567
984i7050A88641a7301j36199A97287E996b02371A10237E4389a30029C3388O8201
995A01589e0096n987H4859b3642o5737H1594A3428d5628D4299d611q740j3845
1007b7196J2296D3494b1324B7787k2d0875D5867f5425N626I8295f9025c224A40626
1021f1982b9819F6024
##PAGE= T1=0.000832
##FIRST=     0,             0,               0,               0
##DATA TABLE= (T2++(R..R)), PROFILE
0@@@@@@@h@@HhA6hHhA6c2C2b8C2d0E6f6G2h0I3a10A27a43A62a82B05b33B59b94
36C28c65D04d49D97e53F10f75G44h19I05i97A098a210A335a475A632a810B012
55b247B521b847C239c723D335e134F221g779A0168a4213B2171d2879B07928m794
69B03134d15688A044215m48816a549533D39052K13691b196962H52543J155565
78B008108b290555G18493K271875b797834a371686B493058a532594L33411B314551
88c00901m91221A435049d38077q06499D34248A8829b89192C27295j57727L00208
98D69776A41442g43524A00750J09982f30948B53399K28254b34728B28012A01308
109d37987d6128A20854d1881o5782I9515K14679a73169j03807A43321b3448k3679
120d7127A31277c4922F1587J14961a06945j20692d5791I8781M0926b2930p2527
131i5457B88658F3115e16610A37894O8684e18861C25567P4464f35682B75601K72585
142E48186g01478a27325E12035c44194J47017D81757a2008k42158B96804D9714
153c95142F1056J17922b17732e1077C00428I1963b31659A05727L7395d10151A2332
165B46391c26572A92181K14425c03170a1947A20777b58081A5767c4054l6584C30890
177A6081a70784B03889a11638j59082B10436h2511j34245D67820E8676c58109
188B67135f9605j86970B78553a93449c1277D56616c61351a43636D08009c41556
199h5627D33589b58009a10631C85811b54407o1009C23108B4610a93121B52598
210I0402i4341E3375b10279R0811A35802f4086G8800J15016B0244J333a25498
222a81117e7524a6272A14620C3695j1926K12268b5097k26070d5993C7683c0209
234b0999A19150j6939c5010D9339f8624j11686A11945j2940a01897D931Q6547
245I1478d3852j08105B8776M8175c7340A48304B9923a71247H8357f8427j54746
256b23173A14551J0185E8606M8458F465a5884q3273o1992f2528a3695A02498Q3964
268A86462E9583f2032C2620B004c05404g6563B07256a41477I3714K26331b21733
280C9286J91370c79209h5484B35402a76603h79B35320d8232b3953A24097g6468
292a38947A5703b2309m651f775E579K19091h851j76765B21034a01579k18351B64268
305b0060j85452C53842E6858b13680A32518A2324a89525f2068E5276j6325C995
317I8850D3013g8803f110j8153p5229a8788A05330D5518d7389F9857a1145m6465
329e7610H4995a31863a4261B11353b05951c1794B38972b05711c878B37330a84765
341e2072B02678a43882p3864A82123n7409b07372A52409J02691b82268c7626A73080
353c14305g4216C41173c2177q8488B71009D9248c42145B0277M0454b52074A60750
365A93496a31154A53519F2218a83124a1383p0953a3918I3318d9064H6676N800
376I2476h0328A2629Q244g2361c2595B1831e4957K0988A13758c7947f553A76240
389a01940a5331I7402b94104a082A89829b12669A29259J93291a52516c7631A52423
401b73356K2836B43148b274j78223D02445A63485c28863I4005D660c41789A7386
413A67739A3134J4416J54813q2783b72115f1519A37257b41885f878B89070e5328
425d6797A20139f5171o5677C2516K4626e6812C3000J4303e3498B890e8008B8370
438A17506a08177G1494N3428b25832a3717H9309a17318E2700N4098B8061a4931
450d2638F3367a30019l1910A75251C8655i7889A35209l1030a30012L5506A18240
462f2318j21984B16749A03837b32235A22894P6856b25511J02701B64445f1851
473c16292B96793A31172d20712B60525k395d32069I8728J52336c05404d1004B11429
485d3461l8983A06764p323a16523N5879F0220e4216m712F5882M5106d4905j5679
497f0584A40125i4630r4453A40928A5407g2104A02705C3805c734n4230J8301E6494
510i7567B1462J52374h5143J0750I6624c679j21490A0204J65931h8352j3958B07847
523a22402q7526B22175B5997a53894A64286j6003a84453O2994A47070a05637p9567
534a85204B76983A34248a58942A20794m5740b49085J19546A33233b3789j04248
544a28037B87663j19330b61799F1081N59b73799d02A02723b0408G1555K6120m0935
556E6740h6826j3953D9472e7046k3096H1879j530h483l3352F7920c590j24703
568a28293H7101C8064a43046D7802J6404g5378b1945A00535k6766i0563B7552
580G3666a74377d7013F7392d3432D8764K3655J4116H442a46054E9970e1223j95003
592b46226A65567l9448a43687A65043o788a81166f7432G3840a39470M2708A89409
604A6534f7838A73965A4527a14402f751m4839J8934m648B1166Q2235c0662G4812
617H7586a59065D479L926a63379E5384J7668d232A05813D4414d0704n844N641
629d0907k1236n140H1263j8299a365A03273f627q6795b3832k8995K1079A4760
642H0337j9918d0740F7040a6088j30581E3728a005o0849A07920A3625b0140B6576
655b8614J0893l0258C7173N095i3240G8632C3145a34867I3040C3401a11833A03860
668E9034a20823D8P0274a07199c4272A82245e1910p047A90045a16761m0678A26257
681g2374r628A50993G2836d3122i37E7960a13945j9304A31053b4377m5926B12993
694A3973a05568F6541c5784o7506c0402E2956j9845c2978A01863C3082a16709
706D6230A2084a08250I460M6310a9698J999I2119A1197g9259I4101c0660r5275
718a25935A02428d8607j5331A39610c4553e078G1078g0271h353o942j5695A1869
731c2983G9426B9996f7673H2433a2504q2592E6647I191f9635C3463M7350g5743
744c0658A47875i1027P758A75605h7799j2652A28010f1182j969H3180C8045b0264
757a4823H4799e7888p5496A15838c8103n6109A78140A0526f1603H5406d1400n5001
769i6401a6776B1777a5113A312J17356e024m8366F4678h0799j90F1152F571a9899
783C6225M8362e1720k7272A31706g8927k9363B01212h3160m2114A92584e3703
795a14405A18691C0607g7858b481H6984g6964l2365A38697i550q2012A55228B0252
808i7156B5288c517p2930L4966H6721C2526a7334A03972c6019l9460B9356a08615
821e795G7275d2604I2437k5686e5562d583k6634q09m5018I228J36458g7546C2060
835A87127a75745h0382A37622a41796M3111A71246E1262a06263A06946J3529b18764
847c6296A57359a75467e8366B01723E145g1818H7583M913a73234P3098A85644
859a36230J3128C00151d1164j11018A97831a9701j62610B4702M5699f0943J6601
870d4342A52545A2469a19525I9901G861a20408C4181P543a4732j7931C0920K1083
882E2003g1959G276N6563b1984R662j4671C2055b8534q8011A36271D3034a20380
895A67082D3302a71316A3689K780g5000K4765A18928J8379a16102D7438R3861
906A41299b43813a11833A62867g6908j1519B22267r7737a85012C0882R7368b75561
918h6536B33722g6849L3755B22935C3997a70893a6554A01671a76215P4838B74664
930c9669r2048B41552c7591j61102I1859A5994a02111B2941Q9516f616o6889H5844
943a0389j02829G0023B3128d2693C5134c674L08j2109K138B3459D07J3479a4555
957A2225J25a04447F3683J822a38901A06115p725a52886D3730J8079a12320b8047
970G4202l0874g8568D5424Q4867a65578e0464A60078a25203M1772A83889A2013
982a28665H6872P23a83948a0436A67159a37723c2798A92746f7945k0960H2688
994I015h6855i680A11414e0339j9108A39040f3204l6114A20601d3995O976H6660
1007c0763H46a817m5005B1364A496J920J4694J1403m615f4554a548A5052h0508
1021B6110L9651a5016
##PAGE= T1=0.000832
##FIRST=     0,             0,               0,               0
##DATA TABLE= (T2++(I..I)), PROFILE
0@@@@@@@hH@@hA6b4B4b4B4c2E6f4F4g2H8a12A33a52A75a99B32b68C07c48C94d49
34E05e68F40g18H02h94I93a106A227a361A507a665A838b029B237b468B721c003
52C318c668D061d506E014e605F297g123H122i362A0956a3081A6062b0560B8175
67d4307A71142a66812C16970K61631a441143c11378A231903a323722A7706K498565
77B516271a569303P00812B869465b039233n47157B935115a63814j768647B369453
87D31177a713673A039602d1267j503831E86679P776c10044C99138j93569F4437
98B3830g97285f2462E24318d50265A39628N06317c27016g0394A15810d55179b0125
110B34310A0328a4149A2187K35837a11402k89913B23290p9500a44478A85817c140
122h0882A62644a57027q5000I7270L2397j6266B0466a82136A40127l1549e14003
134C5667L97069c95899A19878M26581e69464b7997F14559e92165K81763F18158
145a29152j57858D15375A12056c53226H6674Q3367c74677e0430C54306a40809
156a23473C36310D9607c09974B4554J18228b98382c3379C47411a53434B0118L53072
167C73190b72125M7195A64297a42359c5339A14457F076K09788C0829b41392D7931
179b119k28409A27285J7027a75733B55962o1692d51980D9753J41606c25100A76909
191A09995b18499C51839a24215k67280D19574f5516k52303D49760e6400l03310
201c59710C68350f0576l73614C68590j56853c18140B00669o5136b74363C2688
212a10655l0566B82489F519a3702B20500a21633J1419L9754j36775H3553M0660
223A24213n3477N6992d7300D9739A0699c12713e4871B01748i784J561A46707B8951
236h7315g334p9026k8476A22436k3436g2897c3665C8100A8538a34531G60K04892
248B05652f2260A5612Q5442b53757A5350R5028b25751A58185Q6750h0038D7912
260e1133j12398c1154p8694a0659A69690p2891J4541C9226a93306f9154D8125
272b43074c7228C53624e0440a4892C06598b38891R5181B35162c07987a27124C32946
284h0163c6856B09952d9964l6913B3475e0033o9386a0027I0919A2999h319G3474
297A27735c5679j61490H0023A3964b59475A82050o386a95983A85737m4258b86373
309a8451A04166a60204g8756A69027q1367e6875H7645H810a57011A9715a0267
321g4531G7944k729k5677b6549k1719C7658e9674f797D148f0117A48659d8439
334a50608B18534d2020j22149B28094e7357j43725A93077h641k51694A89175N3030
345B42205b43199C7028K31090c12315a42988B44772b03906e6771C65828A438a72911
357A10432D6078c04001h8153B32162i3558B6653K81052a36398O2227A35028b21214
369h7894I9926b2248I6688m6054b7763F5583e3916m3722C5675a6577o6983F5941
382C5095g9974A41537C6885a28657A71655f4202j22434A67715a87039h9683C61811
394a36959a9389C60238b29448J8565A63232b11527K4871C11414A24350a46677
405B33587r2499c81309h8038A18699b01188A1760K76226G9310g9154G7005j9594
416E7411c16731a04636B46133a44048b1999C29331g6508m5086G3600g8399j113
427g9512A6450O5002A7259e3658F5774a0916o3426C0401J579K5226c1773m066
439c5839H1412a30509M0351A44833e344j4619A06730B7996i8223K5339F4907i0990
452a13317B18555G3462a02542H4757C6059a02934j2605F5850K1493a76095A23571
464B32324b76585a223B70001b47191Q0569B79561a2973k61754B06965K079c43476
476F9361K61698c42061i9524C34639a82910J9793B68538D3996a77348G6574N1703
487A28277a78309g7795A19852e8055h913H8542C6370F446a16697C8453K039b15911
500A16199O1751a54531G0263K3580a22631b6897a0319I822O272f174A05516a5060
513a38136E0888K4948a28058b2131B11503g4843j01271B05299e6875j65159B42405
525G8181a64086A07577k4936a51858L21A11502k8986a77035A92707N2989b79600
537c2705A42254b71973a03217B44813C7260g9895A99951q6579b81292g6467A06589
549a55766b0539A90211E4657e912C8157j5227a47454L1414A09434b9134j5866
560d5000A30459B9656b721m4005J5687F9667a18687a064A50115a53997a0594A70191
573a01448c0765A39444B356h9168a1578B0599i0697M3023I5588m4671A9671J1298
585C0969J9135d9105j35616D7329k0753a78093A87812J120a48470G4639K0476
596I5115a90467P6765F0644C380g1421A49898j2913a45998E3638K6606b14339
608c5731F4276e8491C5212M3753k9636D708a207G720a18023e3598D4398e0211
621D3343P1355B6105H502a2300l5864n5747c2086D1878e3307A05345K7688i6129
634E2512B82a85058B9297A0388c7573A14151D7256A2621a4000l6635a379q5638
646h7017a1579I9159b5034B4409M3567e5846J1743A3013b0796l2066F8526j6195
658E2331a03455F9725k0573a43980H9046l2876a16671H7458C3996a09414c818
670D2011i918l1442A12058E2100a52169H4562A3095b34622A20608j9937a39443
682A42563j8713a52820c6721F0396a15812L6066A57116C3810e8336A43616b61
694a39700B927a9469k4644a7809G0992L4629h0794C9439L6529a90280B3701O3648
706H7349a44821E2988M3697e2087B2749J8479a0557l8193b6A1027h3042C2260
719E3895e3911G3671C5977f0712A1950b2404j7404a5762B5586p93c3541I1229
732B5822a11544G8183a3239j00174H4251H59d6451E3166B2559a6218l3432F7061
745A7514a44775A06955D9333a84792A03256l1943a33994H6366P236i3640b3542
757G2995f9401l5255A12847A6361g2733A41270A4222i3591B7136d5388r512a2491
770D4690K8847d7284H0018l5642a65482E2960B374a39607A26602E4706g3259G3113
783C2547g2847K4001E9447i419q4319A18604B2139a47474A13992E2666a39678
795E3093M5410h9541K2700A17410c4038j12653A73456D6847a50592A50743I863
807a58746E0861a5709k5115B8497J2802M4853d0242a3484B5544a24806c483B9041
820c8285A02023C6878a3894E1561e6943l0966D66J2809e5684D3334J21456g9701
833d0565A53038a74012N2975A55708g1600J3344A54413G1253h0180b6529A08631
845a41475j2351B20745d4685j08221B59551D2611a82914H1169k7316a77006g1686
857A65618a8659r6393B17053D8998b09233H3186k5835a79892a8618A51925h823
869i3835A54653C9922a94770I2299D2078a57924G9793l1677c7192B1856b8169
881E6947a7487o3359A02106f403q2957C3269A1597b7416j552G8886p88i4071C6610
895F4013a58409e8530H8710H73e2755A21252K2835a68865d3169A32942b22488
907i8331B21142f516m3038A48924o0195a68673M9893A45149a27738l6907C13728
919E2678a81969A99922C5739b66250f727A21313a06621M9656B35308B9531a71483
931A20009B5820b08340C0672P8250f0107b2956A35368A3915a49917G8263C7656
943a62687I6944l4011i8251F7301a5915k3141D8984e3886B9900J7043e7683A6418
956A1199c0739M335B8115L9136f2944G435R5243a03771M7018I2157d4932k4004
968f8936I3032q235a10436A427J35340a66864h0157A92984h7499R683A74549I206
981a11763A0937P1145i3318m901A87691a6885j36466A97561E500b01566A08515
993E4460a27644C1973P0187d9601p460H5242b3562o5239H2019A2490d3617D5556
1006e394p034j5046J3201D4212a9472B8348l98c9625D8344f5829N798I8616f9600
1020d024A41445f0645b7355
##PAGE= T1=0.000896
##FIRST=     0,             0,               0,               0
##DATA TABLE= (T2++(R..R)), PROFILE
0@@@@@@@@h@@HhA6a6A6a6B4d0D7d1D9f4H0i5A05a20A39a62A89b11B41b72C07c46
35C88d37D90e45F06f73G47h29I17a013A119a234A361a501A652a823B011b221B458
54b723C028c378C785d273D853e569F474g655I264a1579A5183b1504C5352a29470
69B12553p7d21533A044520m51750a544100D33259K22560b191313H44744J158813
79B003557b278028G08952K278429b783590a371641B486109a524757L24102B309113
89b99448m91166A436035d33983q11169D33372B0131b93094C27048j57184K95504
99D65368A42419g39920I9682J11459f30892B52745K26975b38168B28931A05940
110d41276d7360A25001d4912o2819A02067K12224a72464j03116A45766b3565k6267
121d9832A30779b9556E5504J20226i9324j30571d8703A02337L6090b5976o5444
132i1420B88057F2202e11530A35993O9571e16350C24553P7811f33647B73163K76706
143E49869f99516a31411E11621c42951J45146D81568a2059k43596B95146E1129
154c96543F4692J14473b17868d9565B99771I1383b29912A06976L3659d08025A4453
166B46731c28777A90673K18842c03946a1650A22427b60662A6878c2465m1664C29963
178B1122a72698B01863a07821j63257B07257h2376j33822D65662E8083c57008
189B67052f9437j86986B81362a94473c3289D59091c60209a48206D09997c42243
200h8820D35418b54716a13740C85151b51069o7724C21834B5476a93849B53529
211I2037i4154E4770b09460Q7659A34391f4712G6975J20638B0255J169a23719
223a81211e9710a5730A13793C2709j0286K12098b5622k22725d4646C5827c1120
235a9718A18034j6170c2022D7996f9670j08159A10412j1951a03101F755Q5198
246I1953d5331j05528B7174M8784c6616A48461B9313a73512H9262f6256j58925
257b25181A12954J2241E6994M9874H376a7544p8843o3244f2259a5137A00319Q6112
269A86431F2999f2946C5079b6l05212g6391B08514a42594I3030K28342b22750
281C7664J94983c79021h7234B37158a77919c405B33939d7980K3412A23513g4852
293a39457A4566b1752m409i108D714K22553h764j78565B24095a00555k22401B64750
306a9359j89955C54972E9694b17356A33524A5799a90357f1887E6501j9049B909
318A00547D2550g9040d597j8639p7482a7349A06687D4059d6737G1102a1200m6692
330e7892H4410a30619a4138B11201b05172c2876B37683b06321c703B37108a85484
342e0481B03365a43941p2830A84736o0982b08420A53105J01624b83401c7590A71960
354c16271g2792C41569c3599q8350B74991E0251c42277B2781L7359b53350A61216
366A96172a34651A53892F4196a82379a2083o6666a5285I2338d7131H7453J543
377H8996g9961A5209L531g4493b9309B2493e6224K5765A13286c7654e729A78027
390a02890a4360I9707b95359a792A91067b13672A27664J97718a52147c8167A52755
402b71661K0211B42460b827j79416D01481A64326c27085I3462E643c41928A6828
414A69112A3840J1918J54874q1500b72267f1698A37775b41066g609B88031e6207
426d5291A18598f5844o6616C2000K3015e5883C3597J4004e1961C357e8231B6883
439A18937a09356F9059N7316b25318a4510I1380a14773E2566N2823B9553a6454
451d4132F1819a28196l4626A75839D0973a00710A35154k9553a30992L5019A20522
463f3893j22416B20294A03913b35443A22718Q0746b28668J04277B64868f3575
474c17302B98617A29371d22465B61145k121d32328I9339J52244c06284c9779B11349
486d7182l7203A08534r574a14899N3739F0421e3852n837F5700M6752d5665j5972
498f1637A40871i3736r1870A42311A5268g4079A03630C4730d729n4194K0786E5963
511i8623B2387J51030h9314J5697I7969c015j24062A3287J64135i0327j0944B07757
524a22247q7055B23140B6009a53949A64795j7211a86656O7017A47286a06059p9776
535a85835B79143A33407a61516A23224n2344b49469J22206A34646b4669j01172
545a25841B90628j25914b62342F2018j186b73946A369J02986b3488G4223K0658
556I4881m1726h6512j3220E0482e7063k1600H2711l046h787l1903F6632e267j21133
569a26400H9467C4857a41537D9593J1983g4403a9942I8537k4833h6950B9048M2984
581G2032a70771d6389F6408d2853D8520K2685J5186H642a45960E8582e1137j93076
593b44213A65714m0531a42893A64659p819a80844f7678G5529a39507M2458A90370
605A4115f8043A75361A3568a13442f613m4674J7706k260B0029Q4406c0916G4379
618H5618a56304C589P054a61189E5406J9020d787A04225D1654c9525o587N589
630d0523k3163m440H3142j9171b107A02559f872q6358b5233k5364J9131A4044
643H1414k0577d1846F7151a5663j32351E4000B13f0305A08008A7135b1042B6279
656b7042R490l0953C6754N671i3109G7655C2865a35466I2357C1570a11038A04383
669E7951a20284G12P0376a08035c3308A80825e1405q579A89827a15770m0738A26420
682g0205j0842A50620G0804d3506f25E5723a13582j8197A30453b4551m6745B12097
695A1830a05063F7818c6341o8257b9749E3536j8837c2395A00807C3046a16206
707D5035A2981a09034I655M8268b0226J102I2756A1061h0398I3662c1324r3927
719a25251A03264d8719j5110A39043c0393d598F9960g1284a0599l617j6409A2121
732c3519G9702B7818f8481H2331a1109q3481E4791H417g0379C3411M5470g6189
745b9905A48132i1450Q671A75757h6925j1696A27645f1855k543H4420C6679a9958
758a4346H5381e5798p6871A12384c7392n8009A78131A0726f3610H6562d0976n5254
770i6230a7090B2456a5208B118J16791d604m7535F5406g8711j777F2992F173a9149
784C6430M8704e2562k5406A31115g8195l0736B00850h3086m4098A94463e2047
796a14723A21937C2249g7356a835H6642g8460l1352A40670a0080p7686A55109
808A8570i6977B6267b205p5350L7477H6518C3606a7589A03535c6957l8450B9650
821a09628f404G6650d2174I2716k6422e5803c497k9453N84m4378H015J36539g8149
835C1970J54787a73620h1159A38186a40415L9097A70200E2664a05823A07090J3680
846A20770b17821c6301A56150a72691e9265B02492D614g2273H5263O701a71781
858i8434A86612a35938J2137C01380c9968j11407A98252a9134j62292B4558M5658
869G0216e9436J4661A53087A2645a19517I8165G762a20590C3141Q496a5771j6792
881c2563B9592K1924g1472F199N5959b3025R268j3619C2289b9863q4894A37025
894D1242a19349A66311D2851a70140A1144M917g7445K7380A18584J8112a16122
906D7428R4241b41472a11128A62085g8079j0267B22690r8112a85214C0833J00237
917A31070b76372h7618B33672g6979K9651B21723C4333a70420a7895A02663a75127
929a01733B75006c9543r2315B40954c8556j61160I0675A6153a03339B5835Q5280
940A11115h279o4581H5535i363j06200F9571B5519d2359C3704a818l049q774m62
953a4103B2365c30A4236a3887A2430j025a04255F0949L840a38109A03589n603
965I7986a54383D3275J7111a10663b8056G2084k9520g8489D6222Q3415a62868
977e1885A58135a25366M2275A82431A1964a27544H6416N94a83226a0562A65196
989a36471c3468A91607f7830k0306H3117H973h6463i016A10877d8111k1723A39771
1002f3255l5670A21202d4992O240H5831c0597G62a459m7746B0184D62L698J4197
1015A8357R269k914f4107d394A4974h1359B3423M3847
1023F7270
##PAGE= T1=0.000896
##FIRST=     0,             0,               0,               0
##DATA TABLE= (T2++(I..I)), PROFILE
0@@@@@@@@@@@hH@d@HhH@@hA1a2FeGa2A4a3A3a4A4a7A7a8B2b0B0b1B2b5B6b6B6
45b6C0c0C2c6C6d2D9e6F8h5A06a39A83b46C44d93G32a131A852c292F697a7585
68A31604K54140b16200C42562K15665a422037c25123A239274a327820B2050K481126
78B503176a554046O77350B865361b028439n51782B918875a55566j777214B365757
88D32758a708411A035383c6998j507664E84108R067c12799C95704j86049F1426
99B5631g92652f5614E20662d47590A39680N07539c26596f9640A19643d55367b3145
111B37056H861a6423A3133K36333a12645k87553B23921p9873a45265A84766A467
123h3613A61160a51251r4156I0057M1750j6169A6147a78699A41258l6775e11210
135C6536L95731c94183A18682M28815e65260c1227F14573e89999K78837F18243
146a26458j62736D13618A13636c56344H8207Q2362c75389d9023C54665a42757
157a22968C38038D9628c06969B4923J16173b98012c2319C46737a54103B1396L53361
168C74757b74519M9837A65742a43102c8584A16397D451K08143C5714b42118D5895
180G11b29092A25887J7797a75679B55246o0104d49798D8710J39815c26948A79444
192A10817b20187C54187a23485k74619D19776f1301k61508D52034e4787l09671
202c64458C69400e8464l77377C66289j51671c17190A99749o4024b74511C2464
213a11806l0268B81697H460a5391B23568a19620Q816M1448j39235H0456M2884
224A23340n1963N7249d6819D9482H784c12327e4032B01861a1494d885A45621B7535
237h4624h337p9812k6309A21824k5415g1186c2464C6688j8161a34222B809J98955
249B01764f1212A7404Q3848b53229A4227R6137b26550A57173Q9061h1891D7521
261d8265j16262c1818p7507a0427A69160p4177J7268D0175a92557f8221D7810
273b44318c6897C52591e1323a5451C08799b37117R0364B37378c06622a29315C32953
285g9937c6516B11047d8404m0059B4797d9197o9687a2052I0974A3887a0346G2180
298A30290c4778j64557H3462A5421b64710A81876j104a98807A84017l9689b90804
310b0971A06550a61778h0271A72847q4710e8995H8038H757a58165A9039i519o6418
322g5937G9669l325k8673b7492k0518C9173f0663f963E697f1484A45379d6194
335a49698B16751d2439j18921B26413e7579j44544A95554i126k50563A91050M8464
346B39514b41667C5928K31346c12397a42998B45282b05076e8871C65796A564a74606
358A11951D7226c03241h7964B31614i5090B7667K82080a38211O1962A36059b22510
370h8004A02526b0855I4224m0923b6286F4036e3302m1740C4397a8943o2186F5695
383C2605g9422A42629C3189a26594A72607f4612j21566A71388a86499i0527C63796
395a34890b2146C61788b29152J8081A65017b10376K2268C09358A27528a47511
406B29826q8863c79903h6805A19373a98710A2229K75872G7190g7908G5512j8334
417E7178c15437a04751B45167a45217b2316C26246g7888m5721G5171g9214j493
428h0707A7090O2940A8058e3555F3245i409o1769C1576k19K8279c3114l456H0358
442a27906L7687A45326b082j8772A06211B7219i7514K3467F4741h8744k4761B16572
455G4183a05095H3546C6285a02885j4819F5900K1991a76596A24070J10265b77724
467h13B71988b48704Q0624B82091a3469k63262B07965J395c46437G1282K58928
478C30210c44431i8111C34837a83728K1653B68924D2542a76933G9744M5415a78248
490g6441A18921e6770i914H7640C6264D856a15821C9965m85b17508A17341N9562
502A76903a56568F9852K4506a22498b8653h455I025O362h130A04930a4958j23023
514a37981E0525K3663a27096b1339B11410g7707r8579B04462e9082j64391B43584
526G8354a64806A08949k7313a54303N523A11196l2460a77828A92983M9647b78649
538c2206A40999b72728a00241B44641C4519g9718B02082r1676b81653g5536A05834
550a54293a6688A90447E3474g050C8624j7372a48792L5254A08304b7090j7457
561d4547A30136B9940c765m1086J2884F6554a18443d47A46943a52988i772A71384
574a02837c0255A39143e60q6287a3079B1003i0756M3875I4002m2875B0785R404
586C0189K0638e0665j35025D7936j9256a77215A87807O71a51243G4680J9699a91801
599a09133F2087A166f9659A47918j3034a45949E3407K7146b14437c4500F5731
611e8226C4509M3329k8480D053a194G870a16867e3436D4657e0049D3673P1042
623A14715B4427H155a1644l5414n7360c2448D1498e2553A04437K8505i5452E1819
636A278a84405B9920A2521c8829A14258D7605A3258a5332l4027a258q5250a1165
649I8004b4646B3918M3720e4458J1497A6134a9689l3100F7849j7182a03678F8588
662E0126a44149H7644l0450a18108H7051C3483a08642b454D2369a0143l0166A12666
675E0953a51379H4826A1231b32364A18867j8631a38908A41930j7139a52198c4209
687F0221a16805L7637A55502C3004e8497A43712h02j38097D205a8490k5147a9609
700G1678L3880h3330D0045L7511a89953B2922O4920a45598E3604M5147e2012B1264
713D1766i660m0466h39A2266h3645C2687K1409e3314G1939C4788f1403A0579b1753
727c8640a7428B4608M8c4003I1428B5345a11579G7468a2962j01671H5400A247
740d7347E3154B2438a5710l2102F6562A7492a42693A07928D8359a82480A02842
752F8772a34194H6063P359i1880b3446G3112f8144l5659A12470A5766g2088A40614
765A3150i3807B7455d5296r963a4888D5031K7268d7912H1110l7280a64334E3727
778H69a39686A25692E5240g4621G3072C2184g4351K4620E8971i967q6118A17256
791B1362a47477A15824E3511a38459E4133M4140h8633K2608A15438c4905j10872
802a45777A72655D4644a48872A51027I768a55402E0239a6226k4857B8993J1538
813D0531M5816d0419a5768B4647a24995d301B9940c7009A01377C8913a5151E2637
826e5929l2198C22J2438e5299D3647J22499g8163L7175A52652a73223N1489A56861
839g2318J4215A54799F8861g9751b3959A07663a40642j4068B22311d2863j09437
850a52300B58207D2866a82388H1561k9375a76218g1177A65124a9926r6488B18411
862D6899b09968H3463k4876a79888a8922A51032a0243q3717A53930C9168a96014
874I1965D4296a58879G8534l2313c7355B2463b8834E6005a6798o4110A01448f653
887i0333C4521A2714b9323o61H0364j709i3704C7585K6438a57749e8914H8165
900H72e3718A23075K0261a68169d2610A33602b21924i9268B18421f567m2747A48128
913H9493a67900M8061A44974a27952l5854C11940E3890a82328A99528C5687b65832
925f893A20630a07255N1066B35392C0541a72419A19798B4671b09654C1841P8612
936A10453e9843b3966A35879A2721a49293G9181C8420a61702I7597l3135i7687
948F9067a4954k5182D8941e4656B8942J8509e6174A5591m843c2189O184B6250
961F6799f4272I376R3013a02576M5511I2587d5958k3293I1312p675a07356A842
974A37993a65010h0372A90505h7612J0178A73034A0147a09665A0741P1712i3073
986i7528A86504a5505j35467A98253F490b01966A08780E2520a28722C2351O9305
997A01656d8247q835H4110b1751o7282H0132A5015d4756D4649c381r721j3451
1009b6553J0665D3197a9376B8982j074c9712D7018f5815M113I7204g0574e842
1022A40143f0934
##PAGE= T1=0.00096
##FIRST=     0,             0,               0,               0
##DATA TABLE= (T2++(R..R)), PROFILE
0@@@@@@@@@@@@@hHh@hA6b4B4a6B4c2D0d8E3e6F5g9I4a03A18a32A49a70A88b13
38B39b65B94c25C61d01D42d88E37e92F53g21G93h71I60a060A172a297A440a604
58A795b018B287b612C009c519D166d995E961f186j6431j96172B29106k3665d17969
73A037503m38988a544730D30722K21504b186795H33985J168265b273876G02452
83B980411b769185a372060B480117a522533L22265B303711b95797m94938A434876
93d29272q15636D32555B1446b94263C27399j54849K89944A43472g36960I7597
104B07682f31857B53569K25032b41530B31220A10862d44202d7323A29168d6939
115a08087A04135K09390a72285j03845A47213b4043l2397A32082b4644E0556J23460
126A74016i2928j39571e4062A09347K6829c0671n7875B88132E9847e07318A35289
138B02910e15353C21758Q1585f32581B69589K81653f97356a32845E13864c42042
149a99970D84376a3378k44307B97192E3066c98761F7066J11732b20896d8782C00989
161H8989b29804A09596L0960d08657A6141K30635c30302A91211K20683c05471
172a0407A24874b61581A5474b8482m8078C30510B1620a73730B00924a07162j65400
183b72562B06127h2803j35013D65191E8131c56228B69009g3420j84931B83596
194a94997c4104D64630c61283a51128D12808c42410i2943D38472b52373a15674
205C85822b52136o6840C21105B4518a92963B54618I2335i5068E6702b09321Q7239
216a22082A37726f4322G5294J23789B1065j657a21523n9882f1381a6354A14513
228C0709o360K10605b5189k23293d2795C1937c2791a6035A15811j5852b9577D8113
241g0244j07130A11236j2797a01793H856Q4541d7079j02993B9650M4118c7570
253A52010B8083a72866I0524f4531j61231A13332J2434E5781N1226I210a5839
265i8809o0781f2679a4565A00975Q8577E9950f2123C5561A724c05337g2845B07016
278a43908I3264K27667b23496C7051J97563c79576h8465B36932a76054e182B34520
290d6174K0866A22128g2140o6717A2380b2022j072J1195D525K26640a0272j78492
302a88764B26105a00214k22844B67534a7863j94569C56170F2575b18684A32103
313A7556a90835f1727E8637k2469C873R7696D2946h1003b602k1450p6059a8296
326A07602D3467d5921G1071a1476m7739H5008a29615a5294B10627b02355b9337
338B37382b04929a096B36030a86982d9517B03235a44554p2018A86214o3545b08514
350A55299R8155b85498c5834A74313c17570g2473C42456c5370q6676B75360D7515
362c45135B5141L6032b56834A62662L3620a36987A54661F5893a83843a1753o5292
373g7045a5065I0568d5069H8674p47h0771A9551j035g5110b6868B2411e7490K7779
386b9711A13082d2303e512A78250a04896a4267A00258b95458a618A93361b13434
398A27527J96826a52436c9311A51962b71536K1931B43404a487j78089D01375A63265
410c28024I1271D713c41540A8091J51978A2847J3949J53472q3875b70524e9314
422A36840b40915g086B86907e7541J3422A18698f7434o3566C2654K0902e5560
434C4451J1359e4093C981e9149B6213R3216a09754F8632N8903b23309a5274I1800
447a14678E1426N3204C0320a6695k9043F3663a26565l7694A75362D1404a00728
459A33362k6487a29717L0858A23460f0873j26248B18770A03189b37749A25489
470B04285b30947J07515B68272f5962k51713C00858A27924d21816B63080o421
480B56659d34708A02974J50735c07974c9422B13512d7521l6388A08322j1880a15314
492e9978F0952e3318o509F4892M7419d4829j7102A41676i4918r3340A45153A4752
505g4486A04131C2943c187n5164K1635E6993i8479B1244J52418h9848J5770A00433
518d563j20359A4927J61950i1628q197B08516a25692q3758B24803B3091a55867
530A66373k0082a88911P0257A49249a08875p6028B81705A28865a63043A24056
541G0884b51796a24155A37510b7489r6979B91928j30508b64835F3243m446b75346
553E177R8990b4122G2355K4250m4135h8069q868E1415e6701k1653H2735l764a0231
567c9587F7035f050j20151I1092C3444a42212E0994Q910g6152a7388I9708k8729
579G0979h5516B8088M0646a70179d5447F5813d1767D8198K1666J6290I851a46586
592E8904e0881j92334A66173l9795a43513A65706r933a81643f7560G5780a41162
604i4703A89286A5636f7291A74439A2496a14739e772m6782J9252k419B0540Q4838
616A05378c0648G2456J4412a58376E403M002a61663E6550J8087d922A04206D2786
629d0266o989M259k0205l939H2093j8795a637A01913f961q6240b5279k6209K1861
642b9627A2603O7166j8768c9923F6862a4309j33194E5871C35f2415A07445A7582
655b1632B4382b6597P288k9277C7157M374i2837G8649C3574a34975I2121C2578
668a11181A02150m6058a22025B16P0618a08466c3414A82795e2551n454A90265
680a17479l8254A28532g1722q258A49850F9358d2927f71E4926a13067j7228A29755
693b4051m6000B11779A1810a03605F7625c6356o6462b8356E2741j9331c3214A01217
706C3906a16561D5482A4728a08151H811M9238b0979J955I1950A2378h0491I2933
719c0850r3217A03255d6691j7093A40238c2244d753G1276g1354a0430l447j5020
731b8897A0900c3603H0327B8349g0024H3165i941q4815E5427I332f9417C2419
744G8838g5747c0086A48332i0907R106A76499h7704j2285A27306f2400o30H3776
757C6510a9342M480H5196e5139p6176A12310d0078n4822A77158I960f1614H6950
770d0934n3507a7972B1642a4311H64J16787c289m9755F5189g8866j693F1575D218
784b0271C7388M5590e3033k6027A30639g8360l1979B00864h3745m2421A95090
796e1405o3049A22025C0521h0225D00Q5269g6739l0388A40168i712p8115A54690
809A9059i7893B4617b158p3978L5493H6095C1851a8731A01506c4690l8276B9675
822a08212e420G6422d3632I3019k7287e6456b963k8397j496m4155I619J34210
834A43829g6604C2180J55435a73440h0647A36628a40587M1053A71000E1267a04753
846A06958J3295b18432c5882A54641a74023e8570B01729F444g1599H7077M616
857I1693a73067P1064A85146a36105J4929C01692d0505j12093A98695b0440j60755
868a81195B6759M2688f1583J9972A51225A2020a18622I8404H834a20007C3047
880D2026a5373j9060B9062K2446g2694E326N8177b2156R592j3564C0224b9189
893a16106A36514D1115a20806A67632D1461a71469A2959L419g7725K8292A17724
905A36232a14759D9107R0572b43419a09133A62270g8288j0359B23383r8765a84669
917B9231R8975b76192h6254B34802g7758L1740B24030C2159a72133a4816A01347
929a75624P5337B73216d0601r0245B41325c9090j60615I0569A4701a02250B4976
941A12287h970o3961H5973i413j06230F9169B4883d2589C4548i41k766j2289J439
954a4557B2708B08J3188i879A1486p80a04437F0027L893a37909A06225j0288a53394
968D6001J4368a11893b5751G1016l0507g4967D6978Q2609a63418d9075A55382
980a26744M4759A82553A1123a26499H7244N7a83413i336A64450a38337c2051A91944
993f9446j6732H3486F784h6103h316A10530d7597k0108A38904f2006l7420A21606
1006d5700P523H6009c1071D30a246m6448B0846C66L287J5044J0578n046f3967
1020c920A5366h3275B5451
##PAGE= T1=0.00096
##FIRST=     0,             0,               0,               0
##DATA TABLE= (T2++(I..I)), PROFILE
0@@@@@@@@@@H@@@Ha6A6hHa6C2c8C4d0D8f4G3h3I5a06A27a46A67a90B14b43B73
37c05C44c87D33d80E33e95F60g30H09h92I85a087A201a325A461a614A784a977
56B191b437B720c049C445c923D516e282F322g866A0533a7097A05526J18226J42582
70C66334b03115C30682K38998a425972c24467A232700a318352A3431K489243a546333
81h74156B857233b017926n62877B910278a52504j775323B357132D35285a705780
91A034771c4581j510612E79565J3182c15367C95947j85444F0366B4585g89972
102f5569E16835d47775A40254N06577c27050f8428A24324d57172b5750B41945
113H208a9018A7028K33338a13051k87584B25261q0931a49401A85163D628h6842
125A58056a43466r9400H6193N1164k0145A1078a75621A42781m1167e07650C8423
137D27365c92150A19666M26773e64910c2503F14556e87774K73650F18113a25654
148b90440D14438A11883c56444H8890Q2225c78275d7808C57016a44490K0914C38231
160D7302c06981B7784J10066b97276b8999C46255a55292A9433L56765b74190M9539
171b24651A69012a43521c8907A18878C287K07404C9405b42402D2656B893b31303
183A25302J9228a74879B54494o2213d48848D9953J37988c26446A81294p2841b23647
195C57780a21939k79350D23774e8090k68283D53138e2974l12652C67566e8584
206d37385C66932j53201c15968B01096o6675b75254C2480a09579l5270B82436
217I865a5687B23007a18577O150M3843j37896G9009M4774n0988N3060d4863E3119
230H680c12331e3036A97737a1511b113A43845B4235h0803i374q0120k2805A23739
243I3757g2159b8764C8237A6343a35089D881J97962f4047B0798Q1312b56136A5027
256A11595b28455A56877R0377h2145D6963d7036j18214c1639p7904i348A67389
268I3574J8825C9914a94845f7097D8778b45635c5145C52972e3170a4867C09305
280b36569R1519B39220c06871a29997C33676g9533c8585B10110d6722m0852B2816
292d6475p0894a5327I1045A6775a1530G2642N9619c5014j66498H4156A7214b67449
305A83050j182b01430A83922l7699b92162a8729A09483a61096Q0233A73348q5001
316H8347e9251I0019I452a59969B0475g668o8294G9062k875k6813b7253k0194
328d7447C9800f0031g946D724f1385A44384d6988j02362B15919d2267j18795B27786
341e9794j41434A96214a1116k48774A92090M7294b44039D0904K26498c14808a41316
353B46635b04986e7871C69763a385j75258A13231D5850c05618h5402B33908i7803
365B7917K83884a40521O2761A37550b23177h9949A04128b0270I2314l8943b5813
377F0275e5316l8086C5169b1927n7028F5777C0403g8091A43604C2612a29185A72933
390f7945j20408A72378a86084i1723C65524a34518b1737C59149b30048J8132A64951
402b09558K1898C09786A27015a47766B30722r0359c81335h6607A19207a99430
413A2380K75878G8367g9054G5276j8042c15846a03687B44022a44964a9272C25551
425g8815m2142G5298h1300K255A9731O0037A9176e2321F1504a0232o1422B9734
438C0913K7391c1387o801H0647a27580L6355A44285b252j8230A05407B7986i6458
451g5709F4441h7496k7475B16658G5044a04016H1892C8937a04673j3671F7542
463H9023a78405A23815J11359b80738a515B74534b50025Q1290B84542a4103k64779
474b78882B09252o59c46707G3647K56698c46851i6091C37118a84800K2743B70729
486D1638a77290H0952M4801a78528g5185A19370e7186i565H6855C5175F444a15242
499D0054r53b17449A16596N9031a57117G0447K4442a23005b7867g329I723N033
511A4756e394A05934a6240j22425E3153K3170a28931b1064B12753g8469r6955
522a75424B06602e8429j64420B45364G7620a67126A10332k8030a54769P188A12634
534G8599a76535A92837M9645b80924c1384A42677b74335i8557B48561C2060h1304
546B03655r5341b83027g1523A05983a57035a6211A91943E2660g260D0113k0038
557B0075a49836L6988A09973b8288j7287A31695B9979e909l9063J4427F6542a18243
570A607J47207a53553g200A69478a02545b8230A36393b579q3381a1182A9030i0083
583d3617I3408m3861B1243P681J9257d8745j36085D6941j8015a77192A87751N64
595A88315a51010G4390J7366a91000Q1728F2784B676f8510A49800j4133a46225
607E3142K6422b14913c3475F5416e8899C6144M2368l1046D738a281F981a17860
620e1925D4267d9771D3277P1206B5587H376a2149l6323n6793c2525D3355e3227
633A06152K5640i7631D9394B536a85130B9281A4165c7365A11873D7903A2401a4556
646e0610I36h6048a2157I9909b5090B3577M4201e4001Q798A5651a8017l5958F8821
660E2340a04568G0029j9191a44363H7387l1584a17711H7110C3826a08322c181
672D0415a0840k8539A12600E0232a51488H6455A2838b32290A19272k0199a41344
684A42714k0288a52648c5333E9668a15864L7849A56570C2948e8726A42486b639
696a38022C444a8727k3403a7688F9803L5948h1968C8671M0108a88853B3244O4423
708H7667a47310E1098M6807e0225B2217J9583h666l8549a583A3673h3840C2332
721E5319e4434G2698l5138f0436A1601b1526j6161a4678B6584j689c4594I3273
734B6218a12960G7349a2947j01042H5993A403d7923E2820B2379a5728l1618F6622
747A9181a42578A07772D6796a82344A02902l3218a32461H6248O607i1394b3422
759G1873f8722l5861A12258A6606g1611A40671A2531i1981B6281d5750r548a4696
772D7065K5489d8501H0113l5597a65855E2881B046a40738A26428E4602g3441G3895
785C2593g4843K7309E9458a1417q4148A18070A9565a46534A15873E2241a40098
797E4509M1771h8887K1858A18011c5002j10227A71930D5551a49514A51143I852
809a57528E2013a5403k6547B8624J2534M4076d0638a5101B6088a23764d859B8521
822c6396A01822C6632a3326E3838e7883k7828A603R594e5754D3493J21494g8095
835c9908A51272a74311N3929A56727g3873J6203A55035F7886g9372b2975A06595
847a40737j1736B19986d3232j07430B59856D2926a81213H1561k9691a76316g2330
859A64890a8735r6533B17239D5850b11255H2656k4508a78906a8489A49881a0608
871i2987A54194C9214a97428I2454D2097a57705G9356l2810c8712B1802b9056
883E6460a6221o4511A01767f579q3198C4676A0466b9904k80G9089l099i2518C7871
897F3908a56911e6995H9435a960m9780A22241J8643a67968d1056A32416b21254
909i5946B19747i201l8792A49483o3805a69489N1015A43607a28213l6057C12448
921E2186a81045B00901C5142b68302e872A21211a07611N1765B36612B8106a72438
933A21499B3276b08679C1783P6027f0260b1961A35364A2500a49262G9172C6919
945a62779I6203l0766i8522F8762a3502k7044D7088e4268B8497J7061e6869A8192
958A1140c2792N660B7952L6771f1077A0997R0648a05153e2385I0071d5752k1689
970f7441I2462j0771a07968B061J34523a65683h0003A90861i1071J4316A75493
982G263a09324A3402O6078i2669m029A86388a6943j34369A97753D278b00870A08814
995E1351a29934C3304O6696d7719o715H6198b3369o6347H1512A2415d3682D4980
1008c505p686j5653J0899D3238b0815B7976K57c9426D6617f6112N637I7019g0108
1022c704A39930
##PAGE= T1=0.001024
##FIRST=     0,             0,               0,               0
##DATA TABLE= (T2++(R..R)), PROFILE
0@@@@@@@@hHhHhA6b4C2d0D0d8F4h8A01a10A28a52A85b15B46b80C21c73D29d85
33E49f18F96g82H77i81A099a221A357a505A669a849B044b256B490b745C027c338
51C681d061D486d965E506f123F837g670H661i863A1354a3260A5804a9393B4906
66c4631E7491b86280J13169Q78B02582K3382d33990A046314m58515a533891D21786
78F58529b187508H41759J148495b263327G02988K266062b769133a358072B471429
88a520308L28683B299580c01797m83503A432380d31822q11483D37223A9944b96212
99C27649j50783K80645A40875g33799A00705J02176f31735B58142K18770b45358
110B33349A12836d46087d7265A32189d7838o2731A05745K08265a75890r6458A50672
122b5017l2176A35403b0942D6885J23402h6442j48487e7837A14565K0260c4038
134h4285B88795E2863e04669A38165O0983e13714C26608P3729f33450B72552K76299
145E48851f99292a31907E12183c43004J43872D84643a6210k43662C01834D7833
156d02660G0961J07435b23821d4092B99178H4158b28192A10525K4852d10570A9897
168B45572c32790A96086K13492c10443g323A24759b64555A6689b7261m8334C28328
180B2703a74110A99463a07560j63735B07225h3734j29285D68414E3289c57085
191B72637g8187j80037B88843b00427c3288D66094c64454a50210D15855c42757
202i0556D38734b55681a10882C85682b55194o1210C23024B0260a91147B57444
213H6872i4354E7812b13609R3209A38381f5330G5892J21789B0412j542a23334
225a77050f0707a5178A16954B7711l013K11550c1596k15151c8193B9568c1189
237a3308A13554j4757b6266D6729g1926j03705A13105j6342a03484I707Q4235
248I3942d8958r8802C4032L7412d0254A54334B6688a74786I4495f5920j58668
259b24588A14892R736E5528M9831G247a4047q5040n8097e8726a7097I9428Q9919
271A89347E7742f3059C6633B96c07884g0599B08152a45508I7007K24508b25756
283C9628J93738c77737h6034B36097a75897e622B32671d4680J7780A21477g1135
295a38039A1519b0792m11P853C949K27942a1045j80331B28269a00512k26994B71819
308a7630j95720C57880F2976b20309A32734A7807a93018f2825F3011k7019A045
320A03448D0044h2749c609k0349p6395a8496A08700D4722d9107G1964a1203m8005
332e9208H4252a31495a5064B08524b05055b7466B34928b08967A248K33456a90414
344d9088B04038a47119o8442A89019o7777b11381A56950R5159b87898c3731A76394
356c18975g1162C46434c7409q6094B78205D7210c46895B8395L3067b59014A66704
368A98529a38679A54001F7340a83483a5093n8814a4024H7369d6049I0561l839
379H6722h0479A9642k438g7158b5258B4363f0452b8715A16486d4136e159A82360
392a07459a5030A03527b97631a591A92389b11774A27508J95550a51367c9946A49283
404b70270K0202B43164A54a80015D02033A62102c28991I2771D819c41475A9103
416A69412A2249J3693J54592q6412b71230e7289A34976b41752c004B85306e8849
428d2199A18600f9372n9964C1970K1150e6773C5951P781e4612G131e7377B5383
441A20653a08713F6512N9460b23671a5666H9863a12401E1217M9748C1516a6375
453d8258F2345a22173m1326A74190D3737a01737A30934k3282a30317K8626A25122
465e9241j31370B21277A04961b39400A23729Q1153b30912J06491B69011f6421
476c19095C02230A27813d23813B65103q794d34956A04465J48305c08939c8288
487B12276d7577l6251A10716j6182a14823N5936E9405e3714n677F5742M7327d5341
500f2921A42939i5372r2733A44563A4703g3985A03942C4959c895n4508K0125E6769
513i9438B3002J48880i0871J8402I9886c593j22081A4776J63279i2752r408B09510
526a25653q2460B25168B3362a56398A66369j7330a88256O9729A50272a09553p5030
537a84583B81975A28056a62842A26199n5632b51358a24781A36374b7723r6469
547a24192B91621j30194b63725F4518o671b75011E258R7899b2074G2727K3855
558I6582m5062h7931r824E2516e6954k0609H4310p729a1037k8630F8531g422j16732
571a24154I1714C2120a42056E3367M785g6262a5456I5811k5455h3793B7774M1285
583F9059a69761d5901F3849d1721D8929J9178J7242I503a48521E9131e0318j93867
595b44185A65005l8769a42060A64068r622a80748f8105G7011a39146M2811A91732
607A5816f8272A74591A1130a15022e723m6687J9232k218B1627Q0971c1156G4352
620H7061a59831E264M816a60228E5054K0486c377A02830D3176c8557j0927Q165
632d1319j9327n398H2033j9041a219A02404f987q5976b4525k4002K0481A1514
645G9691j8919d2885F7369a3280j34397E4903G65f1968A06832A7758b2472B5000
658b6244R003l2883C8605M641i4341H1783C3007a35126I3690C3617a11632A01998
671E8539a21105C38P2228a06578c5132A82027e3061o173A90693a17413l7428A27512
684f9757r190A48852G0126d2029b227E5990a11729j8458A28686b4875m4233B09617
697A2119a03487F4429c4617o5815c1340E4235j9170c5691A00516C4676a18516
709D5609A5580a07800G868M9550a9027k516I2523A1549h0739I4781c1038r4119
721a25157A04138d7059j7164A39511c0586d706F9015f9957i305o254j3506A0314
734c3359H0269B7253f9463H3207a1709q2132E4250A0464f9332C1119N0286g4899
747b9718A48586i1413Q749A76437h7730j2626A27603f1880L54H2722C6820a9326
760a4808H7094e7782p4786A14882c8204n8275A76386A0332f1896H5786c9713n5937
772i5650a9260B3255a5612G91J17831f921m6338F4436h0471J025E9921E245b0078
786C5615M9785e2977k5527A32872g9246l1280B01847h4279m1842A93491e3735
798a15354A21453C2088g9354a437H7612g8774k8092A41993a2440p5458A53776
810A6415i6684B5081c637p3408L8454H7769C1059a8641A03642c7150l6490C0038
823a09899e979G6709d4391I3677k8561e6390b852k9247k23m3901A0758J31422
835A42180g8357C3741J51183a76638g9632A35071a40555M4546A68577E1532a05477
847A06409J3900b19176c2710A53135a74371e6073B01120D618f9928H6217N357
858I1574a72534P3372A86727a35870J4529C00857d2710j07311A96334b1565j59468
869a81033B5878M3749f1861K1334A52005A0154a18933I8946F346a18239C2185
881D2622a3815j9535B8889K4708g4564E873N7476b2985J1337j4780C2110c1910
894a15279A37514C9641a19086A67790C9383a70697A4283K114g9011L0484A19099
906A33750a14217E0472Q6313b42547a07403A59423g7109q475B21673r8480a85405
918C2107R5454b79594h3638B34802g8454L5580B22811C2624a71141a6734A01321
930a77075P9002B76055d2025q7321B41177d0432j58201I2548A5111a03165B4640
942A12162h847o3798H7627a0473j04061F9085B2945d0860C3427c124m88j2672
954a6284L236B3141a406A4775a0941A1686o36a03232F3259j242a37714A06442
967I4609a51799D8339J0661a12780b6281G0570l1056g6917D6965P8516a62648
979d7447A55699a26687M7498A80637A0749a25942H7597l000a84196i281A62829
991a41253c0331A93683f9188j6989H3578F290h8013h530A11889d9678j7785A39596
1004f4164l1536A21060d4951P745H5804c1609A261i40m5950B0381E58K651J5321
1017A8530R421l056f4781a044A2883h1113
##PAGE= T1=0.001024
##FIRST=     0,             0,               0,               0
##DATA TABLE= (T2++(I..I)), PROFILE
0@@@@@@@@@@@@HhA6hHa6B4c2C2c1C8e0F4g2G6h6A02a18A35a51A68a90B12b39B66
37b97C31c66D06d49D96e50F05f64G32h05H88i76A077a189A312a453A612a796B010
57b261B565b936C403d000D804e931G624a0397A5657b8816A17784J68446j04612
70A81618K07790b23242C42999K13356a413394c31324A237474a322597B0227K469074
80B489301a541671O67275B849691b020633n42780B902506a58210j760496B357971
90D23985a698974A035210c7128j507239E82165P973c15707C95818j81247E8970
101B1372g86459f5060E13626d49050A43106N01813c33135f4581A25881d59476
112b6873B43522H121b1447A9623K31572a15744k81892B26967q6103a51690A86887
124G044i1847A51262a39427j03178H0350O0253k3084C170a73651A44938m8196
135I6742e05512D3342L79687c93028A23684M19355e67101b9339F12708e89454
146c11552F18826a25855j63136D17343A08496c57905I3500P6239c83006d2354
157C58437a49460L0396C41242D2159c06795C0669J05925b99349b5285C45760a60905
169B3367L52916b78874N5439A72049a44446c7257A19924A793K07920C7741b41699
181D2671B946b27200A25038J8339a73072B57303o8217d51579E7233J28866c27689
193A87228q0329b24014C61122a23901k77659D24605f2311k63290D53364e4745
204c64142C67356f1815l71929C67996j58142c16180B03563p2163b74930C4953
215a12238l1773B85688H791a8245B22651a21348J0280M2852j35069G7977M5411
226A23388m7913M8660d5427E4940C933c11457d5728A95235a3286A406J41980B2794
239h0750g229q4707j9312A25362l2687g2355b8799C8175A4665a33668G379J91625
251A99004f6311B2249P8905b58247B0773R0999b27499A58279Q7830h2774D5339
263d7450j14195c2417p7848e793A66301p3668J9604C9658a94802f4009E1902b45963
276c3187C53569e7025a3868C09725b40712R5187B39874c09982a28905C35233g9464
288c8169B07669d4581m3160A9995d6785p0024a6803I0124A7739a1861F9794O6105
300A35899c5521j71014H7442A7802b70781A86600l534b04511A86005l9042b91565
312b1510A09175a60446P9009A75072H6518f2348I1147A0576a61922B1764g761
324g8533G9248j698k8848b9037j6514C8300f2393f146G559f1236A45610d8853
337a47077B16137d5926j11122B25527f1451j37868A97357a1441k48057A95438
348B38597b46994D1413K26848c18037a39018B49149b08241e8908C70109a269j77246
359a78515A15858D5625c07576h3770B34155a00888B8334K85722a42739O5726A37963
371b22215h9700A05127a8350I1266l9869b0923F0494e7095l2090C3916b2647n4956
383g7603F8898B7019g8055A45615B9149a28671A77752f9452j19475A74391a85758
395i1724C66162a35614b2379C58152b29469J7574A63905b07060J9921C08846A26163
407a49166B30493r0205c80945h6625A19683a98355A3539K75161G7288h0159G5372
419E7220c16902a00094B45290a46501a8217C27132h1638l8226G5152h0651K599
430g8052A9362N8906A7845d9052F1854a1624n6859B9970j975L2594c1537m835
442c6372H1477a26354L6264A42678b703j7109A01283B6308i5770J8790F6186h5637
455a15873B16082G6382a03603G9287C8296a03430j7341F9466K2626a80114A24416
467B36367b80603a083B74450b48560P7145B85908a3890k65936B11437j983c47383
479G5527K54922c47707i2566C36678a89120K8902B69864D0521a77767G9696M5434
490A25130a79787g4524A19853e8439a1346H5518C6302D831a17510D1023r22b18994
503A17186N8735a56468F8692K5868a22286b7756f597A2404M78d656A05826a6996
516a37476E4200K2603a27683b1706B12322g9000r8527B07098e9735j64767B46136
528G7089a66656A09736k5449a55350O638A15062l7200a79144A96225M3151b82344
540b9463A41351b74640i7873B46656C1470h1909B04186r6519b83459f9980A05219
552a56117a5044A91618E1197f931C9085j8053a48338L5732A09856b9410j4884
563d4294A32259B7567f941l7303J4517F4039a17078C421J42653a54642f702A67202
576a04458b6503A36843d239q1764a0369A7899h9419d2984H9896m0366B3629K648
588B6277K2245d7544j39555D7627j7361a77855A87012j038a50901G4794J8330
599I3124a90952Q1329F4624A795g0120A49876j5166a47341E2887K6655b14445
611c2766F5611e7710C4791M4712l1254C942a42I116a17451e2369D5048e0270D3648
625A12761B6121G421a1624l4022n8306c2886D5685e4620A03592K7881i7096D8526
638A741a84412B8057A3730c7688A10592D7551A4998a6774l4919A288h7209a1805
651I8916b6540B4102M5942e3528P781A4739a7205l7067F7028j3447a05636G0283
664E3797a45715H8046l1059a19238H7511C5179a08384b452D2960i318l1962A10571
677E1108a51927H6386A2580b31431A18757j9016a40809A40679j8765a50279c4446
689E8249a14008L5271A53436C3363e8004A41662c94j37053C757b0417k0077a9183
702F8457L8871h1948D0364L7657a89613B3995O5420a43030E2160M5587d9903A8868
715D2649h853m1935a99A3800h5558C4026J9908e4749G0417l4089f0793H838b2369
729c7090a7508B6371J78c6158I2358B6245a13388G7484a2050j01278H4728A674
742d6759E1718B2619a4207l4812F6211A7047a44452A06300D8842a82360A03447
754F9176a32905H6161N832i1706b2976G3231f9032l5367A12305A6598g2603A39879
767A1280i2940B7576d4414r934a5379D6747K7724d7589H1310l6692a65332E2142
780A217a38880A26297E6052g3089G2714C3726g4158K5357F0298a0422q3991A18860
793A9640a46415A16468E1919a39748E3087M1831h9050K3083A16254c4116j09831
804a43947A73315D2796a51286A52739I316a56805E1811a5048k4501C0031R276
815C9307M5344d1680a4411B2552a24742c585B8595c4412A01517C5182a3756E2045
828e5918l0550c4A1991e5166D1121J23295g8306c8684A52470a74752N6109A54918
841g4301J6420A54326F6481g7748b4418A07154a40700j0880B20431d3160j05674
852a48834B57543D2854a79705H0892k8232a76359g0921A67563b0082r4431B18267
864D4396b10440H3901k7963a77942a4997A50665a0502q2030A53970C7642a94675
876I4288D0294a59064H0122l3512c6810B2787c0511E5397a6817o2303A02513e919
889h8791C4223A3436b8544j967H0647m969i4447D0781K0977a56544e4878H7423
902b024m9322A22634J8533a69242d0004A32190b23344i5415B18566i800l9073
913d8873A49898o2589a69558N0681A45410a28804l3218C13965E1428a81174B00353
925C4397b69324f337A22071a09194e4340B37283B5080a69997A21315B1877b09072
937C1687P7058e9821b3214A34625A2629a49788H1529C6481a62765I7421l4140
948F3281i7773F9121a5458k4996D6116e5851C1286J4079e6381A8502o559c2298
961b6807B9349L3923f2395A3045Q7993a04146e0324H9822d7140j7608I1009r813
973H1196a07473E545J29064a66818g6798A88655i1250J6557A75438F237a06736
985A4394O4784i4377J72A86972a8790j31004A99240D334b00454A09588E1409a28184
998C3189O8955d9056o043H6234b4014o4639H4042A1257d3956D6267f498o420j3966
1011b6884J0684D4984b1905B9167j417c9227D6266f6596O546I6028f9358d444
##PAGE= T1=0.001088
##FIRST=     0,             0,               0,               0
##DATA TABLE= (T2++(R..R)), PROFILE
0@@@@@@@@@@@GhA6a6A6a6B4c2C7c9C5d7F4g2H0h7A01a18A36a57A74a92B21b45
35B77c07C43c82D23d66E19e75F36f98G69h47I34a029A134a251A383a529A697a887
55B107b367B674c045C505d088D851e893G395i716A3684b1659D3336b17829m41257
69f59086h8212j36443B38959l9342d14854A030387m31040a546648D35490K09130
79F44620b174380H34274J156360b265963G11842K237628b764738a351436B465308
89a526121L45963B293738c04040m78421A433373d36068q03008D36088B1682b97762
100C29026j51583K78926A37080g29727I9242J00158f31034B59367K15493b48287
111B34906A14516d48088d7692A35979e0095o2533A08161K04981a76234r7640A52794
123b4321l5654A38400a7986C9979J28687h2183j53211f3149A19952J5265c8276
135g9963B88036D8359e02363A38140N9084e12811C25538P4889f32457B70467K79339
146E49806f98409a31351E14226c40777J42431D85900a7212k43988C05073D6392
157d04326G3470J06709b27675d4737C01996H2751b26686A13330J8620d11583B3225
169B47576c34226A95204K17991c11653g439A28584b66300A6665b4992n3357C29054
181B6327a73677A97791a07760j61816B06568h4411j27786D67512E1029c55917
192B74140g8733j81187B90802b01424c5194D68958c65407a52327D17634c42222
203i2355D40014b52740a13018C84938b53413o1851C20188A9329a88954B55608
214H7255i3797F0122b12900R0283A39126f5353G4520J27179B2994p640a20728
226a77881f4974a5363A17675B8383k526K10640c2083k14525c9544B7869c1763
238a0722A13784j6296b5921D8147g3137j01799A12774j7628a07059A0888Q4088
249I4976d9928r8385C6033L2874d0596A55307B8083a76367I3634f2580j62902
260b25482A12072J3539E6455M7080A0321a4697q5180n9062e7129a6664I7772R2673
272A90445E9653f6338C8756C171c07092g1900B08774a46519I2640K31272b25303
284C6413K01606c75446i1496B38903a73954g934B32064d1841J5708A19614f9675
296a36380D596b1507L155L630B17K36489h792j85928B31720i7928k34001B70461
309a3244k04404C55468F7724b22345A30763B0677a92748f4499E9705k1325G95
321A02708D3897h3842d381j6623p9659b0407A07071D4526d7440G1469a0509m9777
333f0286H4594a30809a5969B08277b03890b8881B34933b07723D50K36578a88651
345d8953B06534a45786p0590A89251o7903b11972A57552R7603b90960c5032A78556
357c22295g4675C49278c7085r1035B80327D7517c48015C0270L3981b60915A62837
369A99133a39488A51358F9408a82782a5393n7747a3927H5059d6486I2220p885
380H4335h1980B3715n928h1065b3070B4349f3283b8968A18742d5061e387A82580
393a06732a8010A05427b93091f556A94251b12122A23156K01349a50366d1661A50240
405b66984J5429B43045C32a80258C97403A64729c27779I1655E633c42448A8766
417A69160A2209J3499J55271q4472b70548e9406A36842b41957e307B85090f1021
429d0532A18534g0585n6180C3784J4156e5327C6922O061e3780H875e8569B4185
442A20993a08637F3210O4286b19879a7184H9121a09534E2060M7599C3074a1863
454d8981F3198a20519m5446A73169D7788a03542A27737j7516a28394K6056A23014
466e5398j37111B17175j07250b41171A21311Q7045b30145J02432B72275f3772
477c23078C01365A29952d24512B64685m439d35238A01264J53699c08892c9745
488B12461d7995l5061A08375j2962a15744N6582E9970e1598r332F4184N0055d5072
501f4828A40533i3488r6340A42709A7205g5140A02671C5662b834n4373J8911E9258
514i8826B0022J53731h7802J1206A00745d230j21770A2395J67389i2948j0968
525a03916B10519a25189q7034B25116B7009a58117A66020j8372a89350O9905A52573
537a06631q0846B80905A29679a65618A25586n1927b52764a25434A38230b6947
548a25400B91178j28263b64456F4612l308b74691D754R9200b4158G2030K4145
559I6175m2928h8223r991E3030e8496j9745H3578p137a2231k7314F6944h037j15702
572a23739I3543C0650a41329E3037O358g5151a4323I7133k6408h4087B7325M0052
584F7377a68318d3644F3102d0671E0370J8557J6855I836a48283E7920d7432j97783
596b45215A63364l4701a44493A63968n697a82144f7699G6879a41315M4884A89689
608A4867g0283A73035A4835a14280d673m4886J6402k385B2127Q1211c1414G2889
621H6479a57920B635R265a61331E4354K1828c746A03442D4445c8612r563N038
633d3137j8093p046H1463j6638a808I9311d142q9894b7867k1818J8822A2436O8447
646H0883j9432d2707F6825a2089j35294E3550A948f4203A04297A9852b0620B3414
659b6605J0763l5138C7387O548i4657H0349C6726a36921I2189C4548a12670A01901
672E9836a22331b94G3448a06269c4740A81581e2738r059A89644a14546m1330A27123
685f9702r158A48861F9069d1605b155E6281a10416j9947A28791b3084m9432B10345
698A4921a04352F5185c4749o6285b9632E0926j6137c5815I8683C6410a16249D4187
711A3823a08798G010N1788a9539j369I2512A4759h1997I3992c0822r4576A03920
724d5475k0287A38344b7444f748F9086f9685i024p904j2412A1742c4544G8703
737C1389f9954H1813a0987q5363E4921A1192g0514C2065M8716g5600c1426A47429
750h9692O682A74219h6079j4679A27300f2289k774H3150C6032a8765L690H4129
763e3447p8349A11890c7157n8647A77748A1291f2454H6252c9175n6153a9101B4382
776a4160e52A18360d982m7788F4029g6749n313F0965E614b0902C5140M8677d9961
790g8810A31193g7257l3224B00556h2102m4363A94579e0401o4253A22083C0827
802h0204a806H6111g6752l0214A40547i528p9584A53773A7786i6575B7179b486
815g5995L6338H4636C1729a7496A00458c6053l6848C0627a08150d982G5719d2934
828I2805k7048e5678a662l0867J422m4690G819J36780g6690C1343J55949a74371
841g9173A36811a38932L9869A68263E2208a03894A06893J3246b15806c6903A53975
853a71947e9632B00943F815f9878H4918O950a71381O9900A86457a35505J2043
864a23462C01099d0026j13311A96447a9924j61076B4696M6714f0303J7452A51551
876A3432a17786I7942G447a18021C3425Q455a1961k2050B7894K3541g2104C851
889F4407b1653Q186j1235C1334c0358q4531A37127D0581a19572A68137D1538a70814
902A4101J750g8041K8197A17714J6946a14692D7669R1898b40251a09782A59085
914g6251j2223B19537r4304a83925B9478J01049b75511h8002B34369g6534K9353
925d7181B23896C6174a70997a6518A04061a75195P3648B73150c9584r3924B41272
937c6191j64161I0110A4638a03802B3598Q8810f078o6163H5244h507j07488F6603
950B6314d4096C3902c85l735j1019J327B3788D82J1900i010A1635j879a01041
964F0576O13a38219A04443q934a51987D8206J1328a12792b3813G0956l2356g4311
977D7984P9360a61798e0470A55963a26331M5061A81767A1547a24847H7422k120
988H5302a82184a1691A64528a38353c3094A92867f7296j9909H2293G956h7713
1000i818A11688d8244k0867A39038f3383l5467A22190d3912N098H6379c1124A599
1013i62m6441B1570g4A757J5764J0905k910f3646c104A5295
##PAGE= T1=0.001088
##FIRST=     0,             0,               0,               0
##DATA TABLE= (T2++(I..I)), PROFILE
0@@@@@@@HhHa6A6a6C2d0D8e6F4h0A04a28A44a60A92b33B77c21C62d17D81e50F30
32g11H04i09A023a150A286a438A604a784A981b197B435b695B975c285C623c994
49D403d856E355e909F531g233H029h939I997a1241A2728a4541A6811a9749B3712
64b9390C8240e4068I1302d22240i1360C50684A40311K79199b48194C60495J79236
75E39731a400822c39372A243029a330640C1155K447979a534964O62129B846009
85b024101n19413B894767a60304j755265B357642D16419a691186A034953c7985
95a544139E84988L087c17500C95334j78189E5274A8485g85524f2621E08658d47845
107A43794M99302c35591f3949A29827d60740b9860B47855G273b3015B1469K30854
118B52323a16344k81759B29359q8490a53987A87506A3160i2666A47318a32452
129b44126G4167P1787k5034b027j70342A46146n3941e02928D5187L74829c94404
141A24972M18406e66599c2175F13908e87244K73938F18552a24984j66763D16870
152A10219c61409I5752P4426c85443d2929C60179a51245L0717C40927D0153c04910
164C1456J02858b99913b3263C46236a61724B2908L55007b80868N7235A73081a48720
176d0394A22964b45B06052D1110b42650D0141A042b27033A25231J7722a71235
188B58411p0118d51284E8243J28011c29485A90076q1979b28033C62897a22626
199d06088D27141e9437k68736D54766e1673l13247C67888f0898l75728C68100
210B08570c15258B05455p4016b74955C7280a11733l4938B86629I787a9685B23783
222a17538N28M8029j33276G5048M6694m4719M7625d6251E4552D298c12869d6389
235A93422a6365C059J40606B1536g8749f943q5609j8981A24302k9298g3802b8768
248D2295A4007a34099G603J92008f6980B3522P8999b58887A8372R5885b30052
260A55633R2254h2875D3192d7952j12276c3121p5916e118A65993p5782K4420D3473
273a97441f3873E2843b45791c6320C53426e5797a6515C12244b37666Q9761B40546
285c03894a33489C32211g7326L6600B07769d2335m4489A8095d6750o6915b1831
297H9853B3023a1868F6676P2093c5270j74569H6017B0387b72807A83185N003b05603
310A82058k9882b92578b4931A13965a60655P7525A74699q5759f1018I0449A0788
322a61999A8640g283o8810G5839K072k9364b8764j7905C8560f2733i614F946f1105
336A44839d4981j02796B16968d5176j14589B27849f1172j40816A98915a1804k49360
347b61164A95240M2537b47885D0388K30388c17307a41031B51779b08716f0867
358C72525a800j78335A16665D6684c09767h3575B36644a01759B7773K87571a42775
370g8409A41456b19838i3099A04032a7820H9411l7664b1006F1440e7234l1161
381h8395C6109b4561n3498G1037B6361g7290A46911B7621a33280A78755f7244
393a93636A74228a84176Q7249C65726a31940b6010C59474b26109J1395A62062
404b06350J8524C08405A27152a48171B27968q5811c79121h9798A19907a99807
415A0391K77943G5783h2065G8858k1761c15391a02717B43340a45661a8683C24865
427h1351l9461G6127h3752L677B2364N3358A8131d8711F1830a4699n2770B9822
440B4747L7590b8560j0957H0178a23987L0877A41324b47j7730A00909B8239i4548
453g8154F3873h0403l6263B08617G8893a03721G6919l6992i9723k3920F7374K8482
465I5856a81299A21097J17541b81176e730B78332b45135P0780B86467a3090k68020
476b81110B08573K843c48673G2463K61305c46546i6397C38064a86413K1768B69272
488D0689a78092H0285M5367a77415g5364A19218e5528a0228H5389C6681F853a18114
501D0079J876b18448A14649O3444a56328F7696K7101a21180b8712f986I546L969
513A3515h160A07940a4735j24369E3867K4951a29272b2352B13137g8686j00038
524a78724B08561e6103j69576B45709G9490a70316A08558k3829a54829M123A15937
536H0110a80018A95250M7085b82237c0875A43651b75376i9872B48913C1842h3388
548B03769r3794b82107g1662A08938a56583a7321A90588E0172g493C9752j6926
559B2826a48554L4299A09099b7975j7968A31572C0340g487l5308J4398F4531a17392
572C155J42014a54739e396A67314a05658b5811A38517b938p9520a1595A6816h7651
585d1724H9891l8823B3422M576K0918d6584j39433D6053j6576a77239A86100K873
597A88973a51572G3853K0554a89496P8214F3858B279g2574A48784j4115a46793
609E2178K8322b14134c4507F7869e7374C4187M4052k9282D917a341H107a15769
622e3281D5148d8516D1362P2826B6652F877a1623l3262o0668c4610D4595e3207
635A02115L1252i6464D8657I84a82322B8876A3021c6039A10558D7446A4418a4493
648e1193A675h6467a2322A00406b7015B1128N0239e2913N295A8026a7921l6880
660e4801F7870j6168a06005G0198j5983a44589H6381k7539a19489H5289C4783
672a08742d095D2822i134l2450A12354E1777a51030H4721A2697b30506A18273
684A02560a39529A39664j7290a48053c4692F1054a12886L4252A53465C3253e8592
696A39847E65a36100C680a9148k1263a9303F9709L7939h2246C7381M2926a87632
709B0728O8235a45499D8526N0038e1794B0485K1022g529m3290a861A2410h5789
722C2473K3152e4425G0788l3292f0474H910b1068j6923a7735B6233k70c4134I0318
736B6777a13550G6111a0074j04128H5098B635d6668E1847B2294a4113l5533F5497
749A8558a43200A06583D7766a83048A02427l4276a34430H6323P595i1298b2675
761G2096f6763l8046A11657A6953g3109A39154A4906i1696B6312d4064q900a5640
774D5191K7105d8983H0433l4952a64851E2590D711a40243A23983E5970g5003G1918
787C5039g2874K3725E9109a0491q5874A17917B1098a47654A15043E4123a39971
799E1831M5383i0317K3399A17168c4126j10901A72697D4640a50032A49896A1720
811a56768E2242a6280k5764C0025R601M4990c8950a6355B4193a23273d855B8659
824c6420A01735C6746a3291E1637e5711l0205e92A2435e3352D3052J19431g6366
837c7597A52576a74362N4342A55080g2903J3796A54058F9007g9938b3356A06292
849a40779j3541B20088d1993j08620B56784D4720a80579H0804k7750a75509g2894
861A65026a7627r8357B17515D8234b10379H2474k4431a78813a8171A49757i781
873i3837A52541C8416a95570I2443D2322a58046G7520l0761c6366B2724c1226
885E6322a5871o5818A02647d510q6276C4906A2529b9029n36H1327m623i4760C7968
899F2817a57638e5513H9428a158n1997A22872J9236a67402d0336A33645b20894
911i7307B17416g277m1220A48262n8745a67090M6992A44748a26642m0896C11870
923E2981a83374B00694C6708b67538f104A22819a07993N2084B37183C0619a72547
935A20418B5546b09796B8001Q2307e9507b4210A36247A5277a49261G8723C8507
947a63804I5863l1265i7142F8025a3660k5538D6227e7138B9888J6502e6542A8984
960A1725c3875Q103B7269L4977f1166A0578Q9986a00600M8855I0279d8593j7023
972f5616I3016j3031a07526D179J30944a64842g7484A87852h9655J2543A75276
984H607a08065A2340O7694i1425o610A84429a6439j34162A98037F780b00705A07516
997E2641a29826C2047O8704d7367p524H5502b3743o6693H3083A4291d3532D6644
1010c588q432j3271R328D1757b0872B9709j418d1016D7356f4237K938I7800f9277
##PAGE= T1=0.001152
##FIRST=     0,             0,               0,               0
##DATA TABLE= (T2++(R..R)), PROFILE
0@@@@@@HhHhA6a6B4c2D0d8E6f4H0a04A28a44A60a93B40b80C20c61D16d83E53f30
32G12h03I08a023A147a285A435a601A780a976B195b430B690b970C277c616C985
49d396D848e346E904f528G231h029H949a0014A1269a2773A4612a6924A9922b3989
64B9842c9008E5467i4031D13451b8288o92223d9827k02837B63594q0516c99306
76A016316m07290a552967D42604J92495b161640H29456J159575b267122G17912
86B935089b755683a345651B461064a529623L60377B285631c03259m77374A432583
96d37276p98234D35441B1805c00980C29549j50206K75486A33924g24929A00379
107A97776f29933B62260K11729b52420B35308A17581d50580d8269A35841e1344
118a15060A10508K04579a78602r3039A54765b7228l5956A40961a2026C6464J28550
129A65014g2954j65790f5962A25084Q714d2872l3331B87782D5389d99392A38967
141A94596e10963C26499P6116f31472B69851K80185f96933a35730E16429c40901
152b00471D88967a8343k43968C07956D8220d08202G6290J03591b28535d2593C01100
164G9724b28353A13432J8686d12551B4732K20935c36998A97093K14790c12908
175f406A27739b67050A6405b2474n7514C26886B5679a71959A98431a08790j61332
186b70122B07135h5784j25747D68964D8509c57404B77087h3613j75726B93587
197b02972c7106D70169c64994a53514D17325c42802i2639D38107b53474a11656
208C83755b54180n8540C21805A8068a88066B59386H2974i5409F2374b14707Q8507
219a26200A42710f3447G0714J30074B4611j0845a19908n3925f6922a7687A22149
231B7573k097K12838c4767k11027c7772B7317c2038a0100A13103j5667b8845D8021
244g2678j03661A13889j6996a07555A1239Q4453e2766r5599C7761L1429d3348
256A57438B8182a76647I2998f1829j64148A11493J5532E6781M5462G539a1372
268a04158n5719e4417a7676I6291R5569E9602f8728C9179D063c06796g1709B12212
281a46257I3495K30779b25443C4687K02465c75860i1870B36765a71216g850B30093
293d1275J5919A15185f8887o4386F031b3112R917l175a653B40609a0544j87588
305a98132B34704i8586k35742B72659a0661k06677C53888F7734b21689A29468
316B1809a92582f4230F1119k2099A302R9885D4148h4569c639j7193p9625b0282
329A08698D5339d9603G3948a0433m9809H5094a31863a3569B09084b04953b5717
341B38246b09949G67K37438a92010e1010B07507a48411p0146A91505o9990b15009
353A57371R7634b93750c3086A82145c20312g3930C50746c9574q9745B81333D8096
365c51811C0378L4170b62357A65628L6084a39824A49108F9167a83698a5267o0254
376g5521a0914H5889d6994I3538j0327h3805B5351o376h3883b2197B7115f4625
389b8486A20834d5350g112A85546a08349b0694A06274b94974f060A94265b10068
401A24503J98531a50960d1079A51016b67965J7947B42348A953a80005C96929A62562
413c30313I0743F666c41637B0700J50444A1787J4227J55316q6627b70912e6625
425A35386b40546i45B86429f0472J9307A18335g2708n3854C4838J5471e5982C7954
438D1414e5008A1126e9000B2177R9573a07395F2906O3797b19485a6027H7893a09243
451E3329M4765C2218a2444l8508F1469a19436m7128A70809D7701a00921A24624
463A10396a28280K2347A25562e6052j39395B19606j09738b42190A20746Q8946
473B09692b31627J03474B73220f4254k57237C04628A29829d27025B65789q138
483B57651d36219A02728J50904c09575c9455B13497d8738l4398A08347j2582a13397
495e9609F1008e1155r636F2643N1278d4782k0159A43131i3194r3826A44378A5934
508g4705A02910C4871a807n7383K2242E9754a01699B1272J54113h9007J2332A01153
521b656j26669A4130J66809i4297r126B11925a25128q5522B26586B6971a59361
533A65346j7195a91815P2936A53747a08705p6996B83592A26673a68147A27041
544G1127b54824a23691A39921b8751r7983B92265j32300b66225F6000n869b77073
556E588J00403b4538G0680K5083m2694h7519j0530E3199e9278j9399H4554p541
568G7013a2772k3667F7999i094j14708I4716B8834a42438E5586J684g7756a1959
581I7782k8883h1273B6668M0115a68052d3959F0823d3000E2794J3665J9170A0935
594a49719E6877d7949j95794A64100l8210a43792A63396q180a82602f6515G5847
606a39880M4645A90630A5618f9419A75005A1780a15402e037m5828J7855k599B1121
619A03043c1571G2336J3310a57265D942O693a61590E4648J9599d138A02529D2543
632c8037j0585Q188j8770q466G9342j5416a909I9820d033q6980b7284k2969K1845
645b8408I766O9625j5983d4922F6459a0892j38019E3649B575f4458A04931B0291
658b1789B2135b6132J0880l7183C7929N505i6087G8419C6276a35689I2194C6880
671a13088A01032m2757a21065A384P1910a05351c5089A80910e1671r452A90206
683a14669l9169A27898g0721r006A47779F9383d2021a500E7098a08525k2696A29381
696b3047m8266B07836A2757a03617F6023c3931o5984c1275E2601j6568c5860I8382
709C6059a16417D2425A4903a07395F641N1158a8029m496I2814A4955h3608I3425
722b9866r7053A02726d4196k3119A38273b9733f764F7303f7510h655o900j1301
734b6856A3703c4551G8313C0976f9832H1492h661q5991E5826A0303f9098C1359
747G8545g5517c1879A46426i0057P237A75290h3553j7019A28196f1243j984H2858
760C5805a8421J636H5722e3990p8986A12586c5998n9332A75388A1905f1576H6627
773c9898n2897a8191B1715a4300b551A18498d917m9356F5285g7625k773E9994
786F683b0752C5116N0011e0634l0247A30899g7878l4680B02929h2280m6077A95012
799e0310o6191A20402C0859g9383b507H5937g6396l2285A40937a0943p9056A52929
812A8535i7257B6191c577p1316L4795H5313C1759a7869A02496c5321l8203B9539
825a09091d509G5647d4856I2779k7508e5632b491k8898j910m3759F290J38154
837A44444g6016C3356J55041a74647g9862A37504a41167M2344A68140E2223a02985
849A07257J3296b15223c7382A53570a73602f0455B00113E573g0711H3911Q012
860I1923a72747O9460A87035a35397J0396C00492d0392j11066A97083a9872j60675
871a80547B4715M5030f1643J9034A51568A1635a20083I7883G569a17923C2658
883D0789a1705k0993B7815K5492g1362D398O0776b1790R275j2866C0838c0869
896a15470A37588C9649a21737A68085D1511a71481A4481J700g7628K8155A17399
908A34452a14504D8517R2642b42110a09456A61045g6592j1798B21189r3894a83190
920B8768J01867b75540h8536B35119g6713K8789B23376C5128a71405a7098A02876
932a75260P3657B75347c8724r3977B42534c7137j62216H8426A5413a02749B3021
944A12777f311o7128H4887h179j08031F8038B6541d2766C3592e17k026j2418j182
957a6143B4521a227A2507i802A1717k469a00925F0218J396a38245A06739j0676
969I6063a51341D9837R266a13151b5919F8837k9710g3504D7137P9420a61914d8456
982A54547a26480M5115A81434A0850a24337H6236r1a82334a0133A64343a38861
994c1407A92784f7935j8659H1988G281h6295i327A10163d7872k1190A41016f3855
1007i8705A21484d5038O271H6937c1393D79g90m5922B0797f44C598J5317J0164
1020B9079l758f4246b336
##PAGE= T1=0.001152
##FIRST=     0,             0,               0,               0
##DATA TABLE= (T2++(I..I)), PROFILE
0@@@@@@@@@@@@@@@fF@@@Ha6A4fIa9B7c0B8c2D1e0F2f6G5i0A00a17A32a49A68a85
42B07b31B60b90C19c53C89d26D71e18E66f18F74g35G96h59I24i83A029a052A013
63h53D12L15c934A5684a22478o83280a2523C03748j27944K19815b31029C47178
76E53606a411649c27678A232136a319835B6816K451534a539165O77360B831389
86b019375n15341B891744a69975j732457B353091D11253a688405A036826d1970
96a540368E84395M388c18398C94099j75196E4023A4721g79497f1270E06563d46290
108A48075M94697c37131f2079A35325d61679c0199B49194F642b6715B3407K30606
119B54013a18578k79701B29826q8200a56304A88001A5781i7185A41887a26501
130b42677F6161Q4931k9438g291j60897A48914o3787e01615D7636L69828c91908
142A27000M15925e65965c3471F12967e86341K71327F19844a23058j68736D17844
153A08137c64574I6983P3876c87428d1356C63778a53767L3112C42967C7487c06115
165C5072R9297c01247b1627C47520a66920B2394L57967b83220N7434A75783a50451
177c9293A23735a257B06116D1078b40982D0945H19b27081A27659J4980a73430
189B59203p4163d50720F2150J22181c32552A93035q7986b31429C66579a26056
200d06531D26868f0026k68779D54665e3333l10487C67519f3191l71148C69079
211B06784c13699B08950p9518b77784C8780a10319l9208B88387A0048b1237B25048
223a14668j894M7954j29304G4686M4326m0983M6903d6771E6983B175c13423d4616
236A93636a4776C663J39861B1253g9576f537q5809k2111A25318l0137g6137b8172
249D3398A2365a37232A0396J88309f9926B6416P9725b60352A6747R8568b29200
261A53847R3613h2012D2472d9063j10250c4524p6576a789A65921p9753K9093D1743
274a97966f4625E2387b46175c6272C54547e6048a7626C11614b38305Q9130B40346
286c03345a32471C31032g6809L7947B06336d2256m3074A6963d5659o4490b2366
298H7035B4885a2076F3000P8544c1921j81647H9060B2965b74196A84165M869b09715
311A81439k8220b93867b5726A12933a60666P6061A74660q4517f3131I0133A2031
323a62432A8452f110p0639G6266N56k7039b8720j7812C9421f1809h188G191f1145
337A43967d7832r8780B18648d9967j10510B29773f2508j38249B00401i805k53568
348b63373A96758M1749b50362C9660K33709c20951a40787B57186b07609f1573
359C73064b085j82896A17743D7721c11892h0721B38971a04573B5906K89513a43408
371h0592A41080b19971i1024A06619a6365H9487l9094a9296F0049e8942k7022
382h5964C7818b7596m9272G3499B3299h0132A47622B7634a32650A79921f8637
394a93156A75893a82354Q7800C66278a31464b3820C57961b27539J4316A63617
405b04750J8767C08643A28267a50357B26328q6702c79885h6813A20783a98391
416A2450K76402G7331h1438G7844k1148c16159a00287B46961a47256a6942C27492
428h2642l6929G7485h3742P601B1683N2975A5731d7201F0359a6494m8811B9995
441B5015L6918b8277j1043H0673a23101L2553A40653F12a7660I8178B7596i3862
454g8958F2580h0320l6093B09289G9844a03235G5541l4979i8808k4239F6774L0135
466I6909a82162A20431J20732b81710f963B79156b46938P3106B88716a1411k69853
477b81264B11835m23c50523G3501K59368c49609i4554C39342a88547K5700B70691
489C9711a77183H0317M4900a76824g5873A19872e8617i853H4537C6929F527a17424
502D1428J449b17354A15059O3122a57873F8814K6899a21496b9726g504A2432m71
514A1961g682A06519a6719j23653E4189K4430a30315b1511B14827g9338r9712
525a79050B09901e7038j69595B45921H0037a72367A09272k2431a55424N204A18922
537G7797a82267A95542M3851b86631b8572A44502b76120i8281B51269B9586h4551
549B04126r6219b85967f8314A08865a58198a7899A90991D9340g328D0333j9026
560B1307a48541L4333A11511b9383j7909A33587B9649h797l3898J4781F1496a16753
573D559J39561a56601c914A67215a05866b3723A37707e622p8110i121A4353h8695
586d0516H9894m1693B3942J653K0824d6826j38995D6973j4350a77880A86290R92
598A87282a51711G3712J8400a88526Q0242F4286A698g0164A48475j3692a47907
610E3547K7408b14631c3142F5489e9208C4122M4338l0179B315a047H958a16202
623e2234D7386d9223D0104P3457B5616H111a3218l2183n8799c2544D7165e4056
636A01207L3329i5497D7226C099a81662B7915A2737c5852A09685D6473A5794a4588
649e2022B825h7954a5080A00088b6784B1244M9447e1504N279A5735a6307m0062
661e6369F7812j2659a07401F9028j5185a45062H5624k7202a21382H5430C5975
673a06528c996D2040i795l3159A10848E1338a52758H4709A4272b32129A18206
685A00237a39181A40369j9177a49342c5005E8059a11454L3380A52714C3326e7037
697A40028f91j34580D028b0237j9677a8456F7524M0779h2558C7606M4737a87966
710B0972O7840a44700D8974M8684e0004B0199K0120e894m6948b294A5306h5012
723C1447K5037e4335F8983l1080e9946H350b1024j5627a6729B6589n97c6756I0882
737B7849a14472G5085a0551j01785H4134C197d7743D9544B2767a5419l4607F4823
750A8891a42245A05462D8191a82728A00977l2409a32468H6239O445h9381b2775
762G0446f7608l8620A11613A6487g1463A39782A2737i0662B7935d4591r195a5510
775D4815K9981d8611H0634l5139a64184E3925B961a40716A23259E8230g3913G2210
788C3769g2351K2917F0008a0423q6114A18000B2709a48607A15303E4128a39359
800E2061M4950h9088K0646A16866c3715j12171A70936D4807a50295A50955A0649
812a56651E2164a5959k5062B9607R435M6483c8758a5237B6601a23621e835B7206
825c7357I9770C7160a3051E3890e5436l0245f11A0755e4226D1918J22127g6584
838c8168A52187a74000N3459A55409g2751J3641A54465F9454g8291b4226A05855
850a39408j4221B18709d2821j09145B56112D5331a80382G9024k3136a74586g5211
862A65618a8414r6576B17490D9141b10533H3086k5188a77605a8426A50294i681
874i3189A51716C8669a94340I2753D1968a57580G9088l3942c5621B4222c1366
886E7455a6535o6396A04048c919q6710C3509A4040b9674k66H1343n204i3838C7170
900F5520a58491e6585I0588a892n1276A21347K1288a67300d2253A32834b20026
912i7468B17833h362m0462A47976n8607a67568M8894A43757a28258l7608C11435
924E3364a82870B00836C8623b65977f954A23003a06960M9138B37034B9393a71026
936A21400B5768b10245C1012P7101f0886b3171A35581A5688a49403G9428C8117
948a63139I5445k9930i6813F7273a5239k3395D5352e7347C1100J5054e6824B0190
961A3051c4012R612B8208L3195f2911A1951Q8649a03734e1563H9725d9423j6145
973f5568I0604j1165a05030E674J30034a64869g8375A87978i1239J6229A75246
985H734a07265A2069O6817i1502n435A85143a6956j32812A97656D651a98970A08101
998E1628a29628C1297P0613d8692o882H4671b4806o5166H2769A1362d5554D6226
1011d593q835j1722J0213D3532b0490B7805k8d0090D6909f4276L462I6978
##PAGE= T1=0.001216
##FIRST=     0,             0,               0,               0
##DATA TABLE= (T2++(R..R)), PROFILE
0@@@@@@@@@@hHhHa6B3b4B4b5D0e5F4f9G2h9A17a36A54a72A97b33B68c05C43c88
35D39d96E59f25F98g79H67i63A071a186A313a449A599a764A947b146B367b609
53B878c181C518c901D337d839E424f117F949g966I242a0874A3004a5724A8124
68b7853F81100g2352o16524f9580j71581B50731n6251d10225A021409m09982a545743
80D30736K14691b162166H18424J168874b250179G02510K232281b740607a348819
90B450673a519489L44922B279148b98958m80943A430875d28740q08323D31153
100B4268c04741C28736j45856K68988A33755g20626I9169R7365f30354B61971
111D74157b52790B36269j13346d54641e1612A40496e1645o7290A11337K04823
121C16160a78789r3587A55819b5453m2696A40239f228C0444J32369f5814j76424
132b42238g2494A32249J476d7724k3743B86528D2869d97377A40573N3272e12309
144C26445P6892f32307B65188K86734f95036a37813E18672c39593J36322D89435
155a7666k49194C09416D9458d09786G6979J05722b30902d2414C03096G8063b28528
167A14557J7435d13576B7218K21298c40479A95905K18705c16378g334A31127b66905
179A6941b2471n8018C26047B6802a73721A98854a07507j61762B08039h7514j24975
190b12489D70194D6050c56533B79206h3519j76589B95127b03667c7939D72433
201c65538a52375D19639c41720i3506D37569b53459a08026C85012b57653n3217
211c10870C21927A4266a88658B60151H1099i5609F7364b12659Q4699A44346f3101
223F8281J33067B6497A0175a19551n1481f9851a6989A21835B6581j728K13652
234B38505c4907k10447c7250B4752c2234a0774A14108j5863b9842D7370g1976
246a79745A14469j6167a08281A1098Q7666e4353r5382C9559K8915d4696A59576
258C0512a80117I1021f0089j65290A10119J7531E9472M0187I133i005r4185n7006
270a60196e2077a8895I2451R9910F1359f8830C6618F510c08354g3306B10915a47965
283I1043K33340b23328C1913K06298c70777i5318B35522a70328i123B27054d0270
295b2577A14496f8703o1509A068b5159a1443o970e446B44444g981j95531B36155
308i4432k42845B71239h210k12041C53129G0985b21609A27207B1119a89282f5489
320F1837k2780E95J00465D6662h4069e562j3375q0448b1093A10221D4694e0683
333G2168i935m9879H5338a30173a3855B09357b05695b6653B37343b11639A09K40296
345B40405a92455e2474B09900a47921p2305A91701o6077b19148A57593J01718
355B59311b95466c5278A86113c21461g7079C52362c8004r3641B81725E2504c54541
367C0843L5502b62756A62728L9798a39219A48291F8991a80731a6707n7411i057
379H5209d8889I4135j0567h5481B6951o633h4745b3519C0008f6746b9599A23656
392d8118a0825A87259a07243b2566A09405b91404h909A94122b08497A21739K01258
403C22997a48957d2802A52262b65035J4045B41098A741a82264C97483A64085c29497
415I0609H070c43004A7995J54774A0875J2314J59254q7461b72426e3977A37286
427b42895c337B86712f2904K2698A20315g3921n3822C6642J1170e6139D1386J244
439D2630e5565A0466e8143B0392J00902a03799F3913N9474b16846a6743H4031
451a08512E2732M2162C2041h424m4427F0504a14130n0767A66545E1061a00044
463A21229r323a22934J3820A24034e1393j44389B14151j00859b41709A16110R6103
474B12213b30044R7285B74032f1299k64412C02452A32608d27695B64898m018d36136
486A01726J55166c08779d0801B11730d7371l7035A04871q090a14976N5798F0803
498e0019j0547F1510N1802d5083k0018A41998h8789j00369A41102A7857g4770
510I9727C4307c240n5817K2386F0523i9694A8101J56855h8617J0975A00023h46
523a28796A2219J69694i1568j2741B13289a22496r1273B26355B9311a61793A63877
535A52493a88837O7074A55879a06249q4201B82247A29043a67435A25729m9668
545G6061b53080J25803A40867b8016j00654B91178j28461b65803F4227k167b73817
557C521J01313b4762F9699K6186m1203h7796j0425E4680e7933k3547H4280o957
569G7323a3606k4893F7743i515j13744I3646B9898a43063E3676L141g7987a2673
582I6679k8548h0969B8941L6387a64191d4524F0580d1047E2402J4276J8646A5162
595a48776E7556d5361j99846A61897l4672a44397A61585l562a79741f9854G8337
607a38876M1561A89930A7497g1369A75569A5522a14979f338m1032J4918l387B2340
620A03806c4719G4042J2135a58895D207P907a59907E3222K3151d423A01918D3071
633c5746j1536N411j5496j2584G9494j3829c357I7648b472q6733b6956k1721K1292
646b7385I415P0368j7013d4256F5832i567j38482E2146C950f4117A01418B0377
659a7613B1313b5277J0945l9454C8092O528i6922G7169l7311a35971I0557C6407
672a12243I9592l8616a21268a838G5584a05009c7721A80090e0146j2827A88887
684a12681m2208A26806f9393r553A44872G0414d1216b428E8380a06559k4424A29023
697b2628m8276B05964A3011a02747F4472c3318o4335c1473E0739j4306c8602I8461
710C9559a15575D2735A7929a05861E748N0882a7605o061I2684A5420h3834I2800
723b7724r9292A02378d4005k1708A36707b7192e527F5669f8694h082j0431q502
735b7015A4176c6488G8955C2501g1750H1221i845q4065E2982A1122f9154C0819
748G9138g4182c4285A46901h8544L087A76053h3251j5386A26873f1075k095H1017
761C7706a9644K656H7650e2036q0447A11851c6618o1136A74390A1819e9917H5221
774c7541n7099b1478B0678a4313a283A17572b794n1432F5276g7453l925E8741
787G601b0232C4441N1666d9537l0760A31814g7754l5216B01196h0497m8524A94067
800d9214o7183A17881C2313g8697b707H6661g6285l1168A40678a0552q0478A53244
813A8291i6408B7013a279p3276L5514H4110C0109a7363A01940c4808l6362C0018
826a08919g125G3650d4627I2376k6632e3850a822l0928p7m4394E301J37138g5285
840C1565J57202a71964h1206A34891a41139M0990A67865E1452a01297A06025J4855
851A20880b14339c9088A52153a71827f0366A99431H621f9970H4031R740a71164
863a02143A85353a33368P599C00260c7648j16002A95291a8638j61092B3143M7022
874G0165e9710J7801A51877A4319a19796I6691H022a17038C2698Q437a1922k2305
886c4227B7002K6868g0516C052O0825b0348P464j2550C2621c0987q7093A35688
899C9963a20447A69465D3928a68706A4482J664g8277K8229A16995J8011a13698
911D6354R6272b38957a11251A59124g5733j2291B19202r1260a83915B5678J06245
922A31923b74059i1118B34093g3829K2854B22472D0203a70741a7921A04022a76615
934a03725B73978c8780r4366B40879c5953j63556H6579A7299a04106B1043R2077
945A13120e044o8405H6426g301j09653F7730B5189d1494C3679B19a549j3965M64
958a5050B4796b052A1806a0213A3088k859a01415F2894k976a36944A06109j3228
970I2881a51309D9754R652a11015b5422F7908k9443g4488D6961Q0108a59824e0041
983A55930a27339M5488A82791A2940a25471H6781l07a83325a0851A61956a38235
995c3166A93708f6259k0093H2025A0075h6559a0392A12934d8366k1875A40249
1007f3489l6413A21044d3816N728H6966c0935F82B12d6886A9746i17D396J4506
1020A8902J0424l545f1669
##PAGE= T1=0.001216
##FIRST=     0,             0,               0,               0
##DATA TABLE= (T2++(I..I)), PROFILE
0@@@@@@H@HhHhA6b4B4b5C2d0E6g2H0h8I7a20A52a74A93b20B53b96C40c81D30d84
34E47f18F92g74H63i60A067a181A312a454A605a772A953b157B378b624B893c193
52C530c907D334d822E387f046F829g776H947a0437A2405a5127A9139b5610C7651
67f7071B94173I1145h64614B0600K53602q0660J88592b17532C30929K37038a416907
79c30312A225632a309110A0839K469634a530778O64777B822691a997770n40851
88b538621B880112a65821j730883B342230D19897a686940A033020c8070j499414
97a537484E78212J1848c19695C93969j71822E3404A3920g73519f3561E02217d47722
109A48950M92367c37885f2869A39479d63738c6420B51942H575c0855B5142K29878
120B55020a21708k75957B31570r0797a56936A88210B0538a00111A37955a18472
131b43202E8832R7586l2142a0821j54868A50420o6448d98389D7946L67936c91255
143A24938M18621e65670c5283F14545e82200K62114F18352a18590j77690D17234
154A13370c68682I8029P7912c90733d0458C65174a57529L6048C43157C8611c06935
166C4277J00772c02754b0913C50227a68418B2107L60770b82658N7212A77675a48913
178d0782A25847b16B05794D2654b40647D0274A520b28050A27395J3026a73750
190B61820p6692d52523F4301J18698c35247A97745r2558b33171C67694a21006
201d07042D27630e9244k68936D52510e1938l09482C67449f4030l68532C69524
212B05277c14581B10598q3922b78832D3837a09855m3195B89698A3535b4966B24819
224a11840o860M6823j22862G2708M4808l6719M2415d8481E8017A736c14192d5100
237A91493a6031D013J40537B0915h0616g441q1877k4459A26000k9237g5519b9640
250D4853A2396a38502A1909J87377g3866B6936P9608b61331A6201R7102b28066
262A53227R3098g9214D3118d8665j07954c4187p9018a566A65746q1854L0856D4393
275a99384f6019E6262b45663c9862C56489e5410a9410C13432b35684Q4247B39407
287c00469a35827C30876g2823L0862B03190d0006m3705A4572d5582o4220b3154
299H4865B9914a2674E8357Q4839b9326j87732H8483B7974b79171A81029J0963
310A91992b08376A79163k3550b92203b8531A12899a58467P2862A73887q3992f3725
322H9082A4686a61532A8704e577o9797G4452L699k6842c0230j5982D0832f3648
335f592F617e9757A44396d6538j00334B19165d9724j10787B30709f3035j40524
346b03559B00918i812k54948A95740M5760b53355C9822K37645c22931a42703B59720
358b07414f6325C74506H42a86824A17642E2694c11758h3260B40360a04321B4443
370C17669a42880O1253A43182b17932i3515A04882a5801H8187m0585a8625F2234
382f1752k2781C9369c1156m5922G5998B2790h1997A52023B9058a34269A81504
394f5915j32403A75873a80436Q0214C63950a27728b6340C55654b23573J0325A62655
406b03260J7062C06946A28515a49642B25226q5047c79632h7227A22098a99584
417I590K80236G5725h2063G8273k0657c17635i9605B47277a48303a6560C27542
429h5149l4046H0720h5403O260B4461N2173A4605d5848F0392a6200m9377C1731
442B2745L8028b6591j4411G7478a20502K8745A36803a908j4386I8787B6898h8898
455g9132F0942g7504l8127B05477H0618a00311F9928k8331i4736l1625F4321L6313
467A00634a84663A17550J26668b81719a0777B81313b45124O7189B88850i300k75391
478b84691B07547P788c51628G1643K64943c47559i7330C37655a86854K3293B68679
490D2645a78223H0257M3614a76537g3436A18366e5457a1099H3918C7295I528a19860
503D1606K415b18139A14646O3474a57075F7258K6896a19652b7577h670A1742J814
515A3556a0116A06299a2852j28213E3428K8125a29089b5019B15099g7244j03184
526a80428B09256e4894j72677B43829H1800a71188A05739j6216a53654R97A17208
538H0412a83887A94948N0088b84986c1368A48446b74902a02174B50238C1942h6323
550B03834r1724b82677g1084A10252a56972a9145A90760E0367a0026D2002j6707
561B5295a48151L3634A09511b7939k0294A30608B9381h074l5610J7889F4234a18243
574E710J39512a57955c072A67005a08367b3474A37858f260p6094i797A3882h6954
587d1091H7655l9306k1744J446J9298d4342j41868D3548j2447a76983A80906P787
599A88693a49587G3218K1543a87401P6341F3857C513g3269A48785j2465a48183
611E3255K9775b13115c4498F5062e8263C5386M4468l1499B861b094A0752a16971
624e3642D5240d8905C9921P3818B7190G124a1140l2021o1577c3288D6347e5940
637I9530L4570i5856D6513D478a80501B6773A2982c5051A09083D4790A7671a5232
650e1483D096h5899a5593A01472b5393A8955N3830d9713J135A5557a5077m1792
662e6869F6677j0180a07443F7926j2050a44300H4242k5991a18642H3460C7131
674a05927e097D3248g559l8160A09966E2110a53585H6015A5308b30559A16110
686A00588a39884A36215j5371a48833c4506E8717a10350L0324A50119C4964e5975
698A37607B013a33795B715b0394j8239J7741F7152M2218h2212C6892M5538a85570
711A8645P0653a42240D6279N0778d6213A7520K2147d719m6847b289A5456h5917
724C1698K6078e3805F9620k9746e9203G216b1012j6172a7749B6557K645c6775
737H9350B8995a14487G4801a0878j00779H2539D220d6113D9365B1942a3984l8390
749e2374F5800B2808a42382A06021E0641a83339A00560l0030a33769H3453R219
760I2672i0632b3411G3808f7505l8852A08359A7222g3225A37233A5502h9680B5186
773d3653j0124a8124D5023L0844d9503H1127l3478a63906E2005D838a39175A21751
786E5829g5040G1254C4194g0737J9525F0379h513q9844A17545B4416a47927A13528
799E6218a39578D9470M8800h9031K1145A18148c3188j13669A71623D7004a50766
811A49606A3176a55843E2083a6643k4346B6121J2917M7182c8412a5083B8625a21798
824e691B8093c7032I9529C6976a2176E2475e3838l1926C4R167e5252D0862J22118
837A62980g4389L6171A51155a71726N0393A55410g2394J2400A53416G1126g5090
849b3641A05899a40708j4410B17950d0513j10126B55690D6863a78428G7834k5160
860E2674a72526g5690A64504a6440r9416B15334E0493b10817H1123k1116a77570
872a9828A50875i308q5768A51242C9020a94841I0255D1607a56047G7032l0448
883D6584c5013B2624c2021E7280a4769o8250A03722d470q5766C3888A3343b8160
896c0948H1078l309i3529C8332K7712a58110e7030H9283b871m9871A22306K0817
908A43123a66661c9995A32478b19295i8173B16569g276m2402A45499n4562a65957
920a21216A45695a25600m4528C12459E6076a84802A99796C9759b67223i470A21982
932a06894M7573B36805C0709a72410A18902B6841b08197B5952Q3592e9436b4040
944A36183A4754a51364G7955C8783a64834I5711k9581i6223F6107a4082k4255
955c8337D5290e7381C1636J4480e7308A9625o207c6677J0773B7631L3830f0807
968A2115Q8314a03107e0870H9797d8475j7644I1616j2336a06399F292J29022a64908
981g9324A86061h9787J3764A73409G438a07255A1491O6194i1839n283A84838a6755
994a50307A98011G027b01081A06616E2634a27904C1148P1104d7697q501H5718
1006b3429o6166H1738A4110d5666D5991c397r226j4282J2576D2453b1222B7418
1019B7995d0312D6718f3545N46
1023f2999
##PAGE= T1=0.00128
##FIRST=     0,             0,               0,               0
##DATA TABLE= (T2++(R..R)), PROFILE
0@@@@@@@@@BbHhHa6A1a6B3b6C4c4C4d2E6g2H0h2I1a07A30a48A61a81B01b28B59
36b85C17c50C90d33D76e27E83f40G04g75H55i42A040a146A265a399A555a730A935
56b175B461b812C246c799D531e531F983i236A3089b0773D1044a87022q2849G38186
71a11989n48859h5924j43515B41532l6288d21180A031630m31288a539128D28378
82F43002b160847H27459J147316b240822G01599K221381b737307a336108B439732
92a515158L42436B273916b99873m76943A424493d27234q08092D32213B3123c03555
103C26690j41288K62982A32786g18106I7813R6840f28557B62813K10564b56231
114B36381j09804d54232e2642A44455e2307o6849A12712K02499a80940r3157A56452
126b3953m8641A42986a801B6291J33614e8806j84259g8290A36787m412e2709j6228
138f8937B87450D0851d93884A40248N2073e11176C23196Q3657f31131B61679K94959
149E56638f96591a43007E21229c36755J32049D93301a6822k52615C10309D8153
160d11935G9028J05666b32748d1858C03259G7073b27535A16274J4119d12716C0435
172B50082c41778A96169K18849c17842f281A32963b70004A7743b0826o1974C27667
184B5906a74316A99086a08205j58483B09825h9617j21239D71898D2349c55574
195B81193h5015j75334B98376b04774c9776D73490c63447a54735D18318c42766
206i2537D35992b56319a05774C84184b59067m9148C21285A0933a85239B62679
217H0334i7790F8676b13944Q2131A45124f0473F3206J39830B8628G342a18131
229a68816f9714a8275A23033B5638Q4K14598c5286k10725c6717B6343c2011i791
242A14266j7422c0759D8912f8068j13474A13438j2998a11363I692R0956e4242
254a51016D2852K6529d6885A58376C1901a81197H9388e8401j67199A06749K2060
265A28809F0010L8538G047g573r6196n8106d8769a6547H8043J04569F2769g1302
278C7031H161c08112g5856B12292a45765H6036K39870b21295B8440K09032c68306
290i5499B34544a68448i010B24562c9474J9480A12094f9889n5696d41k7838e987
303a8069h858B45512f097j99688B36597i1888k48924B70153f520k16410C52876
315G2316b22492A25954B1982a91366f7544E8761j6949a289A00522D7632h4759
327g163j0401q1100b1957A08771D4756d9499G4938a1589m8028H4966a29162a3747
340B09653b05747b8535B40465b11831b254B44082a93985e3733B12401a46932p6753
351b23685A92605o6401b20867A56062J07860b96945c8042A88941c22030h1423
362C55608c8009r7099B83772E1877c51397B8809M0613b63525A57953M6357a39463
374A44684G0737a77865a7873n7857g894H4202e2054I6704j2219h8936B7390l277
386B4113h8533b3494C2527f7494c1350A25048d5218a2173A87648a04736b6329
398A09745b90326a1953A94562b05983A21281K01438a48616d4283A51887b64747
409b51035B40618C608a82465C98306A65601c29942I0813A0372c44807A7698J57053
420A74751I041J4390J59511q6914b73526e4969A38846b44510a993B86670f7683
432d0537A23917g4906n2464C8815P290e6875D0761O96e8064A1861e7674A7715
445A20808a02801F0028O3868b14854a4564H2582a09094E6208L8241B8979e843
457e3493E7913a12128n4849A64614E1629i8498A18972o922a21631J1907A21464
469d9104j47951B13031r6191b41765A15359J00054b29628R6145B73520f2017k62910
480c24927C02931A32070d28231B61389j106d36158A01608J53969c07902d0122
491B12519d8891l3928A06065r799a11467N3288E9739e0549j1018F1915M9911d3562
504f4671A38798h7669j00186A40571A8639g6437I8846C6172a307n8344K0668F2257
517i9537A6580J59965h7367Q011A00161A858a28875A1456J71373i2965j4603B12991
530a20659r3888B26738C1530a64362A64363j2264a90986O7302A56026a05582q3832
541a89414B81790A31416a70054A23625m5163b54298a26951A41908b8023r9497
551a27520B90478j29153b66022F4514q84b74282D571J00833b3833F9566K3864
562I3430l9992h7244j0573E5494e5665k7524H5106p712a6101k1776F9233i993
575a24593I4875B9375a44414E4379K261h0450a1726I7463l1012h0362B9170L5607
587F4777a65751d2186E8272d2233E2693J2847J8071A3441a48672E7463d3987j99124
599b43111A61483l3147a44799A63232o264a80387f7132G8466a38148M0990A89764
611A7339f9652A72268A4512a16143e120m3312J4462k593B0925Q2828c1984G3168
624H6680a58734C824Q835a61549E3230K2274d441A00725D2672c9029q439O852
636d0616j7636r901G7410j2025c500I6921d051q6650b6426k1882K0875G819P0001
649G7820j4016d2225F3895h129j39611E1382E662f1867A01496B0227a7283A9107
662b5057J0706l8195C6805Q168i8139G8355l7831a36710I0039C7041a14548I8953
675E9138a21103C15P3032a05627c6501A80024e0340j0372A86163a13535m0809
686a54344A26099f9626r519A46754F7270d1451d923E5900a06625k3738A28320
698b3331m8534B04506A4658a00951F5664c3077o5751c0200E0737j3035c5801I5249
711C9785a14773D2189A8136a06927D138N3220a7460q733I1225A7322h3972I3326
724b7031j00568A01060d2202k3728A37127b6377e211F6739f8186f487j1063j0444
736b7994A5531c5051G9951C1702g1136G9430i576q6416E4875A2119g0275C0696
749G9273g3964c4410A44947h9122M522A75330h2741j6613A24974f1726j527H0666
762C5459a7264O8H6115e2211p9761A10033c7093n9775A74338A3352f0159H5877
775c7155n4102b1035B0844a3845h62A17419a909n0527F4909g6614m241E9589F011
789b2401C3254N2036e0529k9021A31565g6415l7557B02133h0210m8477A95124
801d7110o9070A20259C1162g9533b533H5479g7119l0525A41119i949q0975A52093
814A7525i4815B7489b345p4581L7540H5683C1488b0552A01232c4351l7220C1508
827a07684e324G4859d2655I1728k6265e3249a011l0632j789m1555F431J33559
839A39990g6304C2891J54752a72556g8378A34971a41260M2319A66134E0556a02126
851A06441J3377b15070c6354A50379a72587f0494A98568F876g0479H4543P691
862I2234a69392O6691A84981a31811P512C00877c6878j16152A96380a9872j60437
873a80309B4702M4773e9022J7948A49752A3041a18815I6223I152a17842C1858
885D2116a1803k2035B8183K2963g2408C536O0671b1178P803j2017C2864c1096
898a15215A37227C9760a20909A67949D3209a71110A5529K63g8434L0558A16228
910A34356a13115D6014R2713b39908a11831A60332g4568j3860B19846r2363a82947
922B7174J03455b73425i0724B33845g3905K5074B22267C7214a71943a6112A02316
934a75063P1939B74125c8213r4807B41171c5832j63625H6719A5907a03308B3200
946A13259e791o7478H4579i608j06256F6126B6181d1542C4105c72k595j4554Q35
959a6686B3159a399A0959g257A3257n390a01587F2575l669a38070A08124j3817
971I4307a51680E1799P149a14097b2449G0035l3828g3196D7228P8768a59251d8759
984A53625a27379M5386A80618A0092a23947H6569m9a82816i774A60740a39265
996c2612A91373f7934k0416H3580G002h8333i114A11410d7599k1185A41681f1167
1009a00306A21045d6267Q013H6649c1643G42N90d8850B0137E66J279J6530Q786
1022B7161j777
1023B5384
##PAGE= T1=0.00128
##FIRST=     0,             0,               0,               0
##DATA TABLE= (T2++(I..I)), PROFILE
0@@@@@@@HhHhHa6B4c2D0d0D8f1G9i6A12a27A44a76B15b46B78c17C65d24D85e48
33F18f96G85h86I91a106A234a375A527a693A878b080B298b538B798c086C403c755
51D142d573E054e593F210f910G725h676I811a1187A2902a5100A8035b2163B8436
66c9177F2384b45191C00900A02741h72417C1282K33350o4376J79505b17662C28573
78E69701a419058c21960A220868a304201A3497K460555a529689O70856B810314
88a995476n31094B873634a67362j724008B334796D18187a684627A033739c9542
98a535459E76678J4249c20290C91368j67787E3148A0510g70908f1169E00156d44950
110A50598M90700c38867f2601A41271d64370c9214B54495I963c3159B4724K30600
121B55324a21486k77533B32216q9685a62283A88464B5972a05604A33423a14126
132b39804E3254J05718l0676a6902j46713A54458p5390d98629E0594L62952c89867
144A25637M18778e62128d0231F14231e81762K58878F20805a16409j82736D15974
155A14421c67894I9783P6190c92149c8914C67082a59270L7582C45953C6775c08057
167C7334R7351c04118a9196C50674a70682B2782L61825b82663N7381A79431a49296
179d2210A28991c199B04770D5136b42756D1471A585b28441A28728J0081a75714
191B63233q0293d52681F6695J12728c35074A97610r2237b34430C68405a20100
202d07296D27674e9586k69472D53986e3830l05040C68126f7569l64376C71407
213B02014c14303B12497q6853b81388D4492a09345m7209B89243A5509b6064B23904
225a08502j1532M8803j20927G1894M3040l3401M3946d9453E7438C136c13263d3508
238A92279a5850D356J38516B2401h1548g852p9608k7569A21762k3358g7160c2982
251D8094A0826a40803A2259J87082g5521B6760Q1329b60428A4957J02933b27581
263A49517R5610g5341D0764e1545j02417c3831q1015b479A67150H2072L3340D8535
276b00223f6398E6941b44737d1042C54745e4859b2003C11977b32160P9279B40043
288b97803a34803C27949g2590L2613A99851d1766l9478A4285d8803n4476b3116
300G9715C1343a1482E3237R1933b6210j93378H8374C1176b81047A78775J5593
311A94368b08533A76522j8155b91259b9480A13095a56124P0618A72037q0526f1857
323H5995A4317a62163A4990b976p0839G2984L940k5755c0439j5542C8749f1832
336g181F428f1839A44301d7892r9719B21059d9181j12708B33490f2063j45357
347b07420B05005g587k60822A95504M9065b53104C6874K41986c21178a45665B61878
359b05546g0886C77293C219a89324A17625E4789c13523h3841B41371a03542B2040
371C18794a39332N5584A42310b15075i4126A03070a4231H8788m1524a7621F3145
383f3981k2769D3042c3143m6602G9504B2161h3820A53687C0824a37119A82835
395f4649j34268A75844a77669P8106C62761a27703b7136C55161b22320R023A61851
407b03682J7534C06593A29487a47658B25480q2690c78831h7933A23740a98708
418I012K82494G4641h4668G9385j8684c19185i8424B46259a50210a8013C29499
430h6781l2770H3399h6468O330B6508M6811A4425d4305F2540a7073m8411C3850
443B1177L8074b4025j7288G6598a20057K9318A36789G01a4150I7606B6417h6473
456g8214E6080g5626l7718B01172H0875i7677F8298k7439i1470l6331F2028M0776
468A02804a82180A13596J32840b78448a3706B83229b43749O5098B88184g272k78035
479b85307B07720P400c48796G0938K64643c47698i6677C39281a87062K3871B69786
491D0282a76353G9943M5231a74792g3409A16046e7182a0821H2329C6898G658a18067
504C8597P198b17934A10706O6583a55605F5381K8855a18552b9303h468A4317L6
516A4353a2496A08237a2629j29982E3791K8946a32122b5992B14798g8021j05592
527a83613B08715e2504j76428B43357H4051a72422A04739j3283a52841j129A18254
539H1530a85080A94146N0950b85480c0010A50605b75001a01525B52372C1254h6131
551B02354r1790b83014f8975A09908a57642b0451A90084E1490g738D0577j7398
562B3179a47735L2995A12005b8162k0273A31212C0822i385l2064J6157F2652a18782
575F811J36768a59178a768A67599a09587b2961A39820g671p4399i142A2881h6639
588d0357H7481l9986k1535J56K0055d3265j41310D4333j2263a76970A80049Q863
600A88912a48859G2179K3337a89574P9302F2001B500g2603A47940j2832a48249
612E2672L0669b14535c4961F7154e9944C4933M3641k8829B809a864I689a16777
625e3036D6754d9177C7924P6397B6883E733a2075l1649o0449c2620D6523e4663
638A00111L2511i4161D6732D138a78704B6347A2654c4806A09664D3456A6791a5226
651e3156C417h5443a7893A01675b4276A7696N5186e1679J677A5696a4501m3772
663e8273F6038j0691a07016F7388q624a45882H2764k4496a19537H3622C6721a06550
676d329D3483h839l4618A08832E0445a52890H4340A6176b29156A16820j6179a40359
689A38496j8174a49623c4521E9483a10572L3615A48793C2732e6259A35139D29
701a32795D661a8260k0721J9341F6461M2499h2870C4674M7673a85934A7548P1645
713H9193a43407D7370N0585d8125A9920J9772c168m7163c199A6405h3998B9999
726E7755e2732F7887k9370e8300G082b0513j4989a7384B5364K905c6065H8711
739B9203a15009G5294i488j01132H1702C176d7250D9817B1339a3858l7772F4828
752B1180a41703A06463E0030a82496I9976l1836a35416H6133O573h9784b2456
764G1073f6582l7822A07611A6133g2190A37567A4731i1243B6488d4161r057a7849
777D3613L1585d7521G8118k9951a63263E1648E702a39180A21665E6982g2792G2976
790C5078g1013K2503E7815i796q6309A17128B3949a46448A13151E4123a40578
802E1487M6266h9527K3728A18709c3674j12500A71908D4207a51299A48618A0851
814a56041E3204a5674k6447B9033Q681M7083c9301a5025B5633a22390f215B7783
827c6474I8256C7499a2295E3713e3682l1333h88H150e4739D1024J21773g4328
840c6924A51727a73163N3522A53117g4277J6408A53578F8935g4765b3835A04762
852a38238j6113B16911d1607j08421B55162D6525a78967G8812k6571a74058g4020
864A64884a7108r8190B14888D9148b09544H1499k3791a79392a7692A50546i947
876i2469A49294C7460a95130I1507D1719a54724G9030l4072c6464B2783c2920
888E6872a4430o8163A02299c699q7015C5266A4041c0655M08H1084n143i3979C8543
902F5011a57638e6140H8606c936m8678A21887J8779a65619d0649A30271b20306
914i6493B14700h803m0148A45359n5481a64603M2523A44952a25452m2040C11374
926E4925a84673A99346C9984b67016g828A21056a07122M9267B35385C1554a72663
938A19377B5015b10042B7982Q1559e8127b3257A36555A6182a49716G6315l6758
949C9557a63011I3851k7984i5330F7615a3862k2905D5341e8816C0871J6251e8516
962A9843m303c6787J1453B9271L1530f2344A5690Q5455a03999d9242H8531e1010
975f6241I3543j6316a03820F895J26665a64407g8350A89034i1033J4757A74228
987G914a07106A4173O3589i2814k718A84640a7030j30816A98231G444b00521A06226
1000E2339a30339C1848P0038d6696r324H5326b3735o6490H2295A4476d5954D7683
1013d243j0463j0963R451D2007b1818B8149J637c9063D5132f2668
##PAGE= T1=0.001344
##FIRST=     0,             0,               0,               0
##DATA TABLE= (T2++(R..R)), PROFILE
0@@@@@@HhHhA6a6B4c2D0d8E4f4H0i9A20a38A60a88B25b71C10c47D00d62E33f06
32F83g71H68i79A101a230A373a531A702a891B094b319B566b833C124c446C800
49d190D618e094E624f218F890g654H530i548A0752a2195A3962a6188A9084b3018
64B8689c7586E3567i0925C97149C079c31519G74784a42811m93203a03222j13507
75b16729B31712j6941d32622A037970m47171a532364D20697K28740b162162H30707
86A968869b233624G00512K216319b735121a327611B429701a509574L42961B269182
96c00505m72878A422295d25864q10217D32748B5249c06553C26195j37430K55892
106D44657A32095g14833I9116R1352f27807B66711K05173b58335B36107j07917
116A28190d54904e4486A47051e1100p0021A14683K02739a81837r1732A58071b3961
128g5309A43787C516J7141J34820e0724j93440h2839A43262r748e6711r581B86818
141C7809d92653A41816N0680e11422C24518Q4327f31615B59101K95575f94392
152a45173E22188c36029J28258D93954a7014k57135C13051E0100d14473G8744
163A86313b33703d1327C05370G5632b28738A17404J3217d15688C1703K19675c44933
175A95913K18095c20130d396A32405b69453A8291b2189n9628C27827B3952a72878
187B00815a10598j59230B12271i0616j21034D74964D0230c55899B86506h7110
198b61203C01823b07329c8392D73031c66055a50990D16369c44894h8837D34360
209b56466a03143C83166b61573m6468C23268F237a85857B66133G7901a00138G3005
221b11667P7119A46702e9354F0548J40886C1533F304a21934m2492g0144b0386
233A24414B6298k970K14986c4185k10558c7680B6363c0861a2361A13944j4590
244I9354c1820D9628f8450j13018A13021j0197a12433A1044R2645e4542r8358
255a52900D3369K5746d8319A58965C2330a80105H7965e5083j68262A02770K4161
266A26931F3429L3339E650e708r9383n6753d6931a5664H7654J04398F4125g0973
279C5030A0388c07062g7640B15584a46221H6354K39853b19792B8186K06568c68214
291i1757B32009a65231f182B19737c7637a6678A08638g0373n0448h91l0750c860
304a5785K069B47133d702k05479B36004h9564k50185B68716e645k15040C51117
316F9980b19032A23743A8220a87246f4731E9973j8387a09I8489D7040h2906h614
329a7531q0637b4017A09537D4020d9163G4995a2844m8662H7652a34014a4677B11178
342b08692b6529B41496b14575a773B43314a93531e7390B15122a44052q1999A93767
354A28480b24874A56338J08791b98862c8397A91287c21442h2276C55766c5813
365a38200B81209E4113c55245C1370L7872b62295A62391L8932a38837A44547F7111
377a75112a8117o0061e011H4883e3266I7804j1396i1556B8581k800h9300b3833
390C5006f8689L4225A28357d6983a3519A91625a05754b5204A08185b88645a0041
402A94033b04735A22500J97952a48479d2932A49200b64356J5009B44473C692a83268
414C97558A64260c31425I2560A0959c45032A8578J57340I071J1206J65737r1499
425I4515b77295e0741A37617b47474B133K86013f8979L0688A24965g7465m9386
436a26851D0200P403e9244D2967o92e9433A3523e7026A7794J04797a02194F2201
449A21109b15641a3568H0775a09088E8220L3006C0550c282n0781E4937a11762
461a62958A61646E0766i5229A16284n220a19453Q864A22864d6207j52358B13363
473A17654b42078A14509R8896b29075R5302B77915f1431k64290C04881A29931
484d29499B66627q193d37617A05050J49256c08030c6522B09888e0780l1122A06552
496I2965a11378N3666E8008d9764q239E9714N3354d1698k4658A40401h8682r8032
508a86714A41360A6020g3163I8840C4813A118e9413J9860F3235i7542A6356J57482
520A73838h8140R559A00372A572a28031A0074J72778i3802j2885B13465a21475
532b14843B26818C1514a62532A63489j0100a90035O7256A57264a06689q2295B84532
544A28857a70776A25567m9126b52991a25717A43766b8691j00427B91606j32639
554A58967b65875F7190m228b72036E125R9174b3570F8623K4502l9387h7403j0406
566i7809E6883e6901k5440H4461o800a6373k1256G2003a2869j10868I8016B7067
579a44183E8787l099h0461a0178I6600l0080h0600B9353L3599a66569d0160E8230
592d2258E4329J2074J7515A2254a49248E5831d4898j97165A62316l4969a43081
604A62696o708a80898f9175G9003a37926M0875A91696A5716g1376A73296A1266
616a14896e612m2822J5362j868B1827Q2587c3728G0921J6258a60205D548R546
628A4094a60319E4979J9454c736I8245D3090c8957r775R302j7878j1151G8886
641F5452b253I6135d291q2832b7817k0171K2477F534P1284j1600d5202F4475g891
655a47904E1952E530f1872A00332B1622a7474A7347b3077J0983m1746C6521R010
667D5531i9049G7553l8141a36546I0072C4888a12480I9351m0232a20200a264G4923
680a04839c7349A78969e3737n518A88148a14409l6468A26724f9041p880A45805
692F7008d1941b693E4395a05787k3054A26504b3066m6825B04467A3061a00761
704F6078c3056o4319c1680D9667j3118c9365I5516C7996a12678D2277A7642a05997
717D556N2363a7898q600I0982A7865h5517I2500b8116r8218A00640d3587k1726
729f5313A34979b6013d559F3013f8091e455j4366p398A5511c6354G8879C3322
742f9837G9006h066q6163E1941A1570f8547C0024M9099g5257c3392A46948h7797
755h3650A75679h5310j2723A26413f2281L84G9364C6153a7780L228H5600e2135
768a31693A10741c7884n8745A73734A0365f0258H6176c7485n5747b0313B2059
780a3718c447A17870b839n1366F5346g6510m052E7042G388a9716C4066N2657d9118
794g9236A31370g5978l8553B00987g9624m9006A93389d8797o6736A18251C0194
806g9305a936H8399g7001l1987A42656a1726p9284A51257A6633i6081B6666a311
819g4905L5114H4372B9986a8024A02538c5025l7003C1680a06969e840G4562d4943
832I3580k8174e4774e25l0489l99m5930F315J33635g8075C2521J55124a72575
845g6396A34749a41949M3280A65262D8911a01388A06532J1558b14094c6997A50633
857a72566e9253A98060H417f8977H2362J0920a69186O2694A85928a31399Q517
868a22882C00343c7200j15177A96225a9328j59162B4817M5085f0240J9366A49871
880A1012a18464I5805F929a16157C2185Q316a1260k2797B6973K5491g0311B572
893F4718b1811J0225j3187C2069c0221q6098A37208C9742a20606A70197D1955
905a69456A5291o80g7802K8433A15958J7284a13210D8759R0276b37508a08821
917A58285g6439j0366B15656q7705a81154B7012J04564b73198h9708B32707g4357
929d8822B21135C7496a70741a9155A03585a75664P2418B73727c7781r4960B41038
941c6491j61665H7255A5918a02750B2307Q9581c964o9325H3647f563j09340F6774
954B5797c9516C2844B10i56j5572J5B5096a979A0964g489A3497m603a00045F1989
969E7848a38583A08063j4709a52080E0449P310a14150b4755F8264l0475g2943
981E0672P6788a60883d7160A53100a27211M5726A80492A1950a23534H7276p9a81570
994a1116A61046a40512c3209A93028f6186k0585H2466H212h8789a1390A12332
1006d8492j9896A41932f3268l5128A23746d6583R306H7037b9881A404a171m5865
1018d7036A8989H96L352J6240P469
1023B7957
##PAGE= T1=0.001344
##FIRST=     0,             0,               0,               0
##DATA TABLE= (T2++(I..I)), PROFILE
0@@@@@@@@@@@@@eHhA6iA5a6B4c5C9d0D3e7G7h8I5a05A23a47A71a93B16b43B77
37c16C54c96D44d95E52f10F81g56H36i24A015a123A238a366A506a659A827b017
56B228b464B731c031C378c773D223d732E269e715E532a873j7233m58727C47303
71G3007h50463B0384K51265p8635J94392b26938C34319K30729a414683c25897
82A226250a304842A5244K451186a523489O64535B804225a995011n19493B864606
92a70309j712737B331437D13732a676374A029814c9291j494452E74162J8171c20179
103C89118j62273E2107H220g66963f1219D96741d45473A52114M87419c42227f1021
115A45076d64443c9610B56324I216c5082B5513K31548a24232k74795B31304q8543
126A42761a64052A88783C1905a09031A28291a05030j36007D5836J17211l2010
136A31037b1463j39330A55918G7553d96725E0911L61831c90083A25485M21091
146E46576e64095d0764F16790e79682K53935F21015a12812j88451D18024A17397
157c73557I9824P9963c95761c8926C71540a58949L7023C46631C5630c08944C7193
169A35199c05651a8192C51503a74247B1522L65253b86273O3005A81130a51691
180d0281A28339c958B05894D3607b43074D2848A105b29113A30379J0283a77090
192B64867q2088d54975G2638J07834c37127B00696r5762b35273C68615a22520
203d06549D29053f2871k63262D53807e7492l00372C68631g0599l59463C72070
214A98694c15244B16572r1807b84791D6634a07838n1657B88061A8751b8798B21628
226a06492j4076M3956j12666G1799M0723k9108M2447e0374E7165B982c12511d5175
239A92285a3974C655J40323B2629h3449g216p9254l0443A22563k1915g8092b9989
252D9656A1176a43157A5527J85935g6672B7736Q2586b62022A4274J02790b24558
264A47172R8402g3265C9534e2573r8421c3473q2902d87A68808H1171L1699D8437
277a98439f8226E9059b43200d3736C56816e3490b3270C12231b30369P6930B36178
289b94828a32344C24430g1931L4864A97714d2945l4361A3472e0599n0769b1447
301G5667C3085h507D8337R6295b4201j96177H7395C3464b80551A78851J7888b08461
314A76969k1207b87817b9053A09290a54829O9644A70279p8241f1271H4952A5147
326a60639A5558d559o8579G2465M799k6495b9827j4764C8194f3915d905E079f0944
340A49372e0326r7710B21175e1427j12571B36020f2742j46259B04498e147k63949
351b69096A96577N0763b56747C6021K46127c23793a48472B63852b07174g1261
362C75336B748a90685A16775E5127c13429h4657B43304a04942B2970K94420a42046
374h4676A39821b14991i2128A00788a5098I0012D3370a6460F4132f6132j7606
385h3738D3207c4895m7730H2556B3854h5344A55611C0263a38308A84184f3931
397b02467A77726a78104P8027C62556a27200b7658C55128b24463J1447A63570
408b01519J6023C07181A28500a50180B25784q3391c79867h6735A24899b00720
419A0126K83045G3771h7519H0759k2158c21031i6046B49679a54918a5901C29570
431i0225k9706H3609h8224P800B7523M6299A0590d2958E9915b0280m4074C4135
444B1589L8033b3354j6851G5108a19633L4424A34936b026q980I4882B2518h1776
457g7508E6220g4680l6947B00644G9634i3887F7302l0061h8765l9294F0456M3981
469A04437a82108A12936J34272b79080a5441B82507b41459O0891B88493h347k76645
480b84992B10675J125c52379G2157K62009c49787i4320C37173a87643K6017B68488
492C9499a77250H0868M2969a75180g3690A16842e7325h999H2060C5451I034a17972
505C9705L705b16463A13087O2216a53639F4746K6084a16936b8358a1509A3779
517A4384a1949A05750a3633j27626E3186K9114a29899b8002B16507g6408j06709
528a83117B10247e5124j72395B44799H3359a73285A04158j4135a53227m30A21366
540H2868a85347A94560N0533b87224b9029A50702b75614a01170B52911C0867h7753
552B05331r5468b83744f6798A10067a57796a7300A91220D8845i719C8422j3880
563B4542a46666L2025A12277b7580k0016A30981C0106i225l3674J9163F1921a19674
576H621J34121a60794F17J67153a09630b0560A40357i515p3869g635A1118h8713
589c7145H7559m0793j8740j841J8519d3834j41411D4958j2579a76929A82825L992
601A86817a49953G2569K1183a88518P9223F5143A628g3829A48391j3859a49504
613E2526K9160b14203c3052F7731f0045C3293M4468k9367D48a162A0421a17785
626e1469D7943d9243D0918P1579B4682E459a3013l0189o0635c4104D8030e5243
639A00229L3240i5310D6820D007a79132B7584A2876c3436A07847D2976B0319a5344
652e4825E591h5679a6261A00566b3993A7570N4149d8281j130A6078a2634m5434
664e8068F3873p510a08631F8260r023a45045H4673k6720a18870H2824C5052a05435
677c585D2712h031l5748A08743E1856a52404H3658A4170b29396A17761j7550a39209
690A35736j8876a48089c4140E9338a09270L2459A49694C1271e6767A36989c03
702a30851C051b1054j5751J6485F3895M5589h2580C5142M9247a84804A8805O9470
714H8275a42301D6007N0727d6800A8453K1540c941m8164c239A5905h4470C0574
727E8713e2041F7779k9714e7126D338b1230j2073J4417B6155M456c8015H8281
740B8694a13508G3010i239j00809H1579B334d5097D8419B1328a4030l7693F5032
753B1254a41496A05829D8579a82960A02612l3807a33149H5037O391i0370b3211
765G2073f6605l7246A07930A5413g1497A37157A4630h8872B6946d5854n298a8389
778D3123L3113d8897G9709l0505a63153E1854D303a38897A20630E7267g2809G0707
791C5053g0114J8489E8578h880r0383A16983B5296a47790A14894E6408a39873
803D9868M7259h8102J9443A18453c2515j13919A72051D5060a52129A50229A0588
815a55329E2969a6592k4297B8722Q581M6307c9443a5131B7022a21338e634B7446
828c6957I8620C5618a3869E3223e5334k7877a395H481e5669D1001J23045g5299
841c6612A51409a73740N4192A52347g5718J9426A51242F8570g2635b3004A06060
853a38428j5764B15684d1621j07805B55633D7897a77576G6340k3549a72408g3807
865A64146a6047j00339B17895D8985b09966G9455k0260a77332a8157A48766i250
877i2919A50263C6605a93661I1334C9668a54848G9946l4639c4827B2335c4791
889E7391a4604o8330A02244b544q8195C3766A3600b9840j568H0839l553i4303
902D1819K2266a58437e6715H8082d043m8369A21337J9351a65872d0110A30573
914b19238i5658B14776g892l9917A44261n2599a63541M1059A44378a25089m2813
925a67902C11033E4261a83554A98395D0764b64290a0914A21855a05820M5815B34858
937C1593a71498A18671B4654b08742B6942Q1943e8196b3243A35460A6739a50413
949G7402C8349a62471I4578k9700i4684F7704a5321k4255D5918e8768C1685J4455
961D6140e8407B0922q092c6095J0987B9303L0699f2948A3069Q8124a03780d8126
974H6718d9908j5217I3080j5310a04889G332J27740a64886g7028A87411i2616
986g4552A74650I116a04018A3370O5590i2765m948A84380a7116j32610A97771
998G348b00390A06946n3148a29549C1092P1892d6936q246H5855b5681o4808H2335
1011A2338d4919D5948d853q421j3090J0199D3823b1632B8722J466d0664D6105
##PAGE= T1=0.001408
##FIRST=     0,             0,               0,               0
##DATA TABLE= (T2++(R..R)), PROFILE
0@@@@@@@@h@@HhHa6B4b4B8c2D6e6G2h0H8a04A28a55A77a94B23b60C01c44C86d35
35D90e55F26f98G78h65I64a072A188a317A455a606A773a954B154b375B617b885
53C184c517C895d322D810e375F039f827G783h969A0477a2458A5155a8935B4001
68e8976F36802c4017k74242G55561a28614n11730i5985j32105B37301k3842d33743
80A029104m28512a533644D15548K38307b152955H14493J157385b224055F86723
90B912466b712239a332679B424348a499390L29642B263497b95532m80010A419414
100d17161q19736D27547B8155c09253C24226j33008K49249A31165g08118I7159
111A88908f23488B64328K07898b59989B35654j02365d54250e7697A48608e1545
122a23565A14139K02628a80025r5568A58442b1824n7767A44681I298O664J35595
133A51557d2809k02979h8830A47808j2076e8534m859B87339C7241d91680A38858
145A95299e10536C19220R4810f30682B51982L10381f91723a54827E26185c30541
156b12843D94978a4280k62019C11459E3721d16310G8450J10946b32456d3622C05813
168G6296b30477A16741J4365d16836C1419K20575c45813A95295K20430c19486
179e407A35762b70026B0703b0186o5953C29313B5353a75695B03588a11056j61145
190b72201B13954i1673j21988D73496D2200c56335B85439h7004j77690C00344
201b04807d1584D73061c64080a51873D15815c44163h9474D33375b55690a01448
212C84885b62117m5557C24116G253a86654B67909G7830a01682G4273b09387P0696
223a38691A45773e6802E4778J45728C5913F217a20502m1279g0502b4635A25539
235B8551n868K14098c1205k12990c9523B6868b9922J4308A13785j1334c3267E1574
248f4152j20655A11901o865a13123G821R6492e3705r9335D3074K5748e0126A57629
261C7378a79719H5612e2042j69238A00356K7282o3390L0253D086c413r7668o4276
273a65357d9179a3719H4656J03958F7587f9995C1172A4811c03267h3498B16174
285a43197H0843K46461b17985B5144K11614c60490i4745B30073a64338e366B18904
297c9138a4338A07870g2868m5652i93l3323A28a6820j650B49187G76b11384B33327
311h5836k56715B65871b630k18605C48017G3417b16913A21937A8767a84471f7613
323E5665j1821a508I6347m6358h5333h790p713q3936b3110A10400D3184d7601
336G6302a2783m7619H8523a33969a5322B13786b08758c0093B44821b14079g209
348B49140a90367f0453B16406a38958r2000A92985n8278b25932A52396J19406
358B71802b98026d3363A96843c19193h9659C57926c3036j06834B81450E5937c53291
370B8025M3709b60000A55395M8830a36449A42186F9181a72629a8462o2639e889
382H5807e5807I7562q426i1919B7084K035i2022b7388C8170f9094L0948A29483
395d3995a7806A90919a01230c0965A10467b84446a6083A95415b03189A20559K01178
406C21737a47634d4728A52236b62633Q201B42701F448a85725C95072A68147c32920
418I0597A6197c45769A5014J64897G840R393J69905r0351b76877e3169A40498
430b48666a155B90739f9337K9179A27166g7644n0915D2469M460e8538D2994O78
442D3672f0370A1711e5262A5016J03992i9933F1590N7786b13581a0632G9551a09669
455F1196K9646B7428a47n4094E3249a06187n7731A57886E3341i4498A12704j797
467A10907a14214K279A18906d0831j57897B07684q6148b41221A09113J08361b26845
479a37736B75211e9208k69350C02925A33225d30227B62124L41d35954A02536J53673
490B56209c05172c9303B10679e0841l2413A05297j0105a10791N1404E9061e0206
502e9927E8516N1572d0346k5106A37833h6466r9002A36759A7747g2137I6480C4095
515H64e8518J7236F3929i7951A2606J60845h4293M653A00531E820a29537F121
528A82248i1816k0165B13077a16462j00159B24842C4647a64514A59895l417a87835
540a25770A57186a01306r1022B81638A33910a73290A23652m3219b53444J25455
550a27989A42391b5727j06109B90323j26995b65977F3559J163b74770B706J02700
561A05406b3400F8267K4273l6039h6594j1220E8249e4576l0549H5256m402a6574
574c7802G2561a0863j12159I8074C0143a45706E6655J808h1267a0237I8057l2563
586F5494g9313C0418L0494a65638d0887E8024d3059E4857R801J9789A5095a48636
599E5542d2596k00929A59281l0207a44783A60509k206a80020g0086G8805a38363
611i7833A89381A7908g1725A71561A5171a16819d845m2564J3717k981B2980Q0346
623A03326c4360G4016J2778a60416B563J1575a59284E2206K2386e314A00249D1876
636c5610j0595O190j5054j2532G5374q658b341I4347c584q4265b8298j9891K3874
649b4315F960O8867r687d4261F3071e986j40081D8081F948f3434I7778B0420a7333
663A7369b4896a2399m2153C7358J0521i9446G6697l4471a36909H8509C6622a13410
676I5395l4851a19171a800G4153a02993c5659A78967e0596j2697A85631a12619
688a52419A25308f7452j0794A43382F7112d0348c795E5795a03748k4825A25097
700b1237m9963B02193A3212i9773F4796c2631o2127c2080D9020j0854c7410I1759
713C9875a13450C9997A8266a04720A790N4973a5713j1700I0178A8124h5186I0640
726b4733j03459I9183d0990k4451A34420b5917c970F3538f6876e421j3335r158
738b7914A7670c7897G7881C3335g1321G8853f305q9726E2744A3561f8313B8571
751H0388g4627c3125A46035h6596L138A74177h1067j7245A24439f2009j369G8497
764C5987a6699k37H5572e0660q1483A10055c5319o0301A72180A3878e8008H6051
777c7306n5937b1824B0242a2694d109A15090b375n0640F4816g3905p130E6336
790F421a8805C2888N4273d8301l2282A31205g5834m0706B00546g8310n1730A93139
803d5993o8640A18538C0891h0602c815H6145g4675l2553A41157i320q4225A51132
816A6853i8150B7115a65p4767L4836H5201C0132b0547A00118c2082l8817C1442
829a07461f044G3988d4428I1772k5275e4134d49l0637j795m4379E259J33653g6080
843C3270J53514a72695g7613A34357a40547M2370A64977E0910i9141A06663J3464
854A20127b11530c8700A50370a71429f1432A95718I194f8093H2454J1418a69440
866a03664A85005a30913O047B98365c5501j16963A94408a9157j60476B5372M3628
877F9000e7916J6450A46608A3245a16085I6178G361a15781C2340Q416a2994j9918
889c2912B5569K6001g1129D114O0836a9508P383j3202C2232c0543q6119A34781
902C9419a20528A67595D3576a70873A5833j92g7514K7261A13655K0687a13123
914D8047R1627b38030a09977A57951g5346j3350B15818q8684a81710B5342J07557
925A32899b71785i0963B32152g4710K4835B21143C8142a69140a7010A03127a74322
937a05167B72731c7266r4401B38862c2919j67382H5594A5093a02090B2194R0796
948A12990a917p1399H5239g772j09366F4739B7241c9230C3464B005I94a6665k756
961a9421B3730a523I249f654A4667p135i9629F2534n959a37574A07969j6789a53070
975E2963P787a15705b3933F8215l2901g1373D7738P9456a57813d7855A53787a28564
988h2276A80539A1827a22975H7680m86a80773a0383A61409a37812c3434A93029
1000f4366k3893H4044I067h9064a1815A12242d8493k1012A41498f2241l7305A21663
1013d4068O454H7411c0177A647g99m6544B1181I43J274J8743
1023B0960
##PAGE= T1=0.001408
##FIRST=     0,             0,               0,               0
##DATA TABLE= (T2++(I..I)), PROFILE
0@@@@@@HhHhHa6A6b4C2c2D0d8F4h0I4a04A20a44A76b06B34b60C00c51D04d56E10
33e75F50g33H24i19A023a138A265a405A555a722A904b099B314b553B814c104C421
51c774D168d609E114e689F352g126H046i160A0541a2297A4617a7834B2582c0276
66D4703h0544C80515q9729e60024C93522C9025h19068a281B84585j06350K26568
77D04803b40904C40733K20825a403070c41034A234044a303688A1079K447270a508040
88h70829B801044a975914n38500B844456a57736j727999B321719D18084a672027
98A023164c1511j500987E68753K4473c20015C86331j56018E0632F770g61984e9684
110D92704d42519A51073M87332c40731f0952A48398d66088d4991B58188A1205
121c7015B6196K32258a23983k76188B31123q7258a66449A86179C6025a09579A22898
133i7861j39799C8467J26199l0942b7184j32238A57004G6560d95241E0290L61851
144D12141c89364A22004M25201e60092d9668F18919e72676K39638F21774a05574
155c05918D16122A19480c76413I8294Q5925c96074d1464C72899a58992L3886C47196
167C8263c10842C8685R6654c06145a8265C53506a73712A9312L67854b83578N7650
178b25928A81987a51482d1683A27906e696B05694D4654b43017D5767B590b32293
190A32618P622a76860B65305q1520d55458G0792J10963c38962A98036r2006b34865
202C70408a20662k87106D25496f2315k65072D52010e6903k99190C70150g2357
213d29072C73898j77540c14615B18792r3168b86706D9313a04098n9725B87980
224B2656c0850B18986a00072k0916M3594j10450G2957L6461k5164M3803e1753
236E5613E764c11142d7720A92264a4423C424J39368B4554h2208h506p6361l3058
248a17925A19857j5449g7845c4910E2168A3320a44595A3747J87896g6032B5734
260A12402b61409I732J10450b23412A44164J00566g1950C9925e3455r5874c2157
272a18181g03A70162G8423L2052E2681a98084g1577F0610b40905d7829C55231
284d8743K1852C10985b26497P1806B35678b90991a34834C22026g0008L3455A95847
296d0997l3602A2114e3816m3647b2245G1909l5574e403D6476R9427a8953k06082
308b25035H4113C7346b80776A71886K6799b05106A73038j4478b84531c2387A08463
320a53555O8241A67747p3697e9238H3231A6020a59261A2538b908o9541G1492P226
332G8718k7715c0990j2261C6471f4317c330F075f4051A50786d9141j02741B23568
345d9260j20715B39211e7895j56680B04456D80b73981A93195N7021b58708C0685
357B86569c20498a55207B65969b01447g8872C75437I182a92308A15308n5036c12023
369h7944B42308a02571A9414K96989a37299N1683A39864b10543i1859I7195a4353
381I1689D0846a8634F8845f6676k0502D8178c5870m9050H3284B3615h8957A56208
394C3063a41893A84077e8764j44125A74529a73388P0262C59731a23496b9244C54209
406b21570Q010A61718b00479J1130C05163A31450a52540B23130p4876c79497i2436
418A28996b01171C788K90084G6504h8994H2054j8400c22629i8135B51159a54444
430b0918C32135h8422l3774H6023h6858L203B8560M7447I170d2765F2865a9818
443f5992C6233j7420L7835b0494j9110G2867a18083L2195A33009b305p813I5406
456B0539g8833J377E0997g3028l7527A93869H0050i1281F3942k7279h3396m5869
468a29265E6732N0692a82387A07433J40613b76234a8489B84278b39061N6174B86828
480d012k83794B06401J0265c50598F8809K68337c45592i8775C39269a85822K0735
491a65087B68401C8571a76373H0166M2483a73984g2797A14602e6381h358H0848
503C6225A0351a17041C7403Q314b14001A08903O7259a54578F3942K7920a15454
515b7772a0907A4659J787a5785A05190g028j35175E1942L1420a30019b9587B15620
528g5043j09868B10111d8273j80925B40695H7001a71918A00421q538a50684n255
539a55939A19457l1901a86641A92104N6845b86981c2342A53903b74126a06002
550B51582C4012h9483B00459q7764b81014g0440A11212a56013b0689A87734E0024
562a1691D0322j4393a46737L1155A10526b6862k5588A28686C4063a1368l2910
573d4278K2014F1392a19594I198J35016a60552c33A69685a11622b1565A41460
585i887p0714g204A2567h7824c8008H5904l9918j9310N00J5736d2697j41693D2632
599C2853a76297A77929J1347a48364F9616K5362a85925P4643F3993C292g4272
611A48187j1900a49008E1136L3035b13547c3479G0022e9515C2675M5527l1293
622D6909B160c057A1699a15540e2666D9148d9237C7364P6544B6256E331a2206
635d1879o0880c2487D8609e4225I6393L9087i3784D5111E825a77253B6780A1245
648c2658A08301D1159B0348a4025m2457F438h4210a9763A01606b3347A3652N8178
660G1830d6167m849A4480a1467m7606F3122m874a06462F5588p309a44252G9962
673F1016a18260H0274C6498a03786e621D4013g194l5725A05342E1523a51310H3576
686A7500b26688A15490j4771a38901A34959j5239a47575c1484E8111a08986L2014
697g6972A47367C2519e6354A34782H3a30197B856a9846j6972J7122F3808M5128
709A08936h2298C4043M9317a82470A8818P0928a40505D5188N1217d5521A8269
721C8665c906m7119f093A7666h2690B6977L1865e2995F4921k5344e7560C959b1997
735c3431J3914B5260N636c7006H7320C0665a15224G1599g242j02621H0878C640
748d4129D7652B2314a2709l8897F4056B0632a41956A04264D9549a80392A00826
760F7913a33557H3795Q903h8412b2236G1819f4781l9054A06303A5373g0957A34736
773A4565h7252B5679d3522q355a8162D4111L1961e0264G7009k7655a61319E0581
786F352a40227A20099E5904g1989F9383l4316f9040J9730E8477g791r0448A16730
799B5362a48054A14583n6388a41648D8720M8964h9061K1427A17680c1714j15025
810a46739A69584D5282a51967A46808A1743a53979E2932a4890k4799B8529R851
821C8380M5022c9523a6073B7903a21248d303B7920c8010I8500C4164a2630E4765
834e4178l0459A99R504e6244D2130J18772g5022c5756A51424a71255N3390A51303
847g4109J5910A51536F7600g2472b2946A04778a36846j7820B14217c9781j10184
858a49965B54636D6438a76010G7406k4473a71392g4790A61830a4850j00688B15124
870E0901b10095H0124k0789a76153a8027A49474h479q3896A49812C6376a93646
882I0543D0162a53927H0506l6484c5203B2066c3445E7183a4401o7946A03194c502
895h9400C3981A4438b9828k012H0702n107i3068C8887K7300a56973e5988H8039
908c403n0187A22001J9418a64140c8963A31537b18499i6631B14078f300m1004
919d7304A44083n4026a63646M1296A45103a21910m7072C08703E6889a84683A97629
931D1121b64277i949A21800a06337M7425B35098C2956a71683A18506B7791b08859
943B6104Q2719e6791b4832A34775A8236a50104G5396C6448a62917I2234k7184
954F5050i4325F7400a5082k1622D4648e9707C1277J5076e8179B0893m167c5962
967b5834B8917K9241f3572A5422Q4305a03130d6867H8533e2116j3140I2375j5847
979G6528a03924G237J28821a63542g7061A85677i1692J6099A73555I945a06107
991A2895O5789i3167m087A82625a6589j33046A98999H771b00925A06550n3173
1002E3377a29887B9726P2955d6326r270H6184b2720o9448H1937A4707d5386D6928
1015b199j0379j2950R051D4910b0894B7821L270c9064
##PAGE= T1=0.001472
##FIRST=     0,             0,               0,               0
##DATA TABLE= (T2++(R..R)), PROFILE
0@@@@@@@@@@hHhA6a6B4b4C2d0D8e6F4g2H8a07A22a37A50a75B09b40B68b96C34
34c80D28d78E32e89F57g31H10h97I92a096A208a330A466a618A784a967B171b403
53B660b957C297c691D157d715E398f256G367h863A0983a4202A9595c0144E7720
68b88215p1837G14599h1938j89428G28211a15635n37060h1387j63614B54598n2160
79B02438d25633A024624m25895a541942D26701K14403b144035H21409J139853
88A961262b223983G00865K187271b712890a315081B417705a507926L58067B256663
98c02678m66846A416892d24235q08186D27994B9769c08285C24423j31217K43062
108D36268A26337g02458I8329Q8503f21383B64953K04621b63138B36184j00259
118A35925d56471e8037A48803e3094o9645A14879K01638a81869r3660A59681b1009
130h2660A45325A5219m127J35307c8639k08109i2692A51995j8214f2609K003B86470
143C3900d89917A39805N4230e10695C18710R7049f30091B49146L13748f89209
154a56482E27117c28086J13935D95258a4268k64385C12897E3502d17863G9078
165A90720b33329d2077C08374G4861b29656A18676J2293d16511C5405K18039c46814
177A97636K15287c21561d390A34178b70895B1656b2769o3767C30722B3129a75424
189B05364a14158j57764B16407i2317j22471D76932C7589c55028B86985h9011
200b61083C01719b08281c9185D71885c67050a47341D14515c46109h3709D33067
211b63308i7346C85718b68032l3610C26774A647a87740B72253G5459a06120G8709
223b06176O4184A47770e2512E4784J43581C7600D224a25783l3445g0008b6075
235A23687C2196j0629K13525c1969k11960d1571B8879b9736J1496A15901j2724
246A03177c7368D8414f1434j24641A11556n283a15065G156R9913e4378j00527
257a54905D5384K4043e1154A55401C7338a79997H4163e3106j65692A00869K6027
268A26896o0354K7800B881e506r6531o3099d6672a0825H3568J04974F9726g1030
281B8916j4220c02565h2661B15588a41694G9538K43758b16594B4845K06442c59984
293i0352B25621a65668b498B15825d2078i556A05699g5927l9100b112l5297H39
306a6329l538B51043a917k10501B36006h6402k52700B67127f340k10369C48584
318F9528b14683A24488A4929a81382f4525E4211r179a975I5116m4174h5190i997
331a5169q5568b2788A10785D2644d8294G8684a6337m5662I1409a36959a4825B16301
344b10477c0824B48148b16933h150B50790a92488f2924B17375a40194r1662A93484
356A35303b29023A52077J18240b99648d4306A95948c17731h9696C57569c2420
367a40554B77809E4789c51150B6424M3784b58666A57563M4207a34566A42332F5585
379a71373a5556o7745c108I0008e8517A00423p990i6435B9009L564i3326b8732
392D0448g0366L2783A30683d5599a6832A91643a04762b8090A08009b85705a1020
404A91231b01982A21274J97151a51732d2411A51857b63827J4361B45263D123a85943
416C98622A66439c36019H9954A6843c47202A6558J65717G443N946J75269r1993
427I6665b82602d6841A42909b50120B653K89145g3208L4113A27626g9027n0929
438a29956D4974P61e9854D2487J332f1701A1524e2821A8007R9225a00352F4531
451A16818b14802g937G8541a10238F4358K5962B4175A948e1502D9512a05220n2936
463a58156A54833E0483i0718A13073k367a13647O02A17570d2199j55495B09450
475A20002b42144A11625J03224b29401R4174B76291f0977k63148C06368A30027
486d28710B65756q458d37287A05642J47787c09070c4407B08863e2312k8793A06459
498I1238a12627e5254E9556e0441p022E9355N0920d1305k2089A37702h7866r4310
510a82176A38702A5113g0262I7179C0223B961e9568J6739F5001i6926A3716J59948
522A73664h4262L498I9676C851a28593I188J73519i3275j6920B12347a18356r5898
534b14254B26654C3906a63964A58994m871a89024O2175A59357a02374q9825B82403
546A31780a73611A24869m6628b54096a24033A43958b8118j01402B89342j30940
556A58402b65636F5764j970b72852E136R9485b2381F7095K4446l4502h6653j3927
568a00580E8838e4734k8943H5120m796a8888j9605G4498a2426j13060A00126B6760
581a46711F1934n132h4273i713I8753l6261g8825C1348L0928a66228c7411E9228
594d5073E5424J0335J4395A2458a48076E6772d3875j97743A62390l5932a43443
606A60850p504a80303f8421G9211a38380M1463A93240A5623g2200A72950A3349
618a16740d488m1692J2175j984B4427P8375c4547G1908J3691a60655D029J1358
630A5387a59394E3011K1975c914A00022D0688c6526j1925P645j3705j0547G6997
643F4707a063I3587f703p8345b8965j9852b3239F530O7823o518d5510E9799g318
657a46024D8831F302f2289I7414B1035a5135A8701b4094i309m4454C5797J0441
669D6238i8633G7193l6738a36203H8619C5285a12149I7335l9041a19502a164G5322
682a03208c6661A78688e4174p096A85526a12854l7244A28735g0029o018A43159
694F3698d1971c720E4484a04195k2674A25274b0491m9283B02866A1579a00023
706F4117c3833o0776c0415D6857r273c7198I2707C6813a10865D1243A6850a03546
719B236N3254a4642j1401I0619A8612h4078H9715b5342r9785I8111d1771k2887
731f4658A33810b5700b672F0983g0016f091j2431q713A7286c6093G7884C3466
744g0883G8002h449q4150E3446A2761f7386C0039M9848g4221c3822A44652h8955
757h1999A74963h3618j4250A26153f2933J326H1669C4930a6583m12H4704e0693
770a29894A09298c6300n8149A69962I837e7897H6207c6956n4222b1191B0498a2737
783a616A14485c612m9380F4503g5051l944E8322G004a8815C2012N3035d8198l2898
796h1096A32064g6377l5752A99154h1508m7322A94231d8344o6749A18013C0383
808h0255b103H8155g4859l2470A40674a1399p9716A52230A7190i6212B7972a197
821g5734L6264H3033B9650b0415A00744c4814l6346C1547a07692e697G3918d6595
834I1344k6406e5330D83c1332l894m0527F612J32439g6391C4409J50140a72749
847g6378A35222a42322M5568A65994D9452a00313A06599J1589b12023c6862A49001
859a71642e8053A97629H278f7056H2108Q616a69169O6622A84039a32247R195C00069
872c8571j12345A95251b1423j57890B6814M3341e7899J8378A48973A1546a16967
884I6447F956a15967C3560O449a1537k1907B5928K5948g2530B921O1332b0918
897a2798j2340C2945c1316q3343A37412C9159a20237A69200D0264a70695A7728
909A5693g8419L0794A15118J5846a14640D7994R0303b37451a06622A56854g4848
921h9045B16173q8261a79972B6757J04451b71996h9524B32809g5594K5890B21094
933C8562a68765a7846A02318a73864O9582B73167c7667r3081B40305c4316j64261
944a98577H6617A6083a01476B0726R1574b968o9684H3501g565j08316F4192B5874
957c8798C3493b105B539a7944j727B5653a948H074g012A5919G808i9351F4844
971E5588a40025A09444j7204a52425E2421P033a15795b2111F9333l3367g3454
983D9549P5952a60900d6064A53065a28328M6002A81158A0453a22418H8641l156
994H5485a81285a1555A61866a37472c2372A92995f5665k0973H3592H458h7759
1006a1590A11892d9921j9791A42309f3530l5738A21935d5755N523H6748c0479
1018e10m67m5762B1525b108A430
##PAGE= T1=0.001472
##FIRST=     0,             0,               0,               0
##DATA TABLE= (T2++(I..I)), PROFILE
0@@@@@@@@aHhHhA6a6B4b4C2c9D8f1G2h0H9a11A35a60A81a97B29b69C09c50C90
34d39D98e61F30g01G79h71I68a072A188a314A453a602A766a945B146b365B607
52b875C177c515C898d337D843e435F139f992H049i397A1175a3639A7267b3122
67C4116a01296E25291k56751e49753C84345C7380h20277E343K73782r7699K22312
78D03738b43412C39125K20639a407222c31141A230238a301868B0896K428613a512301
89h56051B788018a985898n04386B843749a73032j697781B322239D04996a666988
99A023529c8969j489029E72222J8737c18756C84270j53841D8723D143g57121e7051
111D90921d41646A54381M81430c43631f0764A50117d65310d7122B58643A0064
122c8919B7669K29520a25168k74226B31017q5214a67833A87056D1266a13348A17528
134i1873j44615C2397J37519l2020c2253j26618A59567G2563d94514E1350L60544
145D11894c89350A22020M26104e60384e3788F16716e72154K37228F20990a04918
156c05781D14400A19579c77557I7496Q7396c96610d0955C73276a60257L4848C48358
168C6653c11686D0815R5259c04659a4856C53146a77180B0522L65907b86722O3624
179b23098A83911a54028c8277A28440g195B08985D2696b46231D7817A170b30921
191A34563M537a80244B68340q8449d55723G3915J04724c37657B01054r8772b35127
203C69981a24695k79323D27809f6968k56953D55363f2278k91048C74300g5373
214d26569C77090j84821c16437B21829r7301b91248E0624a02155o3600B86214
225B7225c2935B14892i7645k1851L8887j04476G5352L0352k3163M9154e1298E2292
238E954c08985d9175A92997i920B36J42188B7561h4477i789p0826l6331A20061
251A03865g9379c3899E2370A2406a44735A3327J88323g7577B5832Q5470b58061
263I270J10102b21248A45470R8413g1910D0121e5968r4071b9289q9295d80A73867
276G8512L0293E2749a96819g4826F1108b36618d7563C54249d8387K0665C09060
288b27475P4522B35021b92084a29032C20300g3535c2671A94547d6701k4109A4279
300e7819l6510b1266F9477l2598d089D4418J00588a9971k05976H4627C5825b81600
313A74823J9521b04088A75576k1503b84543b8274A04542a51811P1939A64486o9600
324I4886e9210H2347A6113a59147A1950h62p2458G1253Q989l0715c1555r314C6446
338f6584F34M434f3792A52726d9745j04031B26679d9789j21246B38704e8407j56432
350b14839B05879F14b75163A91972O2231b57734C0810K56260c19732a54366B68057
362b01400g8372C74605F557a92697A14048n4938c11163h5178B43092a01275B0819
374C14397a38183N4094A36190b09564h8715I4185a2325I4856C8980a7008G0943
386f9655j7897D9748c5850m9739H7164B4479i2860A55602C2977a43862A83297
398f0260j42196A75247a72429P2827C59359a25837b6435C50449b25182J3265A62803
410b00376J4510C08678A29103a54379B21771p8305c82429h6499A30481b00703
421D979K91894G4964i4376H3741k1091c26421i6258B54717a57859a7453C33799
433i4228k9312I0018i0135N861C1645M2303I930d2680F4104a9181m7060C5716
446B0590L4342b0435j5899G1052a21696M1585A34969e779J51I5306A5375h0513
459g4797D8525g2581l2940A94227G6417h9949F2757l0381h2780m4225E6881N1583
471A08464a81964A07956J38086b77637a7602B83421b41421O0728B89745g686k79467
482b87153B09169K231c54417G3760K60464c50288i3295C40690a89513L0151B67797
494C4504a74463H0994M1435a76144g0525A16372e8243h713H2781C2963H044a14890
507C7934P195b12159A10556O1642a52243F3735K6529a14101b5603J2690A5565
519A7912a5309A05958i139j32842E1700L1977a30248b9208B17550g5910j07715
530a83625B08850e0430j78613B42698H5635a72523A02386j1607a51186m189A20046
542H5133a86567A91950N2888b88874c0942A54243b72750a02872B54586C0688i0680
554B03626r4893b83668f6748A11868a56361a7838A89489D9289a0668C5794j1268
565B4526a44158K9743A13296b6464k5887A30747C2565a0837l3989b0439F1662
577a21670A1866J31150a62781A231J68396a12948b1334A41211a0697p1720d820
589A2068h8905c5584H7703D3578j4688k444J7710d3357j39859D3948j0011a74993
602A81561M117a50068G2771K0150a88505Q0724F3453C257g1408A49032j4030a49081
615E3233K8645b15007c2423F8893e8802C1439M7442k8937A52b204A0549a16790
628e1938D9734d7860C9191P3040B6993E116a4697k8292n9317c3257D8763e1948
641I5774L7318i4760D4782B134a74324B8112A0267c2384A06791D0607j9040a3313
654e6327E534h2549a8469A00863b3369A6686N6363d7214k120A4473a1624m7937
666e9561F3820n070a08584F7296p540a44557H0462k1051a19894H2031C5980a04667
679c232D4025h771l5885A04709E1076a50666H3462A4347b27324A17411j8735a36597
692A37202k0924a47120c2778E8103a07769L1586A48655C0422e5202A35590b393
704a29321E235b1680j3940J6708F1911M5149h1184C2681M9686a80894A8543O8981
716H7524a41128D6196M7977d6473A8707J9538b309m8447f787A7251h2861B7146
729E8699e0467F6218k8514e5344D553b3001r663J4658B4603Q356c7580H5705C1227
743a14429G4533g760j01994H1232C153d4486D9002B0589a4939l5693F3748B1711
756a39122A04089D8538a81609A00839l4052a31855H4957N056h8666b2013G0772
768f5815l7752A05670A5197g0226A35668A2716h6309B6946d6482m672a7975D2525
781G3979e0570G7105k8351a60898E1635D712a38635A19969E5910g2424G0905l4602
793C6303f9884J9003E9201h658q7817A16748B4357a46279A13144E6242a39959
805D9068M6115h9848K3598A17252c4037j10962A72028D5458a52746A49205A1280
817a54310E4879a5343k6921B7361J0455M4178d0109a4030B6130a20767d880B9075
830c8770I7639C4687a3072E4175e5026k7970G11P320e6655D2700J19250g6548
843c4395A51384a74335N7267A54022g6779K0346A52745F5437g2731a9996A03131
855a37190j5352B14442d3693j04061B54656D6129a77924G5462k2433a72918g3330
867A62807a5679j00965B16518D8292b09591H2660k5973a74783a5509A48028i098
879i1514A49989C5421a92456I1223D0459a53741G9702l4589c6077B2103c3377
891E7152a3596o8788A02583b714q6148C4297A3459c0930k22H2357n902i4199D0647
905F2898a58845e4390H9909c028m7941A21873J6701a64944c9082A31962b18694
917i5077B13925g853m0799A43792n4104a62429M0737A44232a23583m4185C07779
929E3830a82837A98245D0367b64929i067A21487a04696M7182B34274C1445a71617
941A16871B4798b08406B7336Q1897e6592b3188A34692A7750a49117G4994C7259
953a62907I3965k7933i4170F8489a3751k2325D5717f0745C0756J7353e9994B0699
966A6039c7797J1141C0770K7225f3388A5302Q6493a03471d6796H9974e1707j2980
978f4687I1704j5785a04592F376J26837a66479g7880A86837i2822J7136A75420
990H357a06410A5915O0539i3049l211A83242a4587j35045A99079F742b00592A06828
1003E2874a31011C0361P1939d6040j0084H6622b2861o9037H3098A4377d5154D5674
1016d736p605j3395R054D5296b1198B6282M617
1023C0899
##PAGE= T1=0.001536
##FIRST=     0,             0,               0,               0
##DATA TABLE= (T2++(R..R)), PROFILE
0@@@@@@@@@@HhHa6A6b4B4c2C2d8E6f4G2h1A04a26A44a61A77b06B46b79C11c47
34C91d47E01e61F23f91G70h56I50a052A160a284A414a559A722a897B093b307B548
53b819C123c472C872d335D883e543F350g365H684a0468A3021a6951B3745c8227
68A27065c24254l9235G14913h2343j84835G23689a15391n32783h1437j66618B54847
80B03205d27915A020498m18368a539989D21984K22756b138479H11979J149632
89A961611b212440F88905K195452b694087a317695B408409a495211L41501B246952
99b95521m75420A413887d16685q15586D24543C2977c13918C23747j28332K35475
109D30890A25210f96961I6095Q8902f20081B67143J99804b64231B38859j00567
119A38292d55945e7653A51993e1508p2586A15530K02021a81013r5321A59067a6776
131h6530A41914B1365F261J35020c1104k17454i6568A55355k0552f5226N354B84881
144C5697d89748A36964N9408e11592C18359J02008f28529B42769L21976f87377
155a62080E28881c24689J06126D95202a2464k69192C13582E5171d20127G9197
166A89740b32496d3441C06013G6359b31743A19476J0696d16900C7931K14154c47733
178A96040K18090c21309a896A33328b71001B4935b2978o3987C30939B0172a75401
190B08074a14565j58726B19056i2335j21151D76770C7292c55618B89310h9536
201b59451C00727b08523c6260D71980c66720a45379D12758c47637h3962D31769
212b63276i5237C84021b70051l1504C28446f41j88619B75104G4650a10360H1552
224b03718N7789A46473d7494E3527J42402D1753E698a27620k9182f7783b9584
236A24126C4944j3368K09347b9254k10767d4179B8836b8514P780A16405j2059
247A04346c8768E0211f0958j25364A11578m748a15040F404J00296e3983j00423
258a54406D5023K7792e2218A54810C7090a78076H2192e4365j62486A00315K2900
269A23215n5345K8797a652k932r3722o8054d7984g116H3886R9405G2991f9304
282B4850p993b99824h4706B15270a38333G9468K42247b15093B5693K03846c59988
294h7265B23886a66232B01K13744d4828g826A05724g7428l2208c17m0000B791
307a2542r748B48347D36b11816B35322h5991k51485B64765f744k06675C46555
319F6831b10727A21657A1629a80890f5848E1566n342ER4816m4800h4253a0119
332a4931q5791b2074A13177D0010d8213H1251a9841m2686I4772a37673a5959B20411
345b11224c1765B50443b15800a1134B51704a89652f6310B19507a35223r7449A93102
357A41096b28263A50029J21661c00184d6279A99227c14986h9236C56387b9946
368a40528B76840E6637c52234B6127M3690b56227A56606M2808a33216A42016F0182
380a69516a3320p2458c361I0866f2162I7361n094i7458B7217P228i4257b9272
393D2858g0289L0956A32094d4799a9469A91717a03276b9030A07133b85189a1169
405A91142b02906A22459J94897a50288d4130A51369b63275J2004B46909F925a88617
417C97043A68354c36572I2343A9588c47560A5200J70430F199L590J82953I6371
429b84668d4926A43486b53495C572K89090g4885L3657A30596g8208n2863D3982
441D8359f2187D2731K400f1471A2532e1165A7447R7442a00422F6703M8520b14082
454b466G5528a11947F6643K1492B0738C994e1097D7472a05157n1202A52315E0660
467h7516A08189o73a09713l589A18404c9091j58964B08340q7952b40565A08334
479B15190b26676Q9939B76336e9514k65856C05060A30419d28505B66390r005d37112
491A06902J46615c08878c3795B10334e1929l1033A06889j6375a13265e4262E8941
503e0459m471F0113M6612d1874k0030A36847h7277r1123A37890A2649f8144I6819
516B8841D442e8326J4369F6320i5112A2245J60347h4652M712I7057G230a28034
529H695J74859i2453k0182B13266a16518r8328B25170C5617a62814A55878N1a88264
542a28244A58982a01503r0691B84299A30707a74463A21829m2792b51800J24575
552a27225A44349b6578j06068B89260j30355b65589F6481l484b69881F023R8994
563A05017b1931F6896K2451l2224h7594j0777F0576e2816l1180H4358l307a7644
576c8896G5058a3245j12603I9997B8891a47215F0411l277h3093i471I8504l5981
588F2523h1582C1561K9998a65945c5817E8266d5014E7764Q714J4574A2960a48110
601E6439d3009j99072A60534l4037a42017A60417n909a78972f8354G8902a36743
613i8628A89897A5593g1520A71601A5419a15588e000l9385J0952k769B3465P9897
625A03362c7246G3414J4303a61407D041J1336a60068E2274K2622c951I7370C9287
638c4930j2299O540j4678j2232G5784j1615a402I2301e650p7527b7456k2728b1133
652D908O9276n442d5088F0373d216j41293D7082E564f1739I5433B2012a4892A6128
666b4037i028m6393C3593J3075i9192G7420l6019a34387H7544C6717a11900I4182
679E9541a18684a290G4812a00602c7716A76770e1403j1377A84996a11802l7905
690a49707A25239f7205r948A42148F5539d0458c224E5590a01766k5335A25465
702b3270m7699B00558A1305i8157F4402c3594n7837c1557D6286p618c7591I2301
715C9976a10101C9916A8643a03147D68N6146a2947j2942I0751B0375h3866H8331
728b3978j01930I6736d0027k2518A32321b6895a236F0126f7777d184j7979o071
740b8234A9121c8331G7034C4534g3472G6244g761q6850E2316A2616f7529C0346
753H0533g3240c5331A45193h7886O630A75439h2894j3579A23583f1498j914G9592
766C6969a5319k07H6053d9392q2071A08921c5745n8454A69847A1622e9394H6069
779c8055n1147b1149B1652a2798d638A16136a058m9083F3706g4763n660E7410
792G120a9652C1594N6335d6015l6187A32429g6675l6938B00058g8639n1270A92498
805d5303o9899A15212C2580h0413d342H8607g4483l3600A41718a0570q0895A51157
818A6534i4595B8925D50g5043L5513H3412B9354b2002A01079c5942l3097C1160
831a07635e833G3058d6922I1257k4665e5052B096c0289k242m4525F737J30388
843A37125g6253C5479J50018a73273g5874A34293a42723M4747A64181D9661i8347
855A07109J0959b12780c6983A47066a69800e8019A93999A0052f8929H0784J0514
866I1298a66862O2922A85347a33679J0602B99118c6763j13730A93431b0542j57560
877a78102B6783M2138e8434J7700A47391A0579a17325I4977F452a14193C3516
889D0058a0149k2965B7005K3311g2074C835O0325a8921O675j2775C4119c1052
902a16437A38066C8400a21616A70012D1598a71570A5898J188g9056L0180A15056
914A30656a12814E0601Q7154b35945a07274A55239g5865j2759B15548q8450a80234
926B5887J05615b71663i0084B31563g3267K3504B19889C9981a68004b0151A03037
938a72799O9309B71007c6446r4653B39023c3123j65291H4728A5332a01964B0927
950A12871b983o8555H2410i341j07064F4977B4011c8615C2461a147A589a6156
963a9719B5186a041A0292f142A6769H350a00966F5545r205a40027A08623j6584
975I2039a52993E3736M751a14912b2709F9362l2818g2944E0551P5232a59300d5925
988A52487a27952M4950A81448A2447a22582H6475R14a81641a2650A61355a38049
1000c3475A92987f5889k1578H1385A0129h9272a1925A13548d8998j9872A42594
1012f4684l5464A22503d6391Q079H6604b9604I53a537m6835B0522a864
##PAGE= T1=0.001536
##FIRST=     0,             0,               0,               0
##DATA TABLE= (T2++(I..I)), PROFILE
0@@@@@@@@@@@@@@@fHhHhA2a6A7a6A6b4C4d4D6d4E2f8H1i3I9a09A27a47A65a83
40B04b28B55b84C13c49C87d24D69e16E67f24F86g51H26i05I96a092A199a317A443
61a578A708a811A821a548C34M559e0160j99642E55284B49375e33981C73547D4345
75h22646I217K58696q0506K13019b43649C35255K29075a406475c32458A229861
86a295309A4405K434721a502573O43624B778718a968015n19513B830199a64864
96a866430B307059D10791a662257A017089c3398j492662E66258K8879c21488C82611
107B34072D6863B729g50608e9038D87099d38885A54498M79803c44065e8190A51845
119d65777d8340B59675A1149c8743B7462K29582a23911k76522B29988q2603a69506
131A82953D6389a14600A11227h5764j48134B6046J46574l3630c4322j22509A59400
143G2046d93727D9120L64954c87515A19387M31845e58432e8077F18631e66535
154c38285F20570i8186k12576D11770A22825c78905I7647Q9116c97447d0005C75847
166a58632L2058C45986C7743c11069C7804R9214c06880a4542C53947a79290A9744
178C86995b87456O4233A81318a55863c6720A27417a0723B10424D2440b47271E0025
190a59k33860A36441L961a81216B68085q8113d55944G4290J03090c37135B01713
202A01690b34251C69544a24273k77736D26016f7607k53750D54500f4344k85414
212c49758C73411g8176l49590C79149j87705c18793B25181j00446b93088E3093
223i9387o8938B84207B9259c3625B12459i6310k0645L4796j03548G6753K4334
234A01087k0668N4503e0565D8486G177c07472e1553A90495g884b986A41004C1979
247h7363i662o8019m1296A18219j2932g7734c5300E2098A4451a44285A2567J89560
259B02127g8424B3607Q8329b58887I312J10195b17677A44425R5539f9593D1178
271e9272r1505b6097r2934a576A74962G6240K7266m7679a93430g9004F2130b34201
284d7978C53015d5292J7869C07190b24456P1952B31110b91189a26159C16747g5243
296c0265A92623d7954j9896A3788e9875l1910a6619F4847k7934e00D1570J03687
308A45257a6817k07774H3342C6699b78583A75324J7544b03734A75754k4624b80578
320b7187A03026a50605P0183A62434o7750e7338H2011A7070a58879A0133a206
332g2560F8853J1596l1812c1767p807C4467f8588B469j90f7189A55815e0288j04900
345a55188B28139d9817j23804B40427e6316j61569B05102D833b76029A90321O5899
356B56220b58091B5672K62721c17314a56484B69186a99481g9973C72974A0188
367a94081A10974n0668c08654h7222B43302i9806B0352K91832a37404N4846A32813
379b08281h5569I1798a3729I8113C7733b0544G2771f8758k2414E3615c6356n1825
391h8181H8063B6075i3051A58890C6027a45767A83120e9781j43176A73861a73404
403a00169C57541a25961b5724C51183b24168J3434A63940b01488J4375C08378
414A29856a56788B22468p5250c83292h9199A33037b00653A905K97343G6751i8058
426H4031j9273c29428i5224B57603a58409a8614C36350i3656l0908I1057h8763
438h5324C3147M3302H453d3217F2458a9896m5668C5827j2927L0158b1232j2755
450c3987F9373a21286M5184A30381h692c819I5512A4355g8388N410D7137g3197
463a00794A91372G3359h5149F2991B9987g9092m8192E4189N5682a80290A05699
475B48393b76273a8739B82860b39408N8483B88150e542k81851B09448M981c53256
487G3902K59162c48656i1006C39752a88590L0093B65982C5297a74769H1903M0035
498A21938a75341f8322A17601e9710h229H1303C2246A0995a13579C7588N629b10092
511A10108O0488a51088F6336K1169a12049b3584Q702A4975J845a4679A02276i081
524a40301E1293L3815a26929c1548B15751g3895j11763B08253d7448j79108B38552
536H7611a72544I8028o183a48628q743A20717l3238a89408A89864N6808b88051
548c1938A53897b71868a02593B53172C3791i1275B01148r0673b83830f7444A10932
560a55379a7702A87597D9942i622C6742j0131a43913K7296A11986b5851k7046
571e2897A30078C3401a1679l4312b1099F2507a21574A0456J34456a62949A094
583A69998a13949b3164A42579a0875p2763b390A1672i0198c4324H7142D2498j5298
595B7200r33J6185d2388j40852D4677j0730a74467A80610N154a48187G0662K1332
607I1994a86365P5557F3632F909g3304A47376j1158a49527E1402L1399b12357
619c3728G0313e8477C1785M7165k9539h63p06A2335a17335e1527D9724d8886C9103
633A12611B5871D728a4584k5676o2350c4385D9603e2068I6851L5540i3146D4869
646B394a73974B8943G843b9673A06351C7626j5407a1810m7184F432h1284a9421
659A00029b0003A2397N8764d4779o692A3653a0202m8559F1331l418a07270F5071
672F0322a43995H0232k1571a18051H0997C5153a03796c303D4559h360l6103A06230
685E1856a50937H3749A6994b27486A16347j8131a38819A34043j7660a45040c1932
697E9717a08160L1658A46992C1058e6199A33913f03j27185B952b1283j3619J5569
709a9333F2024M7240h1749C2708N0265a80372A8144O8371a39427D4499M8983d3941
722A9696J6816C72d9875h053A9306h1785B7490L1847d9558F3958k5809e3405B502
736b2734o822J0564B4604P909c7885H6106B9803a14794G1050g485j01244H1709
749C338d4598D7110B0754a4335l9018F3938B3089a39888A06023D9446a80684A00276
762F6118a32277H3866O209h7624b0737G0552f5669l8447A06650A5376f9993A35872
775A3680h5336B6771d6099m232a9035D1243L4770d8539G8667l0726a60459E0527
788D811a37209A18086E5417g0197F9152C4005f7607J5380E7344f689r2676A17320
801B6779a46726A12995E5980a38901D6593N1570h6547J6713A18950c1757j13937
812a45694A71449D3359a52352A48528A1224a53207E5290a5213k7107B6596J0699
823C7295M6020d0806a3564B7613a20176d653B6450c6890I6611C4705a1577E3344
836e3863l0159C57Q473e6971D1133J19148g7239c2830A52354a74259N6503A52473
849g8314K2129A51045F7928g2058b1692A03019a37838j4245B14060d1839j05230
860a47069B54989D6674a76191G4985k3524a70153g4082A61776a5366j00128B15868
872D7820b10328G9180k0854a75679a7848A48984a0119q3598A50961C6456a92754
884I0707D0460a51924G8883l5687c4590B2325c2031E5110a5557o6120A03204b894
897h9383C4167A3815c0469k393H0616l212i4203D0189K4967a57717e5313H8725
910c484m9122A19267K0982a64498c8059A29916b18190i5784B12720h716l8643
921d7359A41774n2658a61401L8928A42704a23988m4701C07872E4125a84342A98188
933D0568b62775i109A21896a03913M5387B33359C1644a69486A17642B5517b05173
945B4879Q3720e5064b2935A36537A7659a49321G4921C6445a62325I3964k9180
956F4784i1760F8673a6512k0299D4991f1465C1773J8232e9199B2095m520c7728
969b6316C1468K6536f5324A6785Q4875a03509d5920H8480e3905j2504I0628j2717
981G7911a05062H197J27251a65606g6691A85966i2711J8541A74940I433a05371
993A3521O3840i2826m488A82811a5142j33579A97181H042b00075A05899n2901
1004E2998a28750B9139P3809d6845j0465H7016b4034o6673H2664A2504d4226D6021
1017c647q301j4344J0928D5487b1020B6755
##PAGE= T1=0.0016
##FIRST=     0,             0,               0,               0
##DATA TABLE= (T2++(R..R)), PROFILE
0@@@@@@@@hHhHhA6a6B4b4C2d0D8e6G2h0I4a05A28a58A80b03B25b61C08c50C94
34d39D93e60F29g04G82h69I69a076A194a321A458a613A781a960B164b385B632
52b902C205c547C933d374D881e472F173g018H063i389A1132a3540A7103b2981
67C5056a36218A44561c16030n0316G15617h6362j76554G21012a15219n28255g8761
79b52043B59870n6011d28306A018249m17893a540400D22572K19399b131220H08044
90A954891b205635F82370K192463b679379a315867B399086a487895L35711B239615
100b91726m79768A411101d10996q21154D23785C6569c14562C21698j23065K27366
110D25999A24357f92093I5107Q8652f18018B65700K00151b64576B36795r5626
120A41169d57687e8484A53046e1862p0254A15452J99466a77294j00217A58318
131a4512p5405A43736B6135A681J37486b4659k23022a02428A56625k0392f5714
143e6677B85592C7663d89417A35469O4730e11150C11107J14716f26461B34199
154E69877f82931a70005E29945c19405R8309D94714i038k74134C11427E8070d19522
166G3957J20887b32163d6285C06585G8606b32138A18373J4108d15974C6410K16421
177B52831c48312A95028K17430c22114b13A32436b74352B6187b4907o6485C33418
189B1466a78619B09090a14374j60162B18541i1741j22848D75578C8995c54710
200B87091h7772j70881B99357b08086c6537D70287c64060a43916D13513c48641
211h2860D31156b64623i7038C87230b69922l4074C29885b328j88969B77238G6328
223a13727H1124a97037M6814A44004d2670D9386J44507D4775E209a27526k9879
234a57405f4170K9922A19321D1580k0408K05809b2500k17189e0481B8839b5655
246b4029A16385q213d0188E0511e7243j31067A07280Q68a14400E405J01751e0543
259a53536D1560L1593e1075A52414D0699a75289G8888e3272j60463I7554K4056
270A21610n3710K9414c112L4q9998p3757d9405e067H1966R8363G8803f7905B0505
284A9351b95193h9598B14482a34853G6508K41930b11800B3874K04240c58160h7510
296B22424a68479B206K08668d5427c819A05661g9635k6975B301d2791D442a4071
309b2778B47713C352b10766B32456h4023k52144B60965e746k08976C45203F7045
321b10041A22848A1752a77145f5410D9909k907a087I4573l9830h5766a0816o01
333a1417r3237b4531A14222C6859d8435H4007b1406m2186I7561a38942b0316B23342
346b10191c7566B53339b14008a7861B55763a86656g3092B17823a29855j06403
356b36258A88839m3291b29189A42430J34981b96365e2397B01746c12136i5217
367C55820b6049j16644B74453E9025c47389B4876M5663b53707A53277M4925a29887
379A42103E9975a66691a3076p5651d393I3590f5104I7070k51i9221B6063J2602
391C8665i4873c2041D4510f7833K5020A31729d0730J8091A91310i9205c3243A09826
404b83017a7162A92106b02753A16626K06452a48244d5397A56626b60394N145B44977
416H942a93705C94267A74118c38728H7354B6297c48122F816J81830H163l303J88577
428A93437r2227b84871d8394A50028b56193a504B97833g4369K9388A31663g7003
440a34086D4159M944f2440D0620P160e9393H738e0951A8339R3250i6952F8527
453A12134b13393c978G6778a15534F7930K0996A8563G548d8968D4428a03154n0244
465a53398A49259E1264h6830A08816l024a07438o740A11912c4834j62538B03886
477A24303b40372A03393J16514b27383Q8112B77410e7925k69194C03798A33920
488d30707B63701n303d37517A02885J53537c07477c8329B09779e2168k8067A04108
500I3201a11919e5662E9656e2715l448F0593M4451d2237j8313A36198h7304r1243
512a78547A36922A3829f7818I5718B8233D972e5523R729F3843i4141I237J61437
524A70674h2951K570I5563G296a25638D267J77304h7931k6103B12889a11932j05790
536b17722B22244C7426a64653A53207L744a87101N7799A59324i6867r9069B77970
548A37959a75542A19192l2951b51698J23713A46174b4490j08550B86347j24012
558A62335b64428F5775M50b70629C975R9935b3043F5168K4637l2797h4374j6991
570a01365E7696e2089l3846H2330j210a8923k0051G4537a2862j14561I9370B9561
583a48617E8160J343h6036a0776I8868l6840g9312C2248K9363a65472c6458E8049
596d5563E5557J1121J3251A4772a47634E3974d2112k01182A58116k9762a43905
608A58146j534a78565g0672G8966a34228L5092A89218A9219g1812A68562A7228
620a15799g610l7175J1069l396B4333P7765c4822G2494J5869a61972C763J3484
632A7247a58793E1750K1598d872I8403D0670c5275j2456N358r681j3534G2341
645F6166A21R1499b710p9820b9245k0305a9178E891O5797k275d3863E7204b571
659a44005D5208F721f0145I4522B1699a2573A6246b4585g541m8427C4288J3200
671D7488i9254G5183k9392a35605H6372C8218a13353I5000l5179a19723a277G5447
684a00919c5906A75820e0642j2178A83050a09471l9792A25258f6457j0377A41354
696F3930d0718a862E4336a01858k4184A23330b0754n0045B00150A1592i9670F4865
709c5554n7467c1942D6109o538c7649H9032D1427a10417C8787A7986a02689g8
722E5465a3799j2296H7661B1221h2136H7582b2536j02626I5536c9328k4760A31393
735b6295b144F1304f9396b437j7946p665A9445c8578G4290C6200g0713G4548f817
749i5543E1133A4366f6434B9832M9307g3655c5102A44156h6674M031A72569h1173
762i5014A25039f2473m23G8775C3541a5761M45H2952d8370q2581A06714c4467
775i6015A67782A1146e6826H5357c7080n1458a9216A9729a1313b921A13662A215
788e2001F5027g3175p726E5938G026a9786C2746N3658d6052l4859A30224g5228
801a15028A98526g6841n2890A92599d4743p0607A16394C1038g9692c272H9321
813g3546l2569A40182h858q5087A51153A9100i7167B8402B66g3922L4024H4529
826B7636b2406A00393c2641l7151C2188a05907g342G2239d7178I0981k5724e4168
839C281b7872p011m1763F319J32006g7154C5637J51912a71217g5101A35441a45843
852i6754A65225D8140i8751A08928P094b09850c6726A46851a72949e8722A96427
864A0292f7430H0469J1810a68702O4677A83296a31585Q658B98835c7621j14723
875a52344A95575b0571j58223B5481M3278e8457J8506A48718A2736a18436I4946
887I143a17998C3742P470a0848k1634B5216K4743g1661D273O0194b0298Q184j3244
900b5358C4217c0724q4954A36461C8332a20989A70058D2875a72119A8233j655
911A6578h0502L4360A14557J5485a10704D8332Q8400b35849a06428A55980g5764
923h7568B14519q9090a78400B5764J05317b68576i0489B29610g3486K4978B18385
935C6760a66348a9546A02437a71243O5910B70307c5027r5574B38045c4669j63221
946a97890H3649A4783a01126B1456Q9471b6p0369H2973g727j08441F2912B4775
959c6454C4746b225C025a6883l918B3235A88P996d586A7389F857i9807F4281q635
973E5646a40211A10527j8781a52715E4001N550a16783b3579F8815l3640g2403
985D8856P6988a59004d8669A52583a29379M7401A79479A2808a22419H8332k737
996H5595a79697a3137A59814a36795c2290A93558f2208k5627H0318I861h9867
1008a1925A12786d7239k2624A40668f1497l8971A20972d5196P135H5382b9977
1020B675b51m9395B1784
##PAGE= T1=0.0016
##FIRST=     0,             0,               0,               0
##DATA TABLE= (T2++(I..I)), PROFILE
0@@@@@@@@@@@@HhHhHhA6a6B4b4B4c1D0d8E4e4F0g0I3a02A06a17A31a54A73a91
38B09b30B60b87C17c52C87d26D69e16E73f31F98g70H54i48A055a181A328a502
58A710a969B300b729C313d150E428g571A1710b2071H9147C6735b71792E65382
72B38394e26251C68500D4528h22743A3569K49886p2617K09182b44556C32670K34831
83E67501a407712c29072A225428a289435A2664K426799a498731O39741B767436
93a954619n28203B816906a61703j701442B298096D15156a658813A013908b9244
103a525670E60609L3611c23312C77220j38769D4587A01g43258e6755D81797d36288
115A53355M77080c42148e6669A56882d64376d9369B60789I916d0941B8142K27921
126B56063a23011k77357B28834p9759a72359A79919E0249a16339A06881g9512
137b30984B1397J53093l3515c6688j19547A58613G3538d90365D7646L66284c84731
149A14499M38713e52864f7142F18271e59355K14565F18113i2070k22104D09262
160A25854c78121I5375R3823c95212d3495C76879a57490K9469C47685C8697c11618
172C7661R9883c04587a5676C54534a79694A9459L66418b86348O5440A83518a56166
184c6596A27034a1975B11505D6010b48829E0739H54b36628A36224L588a82099
196B69653q7619d55042G3906J03982c37581A98892r5572b32241C69709a23566
207d01526D25122f9550k52423D54665f4823k87703C75498g7673l51984C80156
218A93604c19453B25524r5669b95068E3014i4777p7009B80385C3731c3372B07319
230i2138k3163K9900r9857G7900K1679k2275O2306e0425D4865A0787c03601e5514
243A89006e205k39A41806C4991h8607a3778o1045m4666A12883o572g6257c6542
256E3336A5706a44352A2145J90285g6162B1197R2433b56346E774J11156b15849
268A40994R6695f9455D5062e8677r2797b2403r7397f492A76423G7542K3860m1281
280F0121a91577h1894F0827b30956e3673C49101d0785J2398C03192b19558O7167
291a52391B28383b88286a26222C16092g6114b9067A93730e1299j4300A5893f2224
303i0283a7150F2420k5914d68C9705J03715a3228k09920G9695C7204b76719A71631
316A92683b01425A73494k1045b80146b9038I9004a48929O7803A61137o5942e7271
328G9538A6610a57626G713i82p3367F5919J8476l8515c3709j775C4215g1583E414
342C004g2480A57478d5981j13935B29161d3337j35736B39284e0316j72655B03405
354A2414b76841A84393P7553b55711B0272K70885c12770J50987B65615a92609
365h5067C70337A5224a93258A08081m5682c05778i0534B40378i5700A7068K91689
376C08757a34174N0225A32392b07041h4870H7777a5179A01690C6807b2506G6980
388f8791k4718E6878c4018n9629I0169B6730i6569A57773C8601a47700A81457
400e4370j49392A72870a71175O7327C57854a22563b9824C53095b19471M901A64795
412a98351P018C06021A35675a57492B19764o5582c81191i6563A36990a99226e990
424B99900G9864a02088H6015j5196c30505i9190B58982a58630b3612C38916h9588
436a27581I2530h3921m001C0400M8954I190d5549F6724a9851m9303C7958j4662
448B3296K7619b0614j1576F9678a22608M5648A29810a1129d316I7378A2004g7371
461f6054D3822g3923k4851A86456G3112h1592F3503B9910g7966m8324D9656O2099
473A11755a78474A02344J49388b73343b4566B84511b35765N0030B87937b664k86011
484b88675B06972Q900c52670F8625K67744c48256i6616C40669a85863K2401B69178
496C6047a77037H2294M0251a73732f9643A19772e8797i021H2826C2517I474a11290
509C8025N268b08916A08881O1152a50269F4808K2054a13579b0136M923A3144Q657
521B1801a7965A00782e918j35298D7672L8714a28352c2266B14866g1942j12782
532a84724B05172d3703j84204B37350H7733a70643I5181l64a46496j2738A18328
544H9131a88270A85798O4138b85453c4752A55700b70229a05806B51476C2687i1897
556B00022q7438b80183g1031A13434a55277b1670A87555D9011a2349C4932o872
567B8060a41336K3341A09590b3859k9386A26796C5301a0266l5204b0055F3968
579a22714I382J37145a62266E98J70828a14720b3929A43802i586p5138c132A2378
592h9527c4343H7194D2756j5895J293J4508d2990j38564D1506o980a74572A76946
605A87723a45908F9198K5001a85361P5250F4154F459g2906A46563p716a47888
617D8165L6864b12432c6768G1147e7572C1523M6620l0720A299b522A1635a14152
630e3461D9396d8279C7180P5279B5758C268a3563k5870o0443c3718D7911e1770
643I4581L7887i1165D2612B195a72330B5319H738c0406A07183C6297j3041a0566
656f0452F825g8715b4610I9117a8667A1225O0298d2816r721A2875h877n0197F0737
670E9327a04712F3719k825a42581G8538j9209a17355G9291C5967a01994d100D3196
683e368m0004A03894n1142a50492H2053A6793b24343A15365j4104a38845A34837
695A15940a45234c0567E9085a07700L2664A45027C3230e7054A31980a68j26955
706a27123D207b1551j5449J7083E9975M9353h0281C1761N1422a75994A7455P0830
718H8285a37474D3576M9708d3618A9296J4609b87m7965i870A8220h0274B3990
731F0403d9383F3379k4711e4479A981b3514o083J1318B3862Q564c8604H2752C1865
745a12799F9001f275j00797H0160E625d2624D7124B0361a3320l9089F1381B1412
758a39636A03776E1087a80037I7500l0920a33302H3697N590h6701b0844G0404
770f4627l6697A05259A5845g0031A33177A4516h5320B7904d5086o632a6792C9892
783G6449d8180G5229k4931a58390D9151F182a39225A17423E6716g1418F9669l3990
795C5679f7609J6544E4885h058r0453A15419B8278a47530A11879n2301a41181
807D5175N2825h7766K0445A19725b9407j17610A70297D5961a52117A47566A3052
819a54268E3999a3839k8654B5072J1687M5848d1337a5295B9809a19371f404B7713
832c7786I6165C4408a2895E5902e3746k9913A224O307e7602D2921J16490g5677
845c1132A51981a74066N5804A52599g7322K0061A54318F6470g2072b0034A01257
857a37233j5313B11256d2200j03561B53479D6918a76410G5455k4171a71797g4883
869A62630a4110j00614B15051E1415b09293G9868k3355a77504a7183A48558h226
881i1277A49832C5489a93105I1157D2111a53160H0086l3599c6331B2630c1793
893E3749a3331o7142A04374c214q6234C3884A3584c1686J412G9997m213i4923
906C9681K6282a58658e4105H9459f598m3899A22295J5905a62140c6515A31453
918b18016i5324B11140h831l7778A43974n4605a59285L8423A41361a22649m5777
929a68426C06652E5692a81783A98548C9820b62685a0082A20895a05255M8795B33091
941C2921a68868A15801B5290b07112B4813Q2696e5346b3816A36199A7817a49577
953G4852C6948a61373I3717k9794i1628F9837a7178k0397D4170f2104B9719K0446
965E0165f0939B1648j778c7960R907C0111K7605f6698A6171Q5679a03770d6435
978H9981e2550j3443I3597j6936a03354I090J25064a65026g7447A85365i2911
990g5090A74521I314a05084A4253O3160i1289p605A82087a3634j35385A96789
1002A0684b02058A04606n0850a29659B9699P4111d4792j2138H5424b2425o8385
1013i0810H1761A5530d3973D4643d354p286j4908R104D4237b1443
##PAGE= T1=0.001664
##FIRST=     0,             0,               0,               0
##DATA TABLE= (T2++(R..R)), PROFILE
0@@@@@@@@@@@@@@@FbGhHhHgA1a5B1a6A3a6B3c2C2b7B9c5D4d7D7d8E3f0F7g0G5
44h2H9i8A07a17A31a43A58a76B00b28B64c08C66d41E46f91H99a213A716b577D204
66g832A8628a05794k34730A91275c40995o337G02654g4619j94384G25765a22462
78f34769h7387j61806B56759m9700d35177A018801m18324a534760D16398K28381
88F44779b128717H01955J148696b195493F75560K194784b666936a312818B390293
98a479548L28642B232639b88157m82121A406148d07224q25752D23041C9208c20166
109C19528j19500K21964A22921f86417I1746Q7375f14774B66045J96819b67766
120B39341r6377d58788e8001A53529e3074o9181A14892K00302a75173j02958A58825
132a2592p8528A41306B9854c669A33419a7501k30355a05441A61367k6231f6803
144e8599B83550C9553d88163A31979P1399e09924C07918J22480f23302B28757
155E69945f79867a73928E29255c15822R4006D92807g046k76656C09550E8282d20572
167G5190J19621b32007d4625C06238G7923b33176A16417J6040d16857C8973K16318
178B55291c48581A98991K12048c23668B275J28256b74143B9332b6685o3387C35604
190B0389a79174B10299a15650j59136B19943i1603j22561D75460C7695c52629
201B86471i1144j65140B97953b09759c4325D68497c67027a39864D14111c51977
212h0710D31129b67732i3824C87704b71743l1112C31154a786j92412B78620G8413
224a14939H2349a94337M2536A41929c9897E1388J38022D6500A0091a34302k0053
235a54355f1496K4068A17085D3910B1807K01914b2090k14217e2071B9447b3951
247b6065A14497l976d2636D9375e4451j31978A07269J78a13962E628J00861e0156
260a53042D2573L0405d9789A52575C7337a75719H0674e4752j57500I9382J9741
271A19123m9339L0646f166m06q4871p5973e0965a923H1383R3845G7834f5216A8076
285A8183b93022h8095B13932a32944G8800K37346b10696B7637J96488c59842h2697
297B19662a68721F746K02921d7697i86A06029h0887k4933B656d3859D012a0458
310b3285B45256A482b09363B31645h6178k45817B61033a2105j97694C45283F3845
322b04886A23422H016a76065f4905D8533m7a974I5907m0844h7407i836M64r6838
335a06210b4357A16281C3520d9107H7358b2100m4764A01080a40075b3336B26495
347b11752c7140B56191b11875a7021B52619a85182g3965B15334a27057j09387
357b36444A87369m0431b28581A41733J35666b94888e3408B00797c10358i3029
368C54056b5259j14312B71581E5576c46880B2187M5952b52275A55804L7221a29808
380A44193E5169a63552i378q3051b841I6344f6452I7469M37a00552B3577J5765
392C9342i3174c5297D8225f6733K2499A32946d2828b0708A91387a02476c1543
404A08423b82928a2577A91049b02334A20883J97661a50667d7365A54767b60985
415b53703B46625A0179a93980C94643A74717c40313H6868B6355c46428G520J84155
426A91675H768A092J93607r3267b90176d6581A49615b56318b56B97288g7217L4122
438d3095A33222g6805n7541D3396P477f1802D0626P314f1528G204d8215B1253
451A09460i8597G2655L7850b16302B443P2523a17468G1545J9815A3701F065d6097
464D1274a03915m6093A49822D7768h2283A07365n032a03573r435A12327c6242
476a97017B04072q0142b42545A07250J09775b28583R1371B75921e8503k64788
486c23291C05548A28587d30797B65780j0677d39108A07083J45730c07870c2174
497B10348e2901k9459A07181j6831a14702e1503F1828e4512n7F2841M1146d1578
510e5730A33816i0164q4449A37992H759f5834I6150B5310E078e5094R388F6441
523i2983A1910J58912h1647K341I6789G165a24671E380J76472h8849k4709B09810
536a11346j01623B21061C7255a62783A51626M227a83533N3701A59187i7088r6616
547a93704B79600A34890a74491A20787l8859b50107J22619A43707b6471j04846
557a31317B86270j26482b65615F4478j114b69820E987R7628b2920F7098K1162
568H8260l2555h6162j3893E8166e1474l2493H2251k704a8906k3418G5567a1390
581a27255A01841B9477a48918F2419k197h5136h931A00758l9013h0090C3932K5712
593E9644a66116c4453E8855d6152E7159P264J5294A3502a47533E5717d2112j98370
605b40482A60235l4237a42318A58785n349a77443g0582G7956a33224L3311A88600
617A9439g2635A70816A5030a16357f679l7644J3163p318B5264Q0281c8120G0308
630H6911a61463C053J4204a58034E2426K0734d869I8524C8100c5876j2518O115
642d2279r924j0966G2226p644A569Q9564e926p4819b8459k3337a8462G345O3809
655G1154j879d3029E7478c344j38568D5301F297f0470I2570B1171a1344A4601
668b5690f710n0130C2723J4571i9605G5812l0351a32796H7035C7886a10892I5164
681E6815a16897a053G3271i9252c6141A76288e1450j0645A84290a11990l6586
692a48576A26234f8456o148A42097F1536d0116c350E3182a01233k3906A25265
704b1528m8715A97671H760i6082F4235c4499n6931b9113D5866o324c5666H8009
717C8943a07376C8807A4980a00355D28N3816a0925j6328H6294B2586h2240H7278
730b3304j01984I4948d0150k2228A31038b5493e17E8354f9892b025j8173q746
742b8944B0920c7918G5385C6716g2843G4193f204q8927E1835A4784f5152B8056
755G9738g2809c5694A42396h7635N323A73201h0720j4019A25463f2662K073G9556
768C3182a5334o51H3361d7843q1679A07269c5761n9350A67030A0181e6373H4014
781c7575m9822b0928A9892a1168c008A11964a297m9311F3010g3400p014E4339
794E717a7683B8746N8177d4020l5963A29646g5953l9496A98771g7809n1681A92192
807d5695o8455A15468C0211h0332e507H7891g2738l4979A42638a0710q3313A49280
820A7084i6581B8962A025g4316L4650H4686B9031b2242A01151c3414l6962C3024
833a06378e175G2646d6796I0998k5098e6234B225b8550n493m3013G612J29601
845A37213g7116C8785J47678a73542g3985A33938a44822M9681A63409D8399i6613
857A08290P617b09613c6143A47650a71552e7849A95196I892f6334H0672J0835
868I1507a67429O4263A83750a31923P632B99550c7038j13793A95256b1919j56020
879a77939B4905M3084e9285J9620A49182A0032a17888I5978E573a16907C4514
891D1498i841k2583B6292K4317g2685D016N9960b0104P471j3691C4633c0863q6617
904a17480A36344C8492a20801A69503D2987a70299A7850j331h0351L2938A14432
916A29888a11604D8624R0494b35639a05612A55140g5465j1430B13418q7251a77309
928B6244J04233b68355i2469B30225g3948K7057B17974C8767a66026b1080A00639
940a71593O6043B69625c5006r5857B37775c2767j63644H2785A5344a01207B2698
952A12663B64g0729H1888a0998j05027F3462B3209c8036C6309a994B667a4666
965b1588B3186i75G226e354A9036H311a00484F5731j0627a41761A08889j6243
977I2646a51773E4832N089a14553b5285F5700l0610g4199E0203P7801a58708d7459
990A52451a28174M5339A79197A4189a21434H7055J272a79978a4436A60570a36249
1002c3782A92711f2991k3832H1211I913h9002a4041A12820d8046k0382A42529
1014f4128l7117A20730d5364P881H5214c0919B977a126m7532
1023d8658
##PAGE= T1=0.001664
##FIRST=     0,             0,               0,               0
##DATA TABLE= (T2++(I..I)), PROFILE
0@@@@@@@@hHhHa6A6a6B4c2C2d3E6f4H0h8A04a20A44a75A97b20B48b87C39c83D24
34d75E36f08F83g59H44i38A044a158A283a418A565a729A906b102B319b558B824
52c117C444c819D243d728E295e960F758g737H968a0564A2732a5845B0718b9431
67D9716b20637a4791G1762b91197E80014B25386e14580C59259E0598h23877A8927
79B51232n5937K00076b45513C27935K43411a407705c28942A224665a284213F676
90B437095a491241O32196B758231a940086n39555B806930a61554j693993B289336
100D14882a656425A010613b6470j496643E55265M2971c24109C74496j31817D2952
111a155p35515e8595D76772d34368A56843M72734c43672e3542A58771d66196e0332
123B62005A0219d1562B6293K30004a20592k79797B27046p7146a73847A77478E3905
135a18879A03427g3411j57639A6579J59901l5012d0672j15241A58331G3498d89035
147D4944L70335c81602A10127M46120e50504g2266F18582e54696K06285F19217
158h6716k26552D07898A28236c78834I3868R6090c96279d4165C78831a55428K5804
169a29624C47133D1158c10481C7324J00819c04949a3987C55152a81386A8502L68354
180C86856b89224O9139A82134a59277c2069A27022a5099B11244D5642b50611E1585
192B426b37562A38833K164a80385B65947q3705d54599G3605J03449c35343B00273
204I9432b30351C70019a26804k70992D27126g5060k44153D56770f9006k81485
214c50491C77536h2279l46477C81013j89979c20938B26088r6577b96056E2083
225i0715q0850B76658C6415c1058B04838i1485j9852K1889r8440H2263J4315k3039
237G3539O7879d8061D0100A2374c01412e8664A90000a759m618A39539C7889h8092
250a3729n9923m5184A13233p901g7377c6935E2799A5965a44049A0841J89859g4392
263B1878R1597b53775G413J09315b16568A44858R0057g0395D6205f0612r1924
274a52536a8897r8527h013A79480G8405J8374l8140a88139h5323F1166b28064
286e3419C47336d1373J1566C02274b23518P5254B27088b91168a20150C14604h0974
298b5271A92728e5032o396A5916f5710k4834a4688F1570k5958C24L9976J02457
310A42757a5670k06974H2827C3754b73455A73570J4481a99570A76707k9783b78294
322b5227I6614a47583P0470A59856o4247e5710H0161B0934a59928A0692C985g5769
335F5567J9521l7946c4949K380C2972g5194H865C996g4131A61668d6092j16375
347a62467B30606d2215j36593B38651d8302j73620B01514A3898b78085A83275
358B61757b55427A7272K74405c12190J50226B68158a91925h2808C69371A4433
369a91312A06866m5606c05275h8069B39202i5255B1896K85223a35067N7136A27482
381b08391h0171H5271a5525A04185C4225b4587G8308f9706k3279E6641c4645n8742
393i3387I1210B8444i7186A57423C7874a47261A81935e6868j45117A72489a70806
405i9917C57778a24441b6844C49640b24697J2299A64712a97606Q074C05931A34065
417a60331B18133o4538c81622i6775A37625a97586e234C02226G9024a05374H4402
429G3987c33837i7513B64613a59385b3098C39502i4434l3439I4323h6421k990
440h9411C2079M8160H668d6109F7045a8050n2797C7348j1788K3459b2994o028
452b9022F6329a26698N4517A30743a5572i22I9482F520g8064J2567D1607g4944
465i5180A89602F9643h1270F2949B6562g8069m5957D8258O3309a78584A02212
477B48584b74965b1529B83276b37945N5521B90648d646k82178B11388L260c55739
489G4192K61029c49363i0854C39684a89431K9695B67330C3744a76214H0751M0469
500A21220a76062f7514A21235f1366h969H5883B7573G603a09134C5240N707b05126
513A09485N6488a49646F8703J5363a12909a9051K237A4145P544a6067I9701e419
526a40274D8123L7006a25470c1558B12715g1283j12728B05672d4400j82383B35769
538H7310a68844I4784l644a45433j2807A18291k8231a88271A87472O1504b88395
550c4377A55150b70093a04653B51908C2192i1716A98851q7970b80095f7381A11420
562a54584a7453A86281D8243i553C6218j0787a41816K6643A12490b4332k8544
573e2876A26330C4374a2427l5070b0346F3069a23245A0757J34773a64482A15J71746
585A71861a15112b2259A44143a0279p4017b933A0448i2563c3774H7712D0729j2701
597B8028K08J2446d2209j39132D3054j0325a73581A79882N725a48192F9315K2279
609I1594a85119P6483F2291F807g4108A45620r137a48671D9588L5185b11328c5614
622G1403e6471C1558M8027l0696a835L73A3064a17147e3334D9472d9200C6850
635A11145B6757D574a4601k5338n9617c5261D9601e1148I3309L6951h9743D4387
648A683a72469B7117E334b9428A07134C5311j3682a1687m8891F918g7690b3530
661I9752a9163A3377N6669c9900j0405A2962f426n2636E8443k9a06292F3751k667
674F1084a41885G8707k3694a16983G9712C5225a02504c480D1649e526l8510A03283
687E0144a50435H2768A8292b23912A16816j9229a37822A33887k0834a45237c0175
699E7836a07147L4295A47750C0635e4356A32779b754j23384F334b3043j2994a7880
712E9005M9133h1032B9588N3734a76133A7271O7277a37721D4538M6683d2917A9346
725C3980A285d7620i631A9053h0699B5253L2778d8310F2352k5484e2634A146b5337
739b7862R776B0625J2799c8923H4018B9760a13600F9455h041r8943G9530D472
752d2686D7822B0691a1433m1195F3584B2607a39717A04427E0632a80404A00238
764F4035a32969H3556N124h7439a9747F9397f4898l6400A03489A3148f8870A32504
777A2717h5115B7586d5881k587a8482D0624L4697d9906G6588k5937a58830E0829
790E914a37425A18686E4010f9197F9647l3573f6800J4473E4463f821r1384A15970
803B7501a46051A12396n5401a38592D3664N1641h5961J8336A19885c0660j15711
814a46371A69116D3513a53577A46768A2307a53465E5815a5877k5164B5667R599
825C5266M7595d0782a3925C0463a19991c695B6821d0264I7968C4193a2173E5603
838e4318k7176A364M627e7908D1839J17977g5378c1814A52469a73896N6816A52984
851g9792K2682A53554F5469f9519a9986A02299a37921j2578B10818d3266j03852
862a47118B53878D8128a74899G6346k6188a70622g5821A61260a4735r9814B16270
874E0110b10579H0067k3890a76375a6277A48047h101q3886A49857C6055a94126
886I0808D1141a53629H0859l5010c5734B1450c2277E4887a4486o5926A01684c146
899h8658C5011A3423b9357l369G8931k406i4649D1896K5237a57893e3729H8788
912f451m5281A22057J5820a64730c5147A29723b17985i4319B11564h779l7539
923d6318A43146n5337a59425L7680A42227a22614m5795C05584E5407a80245A97282
935D0974b61173a1183A18263a03534M5306B30797C4394a68967A15052B7246b06773
947B4434Q2097e4261b2657A34993B0822a49493G3449C5852a61154I4883k9960
958F4923i1690G2399a5554k3029D6598f3549C1448K0083e8469B1222o12c6689
971b8399C0690K6464f6671A7624Q4483a02502d6306H9904e3696j3362I1928j3423
983G8505a03377H526J25858a63196g9925A83543i3887J8305A75292A0622a03694
995A0393O6393i2294p261A82307a4005j36023A97948I894a99702A03891n0469
1006E3422a28962B9024P4080d4849j1279H6317b5182o6286H0407A2893d4979D5800
1019d499o801j6910Q750D5243
##PAGE= T1=0.001728
##FIRST=     0,             0,               0,               0
##DATA TABLE= (T2++(R..R)), PROFILE
0@@@@@@@@H@HhIa6A6b3B4c2D0d8E6g1G9h9A10a29A52a71A89b19B54b97C32c64
34D12d65E29e92F54g26H06h99A000a102A217a344A481a635A801a986B191b415
52B668b950C271c640D063d554E139e847F718g825I278a1279A4207a8882B7464
67d8031B17350I716c77644B14583c55960K4970F89328f7138k07581G29415a30279
79f23778h8634j59534B57399m6544d40151A020704m26904a532066D15299K28746
89F44045b123454H02330J140232b186739F72683K181963b660665a304317B378912
99a477483L30096B227077b88518m80939A403240d02020q30329D22562D1973c22579
110C18997j14234K12368A20488f79576I1540Q3881f12825B66849J91013b66953
121B42892j00615d57249e5732A53761e5667o6952A13343J99716a72988j04420
131b77408A58361a0360q4444A40438C3826g606A30344a4737k34068a07228A62063
143A34256f7481R030B81097D1031d87536A28549P8786e10194C04464J29915f20689
155B24417L46753f75451a76719E29008c10894Q6240D92155f648k77755C07830
166E6598d20275G5068J18417b29177d6280C05698G7381b32366A17473J2139d15311
178D1885K12403c50565A99520K10484c22243D581J24514b75980C3297b5197o6056
189i1253C39510A9144a80974B11236a15294j60746B19816h9119j23925D73784
200C5116c49275B85182i1193j61852B97538b13778c0513D70498c71478a38372
211D12430c55366g7930D33144b70173i2976C89653b72817l1368C32167a748j93005
222a94753B78999G9762a18561H0482a92122M0568A38061c8677E2330J32080E0072
234A3310a35209k1751e5743J5439A14713D8547B1343J99465b0799k13851e5011
246C0033b2850n033A15201m129d1502D8519e4247j34036A07066j174a11799F070
259A06725d9144j03910D0486L1511d9748A51706C7767a74204H2339e6729j54678
270b11407A01731J4209m8887L4175f515r68q0795q0251e4683A434Q0845Q9928
282A72207H0846f3830A4641M043b89740h9365B12264a31010G7863K36427b10851
294B9809J92957c60049g9124B17859a70578H926K01556e2155F22J05590h5504
306a06348C769d4435C005i464j2891B44970G10b04752B29020h7395k39562B60535
319a3527j92468C44117F1428b02860A24085E575a75524f6960D8307K016d12I5579
332E6638h9161a1113M881j01693b4047A20580C0248e0698I2574b5709m2393A05470
345a40627b6883B28730b09033d3380B57526b08494b1383B54110a80285g7824B14511
357a21917j15875A82895l2835b27281A38252J39261b93584e6572B00181c07033
368i4871C51067b5521j14435B71175E6948c43844B2721M3875b48776A56336L4153
379A90489a28234A44980E1560a65446e064r0360b116I9136f7869I4781K815a00799
392B1641J9934i2800c4510D7137f6572K3571A32917d2332K0894A90364a00269
404c0429A08197b83145a2019A93935b00846A18236K01808a50420d7012A54527
415b59454K767B47226A3402a95122C91288A77502c40267H1260C0964c45908B935
427A92727A1725f14A93593q9559b92260d6898A52412b57638c56B98494g5767L0444
439d5323A32007g4717n9775D2653J1083f4031C9720R463e8184F162d7774B1411
452A05653i7946G3469L4124b18085F325O8294a20278G3026J7233A1453l683d4310
465C8255a04587m1266A45014D8166h1296A07027m909a03654j0358A12857c3171
477a96732B01414p5468b41184A04190J14601b26857Q8198B78330e8810k67028
487c25838C05769A31193d30927B65160q019d37620A04228J51725c07577c4674
498B11684e4122k9945A09385j7315a14740e2204F1772e5177j386F4942L6190d2732
511e6196A33057i0660q0507A36287H316f3362I7345B1810E808e2019M206F4677
524i1031A0446J58482h1981L034I3560G967a22956C555J77205h5910k7909B07370
537a09853j05338B18419C7995a61901A50013O456a82817N1822A59048i3536j00765
548a94301B76042A36414a74371A17842l3773b48742J20047A44959b4076j09816
558a33892B84458j23636b64075F3596l19b68959E044R7559b1497F6209K0767l0613
570E6363h1951j9266E8928e0143l5496H1541J317a8307k3226G4552a0016j18317
582a28333A01737C0964a48687E9001J274h4757a2098A01196m0541h1542C3469
594F0143a66470c4594E7865d7244E5782J0297J3569A5521a46274E4180d1541j97766
606b39307A57696k9622a39878A56027j648a76175g0723G7914a33197L3646A88537
618A9776g2774A67629A6038a16878h665l4385J4419j0487B4193Q0809c7708G2408
631H7050a61117D712J2047a56769E3800J8832b782I6547C7089c5164j1247M268
643d2143j0026j0458G0094n766A370Q9261g286p2318b6993k4450a8265E495O3664
656F9159J715d2335E6571b308j38141D3707G102e8026I1329B0493a0814A6420
669b5799f098m9201C1731J6413i8304G5509l0189a31553H6361C8157a12015I3220
682E8638a16785c138G4797i9135c6150A75343e3367j0622A82337a10610l7333
693a47943A25955f8028n989A40734F2266d0204c826E4669a01905k4972A25887
705b1874m6791A97267I626i6538F5019c5275n5239b7470D5003n897c7083H6462
718C9201a05980C7720A8175i9478a92E4704a1663j5335H3935B4157h2405H6255
731b1144j00827I3495d0347k0374A27063b4510B361N5936g2096a260k1420o578
743b9258B1528c8180G4433l6770g0143G3848f356q8158E0076A3822f5977B8078
756H0167g3238c5069A43411h8440O725A71755h0515j4323A25147f2441J740G6230
769C2600a5582L07H3976d9026p8162A07040c6374n7829A66268H255e6675H5229
782c8337m7210b0490A9003a1070d947A12541i50n0514F3059g1844o946E4024F450
796a9468B9688N8495d3898l8366A28505g6805l9103A96841g6851n1705A90833
808d4724o8585A14846C0137h0288e745H8533g2255l3744A41567h760q5191A47792
821A5730i7019B9311B785g4297L2816H4899B7773b2720A01299c4974l4318C3520
834a05765f131G3302d7236I0734k3500e4173A859b8596l806m4827H680J26452
846A35132g7808C5256J50077a71332g3532A34560a43875M7870A63803D5580i7404
858A08621P676b09225c4925A45542a70837e7963A94429I965f5504H0273J0393
869I0666a67060O3422A83404a33411J1196B99072c7383j12915A93812b1908j57005
880a78913B4737M3698e7558J8870A48263I891a16827I5529E216a16505C3998P842
892D1840a1475k1640B7508K2908g3030C195N9394b0301Q745j3018C2912b9018
905a17011A37249C8446a22740A69524D1919a70022A7883k45g9330L2941A13964
917A27142a10837E0960Q7747b33770a05554A54496g4898j3506B12431q8387a77016
929B7791J01145b68355h7897B27970g4480K7612B17962C8091a64957b0186I9166
941a71550O7790B68328c5121r3462B38283c3474j64208H4589A3300a01583B2626
953A13054a585o7366H4334a1363j03594F3916B1531c6508C6073b766B570a3919
966b1621B2091A25Q788g167B0146G667a01400F5740j2681a43486A10208j8560
978I1648a52931E5289M083a14917b4812F7311l2034g4590E0843P5806a59086d6437
991A50256a29714M8588A78050A3892a21375H6336j4a80600a3115A60224a36790
1003c3415A92571f3514k2539H1205I870h8607a3570A11328d8636j8804A38857
1015f3239l4838A20004d5111P349H4116c1209E079a352
##PAGE= T1=0.001728
##FIRST=     0,             0,               0,               0
##DATA TABLE= (T2++(I..I)), PROFILE
0@@@@@@@@@@@@@@@@@e@hHhA5hA1a6B3c1C1c0C1d0E8f3F6f9G9i5A11a20A33a46
42A65a87B06b30B52b79C07c37C75d13D53e00E49f03F64g31H06h85I68a056A139
63a195A164h76b98E502f4688l45313B6195K3113b74414E66347B32387e20127C63790
77D1636h14917A6840K33228n6162K06575b51124C30938K34853a404075c26511
88A223158a282993G766K420221a486205O32607B750078a936483n28348B797165
98a60608j686660B285455D14209a650589A008010b5650j494665E53536M5201c25064
109C71170j25683C9744d341p27054e7406D70341d32678A58301M68267c43896e1192
121A58909d67425d8831B61408H454c9994B8444K24361a19266k78935B25683p4774
132A50909a75720A73504E7429a19629I8167f9413j59398A0882J68709l6372c9788
144a55487A56885G4405d87569D5006L71590c80191A05446M50510e45202g6635
155F17135e48508J97311F15852h4305k31614D02539A29381c78939I1585R7990
165A89575c96835d5819C76779a55297K6389C46101C8985c11212C9105R8490c03852
177a1761C53887a81524A9258L65023b90376P3957A82032a61704c0941A27803a7755
189B13262D4736b52680E2466C411b37021A38343L891a80717B65825q6526d52153
201G4923R8623c34304B01762I5584b27236C69040a31022k65429D27641g6871k40469
212c17340D58566g1883k78819C78994h2441l47999C83976A91732c24083B27647
223A31738b97412E1917h6331q6497B71887C8147b8943B00653i1729j5262J5352
234i1639r8587H4943J0914k5147P6021d6655C6200A1316b97843f3390A87955c47
247f792A40108D0721h7377a2826n9941m7003A12058o237g5660c5225E2109A6851
260a44246A0109J89832g6622B1228R2265b54399H888J07069b15454A44431Q9288
271B33719g0769D9307f1052r3853a6957j00310a0929A80188G8452J4594l3653
282E9393a85135h6001F0858b23767e4444C46093c9748J1574B98270b22623P6604
293a46019B25332b92033a17793C13567h1793b1644A93218e7401l356A8071f8404
305i1457a4831F1719k7094A244M1255R9105a5672k05486H2817C1641b69942A72785
318A85035a95893A79030l6775b76460b4878I3693a45516P0211A57505o0384e7886
330G8016B2800a62283G109k089g7934F5172K4511m4481c8069J0358C2381g9364
343A1274n352g8696A63912d3364j22406B30668d0708j43236B37918d4871j79110
354b23981A98767A8648b75708A79116Q5754b53257A3924K77397c09021J44753
364a64268B66934a89904h4276C66801A4991a90672A05432m6435c01533h8425B35990
376i4590B1527K81500a34666N7253A25098b08376g6090H5743b0218A05786C4262
388b7211G9816f9484k6646E8893c2846o1871I2697B8827i8841A57742C7456a47662
401A79894e5638j47690A72645a69230O8294C57294a25270b8364C52165b22886
412b14044A65612a95315L645C04184A36527a60447B14833n8250c81038i9250A41659
424a96127a0106C02119H3804a10388H3077n847c35256i8171B66374a62249b5161
436C40892i2630l7574I3535h3340n037B8275N2734I045d9533F6449a6437n6642
448g3079C7003r528J9541b4357j147F6305a26939N8048A33375a7983b29A01487
461D752g7745J4534D0281g6080j6401A87834F7286g8681F2890B4410g4978m9531
473a24509D6698O6531a77719A00011J50428b74989b4924B83839b36992N3683B89327
485c147k85196B09839L843c55269G0924K63854c49267i2031C40674a87884K7539
496a60345B68176C4245a76904H4110L8942a75163f6273A20750f2399i825H7357
508B6677E997a05789C7255K299b05277A10869N3277a48773F9408J1800a13643
520a6988j482A2572J0511a7184I8717e927j32278D8564L7289a23957c2918B11605
533g1701j12780B02336d3895j80590B32341H8407a67145I1898M84a42281j7319
544a59600A18320k4528a90040A82759O7224b87161c6732A56504b69705a06403
555B51018C5021i3124A98105q6762b80796f8340A12310a52246a9133A86177D8771
567i522C4992q044a39415K3669A09502b2986k8487A23103C5744h502m0377b0173
580F4369a24230I339J37333a63132a385A71049a13677b5043A44375a0518p3441
591h3959a759A1196i1197c2583H7366D0063j0299l4J0789d0927j38912D3732r683
604C4049a72573A77532Q961a45799F8882K1928a82482P1907F1658G708g4447A44747
617A37673a48705D6799L8904b11352c7221G0998e3391B9851M9231l0051b309j654
629c963A2055a15507e3009E0132d7338C7166P4254B6354D794a4931k6525n8382
641i9838c3287D8239e1344I1989L6178h9061D2654i57j68421B8309E265b8434
654A09111C2737j0384h832n1923H385g8988b3803I9002a8479A1040N9866c8746
667e3102A1011g175n2169E8055M56a04501F5015k393a40696G7011k0079a16755
680G9245C3814a01173b728D3366e775l8174A01681n0811a48968H1656A8327b24018
693A15253j7648a36544A32344j7284a44655c0454E8484a05967L2036A45251C0098
705e5931A32415b500j23580E191b2608j1756J5555E7979N0718g9138B9383N3135
717H2518a74652A7388O6638a35921D4496M5648d1238A9342J3111H82d9360a2542
730A8727g7990B3565L5766d6898F1976k5709e1505B046b4712l061Q808B1839J2844
743C4683c6624H1909C1471a11752F8339h249r9766H0934D038d2377D6771A9575
756a3143l9353F3270B2053a41073A05315E1470a77177I9516l5699a32727H3321
768H8209h6706a8649F9142f4155l7527A03200A3496f9299A32433A1559h2841B8309
781d6296l047a9868C8430L6967d8861G3623k1853a58963D9275D009a37253A16926
794E4653f9488G0440C4712f5036J2542E4203e621r2708A15059B7473a44361A10722
807E8217a38330D4868N0607h5989J9843A20223b8608j18201A69246D5251a54845
819A47334A3279a52683E3641a3345k6849B5935J0327M5786d0714a2296C0474a19173
832b448B6789c8909I7198C2298a3970E7716e3639k9540B156N113e9258D2510J18411
845A60921g5532c1561A53800a75099N9242A54306g9709K3703A53604F5550g0863
857b0454A01751a37868j2380B10031d3113j02557B51592D5932a75150G4839k4094
868E0745a70646g4470A60688a4790r8852B15248D7490b08245H0534k4681a75868
880a7090A49433h608q1353A49285C5656a91799I2199C9742a53741H0804l6438
891D4366c5435B2827c2723E5254a5381o3906A01414d106q2112C5051A4907c0846
904c2321G8546k383i4781D0676K4383a56744e4529I0002f366m5967A21762J4916
916A36678a62513c3937A29467b16795i3278B09805a0951l4510A42003n5961a58798
928a20470A40151a23079m2405C04256E3714a78176A97553C8154b61383a1044A16667
940a04095M6915B30535C3510a67051A17271B4467b07878B5744Q1345e6140b3255
952A36292A7807a47584G4319C2690a62749I5306l0681i0663G2797a6752j9660
963c6412D7349f4278B8525K3325e8912B2726j526c7356N925B9677K7787f7240
976A9036Q5521a04787d4899I1356e3921j2971I1404j3853a03803I326J25821a65841
989g9440A83921i3086J9795A74453H361a02271A2961O4594i2389m798A80865a4736
1002a47263A96306I131b00800A03977E1587a29180B7979P4983d4226j0366H5888
1014b4359o5581H1225A2881d3414D5972e908l916j6184P378
1023a8630
##PAGE= T1=0.001792
##FIRST=     0,             0,               0,               0
##DATA TABLE= (T2++(R..R)), PROFILE
0@@@@@@@@@@@@@FhHhHhA0a6A6b4B4b4C2d0E0e4E5f5G8i7A06a10A23a43A66a86
39B02b23B46b78C10c41C75d14D55e04E54f12F74g42H17i03I97a110A234a378A548
60a747A988b281B640c083C596c999B810K5314L36760b3179l37812B04113c47274
74c36910F94559g2375j95392G22762a27814m94087h7656j64685B63302n5592d40239
86A020071m29631a532367D17460K24125b117735H01384J134011b181545F71619
96B844285b652295a298319B372580a473304L28909B222067b84871m82553A403376
106d00166q30814D22166D5989c24981C17480j10031K04175A16813f73171I3617
117A71251f11373B69023J84480b70724B44700j01760d59392e5215A54505e7973
128a19693A13103J98395a70821j05488A58159h052q8008A40682C7489a0031A28090
140a0077k38918a08625A63784k9474f7458Q575B79101D4117d86103A24929Q5340
151B10269e06700B99586J38817f19033B18242L54169f71375a80846E28244c08861
162b23258D89095d386k81086C06559E8792d19232G3263J21625b28087d8445C05172
174G6618b33158A16951J0437d15565D3300K09459c49720B00727K08671c25677
185E256J24358b78821C4497b5212p0932C39483B1600a82396B12481a13782j63303
196b77085B19389h9753j21656D71647C6508c47369B84877i3669j56652B96741
207b14286b8294D68617c72216a35143D12549c58355g7011D33105b71349i2518
218C90209b72567l2034C33434b206j95002B79554H1511a20950G9715a87115L4681
229a52434A33376c5758E2712J27704E0127A6356a38927j8105e1772R081A11079
241E3957B1175J93044a5767k17722e8396C1034b0818q022A14814m77d1527D7322
254e3086j34856A04822J422a12152G219R8444d9070j00504D0285K8180d8269A50564
267C5693a72949H3024e7481j53022A04492Q712m9300M2261g522l071p3959q2565
279a67117e6989C799Q0347Q5523G9972f0557A1836N948b86730i0220B09912a30128
292G8300K33491b09812C0621J90267c60829g6920B17879a73117A0399J98473e2741
304B785J05329h5098k0730C817d4436G82a1338p976B40741A085b02707B27573
317i0205k35736B58189a6465j88116C42796E9250a99973A22672D736a70904f5538
329D7975L866e002I4103l3845i4326a0324c595j09377b4680A25712B9161e1858
342I5445b7437m4759A08516a40060c1441B31475b06430d6168B59746b08009b6922
354B53707a77790h0650B11126a18591j18395A80909k9854b24293A33593J42977
364B76570b91586e6979A99594c05246i3983C49158b5477j11203B67350E5008c39173
376B3697L9291b45471A58715K9538a27743A46569D9611a64684a518r3583e363
388A03135f8436I3408Q491a02697B3005J8506i3423c5955D7784f5763K0204A32630
401d0681J7386A88854a00464c1576A09047b82884a2863A93946b02533A18063K01349
412C19412a49379d8932A55525b57696j441B46620A6443a97363C88915A81119c41730
424G8083C4696c45249b497A96230A4316d697A92873q6855b94143d9841A53408
436b57183a298C00146g4068K6693A33269g4662o1174D0444J3310f2119C3731J5985
448D9716e6301B291d7714B3382Q0630a01290G7054L1134b20942G956O8133a22892
461G4554J8562G898J32d1391C7551a05875l9351A46674D6914g8593A06892p318
473I9574a02870r437A11847c3686j63120B01986p6053b40886A04807J12249b28508
485a38203B78409f0516k64670C06182A30374d31580B64832p785d39774A06511
496B56713c07474c3567B12961e3850k9780A08795j6794a16126e1066F5384e6730
508e6441F6454L2780d4900p281A33271i2677p7369A38077F725f3315I8424B0355
521D974e1320N585F2329h9803I850J57493h2536N764I5746E284a21602C186J73721
534A76907h4790k7443B05651a10343j01702B17526C7934a60353A47977O601a81113
546a31653A59226i2757j01420B77838A35435a75270A17419l4650b48914J21134
556a27780A44712b2979j08662B84309j25869b63412F5033k513b68267G445R5180
567A02625b3199F8348J9223l2959h2958j7326E7081d7835l5664H1449P4a9157
580d3423G5468a1311j18343A00809C0533a49315E8648J668h5722a0810A01873
592F0507h2326C5581K4112a67731c3080E9233d8307E5522J2336R310A4996a46392
605E1473d0996j97218A55817k8710a39917A55333k959a78249f8839G6388a32626
617i8258A86589B1211g1975A67127A6614a15458i048l4634J2156o883B6989P6368
629A03357c7986G1602J5740a62510B789J3711a55478E4308J9050c400I7925C6871
642c7131o545J366r388p180G0012p339C448Q5407h725o9312b7602k4581a7140
656F377N9588N994d1049E3221a392j38365D3043E771e7216I0939A9279i996A7045
670b6570e790m9360C1495J6775i7951G3928k7310a31563H5974C6712a09249I3849
683E6119a16887A27P3491i8331c3679A72195e3239j0171A82611a11135l6011A26544
696f8182n334A41706F1754d1285b081E3378a01206k2273A23631b1141m5747A96991
709F447i5960F5620c6307n4565b8233D2742l301c4492H5937C6170a04225C6111
722A3898i7428A806M9840a0475j5294H4257B2461h1390H2648b2064j00256I1692
735c9229j9064A27473b5905A555N4484g1905I15a9696j2336B2287c7495G3549
748C6344g0971G0165h070q3144E0773A4843f5292B9650M8726g3069c4557A41243
761h7596N399A71237h2653j0969A25865f4540M776G9067B8904a6240K836H1444
774d8038p5782A06383c6269n5285A66864H227e5353H5621c7674m6915a9563A7218
787a1900b728A12127b96m9356F3416g2858o033E3984E462a8930C1059N4024d3877
801g9961A28840g4438m1208A95727g6594n0849A90988d3711o8898A15519B9023
813g9970d813H7222g1470l3847A40025i055q5187A47095A7007i7340B8797A772
826g1084L3307H3672B7083b1989A00778c3015l5022C4409a06551e059G3235d9399
839I1635k6265e5723B907b6505r156m1304I274J25973g8141C8700J46729a74656
852g0782A34787a47088N1424A64315D5570i6202A09568O106b10375c3262A45626
864a72983e7736A95342I749f6682H0338J0270a66502O3679A82392a31857J1137
875a20720B98686c8953j12046A94027b2490j56425B6447M1401e6899J7994A48294
887A0540a18382I4124E650a14972C4735N912a0177k1469B7242K3011g2488C323
900F3817b1602Q952j2209C3438c0919q4408A36206C8289a22915A71950D1536a72784
913A9364p31h2461L5167A14674J1695a12126E0318Q5861b35151a02849A54706
925g7400p884B13174r0245a75886B9158R8572b67705h6927B27433g4723K8638
936d6085B17693C6770a64566a9659I9421a69972O7730B67486c3289r3609B38040
948c5162j62425H3235A3705a01152B2504Q8409b008o6725H2353a2139j04652F3261
961B1701c6003C6098b238B097a3619q265B3259A246M376e509B0559F678i9455
975F7066j2221a41872A08506j7422a52295E6997L994a16174b4764F9165C4048
987g4258E0772P5495a58398d6390A49762a29925M9096A79487A2194a20343H6996
999H6462a78597a3289A57265a36004c2697A90711f2788k2802H1155I406h7214
1011a2653A11320d5550k1600A40745f1889l6151A20997d4716R426H4318c1561
1023E061
##PAGE= T1=0.001792
##FIRST=     0,             0,               0,               0
##DATA TABLE= (T2++(I..I)), PROFILE
0@@@@@@@@@@@@HhHhHhHa6A6a6A9b4C2c7D0d3D4e5F8h1H6h6A01a18A36a51A62a78
40A98b21B48b71B98c29C61d00D40d86E37e91F51g24H05i00A008a138A295a491
60A737b061B498c132D103e748H974a7282H6285a3888m12001C8146M607b68049
74E61608B34253e20429C67385C8497h09045A5006K34855n7003K09365b55371C33611
86E65130a403740c26497A222417a281134A2804K408172a481278O30495B740095
96a931326n24325B790602a61754j682203B278737D12875a647670A004622b2729
106a519886E50769M9222c28951C67613j18950C9673a1831p13504e5715D64526
117d32065A59902M62342c44580d8324A61327d68470d7038B63470F373c7653B7771
129B50407a17122k80577B24519p0556a75351A72573F0090a21294I3937f4750j61662
140b26412I824J69369l5729d2479j12433A57210G4674d84886D0634L75929c75721
152I9941M57830e41433h2226F18006e43925J90280F12500h0327k35507C99614
163A30151c77121I0066R8687c93028d5269C77821a52731K3136C43905C8088c12082
175C8104R9674c04662i017C53029a83353B1543L62883b91777P7541A82002a62701
187b8138A29325a9792B12656D7510b54103E0994C316b38160A39016L782a80959
199B65847q7943d49929G5157R6287c29892B02779I6209b27112C72047a32077k64066
210c96143D29698h0432k38220D60326g1728k77954C81462h3967l48470C83974
221A90702c24144B27861r3650b98971D8579h3107q7352B67707C9222b4764A96214
233i2201j1131J0172r8147I1602L096k9077Q3812d5345C0621A4976b93194f5876
246A87549C265g753A38401D1230h6766a4175n8465m5144A10341m999g4087c4462
259E1024A3478a40648A0165J85920g4153B3890Q4990b52069I380J03151b16195
271A48330Q1940g4097E2126f0024r8352a3099j02055a5168A81222H2987N090k8366
283E9711a81904h8677E9013b20910e4444C42830c9480J3444B95879b22637P9532
294a43105B26903b93764a15557C16057h5838b1124A96114e9284j161A9981f8029
306i0243a2697E9169k4469H46M4266R5557a9420j96582H0650B7448b67810A73246
319A80281a94332A79063l5563b75900b3974I1884a45445P0480A56368n9266e6315
331G5661B4055a62297D798M085g9431F2739L0636D4030c9897J5507C1359h2680
344A3417o317h3002A63730c8620j31469B31004c4753j52912B36344d0727j84640
355b25367A96033B1463b75100A74929R1617b51733H658K80166c04719J40847B65462
367a87303h2957C64889A3731a88006A04853m6747b98338h6949B33295i2229B3448
379B99176a34370O1349A22549b08072g2696H3054b1165A09162C3856c0582H2069
391f8860k8438F0302c2336o3171I1960B8568i9131A56888C9551a46118A79627
403e7674j45063A72897a69466O9272C57896a24072c0169C50836b22221P991A65170
415a94127L04C02875A40196a60693B09987m9504c79203a03667A44651a92650a3774
427C02934H6290a13041H2599k126c33511a01318B68571a60622b7564C40670i3794
439a31423I3812h1932p501B6789N5056A1090d9706F5803a3636o1997C5693n436
451C0257J6028b5560K951F5941a30683O2546A35481b0708a018A03666D383g7945
464e8881C9245g6250j4937A86192F5308g6806F3458B2483g4142m9118D8220O5710
476A13930a77853A00030J49960b74764b4344B84861b36998N2113B90761c458k85370
487b88828B10390L264c55859G1188K64267c49133i2528C41244a88697K8839B68446
499C4848a78873H3646M1757a75997f6533A23923f4207a3136H8465B7728A973a03523
512C7803j98b01936A11250N0623a48941G1174R626a14566a5186n81I823J3134
524B2957a6861I7571e573j31122D8564L5129a25015c0325B08315g1168j12389
535a83557B01300d2344j79910B32986H7001a67123I1868j102a40205j8720A17459
547I4705a87407A83255O6405b87667c7831A58135b66630a04363B51463C3438i1437
559A96868q7001b78474f7742A11922a52390a7882A83687D8534g868C4835j0953
570B3882a38126K3167A08977b2306k9711A24500C3197i315l9772b0511F5601a23204
583A0020J37752a66210b706A74169a16333b5072A46875a1318p4508a233A1754
595i2908c1161H7944C8471j0719L456R634d4077j35130D3357j0141a71555A76631
608A84252a45011F7948K2455a82070P2713F3048G833g2032A43510n726a48256
620D6295L7234b09634c6553G0829e4867C0263M7598k8762b623j066A5004a15444
633e1950E2212d6305C8128P1535B4853C052a6373k5692n5454c3995D8643d9239
646I2438L4332h9523D2142a740j67044B9215D794b8459A08527C1093q634g982
659f1423G550g4318b4252I7593a7433A0295N8755c8149j1849A1272g802n1691
671e9493E8282J276a03997F4228l127a40287G8059k2298a15802H0693C3659a00649
684a649D1814f336l7125I9641D8461a49192H0938A8456b21542A15792k0116a37404
697A33272k1356a45244b8835E6800a05901L3472A46014B9494e4972A33344e987
709a25332H609b4003j1534a6840E6850M9852g6749B8029N3379a73613A7750O5333
721H3083a35989D6695M2072d2422B2081J0131B23d4864a2062A8258g7398B3516
734E7977d5208F2133k7358e0525A394b5416j234R005B1072J4870c6570H0240C1507
748a12031F7867g667r8508H0477C580d2719D5972A8932a3301l9355F0040B1182
761a36741A03408D8432a75126A00237l6828a31730H3878J957h6091a6968F9831
773f4204l4546A03524A2237f8997A33710A0218h2886B9082d7670j190a6142C5555
786G3432d8280G4705k6639a56580D9826D643a37313A17279E4157g0303F8595C3521
799f5552J5862E5253f923r0676A13143B6750a44567A11285n4800a36453D5735
811I3434h7565J9704A17738b7919j18448A68780D4145a54013A45397A3074a54065
823E3967a2599k7657B5859Q701M8471d1486a2972C0098a18064b972B6544c8307
836I6873C1083a2066E6948e4171k9871C477L954f1001D4068J16722g8450c0029
849A52634a76950O2351A53153h3285K6806A54589F3624g0642a9233A00525a35939
861a49406B10018d3426j01712B52892D4628a74645G5854k4780a70939g2391A60767
873a7558r6096B16125D7936b08785H0232k4228a76686a6484A48475h711q3184
884i1895A49824C4723a92688I0772D1346a53734H0675l4110c6809B3231c3487
896E3250a5480o4849A01413c898q4893C5174A2939c1229j804G9866m859i5196
909D0645K6799a59405e2611I0710f785m6393A22019J2589a64926c2991A31099
921b18851i1141B11666a3940l2203A44117n8297a59027M0362A40405a22307m3119
932a65426C03749E4451a80457A96065C8121b58103h514A15195a03191M6619B29803
944C3165a65885A15855B3796b06244B4212Q1165e5683b2272A35230A7696a46823
956G2255C2535a61680I4120l1110i1712G3538a6071k2481D6647f6173B8167K3558
968E1725f0008A9088J877c5902N791C1066K5397f7618A8615Q3558a05285d4639
981I0167e3880j2394I4175j8227a04098I946J26188a65484g7881A84493i3298
993g4664A73011H307a01368A3797O1069i1941n299A80097a3169j34008A96435
1005I836a99014A04166n1761a28140B8858P3114d4703j0259H4396b3722o5328
1016h9050G9505A2550d2462D5409f840j516j7761
1023b6117
##PAGE= T1=0.001856
##FIRST=     0,             0,               0,               0
##DATA TABLE= (T2++(R..R)), PROFILE
0@@@@@@@@@@@@@@@@@@@@@@Cg@@FhA3iFgA4b4B4a7A8b5C3d0C8d0D7e4F2f6G3h0
48I0i8A06a19A31a41A53a64A78a93B05b15B21b16A94a32a2C57a250D159b8552
69f11C74273b8869l27558B01102c44592P929F96096g3483j89811G20451a27727
81f18523h8183j66927B65657n8929d39605A018946m27030a529299D15737K23552
91F39289b111130G97966J132509b174160F70363K162834b643136a292629B361194
101a471145L34196B215655b83985m82287A397845c97910q33336D22528E0451c29102
112C16340j03059J93223A13586f66516I5193O9799f08120B71862J77872b71370
123B49380j05676d60293e3173A53582e7012o0808A13161J95808a70375j06270
133b76645A58830f271r1277A40820D1307a1703A25740e358k43905a12185A63843
145A32234f8362J1323B74553D5698d85171A22812Q7930e04907B94697J45225f14604
157B14362L56989f67074a82258E24490c03846P9512D85748e290k77696C04720
168E7413d17927G4472J19549b27250d4651C03842G5932b33291A17668J1179d15233
180D6314K06464c50752B03053K02211c26995I956J17390b77900C8567b5797o9629
191i5426C38732A9409a83747B09562a14623j59337B19184h9836j19842D70413
202C2550c45344B85230i4869j53116B96558b16331b4757D68754c76706a30756
213D12710c58977g4226D34212b72284i1181C91096b74554l1274C32646b187j95311
224a97498B76903H2944a20814G5094a83198L4136A28282c2631E8674J15068D9971
236B2269a44349j4702d6898K948A07784m9698B4261J88379a5684k14259e8972
248B8105a9768r534A14194r23d1679D6529e4754j30830A05075k024a10324A0252
261A03087d8823r9390C9724K7759d6476A52332C1968a72836H5939f0562j49134
272b09696A09095J024m6705M4414a0358k156o8307q5134e9501E668P8532Q3185
284A67385G9803e9413A0151N351b84602h6945B05745a31004H1228K26344b11732
296C5775J82230c61641g1539B17344a75448A3548J96347e4334B627J06657h4087
308a08666F551d1993a243r734o059B40320a769j97843B27302i4561k26094B61235
321b1085j80927C43820E6259a96567A20683B393a71329f8532D9762M332g624I4160
334F1965i5725a1516C28a14025b7316A29038B7526e4328A01205b7615m8340A12630
347a40415c3211B32466b05551d5827B59449b04358b6206B50895a75642h1243B09458
359a15470j19862A79950k7969b24854A33863J40492b90157e6009A95258c02230
370h9871C46195b5698j08346B66048D9804c38312B4884L5655b42200A59794K2774
381A82568a26167A48893D4891a63894c18r7773d424A04433f9304I3807O846a01936
394B0450K1819i5187c5259D7219f6110K2114A32788d2287b0493A89274a03433
406c0801A06825b83481i452A93402b02734A18819J99827a48938e0963A53500b55235
418b58196B45122B0702a97988C85655A81253c41727G6500C5036c40915c099A97650
430A5586i180A94476q6808b95669d7161A56155b55426c62B99048g5165K7248A31131
443g2292o2788C8930J7947e9027C3888J7637e6957A059d9228B6617P5246a03039
456H0488K4891b23840H944O7963a27143G5945J8911F763L9c9314C5082a07177
469a39696A45453D4125g6706A06351q784a03225j0097A11347c2591j64809B03464
481A25102b40026A05257J12323b28020R0149B80085f0143k65890C09476A29287
492d30669B65911j0182d40427A06037J50000c05535c5022B13844e2464l5895A08904
504I2481a19998d8971F8562e7633J450F8901K8684d7757l533A32734i6775p2666
516a69441A40690B323f2086A00166A7795F007d9439J532F2560i0328A1211J55092
528A66303h2596P386I5648E186a20778E957J71814h7669k4838B04616a10186r9410
540b09596B16569C7415a56398A45407R359a81574N0332A58636i2161j00245B75850
552A34094a75940A17030l5106b48917J22375A45783b2783j10231B83034j25993
562A57041b64885F5831m020b67952I218R3068b2140F9242J6179l2283h3726j5180
574i8906E6874e0183l4099G9790K394a8297k5621G5383h889j21768A00604C2133
587a50502F1394j252h6015a1744A02517m1234h2294C6205K3970a70108c1760E8277
600d9542E7985Q150J1684A4638a44763E2847d3664j93894A56293l0262a38511
612A56383m188a75232g1600G6360a30543L3104A87746B2303g1923A66171A6451
624a15483i984l2799J3621j0570B5028Q0302c9540G1574J5153a62299E200J1109
636A6309a54962E4851J7362c591I7841C5203c4403r567R94r342o569F9689p095
649F2594C760Q4757a0426o5007b5968k8970a4009F791N8922N926d0784E2898c133
663a37028D3450F632e6964I0905A7973i986A4249b7835b665n3496B9461J9415
675D8876i7593G4749l0200a30709H5440C4704a07816I1341l6317a16144a034G3755
688i7358c5652A74374e2206j1372A80399a11515l3539A25945f6113p220A40129
700F1073c9197c395E4452a00603k3265A25026b2500m4269A97011F328i6089F5364
713c6929n3062b8303D2442n468c3678H3864C6836a02646C7373A3104i5450A901
726E0416h691j9053H3378B4674h0384H1857b1819r9312I1258c8920j8045A26767
739b9404B752N4116g4020D64b1347r535B2711c8621G3153l6101f9764G2673e972
753i2000E0300A2603f4675B7742N0388g3102c6091A41137h6396O285A72689h2053
766i2975A23493f4698N556G7880B9799a4770J710H0953d7038p8937A06667c6871
779i3104A65256G872e4126H5069c7808m6190b0367A7135a1176d286A10507a113
792d9567F3791g3556m564E2492D813a6698B9232N6081d4278l7304A29243g1983
805a16347A95538g6459n1370A91529d2641o9809A13809C0647g9045f071H9337
817g0275l6235A41697g622q9005A46852A6759i6541B7876C236g1441L1010H3915
830B6166b2923A01220c3406l4348C3431a07082d133G3433e0678I2491k4264e6668
843C180b7106q405m2627I265J26014g9688C9164J46764a74006g2397A34632a45153
856i6067A64309D6720i6863A07962Q675b09320c4763A44085a72003e7741A93732
868A0632f5338G9329J3788a65051O1103A82915a31314R266B97989c6855j14492
879a51347A93417b1730j57017B5377M2865e6486J6470A46884I263a19581I5227
891G101a15105C4733P189a0318k2632B8675K0739g2465D154N9124a9586Q477j4091
904b5200C5133b9546q8634A37566C7685a22932A70786D2873a71722A8153L60h0568
917d7237A14799J2400a12177E2343Q4180b35405a03347A54430g7502q780B11526
929A22823a75391B9122R8481b67731h7087B27228g5291K8286B15464C8054a62415
941b0503I9255a69743O5204B67588c5538r1895B38592c4007j64382H2719A4108
953a01931B0695R1986a904o5941H4860a2016j04124F2974B0357c5809C8064a545
966C106a3115r702B2185a31F180g695B0464H050a01017F6356j3009a43101A09059
980I2218a52513E5964M069a16138b4618F6326l2625g2520E1120P5589a59717d5967
993A50136a29487M8222A76137A2748a19426H5467P29a78371a3455A58375a36460
1005c1954A91064f2791k3035H0886I579h7697a3065A10240d7446j9956A40032
1017f3029l3403A19421d6856J1086H3152c2669
##PAGE= T1=0.001856
##FIRST=     0,             0,               0,               0
##DATA TABLE= (T2++(I..I)), PROFILE
0@@@@@@@@@@@@@@@@@@@@@@@@B@bB%fEBc@A1a1DcDa2A5a5A5a3A9b5B7b9C3c7D0
51d3E0e4E9f5F9g5G9h3H4h4G6f6D7c6A13i22A9350J23566b6560l94047C6527R503
73D6030b71728E64122B32349e15316C66511C5771h05492A5602K30615m9463K03665
84D00419b55078C31936K29827a401224c24821A216387a276049A1794K402497a476808
95h48176B729588a925727n17006B777403a61367j672007B273881D09998a642086
105A001934b2801j493495E49072N4448c30721C64649j12300C8038a4155p06039
115g20194e3326D59730d30303A67104M51173c47073d1280A60603d70292d6964
126B63345E599c7681B9245K19196a16131k78640B22132o8903a75835A72512F1049
138a22493I0226f1098j64288F613J73148l7439d2647j08523A55210G6917d81465
150C7642L80459c73362I8370M59095e37998h6114F14159e38341J83608F09236
161g6597k37804C97437A30274c77136H9232J00316c94219d4256C78145a53457
172a27449C41202C7966c11281C9642R7336c04167g602C52960a85639B2925L61827
183C84752b95000Q2976A84405a65499b5342A31547b2162B13624D6396b56432E1752
195E189b36626A37378M868a80072B65464q9768d47950G6032R2705c29152B03394
207I1594b23454C71926a38258k53115D30751h3143k33246D61774g5190k73902
217c49092C80089h3791l47466C84667A91915c25453B27365r1555c00371D6786
228h2024q5462B63472C9781b0233A93800i4322k365J723r8942I6205l96l4765
240F1044R1836d2949B6205j1841b90220f5901A84969D972i733A35791D2456h7053
253a5526n7279m4261A11879r223g3560c3057D9907A4356a38773H304J86866g4963
266B3426Q4970b54514A4603R9335b19101A52415P7164g8976E5960f0548j02775
277a63323a1810r9894a8205A79390H4259K175k8984a78511h8360E7812b19885
289e2243C41483d0779J7222B94724b26917Q7862B25005b96640a10679C13766h8606
301a8763A96449f0275J96B0798f7936k4543a1490F3020l0708c99D7087R3008b0662
315b12019H3632B4460b65677A76225j429a92538A81995m5371b71244b1554H8631
327a43773O8024A55055n3681e8897G5668B6671a64184B654J0887h1121E9925L7262
339I7187D4537d5352b0352C1889h7568A7410H094h5786A65996c7249j32035B29741
352c4251j52906B33301c7883j85966A91628B2147b72334A73219R2614b50019I755
364B86645c03808J42520B64501a88354g9613C61422I978a84672A04068m9111b95749
376h3330B31040i1976B8460K66276a36690O7189A21286b09526f7349H2938b2589
388A11405C3609b9077H2645f8217l0949F1100c3331o2873I2450C0783i8297A58257
401C7893a46263A81115e7640j43531A74410a71674P1261C58308a24807b7153C50388
413b21845P491A64639a90493k095C02677A41265a61495B08803m9892c77094a04403
425A44325a90000a6577C00073H9732a15517H0265J492c35827i9671B70134a60528
437b7742C41319i2046l8096I1610h1209o074B5581N7899A1059e4003F7602a1254
450g5229C5141k779J2520c0143J0230F8956a34524f5490A35249b3930B54J05130
462A05384A84g9070K2025C8680g9593j0348A87983F0898g6148F4444B0616g4246
475a20414D7039O6495a78409A00860J49172b75424b3636B84077b37493N3717B91649
487d082k83342B11677k19c58424G3069K62953c50431i0206C40610a88181K7769
498a60412B68361C4762a82167H3468M2959a81124f8714A26549f7074a3629I2058
510B6668A56a00323D0656q928b00233A15739M1755a50403G3508N372a14099a3920
523a5810I503J2677a5090I5998f955j27618D8808L3263a22832c1661B06669f9900
536a82828A99930d4197j76517B33562H4264a65420I2504m391a39378j9149A16639
548I4411a88440A82277O4403b88120c6406A55304b67496a03302B50960C4152i1159
560A95939q6069b80073f5251A10022a53176a4621A82711D7750g935C2594o993
571B5601a37505K3264A10730b2775k9253A24434C4280h676m1029b0345F6009a23654
584A0380J36525a66672b064A73722a14053b5497A44716a0858p7865a136A2921
596i3955c0638I0537C7441q637K281P830d3250j35552D2046j0709a72004A77881
609A82669a43395F9688K0347a82709P3644F0903I826g1738A43135m771a47675
621D5507L9034b08768c7407G1895e3051C0069M8664k9839f172K674A4714a15780
634e0924E2371d8132C8353O9772B3516D451a6783k4010n4976c3609D7055d8189
647I1215L4563h8332D2159c577j62703C1157A516b7967A10107C0207o306f594
660f3804F876g2668b5679I5543a6445A1193N6362c9462j0539F893f133n2224E6275
674E9694a04254F3933l287a38087G6925k3310a15471H0883C2956i9257h60D0684
687d221l8532A00772m9066a49106H2380A8197b21012A15789j9226a37184A32632
699A12310a44583b9228E6973a06040L3411A46048B8757e5051A31227e809j17714
710a23523A0871b3525j1163a6311E6514M9418g7466B9330N1872a71824A6977O4200
722H1177a33260D6632L9141d1038B0330R047B654d4405a2653A6863g5866B2080
735E6356d3885F0809k6622d9977C8b8910N410N703A9713J4471c6175G9579C1634
749a12288F6641h983r6221H0216C911d0543D6016A9063a0686m2091F0847B3170
762a37243A05647D9017a76281I9611l7405a31431H3258J545h5170a8406F8681
774f3083l6657A01713A2108f8227A31466A1119h1316B9618d7262k86a8604C5723
787G4441d8253G2882k2870a56162E0861C461a38397A16877E3761f9231F9846C4725
800f4791J2729E4079f636r1896A12642B8551a43995A10972n3264a37845D4243
812I4564h5945J6838A18654b7354j18245A67190D3430a54268A44597A2558a52447
824E3612a2665k6398B3435J1378M6986d1414a2680C0433a18389b900B5885d0327
837I7237C1701a3332E8854e4737k8170D585J129f0493D3524J17215g8429b9536
850A53386a76535O1871A54420h1489K5495A54285F5707f9995a9296A00489a38289
862a51091B11354d3085j02320B52925D5879a73358G5311k5174a69457g3870A60568
874a5289r9579B13820D6852b09148H0812k3687a75823a7350A48613h407q3724
885i2131A47740C6764a92969I1260D2118a52152H0035l4394c5976B2191c2881
897E4060a5836o4575A03121b946q3963C4542A4851c0299n261G9709l172i5673
910D2145K6151a58911e2986I0660g536m7710A23859J3222a64644c3200A28556
922b18324i1112B11350a4173l2369A43971n6791a56934L7815A38869a22005m1858
933a63863C02316E3148a76765A96283C7410b58030h982A16656a02659M5698B29195
945C4626a65654A15078B3494b07033B4964Q0947e4783b3475A36783A9056a49034
957G4106C1709a63074I5841l3170h9904G4087a7583k0734D8153f3954B8051K2666
969E0717e8762B1814J071c6041N659C0866K7382f9173A6890Q5757a04532d5591
982I0453e3293j3518I1306j4400a03777A0119J24965a64908g6647A83359i4552
994g1789A72878H789a00210A1618O2997i1234o417A80049a3041j33752A95612
1006A0042a99505A03483n0332a28495B9562P2345d3851j1574H5567b6064o3528
1017h9592G9718A1477d0493D4771g001m46
1023g447
##PAGE= T1=0.00192
##FIRST=     0,             0,               0,               0
##DATA TABLE= (T2++(R..R)), PROFILE
0@@@@@@@@@@@@@@@@@@@@@a@@@fGfDaFa2A2iAfA5a8A5a1A1a6A9b3B1b1B4b7C1c3
50C8d5D8e3F3g4H8a03A24a53A93b50C36d69F87a080A883c922A9366b4177b093
71C76382c1655l24210B02994c44768P181F92942g3801j87470G16852a26216m85687
82f11903h8472j68807B66475o0699d37863A017520m25873a524215D14042K24146
92F38188b103738G87835J140466b162169F60253K164177b627821a293041B354112
102a462296L24290B209190b79720m88585A396474c87718q44165D17798E4106c30583
113C10395r2086J85121A12516f58393I3174O5597f05695B71742J72177b72821
124B52612j06718d61206e0822A52887e9328n3994A10815J97099a66831j10808
134b77639A57822c921r7680A40876D4677a6960A22616a700k47680a10975A62095
146A30713f4322M755B73216E0372d83351A15271J00629e03403B87412J57038f10530
158B06058L69136f59398a88014E22049b97929P1433D82562g97k81286C02740E9878
170d15431F9301J25554b25031d7000C03297G6425b32204A17551R464d14976D7353
182B51214c51886B02924K02490c29721A1177J17813b80890C9690b4022p4787C40093
194B0216a85219B11634a10862j62945B17494h8455j20705D66052C3224c43006
205B81385i5973j47842B98068b16071b6625D69796c73554a33343D15304c59751
216g7753D34851b70830i4655C91089b71666l5086C31596A022a99257B74764H6447
228a22042G3638a80168L0205A22927c2442F2061J08245D9022k1283a46149j4556
239a60705d3549k733A03130m0502B4129J82295a4062k12289f1070B7084a8913
251c0478A13688Q09c9703D7368e3281j31170A04249j908a11980A1450R2875e0892
264a43993D0121K3171d6716A53865C1155a71854H9541f1321j50981A10835k898
275A07937m8436N3414i112q133o0904q6478f2647F591P6871Q0244H0525e6363
288A1462L500b83512h9032B04849a31489H2893K24850b12458C7159J82057c61548
300g0336B17788a76898A1754J99060e6167G0J11560h3910k5119E243d0220c982
313a4701Q94B38221d561j89512B25046i4699k24364B58577b1795j78264C42365
325E6937a95449A21363D543a68201g0228D7244J0567a3214I6721k8263i9236a1843
338E625a20631b9844A35426B5632e6384A06879b7496n1975A13854a38448c9744
350B34745b00379e2548B58460a98706c0362B47393a71910h2086B06168a12152
361b33757A74368k0618b21884A27151J47382b85561e8077A97226c01709i2996
372C44096b3994j09572B64222D9126c34390B5119L3389b41372A61206K0508a25855
384A48816D3235a62682A872i9834f073A04721f9715I2148J0660a02056B1761K1744
396D3505i6426c6579D8645f6836K0762A30716d0062J8115A89462a00040c2812
408A09443b81627a4885A93562a99719A12517K08146a45002e3385A54689b49912
419b62628B41308B5019a98553C80677A88775c37292F9881l0152c39737i214A97541
[truncated: 9,967,326 more chars]
