# Supplementary material for: NMR data of a Grubbs 2nd generation catalyst p-cresolate derivative
Source: Data Brief. 2020 Dec 8;34:106634. doi: 10.1016/j.dib.2020.106634 (PMC7744701; doi:10.1016/j.dib.2020.106634)
Supplement: Supplementary file 1 [file mmc1.zip › NMR raw data/NMR raw data_dx format/DEPT_compound3.dx]

##TITLE=GII-phenoxide catalyst , DEPT, CDCl3, 14/06/2019
##JCAMPDX= 6.0         $$ Bruker NMR compound JCAMP-DX V2.0
##DATA TYPE= LINK
##BLOCKS=   2
##TITLE=GII-phenoxide catalyst , DEPT, CDCl3, 14/06/2019
##JCAMPDX= 6.0         $$ Bruker NMR JCAMP-DX V2.0
##DATA TYPE= NMR FID
##DATA CLASS= NTUPLES
##ORIGIN= Bruker BioSpin GmbH
##OWNER= nmr
$$ 1.83.2.2.2.1 TOPSPIN		Version 3.2
$$ 2020-11-02 11:21:38.414 +0200  nmr@CZC1203073
$$ Compression mode = diff/dup
##.OBSERVE FREQUENCY= 150.96618588942
##.OBSERVE NUCLEUS= ^13C
##.DELAY= (6.5, 6.5)
##.ACQUISITION MODE= SIMULTANEOUS (DQD)
##.ACQUISITION SCHEME= undefined
##.AVERAGES= 4096
##.DIGITISER RES= 21
##SPECTROMETER/DATA SYSTEM= spect
##.PULSE SEQUENCE= jmod
##.SOLVENT NAME= CDCl3
##.SHIFT REFERENCE= INTERNAL, CDCl3, 1, 219.4437
##AUDIT TRAIL= $$ (NUMBER, WHEN, WHO, WHERE, PROCESS, VERSION, WHAT)
$$ ##TITLE= Audit trail, TOPSPIN		Version 3.2
$$ ##JCAMPDX= 5.01
$$ ##ORIGIN= Bruker BioSpin GmbH
$$ ##OWNER= nmr
$$ $$ Z:\Data\IPC2019/Rudi/72/audita.txt
$$ ##AUDIT TRAIL=  $$ (NUMBER, WHEN, WHO, WHERE, PROCESS, VERSION, WHAT)
(   1,<2019-06-15 06:59:15.896 +0200>,<nmr>,<CZC1203073>,<go>,<TOPSPIN 3.2>,
      <created by zg
	started at 2019-06-15 03:57:34.415 +0200,
	POWCHK disabled, PULCHK disabled,
       configuration hash MD5:
       4C B2 51 CF BF C7 56 87 40 4A A5 6E 64 86 05 F4
       data hash MD5: 64K
       64 0D 2B D9 7F 93 7D 9F 16 82 66 76 23 67 D5 1E>)
$$ ##END=
$$ 
$$ $$ hash MD5
$$ $$ 5E 10 13 3F 3E AD B8 8E F6 4A 5D 70 2C 8B 59 CD
##$RELAX= 
##$BRUKER FILE EXP=cpdprg2
$$ 1 pcpd*3:180
$$   pcpd*4:0
$$   pcpd*2:180
$$   pcpd*3:0
$$   pcpd  :180
$$   pcpd*2:0
$$   pcpd*4:180
$$   pcpd*2:0
$$   pcpd*3:180
$$ 2 pcpd*3:0
$$   pcpd*4:180
$$   pcpd*2:0
$$   pcpd*3:180
$$   pcpd  :0
$$   pcpd*2:180
$$   pcpd*4:0
$$   pcpd*2:180
$$   pcpd*3:0
$$   lo to 2 times 2
$$ 3 pcpd*3:180
$$   pcpd*4:0
$$   pcpd*2:180
$$   pcpd*3:0
$$   pcpd  :180
$$   pcpd*2:0
$$   pcpd*4:180
$$   pcpd*2:0
$$   pcpd*3:180
$$   jump to 1
##$RELAX= 
##$BRUKER FILE EXP=format.temp
$$ EDIT_PAR COMMAND FILE
$$ 
$$ DI_MODE         LONG
$$ ED_ENTRY        ACQU
$$ ORDER           FILE
$$ 
$$ 
$$ HEADER		"F2 - Acquisition Parameters"
$$ T_NAME		Date_
$$ 		TYPE	R64
$$ 		CLASS	ACQU
$$ 		SUBRANGE 0.0 50000000
$$ 		REL	"Date_=itodate(DATE)"
$$ 		INV_REL	"DATE=datetoi(Date_,DATE)"
$$ 		FORMAT	"%14.0f"
$$ 		TEXT	" "
$$ END
$$ T_NAME		Time
$$ 		TYPE	R32
$$ 		CLASS	ACQU
$$ 		SUBRANGE 0.0 1000000
$$ 		REL	"Time=itotime(DATE)"
$$ 		INV_REL	"DATE=timetoi(Time,DATE)"
$$ 		FORMAT	"%14.2f"
$$ 		TEXT	" "
$$ END
$$ NAME		INSTRUM
$$ 		TEXT	" "
$$ END
$$ NAME		PROBHD
$$ 		FORMAT	"%14.14s"
$$ 		TEXT	" "
$$ END
$$ NAME		PULPROG
$$ 		TEXT	" "
$$ END
$$ NAME		TD
$$ 		TEXT	" "
$$ END
$$ NAME		SOLVENT
$$ 		TEXT	" "
$$ END
$$ NAME		NS
$$ 		TEXT	" "
$$ END
$$ NAME		DS
$$ 		TEXT	" "
$$ END
$$ T_NAME		SWH
$$ 		TYPE	R32
$$ 		CLASS	ACQU
$$ 		SUBRANGE 0.0 1e8
$$ 		REL	"SWH=SW*SFO1"
$$ 		INV_REL "SW=SWH/SFO1"
$$ 		UNIT	"Hz"
$$ 		FORMAT	"%14.3f Hz"
$$ 		TEXT	" "
$$ END
$$ T_NAME          FIDRES
$$                 TYPE    R32
$$                 CLASS   ACQU
$$                 SUBRANGE 0.0 100000
$$                 REL     "FIDRES=SW*SFO1/TD"
$$                 INV_REL "TD = nextpow(SW*SFO1/FIDRES)"
$$ 		UNIT	"Hz"
$$ 		FORMAT	"%14.6f Hz"
$$ 		TEXT	" "
$$ END
$$ T_NAME          AQ
$$ 		TYPE	R32
$$ 		CLASS	ACQU
$$ 		SUBRANGE 0.0 1000
$$ 		REL	"AQ=aqcalc(SW,SFO1,TD,DIGTYP)"
$$ 		INV_REL	"TD=tdcalc(SW,SFO1,1.0e6*AQ,DIGTYP)"
$$ 		UNIT	"sec"
$$ 		FORMAT	"%14.7f sec"
$$ 		TEXT	" "
$$ END
$$ NAME		RG
$$ 		TEXT	" "
$$ END
$$ T_NAME          DW
$$ 		TYPE	R32
$$ 		CLASS	ACQU
$$ 		SUBRANGE 0.0 1000000
$$ 		REL	"DW=1/(2*SW*SFO1)"
$$ 		INV_REL	"SW=1000000/(2*(0.005+DW)*SFO1)"
$$ 		UNIT	"usec"
$$ 		FORMAT	"%14.3lf usec"
$$ 		TEXT	" "
$$ END
$$ NAME		DE
$$ 		FORMAT	"%14.2f usec"
$$ 		TEXT	" "
$$ END
$$ NAME		TE
$$ 		FORMAT	"%14.1f K"
$$ 		TEXT	" "
$$ END
$$ T_NAME		CNST2
$$ 		TYPE	R32
$$ 		CLASS	ACQU
$$ 		SUBRANGE -1e38 1e38
$$ 		REL	"CNST2=CNST[2]"
$$ 		INV_REL	"CNST[2]=CNST2"
$$ 		FORMAT	"%14.7f"
$$ 		TEXT	" "
$$ END
$$ T_NAME		CNST11
$$ 		TYPE	R32
$$ 		CLASS	ACQU
$$ 		SUBRANGE -1e38 1e38
$$ 		REL	"CNST11=CNST[11]"
$$ 		INV_REL	"CNST[11]=CNST11"
$$ 		FORMAT	"%14.7f"
$$ 		TEXT	" "
$$ END
$$ T_NAME		D1
$$ 		TYPE	R32
$$ 		CLASS	ACQU
$$ 		SUBRANGE 0.0 1e38
$$ 		REL	"D1=D[1]"
$$ 		INV_REL	"D[1]=D1"
$$ 		UNIT	"sec"
$$ 		FORMAT	"%14.8f sec"
$$ 		TEXT	" "
$$ END
$$ T_NAME		D20
$$ 		TYPE	R32
$$ 		CLASS	ACQU
$$ 		SUBRANGE 0.0 1e38
$$ 		REL	"D20=D[20]"
$$ 		INV_REL	"D[20]=D20"
$$ 		UNIT	"sec"
$$ 		FORMAT	"%14.8f sec"
$$ 		TEXT	" "
$$ END
$$ NAME		TD0
$$ 		TEXT	" "
$$ END
$$ HEADER		"======== CHANNEL f1 ========"
$$ NAME		SFO1
$$ 		FORMAT	"%14.7f MHz"
$$ 		TEXT	" "
$$ END
$$ NAME		NUC1
$$ 		NONEDIT
$$ 		TEXT	" "
$$ END
$$ T_NAME		P1
$$ 		TYPE	R32
$$ 		CLASS	ACQU
$$ 		SUBRANGE 0.0 1.0e10
$$ 		REL	"P1=P[1]"
$$ 		INV_REL	"P[1]=P1"
$$ 		UNIT	"usec"
$$ 		FORMAT	"%14.2f usec"
$$ 		TEXT	" "
$$ END
$$ T_NAME		P2
$$ 		TYPE	R32
$$ 		CLASS	ACQU
$$ 		SUBRANGE 0.0 1.0e10
$$ 		REL	"P2=P[2]"
$$ 		INV_REL	"P[2]=P2"
$$ 		UNIT	"usec"
$$ 		FORMAT	"%14.2f usec"
$$ 		TEXT	" "
$$ END
$$ T_NAME		PLW1
$$ 		TYPE	R32
$$ 		CLASS	ACQU
$$ 		SUBRANGE 0 378
$$ 		REL	"PLW1=PLW[1]"
$$ 		INV_REL	"PLW[1]=PLW1"
$$ 		UNIT	"W"
$$ 		FORMAT	"%14.8f W"
$$ 		TEXT	"power PLW1 "
$$ END
$$ HEADER		"======== CHANNEL f2 ========"
$$ NAME		SFO2
$$ 		FORMAT	"%14.7f MHz"
$$ 		TEXT	" "
$$ END
$$ NAME		NUC2
$$ 		NONEDIT
$$ 		TEXT	" "
$$ END
$$ NAME		CPDPRG[2]
$$ 		TEXT	" "
$$ END
$$ T_NAME		PCPD2
$$ 		TYPE	R32
$$ 		CLASS	ACQU
$$ 		SUBRANGE 0 1e38
$$ 		REL	"PCPD2=PCPD[2]"
$$ 		INV_REL	"PCPD[2]=PCPD2"
$$ 		UNIT	"usec"
$$ 		FORMAT	"%14.2f usec"
$$ 		TEXT	" "
$$ END
$$ T_NAME		PLW2
$$ 		TYPE	R32
$$ 		CLASS	ACQU
$$ 		SUBRANGE 0 63.2
$$ 		REL	"PLW2=PLW[2]"
$$ 		INV_REL	"PLW[2]=PLW2"
$$ 		UNIT	"W"
$$ 		FORMAT	"%14.8f W"
$$ 		TEXT	"power PLW2 "
$$ END
$$ T_NAME		PLW12
$$ 		TYPE	R32
$$ 		CLASS	ACQU
$$ 		SUBRANGE 0 63.2
$$ 		REL	"PLW12=PLW[12]"
$$ 		INV_REL	"PLW[12]=PLW12"
$$ 		UNIT	"W"
$$ 		FORMAT	"%14.8f W"
$$ 		TEXT	"power PLW12 "
$$ END
##$RELAX= 
##$BRUKER FILE EXP=scon2
$$ ##TITLE= Parameter file, TOPSPIN		Version 3.2
$$ ##JCAMPDX= 5.0
$$ ##DATATYPE= Parameter Values
$$ ##NPOINTS= 1	$$ modification sequence number
$$ ##ORIGIN= Bruker BioSpin GmbH
$$ ##OWNER= nmr
$$ $$ 2019-06-15 03:57:33.984 +0200  nmr@CZC1203073
$$ $$ Z:\Data\IPC2019/Rudi/72/scon2
$$ $$ process C:\Bruker\TopSpin3.2.7\prog\mod\go.exe
$$ ##$BLKTR= (0..19)
3 3 3 3 3 3 3 3 3 3 3 3 3 3 3 3 3 3 3 3
$$ ##$DE1= 4.5
$$ ##$DEADC= 0.5
$$ ##$DEPA= 4.5
$$ ##$DERX= 1.5
$$ ##$FILCOR= 0
$$ ##$GRADCHAN= 0
$$ ##$GRADPRE= (0..1)
10 10
$$ ##$HD_BLKTR= (0..19)
1 1 1 1 1 1 1 1 1 1 1 1 1 1 1 1 1 1 1 1
$$ ##$HD_DE1= 5
$$ ##$HD_DEADC= 0
$$ ##$HD_DEPA= 2.5
$$ ##$HD_DERX= 0
$$ ##END=
##$RELAX= 
##$BRUKER FILE EXP=pulseprogram
$$ # 1 "C:/Bruker/TopSpin3.2.7/exp/stan/nmr/lists/pp/jmod"
$$ ;jmod
$$ ;avance-version (12/01/11)
$$ ;J-modulated spin-echo for X-nuclei coupled to H-1 to determine
$$ ;   number of attached protons
$$ ;
$$ ;$CLASS=HighRes
$$ ;$DIM=1D
$$ ;$TYPE=
$$ ;$SUBTYPE=
$$ ;$COMMENT=
$$ 
$$ 
$$ # 1 "C:/Bruker/TopSpin3.2.7/exp/stan/nmr/lists/pp/Avance.incl" 1
$$ ;Avance2.incl
$$ ;   for TCU3
$$ ;
$$ ;avance-version (13/06/17)
$$ ;
$$ ;$CLASS=HighRes Incl
$$ ;$COMMENT=
$$ # 145 "C:/Bruker/TopSpin3.2.7/exp/stan/nmr/lists/pp/Avance.incl"
$$ ;$Id: Avance2.incl,v 1.23.8.3 2013/08/30 09:44:49 ber Exp $
$$ # 13 "C:/Bruker/TopSpin3.2.7/exp/stan/nmr/lists/pp/jmod" 2
$$ 
$$ # 1 "C:/Bruker/TopSpin3.2.7/exp/stan/nmr/lists/pp/Delay.incl" 1
$$ ;Delay.incl  -  include file for commonly used delays
$$ ;
$$ ;version (13/08/07)
$$ ;
$$ ;$CLASS=HighRes Incl
$$ ;$COMMENT=
$$ 
$$ # 9 "C:/Bruker/TopSpin3.2.7/exp/stan/nmr/lists/pp/Delay.incl"
$$ ;general delays
$$ 
$$ define delay DELTA
$$ define delay DELTA1
$$ define delay DELTA2
$$ define delay DELTA3
$$ define delay DELTA4
$$ define delay DELTA5
$$ define delay DELTA6
$$ define delay DELTA7
$$ define delay DELTA8
$$ define delay DELTA9
$$ define delay DELTA10
$$ define delay DELTA11
$$ define delay DELTA12
$$ define delay DELTA13
$$ define delay DELTA14
$$ define delay DELTA15
$$ define delay DELTA16
$$ 
$$ define delay TAU
$$ define delay TAU1
$$ define delay TAU2
$$ define delay TAU3
$$ define delay TAU4
$$ define delay TAU5
$$ define delay TAU6
$$ define delay TAU7
$$ define delay TAU8
$$ define delay TAU9
$$ # 40 "C:/Bruker/TopSpin3.2.7/exp/stan/nmr/lists/pp/Delay.incl"
$$ define delay INCR1
$$ define delay INCR2
$$ define delay INCR3
$$ define delay INCR4
$$ define delay INCR5
$$ define delay INCR6
$$ 
$$ 
$$ ;delays for centering pulses
$$ # 50 "C:/Bruker/TopSpin3.2.7/exp/stan/nmr/lists/pp/Delay.incl"
$$ define delay CEN_HN1
$$ define delay CEN_HN2
$$ define delay CEN_HN3
$$ define delay CEN_HC1
$$ define delay CEN_HC2
$$ define delay CEN_HC3
$$ define delay CEN_HC4
$$ define delay CEN_HP1
$$ define delay CEN_HP2
$$ define delay CEN_CN1
$$ define delay CEN_CN2
$$ define delay CEN_CN3
$$ define delay CEN_CN4
$$ define delay CEN_CP1
$$ define delay CEN_CP2
$$ 
$$ 
$$ ;loop counters
$$ # 69 "C:/Bruker/TopSpin3.2.7/exp/stan/nmr/lists/pp/Delay.incl"
$$ define loopcounter COUNTER
$$ define loopcounter SCALEF
$$ define loopcounter FACTOR1
$$ define loopcounter FACTOR2
$$ define loopcounter FACTOR3
$$ define loopcounter FACTOR4
$$ define loopcounter FACTOR5
$$ define loopcounter FACTOR6
$$ 
$$ 
$$ # 80 "C:/Bruker/TopSpin3.2.7/exp/stan/nmr/lists/pp/Delay.incl"
$$ ;$Id: Delay.incl,v 1.13.8.2 2013/08/30 09:44:49 ber Exp $
$$ # 14 "C:/Bruker/TopSpin3.2.7/exp/stan/nmr/lists/pp/jmod" 2
$$ 
$$ 
$$ # 17 "C:/Bruker/TopSpin3.2.7/exp/stan/nmr/lists/pp/jmod"
$$ "p2=p1*2"
$$ "d20=1s/(cnst2*cnst11)"
$$ 
$$ 
$$ "DELTA=p1*4/3.1416"
$$ # 1 "mc_line 24 file C:/Bruker/TopSpin3.2.7/exp/stan/nmr/lists/pp/jmod exp. def. part of mc cmd. before ze"
$$ define delay MCWRK
$$ define delay MCREST
$$ "MCREST = 30m - 30m"
$$ "MCWRK = 0.333333*30m"
$$ 
$$     dccorr
$$ # 24 "C:/Bruker/TopSpin3.2.7/exp/stan/nmr/lists/pp/jmod"
$$ # 24 "C:/Bruker/TopSpin3.2.7/exp/stan/nmr/lists/pp/jmod"
$$ 1 ze
$$ # 1 "mc_line 24 file C:/Bruker/TopSpin3.2.7/exp/stan/nmr/lists/pp/jmod exp. def. of mc cmd. after ze"
$$ # 25 "C:/Bruker/TopSpin3.2.7/exp/stan/nmr/lists/pp/jmod"
$$   30m pl12:f2 
$$   30m cpd2:f2
$$ # 1 "mc_line 27 file C:/Bruker/TopSpin3.2.7/exp/stan/nmr/lists/pp/jmod exp. start label for mc cmd."
$$ 2 MCWRK  * 2
$$ LBLF0, MCWRK
$$   MCREST
$$ # 28 "C:/Bruker/TopSpin3.2.7/exp/stan/nmr/lists/pp/jmod"
$$   d1
$$   4u do:f2
$$   p1 ph1
$$   d20
$$   (p2 ph2):f1 
$$   d20 cpd2:f2
$$   DELTA
$$   go=2 ph31
$$ # 1 "mc_line 36 file C:/Bruker/TopSpin3.2.7/exp/stan/nmr/lists/pp/jmod exp. mc cmd. in line"
$$   MCWRK wr #0
$$   MCWRK zd
$$   lo to LBLF0 times td0
$$ 
$$   MCWRK
$$ # 37 "C:/Bruker/TopSpin3.2.7/exp/stan/nmr/lists/pp/jmod"
$$   d20 do:f2
$$ exit
$$ 
$$ 
$$ ph1=0 0 0 0 1 1 1 1 2 2 2 2 3 3 3 3
$$ ph2=0 2 1 3 1 3 2 0 1 3 2 0 2 0 1 3
$$ ph31=0 0 2 2 1 1 3 3
$$ # 46 "C:/Bruker/TopSpin3.2.7/exp/stan/nmr/lists/pp/jmod"
$$ ;pl1 : f1 channel - power level for pulse (default)
$$ ;pl12: f2 channel - power level for CPD/BB decoupling
$$ ;p1 : f1 channel -  90 degree high power pulse
$$ ;p2 : f1 channel - 180 degree high power pulse
$$ ;d1 : relaxation delay; 1-5 * T1
$$ ;d20: 1/(J(XH))  X, XH2 positive, XH, XH3 negative
$$ ;     1/(2J(XH)) X only
$$ ;cnst2: = J(XH)
$$ ;cnst11: = 1  X, XH2 positive, XH, XH3 negative
$$ ;          2  X only
$$ ;ns: 4 * n, total number of scans: NS * TD0
$$ ;ds: 4
$$ ;cpd2: decoupling according to sequence defined by cpdprg2
$$ ;pcpd2: f2 channel - 90 degree pulse for decoupling sequence
$$ 
$$ 
$$ # 63 "C:/Bruker/TopSpin3.2.7/exp/stan/nmr/lists/pp/jmod"
$$ ;$Id: jmod,v 1.10.8.1 2012/01/31 17:56:33 ber Exp $
##$RELAX= 
##$BRUKER FILE EXP=uxnmr.par
$$ ##TITLE= Parameter file, TOPSPIN		Version 3.2
$$ ##JCAMPDX= 5.0
$$ ##DATATYPE= Parameter Values
$$ ##NPOINTS= 175	$$ modification sequence number
$$ ##ORIGIN= Bruker BioSpin GmbH
$$ ##OWNER= nmrsu
$$ $$ 2018-01-24 12:37:40.901 +0200  nmr@CZC1203073
$$ $$ C:/Bruker/TopSpin3.2.7/conf/instr/spect/uxnmr.par
$$ $$ process C:\Bruker\TopSpin3.2.7\prog\mod\hconfserver.exe
$$ ##$ACB= 1
$$ ##$ACBTAT= (0..23)
0 88 72 88 50 0 0 0 0 0 0 0 0 0 0 0 0 0 0 0 0 0 0 0
$$ ##$ACBTBA= (0..23)
0 40 30 90 0 0 0 0 0 0 0 0 0 0 0 0 0 0 0 0 0 0 0 0
$$ ##$ACBTBLK= (0..23)
0 0 0 0 0 0 0 0 0 0 0 0 0 0 0 0 0 0 0 0 0 0 0 0
$$ ##$ACBTCTL= (0..23)
0 1 1 1 0 0 0 0 0 0 0 0 0 0 0 0 0 0 0 0 0 0 0 0
$$ ##$ACBTDI= (0..23)
0 70 70 72 73 0 0 0 0 0 0 0 0 0 0 0 0 0 0 0 0 0 0 0
$$ ##$ACBTDM= (0..23)
0 10 25 10 0 0 0 0 0 0 0 0 0 0 0 0 0 0 0 0 0 0 0 0
$$ ##$ACBTFHI= (0..23)
0 243 600 365 0 0 0 0 0 0 0 0 0 0 0 0 0 0 0 0 0 0 0 0
$$ ##$ACBTFL= (0..23)
0 249 250 249 8 0 0 0 0 0 0 0 0 0 0 0 0 0 0 0 0 0 0 0
$$ ##$ACBTFLO= (0..23)
0 6 180 6 0 0 0 0 0 0 0 0 0 0 0 0 0 0 0 0 0 0 0 0
$$ ##$ACBTINP= (0..23)
0 1 2 3 4 0 0 0 0 0 0 0 0 0 0 0 0 0 0 0 0 0 0 0
$$ ##$ACBTOUT= (0..23)
0 2 1 1 0 0 0 0 0 0 0 0 0 0 0 0 0 0 0 0 0 0 0 0
$$ ##$ACBTPO= (0..23)
0 300000 100000 300000 20000 0 0 0 0 0 0 0 0 0 0 0 0 0 0 0 0 0 0 0
$$ ##$ACBTPW= (0..23)
0 1000 1000 1000 0 0 0 0 0 0 0 0 0 0 0 0 0 0 0 0 0 0 0 0
$$ ##$ACBTSB= (0..23)
0 0 0 0 0 0 0 0 0 0 0 0 0 0 0 0 0 0 0 0 0 0 0 0
$$ ##$ACBTSDT= (0..23)
0 0 0 0 0 0 0 0 0 0 0 0 0 0 0 0 0 0 0 0 0 0 0 0
$$ ##$ACBTY= <tty20>
$$ ##$AMPDFLT= no
$$ ##$AQSBDCH= (0..95)
0 0 0 0 0 0 0 0 255 255 255 255 255 255 255 255 255 255 255 255 255 255
255 255 255 255 255 255 255 255 255 255 255 255 255 255 255 255 255 255
255 255 255 255 255 255 255 255 255 255 255 255 255 255 255 255 255 255
255 255 255 255 255 255 255 255 255 255 255 255 255 255 255 255 255 255
255 255 255 255 255 255 255 255 255 255 255 255 255 255 255 255 255 255
255 255
$$ ##$AQSBDHW= (0..95)
2 1 4 4 4 0 0 0 255 255 255 255 255 255 255 255 255 255 255 255 255 255
255 255 255 255 255 255 255 255 255 255 255 255 255 255 255 255 255 255
255 255 255 255 255 255 255 255 255 255 255 255 255 255 255 255 255 255
255 255 255 255 255 255 255 255 255 255 255 255 255 255 255 255 255 255
255 255 255 255 255 255 255 255 255 255 255 255 255 255 255 255 255 255
255 255
$$ ##$AQSBDID= (0..95)
82 88 83 83 83 89 80 66 255 255 255 255 255 255 255 255 255 255 255 255
255 255 255 255 255 255 255 255 255 255 255 255 255 255 255 255 255 255
255 255 255 255 255 255 255 255 255 255 255 255 255 255 255 255 255 255
255 255 255 255 255 255 255 255 255 255 255 255 255 255 255 255 255 255
255 255 255 255 255 255 255 255 255 255 255 255 255 255 255 255 255 255
255 255 255 255
$$ ##$AQSBDNO= (0..95)
1 1 1 2 3 1 1 1 255 255 255 255 255 255 255 255 255 255 255 255 255 255
255 255 255 255 255 255 255 255 255 255 255 255 255 255 255 255 255 255
255 255 255 255 255 255 255 255 255 255 255 255 255 255 255 255 255 255
255 255 255 255 255 255 255 255 255 255 255 255 255 255 255 255 255 255
255 255 255 255 255 255 255 255 255 255 255 255 255 255 255 255 255 255
255 255
$$ ##$AQSBDSL= (0..95)
2 3 4 5 6 8 21 25 255 255 255 255 255 255 255 255 255 255 255 255 255 255
255 255 255 255 255 255 255 255 255 255 255 255 255 255 255 255 255 255
255 255 255 255 255 255 255 255 255 255 255 255 255 255 255 255 255 255
255 255 255 255 255 255 255 255 255 255 255 255 255 255 255 255 255 255
255 255 255 255 255 255 255 255 255 255 255 255 255 255 255 255 255 255
255 255
$$ ##$AQSBDTY= (0..95)
66 192 24 24 24 4 10 7 255 255 255 255 255 255 255 255 255 255 255 255
255 255 255 255 255 255 255 255 255 255 255 255 255 255 255 255 255 255
255 255 255 255 255 255 255 255 255 255 255 255 255 255 255 255 255 255
255 255 255 255 255 255 255 255 255 255 255 255 255 255 255 255 255 255
255 255 255 255 255 255 255 255 255 255 255 255 255 255 255 255 255 255
255 255 255 255
$$ ##$AQSBUAD= (0..95)
16 52 36 37 38 60 33 32 255 255 255 255 255 255 255 255 255 255 255 255
255 255 255 255 255 255 255 255 255 255 255 255 255 255 255 255 255 255
255 255 255 255 255 255 255 255 255 255 255 255 255 255 255 255 255 255
255 255 255 255 255 255 255 255 255 255 255 255 255 255 255 255 255 255
255 255 255 255 255 255 255 255 255 255 255 255 255 255 255 255 255 255
255 255 255 255
$$ ##$AQSECL= (0..95)
1 0 4 4 4 1 2 255 255 255 255 255 255 255 255 255 255 255 255 255 255 255
255 255 255 255 255 255 255 255 255 255 255 255 255 255 255 255 255 255
255 255 255 255 255 255 255 255 255 255 255 255 255 255 255 255 255 255
255 255 255 255 255 255 255 255 255 255 255 255 255 255 255 255 255 255
255 255 255 255 255 255 255 255 255 255 255 255 255 255 255 255 255 255
255 255
$$ ##$AQSECLS= (0..95)
1 4 0 0 0 0 0 255 255 255 255 255 255 255 255 255 255 255 255 255 255 255
255 255 255 255 255 255 255 255 255 255 255 255 255 255 255 255 255 255
255 255 255 255 255 255 255 255 255 255 255 255 255 255 255 255 255 255
255 255 255 255 255 255 255 255 255 255 255 255 255 255 255 255 255 255
255 255 255 255 255 255 255 255 255 255 255 255 255 255 255 255 255 255
255 255
$$ ##$AQSETH1= <no>
$$ ##$AQSETH2= <no>
$$ ##$AQSSPLT= no
$$ ##$ATT19F= (0..1)
0 0
$$ ##$ATT1H= (0..1)
0 0
$$ ##$ATT3H= (0..1)
0 0
$$ ##$ATTX= (0..1)
0 0
$$ ##$ATTY= (0..1)
0 0
$$ ##$ATTZ= (0..1)
0 0
$$ ##$BACSAIR= yes
$$ ##$BACSCAP= 0
$$ ##$BACSDEL= 10
$$ ##$BACSFCM= no
$$ ##$BACSOPT= <>
$$ ##$BACSTY= <no>
$$ ##$BARPTY= <no>
$$ ##$BFREQ= 600.28
$$ ##$BGAETH1= <no>
$$ ##$BGAETH2= <no>
$$ ##$BGAETH3= <no>
$$ ##$BGAETH4= <no>
$$ ##$BGAETH5= <no>
$$ ##$BGAETH6= <no>
$$ ##$BGAETH7= <no>
$$ ##$BGAETH8= <no>
$$ ##$BIRDS= yes
$$ ##$BMPC= 0
$$ ##$BMPCTY= <no>
$$ ##$BPSUTY= <no>
$$ ##$BSMS= 1
$$ ##$BSMS19FLock= yes
$$ ##$BSMSETH= <no>
$$ ##$BSMSTY= <tty02>
$$ ##$BgaChMap= (0..7)
15 15 15 15 15 15 15 15
$$ ##$BgaChShimMap= (0..7)
0 0 0 0 0 0 0 0
$$ ##$Bla01Eth= <no>
$$ ##$Bla01Nam= <BLAXH 300/100>
$$ ##$Bla01PN= <W1345062>
$$ ##$Bla01SN= <24>
$$ ##$Bla02Eth= <no>
$$ ##$Bla02Nam= <BLAX 300>
$$ ##$Bla02PN= <W1345069>
$$ ##$Bla02SN= <750>
$$ ##$Bla03Eth= <no>
$$ ##$Bla03Nam= <BSMS 2HTX>
$$ ##$Bla03PN= <>
$$ ##$Bla03SN= <>
$$ ##$Bla04Eth= <no>
$$ ##$Bla04Nam= <>
$$ ##$Bla04PN= <>
$$ ##$Bla04SN= <>
$$ ##$Bla05Eth= <no>
$$ ##$Bla05Nam= <>
$$ ##$Bla05PN= <>
$$ ##$Bla05SN= <>
$$ ##$Bla06Eth= <no>
$$ ##$Bla06Nam= <>
$$ ##$Bla06PN= <>
$$ ##$Bla06SN= <>
$$ ##$Bla07Eth= <no>
$$ ##$Bla07Nam= <>
$$ ##$Bla07PN= <>
$$ ##$Bla07SN= <>
$$ ##$Bla08Eth= <no>
$$ ##$Bla08Nam= <>
$$ ##$Bla08PN= <>
$$ ##$Bla08SN= <>
$$ ##$CFASMOD= (0..7)
1 1 1 1 1 1 1 1
$$ ##$CFASMUL= (0..7)
1 1 1 1 1 1 1 1
$$ ##$CNFTXDR= (0..7)
6 6 6 0 0 0 0 0
$$ ##$COMDIG2= 0
$$ ##$CPDBTY= <no>
$$ ##$CRCOTY= <no>
$$ ##$CSW1= (0..31)
0 0 0 0 0 0 0 0 0 0 0 0 0 0 0 0 0 0 0 0 0 0 0 0 0 0 0 0 0 0 0 0
$$ ##$CSW2= (0..31)
0 0 0 0 0 0 0 0 0 0 0 0 0 0 0 0 0 0 0 0 0 0 0 0 0 0 0 0 0 0 0 0
$$ ##$CSWNUM= (0..7)
0 0 0 0 0 0 0 0
$$ ##$Ctb1Eth= <no>
$$ ##$DATSTAT= no
$$ ##$DIGI140= (0..7)
0 0 0 0 0 0 0 0
$$ ##$DIGIB12= (0..7)
0 0 0 0 0 0 0 0
$$ ##$DIGIB16= (0..7)
0 0 0 0 0 0 0 0
$$ ##$DIGIFA= (0..7)
0 0 0 0 0 0 0 0
$$ ##$DIGIHA= (0..7)
0 0 0 0 0 0 0 0
$$ ##$DIGIHAF= (0..7)
0 0 0 0 0 0 0 0
$$ ##$DIGIHRD= (0..7)
0 0 0 0 0 0 0 0
$$ ##$DIGIIA= (0..7)
0 0 0 0 0 0 0 0
$$ ##$DIGIO16= (0..7)
0 0 0 0 0 0 0 0
$$ ##$DIGISA= (0..7)
0 0 0 0 0 0 0 0
$$ ##$DIGISAF= (0..7)
0 0 0 0 0 0 0 0
$$ ##$DIGISL= (0..7)
0 0 0 0 0 0 0 0
$$ ##$DIGITYI= (0..7)
0 0 0 0 0 0 0 0
$$ ##$DIGITYP= (0..7)
0 0 0 0 0 0 0 0
$$ ##$DIGITZ= 0
$$ ##$DPPFAC= 1
$$ ##$DRMSETH= <no>
$$ ##$DRU= yes
$$ ##$DRUETH01= <149.236.99.89>
$$ ##$DRUETH02= <no>
$$ ##$DRUETH03= <no>
$$ ##$DRUETH04= <no>
$$ ##$DRUETH05= <no>
$$ ##$DRUETH06= <no>
$$ ##$DRUETH07= <no>
$$ ##$DRUETH08= <no>
$$ ##$DRUETH09= <no>
$$ ##$DRUETH10= <no>
$$ ##$DRUETH11= <no>
$$ ##$DRUETH12= <no>
$$ ##$DRUETH13= <no>
$$ ##$DRUETH14= <no>
$$ ##$DRUETH15= <no>
$$ ##$DRUETH16= <no>
$$ ##$DRUETH17= <no>
$$ ##$DRUETH18= <no>
$$ ##$DRUETH19= <no>
$$ ##$DRUETH20= <no>
$$ ##$DRUETH21= <no>
$$ ##$DRUETH22= <no>
$$ ##$DRUETH23= <no>
$$ ##$DRUETH24= <no>
$$ ##$DRUETH25= <no>
$$ ##$DRUETH26= <no>
$$ ##$DRUETH27= <no>
$$ ##$DRUETH28= <no>
$$ ##$DRUETH29= <no>
$$ ##$DRUETH30= <no>
$$ ##$DRUETH31= <no>
$$ ##$DRUETH32= <no>
$$ ##$Description= <Avance-AV 600>
$$ ##$DppType= 0
$$ ##$FCUMEM= (0..7)
2093056 2093056 2093056 2093056 0 0 0 0
$$ ##$FCUPAL= (0..7)
260 260 260 260 0 0 0 0
$$ ##$FGSVTY= <no>
$$ ##$FQMIX= 0
$$ ##$FUNCMOD= <>
$$ ##$GCUTYPE= 2
$$ ##$GCUTYPE2= 0
$$ ##$GPREDEL= 0
$$ ##$GPSCUTY= <no>
$$ ##$GRADRES= 0
$$ ##$GTUTY= <no>
$$ ##$GradAmpGain= (0..1)
0 0
$$ ##$GradAmpMaxCurX= (0..1)
0 0
$$ ##$GradAmpMaxCurY= (0..1)
0 0
$$ ##$GradAmpMaxCurZ= (0..1)
10 0
$$ ##$GradAmpType= (0..1)
2 0
$$ ##$HDIETH1= <no>
$$ ##$HDIETH2= <no>
$$ ##$HDIETH3= <no>
$$ ##$HDIETH4= <no>
$$ ##$HFAC= 3
$$ ##$HPCU= 0
$$ ##$HPCUTY= <no>
$$ ##$HPTXLP= (0..3)
-1 -1 -1 -1
$$ ##$HPTXPI= (0..3)
0 0 0 0
$$ ##$HPTXPO= (0..3)
0 0 0 0
$$ ##$HPTXTY= (0..3)
0 0 0 0
$$ ##$IF451= 0
$$ ##$IFREQ= 1
$$ ##$INTFPR= 0
$$ ##$IPSOETH= <>
$$ ##$LOCKCONF= <>
$$ ##$LOCKTY= <tty04>
$$ ##$LOCSWID= 0
$$ ##$LOCSWIF= 0
$$ ##$LVDSSPLITETH1= <no>
$$ ##$LVDSSPLITETH2= <no>
$$ ##$LVDSSPLITETH3= <no>
$$ ##$LVDSSPLITETH4= <no>
$$ ##$Location= <>
$$ ##$M2FAC= 0
$$ ##$MAS= 0
$$ ##$MASETIME= 10
$$ ##$MASITIME= 10
$$ ##$MASTY= <no>
$$ ##$MAS_CT= 0
$$ ##$MAS_SG= 0
$$ ##$MAS_TO= 0
$$ ##$MEMPRM= 0
$$ ##$MHFAC= 0
$$ ##$MXFAC= 0
$$ ##$NAMPD1= <1H LNA>
$$ ##$NAMPD10= <>
$$ ##$NAMPD11= <>
$$ ##$NAMPD12= <>
$$ ##$NAMPD13= <>
$$ ##$NAMPD14= <>
$$ ##$NAMPD15= <>
$$ ##$NAMPD16= <>
$$ ##$NAMPD2= <XBB19F 2HS>
$$ ##$NAMPD3= <2H>
$$ ##$NAMPD4= <>
$$ ##$NAMPD5= <>
$$ ##$NAMPD6= <>
$$ ##$NAMPD7= <>
$$ ##$NAMPD8= <>
$$ ##$NAMPD9= <>
$$ ##$NFCU= 3
$$ ##$NFRED= 0
$$ ##$NMRCH= 2
$$ ##$NMRMEM= 16384
$$ ##$NPSGU= 0
$$ ##$NRCU= 1
$$ ##$NROUT= 1
$$ ##$NSGU= 3
$$ ##$OrderNo= <>
$$ ##$PAMPF1= (0..15)
75 24 64 96 0 0 0 0 0 0 0 0 0 0 0 0
$$ ##$PAMPF2= (0..15)
0 0 0 0 0 0 0 0 0 0 0 0 0 0 0 0
$$ ##$PAMPF3= (0..15)
0 0 0 0 0 0 0 0 0 0 0 0 0 0 0 0
$$ ##$PAMPF4= (0..15)
0 0 0 0 0 0 0 0 0 0 0 0 0 0 0 0
$$ ##$PAMPF5= (0..15)
0 0 0 0 0 0 0 0 0 0 0 0 0 0 0 0
$$ ##$PAMPF6= (0..15)
0 0 0 0 0 0 0 0 0 0 0 0 0 0 0 0
$$ ##$PAMPF7= (0..15)
0 0 0 0 0 0 0 0 0 0 0 0 0 0 0 0
$$ ##$PAMPF8= (0..15)
0 0 0 0 0 0 0 0 0 0 0 0 0 0 0 0
$$ ##$PH4= 0
$$ ##$PHF4TY= <no>
$$ ##$POWCHK= no
$$ ##$PRAMD1= (0..7)
2 0 0 536870912 0 0 0 0
$$ ##$PRAMD10= (0..7)
0 0 0 0 0 0 0 0
$$ ##$PRAMD11= (0..7)
0 0 0 0 0 0 0 0
$$ ##$PRAMD12= (0..7)
0 0 0 0 0 0 0 0
$$ ##$PRAMD13= (0..7)
0 0 0 0 0 0 0 0
$$ ##$PRAMD14= (0..7)
0 0 0 0 0 0 0 0
$$ ##$PRAMD15= (0..7)
0 0 0 0 0 0 0 0
$$ ##$PRAMD16= (0..7)
0 0 0 0 0 0 0 0
$$ ##$PRAMD17= (0..7)
0 0 0 0 0 0 0 0
$$ ##$PRAMD18= (0..7)
0 0 0 0 0 0 0 0
$$ ##$PRAMD19= (0..7)
0 0 0 0 0 0 0 0
$$ ##$PRAMD2= (0..7)
2147483644 2131230719 2147483647 603979775 0 0 0 0
$$ ##$PRAMD20= (0..7)
0 0 0 0 0 0 0 0
$$ ##$PRAMD21= (0..7)
0 0 0 0 0 0 0 0
$$ ##$PRAMD3= (0..7)
0 1048576 0 536870912 0 1048576 0 536870912
$$ ##$PRAMD4= (0..7)
0 0 0 0 0 0 0 0
$$ ##$PRAMD5= (0..7)
0 0 0 0 0 0 0 0
$$ ##$PRAMD6= (0..7)
0 0 0 0 0 0 0 0
$$ ##$PRAMD7= (0..7)
0 0 0 0 0 0 0 0
$$ ##$PRAMD8= (0..7)
0 0 0 0 0 0 0 0
$$ ##$PRAMD9= (0..7)
0 0 0 0 0 0 0 0
$$ ##$PRAMLED= (0..1)
15 15
$$ ##$PRAMP1= <tty10>
$$ ##$PRAMP2= <no>
$$ ##$PRAMP3= <no>
$$ ##$PRAMP4= <no>
$$ ##$PRAMP5= <no>
$$ ##$PRAMP6= <no>
$$ ##$PRAMP7= <no>
$$ ##$PRAMP8= <no>
$$ ##$PRAMPTP= 1
$$ ##$PREPTY= <no>
$$ ##$PREREC= (0..15)
0 0 0 0 0 0 0 0 0 0 0 0 0 0 0 0
$$ ##$PRESHLD= 0
$$ ##$PTS160= -1
$$ ##$PTSA2X= (0..7)
0 0 0 0 0 0 0 0
$$ ##$PTSF2X= (0..7)
0 0 0 0 0 0 0 0
$$ ##$PTSFMX= (0..19)
643.52499 643.52499 643.52499 0 0 0 0 0 0 0 0 0 0 0 0 0 0 0 0 0
$$ ##$PULCHK= no
$$ ##$PramDutyCycPerc= (0..15)
2 2 2 0 0 0 0 0 0 0 0 0 0 0 0 0
$$ ##$PramPeakPowerW= (0..15)
100 500 500 0 0 0 0 0 0 0 0 0 0 0 0 0
$$ ##$PramPulWidthMs= (0..15)
0.02 0.1 0.1 0 0 0 0 0 0 0 0 0 0 0 0 0
$$ ##$PreampMod01PN= <Z003462>
$$ ##$PreampMod01SN= <00394>
$$ ##$PreampMod02PN= <Z003506>
$$ ##$PreampMod02SN= <00417>
$$ ##$PreampMod03PN= <Z003473>
$$ ##$PreampMod03SN= <00395>
$$ ##$PreampMod04PN= <>
$$ ##$PreampMod04SN= <>
$$ ##$PreampMod05PN= <>
$$ ##$PreampMod05SN= <>
$$ ##$PreampMod06PN= <>
$$ ##$PreampMod06SN= <>
$$ ##$PreampMod07PN= <>
$$ ##$PreampMod07SN= <>
$$ ##$PreampMod08PN= <>
$$ ##$PreampMod08SN= <>
$$ ##$PreampMod09PN= <>
$$ ##$PreampMod09SN= <>
$$ ##$PreampMod10PN= <>
$$ ##$PreampMod10SN= <>
$$ ##$PreampMod11PN= <>
$$ ##$PreampMod11SN= <>
$$ ##$PreampMod12PN= <>
$$ ##$PreampMod12SN= <>
$$ ##$PreampMod13PN= <>
$$ ##$PreampMod13SN= <>
$$ ##$PreampMod14PN= <>
$$ ##$PreampMod14SN= <>
$$ ##$PreampMod15PN= <>
$$ ##$PreampMod15SN= <>
$$ ##$PreampMod16PN= <>
$$ ##$PreampMod16SN= <>
$$ ##$PreampModBisDat= (0..15)
20050722 20050719 20050729 0 0 0 0 0 0 0 0 0 0 0 0 0
$$ ##$ProdigyEth= <no>
$$ ##$RCUCDS= (0..7)
0 0 0 0 0 0 0 0
$$ ##$RCUCFS= (0..7)
0 0 0 0 0 0 0 0
$$ ##$RCUCSS= (0..7)
0 0 0 0 0 0 0 0
$$ ##$RCUI2C1= (0..7)
0 0 0 0 0 0 0 0
$$ ##$RCUI2C2= (0..7)
0 0 0 0 0 0 0 0
$$ ##$RCUI2C3= (0..7)
0 0 0 0 0 0 0 0
$$ ##$RCUI2C4= (0..7)
0 0 0 0 0 0 0 0
$$ ##$RCUI2C5= (0..7)
0 0 0 0 0 0 0 0
$$ ##$RCUI2C6= (0..7)
0 0 0 0 0 0 0 0
$$ ##$RCUI2C7= (0..7)
0 0 0 0 0 0 0 0
$$ ##$RCUI2C8= (0..7)
0 0 0 0 0 0 0 0
$$ ##$RDCU= 0
$$ ##$RFSINPUT= (0..1)
0 0
$$ ##$RFSVTY= <no>
$$ ##$RGTYPE= (0..31)
9 0 0 0 0 0 0 0 0 0 0 0 0 0 0 0 0 0 0 0 0 0 0 0 0 0 0 0 0 0 0 0
$$ ##$RG_max= (0..31)
2050 0 0 0 0 0 0 0 0 0 0 0 0 0 0 0 0 0 0 0 0 0 0 0 0 0 0 0 0 0 0 0
$$ ##$RG_min= (0..31)
0.25 0 0 0 0 0 0 0 0 0 0 0 0 0 0 0 0 0 0 0 0 0 0 0 0 0 0 0 0 0 0 0
$$ ##$RG_tab1= (0..255)
0.25 0.28 0.32 0.35 0.4 0.44 0.5 0.56 0.64 0.7 0.8 0.89 1 1.12 1.28 1.4
1.6 1.78 2 2.25 2.56 2.8 3.2 3.56 4 4.5 5 5.6 6.35 7.12 8 9 10 11.3 12.7
14.2 16 18 20.2 22.6 25.4 28.5 32 36 40.3 45.2 50.8 57 64 71.8 80.6 90.5
101 114 128 144 161 181 203 228 256 287 322 362 406 456 512 575 645 724
812 912 1030 1150 1290 1440 1620 1820 2050 -1 -1 -1 -1 -1 -1 -1 -1 -1 -1
-1 -1 -1 -1 -1 -1 -1 -1 -1 -1 -1 -1 -1 -1 -1 -1 -1 -1 -1 -1 -1 -1 -1 -1
-1 -1 -1 -1 -1 -1 -1 -1 -1 -1 -1 -1 -1 -1 -1 -1 -1 -1 -1 -1 -1 -1 -1 -1
-1 -1 -1 -1 -1 -1 -1 -1 -1 -1 -1 -1 -1 -1 -1 -1 -1 -1 -1 -1 -1 -1 -1 -1
-1 -1 -1 -1 -1 -1 -1 -1 -1 -1 -1 -1 -1 -1 -1 -1 -1 -1 -1 -1 -1 -1 -1 -1
-1 -1 -1 -1 -1 -1 -1 -1 -1 -1 -1 -1 -1 -1 -1 -1 -1 -1 -1 -1 -1 -1 -1 -1
-1 -1 -1 -1 -1 -1 -1 -1 -1 -1 -1 -1 -1 -1 -1 -1 -1 -1 -1 -1 -1 -1 -1 -1
-1 -1 -1 -1 -1 -1 -1 -1 -1 -1 -1 -1 -1 -1 -1 -1 -1 -1 -1 -1 -1 -1 -1
$$ ##$RG_tab2= (0..255)
-1 -1 -1 -1 -1 -1 -1 -1 -1 -1 -1 -1 -1 -1 -1 -1 -1 -1 -1 -1 -1 -1 -1 -1
-1 -1 -1 -1 -1 -1 -1 -1 -1 -1 -1 -1 -1 -1 -1 -1 -1 -1 -1 -1 -1 -1 -1 -1
-1 -1 -1 -1 -1 -1 -1 -1 -1 -1 -1 -1 -1 -1 -1 -1 -1 -1 -1 -1 -1 -1 -1 -1
-1 -1 -1 -1 -1 -1 -1 -1 -1 -1 -1 -1 -1 -1 -1 -1 -1 -1 -1 -1 -1 -1 -1 -1
-1 -1 -1 -1 -1 -1 -1 -1 -1 -1 -1 -1 -1 -1 -1 -1 -1 -1 -1 -1 -1 -1 -1 -1
-1 -1 -1 -1 -1 -1 -1 -1 -1 -1 -1 -1 -1 -1 -1 -1 -1 -1 -1 -1 -1 -1 -1 -1
-1 -1 -1 -1 -1 -1 -1 -1 -1 -1 -1 -1 -1 -1 -1 -1 -1 -1 -1 -1 -1 -1 -1 -1
-1 -1 -1 -1 -1 -1 -1 -1 -1 -1 -1 -1 -1 -1 -1 -1 -1 -1 -1 -1 -1 -1 -1 -1
-1 -1 -1 -1 -1 -1 -1 -1 -1 -1 -1 -1 -1 -1 -1 -1 -1 -1 -1 -1 -1 -1 -1 -1
-1 -1 -1 -1 -1 -1 -1 -1 -1 -1 -1 -1 -1 -1 -1 -1 -1 -1 -1 -1 -1 -1 -1 -1
-1 -1 -1 -1 -1 -1 -1 -1 -1 -1 -1 -1 -1 -1 -1 -1
$$ ##$RG_tab3= (0..255)
-1 -1 -1 -1 -1 -1 -1 -1 -1 -1 -1 -1 -1 -1 -1 -1 -1 -1 -1 -1 -1 -1 -1 -1
-1 -1 -1 -1 -1 -1 -1 -1 -1 -1 -1 -1 -1 -1 -1 -1 -1 -1 -1 -1 -1 -1 -1 -1
-1 -1 -1 -1 -1 -1 -1 -1 -1 -1 -1 -1 -1 -1 -1 -1 -1 -1 -1 -1 -1 -1 -1 -1
-1 -1 -1 -1 -1 -1 -1 -1 -1 -1 -1 -1 -1 -1 -1 -1 -1 -1 -1 -1 -1 -1 -1 -1
-1 -1 -1 -1 -1 -1 -1 -1 -1 -1 -1 -1 -1 -1 -1 -1 -1 -1 -1 -1 -1 -1 -1 -1
-1 -1 -1 -1 -1 -1 -1 -1 -1 -1 -1 -1 -1 -1 -1 -1 -1 -1 -1 -1 -1 -1 -1 -1
-1 -1 -1 -1 -1 -1 -1 -1 -1 -1 -1 -1 -1 -1 -1 -1 -1 -1 -1 -1 -1 -1 -1 -1
-1 -1 -1 -1 -1 -1 -1 -1 -1 -1 -1 -1 -1 -1 -1 -1 -1 -1 -1 -1 -1 -1 -1 -1
-1 -1 -1 -1 -1 -1 -1 -1 -1 -1 -1 -1 -1 -1 -1 -1 -1 -1 -1 -1 -1 -1 -1 -1
-1 -1 -1 -1 -1 -1 -1 -1 -1 -1 -1 -1 -1 -1 -1 -1 -1 -1 -1 -1 -1 -1 -1 -1
-1 -1 -1 -1 -1 -1 -1 -1 -1 -1 -1 -1 -1 -1 -1 -1
$$ ##$RG_tab4= (0..255)
-1 -1 -1 -1 -1 -1 -1 -1 -1 -1 -1 -1 -1 -1 -1 -1 -1 -1 -1 -1 -1 -1 -1 -1
-1 -1 -1 -1 -1 -1 -1 -1 -1 -1 -1 -1 -1 -1 -1 -1 -1 -1 -1 -1 -1 -1 -1 -1
-1 -1 -1 -1 -1 -1 -1 -1 -1 -1 -1 -1 -1 -1 -1 -1 -1 -1 -1 -1 -1 -1 -1 -1
-1 -1 -1 -1 -1 -1 -1 -1 -1 -1 -1 -1 -1 -1 -1 -1 -1 -1 -1 -1 -1 -1 -1 -1
-1 -1 -1 -1 -1 -1 -1 -1 -1 -1 -1 -1 -1 -1 -1 -1 -1 -1 -1 -1 -1 -1 -1 -1
-1 -1 -1 -1 -1 -1 -1 -1 -1 -1 -1 -1 -1 -1 -1 -1 -1 -1 -1 -1 -1 -1 -1 -1
-1 -1 -1 -1 -1 -1 -1 -1 -1 -1 -1 -1 -1 -1 -1 -1 -1 -1 -1 -1 -1 -1 -1 -1
-1 -1 -1 -1 -1 -1 -1 -1 -1 -1 -1 -1 -1 -1 -1 -1 -1 -1 -1 -1 -1 -1 -1 -1
-1 -1 -1 -1 -1 -1 -1 -1 -1 -1 -1 -1 -1 -1 -1 -1 -1 -1 -1 -1 -1 -1 -1 -1
-1 -1 -1 -1 -1 -1 -1 -1 -1 -1 -1 -1 -1 -1 -1 -1 -1 -1 -1 -1 -1 -1 -1 -1
-1 -1 -1 -1 -1 -1 -1 -1 -1 -1 -1 -1 -1 -1 -1 -1
$$ ##$RG_tab5= (0..255)
-1 -1 -1 -1 -1 -1 -1 -1 -1 -1 -1 -1 -1 -1 -1 -1 -1 -1 -1 -1 -1 -1 -1 -1
-1 -1 -1 -1 -1 -1 -1 -1 -1 -1 -1 -1 -1 -1 -1 -1 -1 -1 -1 -1 -1 -1 -1 -1
-1 -1 -1 -1 -1 -1 -1 -1 -1 -1 -1 -1 -1 -1 -1 -1 -1 -1 -1 -1 -1 -1 -1 -1
-1 -1 -1 -1 -1 -1 -1 -1 -1 -1 -1 -1 -1 -1 -1 -1 -1 -1 -1 -1 -1 -1 -1 -1
-1 -1 -1 -1 -1 -1 -1 -1 -1 -1 -1 -1 -1 -1 -1 -1 -1 -1 -1 -1 -1 -1 -1 -1
-1 -1 -1 -1 -1 -1 -1 -1 -1 -1 -1 -1 -1 -1 -1 -1 -1 -1 -1 -1 -1 -1 -1 -1
-1 -1 -1 -1 -1 -1 -1 -1 -1 -1 -1 -1 -1 -1 -1 -1 -1 -1 -1 -1 -1 -1 -1 -1
-1 -1 -1 -1 -1 -1 -1 -1 -1 -1 -1 -1 -1 -1 -1 -1 -1 -1 -1 -1 -1 -1 -1 -1
-1 -1 -1 -1 -1 -1 -1 -1 -1 -1 -1 -1 -1 -1 -1 -1 -1 -1 -1 -1 -1 -1 -1 -1
-1 -1 -1 -1 -1 -1 -1 -1 -1 -1 -1 -1 -1 -1 -1 -1 -1 -1 -1 -1 -1 -1 -1 -1
-1 -1 -1 -1 -1 -1 -1 -1 -1 -1 -1 -1 -1 -1 -1 -1
$$ ##$RG_tab6= (0..255)
-1 -1 -1 -1 -1 -1 -1 -1 -1 -1 -1 -1 -1 -1 -1 -1 -1 -1 -1 -1 -1 -1 -1 -1
-1 -1 -1 -1 -1 -1 -1 -1 -1 -1 -1 -1 -1 -1 -1 -1 -1 -1 -1 -1 -1 -1 -1 -1
-1 -1 -1 -1 -1 -1 -1 -1 -1 -1 -1 -1 -1 -1 -1 -1 -1 -1 -1 -1 -1 -1 -1 -1
-1 -1 -1 -1 -1 -1 -1 -1 -1 -1 -1 -1 -1 -1 -1 -1 -1 -1 -1 -1 -1 -1 -1 -1
-1 -1 -1 -1 -1 -1 -1 -1 -1 -1 -1 -1 -1 -1 -1 -1 -1 -1 -1 -1 -1 -1 -1 -1
-1 -1 -1 -1 -1 -1 -1 -1 -1 -1 -1 -1 -1 -1 -1 -1 -1 -1 -1 -1 -1 -1 -1 -1
-1 -1 -1 -1 -1 -1 -1 -1 -1 -1 -1 -1 -1 -1 -1 -1 -1 -1 -1 -1 -1 -1 -1 -1
-1 -1 -1 -1 -1 -1 -1 -1 -1 -1 -1 -1 -1 -1 -1 -1 -1 -1 -1 -1 -1 -1 -1 -1
-1 -1 -1 -1 -1 -1 -1 -1 -1 -1 -1 -1 -1 -1 -1 -1 -1 -1 -1 -1 -1 -1 -1 -1
-1 -1 -1 -1 -1 -1 -1 -1 -1 -1 -1 -1 -1 -1 -1 -1 -1 -1 -1 -1 -1 -1 -1 -1
-1 -1 -1 -1 -1 -1 -1 -1 -1 -1 -1 -1 -1 -1 -1 -1
$$ ##$RG_tab7= (0..255)
-1 -1 -1 -1 -1 -1 -1 -1 -1 -1 -1 -1 -1 -1 -1 -1 -1 -1 -1 -1 -1 -1 -1 -1
-1 -1 -1 -1 -1 -1 -1 -1 -1 -1 -1 -1 -1 -1 -1 -1 -1 -1 -1 -1 -1 -1 -1 -1
-1 -1 -1 -1 -1 -1 -1 -1 -1 -1 -1 -1 -1 -1 -1 -1 -1 -1 -1 -1 -1 -1 -1 -1
-1 -1 -1 -1 -1 -1 -1 -1 -1 -1 -1 -1 -1 -1 -1 -1 -1 -1 -1 -1 -1 -1 -1 -1
-1 -1 -1 -1 -1 -1 -1 -1 -1 -1 -1 -1 -1 -1 -1 -1 -1 -1 -1 -1 -1 -1 -1 -1
-1 -1 -1 -1 -1 -1 -1 -1 -1 -1 -1 -1 -1 -1 -1 -1 -1 -1 -1 -1 -1 -1 -1 -1
-1 -1 -1 -1 -1 -1 -1 -1 -1 -1 -1 -1 -1 -1 -1 -1 -1 -1 -1 -1 -1 -1 -1 -1
-1 -1 -1 -1 -1 -1 -1 -1 -1 -1 -1 -1 -1 -1 -1 -1 -1 -1 -1 -1 -1 -1 -1 -1
-1 -1 -1 -1 -1 -1 -1 -1 -1 -1 -1 -1 -1 -1 -1 -1 -1 -1 -1 -1 -1 -1 -1 -1
-1 -1 -1 -1 -1 -1 -1 -1 -1 -1 -1 -1 -1 -1 -1 -1 -1 -1 -1 -1 -1 -1 -1 -1
-1 -1 -1 -1 -1 -1 -1 -1 -1 -1 -1 -1 -1 -1 -1 -1
$$ ##$RG_tab8= (0..255)
-1 -1 -1 -1 -1 -1 -1 -1 -1 -1 -1 -1 -1 -1 -1 -1 -1 -1 -1 -1 -1 -1 -1 -1
-1 -1 -1 -1 -1 -1 -1 -1 -1 -1 -1 -1 -1 -1 -1 -1 -1 -1 -1 -1 -1 -1 -1 -1
-1 -1 -1 -1 -1 -1 -1 -1 -1 -1 -1 -1 -1 -1 -1 -1 -1 -1 -1 -1 -1 -1 -1 -1
-1 -1 -1 -1 -1 -1 -1 -1 -1 -1 -1 -1 -1 -1 -1 -1 -1 -1 -1 -1 -1 -1 -1 -1
-1 -1 -1 -1 -1 -1 -1 -1 -1 -1 -1 -1 -1 -1 -1 -1 -1 -1 -1 -1 -1 -1 -1 -1
-1 -1 -1 -1 -1 -1 -1 -1 -1 -1 -1 -1 -1 -1 -1 -1 -1 -1 -1 -1 -1 -1 -1 -1
-1 -1 -1 -1 -1 -1 -1 -1 -1 -1 -1 -1 -1 -1 -1 -1 -1 -1 -1 -1 -1 -1 -1 -1
-1 -1 -1 -1 -1 -1 -1 -1 -1 -1 -1 -1 -1 -1 -1 -1 -1 -1 -1 -1 -1 -1 -1 -1
-1 -1 -1 -1 -1 -1 -1 -1 -1 -1 -1 -1 -1 -1 -1 -1 -1 -1 -1 -1 -1 -1 -1 -1
-1 -1 -1 -1 -1 -1 -1 -1 -1 -1 -1 -1 -1 -1 -1 -1 -1 -1 -1 -1 -1 -1 -1 -1
-1 -1 -1 -1 -1 -1 -1 -1 -1 -1 -1 -1 -1 -1 -1 -1
$$ ##$RG_tabA= (0..255)
0.25 0.28 0.32 0.35 0.4 0.44 0.5 0.56 0.64 0.7 0.8 0.89 1 1.12 1.28 1.4
1.6 1.78 2 2.25 2.56 2.8 3.2 3.56 4 4.5 5 5.6 6.35 7.12 8 9 10 11.3 12.7
14.2 16 18 20.2 22.6 25.4 28.5 32 36 40.3 45.2 50.8 57 64 71.8 80.6 90.5
101 114 128 144 161 181 203 228 256 287 322 362 406 456 512 575 645 724
812 912 1030 1150 1290 1440 1620 1820 2050 -1 -1 -1 -1 -1 -1 -1 -1 -1 -1
-1 -1 -1 -1 -1 -1 -1 -1 -1 -1 -1 -1 -1 -1 -1 -1 -1 -1 -1 -1 -1 -1 -1 -1
-1 -1 -1 -1 -1 -1 -1 -1 -1 -1 -1 -1 -1 -1 -1 -1 -1 -1 -1 -1 -1 -1 -1 -1
-1 -1 -1 -1 -1 -1 -1 -1 -1 -1 -1 -1 -1 -1 -1 -1 -1 -1 -1 -1 -1 -1 -1 -1
-1 -1 -1 -1 -1 -1 -1 -1 -1 -1 -1 -1 -1 -1 -1 -1 -1 -1 -1 -1 -1 -1 -1 -1
-1 -1 -1 -1 -1 -1 -1 -1 -1 -1 -1 -1 -1 -1 -1 -1 -1 -1 -1 -1 -1 -1 -1 -1
-1 -1 -1 -1 -1 -1 -1 -1 -1 -1 -1 -1 -1 -1 -1 -1 -1 -1 -1 -1 -1 -1 -1 -1
-1 -1 -1 -1 -1 -1 -1 -1 -1 -1 -1 -1 -1 -1 -1 -1 -1 -1 -1 -1 -1 -1 -1
$$ ##$ROUT14= (0..7)
0 0 0 0 0 0 0 0
$$ ##$ROUTER= 2
$$ ##$RX22TY= <no>
$$ ##$RXFMAX= (0..7)
647.5 -1 -1 -1 -1 -1 -1 -1
$$ ##$RXFMIN= (0..7)
5 -1 -1 -1 -1 -1 -1 -1
$$ ##$RXINTLV= (0..7)
0 0 0 0 0 0 0 0
$$ ##$RXMSTY= <no>
$$ ##$SCMTY= <no>
$$ ##$SGUC1= (0..15)
0 0 0 0 0 0 0 0 0 0 0 0 0 0 0 0
$$ ##$SGUC2= (0..15)
0 0 0 0 0 0 0 0 0 0 0 0 0 0 0 0
$$ ##$SLCBCONF= <H_>
$$ ##$SPECTR= 5
$$ ##$SY2FLAG= 0
$$ ##$SYNCTRIG= 0
$$ ##$SamChgEth= (0..3)
<no> <no> <no> <no>
$$ ##$Sgu1PowerLevels= (0..7)
0 0 0 0 0 0 0 0
$$ ##$Sgu2PowerLevels= (0..7)
0 0 0 0 0 0 0 0
$$ ##$Sgu3PowerLevels= (0..7)
0 0 0 0 0 0 0 0
$$ ##$Sgu4PowerLevels= (0..7)
0 0 0 0 0 0 0 0
$$ ##$Sgu5PowerLevels= (0..7)
0 0 0 0 0 0 0 0
$$ ##$Sgu6PowerLevels= (0..7)
0 0 0 0 0 0 0 0
$$ ##$Sgu7PowerLevels= (0..7)
0 0 0 0 0 0 0 0
$$ ##$Sgu8PowerLevels= (0..7)
0 0 0 0 0 0 0 0
$$ ##$SguType= 1
$$ ##$ShimPowMaxUA= (0..63)
130000 130000 130000 130000 130000 130000 130000 130000 130000 130000 130000
130000 130000 130000 130000 130000 130000 130000 130000 130000 130000 130000
130000 130000 130000 130000 130000 130000 130000 130000 130000 130000 130000
130000 130000 130000 130000 130000 130000 0 0 0 0 0 0 0 0 0 0 0 0 0 0 0
0 0 0 0 0 0 0 0 0 0
$$ ##$ShimPowMaxUC= (0..63)
131072 131072 131072 131072 131072 131072 131072 131072 131072 131072 131072
131072 131072 131072 131072 131072 131072 131072 131072 131072 131072 131072
131072 131072 131072 131072 131072 131072 131072 131072 131072 131072 131072
131072 131072 131072 131072 131072 131072 0 0 0 0 0 0 0 0 0 0 0 0 0 0 0
0 0 0 0 0 0 0 0 0 0
$$ ##$ShimPowMaxUG= (0..63)
524287 524287 524287 524287 524287 524287 524287 524287 524287 524287 524287
524287 524287 524287 524287 524287 524287 524287 524287 524287 524287 524287
524287 524287 524287 524287 524287 524287 524287 524287 524287 524287 524287
524287 524287 524287 524287 524287 524287 524287 0 0 0 0 0 0 0 0 0 0 0
0 0 0 0 0 0 0 0 0 0 0 0 0
$$ ##$ShimPowRcbType= 2
$$ ##$ShimPowRes= (0..63)
1 1 1 1 1 1 1 1 1 1 1 1 1 4 4 4 4 4 4 4 4 4 4 4 4 4 4 4 4 4 4 4 4 4 4 4
4 4 4 0 0 0 0 0 0 0 0 0 0 0 0 0 0 0 0 0 0 0 0 0 0 0 0 0
$$ ##$ShimPowRng0= (0..63)
0.016 0.11 0.526 0.526 0.526 0.526 0.526 0.526 0.526 0.526 0.526 0.526
0.526 0.016 0.11 0.526 0.526 0.526 0.526 0.526 0.526 0.526 0.526 0.526
0.526 0.526 0.016 0.11 0.526 0.526 0.526 0.526 0.526 0.526 0.526 0.526
0.526 0.526 0.526 0 0 0 0 0 0 0 0 0 0 0 0 0 0 0 0 0 0 0 0 0 0 0 0 0
$$ ##$ShimPowRng1= (0..63)
0.059 0.245 1 1 1 1 1 1 1 1 1 1 1 0.059 0.245 1 1 1 1 1 1 1 1 1 1 1 0.059
0.245 1 1 1 1 1 1 1 1 1 1 1 0 0 0 0 0 0 0 0 0 0 0 0 0 0 0 0 0 0 0 0 0 0
0 0 0
$$ ##$ShimPowRng2= (0..63)
0.132 0.495 1 1 1 1 1 1 1 1 1 1 1 0.132 0.495 1 1 1 1 1 1 1 1 1 1 1 0.132
0.495 1 1 1 1 1 1 1 1 1 1 1 0 0 0 0 0 0 0 0 0 0 0 0 0 0 0 0 0 0 0 0 0 0
0 0 0
$$ ##$ShimPowRng3= (0..63)
0.485 1 1 1 1 1 1 1 1 1 1 1 1 0.485 1 1 1 1 1 1 1 1 1 1 1 1 0.485 1 1 1
1 1 1 1 1 1 1 1 1 0 0 0 0 0 0 0 0 0 0 0 0 0 0 0 0 0 0 0 0 0 0 0 0 0
$$ ##$ShimSysFunc= (0..63)
1 2 3 0 4 5 6 0 0 31 32 33 34 0 12 11 10 9 8 7 24 23 22 21 20 19 0 18 26
25 16 17 30 29 28 27 13 14 15 0 0 0 0 0 0 0 0 0 0 0 0 0 0 0 0 0 0 0 0 0
0 0 0 0
$$ ##$ShimSysMatrix= 1
$$ ##$ShimSysType= 3
$$ ##$TFXNUM= 0
$$ ##$TRIPLO2= 0
$$ ##$VTU= 1
$$ ##$VTUETH= <no>
$$ ##$VTUTY= <tty05>
$$ ##$WBREFAM= (0..15)
100 100 100 100 100 100 100 100 100 100 100 100 100 100 100 100
$$ ##$WBREFLM= (0..15)
0 0 0 0 0 0 0 0 0 0 0 0 0 0 0 0
$$ ##$WBREFPH= (0..15)
0 0 0 0 0 0 0 0 0 0 0 0 0 0 0 0
$$ ##$WBSGU= (0..15)
0 0 0 0 0 0 0 0 0 0 0 0 0 0 0 0
$$ ##$XFAC= 2
$$ ##END=
##$RELAX= 
$$ Bruker specific parameters
$$ --------------------------
##$DATPATH= <Z:\Data\IPC2019>
##$EXPNO= 72
##$NAME= <Rudi>
##$PROCNO= 1
##$ACQT0= 1000000
##$AMP= (0..31)
100 100 100 100 100 100 100 100 100 100 100 100 100 100 100 100 100 100
100 100 100 100 100 100 100 100 100 100 100 100 100 100
##$AMPCOIL= (0..19)
0 0 0 0 0 0 0 0 0 0 0 0 0 0 0 0 0 0 0 0
##$ANAVPT= -1
##$AQSEQ= 0
##$AQ_mod= 3
##$AUNM= <au_zg>
##$AUTOPOS= <>
##$BF1= 150.940526
##$BF2= 600.28
##$BF3= 150.940526
##$BF4= 150.940526
##$BF5= 150.940526
##$BF6= 150.940526
##$BF7= 150.940526
##$BF8= 150.940526
##$BYTORDA= 0
##$CAGPARS= (0..11)
0 0 0 0 0 0 0 0 0 0 0 0
##$CFDGTYP= 0
##$CFRGTYP= 9
##$CHEMSTR= <none>
##$CNST= (0..63)
1 1 145 1 1 1 1 1 1 1 1 1 1 1 1 1 1 1 1 1 1 1 1 1 1 1 1 1 1 1 1 1 1 1 1
1 1 1 1 1 1 1 1 1 1 1 1 1 1 1 1 1 1 1 1 1 1 1 1 1 1 1 1 1
##$CPDPRG= (0..8)
<> <> <waltz16> <> <> <> <> <> <>
##$D= (0..63)
0 2 0.003571429 0 0 0 0 0 0 0 0 0.03 2e-005 4e-006 0 0 0.0002 0 0 0 0.006896552
0 0 0 0 0 0 0 0 0 0 0 0 0 0 0 0 0 0 0 0 0 0 0 0 0 0 0 0 0 0 0 0 0 0 0 0
0 0 0 0 0 0 0
##$DATE= 1560574755
##$DE= 6.5
##$DECBNUC= <off>
##$DECIM= 373.333333333333
##$DECNUC= <off>
##$DECSTAT= 4
##$DIGMOD= 1
##$DIGTYP= 12
##$DQDMODE= 0
##$DR= 21
##$DS= 4
##$DSPFIRM= 0
##$DSPFVS= 20
##$DTYPA= 0
##$EXP= <Organic_DEPT>
##$F1LIST= <>
##$F2LIST= <>
##$F3LIST= <>
##$FCUCHAN= (0..9)
0 1 2 0 0 0 0 0 0 0
##$FL1= 1
##$FL2= 90
##$FL3= 1
##$FL4= 90
##$FOV= 20
##$FQ1LIST= <freqlist>
##$FQ2LIST= <freqlist>
##$FQ3LIST= <freqlist>
##$FQ4LIST= <freqlist>
##$FQ5LIST= <freqlist>
##$FQ6LIST= <freqlist>
##$FQ7LIST= <freqlist>
##$FQ8LIST= <freqlist>
##$FRQLO3= 1221314.11058
##$FRQLO3N= 0
##$FS= (0..7)
83 83 83 83 83 83 83 83
##$FTLPGN= 0
##$FW= 250000
##$FnILOOP= 0
##$FnMODE= 0
##$FnTYPE= 0
##$GPNAM= (0..31)
<> <> <> <> <> <> <> <> <> <> <> <> <> <> <> <> <> <> <> <> <> <> <> <>
<> <> <> <> <> <> <> <>
##$GPX= (0..31)
0 0 0 0 0 0 0 0 0 0 0 0 0 0 0 0 0 0 0 0 0 0 0 0 0 0 0 0 0 0 0 0
##$GPY= (0..31)
0 0 0 0 0 0 0 0 0 0 0 0 0 0 0 0 0 0 0 0 0 0 0 0 0 0 0 0 0 0 0 0
##$GPZ= (0..31)
0 0 0 0 0 0 0 0 0 0 0 0 0 0 0 0 0 0 0 0 0 0 0 0 0 0 0 0 0 0 0 0
##$GRDPROG= <>
##$GRPDLY= 67.9972076416016
##$HDDUTY= 20
##$HDRATE= 1
##$HGAIN= (0..3)
0 0 0 0
##$HL1= 1
##$HL2= 55
##$HL3= 9
##$HL4= 23
##$HOLDER= 0
##$HPMOD= (0..7)
0 0 0 0 0 0 0 0
##$HPPRGN= 0
##$IN= (0..63)
0 0 0 0 0 0 0 0 0 0 0 0 0 0 0 0 0 0 0 0 0 0 0 0 0 0 0 0 0 0 0 0 0 0 0 0
0 0 0 0 0 0 0 0 0 0 0 0 0 0 0 0 0 0 0 0 0 0 0 0 0 0 0 0
##$INF= (0..7)
0 0 0 0 0 0 0 0
##$INP= (0..63)
0 0 0 0 0 0 0 0 0 0 0 0 0 0 0 0 0 0 0 0 0 0 0 0 0 0 0 0 0 0 0 0 0 0 0 0
0 0 0 0 0 0 0 0 0 0 0 0 0 0 0 0 0 0 0 0 0 0 0 0 0 0 0 0
##$INSTRUM= <spect>
##$L= (0..31)
1 1 1 1 1 1 1 1 1 1 1 1 1 1 1 1 1 1 1 1 1 1 1 1 1 1 1 1 1 1 1 1
##$LFILTER= 100
##$LGAIN= -12
##$LINPSTP= 0
##$LOCKED= yes
##$LOCKFLD= -7486
##$LOCKGN= 130.699996948242
##$LOCKPOW= -30
##$LOCKPPM= 7.24000024795532
##$LOCNUC= <2H>
##$LOCPHAS= 111
##$LOCSHFT= yes
##$LOCSW= 0
##$LTIME= 0.400000005960464
##$MASR= 4200
##$MASRLST= <masrlst>
##$MULEXPNO= (0..15)
0 0 0 0 0 0 0 0 0 0 0 0 0 0 0 0
##$NBL= 1
##$NC= -5
##$NLOGCH= 1
##$NOVFLW= 0
##$NS= 4096
##$NUC1= <13C>
##$NUC2= <1H>
##$NUC3= <off>
##$NUC4= <off>
##$NUC5= <off>
##$NUC6= <off>
##$NUC7= <off>
##$NUC8= <off>
##$NUCLEUS= <off>
##$NUSLIST= <automatic>
##$NusAMOUNT= 25
##$NusFPNZ= no
##$NusJSP= 0
##$NusSEED= 54321
##$NusT2= 1
##$NusTD= 0
##$O1= 25659.88942
##$O2= 2401.12000005865
##$O3= 15094.1086056093
##$O4= 15094.1086056093
##$O5= 15094.1086056093
##$O6= 15094.1086056093
##$O7= 15094.1086056093
##$O8= 15094.1086056093
##$OVERFLW= 0
##$P= (0..63)
9 9 18 10.25 20.5 16.5 25 50 350 25 50 40000 40000 2000 0 0 1000 2000 500
600 2500 0 0 0 1000 0 500 9 1000 2000 0 0 3700 0 0 0 80000 0 0 1700 4000
0 0 10000 740 0 40000 1050 2000 0 0 0 0 0 0 0 0 0 0 0 0 0 0 1400
##$PACOIL= (0..15)
2 1 3 0 0 0 0 0 0 0 0 0 0 0 0 0
##$PAPS= 2
##$PARMODE= 0
##$PCPD= (0..9)
100 60 70 100 100 100 100 100 100 100
##$PEXSEL= (0..9)
1 1 1 1 1 1 1 1 1 1
##$PHCOR= (0..31)
0 0 0 0 0 0 0 0 0 0 0 0 0 0 0 0 0 0 0 0 0 0 0 0 0 0 0 0 0 0 0 0
##$PHLIST= <>
##$PHP= 2
##$PH_ref= 0
##$PL= (0..63)
120 120 120 120 120 120 120 120 120 120 120 120 120 120 120 120 120 120
120 120 120 120 120 120 120 120 120 120 120 120 120 120 120 120 120 120
120 120 120 120 120 120 120 120 120 120 120 120 120 120 120 120 120 120
120 120 120 120 120 120 120 120 120 120
##$PLSTEP= 0.1
##$PLSTRT= -6
##$PLW= (0..63)
0 62 25.16 0 0 0 0 0 0 0 8.0352 0.32141 0.53946 0.27135 0 4.2294 0 0 62
1.395 0 0.00010573 0 0 0.0016918 0 4.2294e-006 0 0 8.0352 0.53946 2.1579
0 0 0 0 0 0 0 0 0 0 0 0 0 0 0 0 0 0 0 0 0 0 0 0 0 0 0 0 0 0 0 0
##$PLWMAX= (0..7)
378 63.2 0 0 0 0 0 0
##$POWMOD= 0
##$PQPHASE= 0
##$PQSCALE= 1
##$PR= 4
##$PRECHAN= (0..15)
-1 1 0 -1 2 -1 -1 -1 -1 -1 -1 -1 -1 -1 -1 -1
##$PRGAIN= 0
##$PROBHD= <5 mm DUL 13C-1H/D Z-GRD Z8646/0002
>
##$PULPROG= <jmod>
##$PW= 0
##$PYNM= <acqu.py>
##$QNP= 1
##$RD= 0
##$RECCHAN= (0..15)
0 1 0 0 0 0 0 0 0 0 0 0 0 0 0 0
##$RECPH= 0
##$RECPRE= (0..15)
-1 1 -1 -1 -1 -1 -1 -1 -1 -1 -1 -1 -1 -1 -1 -1
##$RECPRFX= (0..15)
-1 -1 -1 -1 -1 -1 -1 -1 -1 -1 -1 -1 -1 -1 -1 -1
##$RECSEL= (0..15)
0 1 0 0 0 0 0 0 0 0 0 0 0 0 0 0
##$RG= 2050
##$RO= 0
##$ROUTWD1= (0..23)
1 2 2 2 2 2 2 2 0 0 0 1 0 0 0 1 0 0 0 0 0 0 0 0
##$ROUTWD2= (0..23)
1 2 2 2 2 2 2 2 0 0 0 0 0 0 0 0 0 0 0 0 0 0 0 0
##$RSEL= (0..15)
0 1 2 0 0 0 0 0 0 0 0 0 0 0 0 0
##$S= (0..7)
83 1 21 21 21 23 83 83
##$SELREC= (0..9)
0 0 0 0 0 0 0 0 0 0
##$SFO1= 150.96618588942
##$SFO2= 600.28240112
##$SFO3= 150.955620108606
##$SFO4= 150.955620108606
##$SFO5= 150.955620108606
##$SFO6= 150.955620108606
##$SFO7= 150.955620108606
##$SFO8= 150.955620108606
##$SOLVENT= <CDCl3>
##$SOLVOLD= <off>
##$SP= (0..63)
120 120 120 120 120 120 120 120 120 120 120 120 120 120 120 120 120 120
120 120 120 120 120 120 120 120 120 120 120 120 120 120 120 120 120 120
120 120 120 120 120 120 120 120 120 120 120 120 120 120 120 120 120 120
120 120 120 120 120 120 120 120 120 120
##$SPECTR= 0
##$SPINCNT= 0
##$SPNAM= (0..63)
<> <Q5.1000> <Q3_surbop.1> <0.0> <Eburp2tr.1000> <Crp60comp.4> <Crp60,0.5,20.1>
<Sinc1.1000> <Crp60,0.5,20.1> <> <Crp60comp.4> <Crp60comp.4> <> <> <Eburp2.1000>
<> <> <> <0.0> <Q5tr_sebop.1> <Q5tr_sebop.1> <Q5tr_sebop.1> <Q5tr_sebop.1>
<> <> <> <Gaus1_180r.1000> <> <> <Q5tr.1000> <Q3_surbop.1> <Reburp.1000>
<Q3.1000> <> <Q3_surbop.1> <Q3_surbop.1> <Q5.1000> <> <> <> <> <> <> <>
<> <> <> <> <> <> <> <> <> <> <> <> <> <> <> <> <> <> <> <>
##$SPOAL= (0..63)
0.5 1 0.5 0.5 0 0.5 0.5 0.5 0.5 0.5 0.5 0.5 0.5 0.5 1 0.5 0.5 0.5 0.5 0
0 0 0 0.5 0.5 0.5 0.5 0.5 0.5 0 0.5 0.5 0.5 0.5 0.5 0.5 1 0.5 0.5 0.5 0.5
0.5 0.5 0.5 0.5 0.5 0.5 0.5 0.5 0.5 0.5 0.5 0.5 0.5 0.5 0.5 0.5 0.5 0.5
0.5 0.5 0.5 0.5 0.5
##$SPOFFS= (0..63)
0 0 0 0 0 0 0 0 0 0 0 0 0 0 0 0 0 0 0 0 0 0 0 0 0 0 0 0 0 0 0 0 0 0 0 0
0 0 0 0 0 0 0 0 0 0 0 0 0 0 0 0 0 0 0 0 0 0 0 0 0 0 0 0
##$SPPEX= (0..63)
0 0 0 0 0 0 0 0 0 0 0 0 0 0 0 0 0 0 0 0 0 0 0 0 0 0 0 0 0 0 0 0 0 0 0 0
0 0 0 0 0 0 0 0 0 0 0 0 0 0 0 0 0 0 0 0 0 0 0 0 0 0 0 0
##$SPW= (0..63)
0 0.0010563 0.00086487 0 0.24557 7.673 0 0.0076221 7.673 0 7.673 7.673
0 0 0.24557 0 0 0 0 14.95273 23.24354 10.85309 58.5298 0 0 0 9.7529e-006
0 0 0.12346 2.527 0.84693 0.004608 0 1.2551 0.00086487 0.42254 0 0 0 0
0 0 0 0 0 0 0 0 0 0 0 0 0 0 0 0 0 0 0 0 0 0 0
##$SUBNAM= (0..9)
<> <> <> <> <> <> <> <> <> <>
##$SW= 354.857137416644
##$SWIBOX= (0..19)
0 1 2 3 4 0 0 0 0 0 0 0 0 0 0 0 0 0 0 0
##$SW_h= 53571.4285714286
##$SWfinal= 0
##$TD= 65536
##$TD0= 1
##$TE= 299.06
##$TE1= 300
##$TE2= 300
##$TE3= 300
##$TE4= 300
##$TEG= 300
##$TE_PIDX= 0
##$TE_STAB= (0..9)
0 0 0 0 0 0 0 0 0 0
##$TL= (0..7)
0 120 120 120 120 120 120 120
##$TUNHIN= 0
##$TUNHOUT= 0
##$TUNXOUT= 0
##$USERA1= <>
##$USERA2= <>
##$USERA3= <>
##$USERA4= <>
##$USERA5= <>
##$V9= 5
##$VALIST= <>
##$VCLIST= <>
##$VD= 0
##$VDLIST= <>
##$VPLIST= <>
##$VTLIST= <>
##$WBST= 1024
##$WBSW= 4
##$XGAIN= (0..3)
0 0 0 0
##$XL= 0
##$YL= 0
##$YMAX_a= 10499525
##$YMIN_a= -10646584
##$ZGOPTNS= <>
##$ZL1= 120
##$ZL2= 120
##$ZL3= 120
##$ZL4= 120
##$ABSF1= 170
##$ABSF2= -5
##$ABSG= 5
##$ABSL= 3
##$ALPHA= 0
##$AQORDER= 0
##$ASSFAC= 0
##$ASSFACI= 0
##$ASSFACX= 0
##$ASSWID= 0
##$AUNMP= <proc_1d>
##$AXLEFT= 0
##$AXNAME= <>
##$AXNUC= <off>
##$AXRIGHT= 0
##$AXTYPE= 0
##$AXUNIT= <>
##$AZFE= 0.1
##$AZFW= 0.5
##$BCFW= 1
##$BC_mod= 2
##$BYTORDP= 0
##$COROFFS= 0
##$CY= 15
##$DATMOD= 1
##$DC= 1
##$DFILT= <>
##$DTYPP= 0
##$ERETIC= no
##$F1P= 219.4437
##$F2P= -19.4431
##$FCOR= 0.5
##$FTSIZE= 0
##$FT_mod= 0
##$GAMMA= 1
##$GB= 0
##$INTBC= 1
##$INTSCL= 1
##$ISEN= 30
##$LB= 1
##$LEV0= 0
##$LPBIN= 0
##$MAXI= 10000
##$MC2= 0
##$MEAN= 0
##$ME_mod= 0
##$MI= 1
##$MddCEXP= no
##$MddCT_SP= no
##$MddF180= no
##$MddLAMBDA= 0
##$MddMEMORY= 0
##$MddMERGE= 23
##$MddNCOMP= 0
##$MddNITER= 0
##$MddNOISE= 0.8
##$MddPHASE= 0
##$MddSEED= 0
##$MddSRSIZE= 0
##$Mdd_CsALG= 0
##$Mdd_CsLAMBDA= 1
##$Mdd_CsNITER= 0
##$Mdd_CsNORM= 0
##$Mdd_CsZF= 0
##$Mdd_mod= 0
##$NCOEF= 0
##$NC_proc= 0
##$NLEV= 6
##$NOISF1= 0
##$NOISF2= 0
##$NSP= 1
##$NTH_PI= 0
##$NZP= 1
##$OFFSET= 219.4437
##$PC= 1.4
##$PHC0= 229.7668
##$PHC1= -217.3757
##$PH_mod= 0
##$PKNL= yes
##$PPARMOD= 0
##$PPDIAG= 0
##$PPIPTYP= 0
##$PPMPNUM= 2147483647
##$PPRESOL= 1
##$PSCAL= 4
##$PSIGN= 2
##$PYNMP= <proc.py>
##$REVERSE= no
##$SF= 150.940526
##$SI= 32768
##$SIGF1= 0
##$SIGF2= 0
##$SINO= 0
##$SIOLD= 32768
##$SPECTYP= <>
##$SREGLST= <13C.CDCl3>
##$SSB= 0
##$STSI= 0
##$STSR= 0
##$SW_p= 36057.6923076923
##$SYMM= 0
##$S_DEV= 0
##$TDeff= 0
##$TDoff= 0
##$TI= <>
##$TILT= no
##$TM1= 0
##$TM2= 0
##$TOPLEV= 0
##$USERP1= <>
##$USERP2= <>
##$USERP3= <>
##$USERP4= <>
##$USERP5= <>
##$WDW= 1
##$XDIM= 0
##$YMAX_p= 0
##$YMIN_p= 0
##$CURPLOT= <PDF Complete>
##$CURPRIN= <$PDF Complete>
##$DFORMAT= <normdp>
##$LAYOUT= <+/1D_X.xwp>
##$LFORMAT= <normlp>
##$PFORMAT= <normpl>
$$ End of Bruker specific parameters
$$ ---------------------------------
##NTUPLES= NMR FID
##VAR_NAME=  TIME,          FID/REAL,        FID/IMAG
##SYMBOL=    X,             R,               I
##VAR_TYPE=  INDEPENDENT,   DEPENDENT,       DEPENDENT
##VAR_FORM=  AFFN,          ASDF,            ASDF
##VAR_DIM=   32768,         32768,           32768
##UNITS=     SECONDS,       ARBITRARY UNITS, ARBITRARY UNITS
##FACTOR=    1.86666666666667e-005, 1,       1
##FIRST=     0,             0,               0
##LAST=      0.611650666666666, 453129,      -303770
##MIN=       0,             -10646584,       -10646584
##MAX=       0.611650666666666, 10499525,    10499525
$$ Real data points
##PAGE= N=1
##DATA TABLE= (X++(R..R)), XYDATA
0@@@@@@@@@@@@A2e2A28b21C30d61E51f54G33h90A100a265A487a708B010b318B691
29c091C533c976D543e125E856f552G343h282I220a0317A1493a2755A4166a5732
44A7399a9246B1253b3518B5912b8561C1534c4838C8462d2536D7112e2378E8395
57f5310G3549h3386I5402a10457A30030a56610A94909b54991C63336f17938B527679
69E48269e923700a359751I34095N865349A77235d8484E159013b884294p77983
78c662277k338372A658628K502451e652292G804830l206872c18033j648755m820604
87f787392C009539f899674b858035F995328B856950L045699d624324A740998p60243
96I80755a0646584A075323l95841K783833A29437b055579F316863c760172k01802
105c961974d71215G22728J751497d745914C902877J378722e231796a695704f09557
115A245198a352707q05461F755300B020849b858936M78817a95461H41637e437765
125A560379N026285h17977a59695o06180B435336b141177l371384B644899q48970
134A795929g60495K20116C029331L02465e094331b305770A575833e95727j199886
143a795613B14613N072251F12261c729390a88551B422216i30607k836382B617305
153C835665b124197j6264I25131J298461c640669P83929C051800H84445f43121
163a255875D104592A568850f117180A43189K173308f80487p9243A326375L915375
172E241750b004703j659149I73616k40162a731176k046038C353003k01301c442334
182B49748K636394B95624c072882J376698B989766A21712b630030A827899K199535
191D027434e71330l246480C83380K610599b687073P70900B776657j319991a943796
201b108411B439870m57186c285064e66140B977474A066266b608402g6358C923272
211a387721j928838I15242J539220g70303j053464A887003Q69826b965043o67035
220c632078B280971A074096a941835g13402C182409j259524c915853B01469K004901
229B206370a433897j629974a492372E218745C29547b763513C508895E19501b560316
239d046467B33060L554712b316696I64506K809647I75900b416538q36417B812746
249e74170l256899A477110J072487A252035b482471A14240K535738c869515J634980
258b234535A108779J777505B18414a617433C491129A83284c168515J252698B329811
268B975550b493740G98009J724489a727451j431467J122762C526046d00986k084154
277b485140C525457A686884b81228k681633a03738B093876d651409A78071L595474
286C773545j567546C95530b908834B819164a747397l329340A461010n7625O71371
295B074756a727745C2087M383458c965542a730769I99280L43755o37806c226595
305D403681A189288c040128d7265j358854B097339c878995f93422E673267a541113
315d38656o45434I11774b1558m409610C286589j394906h13692a86613I2415L595565
325C687980c458616J301036B798683a482862l034e70161B940983q44147b918427
335b90641A260260a280710m35775D52842L587898f42965j653598B018931E63314
345a679146N4639A518969M57893b604852a72998A630893o47323b193836K91575
354a902261C063641h08091o66811A940923M94304B95641c661907E88659P5743
363F64402a953258a60773I65372L269607a977142p64787B194370b037490K10519
372a826971R00501B668774j6925a329613A951203j36894a066042k071255J110668
381b026629B264278g20168r5786C555179A608313a846564p58219i80325F43825
391a526925a97388C494966I57991a065739O5470B009052A46559c338665A973759
401A963973g84165a10172n65319A393229b488530n57125A809628o15514r5878
410A098236b68247B187470A003245d920395f73482A201394A39240J147741e5312
420C169759b53223l498359A50938M15441h48220m53158E88130K165512a832291
430f24849A199517a524155f09149j684915A590501J058926b110044A628164p64400
439H63764a062731m22606J88284B992693a241541b22341A772458d41817C63621
449b744702A318486N3913b658824D56648K09034Q66201g43264J91781A888696
459b202407h35795R6829A239007R3247a694645A184673m29817a501927L80071
468a121856E87090J313773a565904G5690J637063d31611D68119a652807I60218
478A220203c003094G97177j79128j87422f30507j76055B076593b367161D06552
488A251290A10855K219094b210477I11669p9355c265312A392758E1985J157068
497A209053d25905j068774C030925b573332B3135g25320r20183B652493c075482
507B098508J084360a948576A750606a530669I00292a179996r78764B867026a135124
517G77347b68240l98476B150835c016245D95893L92078a876695H46188a349895
527B415788b7755n08340A862987a145865E97972g74338D33634K042377b310352
537B5044e95144k5163B94174a065134B077128g44690K61610G76461h42263A301575
548a906651C05983N61351b315106A450123H312J291257G1228a598440A133292
558b196442E524N40925C0950K501533b080916H64596C84796a496652A063103a147265
569A583635c81957r73498B057470a928847B62813i00233l79053A970550a165216
579A972878m42755i51689D61326b718702B43718a76698l07825B960963a03674
589A546335e02268j754596A303408b697362B79917J30856f44185A859998c34242
599A052992d00764j064244C24779g10398H95176j42875p3438M70615a223187d46211
610d80002A52534M34718j31848A65643g18524r35535g83914a38537A53410N85023
620G38433K07650D02018h0989p7620D34156f32017K27661a38122L2166A80912
631H34988k1561b30240o24029l17824M39845a83782B75489N40964A15360M93440
641F08800b24579C03483O09212b38417E02713c38087A3179f60708N1847A133151
652a20462D68527C7689c20584A4540i99056C58586j50190b04727k00455J99807
662b05375A019345d05189J77034F0144a26646m69865a5802G15029b01630E52450
673a168735I1114K97796g68188A779826D45335A86413e89526n54530H60712i00084
684D38921M36237f34470G80341a140077H27419C72803a871043A46118a95658l4587
694b30245A217491d69062A664437g18656n73022F21897b70477A222494a3247C76581
705A275171c155293f80884b85286j97930A194248e52906A945336c75918j009745
714a385663C46543h16175I29570a546995A35347K840814a147896A283080E28927
724f49229K45479k339153C96225j35145K39927M93312B52822R17917b514430h68378
735A684684f47453A309517B33388P55778A88343a230760F84222k27854D8609i63957
746a31872A363100a236572a91865F07735e97607O158K40306A443184F98329C22121
757A81258i3887C21498a640454A84053K131317i40219G37616B22079c47381C2226
768b083295A142269i8658n74316I09897e6201B883650a453193K54660A524990
778c710724H1102M72940Q03525M39062a749872G21070e84582n15896a66821p4957
788b41778B038624a115022N48745B416556h87949A62616f73996E0707J13752a175266
799D74416J280681f3662j270309Q6877A84977a331480c54962B591192A261314
809D1688f49016k50260E98081a754859D47235R82628k10048d13463q82391A235202
820b048461K23099H79714h3814G20107c20854B62052J104132a335007L4975a33498
831G77172c70064A05873K658056E31145a391595M56671B27080c41970k73311A87871
842A562089E3123a828716B38354N95804a219092d82828A536639F47903A1910K8441
852D0351J92088L7848a794111Q10562A667612p45410C15084c78028A637886a616551
863c263393A173264a91057G75383a2777o15460A985308a130556d83639A768155
873B55910k4601a638574I65143m37105b359430A252559D81221c32401A73381a238046
884B059893A24161a773683A112522d83058j05056l77870A370344J319465a394065
894a43736j95925l06524C25012a699232B427787E42902b218596E88700B13058
904A196018a202435G49285J282999a551633A80976e85732F17425j7398b816514
914A933152G71901a544871G95743b54788D42680b276105a120910A654394a17772
924A418253o14278N76080B87389b906954A41482R88690i55359a76988B09472J371994
934A581466a173862e82348H05391c74971L8098q54188A226128n72036a106068
944I24924l26277a77628j394698A05235K706891h13309D05507d2135q46703M26674
954d62164k649763A810376n51726h99195A825103f98090A280117a758667K96438
963a462229B139969a865884C98284L42439P54639R55454b240428A229789f69717
973b311780e97860j150B680592A61381e87022A508083i76758L27752m57281A163203
984A934797a979753F91150j79739i54754c8375j317630A828071a38708m92657
993f31365B136670B01372P4832a927536P87403H42391b080649A640545M03823
1002B044368m57963D98457b581173D08800b305023M63762A120772m39022J273194
1011A954944e64827B19301P00350a971041e34490J33636A182998e1333j42219
1020a93552B576913B71566i67222n3549d44746C40099e69019A536200L72708e78989
1031b028603K14087a64892k2855c8349B777246A281239B83731a303276c27238
1041c10811k008966b67676A059404K9669K00126e87152A412977a028487k566198
1050c594685b53116k85990A113366l23931K87781J036691a622692J92843M95754
1059i34095C62896O29283b48794B280055C94634a656513c93806n37675c16059
1069B92981c26114A623484C12557e41234b33032q2947n46938m38895D98675J458365
1079A957040B58548P67621C08492a187240m62825k80388E65871O17580E41341
1089E09698p9133G4888a295441O11275H82742a014667d79446G62415l47241R01211
1099A316385b26596B948L41911i41386b85610F12581L96892a98049j91330D91996
1110a165513c91903F45753f8008A490416d88622j42434I36318g56431b82609d1553
1121a23874o03025J02433I66774B44175j873a07222k22032f3181j133444N73793
1131f22832A294032n45128a14506M2758B19535a338949C50207B9305a63840B45297
1142g40385B06955M84546b66676O8054l63731b74406k11929a32093A852773B3486
1153G65955a31811m18448F63348c08243B47725J117310c71409D06847e86718J27991
1163d58727J13578n50244G43041h36620a29347G67876f27646B102841c78529n13267
1173h91796C61883a188583H02280G3600O67877j96084a176058a63560j453731
1182a617291A71917L20739i04552B035457g37444J99622B02000d33767F13658
1192f70191D27060c29004a34722A142276c10847G38551d10121j308672D1849d57370
1203c34336A443034d91648B09788a8925m78431B76259f08374A310374f07568J10683
1213d96885B74073g11604A111977B5882h6107D87180a462604G3614H829M03770
1223D12599j0674A08641R93855a421626B97982m024d701G28049a83751E38226
1234A6744c98704O217a54144B59795a368140C49655J059605g6341G48216c34013
1245h59116D7832f58559I96276P29003B46870g1081O229o08538o52409N07312
1255h18487A324935e18515b57532D32485c49809D04076f59707a75930F54253i82123
1266f7873E21731J256867A07696h62647A121876a517625c85835g728A86080J924998
1276B111078a167000d15060e9932j465803e40595a60602A828698I8201K403J183419
1286A284023c88798A75180a010125d58272A009935h95263A17502J758467E57348
1296b17860j121179I2948i60874m51994H22515K05661j77424b18517L2370A596913
1307a017510q0773G05314p6435j75601g76138A483819D39053b087715d75091J03531
1317c71560F75375f70746B41152K429841d49096m46426o57491B5737Q0490h41252
1328B773747A212517a64295p58384m95269E49082b389397h93179A774049D55911
1338A207003c05148A633779B83442c450359c22356A04988L79071M00222k33116
1347F51165K153632b327698o45410a75696p58129I10316a05077A960165j26333
1356A833832b634616d33546K12463o2418b0391o64205D017608B0767i99309I61194
1367a139384d78595k915144D42460J815462a289095A510301E3354K92131a983774
1377c145055B124413F94348B66088Q78178K82652n48670c535960a90231B058688
1387e82095K63655C82181J348686d19090k615615C51392I1218a241910C8293J645295
1397A683588J081317a251868L59903G76117a347081J97953M59109C052922A226401
1407a735013I47779B61579i02039j525372B35064K185820a797349e19111A436568
1417A080391f66092p13445A774837e7927j911013c03835A611087l89164b425935
1427c66629A551711h17566k92664A004153J273769a169204j640009F43098K03155
1436H46253b73515j65812A573534M32160b539701a172276A841175A05741a334532
1446a063357A700524d75330k079586A351062O43908B30927a494769B41857K548772
1455B790629b193196a095990B006190H68138g42127j096743B350865A115795a829231
1465b59003E90769j81910b875813d56563C151802b54627r64969A217524M01931
1474A619455i62478k76021A022731Q10023g83591j093422A599313k0749b435129
1484a102864B266937G99533b816074F09869J740786a27657k413737a113305B177046
1494d01353j327396A815518J303387a013544j386247A466674F71268b507434h19132
1504A602595n99017b010522h38737C055905I43847b560993i96340B009662a003583
1514b691180A617211J259373a144973n86546F82650Q20479h13277q52293B227804
1524A429227c195751J527296A947811p25102b414103G95352K623238a271638m90862
1533a762500h41196B224387A54645c643578B414382P071f33264p74032A627893
1543B595153d080558a541977A672957A77467M5031a104164D281160E56883c517546
1553D50213R75910a5215l218535A134438K109292b453824R91472I24392O60591
1562A584983a360563j959099B208231k6843b951324g74563B554153H84066b778124
1572c57405C334523A26222a848443I329J000388f10266l694551A038345K535194
1581C573539a965303R06183A266876Q37377b483213a087057C105980C82364a217611
1591a361384B837736r41153c488636H22971J407558i93706j926693H33449L438336
1600D271785b233803k36754E47597O5297g67231j620316C967477q87615b897018
1610a565353A793782D53672c458995B00L530853c23983k028901b74939B439764
1620e54528k795228A069381J654533a762480k37954B242736l23636b927758R90698
1629a937060B528191A012052a311849N52797B444212A81186d565913g83072B965971
1639d01289j243358A003048K525366a991762j206304A750639n94030h50394j014091
1648a864485B857221L95070c369525a039700B250610a24905l386512g67995C975191
1658E62298a891448F24817J422823h18458k374734A483225K384560a058270j000861
1667b059131A750160m34790c365707a581427B833138A321513b705610J274147
1675a431463B603532h0048l549184b47570C681032b82464k210510A845957K120888
1684C966845a147053j836092F26013O66594b171508Q06449C424585p85989b163956
1694b867394B679281a16842l132817D17733K914231D95265b916576C59132L189726
1703C548858i21107j744923A125257J544326a253501j683771B281940K47019c263971
1713a630047A674641p13678b011238M61031C698062I8649c907328e5856C123064
1723A062294b398280A463318J641335b413121k87744A075341K073977a578884
1732a883223C229800I63438b633179M96477B322284j151423d102122g0953C356435
1742F55158b089515a08111C694065a676011j845670A751605N43399c37488k202470
1751b539958A461918J248249c909043i10121B855314q98747a886330j58163C366731
1761d63643l124622H06467J653917B05311c327761A442980J987953b004351j82742
1770b187093B07397J882386b439519J48055C977477j614949a431485j93857A774815
1780A020130c892185A29395L160351A71554b716027h61884C486618a854319j727280
1789c581599B204994l97799h58011j207898A761629J917118c651612a783497B143589
1799G72296a328831M3445E005517D55187d220083a74914B91003e38366k716658
1808c255024I34960L875271b107670L68111G30324J590199a873793j809510C675462
1818H05019a804574a70051B263884K18632d610693e99483B658216i63437q93273
1827a856710c82994C785835a721288k608594A863759p02195h1332p00889A811573
1837C192257c186582R72238B101419D65330a641018P59666D103695A493258b969715
1847F66033O18198a291685k275642g70340D328424f79040m31822B992353j376260
1856A616093b423973j686457B433823A000547b098762f7310A874696M2680c247745
1866h24002C913072h71589j253223e48585C003122d13717l329280B642250j233711
1875A408539a275539l04987A481519J973997b721132M64631B206267i3241k674824
1884b768065J311350D399059I07846b209618G38980Q34081e32359k465565E83970
1894B772535a209387j246420A699215J307315a896291J5693B438341E0613c124154
1904a387863B223164o20685b474291b53636B783673e6134k261033A27356L354362
1913C481718a039665k145311A905639m97104a363822J11994A111458J064937b984245
1923a584295B872330A061892a803887M26512C036192h62450k290095A048886J224206
1932B273092j051789a959402D04996K182528b220197j36152C8737K431305b353220
1942b157045C746067G59486a113799l26794I43006J09168c612053C18808L056343
1951C375151G70917a817967d54916B689798a606164l89439B006197o95288a053818
1961b448181A553721r2299a776477K79012B742521j171143b688610c32991B667743
1971f2340k197252a77644A985844B23263a165904A467241J479293a501946j352625
1980b854571a17605A964808a653363M87676C524312D88397h99658p59848A312581
1990A857867b928030A01130J794268g45177j336177f95760D348841a472303J375
1999a470928A720147a92742g4280k065685A483034J052319a773294c18444A635037
2009A828880a702183J05056B459883a963517J05880B06236J474980m18499b694646
2019D39527J125444b166188h79679A160278J701258e09820j604182B637217e99955
2029a444809O01765A267603N18420b344211B76518J887036a429808q33409Q90554
2038a372663B646523g17026l56777B954886G65237h49820j710636A71517J533027
2047A704544h00046E30575J384302m92498b707553P19398A969819a267740L5451
2056a232289G60977O10370k07752b396452I52023J77996b060998O98688c59995
2066B373277d83385A02870L373462h92004j220305j99014A5023J697932a591104
2076A397034J023352b35798j247005J33190A758499c34795j189050B027904r53228
2085A074676a19827j372682B95903P98564b734095g79682A182394J49131e74451
2095f33216B434062h72969j461177c02792A225200M58049h34960A474032P9631
2104A553663a960658N71535f87338A251347a167391M818B470221E03660i45065
2114a242309C14924g4497k276995A121030J233649q90422d94921r1217F68127
2124b312881Q23777D77132J278702q19748a133312I24514I3728b869505a002018
2134F6658R70483b31528D79553K645622B60740h53926L0343G0397c23191j749292
2144b072483A478726P14855b64975a16155p20626J87353q00530j73758B360775
2154I32790A90740f40098E19327l0837a819019H33005N95506A18251a48548B19418
2165A049963a432563L02682b29530C05524M46605d41509B024148C38120a795499
2175a102987L95815D46030e46529A358045J065189b85587k01707j562747B91980
2185d44015j110573A435535k60994B92800m2472A3069J042710a188145J72016
2194a016129D58352A94961O98215e28125A329401B03281b098646G16639B96221
2204f3600B67874e58877H53341a903195c49909H87951l55985J097543h61315A236367
2215B25727b294834F61299e33395H12476c25581k76870A684705h19759A20543
2225i59586a46519C32764b151374A710974G43903C7033M30142i59700F6808c48902
2236E99622Q21976F40887A27948a342167a36530n99314p52766A418280d3154G2895
2247a35741j57034F32500e66517B99739b35318B21830N43697h43556A840279b44096
2258a287720E41034a178412C95381A71757J77771R03463a396152I5682a801481
2268c38092H97571a003620B800635B39555f92488I71436b043346E64590a123315
2278c09662A222679c85167A889656e37772G76131B79815b730154C72641a268167
2288D05031R85337e161A313029f50050K92522p1494O3081I75438e55861H20788
2299a36585r60876A054515f76041L30767h5559o90709C06317H1101J276630c45105
2310b6789n37542j033008D21539j19235M76787K97358e40700J3614j180679O47763
2320a060002i1112A93615J569121h5100I68750l90093a266983F85181a561367
2330g82096E59263g84417A548824h7513A274348i95585j116007d44477j360144
2339a804621A247014m66568k67835J667937a572304c85859k49987j22221H08563
2349E6000K177080F5377a39425C4547a796157a18513j764669g86374A457087c64913
2360H52953J68462a30275r47201m75288C24635a78348A008263P52647A94673K72095
2370D66768a488044f82543A216764d92053B91268a1149A54888f20751p61948E26970
2381e51133C79783b52857E46602J099477d64157B76032e92938l95140q6458J76576
2391h97960B599745G09042J95931l66131a502554a69910k457219C35000O01304
2400I36304b89121A221632a82762A267072c30471o62327A339389a533995d44841
2410e51137a46436A482259g45623C37171R60946h46672L03461L9011A161490a65140
2421g59019E05881b92132G5200d29406E92795R26556a396380e48540B36291b09659
2432b11137p63727A310002e15664m68331H15359C40766Q37031i61689C51608N23749
2442H75357a304346i9692A82852J172842c68332k13612A140617h17514K70803
2451e46711l26754b27342B77310a729520G88174J36060l32866B2197h90704A088982
2462a315487e12159A235829C42791R11609a749464B26551a88546k001732G39930
2472g6007H18973a20894r95040B319778a221869L89496D13561c46080A366257
2482a401564A369539O84236a417122a98721j021246c29164j0703r74308B269846
2492H69151e87052E7590d96252I03317a309466B34710J310608f47073B32868b12979
2503A590458A22118a038360D92720a36868k80783p90195A092472k30374a438233
2513e818G02365M62214A01131h7933A797814a210653k28026M52732E51437K11451
2523G62888a445121A732854E63324e66585d4839k48377A146139i33355m48996
2532a382351G08975A76637J65391J2692J768074I57266b439353b60038N5227m84187
2542f88998a16894o44975B416662h92629n92549A545491d04594E49889a589483
2552G44572O12286a857192A730216E87065j86083c41316j723377A930693i20665
2562f63170F74600a54554k52602j623268A87188Q64380h87010A05549K18328K07015
2572E30892d03528o39957A402268k93212c40695h3013A170486B06707a290761
2582C58289j06660i61821k0720A00470J474502A86425c53901F84932f002j117719
2592a123721o78969A475580L24625i70480I03096a3969B97921d10446o44230B391424
2603c54702j034369A16938N94368J11847a599624A325656E68952a469974C15172
2613h06586A822630b44354j099461A251040f17340b93368k60856A375174D38170
2623b323011E80901I9588k0401K47509c40978A709804h92315m84792D76615M46106
2633I22721C59408c71251A349365A19487a956211e19762C08559k0077J01905h25895
2644A139800m30580a602962E95379K96871h36395m04353H62188L27534a23056
2654F23b00764B64562a546579J22195A018782l93858a45195q85099A090514c16718
2665a958880A949300C03846R28305I8180a061424B048197a327046J94951D94305
2675e5496I11469a646939B206083G76737b448834G8360a959072A40933K0b28083
2686C441162C55554f53040r8162R9453a10686j413897A149046L29979c82342a23614
2697A42847K8937c34644j171986E09111J62896a382182C5933J166879A21215a318871
2708g0899A068395A6607M97525j56566K70570g73701j714836c95112h5607H66838
2719H06765O16339o16729a925535d76698j09455b01228j35699j02647A938053
2729c1883C16040o9760P78907G0172b451754B42431g86975B92926N36052l86701
2739D42277Q65948a836811a30823D99947A65821N87133a484014A088161e14177
2749a547468A169640b62481C97325A72247i53516A525496f98074p1464G79040
2759c79371R8553k57201I13078O18043f03625A071468A8124h66946b14463j000330
2769a214793A024875B35019a317031D50930j95977I8076d90923B30215K29198
2778D59413a417903c51111c9008I82337j58686B93793N00204e92440k23682l91668
2788a207790I21599D59980c27755A91192a268348f22090k47095e9276A696549
2798A56539K00442a82909H9466l8982a135472I64382a07852C4038R74957A73100
2809A415382b94487m78502c32700j073479f42220L7077A230454J10107a63928
2819A088524e67798R1964B87018g75220H85902a32858E6067Q17941a72377H41441
2830i15852d1012E52404a177480G83946g8242n13435A82204a293170D57215j13297
2840C43918j07380J062101b3811R196q20879m25412b62849k53486A81312M65704
2850F47016n5591k63016M35684B53825d70660h8878j110389e18999J23807E45994
2861A485733C16836M41293a003573l44770b39573j108020G99250C06078g5635
2871G13393i10078B87677M23956H8434J178016g94946D57716M451f31526E31376
2882f61393f5964n74307m14856A229138B11735A00908J263d96070m44p08539C08725
2894A019382m78572P92986b89658E54331e3040r37291A77065a84181E35082j32743
2904D02339j57524N6410g20565k8854L41050l56840a32346c4758A439822k13694
2914A226128e68686J84362k6957n5646D33169j04072J99850J81769h13959d4670
2925c24683k70503a82514l15079A111090A57729f0866A009997f85433j97291b92236
2936g03284H12852B00695M43610Q71501i11767K44684k20575a81901C65308g57620
2947A586401D55970a152077E69289g64478A157423G5062a128690A517245a235931
2957h11606B81048J35114L6739a058530B82161J32420d77248B79264a40342H90943
2968c04725n75232A180156K6373e6750o8625E98162d07586k10500h31A095035
2979F46777h26422L83765c5233m55136n51743G17639J103157f77869a14632E62686
2990b93107f6502m32276G14129M39541c24672D2435N33328a68554j896796R53228
3000a112122H09427e6132k53960A640498G32603c43719j323078J42131A507901
3010e96614E69626K009631G55737a59726k226686G10042h31648o73807A045133
3020C80422J451148e68819l35019A452767b006359L60044h1569A243145N70516
3029A813661f8396B136431E8281b260035P16430A000J640214D94000j69977J368107
3039A692130b09007k788526a332170H13967i9405A24213J402793K11316G2126
3049a527118d20852F3777a718377K50329A706384N92048B54491c70577D43263
3059a570733j316854i52505A326857Q05765B16856M6963J266210a970680l38339
3068b309019b45226A169743m03251a170415B603132H37998a549659N81313n86993
3077a555339A227261a819852d18468C855668F05336a10777j055724B93044i05615
3087b947626A935361J99576I86832c04716l69568I20303b381166K6511A243107
3097A050322A3217c65791A884114I41307b384991h03536F96928e07513J50429
3106c57084I07111K348516D40014b892692b14647k60258j010225O92699A583974
3116B396700i68164n32192E47253a57025j262326L89451B654784r16765a090241
3126A14915J924165h06307j838470b89634H52709l35302f63407A078852J631615
3135B710467a719516p76067a7658C77524e97825j68057C576280I77854b204378
3145b84287C11932M98998a946978b27436C262288f44769o78995D71794L65280
3154H37074i10123j823048A443377L53142a329411a45057A067726k17029b012054
3164b340509B735945A87774g63000D87435J198306a13062k456351A8083J870022
3173A888105h52300k01567A22333K111209e86558j203254B348411q65217a766323
3183a083108A121228k02560a815625Q25030B334035A0997b322045A34219K308713
3192B442932a19518k675506a89064A819067a262022R4594B184279j48541a205885
3202b354801A019730o9073b336405d45923A905241D57731b444077P22366B418338
3212c14893j717385A663895O67841A06912a715719F07379J480908b400227P88288
3221a611939B042186J07834d25991r93167B737133E13826d125627a410691A076571
3231A234541a410799E16873L162544a265167j247996A93596J511577b31873j675324
3240a907197A947248N78237a753561K41297A308185n46190b721719J242928B546713
3250F52473b040521A6595J935256g64632k313218A36472L730268E10315a535220
3260A472444j56869b076324q34526A412403J200326a585469P21104B866400A063040
3270b136727K72494A870558a08373k897815D63922K948483F16242a366766G54758
3280B046578a656106j942671A885614N45918a174834l17988A261179O95333b541385
3290h45736C073974D7334a248837O12208B432732H54401c621954F52011P97889
3299A449900a220017j034954A516551K447029a646097l61803I65987c2466k243760
3308b276226M79982B378074N69479a635485e6981C377846d41038k481323g12914
3318A878045h55491k255492A960816J304330b21815j742658e6909A329592c006701
3328b006200C946638A839317a260127m86782A858953B5665b551200E70684K084554
3337B655238E09135b817921a96198B353110a667270j824542A067451J652341a261796
3347g49315B718113o59836a840238j417624A238788n16504a950763H41744K443114
3356C284858j388493b974195a136328B176438b213309j48571I87622J905694b04545
3366b804779A140326J175354c086294O43940B326575A045144a355361O27551C015827
3376C86240c739041d96122A361408o05174a773792A30957M121152a890503j593759
3385c484262A299603k2675c96754j837007B442940o1903b230488J011518A736187
3395I27229c201106R76958C391577E23530a566235A492415O66366e46178l012971
3404c559149c65333B568688g05939l19124B121697N84007a841897r21171B515427
3414A029712b933890g93436A668170q18748b129117c62209C320094d76015j835397
3423b311412A89233K714933B19603b581444B031537m78929b870461M25942I53966
3433B354208a078563m17136B196888H75899c454158a676434B650399a16905k191556
3442b308461I77364K512212F45482b414002A603973l84133a617847q96923C13039
3452C915220a825380J96752B139061I0505b371037M56020B297436r80715c214573
3462D03726K140493a60904j582559a04794C842140c40666l473850B320949o66105
3471A654844a297755k9226C62459J919365b554554a214067C054802C34324a496753
3481b084245B615450A100313c604871A893975L34400c37065k064275a87351C445637
3491a157462r03383A549113j03898a650463j315076B736549o68605b244403b60274
3501A684527B22641b683160g20778B980961B36544b299624C32703K051286d96181
3511c104630I65573O99049b543467R01261B313227K88800f56154q76689B065661
3521D20038c403230h24100C095443A311284b148253A93547J431655a404131j422813
3530b826944C29075K242402g56750r68611A028949R60126a463751j515247B549801
3540A304181a899129E40027J671086o15371b971514J226314B148246a132309n26123
3549a658432H57611K130654G25293c106272E15622R77614b318137i85767A559687
3559B461455g23678j248673C054957E72676b907822h86850A437518o57783b101337
3569B69801K673905a414139j652046b29735A375518b9824j840188B537921o55057
3578A882864b656793L60057A057461N35021a571373E6587K803543F37320b332924
3588f63653B103084c47823j993597D08375J953155d1777j555061A967807O0876
3597B028683a967018r34989H17972O16801a378609a24682B229466A008334b411662
3607a268104B173549F7308b295843b22537A874255b87718k110603A373906J447289
3616B821195g83287q07195A081968J55257a724749j03688A641490p88102b361517
3626i11639B519652A179080a359518N74516B462513d87494k370329A092455M47493
3635A539948c28941j239856H60482K178595a427097q983A405935A42610b039795
3645b813869A593561k57380a344520E52447J831996a39860j404768K04249B135772
3655h328k636723A269291L75618b47213n18786F64736J586900b558652M58025
3664b100627A531201E8715e98269m35146A811286q33522b983873D30083K064330
3673B494413B60174a193138b341B080936a738595K43297A262860N16804f7745
3683a762080A005658K13992a947851R23335A259092A183a863843g83031B159692
3693A143957a214585G06368L01310e72656j437781a90567B586942a007098k59808
3702a266906A669521H32282h54975m49936A555534o76227b025563e30467A591576
3712A132387a145311d66119A969393e17905j814015A347646M98450c64713l75991
3721g40704L16902A275182a285647r19815B231783p19010a72817k41478A238961
3731E25881b630146i93501A069760f02671Q2546A05308K214829E83187b519655
3741d56175C46756a901527h88256A772054L21023e10981j027171A207293C6775
3751i62982b67678A602986p15783a986210R47660A233880h24274m44114H28065
3761A463963E74105a294162D38718M80311a511830j25202B27207R64256A60489
3771D90990K146832A58773b389725a154527L93675A1431c38945F16577J911238
3780B527815b44277j120088A04799N64571g08714q99489A687222p65158g54047
3790B74554E7854L95490a323954M22177A862414C05284c06521B29794K43781e01536
3801b654244C02356R46497a990H10810B75696N09627i70570r98326A230987m56569
3811G74418g91507c09963H18810C02171a206751i1151F05955e55697k9871A22573
3822A474394E46886h52495D1202N04708i08607j29662A663539j83537a45023N1470
3832i3553m66913b4902p84835l67144A367343B98298d06676N7715E80942L30660
3842I11602b091643A136497B7904i11512F02764i39846B007967b15239j277703
3851a492942A159415i59528c17326q2942G70855P00328b005245E81682j82891
3860C98791e52014H34864d63632A732608b6452j784918G21684B0540g7669o17768
3870f95437a39178A194489a565510E45072M94951e16994G21684b079724H28232
3880C36211h33539B039328A86883O54597i26596J64168H53978a832507G40367
3890b92299i0187A054728a560948A523868c60396n54152f3016o02408A072434
3900b20402H83170L60044e50203A08119f34969F19305B75785b26399F34741a01936
3911e01196o10824B57771L51571d29031E66540b73095B65144A9936e97453A153663
3922c7212n92861C25624f93259I47222c35493D3889J014091a447853F08544e53720
3933B49323R71402a465909I88860f50324k45643H73885f33728A456888A96422
3943d76693H74055a899608G21311g14964f2327H39938a525991A337997b14921
3953A38371Q18059a070799I18666g31348a7277G13037g06419F25958i55352a94234
3964a5675n02340A372596F660f71713K4433o58568A18529N1217P82133N94352
3974A546231E25028m7983f69625q7235K84416J38994F03478j26202j73546J85997
3984D89727b04518j6735p76817n9854L05073B50102P47898O8978L8968c77510
3995d62920m5397n37710F67136K39279J36209A35901a279602A13756a506237e07161
4006A53557L9770J431764e74261A61015c13723p18001a06894p77201H49703j68245
4016F81458L578M21354B1224b68812j347638f55030D03335l6787O56354P714c07350
4028e33744q42177a10280A14614a63024G16290L00256C51845a39852j5234A37425
4039f90506l50292C33954K52798L37222m47349P7300i4991j722768M58044F04938
4050I32438k89165J27493k84247d79982n95791L23259F65199d07210h1415k90043
4060c71458E71442E0076a113266A005432a23288j049889C58536b08898H68819
4070B3909f6011E40928a009101d41239l82681A029565L68711f34655G50358c12224
4081a507073g11844K3009D41269O8419b39910A646233m35611A53398g30454b9831
4092f8400j255667G29160Q07979F50760k7293f30053J86892p04609p874F67049
4103F38482J84273g25533C06653M921a420301A26920J78870L35371A00654J70145
4113B70799J080519a1401o44807o53311d00560J50803j204869A643832m44989
4122A198843A96592h89052M40632a63708j047157D48585N06806m52217l5273a216344
4133F89328a31556j259723H80383m15173a60939o64041L75734A169712d50864
4143e06119G73985d11396F2077h41376A152486L65648b149276d17232q9430n42661
4153a049323G25309c16360B100214A29425a424082a19753p74301F15334a262408
4163E39628J689907a087469F82364l8412k926e7474j647254A64191g79122J36943
4173f42179b37901A254317F11558h04724a2628F86543d91554p47162d2962E31515
4184b45489A677J423638J04180a53819j478086E0580g19075n11323N89263A071537
4195D7302h40607K89894A51076M71024c85829E13792Q28108c32759r01434A54884
4206A045055b77518k02920A133640B14589a63229m71967G99322A19432a714319
4216a337045A89424P55414a71699A536282N66963f11392k79118k283D11829A85511
4227h33865A597706E01470A56785a084267E94042J9546a500462d96690E39205
4237b23053k95329e9931H48969I9451h19087L82857A613937A16797a91723G20181
4248A97709f55538j454543I19759A17422c58168G93194b11211A508935i58937
4258h44274A352723i31260d22626l82185A166965k09153a277316A542967B88534
4268h17690m82704N60702A107847h55836c46294A246264n93366A09590k4246J008522
4278A093866C15227a135918b60044C67386p4054i5716k30438A491623i33416r41462
4288a874878H04366A38889L91500e42515E99817k17038b397112I8974L96091J348172
4298A843237p43668i85370A779927i06454o89423e40687l82064F39720a743642
4308I87542R64794H4920J87101a337520A05550b102049K40378B227628j087990
4317A139638P58746E43446j34266b6410l400781d22766B11788M07411J21931g13729
4328B155450a001736o59943A081364d58907I21987g86796G46401J427251a860163
4338I7168l294f94409D11427a187961B824980F45250a221219A82827b218897d79598
4349a488883B02928K834781a63574H16310F4488g35238a00928k277903I42545
4359D83947j06540J359485D91629O13587a685494K91749B26783a236036H92666
4369G20961J216775B12969b205384C79645i91304B07941o5819J85201J817011
4378B144334a251858d44656a04372m81291G4828a541349A039309D68997c83548
4388A742664D01210L66727a731090L49871A062916c58971A102325k16542m12930
4397D72853c31976j537521E33906b63490q6546G03120b38925A134439a488349
4407i091A388350h73138D32733e74351A188556n05324i22564A320110c78610P7774
4417c00836l35425p89662A652615f07885g2155A201578a332419c60063o08247
4426i68310I29707K95979i24218A497324B17485n6047i2623r83918A528736i39948
4437a023899A014138D47146N01653e68267D98103b96735j023862b07377b0930
4447A211394a95800A46353M64155e16285B87086f1573F70629B09380h77607E539
4458d20154F01791A60880K09678M94432a179163M75029b1384l99822K02080B1936
4469H25199A92242m4191Q1590D6822j4101g94561n6019C62036j63688a60255G78085
4481F63174d16457r0293K11769d917F33869j36608h8152E61871f21491N7209H08691
4493b95627B63912J61152D4944d89066q88439b11026o01217A93512M02061k91973
4503C03600J893310c79933I7681h0841j845253g78041k14981I82723N7548K00003
4513A240274E44284a448252d67876j673424e76027C49171J19397Q27774A31099
4523I08307f19381J05118B23756a022867A270275a88929B18182J154671a046098
4533A5072a085026L76620C53247J3724J217109E60134c12160k38708j467363a1973
4544H7464O56156J360623G06770k16267a83083j027231D4323a072734B40637j13484
4554A27153b99138A190500g16623E67617f28823m02940E85156f95172A504312
4564G84069I8216M96077a124043H3587a185474H07183R44428c87015A278680a240898
4575g71353b39749j044404A542742b63344I70949A89789B5787J055570a276505
4585F09870f37283k66776G80938b79319A361123c2538m16746B34376g66763D83619
4596A61074O02155c27534j388452D45703a88741C77119N49455B14807R70574f94363
4607a073938c51295q93424D01698a22079E54208M25453a346437A230963F6114
4617g91217B12905a188175A421255b88187N4140A532788a018800F80697a488440
4627A43525R21342a359778H37209b98850N5959C97616a334999A239550D93826
4637b01572A37951c39131F7877a686921D04102O65066c19585F33295q5981K45658
4647G92972b93612j051959C8159a077536M37326K06266A415249M17175f15532
4657D47271J89614a158606L57511b29581A421093o04424a330876F00544A95154
4667d45191j58456a9764H57611a215062c14576H77980d479n1971p22538C09274
4678A43282a070572H71492N03324o80300f80835k23262I9727a356740e74966F52275
4689A139891E962e75790F10118l6752a063531J77868G78507A93756a065681g6952
4700A473491C59343a132064c33278E23225b98003n81321H68262J87992i07073
4710a197288c62970E98766b35810J10785B076320j023190a228574K70076a11633
4720A42179a632688a09776A485085C38644h1956B76685N34667g20553j353180
4729b073733C15324R68319a19253G80792L61086n2497a491307K44515A063603
4739B27382a90078A63572R37491C93253b345567B61557L62091b7088p09303B78913
4750A856404a000289K22596G52763A62929f23069p96360B002703m83382a146373
4760A46232N5214d87297j718286i28278B475967C14112b51670D89254J18632d75040
4771b435719A029489Q92121h35915L70568I13120L76944a236369j07682A634899
4781b73269j107661e00704H60580N30277b181371B09465J112675a042913c51329
4791A88272K206284c32694j157887A377970d09746a68985j157151I64804J025308
4800A990112c102777g992H86052e07745o8508p08774B508513e09127j217572G45229
4811E7268L40114b224933D21225J654805a898437b66733I03530C94514a577518
4821a858677A935025E65286h51153D12824P71662n28526b398748d62409B546055
4831i39374l08485A14343L83504I225b221227A946194m25798a664074h16894d2251
4842A574459a841060e02074B300373c23644l28550m4152B124252H62705b439984
4852H02996C16074d38105j423985B53332L095515b154567i02020F91386B41953
4862e25199j145338B865395F15235a614959f84272A033229L83693b079462G98915
4872B546606a066043q13172D9928J120259h29128j064819I64005L42816i86784
4882a164355A093629O41162b572981a152602B517652E68034a099316D0602J245896
4891A286498a92866k737690E6628J837170c7684j132117D53145J992525b220820
4901a741437A541553D29093i41012n03080B196888p89344b109264a61308I98064
4911A01189b442912c55198C224002h24264j63360B19478L55551h08236j512811
4920b321047B026558N9229a063612n45433A173071K84913b039137e82919B719380
4930A04339b087611J001346A573274A19759b013747I6400K331551b74913k218061
4939b492974A768626Q82629g23172j218369H40667O18041a792560d03898B411390
4949A363842b031059N95701A697339A88220b258682A44636K335693c76899j552668
4958a929567G17909J654235f42177q97836A087578L19436a507785l70594A686749
4968A583108b346033i53765A766022C1666b058891g55477B354688b20214k030025
4977b250239D64436K110012F33438b397121A630981L28002b314839f22411A211793
4987B160394a312244p70288B095108D3127a906482i41725B025540p68026b795071
4997B47188J973337e34874o70844a91472A710409a368589r58036B349331k79104
5006B070227a007948j096446A116285M77481b953827d35597B674507C23905a825505
5016a189856B786294A42137b266957A200769M51324b76594k736422E48581K146113
5025B694694a964692P87444A087911J30664a138015n90815C315035A297368b477786
5035a168157I93471l41660b303261A056527K594541e56611j392217e15107A175518
5045a404432j585979A480149J16734a235072K15202B283187r2397b690797J034404
5054a656393A704968A61239a511793a19737C607027d3544l586651C07178J084256
5063A391434A1372a779946A102155J579422b837825Q49251H28398k87536h76680
5073b294277C568044j762395b293447C29496N89817A09491c477295h09070C463113
5083c27731J0587I37201O61371a514393k644760A352285K42280g42136A47515
5093A717610j47058b691043J203204B077366C8124a192449b82902B817935A244188
5103c438287C70139J053739a422365r90549G74425L264920h15446m0979A509421
5113f97669j123672j047055B899822O47726a827629I58005J84692i50678k315097
5122c265775J604384B897584f17094q06948A818875j51346a47261k872004A171802
5132A877957b650514i40237A746273M84312a291929m10422B055024a05594k308295
5141b413889B56734K895733I28988c214794e0459A540612a491739P5332A352916
5151C238357d47457j747720A872868F08529b638029L88992E96966Q75820b374180
5161f90C435446A77162a869236d29884A829094b49058k342577A682079M98369
5170B180448e24327j277369A077214J559344a561686L26552A616796g4658k259599
5179b334257O01881B255298I98003a833041a72914B033805G2851b283750I74927
5189B305620d04590j911149E76006J478530i20087p80249A396772N7990b259659
5199a780101A875635q36440b134002a038242B359531e31969j274290F84000J708339
5208B392339H63300b655419D73031J035229a736373K23394A371226J145204a275507
5218a973876B033898B95602a595643L13910A693271o19535b395916D30227K274520
5227B704747D19699b295851a96308B092788a619866k71409A369314O7326g00838
5237b172520A089994Q22532a993313h48187A696923H40249a578641M63281C010703
5247c15086j872779D82748p618K64509b091130H56558K587255b076929j86809
5256b263738c8401F65080e59040p84951C634730A525504a673086g5021A77281
5266D92811b275103i07685C276710a29948j167750D78530Q83853a096245k436718
5275c532963C33713J064233d29882k1094A908919j77874b202432k9693A637591
5285F60694a076201I45153J284236e6036k890591g89394B20191g59381o82949
5294a442330E85389L012180a53621j298241A269455i8508j964784l19028B012062
5304B309698d35979A145928j69002e74409k323600Q58323B075253A35031h80458
5314A604934k56646h98570k255139D48227Q11940g66009b45896A796121N53329
5323B349450a217997k65525G20862b43685j727436a58082B813144A395593a398032
5333B35237L23790a521669l57167B91810K799977C61210g52755A585078E07006
5343b047512q3404A010211N67326a446256d1668A915139d6980j873506M50856
5352a469630A093758d15985j432741A925886P87675A58785a265996a58503H45878
5362a714209N48994A440463K50373g34171j88927A461333b32627j437521g57594
5372A607731A71480a614585A016512N73328G21458a544036i8490A614383a173948
5382i68062A386085l03513a166600o39633E37201i3907j203757e32091B627423
5392A039758h94569b81319I73678D37862a714988E39837J133616c66200j18542
5401d84742A201078L05613a198703q89850c72906B12517a056818D1051K300949
5410B342000q48171a283017N96930D83472d57729r89636B46619J297430p39900
5419H04149g61187C74462R92600h11466j107868f7250E59876g06300K39584A518897
5430E92461a167239l24426E99333K38043a104303I96070K46270a95951j114748
5439a310699L63497A766260g51904K99898A290165B77954p9523a923752I53003
5449E42178b414500a46202F56729J52887B93713b17043A902715c62683j741657
5458b104340g9043H6261L25673h99649F62922R27361g72199L39069A039711D88551
5469a30638j444599H04790l02966a191257F81685J09147p199a222744L01973A372465
5480g38907a21156C00357j07001b46928j962280I03272j98692l15923N8792K86330
5490G33779R34576i93091a77494A002749i26136j7424Q975A323690m98968e33677
5501I64771A78842i72088r72427i00793A353517A89980L73945O25554n04119c78477
5512a229811D05617M971g35115B58022N22667I9612i09213d24856G91379a144792
5523b45325D89379M64281N6203a096894D18628d61882p17956D66606j71477J680756
5533A975885I7481c86199A064101a870031a89312r97664C2553J581787a301769
5543A309748m19924i07032A17265a376324H41288g80437a35434A995468A88540
5553E03118h74384R1210C36809a353469C89882O00121a94488P0356r16405C39426
5564c30623a13392A080828A20813M75048f71333i505G89740g47373C352a87370
5575a06268j55785m54A203599a14151l14555J59926n50551D73330a175662H55215
5586A155450e55209B63724d47913B68852j03873h19300F67009f96340K44071L7030
5596d15239a2380A379445e52453A06721J42332a078254D1318L27982L85703C55682
5607c36345C22318g02261A77281c99354M3453A109133a034886B28861N22706i39170
5618C57711a487595A49986j3870a31335B027094G2848P59237b97849j012472E69181
5629a160894G15746q6928b01620I13386i87899A79053c15190k59229D89714i68541
5640g9014A31114k8220J279442c49655r8121C23421d48797A94370J24933m7225
5650B72078N0404a017585d62166j38461a32452A058277B97463O27687d17610m85821
5660i03431E61143a000180B13411a2548F12781k15256m8356K12052c93154B49942
5671h13486J06732C52403e39771I48256m25295A94087K27015b10501j70460j98643
5681e79604F23147A89119L9288J48330c85294b9423k05521l64348K44174D0079
5692C34381a60121A96467N66363c57825G0246b78497A63939J29069f8287F14791
5703H42061f64478i4523m02309a42295E7696d57848G97132d05231A15299N30126
5713F45425f03980F75485f97865f4098A071893e92673A148839E08724k9073k06678
5723B72973a681644H627g82093c8940A168457d94968E84146a296633N68127E73657
5734d41012A107390E40374m7230J3519i15122D90121k26360b69653a24467B62935
5745F17180k96792d92907E99731h76324o20417c41550n29209H16309G4366R31034
5755A005400P5182g91075c93886j55836C43552H8709h07655H49861b69249n5860
5765c25109M7326A63223M48474i74093b91655A90978M3198d22775J72999E42374
5776d39850B7573N1773O53475j52411c94358A64752d38049J09718l95075F42585
5787H96173f93965a14679B74532I4d70869K12225F23576A42979h54775g696H63020
5799G12498b6360A42407K40557f57657q99210A067615D46271b50331B08051c7234
5810E23017g95414b0507G30932e27800a26862k73614G38318n8403a164232D16699
5821g10341k58699J85654A05999J295206e0551j49719E16129f81522Q7194J65988
5831d28340A232129m4643e34088E74452C9943H739e92762k26656H41274a40886
5842a126314H52202l98036D0339h44794P6223E16926g84366E85257J020614m47140
5852A158731B65891a526460A38255b14592l73740A267673l16138C50392f90099
5862a113528A66752a033245K46355A142428j37509j19492E1759N64837k82772
5871C33824a370747f48879C83061K65288k46311N3853J114540c02680j387069
5880a689749M96878A99718f959A52535J124929o14743c98471m65480b42290G93926
5891g51320b5053I96755l70455e53148m05941G16621d30861o29494D81026K18816
5901F99842K65639A70378a13394F60986a368983K33305H06981J15751K40423c27974
5912A74006b84761j934266A46501M7803P33030k67709f42325A096897d98707j026782
5922a525489D13163d4562H75733a018840A108642M15841i25300D04349h23534
5932b42406n03230r70516A696503C35452g28338A84266d47617C16349a697236
5942E02090Q69760e69956a99390k57168D52346K88323h38697A852784F67965a193553
5953h00731K15534C73520a020197J5155A116959D39022A11622O14029p1842J17235
5963G71044a915082h28205H96047a45208D92520J08474N54221e62979p69817C51728
5974A84367K8725a132140E63167k60802a367169E75709J21122J2160e00137a38014
5985I65539i74281c84075r1062C50414a28061j879921A041528p6193A45654B8744
5996d19754A00305b044338g84383I98513C17067N30796b9405H69964a8715j517308
6006a536023F64846l06430c63188N0254b4163A100694h0900n72506F09732e62934
6017A17312b34219H61849R84128a294688D12638d96613p50681a07908p04499A927458
6028D72425i72466G53889a333727e9304j641163a23467B219740a309677A063248
6038A127939E03395B18459b095573G07573b89900m41522A110601n8728l57a164990
6049i88388B411i66249f4200A489193l40754c108n35113k3826A73323g4880B35810
6061A492357l3554A36313e43770a06325p61628o38813b44912D57501J134596p39220
6071H52877M33882A1601a108106j109496K46495H24144a02232A492266Q07225
6080B299491E13736k06189a683883e37638K25449j084673A048535B77539N54904
6089H32443f40395k10901A098876a405343A93761L1924M93290O45795h25691E26034
6100f05032p17065e35445E38751J308020G29245B84063a09159j855688N30909
6109a433938e90045C88409J507006B54387R89312l64572a165983b81011q22054
6118a103065A82065e30811k38766A444345C64723P9599A96871a129376B52297
6128a724752C87618J033934a40967A241540h07239c9760m59747o64471A147427
6138C75067L53883a24581q02637a35757p69092b13631G28642j74682c00152A7884
6149b7926A27799J15205c3426G76011k81777a42717G09934D8455L33748f25434
6160c79128E64439b86379E60074A46094e44127b02338p92740F7118N00577c13056
6171F76663j14399e15916A08412e35340G39066H1278a94791H29013a5930C59776
6182h0231n73919C46647a312349d46699E00286A11644J029665d29570f2389k95742
6192c58131k17523H19461C84179N22120A8915e08676r1397j07328L13268E73154
6203I52373J41025G0094f71734b49364p52271C83620d87267B55233L78133A78641
6214A170866C56678e44290A36852a523436f43218K56926B08397J009722B97108
6224F73795c53297j333123A50269d03288a4511A086840a16084H57553d47545Q4448
6234c63097I36917a337929c68194c9095p78082A522394e41123D26484q9204a422362
6245B17960e24100C00014L29484a13513H07689g83010a40086C76600e30807G04045
6256d1268D1573j9675d51620P8187q2973b1524j82449D1826Q84066L47467l85705
6267H87654b90909j84495q01197L3313O01112D99113R30249E07687A41590e3926
6278a670232Q7767P38239f4477D66136a53368I09825L03205a58833g385m14827
6288d22212J00207l91865c48155A440759E26736B19008k9442i52300J93441n98130
6298a356989D09489L46983k25618a04551q43963D22208a461171c72018I02592
6308e1709A041511a74804A24593M62230b135949f414p05323g9083D37222a7349
6319A970079a79061o14761b43620j275740B10198a60289H46429J357686b03523
6329d08551D53346i88762c94129l50813F69654n2161g62236A073299D76837A29147
6340f58053m14355G39740b62151a13201I51280l23625c55714j389823Q52023b30024
6351f44495C13357M91134K64079g42606d3359a3003m92919o29133e61782A677163
6362I1471J48423J598954B95793J51749b531861a176132D08951a316584E69735
6372A040082N4885f90208p18243F59969a40948l55875C04346M09221j68281g01374
6383a70765A331117d13701n7097H99805R6756C23532i85627E68114h5181k234596
6393b319777d38674L4380A825029o83470D56910K053921a432468p2960J33685
6402a371743e57879A093352a013866A952422Q6689f13812a57119j626392A04696
6412a497330k43847A955330I01817G7590J85325g3363C31842a616374e32434A869785
6423C52290d42147A05162K91350f32142j487621I70945M77485h40538a53339e5935
6434C32013i39245n93401A348793B37877f24491B18669J418419p65858a230518
6444f25071A86010i34108o3506B88868J768959B27074a111590B94886M01481a023973
6455i32707A918434p28941f37561l5606G33362B27271a006929G8559J138871a03094
6466a700466g15908A677966D1841a285234H70072j23540f14597m97283A136714
6476H97415g31825J48366A242251k54246a066624J51158A111778H6403a847233
6486D00162Q84587B41812f93824h5182A256903a216815m80676A105419M84596
6495A590015D32644g09920A603930m90004b411385e65336C85469I1414g42962
6505i34524B678365A48606a811678B58191l5468e78969j239593C82379K188109
6514B570488d00309p33826A094844B81750g60938n39463A747727l28228a618335
6524g05479F50284g2583o33839K56614B129291a33184j096289H13226K82436d9679
6535b496634c16535A251047a016374a43724B098810k18330a346271J3680a1262
6545a9275j592523h990B404919I32534a657382b26707A029120c83083j528878
6554a911961D67466R39496b86558n80818I89906M4413a274692p50056H33144p4473
6564G58671a419995F55841J328404r69844a877881R37415A293740f62770o88358
6573a351128F42730Q91041D67439b517682G24672J55845b221894a041068a30067
6583A577953a067539K58787B233903b40470j053527J82975A416813J67697a743248
6593A048833J069766a478281n84804c07837A441700b42338r69816A894362q51812
6602A042550a634993J10120B57198P96641b052324d43033B955361A045694e65495
6612D4064J069244a30208l185703C89328J520844G0311f62142G30004Q84597a966271
6623b304055A216656p0808a014051p415A886813m60592a992996e66172A738207
6633I0038b125613C36582J240242c9957j680880C6440J567267a309455j12974
6642a422429A589695K05373c54999j368606A123668C22531b596791a43169A772282
6652A116220a685535O96744A843068c43135j824593B50444J319006d88206j810035
6661b298241A010879J408785a000319n0583A231051B54700a386063n56075B061962
6671A615861b132184d9951A328657A34430a693154a88582B503343a043385j069503
6680b112888G86499J498699A15188a811933A414240m01918b453663R76995A688738
6690A726590i96013j36870A563647G6187b961127e98222A903755D75670a398095
6700A79722K573948e23779j926862H36580m9848a026664k68241A788126Q93129
6709B681255a910053Q81155I01569a5850j924155Q54907C246283D92495b314626
6719C77185Q45410c53448j239940I15822K086015d32107j111233A089323r9452
6728I89871a778613n20396A482146O3784a768938B99497K085928A95269b326330
6738a578484A467770g2301j601658B058335J57813G5476b504090I8976J461088
6747A560064a455071f09871A553257K04768a683932O30561A845933E71885b506642
6757a041565A893677E66494a592751A243158P53835a69213k794820A23161J914168
6766B037329a210711e10766A097187R92215a531217j185991B085375r69123a658541
6776d5490A513447l40580b088946a02059B387395e68793j672407A08353J733771
6785A842124c52020j630261A431474k32363a970738N18784F86870J666131h11252
6795h38411C054206B28009a688328d50346A412804q7541b317787A122564R32086
6804B054650e99359p39381M90715A725914a923760q02737A832531m16675a78956
6814a212167A233921l71489c022331g16240A881280q29667i04704a91242B348221
6824c14936k090902b0718A577043e86294j199231D61915J636066g04905p27702
6833a432607A302355k86247a491748f77129B339640o61537a707183L20905A152921
6843b08738k347460G66190J388809B53301a634624g30422A167818a786550m17430
6852b203980B139202n26029b36084j076065A517047K98953b766364c80893A092590
6862d2363j611307f73050C326463a58280k149657H78917r7109C56629b427954
6872A384673R41735a739764L32406I25977K80788a018741N1411B390663I58062
6882b182824f02425A052608g491j910790G8471K152366c22832o97496A471210
6892A525337d85088k264301I65337L73090a419886c60382A294839k87935a684583
6902a438200B666116G65089i88511A15417J115884b24775k364288H10127J350117
6911B160244a833q78024I61897L90961a198683k74321A058064J13147b425840
6921a151085A790942H39358g43751j22457A635359A74373b622807D95986R35472
6930A431458B4092a179325b49680B222258a508928K14881A980487p95933a367531
6940b188151a7237A39779a643420d63400B508876G54857a242003M48223A318832
6950c19479k128175E79135Q36445d76064l89198I48021Q26451a007999j368243
6959b376242A048769D76088a756144f26162A597353p39927a823032c40742A751876
6969B91897a387432A017J088413d21001j356644A80451J633641a115572J57535
6978i58037A027905O97525f69512p82629A470110c37270j673103Q02515A148934
6988A885772a052138H00689J149418a129083o22885g65256A473057c94315j277669
6997a671984A545637o49965d34208n01157G47852J075183b204096i48670A677675
7007D97464b08896h5631A395826C29064b764108D67569R84014A29107i81273I5786
7018A169717a463843n05524A275459j79744A81518l2382J070180J83201a729193
7028f20312A065272f9644j305422f0151B183166C11474i33685a83839F97293a240150
7039a927166A239976K46240A23137h83570C26516J174050a845462b29650A454613
7049D78717d31300n58422A379705A95882b346018A21959N13029D3012i38024C26249
7060B102450a433540n07076B85069a35311G0810a25433B208267l63980a771938
7070a017630d95025a34937j281354H25K370777I6427a011507D70476i1209A08117
7081a733510F62131M12911a067735A97837O11168N13912a277929o57128I51809
7091c98002a66984D06009M03181l64683a965385g35558A502527a4664l04835I50324
7102A235022e21871j225757C37348K04292a063857h6471F20585K87968h14027
7112g93886H13225b95372j288589c69247I66166m60419d91511F05041L82998f35254
7123h86469G45657O6619f52220q5427a92511I37402a407916e68011A316199d54687
7134f86574K17522J54767A102657a587151H57436K36106f01669K85926j24684
7143d40427A478905c26294r77982I45007B82113c29192n6747A65521N97887a632090
7154c44684H56810m18467b54389C79330R27314B8751a364397b49712G45504F5763
7165f9974I816P32651a065041j14521F14712h7251p1917O421D92750K3245a233647
7177B51021p7547d46692k31961b13417A397316D83523d79110I43608d83746m05100
7187h88846l72367D11004O64771B89128A02385N06419a21968m29584a85264I18627
7198A571750a076237C89743K12485f56382A50881i42177E26495A04194a217120
7208A170891C17580K4798e36996a15601B47925a430301A78277O83404C03828A18187
7219a32620j7249l39894p64622a60257E24703d28071m18239G02745q2604o9233
7229E50908g6285B99577b48430j094378A08536i6140D72426k13759f25194A87823
7240b84536r60872A01281K03564a43988l57453J77476B46008J79004g1136C99918
7251b20640G1250K35576J45420M76404e49805J33031a53024q68569D0780L76193
7261D16973O32384n19276h72797L37445r77932c89386k29411B40867J064628e511
7272G14154H4258j8591c0407j190712A24413g49169a65507I06809m05257N31011
7282A032563i22315J03795a26750n99710B74418L24567k24367J56345d58764a45657
7293A62634c58483C19709N5544J34445j08860d87933A88755d08357J43061k3933
7303b89229J42217G65479j29688k5402A0648g56728r1941O1537J09130E01470
7314I07748p58m17375b12359n79825L52111k88156a09042D50772c09319G86750
7325b7407B82243g9838n03746a80172o31058C75805P92677a28879A072377f42883
7336a195087N38184j900C43986P6360M06984j84905h51536a11529n44657k04468
7346h60654B17462q9107J024339l36259l26255k4204f39577b75699j060894e39229
7357b5735H6267J594050C21666c05036j78191r27609I7015K5975M85974L00735
7367I09699C97335q0226d58968E1203F977f57637B84530J28898b4222E66653B37869
7379c43047P7069j540283C71635K23998j27047J149316A62566b56940j041990
7388a298930j19698E8026L58006N67273M70661D66401D3347a033570K78497c17196
7399c84958G14488r6112k51304K27383b20793G9111c29873j114146B96809k8358
7409B68451K84089A67073d36590B33795g79348j2981C22823A36008Q62791A80145
7420a48052k86872n28362L34023B3573J258483B00968L5494L40963d03628K9195
7430c74433n96284a80897j02855k98141C09188P51968D01635c06083A40290J03467
7440B43757i96455B90778K4371N12808b07415p94649D00853c59699A27423j9413
7450A08010J212437n29095a353188d44967b19619k8651A21446N4142J180997F69094
7461e11837E60691b5658n48874j37136C1140M18125d39101A9952J034940g67384
7472e82845j36648A65774J082986d39424A250990D5350g65082J3730k49447A441528
7483e1837G01299M68858e78439a50251j585592b85127f085j037574H35087C43959
7494A019223e21624n3824D83735i80829K50285d8433A208384O231f82287A41274
7505d45315n49100K27491C96612N98522A45479n7959R7291h82135o92150e86236
7516E07270k1073I7169L84453O25675c53509j019448L07748b74445q04386A43457
7527A662429o69298l99163g18352k48962b15501j562250E6551Q05073q797C52729
7538h00140A330920a023009J98516A24256a98155H03502g31643A151192n21029
7547F30163a035103M37210o15115F09630b94974D33378J527762b38300n54942
7556g93242j74536A1271K65711f98014A031963O30390a23952p85031K24791J92568
7566d91624p4061k8417H44241L89435C38240j62635M70535B11590a164350J42963
7576a021387C73438d82799B36867N27151M47451c243j836266d12712J00430c7991
7587e14055G98361L94549g45650L64064a51862D53293e05288O0009A410688a09971
7598B1006b27229G9715g560j796323I8750N15906k59694K33436k00240L59008
7608G47166a377199J19076C41765L6562Q4352c48799A012480l57130a335247A2315
7619B96667l0205h36156L54722H53429B18482c35141B33051b6015B0264h43359
7630a2603A370447c93409A57690J80911a10785k10864n40737A025238m07696e89264
7641C23219a80355A73924d96431A90944J123549e54393n12364I8541J97252J44780
7651D40573b5690I69143k04024h25196k22860D5139L60644h55661D62568J91955
7661F54523k53812g74930g1079H08886b28741l70292D83241L44446C45582b40292
7672H37565b53593j394038P96765A2356R79024A86866L17879j03732b42659j011479
7682a254138j1793D77343A98452d9070A038181l71303B32682g31957c29964C82608
7693d93384J12317I10032o1608B39038a086426c41111j55999r40669A07060J059125
7703A166185j52701a26082k95489i8487r88926j76837H79663K61319L08484b63827
7714a7624B80468a083066L77829b92791A60646a59375E74738O12810m0202e93496
7725h40771L24557l20463r627A330809n0047n80333f49519K96908a4289p11829
7735g26118a09635F30745k1538b04356n35442B66603j20454f25059F39738j05123
7745E34615B50561a98412k27070F94686h81087d27957A03906b30516F87608b11556
7756E85009L62344a067013c15695J48748C17694E6886L26652P32540D42659F8121
7767b12530C82080B8295a007800b74636A18096a88055E2685L61732O51634A06966
7778d97167K28422C04052c57034J52335F18722j74053a83432A38576Q93123a1845
7789C87104d83763L6531a01089p15205B94422B6824b38409M1379j37781E29072
7800c5262E21037O51633D69173g15138l10354b34281D28456A36033N62970J26991
7810H25994C26166a126108B10480f06764K65167j52961o0934A002503E5186L01330
7820C56516O54643a51565e1857r57564a69359A23937f27438D06799C2230c25687
7831d61951L483C30482L87671b88397B05868a3245j246636b80595a33184C50191
7842C12003e6649H25647a44379E4630O0072g35208g6135q75318E764O28857k0967
7853F13654L38655h3829B88075h56088K44c61484H4528L31669B8307J26572N01749
7864F56628c14880C41895a8266k68444o98683L41954A7626R0305N88605B62726
7875B70418M9171j44260a81793C39951A7952d08091J07762o46145C91209E2115
7886C02593O81587d09169A22966i02531B641K17804h26124E17378f3631C74203
7897A077777D04827M77152b36778k47879n53441K86901b66572C00059K40162k12398
7907C27823K33531g16585b41020g2809k68135B24807a59370D47569k12217c68469
7918F27207a62613q4395A40685d19973C11915B01i4230B65330g11531Q5958b43833
7930A8559Q02688b02347B25359E1405a077513a92755m25523A93606L21656c01351
7941E60924j70292C4528J03773d22577i6473p76644a34281E5867N22727A21903
7952b76948E37726c22252J009B73614a22846F25657e11688a18042p9066h4748
7963C18962q6123K50344A36397f85948C82532d39139a11328C30086A50779K82057
7973D32836g46037A8031P27154A23274E599d4110q3203j4461q03438C26388K00327
7984E26715d03562g6943A37261M53870b96032B63998K3371b68205l53986l59783
7994i81974E93904K61896B10794N67860f14010l23196q15473c20433F11491b46006
8005E73239k52204O45388A58994g65873I30944b18392j85086D87204j96592N65248
8015H55860b63310g4566A5231f93605R3805A14035O75179l63490g53998b80296
8026c33505p3673i4052A422155j79878A60651e41295b47669j9126o20645L60579
8036e26861G06011p1897b92415D08584J5565i6752j271870M71892H98437a9885
8047D67248R70287l94850i2092j508887H9101a51104m46108F81681L98188m5473
8057A034396a042147L15024F13442c57133j34409A84408Q19482B22200a268924
8067D00925G6589b93247o90569E52979K65972f29870d0118A27542J83696a062575
8078i41769A594499D11238c8311E21113B7688e8189j498336B12541Q84299g9980
8089D2746J056342D79166c69171j240226E40810k65029a854141G661L96100N73876
8099I77637A05857e91330A480350i81620J8960C33531Q87978l81965a105751D56166
8110A84263h81497M6857C50517Q28568d97840j38965F8466M08788e51448j89873
8120g41321A352671A38915a054305D59800O45413j93062i34982C08901L05826
8129F14727i07902k37947C70905L45931e04103m48206F32148K06094a328155N67964
8139g60191F03371m0702f30063J84574A297554B41647i36336E27049K54765A52266
8150a558356D49899P14139a129090k82815D7680J076632a140091b01926A644622
8160G32568d85497q87571H06349l33868a797429C63008K94981k58023i80299D36169
8171A326130f35799k72767i7018K7421l11891o43989A572389r7496g10078K16544
8181d93534B42350K96242a092019d67734A217015a97487j562085A38880J016957
8190A155837D79448g54108D41788M17105a033632m01345H40346P79726a20658
8200f16491A364380C25056a227578N79418H32682m13944b147201G670J130455
8209A138125e2844j047799B19494J013099f54335r84395A057743j18948b11508
8219a268304E09858O90228a326203A13705J615177o17235a667586M20846I07997
8229e28305j427778A27389J972774C96606i14595E39412R35535i08103j055629
8238a963732G14103M36539d84198a14603A782467q19934a874915Q8858E39836
8248A85783a022278A129815O51174h245k057035h18860I41556d18902n12093A443643
8259A740135f00223q52626C07824L30716b137409R65274A305435j64538c67292
8269c2184A766626b35482k367120e57162A331784D86068f80982A016487K67168
8278A283655a497037o45477e0487A859973g83627K20935A442086o06086a747276
8288a459979A138452A51334a183036C34702K015980F29210a168075b39989F12834
8298a457890j063439A042127J388486B89809a44544F97251B70208a916669K12046
8307a704623A058624k82273d49269B94972J597665G72635a931307A64737P24326
8316H89063e39879j332530G56576J107619d30347r66628H6502M35830a626085
8326a319243A645976n32156i45482L09562A339645A95310a687376a402A851340
8336F15546a448875E20591N89522e94720j349301A03717R89878a212438J36821
8345a075617A947981r8616g43828j421116A006236C60941a637900G71363J167361
8354A938724m71326a660044b54836H09879a238652l4759A52183J766496a76420
8364a471825A049690p0167a438217n48006A018569K53695a001201E02167J513355
8373B015522F18892b003544P38541A065926d66485q12942A146907J348951I7305
8383b014147I6258K35921a447906j16145A203542K95009f53045J64267A580238
8393A389237b042906e60988A661393B92034a447456A06448J648975a058722l51330
8402a410052B96889J601646A76125a057362A482318o65323b086690L08125A005215
8412A698551a048328A73168J965897A8462a623483O22617A477219a014560j035964
8421b050524D18480J531030G05859a247850A529735J60062a690512J42422E75558
8431A683080a059481n40458A956101C60945a637862a88177A477641n18520b166337
8441d90356F89061e54778j67015A015352J573316b43870j797125I59152j40971
8450H18181a731744O60873I51999L17276a852984g42302A906097a5240k098129
8459b113369e11179A206617D42179a895879A440346J16480g15446o59066f5041
8469A612752a010060a52177A664691n64983a658441o32472A131681m02320b008501
8479C06219J420596F75780b038984c35084A255745h91165p33707C59508J770519
8488B130027b594j553467A065935k79078a978575O89675I63667P72446a053804
8498a20421A293358e2408k064772e69348B299155F33349a366014A078587K34795
8507A313382a094160p43117B22679R60869a235503L15114A866270j26099a89747
8517a279742A045204a28027k972983e34162A842086l72507g57361A06179J600628
8526A706807a810236l21185b15108A007126b99245j777698A385386K37528a397422
8536d03972A241229m50710a629946O85658B322893F40198i15345b52115H46120
8546g9395k684364F27212J573919b26464p04831a93096A074340a558531l12655
8555a871186A541188l69764c53123k61827A822245q76162b257567d56816H72438
8565I3689a146199C37163K588329a67796j775958c50715F8149i71769j78214B102187
8576B247246g07500J47359G03771k28724a669746O14125A946328C17061i53079
8586E57861P41200B61505b801192h55583I88937a057104d51724A611144L00126
8595A911270e25078j667403F45167C20187i46900b08816A476345j21121b199559
8605f45492A067196e55574l06782b10520B136676a34912j514173I70316j8236
8614I52080a65027j563007G47980Q14568d71669B40054J230661o58633a917509
8624a690991A259555E33367a050594H35596Q89778e9393j284494g3535A418951
8634b54022j134747H05906K29478d31788l30479A055313M0852a664078N20456
8643a143622A107621m77269h37810d074A714034C41316a679444c59452A393990
8653D59882a288749E86206O13918d05443p09450E85651J056467b204337a057744
8663F35043J91846A22405i02045A840099b08499j977481b09003C37826M46660
8672G84486h42097H95469J077593h20407m35181i2861G83406i20844m36654I63629
8683A408376h06184J68950A061555B6159a552191P64697A248313k85498a236659
8693D41848L73526e76307q64892F56824J811734d01443j46581C22118A6648a126314
8704a834471A459339G06067a79503C88104M01025J0654b080193a91024B53541
8714i25092r6581D07494K055604E02400f36158D62984b28046q84350k55204E89569
8725G73719f62175f5102H30045j12640g65133D22241L60736C62266a378513K17502
8735a161011A244896d21747l65349I37183j27954a22724p48564H26189l63429
8744D62760a136646M51419C92984M30524d17548i6861A515512F58676a586486
8754c01903G60358h19197K9011c38097I35344c50702r38267A334523m69057A8699
8765f63191a35557E51689b134316c79334A510665o34098B88381a59692G27556
8775h9441j637457a36432B44611h2419p02914H07769O76829a62264n38603A75134
8786B39977h81883b9553A608163G80429e69662l82451A39310a59936p42873C12036
8797A754115D35341i63744d23804J73197o91379k24093F31174N82255C80078A75031
8808G11490n9441a068806k72171H2883J22225b60239D83022J042744E31694a034676
8819g45656A5803J78870e65667C03173O27073h80790d21550O3204D97091g361
8830c59563A411047b61347k19473J46395P8378D08818a535838E56858L52376B91638
8841C57825j11162l1593e69587j453658f1027C22479j12124K84303K77919J6829
8851G89406a193714N34024D01702e43277j87383K27444F62424J02470d57831I22654
8862G09849a33828o30941A37525L1384e83763B7756c27665D33687d70680m2708
8872e13388I10029C59699c73910d1825q2172E1229g36231B89569L73056E3914
8883B86580D8131P11102b0787q67717D3706b65023m30718a31211F7379J281676
8893A349055b61743q32E2145d92262F158c74962A306919E81944b86336I84810
8904b3264F63330b73573a09972A042911a254903b1130E669c69934H92295h81953
8915G32998b54810o04888I46269c77301H40179d39627l40944I28694a154535C05497
8926D52964a63739A10255a318886a36563A13078b34088F05213B69479q0845d28222
8937g42840A25647j350a83768F11194k15937A22703c24988O8585d6872n95344
8947f42216c19261A06938N89479A00783a31243p56q37732a02089m88812A67137
8958I31729B82810M78398a95800o7742n48207J91169A059190e11018D33272A55695
8969c27476C92551g34887D56582b94986j83560A000486f48556A446742b02222
8979h23076a87058r94685F96558B75913M13837K27666h92999a48221j564525N69355
8989a143391A88658a5346A540648c2783C42841b25344q80458c93975k33701c0213
9000H31233B9070Q09222a1904m05239J19581p92069c53088a28779C08023J191290
9010A499313A7135L53100f52991o52744B82730f46784H45566K0747A04579Q04802
9020I09381a082489c60111P921A07770Q00860F7697N82817c23162a33996m04306
9030e38302k45165H638Q1299J184860o23069J29165a72921j040395N48873k87500
9040i51943H5951Q85268l95133N66794c35189j786r06292b84399o4331e9697E42861
9052E41343B47397n0720a37480m09321L2620b34745B63197p8959a90739E51532
9063E985g54752L9546a39367I75940b3038E18505r1659e37860P3850p65336C05981
9075C17838A9789J055020a25479j3491r59305c63235C46226h14027C83871I4135
9086G26236a04281j54851I68813D690e11315H7487L28780k6489A16956C8295J80737
9097B19032f91505l34125A86730J11976j08852Q577d40631B69037h82567A54471
9108E71942B69526K22211c18587B96439j7325f86131C65149d1896l03497j94584
9118e39977K50029E75898a16496B0894K7484i7853o6923l52123A92184O97907
9128H90091c87217l43068C20220o1439E3340O91076B84660l4757a074615b86098
9139A24453e68813H8020b41556G67197A02214c19644G45134A82068c70939k89046
9149f59985K0797E68160b62053C50648N58452A37418d91236K02288A29505b59187
9160c07251F6812M66710c71547e0511E39232J59088A00430f76626D55180A32530
9171h26850a14000C57081K71700f53473b48992A142190g5680C68781J56912B33112
9182b88463j249836A19327N66548E0678Q09165B05358K35566d78106l88697D51592
9193e02326K42199L4110h2836G03997e32474g5082H55364d34131b8044F17774
9204H47861k96210f39037a09197l4904r17792i2004B71911R36858a32191k34790
9214c66981D51663h37024n9898a13803B35583M65210e10640C48899O96003f17894
9225A26897e8794r1465b4489m28943A122169D69774h27260b96466j64379R6323
9235c64522j02066D89524J004123D3704i73776J75266e5178p178j86583H99501
9246A680040F0062f40346b53376l16966P9785r4431G14484k68113i4903B16765
9257G38627C45224a168201e73754b9143l79171C83275K43654l073F0668a155893
9268d0783A86142B9147a78613F50176k27466g39113a35972E67526K3005b43359
9279C06389R16725d02868C06526h61622A71829b03142j151775D24131C572M33525
9289D37097A56074a33350E39754a244672L89364D02902K14978D3987a65701H62899
9300D76173h91229D08602j5582g17927K8296k61551D65871A91086f21579A178565
9311A8265g92905Q437c70219A476680e18835E71364K2473b48857A8662i00304
9322A031737A55624i14614E02831d07192B46185f42016h239E39258a713289g6295
9333B33636R87029E99098e1270F20969f78443l82996J27345E99952N92347I5494
9344E09634j81077d72408n30385J61202C30815d19458Q0196G77911C61247A51646
9355g17815b0880A00893h83647D88421N34676l75530a69610j078581A92467h36152
9366i46162I47114l14522N82808e58622i8308B87078b022625b32532B55702N3632
9376C09334O25308h51100A498576c50155n15672B01542a309732E13639e29316
9386D49943J638265e67457C90236a243924e64821g5488o23364B056946F89175
9396b58978r2643o46771G26540c78230h4336A364575f6034j12569l01060A08357
9407B46962a163965D06409J16488A34441R67348b22420G18231c47427r60499D29177
9418a17813C85549I9067L51843L3682a231832b18712a01094A72999a14837k00227
9428c15064A004532h0803I5060P59254D19938F7478h52582C61472b53236j5556
9438b68792B9555c05587D81353i56370L89863D21943e08130B77817h45265F96330
9449C9732a017369A037103E1932M37664A73537i22338F44305f02500a80827D58833
9460a88086C18125a184615d92224E77523h88657I84468C21279a61445A36772d04122
9471A071645c55854k78421C62111a85717E89148a31072E58163J79233a142955
9481A54974f80097A99407L27672b47325A068303b09241m25183J98398a19670D64267
9492d36705A99862J64851c12230A65426b00582B6402a62138q10959b31425F64628
9503B73398N47619k29558A202d25892k45466b13838B00749C1477K66935p7007
9513B21405a67248l20594j79425a01486j83778B20555J14665j61997J50933L4789
9523C58945j35046M7561e76766k9286G63514k37100M71317D81959b86052l07369
9533e93421j112823d32155J53500G40363N37275E10455C2710e16146o87096C2745
9544b19960A69442P49257k45111L55759c67489g2472n80784j90354a94303A78052
9555D48719N81884f8552j17617o30962p28432f70223B12428P04367M92132E63065
9566b03203p40328K7596L61111c2850A069391l65431L18899m64586e91596k58054
9576h49650k24059K59090B90939L85076N17445k74102l54645d86938n97755j58117
9586a242810b28334d628I71046K76504C68851j48120a104690c1725l33916J53405
9596b12236D41972d2866A213895C8584a06955B33072e78803a28407k11667E85547
9607I56939a26336A97270h19853k67868e16265p6545I03681j05799k99050o0633
9617D38199a88801p77726L83426L5765A15477L90634a79088I64666A39212k5898
9627A13314b73528o03368a97822j145338b62615C25631L4892M52212B72316A00359
9638B8612e41386F93004l11466j05597A0823L73h1202D4036d30490E01696J901
9649E03597f51082e4540j36521C09316A35065d50708D11913f19637g6933I40072
9660F92255P38827g23290A63082E2163i88919b03736D3689L23117j4494H3950
9671F26260B11726e89825K66016j80453J08584o05835B94273J006724l91826a32466
9682e2418r5449m69486l36426d80A016949g71009E57990c37138C71635b11848
9693g34756A107728e5143j65805B96390a6282I75105a281345d0973C44705h33802
9704E69293a161A155752a18288j324417A99439c97125o0486I28770k08670P72706
9714A492806d76249Q9688D51659c31275j04812a80791D06539j58037h47520E32813
9725I20672e19816e128m80178i8132l78152p3590A148030j55830a341m04527E6942
9737a78683o58386C4702M14104J32358a667909b94652B93604g16430J75732b67588
9748A052986C13702d18392A591563H7507f30780k24361d05009I41574d90298D80369
9759A861526E04942f24397p01226I0774b53330j179018F91103L34805C02500f2085
9770C42334P96085a435670K07345D62107A31580M63590a38356I76674C22366b025604
9781a69899H6362J46380c4263p9042A880830a396203K41974b44695C0485J041619
9791A072104e83491A114379L21237a771257E8699b81787C3840g74442k36540A713567
9802C99141b82014D37692k06870a12990j644462f04866A288051B10788J29328
9811C40116N09073j38155i93801k88415A95949J35106d28158j80966I55745j45949
9821H09796a458173c4516E05211C1032h57902b63818A796392b15055l81885F29876
9832c38895h7422j727539G55158P65544a520528b7848G1058M07719d45693o43761
9842a089454B200043f35576l22124C14336l1100P18512a500440E22847O42820
9851A165667h37245c99613J97653A224801a28841j624635H49946b2729j048466
9860a071195a34273G10202R80059a404237b9566A281893c00859m43650a50538
9870G51615a0063j683706A249449k54972c15818j46501m08982G15796a896298
9880d80502A539563C89757r1300a006549I58012C07160a720326F24943M62584
9889A087527D52026h98392b01240A515165g57746k37787I4122R51796i43459L44593
9899e98866A317412k12557b37783p48196G91410j53389a082568B74569Q67697
9908A142266B94522a458824g15628A288082e31010r131F48695K48136B8239a274083
9919E25114J201537a519768O73481A095395A04046e41179p4817A231278D83678
9929a741337C77029j34127n1231i76211c13224A531005a154067J37795F60573
9939A173890a90337p83786A367595F33292a063659c04424I04521j07170a411059
9949a215605I52273b06448n77791H44766P33527e1488j682528B48200N48945f72972
9960g09431A095308J97764d20329M5318A400824l58495a866077Q37870A50029
9970B41710i01237B93229K171004c03904j250504c38556F08771b86591r00391
9979a186982A245730O26132a418075J9122C22464O38702a02720q75528A287713
9989A035034a460600d88790E88536c04864j337146c21458A947979A08821a341313
9999A017991A27570a398391M2011B8650K038751a67029n8662A356267A35234a537800
10010a218793A422398F64783h08427A88993J420447A88842a377637a73065A014013
10020d89514q04524D68367J159982c98464l92057B60549p8264i44298J15192B045366
10031A090810f75804K34449F25999A77857a460808D36246J783645d58216n05467
10040i63683D2001O46276g58889n33380I54758j6915a253889K56861E05207P62717
10050A267924a201364L49536A675179b02683r20270C72654Q19470E25495b175839
10060G3366N00534g91584O9489F97000O92254a104355o92005G04025k02114h09818
10071c35652G22292m043a500579a01291B143666A18351a265129c26962H92885
10081a36552j656070H81359N43499f87988o24174a7711A478332a022247l11751
10090a333998A325121a91987r66149b40268A221924J82017a362854d5202A182254
10100d38473r09957D4404J674137c78189j152027D61543J088494i19750l40004
10109a259754A177464k58849a401542K36136A380547m47515a640440d5164A297115
10119F92986a581485F6636J946709g36600p02649A04158Q67734C8074a259187
10129A015711K22677a683557M14041I08443j43501i42593d52260A286425B07801
10139b164052c8249A314078A23190a282071a14910B095925f17392q44142A218399
10149C51388e67014r36440I27460O04092a517549B70224M79353A50327a238357
10159a540814A619268H0547a394967C77959J77290K5328a198343H47375J166416
10168B013791a460192K31010g6398E24222b51043o26696A423632l62683b040378
10178f05009G45223A82083a273209Q669A970455c67974q46646A503400j87526
10187A315874F04481b045682D51897J037585a475413b56336E64282Q81043a399534
10197a182784A601168E7740i61404c08375I49398B75719b419250D12596R70194
10206A382790D42576g81184G56861J183339a474727M60277B77333K50287i22737
10216a111338B051712r75680i83429d33984E93994f0696k001717c43577A810034
10226A74901f68862C00014N94174H7687a603893I67527R94139a306459e17252
10236c53467I54711d55572j109958B442458B01739i53291D30708n4048J087147
10245A463807b331205B86191J247474a066344I201g38930B455009a14361k279440
10254b393801A324887b91230q35829L09727H53619J005573a984578g877I24968
10264C23378c34228j61372A692570c86063r87458C56764R34154d74172p84776
10273a258948A4615J335583i08789L13241I56427J35684f31484o17028I86070
10283C49641a091953F22151P62249n60238i28727K2472A513315a056393l41612
10292a398005a97234E82040a86817n61141A889212o12901d84926l14972a69334
10302G51285a533882E3731J398763D29843e43857m92982A300866c56950j575210
10311a932160C41687j18468a9678j139120D38780J000802a440411e36076A70332
10321A030559C48786a088845B015492b02248k202462c20652F03416P45937h8045
10331G02483J215400a390064q91276c18589D18152q9946e43212A962888j84106
10340A778782a089722N32568b76572A14780a175836K68438B173596j085238c27004
10350B42405J31438h80995j583987a87144A863740D61023j07176k5677A40672
10360a553048K75375F76930M46171c4178k70408A264060B85693a867304f35455
10370D41491r704g62609E25470R24728C30017a306660N03323C26897h76915J56580
10380g20335A876608j35201c0027q92996b11975p9533j848426a0805A314142j08022
10390A206120a40329m58548A099306h74974q05783B33625L21280L52308b72705
10400D66325R35816a419416J27469a93730A1266a00086l51274A087583E36967
10410a593086d98657B40365c9395j74066D93284N14438a99490j280148B54435
10420G56133e09893K07333A26620R73428e77010p35032E61962H5344i26752a45805
10431C71788K96670f16731I73888M13013f41676l99676b87579A084488m61312
10440F23176e98115G37676A82929a205963K39443A53833P24482d689l28566A106669
10451f80387n44691c85782H00151j77247a020758E55338L39396a76296g5927n65234
10461f41161I07538h78281m98323A034976C11155K30697d09219B81015N53781
10470H34796a242174F36700k75950j27133e00353l75105A002679g81848P5086
10479g06762H46188K41150B94211e34420C13268L16553a312961R5645A01847K38867
10489C40714M2702J90648J100059o13069a168700N8340M76189O5499n4416G32347
10500A536951D42555b73826a4794l13567m89558m37327D45858L57448A83847d7616
10511F02032K61565i71756f146F8001d2950H44413a4883I79812b05145j561122
10521a766267b62659k30619C43124K3094N16844N91394a691314P19770p3787b03316
10532F15662q8657J587163p22080d28250m16641L48786n68744l75609a48170A399321
10543A189869l84754p9502C3156a355313j7763b62968H57187C69011M29170J26660
10553I24841a01292q76673l01331C18279G129K31083K97732j5057q0756a005466
10564e66617a27775m84171B55008N51856J025475C34991a82162m35593j211083
10573a828838Q70276c11507A146157N36400E51437B43651n1902h15043p93359
10582a608402c79486A72524L29955j94312j36855M19299e02809O1475D52581b84869
10593A16609a92968F98633B98417f59622c22766j36980Q6341A82399K67865J143958
10603A594222p90062c08605l11261K18297j50719b70872B26388M40553k28192
10612D38749c73345H14494c31943j90258j06321n06321C27949f15623C21636R89678
10622A311314B80219J96392f4481l48330c1623j031426C26822C7519a4636G94376
10633d30414C72455a10366p73704a13295q41203M49724a42993C62708M55445b60531
10644C63799a16212o60230E30680e6268C82473A14038i93208a77462l50445J26608
10654d01299D5048J54867O07980c24048D95003c86720o17529A71219a018750E91234
10665C22396n3930J299393B18896a74183q32539m28905b93203n59591A260201
10675A303262D05150L94185i71905a82172l58342j59522G01583c01456D72826
10685C10922a53500A59042f88189H1252b46684J3935B06244J48572O59977g85135
10696d8p76782K33684F92845B00535J089130B04482c92204D41108a314725i3600
10707a06681M8757F69616e14593F14621C1721d66275E41215e55916B22502h193
10718a29287H11942a90223E00964c4670l98186I9091g59335F36566B98270c80744
10729a75980q12963F31018c81778O3103G55823e3515I20553B65067K5239N86582
10739H76888c54046B4796h88543c50805C7829a51494A621387I4655a67438h2420
10750a159318C16580h66072C08290K58201c52936G75409c09222D48411I4368h10441
10761C58785b66253A12807L53968J85708p1508b26741m03708b47152B51487a40631
10772C47083M77417g6625j0314m6618K1198A30337i7422E04657o9839a46866E7311
10784a8518j50739q9494j65497B11631b08593e3201E63438c7471B85122h47086
10795d19580A071842c02454I68660B86896A2717f6501j823831A44646a46423j63429
10805c09852A44401J300N43310b0554j8582A89353b88277m96551c44471E24114
10816C07758Q4142J05409j08451f69300n88616d36253J22498e8967B99383M76612
10826G75995K10465e33751a50985O8347l59284j22394k7935E20241K71368j25297
10836F66312J07426D4509b14495j161410e59815C21339M7259J82263k25058J23438
10846D49241g01876L11559J72356I15618A89481J96059L88335B47454c48628k76653
10856f25281D15301c92944l45583I07010B71641M84590h03560K62857a49543j282572
10866a432115B51590A11274J526150l31089b32479G82782a180515J14202c22945
10876C39226P67231B09473J018902D83339b40343p00745M2020A51363e40644D22567
10887G83777j03101A00305f98751B33490e26856J75316D98116N68208J90470a66686
10898b36780c4748r71311M44786A78298P48757k59563d25986D32159j23505f20171
10909A31565C7513K93592a66841n1551I26593A10882d60228F3078a90613A35359
10920h54527E60320J40499d63813b08330m19427H39418a12727j07729A134089
10930A32801c23557k92521A94136J51432a072497F71588d00736H6437f6368p75387
10940h41755A142436a65344p58912M23373J84494A74853f18626H04021j34888
10949F69133f09216B97664a79316A60535c29182n15468b76852k06711Q2162F14903
10960I34486k94856g49648J63315b50399o99122B76073K06810O50383l93693f87551
10971D2905c48863l80527J95733B58262L50540a017438F01132A99417g7344L0761
10981d6583o04926D74030b88254J24134F35916C7031i3427j080672a28985B59763
10992f09326H60261k39087j76090e59238r08073C66370a3966A51766L00572K46872
11002F99210j92904e51697B0642K90883g93971K42476B2697M50496k9713h79617
11013D85393g1462p66489c58635B81355L27558k99521J09488M04220f64536K6813
11023f37723a16858F3056M16810b95549E17751K55556a16860l03674A70095f0866
11034h46190L67073E62508J38429A91130K45645j47037J29934e38726J86785F69744
11045H9837a58600B48982b07173f2259m59111B53779J84659A34014h2833n15591
11055e98424a2316n42084a40966G68795A68589d00287a11839E69227J59304a91208
11066d02756j77971l80131L65300B76609J059074E74478a79271B25937c02515
11076a031660M30253D24889P0034b34074G8536M98414k735a49592o7195A59939
11087c34167l82716a28786E08224n45f31400a49894k2749k80189B87151a17349
11098F92241I4988f23207E73327c67896q4389E04811B02906O56387e77777G4955
11109D5734d16852J97264o88964F51985b23061j3751I43561f6977b2259q62891
11119h85150b82848G44541b53652H41425a8192o571j89903q25324H74957C40186
11130a74280C73430d24469Q7749j00177K09270E45228F8652L56867j2785j77053
11140B35681b17357o62000A35861b02134n59994B54790d808H39604A22381B3174
11151D72288g63308A5123a36478D86158K05323g66033D65801e33699b42342C75403
11162a09827A272059d06979a84993M1792j147218a89736j77205H48111L6845C03375
11173D94786B43991b97743k82877l0194b19682d7546I42513o6820A79546F1956
11184g64701o4037a97940r5292D70852A10865B9780b47574k34494B48695c17808
11195F63299A28582a51571C83609e80087a69872l01364n14285B83062A0347J114950
11205A125297C93112A39145J66659a082851d65511k59972B64223R67304C77458
11215G99136b5886p00075l51524K00154A76716L01992N5497A49663i1566B63445
11226d05171B26547J5307L08890j62291Q7724j53724H7484b50481r1149n97778
11236i39408b84585J41101D62381L05500b08655j65567l48175O884A52838K15900
11246C68738N72052j23080b9882H2613g55188b23786l073b4307F63800D3398h7581
11258a403r3363o641o81628b52991J7189A40872M47753J66240k03288b04826j30432
11269c35258j10450C3055N00741j12687K27385A68479d75290J54808p385P1044
11279b56823k31081K02848D73425K968K11800k96599j86930e33421L9461Q9329
11289d04631B42778N69320k57134j3472c51975k30043o80655N37069D29557G7429
11300F04161K5838a97005E8127i17258L42110a21585j95696F2488P5297L18341
11310D56126J12209a37509j69481l24310k39873B27967K24741L65972B70912b95148
11321b19374j236887c44203D95942L70825r0376a27725C42167f28487R042c2204
11332e7260I37086B63765J87202K96247b89814m24579o05017a2569r7128A13920
11343A908331G87569j935h16735j51709K57492n38129C78943M18931j3960l54977
11353D28937b84487A20331f36775l26039a2918A65254L11948j25106A37275M99098
11363F36373c57912p08784a86468A01621L83559A43931N63267B10440a568455
11373g20087c20594E69646J20548J88446M19594a21155n95187K36833J59438I6717
11384g33449A367972D00807l0405a57162n43065C74197a148520d74262A80797
11394B69955J5617f52017I70927a09525r25444B25162J17116M80635B22602N7309
11404B79911j09379g65812q4191A46557M92206H428i6563G44685b3603j031809
11414a055412c08608B05226J73578f7813A15609Q73291a7175k51276C7666J87263
11424B24929r9698a330615C83930K03928d10606B66420A11860N19903g36513J59511
11434e77002A079348D2666a96172m72808C01610k6414a042147I49549D36336b23488
11445c7009j78403I52238f00338l03245C16198O7702d33182B56515L92826M95658
11455A144999c94005j5454a19062j58403n56124c37193H70650c212o39530B74551
11466F51888b41552o03238I7284K55869e54683a84311F4506P48754b6549m01626
11476d28175A132715C99256c60081J75629D4402K25642a743535d74132E17654
11486B3078L41565K69037P1080d06159j535675c96831E68061f42230K36629A335625
11497A146929c24639H8569M20136c48923j259874d84673E61367M1578A78866H0044
11508I01468d25889r09936B45460N39519B40953a85455A08354K22509a182223
11518f61269D62024L73626B4725N92845M99061B56105a346804J52639H1320e42693
11529b92090I23872N34138G22772g53363c11290q0058j295497N22236A091177
11539A775581C67557a99402G83504c20682j584054f35078H00564l61891A31375
11549a28707H61203b87418j367092f2115C99427m608d88913H72673R5843a060491
11560h75636b75161l0027k81671A80234J971052H87001h39529k9790A73081h13574
11571a213942D68807R35366o21423b75512G3815O40434a255045o22483C62418
11581B72299a83321a6876A330814l57720a185210e69587E62982b30121J1610E07626
11592B082743D24597a865030a29576B55591g70259c33504A40223J061671a235366
11602g13726F26542A29487h92110k92779I71279k15268c45064H17846M32345B68416
11613b194042f53527E40095d52543D30408j19814J781604e15482o78988G31747
11623a43295q46649L16609H57698M57238h44016B62145J250691c70008p33799
11632a103807M00448A199980l81512d31242H42380M17351a486572Q004e56663
11642I35060b39395l15053A613185E83060a113673J74761A11574K88001a448915
11652E41647J313296E91573d94874a40404A139412a500865j61493E28925P09161
11661A238086l90820g71843I83989A34313a812362g04962F71976N88060c82429
11671b626A384535f80255m33861M81139I40591a74431o73763G65274O60392b47084
11682i78851A51019R7773a121740M66279A362724l93352h19004K94769B77738
11692d39752q69137a14876A984856B00059a158851c1441F38788e08052l85540
11701h93592G47381O94893i7288p29604I19895Q3462i17852b99105G10606o6807
11711F43799h68382K58782B150610A9450a211380A06092J4064L25482a762015
11721C72940J184383h75906K12651D10797R72802f66204q3590I82829B94198a621571
11732f72556I24794k61852a103301M03919A049350e2591j647037C75007O02572
11741I77579b7500q59102F56435R29993f67478K50591D47083L3525h85809Q823
11751h76986B157424I58242h90849K81425H39454I8602a249255B58909J216922
11760A475831B23881g20213a72781A054129g55677n45668I97339R1675d39261
11770a040653A182515n22518a144461J76571E04369j87501f71795A91338J876985
11779B068323G86452a629114a97858A31263h83341k18882G14699R94943c11702
11789a143180G89089B09994i81263J03731I07437K00017i96228a67045A095541
11799C36235a447599d62301A190390c46695l28878H78848N95809c94221j615736
11808b009957I8448g1165j023309c04027A260905L30347h51212b22318E66483
11818a22350r62715d45337A092938k07099h67144F37180O84976a134247p90638
11827a924885f58296G84533a44247k04708A377110F70028a203892m59556B65002
11837I14750a126436E13306J165941I6195a231447e70163F37805g42255n32943
11846a275198D51920J382922c8562o08623B47023A11653b023747O10188E66837
11856A108489B84219B6258J644213b12775j868807h98209H82891j98178b84423
11866G23343Q67447g36221p05616B58506Q03567f62728L6770A027311j46976f06577
11877a078589F63579j83937a399946d10736A855157G76860f47595a81690D12432
11887a249211o0829D85454O59010H5621a120849A013058j53954a327595f62108
11897C94365M33294a212429M72775A285154B10911g80710L04607E54904A73374
11907a235463A18499J384647b86354n64634A08657P40868f08785K58578A200832
11917H20905a238177M58400B62576O43143g60356b75835A291172f40335r48771
11926a589106h321A350972E81858a092973E15778K98067i67643m904E37549Q95023
11936A432572e72806o7577G75909A85084a190962m178A10870a15671j233330B48756
11947A814323q55940a09494j07814B80279h64732o22628E41345J431306C6516
11957D146M54413k11730a132755j21921A251513C90144h74488d17818I90103l36256
11967F53847a901516A11012J256165b14017Q3648E83842O43398a097950l51450
11976a449400d17444B37167c77657F1816J962892n13430e25365o44949b02368
11986d75711j213502B17819R44677n06370a95504A29138J039583a190420p9240
11995a269660g2135D32413c29000q6219A206529l73663a041381k400F58393B57949
12006b83892C69J014306A17775a668514f36012H80884h0143H7527K76866N90551
12016I54944d50663r19741D43381f9715m61349k17578A021151N68878g13909F90028
12027H57245c94633p81532q1370A260019B33852a93610G53417q1269a99527j569061
12037a768588f60929H39896f51036J70593H21948k48893c12901j10484A038761
12047G54975h86322a85043I77732C2145d50216j84429G23906i84695j88180E75032
12058H57200k94111E3817L68188Q9795a399650N72316B29534Q73139a71436E138
12069A446192F6858h17063L31813C64058d68318r00045A21738P23772k77205b03496
12080B00107M38692g50057a48265H22234C68141g83438J25203C3783h3280n61524
12090f44804B20861J069527n92527a116268d04008E07263i83343L75302C86377
12100A116012A66295d30585E98294L44477d84749o29862b14692D95823e74201
12110c61330A321380D11626f12263K77530B676M64685i78462B54158N41169i79373
12121h58805c33538A226423n72532d42003G83980e47880q56562N82676G1496O69948
12131G41444c89765a90799I92116B24636c54012j54240E00428a48769q71332G67872
12142A222142D1744O5837h9567j9887o71066l10431F40219k32587b55178c1200
12153b10452O5318r46874a3654A358081C88254C7711J2251K54940c22246n74885
12163h97131c165E12653H5561j4513Q00543l90192d55647l01091j8983b07127
12174d26988F61298O75215D88500h10528k13056g6519n45018K66818I50983L94577
12184A345560A84279d44179A29043F0745f69885O1958F88099K7171B65814O469
12194B72283R8689A07026a434086b04586D48109j89606M15058k06071J54805a114019
12205a147837a66525j67675D94802c18914E81984J35025h16839B42977c91919
12215A0413K84443e11269I08716A30617c79965B47321d15300B1435f71933b35263
12226A069144d05914A81501m7430h01137L80476k16328E07518M99836B18549K86578
12236E05127A31086Q8487e93626j02643C72045a26065f0064C13602M1079A3660
12247d97233b1985g579l19546B3681P04867R37404B71823n626b31880j85010j32494
12258e49384m15773D81158j59233g6417D07430e12365B36603f21017f0667B22751
12269e07353C42876j34888K53368B4883M77032A28392a47715k00677j57348B98810
12280A69169c40313j14926a1909k02764N0643H6688L57426O9068c30477H7413
12291c67246J25563j72752J80959I83505a49455A55578J071733b35349A28605
12301i90836l5077h1344l27351A278032n96301j06221B27691i37096a07478j075528
12311a183006A0290K41985P1632M28831b00168D4911a93142q0951d7641A25654
12322C52788b46054A16040N3728N2925c38888p0423G5555c30752E55061M67854
12332A022915f8984A20040a031576e11296g8834L0405E94966k9048B81129b26516
12343f69995c06990e209k06452C17982N8889j66025n4418b07730D10650f69691
12354d75160e4689k58136B48683d2576C32308f41105N1333b0798n30880E05876
12365C44480a04218C01639c26075H5642c32571D11582e8013a6111D25597f01597
12376D04134o4458h21889i9992j173897c67467f1887A60916P82961B58958g0053
12387e20888h0706A81502b44308a6635j00754K8074A11385P3552B5965J13589
12397A39554k0268h88220c65984k84343j21220I74596G7683o435K33912a67208
12408D23379F2569K64778j02114h95430L57546l09226b17376H04407h1473G23008
12419D11333g96016G9764g88309a79889j80010k08898I22766H4210N70600j68013
12429D86797b77227E03794a287088N83046H7751g26618I55443A53357M32241a10526
12440c25585C78147c4508A64399e57136A580i2537p91456A32354M81714k08906
12450D05162b5375l27557c7328l0198m66304b63372A1251b9541C44910K78439
12460F23349N16760b59711k2175j02174j07036B31493k5805N76690k82348d69998
12471h24012L69315o7332K6058C96356O33696B41859a4226l48571C8214b06214
12482g1249G93463A79895L47731c27237C39900a77051j402313A44240f17672C87959
12493D90193k24171O80839h04327R3952j85814K31867A171623B99144J121371
12502A420515j23893i79866L55650j04736c28292E68854J88571O55804C04488
12512f78309Q5102l94732M90004n04829B57985J682638E35133j22582A28651i00346
12523a189234l79118a59535A123730K1244k9221D75062a69920j402504N36130
12532a036294a93818C24583L54803J5105J27792A65223d33059l92215L82093r8928
12542e42109b38777I41450K76460g6491n33331o4705k19163j26883A76029J134253
12552A310282q6687D32113f61829J9726k59688J47082g1472A236690j17242C36668
12563B16864a46295q38224m29007d63477A23225J35011M74287J66800Q1503c52096
12574g44286K44784k96692c00205H29078P52031F99372d32031n3044o74362L07093
12584h52344b54911B39205J145968E54877b75244A85931a65197n94884J66773
12593e93308b52769G10941A58769N03247Q03154c656l76391k92142J28644A16831
12604b41405A091202k32220e25754C94716a040644A31184c06857N513A103953
12614C39640C2310d3717l74999B74402a231771h3991F52048J32840J52450A16932
12625C01952g60951p51018d55986B19221K19427N71509l318j60183a135452K06940
12635i28512d20626p8668A28044L51123M78414j19495b35429f0713G1058f90293
12646g37305C3522J022514C47115J60336N8832B5882h85545j35620i7503D47785
12657F03912k66353r4003a51333r46756b25879B86295q6734N6420I2745O85394
12667G78139g23496b72496A16618b85229C26805e98981D09366J51050d59652C21487
12678e21949a46020n31242j61390A385904G3397J76548J5047f59723A79632f07012
12689B96614Q34177f81417C55465a11243M5698j3912n10869F05507i7602n88502
12699f86104c548m15295C94053e90494b05628I55501h62155D13653A03771k2019
12709H1752L75229c50165C53040j48990P4928f030j49722B00618a077897d16415
12720B86052F2970O30462k92499p870f18752N5144j16432H2751O01773d4451F95386
12732D99922c37028b3637E3039b57635j99659P2988D06880J69741B22504D466
12743I1137J8326f13178b30278H37206D02588J89212c09294I1785b11952n15671
12753g27623F94709A42673L91308e0997l93552F19014a288339h8188F43433c40449
12764D51336e04839I15612a59265k62769g5729n56063b2344A5537K60961R73713
12774A250211d61298I2913c12236l7627J22709l1268F92711k4136k01156B04205
12785B5504Q6641d28377J7766d5330l61622J20161C76458M66385g6609m67237
12795e43846j406P0897f8255O082D80777O36035H2711b6510A32903d83339J36296
12806c47043l08619E27873c32260J2847F33230d97548D48079g76208J490B5663
12817a137475A023505E05722N9135k01731a152584F75144f39486B49927M09604
12826F59531i4750I71358i55959d15357J74104p50708E99073f92177G77859A04469
12837f16223E82124f02782N5461j09303b99761A236252n41605R7003k90226b08254
12848h34804l81078N51075c24593I8564R19467j25190C08515H7289f07435a42422
12859c92564k56026C2817R3654D6657J76885J09893g0521n36028C1226c43945
12870C83476j80116P1419o7796g44122a23437l4019A071820B05730O6479J4210
12880B86419i45972b01503l66432j62834G26813e75030F71907c99700h0997F85532
12891f97431F12336a109230d52011i3932k74225A072517d6566B99803J64908f62086
12902E01884d01529D26516a36076n67632B85693e34898e9951F04011a46907E02438
12913d34863J08772D81792a91490D21711B7111b31219B9821h42295C99746l6848
12923C62898A18191J253302b72940m8232n91003L3995g7620m29362D10266A18702
12934G48005K18890G7389M84686a163833d24351m0053K25507A418376E48081P32333
12944A280414a87269f7733n40225p18616E27102b07673E65886r3094d03920E52522
12955d13230a39471l2904k14156H84047g47392H4595N1e16112K46428l98505B60574
12967H41016a05883H73653a71767l25979m71108j85232B05217Q614O07443K0308
12977H41582H6508L06014i86995L93226K20757l05270B91818C6831O49999K3993
12987G10823G3113O56771d69571l6090M0771K11619A003143A8191L81147J94664
12997E94002c25716J06555l4008B56030j05770d21981A82088c19425A5667b75953
13008A80561L2174i9560e332B55693K93642b39353i0228H4365h45507L81031b20633
13020F02884j46203E340K6907O359g40511Q5660a46195E99274a44367n5785F66141
13032a05282B53885f70006c20194C50587i22162a67493G57187I4902d0148m12485
13042d52633G6296g00605K09593E70181j9440K22982b01628l31739b27932o78937
13052i06869d05110G40522P2856A45114m5575J85893b28097k19132b05334J4827
13062a90507j79668a59162C64000M67384A15098d61305i5776k13723g4706j77511
13072b52217C81086M70415d64693i8473m5413p9806m5115M7266G54717a37466
13083d05431c908C36268b18647R3012A197O34837f1737n02509F28913a32862l30318
13094d63180N8219G4873R41530d34487G22435j39067f60536a82913m38666H27343
13105D91190g12444H57539A48751c64794G3460R9285N09848g48002b66927J9056
13115b47871j02069i5956H7367M60550k68629b76228n26206A3424c33665j33763
13125d67428G54381l20308G3932a08281F54588M58546g80487c38869J1468j09852
13135d37253k098q6312A394251D00026g09260K57657E4518d2539n05643A31188
13146G81186D9154d8939A2753N6556b71327n19005A42880K40509i19844a60961
13157D37517A22811d98253j22509H82824a06985j27499D35687F2111K61260a779993
13168E5200Q49296c79198H69339a08957I32861e64504q95759E04779c85556B61481
13179A9239L72423O69039h84990C39600L3572g11743l7256L60665I85127B27458
13190b83555C28472L42760a127129e62673A99952J023426C5643c60181D08624
13200B11094a115594B71544J11576R2679d92501k18007E65773c38451m04044D84138
13211B57283f26301J46654F8927J287026i3979k66209G27191a15699k42080l36027
13221f93806B09084J265036a628291g9138C76026A21613a71985l65385H81500
13231i44784j72688E41164j34428L59037d53874E98254L95030f71763a63134B72346
13242G02958e30826K836A178187e07061l09538K13093F42167R7687a135163F90127
13253A027273e15379o92834e23045C16456d15312a25856A395797o08852i3406
13263g89933b44000j27906j033483e02000A482226F02603e86313a30205G00598
13273e79610k61094g1874I51420A88443f77815F05659L22656d42229j53535b4442
13284E82559c93609Q9822A563253b00498m58726k34741A97093O21509i59781A428201
13295A347020h40240l76423m23915E08266b64214l84158B055699C07280b07581
13305c87657J02518E01436a994442b14183A027446C73494A23644F034J224132
13314A230166f92296p44719B05731O9247G4993a11930G28457M0611a750897g44806
13325f6363E89082c09544a33327A264434d8542r53477c49293E50117N3877h40383
13336D71448J119260D0854d33014N6685C94662a478088L3411F24864K94920m55940
13346D63844E3930M87671j33343h70208b33392A167549D27509h81265a06856A286217
13357d06092m03838E65782C5798a87221p45422D92658O51116a091459g0860A54092
13368B53166c54297r52048B091253E03113b2963E6530g10740F26626a444327D41459
13379A716268g13168C41645c42683G60107c75789j050943A210485g1508p90972
13388h62480g649D87272Q62112i39048a56065F64353e58929o8497b759A391689
13399C4960a013651g1339C75429c43945k4991G24803O15471f91402j62875D3331
13410E79383g42070b94797A232606E92893h81156b28397E49637a55355j563850
13419a719205f48449A345233b67855A36645M72450J05460c80171r79425A079407
13429F01881d39960I5280K98552L12268a539254d69368F72090b57933A57336f41132
13440A531084d90031j251584F13463d4566C18175i20695F98705P82221a215763
13450D56450G1769a21780n04502o11758A996284E84694d80034A42273a62662m49228
13460f11890q21147B53814J533087D88964g39223A02074d9570j271290K5514F94671
13471A185262d54306B90666P13151b21414q74207l98109G26941b33172k95961
13480e29133I97867J55399l83515b168613d18525b3305q23003b09883A019269
13490A913485e52947o39011d77133N0736l25561c38494B055496H53392h08544
13500A97883b02838D731a573153a29090B036496a12480D92404j0264J35528a570458
13511b695268G98872l69326Q8684P00627N71345G13696a837207L50335b37158
13521C04005b60088F79753J196169B0437a279511a25237a7118j357266N61844
13530h12540H76505M92772I9057i20622E49125c61671j177368g45178G88223R36629
13540A724852a30915F74501l9617a165594m69861L24113A420210B57158B1576
13550A021811m38140f42817j121200c13777D41348i27682A5090J483070k22838
13559A275322a85280m64045a02867o93282l24671b59471A628037E47461b12078
13569C0755a58307p13767r30393F41201P38721a50024e7651C01944K06512g38628
13580a001692H49160A66822d60790E24797R89099C77598a055331K30638C61126
13590h30213j14027A269967K08645C62965f59997G0538b0677j559383c73905H75497
13601H37693B31857a74801A097175F3946a073467b50477C80099g6744k77187E21683
13612A569222g81590k82873b52751D46962d00413m9578A731330o82770h59189
13622h29148A81548f62706l68302b62974A640640E07409f41437C38742q1613e49871
13633h86610a76514I48067b08619C05466P31355j36838g48739n17526D52723G703
13644e94767D40232L21879B33018a015427M02432G79439f5059l38360E91397N38691
13654A130088A55996e49847B69125L59977h88105M17785D87480r0370b75723A30649
13665I02285D30085a347972f44859H08451B29014a96195C99713M83957b63248
13675h07232C00602N69363b38248k50505B43741n3439a000827M85629A416435
13685B98010g49815J48100E34893n9965g78250E36643K32909e02823l02457e9294
13696I58617b12000j43547H86922A61553i83607c22169C38199n7784a282074d74673
13707E95118B84217A40200N094J266628c11764j316652b08989B82918g1843A23041
13718B46695P49271g54929k69074F39130B94223A35788d84980I23222A70809g13592
13729A29997K16801K66131a057041c2917G56545g4323l81454m0983C61442g28321
13740a101573F20768O4115B13644b88833E35577E3783a332524h4490E07222j39856
13750C67366D5894b39364A155345c57539j35220B75348F0000f88985m54245a7561
13761H56968e12353A68103J85986A16471c38883k87550E51830E695g88084B03996
13772D95264a73542k9160l7618A014055g20572j6177J99812F461L78068d89975
13783E49391B37022i16390a68137p1595A162475d77334a19514A405464a002778
13793f76010J29409B95370J57457g25050E81946j28876e6596r53822K50720c52949
13804h36019b8138E63618Q99051o84950g5835C81142a107200J52426d23372D09768
13815C47884e55035D05890C0566f58715K70649m9858G08560B09147a16894A100363
13826E72763d96013l89776L77642D34424d77066F03321J415542e8312B8264a539698
13837g18265J78692p01205A525473l43857D39941I9641a027576h5121j255743
13846a340864d06600F97566A4754J050485e28092H57823l98714a275607c1272
13856f95092F03017g2844B44208J106559e61984b21627o16020B28606j10263a11632
13867A130079k85922g97196l6663K83605K29802c808B32290Q89300D44116D5489
13878C6483b63015j20002n95699G266J028975B60690M58264P7071C48510e21793
13889a088206a32939l02172a70879D4269N48730j05579e77353C94682A50393h2727
13900e72990a56519H45992F9264O12023C18095F9867J38669a253654B42168b84606
13911c74535I31552f01195D21512g30990K94802I98194B1622R04341A27239A8681
13922B53684a144767I6435g7020o46131a20228k91595G19417F6725M34851k38847
13932B62729g08081k3778N8227b17105E34795E4962M92779k8666E5363c84601
13943h14362D77588d09075r8894D35236B6073O94563f24084I2513J16987f85708
13954E05238A75607J68154j31573c49693A78112g27477a09716B84116E6153O46569
13964G02722a5515q7650E2408e05867J57492K8250D40766A64340D5446O11620
13974F57066B18783J82774a49314O1099l0801j94030E35577A07898K92597j01373
13984B99122e21679A89877f01648J08840D68913f5395H47740a15431m1470G48407
13995c44175C75769a72277A19156J5474c29480A044345c15951G5358M37911i33544
14006h5852l61562B42938O54147B3634K53690g15434K32390I5024c58805E51267
14017E06087A99364n5064e55776b56754j76428j09913J78829e8138A31212J48701
14027B79913M53422b91070o8342n50823L02815K69277D02736J25726P31475b30822
14038D7712f61653m59956b50693j53184I84682m13592A40258Q53169e93855B8686
14049d95313J43371D14726j90567P38250e6417B82200d58496l26762C53104e51301
14060E95372L10891d67460d5687o39907b5127k32678A96641P66411B43807N71516
14070H15323f861p92303b58247p69373b54286A74869b30031A106485D15612d963
14081G0417g01369a2330k74671a02054F78740B53447O09193a96735m37878C89647
14092f07936F44174j16115a52560M2144j098564a75672a487D59958k24206A6007
14103E75098g56088b81968n6671N792d1766j25598G10654A61158N76657B0287
14114a70809f5417p86739a57551C09824O1448p5527j09722r1357d84232b00789
14125B46265r6732J09504i7433k13012E4833c36762o1049E76885k74153b05096
14136d3030A43071a42379n01130K45868J26202j2184B37788J01010N53554F1448
14147b88059A69177a39642N9261A26969N97495C1289c24119B87797e49636A68788
14158c71364A78953N46118c26575e1188m92067A97301b34312r7337G44516h3972
14169b6639H35853b5400C21691e81538p54531A34568Gg4732H54273j87804k38609
14180D27860e08639L9152b21719j86285a25305C19260A02799F899c73318F29021
14191B20676b9291l078l27498L9281O1872C9227M40242B8326f7331k5294A91481
14203b60909f0501B86563A19299d91224m21546C36410b90120A48862K46306j43250
14213B51918o0520h85729b68036F3779a32772q12065B6609N92285K86611j13472
14223G92033k15987b13583m00798l68095b16596G12644A73743J68057M3993f46
14234f07984J18031a88010g688j83499B94895M93443A6362a95871e0648A93075
14245H5333a68042F49374A75311Q3109b84789k08618M4835p94881d0270I05828
14256F99630B02056i3062A53744a065876q7106d40672H61226l72933m4817q7383
14266C56093d05577d7645p39855b67698H459c20648A51442L8581K15303d06737
14277g22415E1588b97898C39176O50098l06038C05937g28308j93058M21163k89035
14287g89238b35434H12520j55644l05427E480a56776f6295o29539a07310B99174
14298A88460K54245P7172N11839A3844a241509b93088Q9956A24038i3272B71658
14309E11384g78445c62576a51308D45353j63544G9058Q85416e34267K40018Q9756
14319b04493D29240n7432A7112P76856l80479b12512l7185l68302a00415l27821
14329d28236n02601A52786O91377b6726B52473J43292A81228f23769a84801B75993
14340A33147M9938J06325L515r2649a000469B81721M22510d64662a90181O6167
14350a24014B41495a16272F4059O80329b04043k34896K7925A66601J88660c18988
14361g2763o0154D6977h46467A66590O31087A27014a57833k07915C36823b18714
14372e24248C91888a00057D6454a20240A72240K01902b72278B74042a05872l28021
14382d33893J53418O4381C99956A86273c75051Q6007C9118c93270a16150D03330
14393A034611A13332f15957a51222j53992l78096a58407A01718N04688a80801
14403C93802J85968c37034J57123o78381C18745f30892B95143M89821C68836l507
14413C65329i11638a09373j14513j96000D86815A4215J80077e16217n70209D18691
14424d05825E37439K127j98652A42014h88493f418k55739J00600A68633R644N16861
14435F95138J02363b13184A8640d28953p01081d86604A55364N08188k15405A42699
14446B31239d05139j86308k51099C99517J95989B70921K36784a74250A03798f82666
14457a78684F43919e52107C89163j92225J08350B8573i21269D78722f34332K30339
14467d03993G58089C68400M76128d23717m88770d02695q17640C16115J22311P17441
14477A155867n10204a85959C27305h36670O9912b36629A63665P05493D5958J05252
14487A51210A6848g46506L19986J8205B55892c36503B08375O57420A58841E2997
14498g39554m98970a47083p10749F61512K76295k48002B60400g90982b68634l45558
14508f14192a95614G92471A04309Q59004A63275c58071C87713f50965b1454A2018
14519C32443J16400d74222I74041G5282f18752L05580J05869C33211R327O4733
14529D07271M851d66196j75255K35158a34797B06445e65270H67976c63661a77052
14540C44804d72061A90104c06436a9653G14416m9515M44424C837K86971d97872
14551a489877a11104k98878G05455M3321B51308M30319a062791M26720L8019K75516
14561c22536A67884A9350O66332k13523b85963E80473e45574A09075c44944K9898
14571c15046F73462B0031O26742e0623k78655m80174n24274a10378A57145M58665
14581F15810K86087a69888A92223d25634o24749B7682J00952M83736k61955d9475
14592c9488p20929a41979n11723L25415G89151C17760J003450C26450e74655L5281
14602e39374q89720b40180k61313A020907K36724C92325M13337a273373e86634
14612i59941J42317E08319k27801P71443D82991B33272a56542n89254b29318r29307
14622a158625a31758A85692a54310I76749i779l36317p04355L77850b1288A13703
14633E96679B95833a01280k95787m16811b49499F42132q7162n4058N7745c12716
14644c58838j52575a00854L602b6754D64696a95835F93064C7282J6402a17748
14655f48463B47510e46065D88293N54030C835R92670f66524a85189l10349a2887
14666F23228d38440F11858D8002P7586J7326e91050B60385h30914b30987k34202
14676d65189b89E44142b60894d1597B61332f76055i5996G5578O25979c02461F0097
14688d1409m45185a22644A7040a03758C68378a80606B35063K51356A27354a06853
14699A00387d0340o64862a76929C30088p5915A14066R3854d24215a1744l90230
14709d01974a7676E87488g8038F2551e88894B30834a67820A59450P70986C15779
14720C1768i67226d82148E4709g15967F6609b85365A143644c7661m61A178638
14731c67765g8784m26652J71423D80076h67989G13497p6880B65266r0241h97604
14742G89486d42670k74975a66429l237B43674f22696F16116O09203D68389j79088
14752B89301j12921b1212m47886j69398C12848J74596A94011K45693K85152B41086
14763c13626m40900c27484q23503d80775A29184J112059n43329e88846C14396
14773b11298n90859a08819D84295M79806E7716M26837L02030c94937l3900O1345
14783c67492H79695E4366b82232C91145j15373a71315q06356J8484B48024A12376
14794A090231J32806C77691g03356m12234N47424k30009b58123G41373K86592
14803A027965O5913e34289k51475L02983m56462c74518B73408M27196k94844c80960
14814E01016b11391j045051M99156E2100R82614D2452L64312N54799f82687m08368
14824a091055O4794C43200J96922k29811O09567M1281d17969o81734e26860K1416
14834e05444J98104B66188P64047K28103i1907o21401g6112q59724m56289a71018
14845C82493N01710m16944j72245Q7843d02099l37760L49322C14647f0296j00625
14855a60921C86069A37470a074362M23603d2470E12533k4388A18384N75398b23211
14866a094807d49330C40651h5440m60137G49120M69415A02781b8790j2437m84085
14876e25312o99888O04553C62317L26663A78745e1832A019619a21594m43056K06416
14886c58234h2910K1262o69939C71961N62498C25379a36313A19915J85466g46325
14897h83315E11121L80642c5468k33756G94508f09643K34831l50358C67381N51143
14907I18524e95886E60299J86554A365f02613o4082H34348e66907J60046E65559
14918B58730c62774N768B95681K05089i80924e6527I80281l81398e07176J9314
14928d87862A48578g74021m581E53083N07219A94642a22253F1100M43539f74607
14939a596275C10440j38203E4672L39039O45731k12053h40313b56332k64986b17102
14950h70363g2580A393138b58921M05j48901B31032d24271j203031I80349C69014
14961B8451a41379B55742Q03229a111608K92373E02301h7697j51450B6034J104923
14971A130957F134a059030b88830k98363a52882m33851H57438K47154A76342b33596
14982a570E32047i67322L05167A177569F6012b89339a12118E87926b29120o60187
14992h89307K82098G33082c93575A97104K81173J15032D7793a718412B7902O02904
15002F30806c88566E29311j90315J021914e51074p47260A027560a118113L41425
15011g76688b64511I94424l86934i76202D03089b78960l81086m67098c86305A197357
15022B33618J34116K43559e5856j415223l80934I27099B33747m1235P33222K47260
15032A172994m61913a546335f78955A75558a56597l24665D49756Q55484d0130
15042e48527D41715q6872i05699K99185B15043M71941b92549l38524I25287e18715
15053f64718D82640O88220J23525c42462A52237J41839a121157J44058B22877
15063A539192B16205i7657A393234A98652c58481j042393B90425a08412j110486
15072a218898H27841K11441o3116c79296n5939I77915h14586L59741A84122O21967
15082H06089A20542a856752D56619D2055c73476C09250K1595M6262g96816K76424
15092e20392E08167l3149b79253I5014Q21921B35796h05395a33874G87321a40903
15103a317891C46317O94916c14190g6532E18227q3843a065794J31953A292742
15113B84073e27620E88668m5752d2520j474216O62193A151799c84n3416B68330
15124C22467d25831j080344D05223J80181g23798I5257K77990L41278i25952J98616
15134g27336D43786g41727P9931K02157I71751m47965i80104C29268a33857l43258
15144d77115o81229f0320A407840d41683J19664A51571K18077a2219r77618I70964
15155G78287f51541F5385R9330a95395q58340M43920C81593a76469A35482N84626
15165G20108M55047B67215a705926b19988j03575n10533a01898A433352k55272
15174A178080e83779K04006D62897F3938a287744N23704F30500f7357p46726F04070
15185A231208D39112g16043b67478F54661a048897a79042C64183N5992b92613
15195a473567G71643A46567h03293G74713p3823C33799i50471n8975H39580h53869
15206c68147G20132j70756L00528h44120I75287l93449a396163e44085e1095I06084
15217A16173J9778J606806c82276j48885k59307a63571C73491a079411I01553
15227H85254A39257g90398c48117G27295a226530a58326H04567C20929P2004d08432
15238E65416b27964j552947c76180F37155Q0974h1757A01611M63846h13065n55619
15248a368684c22210E70834k85116b89465C16918M89038g16352K17169I3213J15633
15258B08846e62141f788A224815E09053c69159O5562B68279c649j226551D90524
15269A223682C6350b31278l96821A42686i60903K18830A105921m83272P640f65639
15280C79444J18210a625473A59474O63578J812g1376n16610A671355f11434N7033
15290e54401a88241q7253B08568a042487H46008L01964e12665K54748C01879M8311
15300C50190h34683c73422F41420O3310E9696f6383H81801a93386j60007J61480
15310a91913C54831c97420n44599D52129J92022c99622k20652D24891j32901c29898
15321a39805D84653K80531g87064J09731A97389e46240J3053I9489R94790a67192
15332d95960D61286j48375b74161o90773c4029D69873d70919B22230P06861D12193
15343h71334N7019B48632a19453D3983h9079I37435D15985a150315i5361C90165
15354A48679b94767C44818O24877f92264L44115D3805Q415c39993j45098E34717
15365E02654b57140B4223J061612b13345q11909e09857E03456p9580h8054D46665
15376E25123a036265d80845J49022A042115C51349e97111F92127c16709o80277
15385i96986M79007E11787J45622a14353B20062M93866B0171f63331a55184f0877
15396d4946m55188C70365Q99232d00055B23707c92707Q1472l16398k09248A265859
15407C43658b99090A43015c6917q3868q72889B37907O05423A11049J86352a20574
15418E92401c68810m78499A924J44188i846n2260E72471J40699a005975l8838
15428a044813A80729c29482E52076k8262O58606B61836a124992d45496b17173
15438b4815C56111P20442p5271c76292l73012K17473b23628n9645d5381H10463
15449C70626c15248r2510C96009j58272a183478i8876H69416B99253m6676k0107
15459B32470o5701g95563r9800A53371K21939K99594a79259G05804C49818a158419
15470c55837a27686p2755D21937b9336H34447h7346q26775b1424l50473J64556
15480b07341l31731D76039J019600d42507G8810f58863n014p43K56542A097507
15491H48121r4980l43081a79700j13140q35003c21335I19186F312M37535r0039
15501C53808E1614K7870f59440C7465b18731k58812B0834K11092P61206d08985
15512d63079a61556o15749b93275A04152J129279E0541f27251b48762n30137L27993
15522d50906k93001F20418L31143b0321j9289p6183M7275n18146J05170H08376
15533C38411j31070Q24116E02772J77452h56972J69324b58575J00111O2239G52313
15544H71334B61223d82123A17756b86414h0989B87534J00222P82140d40687N7235
15554c83452B65501g02729L3526a72734E22719K75605e15499C17497c3573o60789
15564f94362m45517d17135H40299I9477O65015n7586A75888f12935q41761a90748
15575c44089A54092N72610J79340k31465e35046a62848c0830j9165C67870G7884
15586I98473a24727n2051l0489n52852f2822r57734H12399j93553j32049e2669
15597b70278N22j176741e51933H91274l54581L76731N0390f3715n29804o07962
15607a201481L88685A98462d47130E40219J67418k37734j29288h28102L00557
15616e27545j57965k7722B71224a06178A274789b37259G6154M12167b45788F27383
15627f2487A108368A73308d63989a82605m95078L13429I40L62625K69417B03035
15638C58752a51631A16484e60364j93514A98538b04897H98367k2047j06681j34061
15648F35578f28480a95010j67283a78382A64419d181E82778f1828l53C70597d07899
15660A34368a27921L1253j73025j16214B9359J96465J11178j39471o704J98021
15670C88848b86175c396E87172h75843b47789P5668k10215I20041b77186F00307
15681b9620l00714B11559h54635F96156d26865a51963F75977g84105G95924b41180
15692A11534Q76908f63551B27760e45984K39675C61751f96344D92662f3821g812
15703B64898a19336C71839a21482m83627L7123J24695D7615J61375L48435J6303
15713E73728e7568C06667b16978E7433M0469a4243F8079J08788C7312a7010E86234
15725B65549b43414B8675e44750n7825B29786a15936B90466E8239c52708D8345
15736d06388E59747a5060A74826J6629g21222C04578c55418J21399B38172d81576
15747C88054a26871B04056f4002k61805A18164h39090c45024f8463B15150Q57361
15757A072511C37717q7530b88136o13858L98486C72926J87858j74188Q5012n3785
15767D17823a01476A22294K1918c68739G71267c37364I4865L45190f41376D9644
15778c38659A77629B6791b25378A241385D63622a89144j70139o93938d24538m0824
15788d65362B11932M46885O9993l00585a70104m58032k80800c49445a32393A31883
15799C05104A22419L37318b19111j19864k44983j93428D17041g9556D21082L18303
15809G39385b9846B12561i84290M52621A94622b35737I81700D29077G593d95847
15820h80676b92021a19528j34398I79059B47125c5879l39706J2901B86254h17137
15831c27301E18725k53218N00218G5984L63494A42311h21475L79364Q4165A8920
15842E86005k57890K34528f01481r4772K01470a80876A13757g2566E12505k51562
15852B60943K87061b57762a25066C1694f18516A9947e1885C70232b21613D73628
15863C3455d56736h1924j41847C21709d4935C21496N45024c22721A23288a06928
15874a57349E30074f66209C60844J14314A86376J89592e74110A83247f36714l97511
15884a034225D39590a0694H19369l01922b36431E95524a221533L33326G85102
15894a70348B83467J79358A10545L50481h85145G7210B5553b45002A89530G2415
15905F36401B80978h5249D67378d99982k40747J05745G19224j40491A88385l3207
15915A55178b04092J0991j137862b75557E80586j07257K7526a98200A47345a18642
15926f00000h66m9205E8710K5972K97816L0978e98057b59228B09301b79211P5708
15937b03503n6127E48282A89098a48234c4158l32224A1442b08866q316H80508
15948A85300j1881M30757d4686j17360l24259B04583c17635j01818C43059b20999
15959H45831f9357p41948I05076h39716A52633J30605C5949M19753g68773F16582
15970a59322j78700D68743A36596P32684a78224g7897H98559a81940m04754b72526
15981h51305a47598G838P88441j81798A76593g6106p21585J79557K61984R7512
15991b58638A009637k65884a8604j42931N0354o693k50637N3893F5464J2853K6829
16002A05146J72467K29335d8552j99666g9242k47856B76156g4823F24001B16441
16013f10273b94143m09167G1696L12119j72198J220336B13059c45816j96789b39967
16024b73623j3903F71042B25370N3882D6129d89131B64329e36881o22654A40836
16035D44527N223J52692k04515f8928p69055b94676a25081D4347K16306b59898
16046F97409d17972m92345B78686b91370A43268c67041A24147M91349g4890A04544
16057b88462a14465j25091n42712F63300q4738i0983A31222a62195k22243O2556
16067c21882l56764A89551b48j28774c8944m4118l03246D92182j4206m2266c19513
16079h79960c9987n21514F44269J15497C11129K99427f27119b24394C47255c90253
16090A39708b8253D03438E0474c84663B79657a23324C74465A33550f3922E07438
16101c3608N472A46575a33198p74979B40432o2208N63483C17426B773c73559l74358
16112g47917j05607c59562D36347j8863q7614M58546A97692c4766j70931k29052
16122d34749E8183b96472A63690R7074K91074A97977a90419A17064e88826A82661
16133b04236D52095j38875E562O66017c68023E1836d51337B60642M49715h390
16144A52008n0440o353a85917n82437C27773e38071C73242J43557d1955G01246
16155f41634a58362k70778l73424B53924a46469G52408l52620f04109g4800l49683
16165d24483k5346B83222d31456B66785d9177l95951D54502B2619M1234K47011
16175C10864f10495E72059c12028C90280J33911c86657E14169a048158B61128
16185d54155l7347H32907i8066C89520b25964J04062j95501l68933C44661F6421
16196G14092k42234E0876O17046e51071J37380m48655b45451A49279J44443O24549
16206I18271C77023b60927m22057k58261a54449l10132C3854M78210q5815K40330
16216F66579b03729j87405k18064a30789A09988f0481A44018K78992j41860H0817
16227g9738j43312B71974q0400N03390l31923D4837c22739j237410d43130j10628
16237e53758a59275I03290c1232F82159a70430n60655K96762q54525A04775e34147
16248C24376N85587b6659A221141g2092m36653P6393m83838c0519B80518M20722
16258G01240C46840b33053j60102m96082a38869F166J90232J52994G5733b28672
16269A264b69314J6963F8403b28486C81643a7360C40817a8784m82672J24073j15297
16280d92680M1171a42131C10994O07006B15942N4226c59028r520k34950a07134
16291E05170J62602p942a46769o7147O3818C678a32456m74825a6264g596k72946
16302b80542A003072c08226J44438m08321a83396B18222K07596J66414K50687
16311H42919a02185j01353m31132a92358B77335l070O20137m38706F3775b80499
16322b33552L7384J1592Q3460B3007K79177J26233q1472C3328c83173m27503b01471
16334f2903o1242A039168B89645A37482J6871h32358J57201b40714B47733r124
16344B38609l8714E2869b24455i1874I6817e38980D3375N09155c020E99788d90272
16356b34305N4860m49884E83971j20956M75121j63538f5731C3020g22546a40926
16367d33513b13370A529659A50381k7230l1695d10935a99043m36900A42656L22152
16377D64808G2327O51066B9473M7431b49644k19642I7680b00714h527B62238E0805
16389f8196l39584j34475K35263J2145D59311L16043A68591f43402m64507F5238
16400C08159j28128Q63163l39415a23332l29918a91787q0787R2623n3838C56399
16411G88310E7826a41462l2243p45478M14646K6817D23680L3562O9367J97461
16421G24070a89743G2939i95954M43174G83697e8446D09299D2886h6240l49690
16431d35930l47803B40013J2741j09262K80722A94456J36304e99252o0722C58295
16442g0956j99605F32105j76052J29669b91956j19762n9824o02140D4109O49775
16452F93884M56586l17457e33215F94433h84222K8864D28639a04950I35127a70570
16463a44302b5416p43964b31165l64032H07526l71198A84921Q15648g0225k60551
16473c30776l33227M5915B5582a87576A026104O9928l21401b10066l77288b10589
16484f63384J41450i4825H30051l46148b10951A95631c32360J09658l45652b4064
16495A005734c67939A64104M90838a48820k13975N718e6142F61600b27610C77143
16506A82077g42322K6024l68049E73851j79961e84488A767841F0242b10141l14681
16516e24822n67162h243m41732I0867R72049l08993P7304e07335D15450i45464
16527a632207b66541B194P87112l64638M16880j55839g00373k7604b97540A65783
16538G1687a41313F84782A25271d93892g8977G2259J44487a23908L2842E89028
16549b34327o90691b83550N2323k18752j33762I36535O04948C05147F1140a65808
16560h21243o28581O47250G42618N16843F10276j81310K25526e19126j113814
16569a632940g27728B06730K83652E1291P24525m0576e97896J17364p0698h4509
16580d82429J56369A232178a0519E3355g41759J44369A24912h28174A240047J68391
16590A408438D51950a32584j00860A11890c98636l37885I44708j64637C39895
16600B13188K22430D3211a189273K76440a30799C63271d2739F68291M92283A57226
16611f92784g0815D38497E1096e50248F15557p9985b91108l82278i5552E12191
16622i273j92687D06152B8606h6903o34569A40368c03590k09487E29900m8139
16632D81761f9883I3897K19138M24227h32057j97753a02927H9558K07569a94634
16643A095739C58879h95083c8230I1713J65896f05518K33672A143225d40597b13108
16654B40978L34526J01529a077825I3446L07639a005396G1497Q3070N21573B52868
16665d65372H24010A38136f52645b38207h4367D92274h43085B29795Q85518i32718
16676B4015a49133F26220k34024f30733D23843A64884g56079P8202G83174L07576
16686A090750c96159C06631K0516b37145n15401J33574F75934c80419h3372A34673
16697I01219l80520d24321A80029R6058f34503L01979A25211M27954a63906K8974
16707a34932E26700e76078k37852a28028C25243O87801h91228D5221J38766a224257
16718d39469A32866P17578A69930g10845F20981B94033c39698J18353E89720K46928
16728H36648g69846A30901L77173f89281b77430l87437G21349a04749l96034E73047
16739b01293A27933a380659b84162I40030d67472E32706L60408l08788e00805
16749a110068D72753a11393J1943C37622J72744o503e27597N5427E97710e87974
16760e85808D67215J05045k43555c29979J24009B24217i01563d07890B02186M17969
16770F20155D7274c96251B62863e15938n22691b21841A055841C56537a2052C94674
16781E9481b43918j304114B01961Q40318a96033E930O73406A09699i1104j433233
16791a524337C33892g3714n00213B78166N64166M43289e33270k52733A2954a040507
16802e64427D55580Q42955E29296c25175A63759b05320n58008k96958B85268N02930
16812G88198a55674I8743P06031F9418h01082b07449A92547M4017c38446I9138
16823A065842a11876m63103l3094E65398A73280c16671A376504E08405b41669
16833f96453K25469D57276g04685C11475Q46529n25128a02142j91614B42029f34907
16844a351844b5792C11526A33201J51482M47923Q9448b54172j564665b34582B78977
16855a6533I68760L70095k53806d42671l20104H08663a072575L55903e9019E50348
16866E05444g73838E51938O2753i27054j55904G8978J106300a65107A4723N29923
16876E44646b00594j194274O76667C99855L31309l27675D400O80457d66902q70322
16886a337224c41191J55979b3652l66543C74233O47762c94291j74336A12854a10402
16897g75045m685G72661J03699c56267e2000D16384f11599m01895c55441H99235
16908I24228I449P19157K5748g31958k05551E0671R21268d03326a39757I84040
16919c59071A8565a272751C56644f4669r36838G13464Q4225j81819d92901A82087
16930F13471g28421K61596B40051K29876A87633a052393E83790o8429e73721B76450
16941A97877Q7198e12042b40049F19846A96834b33276B32936K18232A70165h52814
16952A45522Q12933f96326b87027D72920J80205c67512r8965E74983A72555e19406
16963b63981B49018J88849i41000B74966J69085a51176m37345a52346A412821
16973d78081A50066o648b99353j68098n48396A045731k82908a11560D18210e0271
16984D1970a086482K39289G24570c44507R2887F56708K65998C24000h75856c4946
16995b80131l87407c30306F05114N91693B40112e08513A00259b31148n07257D29762
17006A072519k80134d94094a47695C68066d97334n5799K58331G56645C30748c09597
17017D97669A43667d51910o62832b33945D33892b9511E46368N26817E35940b86209
17028e11167C23330a74913J8985D54088J96809A78539i54629g3370B64024c1132
17039d99724E37570K7988b65300b5720D47920A80281d38760r1376F52303j87976
17049D64327j20014M21486a64867p3958j221826P24891D10725e22805B44256M55763
17059G00019B92257H9306g86078C24060n9726f12418d7997j8098D18135q6825
17069C31310c59520A177069b12124m69325a47978j34917F50343b88124E16217
17079D39163f57881E0122Q6175O47646a85157l07179D20284a30606k99432j680
17089d31718G60624B50476c02105d041E06484E8435g5164b1357C46035e43999
17100e02960B08611M87570c4105C4140N71422d05233j69923k9114A09169o724
17110A02445a59835D8496P16394B43191c87137B63943m1768j01965a76833B34031
17121I4982L03607A05856L1972N52638f30981J92347D16713c20440A89249h72089
17132B36616K23831h29950F34601A67750P2898c66761j80327H73275b96267j07041
17142d03308F00440a10849n1530j068002B44248C4847a94704B31245a68279A27399
17153b23140j72019H33350c33918O5076C53147L62473N959a59790C97163c33625
17164e13206K09169B1948N41938j61446r8489N41452c22026k99186J28350F48707
17175G42127a00778F81338c2489j06070l72797O7286A105853A02241K64656M61251
17185H28148C62694f7856o19808J45671L5225k8640D68857J53664Q02585B27025
17196h30479C60723a347452N73170H3014K20537J238836A40825P07159a63506
17206h98471M26653j50226D11884d949E09759P11702a61176B17254f73675c03266
17217C83644d89546G72285k25971A95353a16233j217373a87983l60130b26832
17227A149172C34940Q8088d86063j44453e9888j011214D38771j83754J02439L25538
17237F82994h0455D47362i17001J16152b27762p0639F12970A1945Q46376B02231
17248f61845I0290a036926D94837D1397L22655J115498a9364C70383f64139I4825
17259c22688m41635E59647A29066L29126j74135b87454D80792d63907k47990E2992
17270d04092F73987h3278B77668m0196h79347a41186j69945B09407L00880f9433
17281H31185f039j10485D14563c62451B38549c50519h6580G74595a50006D49020
17292A27366d23144a82489r02150F69738H7486l5115Q99760i8549B9835i01078
17303b63523C17531c2572D13103A64838M05592g9028m14285f6125k36889G5986
17314b13915G06105B82840L4112A22462d84483j51139b60243J28903N0275D13439
17325E54312b6j52090j69280p2019I3109K71973j1566E2064P7722d34859J26048
17336c08811l98113f9219l47993l0246B12811R4692J2401b22226A9964c74810
17347d69702B79350I3986M23124b1694k07903F5098d60845A0700a52142d6689
17358F31127c44100J63623k14096O202A29147L2579P34578B59566A25747a93056
17369d21291F4197c61069G3229M1216a14449D52273B15016q316b63599o0479j7411
17380c41489b0258B35459j09624L89897f0241o4774C0858K19012J62795j89295
17390B23370b675q00157J78157a79883j21886H810L14486L5626j9700G5336c62964
17402c02821m35851e8920A81068J25770K73225j44435j6676c20506p4801J36546
17412b58761j07518A07182L85007O0995j77571b91445a37313p2619A08519J43357
17422B51876g4216C45036d8956j18709m0738j28440A85457b42752E57701k27519
17432C30182N5485j41406b58512m528n00237K56203H3619M57861N40628B03799
17443C1496K2073i02509R8753a22230C89205m6814K42179e2487q8378n02993g8932
17455a77866L5996B20022b66041A97547m6573C5689d01330A0737a45505a5391
17466D81576A98386F8233b59200k52195K22473l97189A2286P48073l24498j27486
17476C08375A34543j6043e05102j09539a30904k27450A97013K67699m0667N82981
17486A007026B53175c52714q0207J13416m660a18086D29462L5624a17228B49267
17497b04628K6594G0823J74814A15239A0346e16486C3226L9342d55371a98299
17508B63551A14478J17080l1248J03527d6985o16433j71540b51017C45330P4006
17518D19336N78411R3806A9673h45792L95117j85701a86957a135G51873j55829
17528E96044k92034A10515b48108j11279n04068b63452C21350B2671J64409l3929
17538A53151E9905b00207l49975A27754d23249E15642l9505d8648D49647h39957
17549e80088C02101B202O76043B81411K66032I2970g49577r0473b46156i9342
17560b09999F51900n6680j51997I0233k6452d31592q1774C3745J64726N74362
17570G72833k28672a80633P8999k91883p76110b23336I30359C36882J49526j74452
17580C11956c60112L5723k18667A06838m3376a86389B80100c12750H09003f05203
17591f49233C01126h25416G24469B25240P12769J452a53759C6897h31668L16557
17601e15111N623f267I85802a09498C8147d97500K02668J10268j5073C64977c9157
17613a05665a8272j22855E83374c15193J15244D37858d02391a8107A77645l2121
17623A45524A7774e10619K40650g1461l73626E60398F6069L50031B6780a062611
17634D34463g32473A9973M44868a08518A028679h10184G75347H8590a97797B27542
17645h33196E37346b37139B17429Q57596d1028C57502e54642C31590d9348l01114
17655c50462A27528d44598B68051c16629R9267E83948f91720A66225N6381E109
17666C55871e36509E80675c38199a16152k94087k22744D75116K7962b35859I55131
17677e40173M0807a66979j26778A07479D0973J28373K05402f54764a29304q1547
17687b10851D18044A56170b56840A029332e4901B63113A5019a25149B3214i66495
17698D8874M22j7398R32750c81507H65017f34422K63277C03188c31632G24448
17709b77393E64160F7992g35681E43688b02542H63094B62252a80456C76666g63644
17720B2681G995f8419E06146i0934F42099B09370b96328a01723m81496F7628P2487
17731A40115K44450L79782A61417L9959e39676J89898d1671c705F87184J4722
17741G01906l15981A20793g38100A14783c34653J65530F50798D8104Q63234e05906
17752c47324C95569i85925i3967b6918j7533I67606c12399A040933d03747l30401
17762g34148K85994a93937F82515D4163O18343k44739g13105L08044l83910h1379
17773a47290D47892L85192B38443K1815h23024b67896N8472m39768E64328B25648
17784E63651k24864e05570J14401m39638b24200a9146C50023O09746D9997a4424
17795e70585j10963K08977A77347J85231L51618B40896K06058a14776l34281J08505
17805c40552N2283B32575H7648M00906J11830A66104d8457o40288o596j75231
17815h70572K35417F15259k71083q4956a36953e0248p2199m20078d5251C93259
17826D61634q6502h8774E6677b61060l28939B52401b19750D26304B2500O19472
17836F41972J44520d96325Q1462o27113M33279a08159j55284A427206E93033k22546
17846C70487b47171o41435a57281n50059A90523M68497B11988K29257d2084A32337
17857a11033m27766C6163b76189E65237A21768K2094K6499a052231M10239o1821
17867g03813c7315D68559O26L65374a56636n75681R7831l20741B58517C7200M58612
17878D95812L46783B95869j27335o5051g84131J39817k59602a22006C62516k8208
17888C34308k9278N8198a1276l05849l67742h3963c244A008841m22027a06017
17899b16292n57403a10790k13914E09752p2778A43004a05100p95691b22070f3360
17910a37299F42559a69978E02259B7944J52666K49282e13550G9146b94498b4753
17921C01156j29908N22709B98685c40354J01513M7420A68943b75835A00858h8191
17932B48143j20983Q1126J10541J0378a14182k68504R2675J3992A91286J45680
17942C36966l3683D1137h4096k40835J00479j860e9097k92655A83521c18081D19288
17954h8302l08109B04335e99098A22907L19561K36386k08601c98046a61541q96845
17964a058386d54761d3526C0424R69530C45815J36248b44085n86203p982d17767
17975I1888J15937N97272k16255D2587J38194g55366J14795k03856b09318C18982
17986D65361L67593I4507c67237r4389a23499m8842F38706O0797J95507A24855
17997g18778j7833J79717K51671F90521o3825o5842j56261c09614m11454J15333
18007f05735K23921r6303E38240P8589B95930M62369F1509b68956m50108j66460
18017h85524a63D00149K50181k08339L4271d39945k15235E1256k4146M8723K81052
18028C56885P4643j72648p5988E7564a47203A95731f5294F2159K61621O8379c4776
18040b62879j05224l01536c22659C76940r5026M43287A8409e7791n52365j66286
18050g76442C7949c46846D81027A347f3755C99910f9290B38743b35873j55213
18060c91086J19110r6402f6820j42718E72673A6209b52050C11150d57122B227
18071B83046J74708k06307b83180A83467c84050J63543A90137p2761L43169e20715
18082b01408A52623a30245k4488d0171q5856j12069A440P17423j78443c89049
18093B2881c34341J22276k63595J68640D92606c19142h9297B90748B8332L36225
18103C64557a44813A37625a1175G7663b87289A90277M26648c3588l4950E16101
18114b24790j46151J28543C31933k9839i60643B63945K8416J46629A61571c63918
18125A87844b51153k36139E159J30394K73586b96111A18044L9731e34703f4297
18136f7981B43462o0780e35283B02695c10217q6439B71954L30023B90394c23814
18147A87125J29432C3317a19294k47162j785R2112i2003G39678C41155M8782d79667
18159a91441j13376k60333B80153M13370j21167B56981b57207k68950r1457J09193
18169e08421E8456M32294M04661A72954K95925i6812o96855c13437j13345a79995
18180C19769h2614H78770A76021e07755j52681e2956F5126a98721I99987l17476
18190F82511b66488N8743n97255B795f42627b56952A550259C02779O9993a00366
18201a94886l6621j253855C52256o0533Q6960K93349c90961F41131e53898m18868
18211i72766a21245J4477F27807b9391G10896j05747e41135J82895a74573k3321
18221a97894F6979R0957N73864B21288p6542g6170B33966a37285q71461D36384
18232F85780C41927n1552j34866f7l47392n58679C37004p7122j20167K79930l173
18243D16472o4113a175473a39132A74072e54089E10892A1246P48318A77609f66696
18254E89291c19230A38341c96205C04678O72519c72024I36443F7000J61492c36253
18265g51368D85621e51245B66134A03147K73470J32925a257825H0175J9760d36230
18276d71k11979I24309C43518d40237C00356b73774P2543p9479G63531M64095
18286A227626a35032B8275h9085r26210K49606c65992G27043K84779e5754I56346
18297E56090g60562k66153J46847B26467e76123F34930N97931D65307A84548e04063
18308b84898k61763l53663B22701O60655J49624d98589E37813p7710a215452A86807
18319B41227J067451D45006f44927D36362f76263J8809J91780C31170N66271a20747
18330E25397E9443f95891J6567m85885C75593C7349a64892A353424C91991c91530
18341a150790e04036i61j075987A51745N75166B00706Q6941a47747D28211j44029
18351B84182d95361C73585e0280D93687e80762d547A054428a011467b92325I0977
18362C35408L8179a016335E59301e48518n55853e27918A25991J030481a76941
18372i4574F32775i91036b10070k54512G81814A07432d60023B05616I693Q0518
18382I0211e56711D73664K99i80136e0227A35854c3222j03661k18724F22703b56143
18394b94913A68799J47867O6238i91978b76096B49442f46914D95L00661M22028
18404G23184A36879f40532F09254b07226q5043J10996f8624I04944d73762a09773
18415A216097d85352B23729d27792c2716B22028a218661F83834a21230j14377
18424b35607k48599B63650L02025e4684A10464O56289B30127d48475p09245A05609
18435A28355d24861D14196o3921M12266f00293b23178G27730f38631J39678A62718
18446C53782P1930o4586P40679i6224n43243k51769b4275Q222m15738a74459G80381
18458a71309m17281d6616E1964F785d12978G55278j25344A11565c52443E4212
18469G2401f05036c0081G84347o3102A92877e19376C18387f38100p59446B61209
18480F67493N45419a16051A66529O67825a236765K20323b91159C42191M94264
18489H36455a28496A173105B43212f60925J83438J86594P6752l17271H0499J245612
18499A326111D88095g80018c47958l21388P3645p1335H88616N84809B67084e2332
18510e07798O3338p2844l1236A204713n86035C2853h0344A90498a14338j121595
18520a235933b85249D65523B09295i4317D41373P21466d73514o87159e55861F3978
18531B7762R4560J205157B22021a54101o73725j7553A93010c42873C33605Q73123
18541A206728D24646e86958K7665G689e55027Q5196D76798M71722l37367d46439
18552D66182A22897a147252L21125A73972M97459c1516D80466K79277a6747r46969
18562i63716B262J46713J47050H8850k1948N68709d73885l69637a27119j1643
18572a38762A20681d10705B41447L36099g15388I6058k949b12230O7384j98141
18582c42987A047962C38134a45987E3662k2841b52600j35047a56859E55526A16009
18593d69878h6473k9656m42536a22996C59497L08949b13729h9065E04593c98405
18604d24527a0014A46779F5652f91323C99803K94965A84007b68218j26029A90770
18615f98951c25295F42961J94713i9685F9137M04496A97453d29336a69640A82632
18626B30869e09092D9956J52269M3515b91928D35372A82971c27676O703H010Q09721
18637H17731c57259j88749B67752K72265e00653A33114O84271a2233p19182c29869
18648A9232b20046O9758D03914J42335j84420b70938E81715k09955e17423K17225
18658c00198I0971K27417B7757a4744G54454H6138f71863K64783J17265E42892
18669e93039C40559O34187e47540a67891m8647F1372L78017c32961D51510k12168
18679B39342d67642A59426O9157J37928e48269j01733E52581a25837A5929f5127
18690c28952E5610i24145A1060N88888n6866a6988C87925A50539h85186K93652
18700e91534I68598A95136a60089f6845A30369a22708q63700M60081D31160O8005
18710D99165c9053j38327F50667b51061j47526g4053C54237c35556e9695F65489
18721E31482A37554b15034k20746J22664r22166h3109A011140A36322A347a44477
18732C03985c01137M0886A27421D8285B2174e05548D1061N08595d06468A9883
18743G57905B98966Q7224b03029F62415f9979j181108A99081a30428E28669j0782
18753E17887j26591P04959i03926j40701c13910m67215B04892a16715H44860j35367
18763G09493a16359D13977d10558A56899e7893m75046F15285b96838B20551K9551
18773B50102O6717e4635j334840B48803K17093b6260G4036C5866J05352a043846
18784b62169B08888J33925J97531B46777M29411a5765n29850K48908I0503L882
18794I4385a90938O2215H01276F8983a91090G17924E2291N6006i17748H6923R16329
18805A003252a0657E87632c14753G2185e46043l80134E12621g0537C68944A82117
18816f921D09001a067615a5954j04403m12179E89178A23470J073427a9303k2525
18826d1828C58931h02639b90906k48144I81330J07697g850C95708a76980m81513
18836f58493j90069K34784F28664c1674A12182O55320l10080F8011d30102a41274
18847f4108l6534H034P97856C61362j20581g09555D4657P4278e11684D93857N4464
18858E48321B66559e09957j49980K85697k85017B61771K05061Q35339C21461d4769
18869B88539a263499a45842p09243a11172D35452a50574I67383E2268o358d78098
18880a146126E6788f60139D13118O28606m89563K43053i54609C10509a93649n66137
18890g59786C65029c5471D78173a17427p09812B42752e85289c4587B37025K36514
18900D73539n6415b95800B10796p9613c06567J34636j41256B42563P7349j42250
18910A77662L40070f3724m59416J36291j62065B44896d94186b08618G50920D2605
18921B77605a6699H9655K01324d54870B23771a77815B36160r3825k6572O24567
18931G40330d79881b10801o401f9484K6482m4053B25225a09349b5066k26639J18322
18942a33383G45464f06880H1017b10829F17025j87296a21341B8528d30190l13652
18952g43842A22056J29313N33630A86845J11385P528a226647a28720m53851K66613
18962c15958F73931E1011P80450a4787l3423A75437h92151G0391f58847D39790
18973G03961B10182K41347A83583c95348J53157m19435C14061g6343c969F27930
18984f03682F5388d16704C206M84609E1804N44554A72326a54195l06231P3035
18994c87391B71577E8764M6371L53667K00251p6252c44405h197p38112q3282K36118
19005e93473D1561O74466C10528o0377b4507m84210K42804l29774B14527M27387
19015F41914B15311M37707A88846D5964J08355a14342C27166e19619K03603B39412
19026C8771N56818e49468A99419i3252m82165b06294k27178C19116J1069b81642
19037C97920e72021a64958G2192b84762E00640c47178B75655q0261n9492L70851
19047E06753b63365J24970b1933n91077B47714L1717J51871I0460a95956n8622
19057b54578l54596a96996D58900a35379G50856a46769j55941f595k75099I1776
19068E4788L3224J05264o8213K16205c51644a56597j676m92320A64097K9707L56069
19079E49873A51020c44722j58483m52177d0828J6497C06007N7149A38476K68114
19089D06590c00448C95304f18516d2378A75249h45163F14508A19984l4435J55114
19099B40663b61674G4451e63757K30193B89101k0832M090r7860K94301b86223
19110b99093A14937J1873N29738A86006e2093D32944n5618a85393B03406b36731
19121f00985A03603c80591B47436A18343J92402K66814d86158H9718c70571A8736
19132G55380e42567C42255b23618D5970L47208a04456H6201g24530c4267C536
19143A1942L01800b46738k27035n587g1007A60959N24967j09217B02647a30987
19154h51105b25784o33134F6003M82087k17259L77718a16179B1647d40947o1755
19164e02702C58471i33292D56133j3755M42157j40675f04293a86994n31975J06727
19174f12242J67668B60031N33284B25177G6564A1953N5319a59172O2052B83588
19185B44578K09385e78334B25219n9957e72432a42297j93029D51830B14792O7932
19195B82724J4958e57238n3749j54096K85512C70334j05960Q13996E03226B9050
19206c25289j88949K56647l48977c8999C64557O52091g3829A26923b70178k86191
19216e56369J96899k06022b08813g1945B24056O96284a56775D94675f46316K35401
19226d10915B48002b86106F68247a42170N5913k29740J03825A02762d2354C62726
19237G1660K51198J52834a82404D07380c34589j43191n1030q3629D08055L97806
19247H05861n6078M2780A80049g91218j23162d16002F2865a3622E05905J09158
19257F15063A66833a69210M5669p10523b63482k81467A64298J65728A16370L49170
19267D65540A2668b55531m8108m21915C64338M66876C05862K43047c62837q8557
19277d51394n15422d49960E07702L66558C38781N94777b88658l01328K83582j055726
19287a362130e70974C68397l1422J239316F19007B72564f28365j20106K19328
19296e29143p15080E72119N49521k93067M37427b01062A84361e20334m10279b8646
19307D43877r9946b79891I4354j1454e13661b38873q1833i0695D54150k08703
19317B45447K01199A57425h43087a14898j68950R7858C98315P49911l55647F7794
19328h76703k76233M18843a59268G9774R57769j02869e0702p4910k03137k412
19338c31161r9924a26885B30722J53797H6990D479N04675b73008n31032a35489
19349f7725p0874L2527C04339c6470j25550M8636o6008F65349j78193b23426G63589
19361d8715l76831J07274J02055G49144f07735G05821j56976d95283C32706e56043
19372B16810H9174i23579F36757g5982a8606K798j37975G31701e25387D67006
19383E64881B70111A11807e18725B8679g2731l36166E59647m8842A57120J84515
19393C41635c09224N7565Q1533h2109e385A12514i6978B8011j3195L19833b98128
19405A8302K04731d34850J35593A69380M32590a13896C92862a72070k79434d4679
19416e94058F56691A62429d70399O6477l793F3354a85322I09779m08186k40992
19426B60601r4419d90738C83660a95311m0315D06275e31090F23036I352M57731
19436D67083j56843i13628f0622n26275a74570F07460B76322J073936c95439b9766
19447c78380j4694C58262f75309H86995C64453A15983L50670b25259k6133C3099
19458a034506C50187P5658a57506B58232c88010c7614p47199J38980F30594b40557
19469F64982j47025e87587A47458i16158a47406C65016k2496L22548A13583N09190
19479F22773f58665b46514k02041k29240C15302c75084G99121j66676B06742O4003
19489B70745f68946c24289l88381B06080J304881C46006N91728d09240J95171
19498b14069n26510n93737F85957H8954P93173l68747D5833J08947i09354L47427
19508e61927a998B4669O49517G1591M39801a71828m63357J76272r820A12500J70515
19519B83015M81580J93837A84351b56212J2782n45713d9098p708F68430M38110
19529A106540b07859D0564i60207c10781j61895k05464A053360b7373D21261f3804
19540h07006H5982h14855a95633B67763g3510H56619A86358C8521e95518M768
19550e90750A26237h6591G12748A20967K45613a87264k85389a02279j34596B41698
19561B44900L15521g8025m37476A93294C9201a58803A66956e22989C89710A58582
19572A62810J95931c06628I7687c24810h8962b0653j61749B35068A584d02259
19583A50217e42850D45764K47093c0748F22224b40606j8847l3124k32688B95464
19594g0080C69462A03075J82229J16245d98497A49302b62510r3409J77637k43790
19604d22072D41154c0643G4611K38629c14803F4391a96613J8316B27500f19453
19615F4432a53220B27500J73018f9457L114m37325k63565a24614f1222I0479B4382
19627a05641l5283e7406l07096b5274n9655m7009C23311F5666Q0080I406K52604
19638B62010p2288f4310D31156j7825b57464C89032b7752o90838c45119j44211
19648d89330H40994b1264C56281A76591e29727K53614j19116R8263B31480A7673
19659a54015j7448m18941I7967M7624J98282a68082J3668A87096a44138g0238
19670I4454B7852a0957p5833A18861M1981b54483C71150a69297l58728K23799
19680c04226k34305D07520M7758o1710a13670e5921r2627o53163C17101a4345
19691d7386A11762e42089A5510J79446m4764b38638A01820J37097g18615a88160
19702a00101j52677L1376A46732Q4013K9712J25561J93013F6216O0219g40658
19713f0194r1415f9647G85741A67610L69155e15081A36001N5541c64763B91484
19724d20600B2335d9711m50201B7835g3763j07429C15425j53127Q146d439j12333
19735a16772R02k23161J46176A0733a55223G81879C30715p6497b54179q49881
19745a104060a77301j50033a48274F12631B73736J04367a36807k45844e9646j51883
19755b11529A02152e39860a32988B13463K19149A45269F1557r247a064773b11745
19766a50499b2526C04297b54656C11744a3042l17948E1958a8757I61218a28482
19777E12253a7412m26383a67791m75980G53942b00537R6724E30507k64234J56703
19787D22976a29967j82645J175n72857E4940L73570J67498k16930a06413i977
19798b13897o61046K98645B68576j33063K30880G6136R0150a06039p06520B95574
19809f22821D49693k11088n0673O31747d53618N8615j47688J2724A68726M31857
19819F00583N36136D51738b25315l49842l6712K9742b65204C70064N60565O6523
19829I97152A96734O4370c47306o42223c89640k61903C33029J67729j6869N01212
19839I85101a75525j75712q1728K3516A95915b38144H40018k83917g3964k00591
19849b74555p03374c3523E9429K02167M93885j15580e2145o79866K95045L7397
19859c99569p9848I382R21584l56438o5870A7865b71490q9582n66162B8902O14303
19870F43205L5711L80782B94429r7862h10546k18505F0469b46671B56388j10389
19880A45999K50501I0130i52383d12654f0800B57667b3316C71809M73170a78133
19891b85465j93697A40542e40720a82919A085461D40127K6501f48612K41401G0644
19902h87898B15290J32496Q99164A71116c11037C08097f56257j43305A69435a85637
19913E98772b50576C57338j05086c90392B43641d8324h974j26007m64680H67572
19924a6404m67039B26740h8496C06290e41104A54861N41546d27719n93J82366
19934b45946A78476f7822o44263G20405c7048p36425c3969B38364L01965c15831
19945A15834L35708d81849J06704J07807B52093N516i7989D49937C5487e3415
19956d80994a6984E99460f30599C8642L14003L42901B08741g8107C54319f6436
19967d95003b31909A30859M97480b92401A13229j3749f66146J11280f1053D06301
19978f8842o91348F61241a54327g1318l261q3444E51076h83086C1478O29795a68532
19990A82708g53699A57995j5200d39334E18542A56559d577A8492c06596H23964
20001c61844J12463F03252B00350a62326l98313C34590E5693d76953B64001b36005
20012D6511g6584o0671H70845c74961j0891N5960J39412a9563p25445A000626
20023C51733a01872A95528b13407C30189f01515j75344D59367B17749K31368B22759
20034C60156Q8154e45916I0029f4979J3620L932C14419M18027e12279O4149R5444
20045c52686A74249b51721m9936H01711E3156e93618b72913M2825C58262e16209
20056A0606O12937B34966j01024a00168E88691g29500k86836A53092D8722K08089
20066B56811J82453r8255m0557a018782L63896C71311f6378A34371L06471A48796
20077E52913h40161F0282K45979e57695J32424g4432D41200b41202l71803B47747
20088b21652F991f6860C28665M14076b76365g0097m8737l019k09544a58481A448425
20100B30023c34316B98790m4095a61007n75036C40592c73432B2471c2770B25792
20111F54647e29477B4820J34352G580e10001l76535D24565A4502b04802C66594
20122C1257c07656j69755A180J6122e80347L577A41417R27882f4019E4329M78134
20133E32463b23037o08271K92858a63611D15020C0683L11328N35491d52205j05265
20143e57470b5955A88909J59245f26639G61705g1909k51489o1989j25609C66942
20154b29443L7369A226663C69398b94727o8761n2554j59226k65728E16789M40736
20164I57525k62266l01514q1044a22196l70948k86228E567P65580d17941B52965
20175A143728a02664j47823M8530k69796F89823e23897C60640K10157b94378J6959
20185b77419l60248A82125b15641h4024A409695E13520G6129d23186k27247A26406
20196h12781g7985G75385o9929k09912k44912M60471B2751a326470b44411B59665
20207E5502R65R24441L08698B6981a91773A16553f80690b66790j59575H97723
20218F06529e58639C46043a91056C27387c53341J72446G36772d83462K22843a1025
20229A29209l9764b98352F5931a6132F6434b1685E60676k12920f01591L6951K03766
20240c60874J10466N3348G84444J4689l35789c15867J52610j94927l27778K47886
20250d38076D31990M84385B70290j34380J01639k9175f20383m04537b5684A37248
20261a24445A210335A45173A8527f66472Q8257F14172d64085B69162M25070l27226
20271C67006j01169a048721B55761e4379k40547D25902k6609M51800A65631a70347
20282C57897i36358k68647a56344H24809n0632l52855R1588F2502g75594l06613
20292a082207h0584H0722P6934c1459B12424D8933g08232J5861b05396C49827
20303c06367e0666F82808g0152j37189l12152B83650h687m47440F24886j46953
20313D77933J96780e42787K08465Q8537l74317b09219C23771N55295F8855B4320
20324D04562d21910k62335J37624F99836A89810h6265C38927n4214L17550e52994
20335A86909J44670d70395A23678f1587D88567A31324c94940F33399A06096d79629
20346B77858o0484q6595h37948c55938C64183A39921b03042A68998k2787J30472
20356B76683c82210A57287L55951d03823L8608A78732h3486o392k22088E44847
20367D65279f23739b55508a01295B06841i2775A44301L16071I853a51015B75798
20378D56320b77414J12761d7143A73705b06177m52362D24265A11581c39752A1713
20389a66761D22634c19029B89288J21639b53239P8573C7018K4269J45345B0196
20400A04942J65300c80347a79209A97355m5501e98492f6464F9012b50066m30705
20410f80771b51201I66942l00631a04175A01139B801N6214c19137A09553K11302
20420C20855d96692a68398F68929l20108G4413f22912A79102b10397m84807E72492
20431C93251J61483A1369a30896A71485d58121A39713O3945J93870d5706n15092
20441e60798C35570A24451a01983m13436A64140K29487e00183G69666j31471a32041
20452g11850J50100B29070i8152A39408O45606k37908A1273i37170b79490c4694
20463f80421F54147B3232P75226A60418b39973B7138d67749j14628F9907L15425
20473C85332J84953H6607C0488a91241p14476J95651h0244D43863l2378M5706
20483D57191M22398B29201i52900R7241b93816E25581C9950N08353J87117A32984
20494a33521m33387a18462b1182n11641B37390j1154A05947c00726R1454b6332
20505g95845d5277E60845k08649p1678i1046E9489b40520n44813b75115C72021
20516G30738E5541M07503c2572n74803K22675e5602o6975C61131B7945P45370
20526G73315j15001c69687j16691J96525e8101l65810D37193J12898k63851J48088
20536D34328b62741b4624l41538j04725C37261h4298A28283d09054g7389C71662
20547f98670C34194j61559b065C38898f91306C06544j25804b95272B61329e6857
20558B02995b61846E5024L68135f3514k5134k1448b367F5441R6681J06339J58304
20569D26765e0030j17657D05714C079a21968C7664a00562k93434A32861R9882
20579B32743q0210K85479c61590A98846j9195h5235B37956K5014O1647b76469
20590e28743B19250c32681E00053e2741F45829j65415b50747l10822A06926M0892
20600A47818a57896A38899L1962a7566F29399A89296K54824e5065n75498C57443
20611c80657A76924b49638B35492L03309e62350B41898c9257A81024N06116a33905
20622B28960e67836b05999d4289B08264L62833k40031A44119K7736f5926k04599
20632b70525n42809a74304j53142d0578D64317J48691k24521j20285a36191m13131
20642e49322m9316b22438D42952o5794A21649J93301o9499a8491m31053b5035
20653B7790b14196p3447J41193e5425l5829C06623n5068b13389C04843d09400
20664A61333b47906q16094b8227j92503F05190k95710K24631q9415c80579a90244
20675i28739a83717d8534a9607E34574B30644P5258d78434g1098B90085f69553
20686B91635a65823k1617G0276a39887B41503a38985A13930L41509j04266a32362
20697c0224h213k68841M4763J07098j03984G06915J84075D2279K10776b56855
20708i51109b28249f999o2173F42288i39B15075a33776N5870a0927r8716C39591
20720a02271G28523d50620h0672j5792m12852D71147b00186F96883B12418a00543
20731A07241c98831P1673k25071K66038C39501l2964L41071e344j69583O9679
20741a05248o59769a64667m22363R8330A68945R2760M11373h8302J883L2675o22728
20752f76472R1199K54500a17963G69173k55973A79386a41581e9077j33487q0954
20762b73518D31427a45062k18750d5701m55819B16156D3047K48200K55177C0912
20773C59970G7562J87840o9515d22952b8163j96904b3596F60355B68071J37738
20783D05809b68983n07441k74805Q1088a69649A92464O33855J57815D44157k08104
20793B36053c73581j65593j97233F1629N6024J63006K15692A62854B0288a13552
20804c99801a14743J1325D57776J10104B13622q7172g46472K75149J09771E4340
20815H47807k52136j93063a64738m16991a83683l29204a66700C64299j48925N15261
20825G30635A72836P0952e40385L4954P12j11863C43895P6182M73379B28495e79275
20837d04313j99826N0157H3429N96860j37768f8904k63111k80937r8599c30982
20848D8356K24092L29807B13897g9965G7001f01360k32730b93290B98590M50077
20858G48667N1408k8510b8176m60389n69147L31618D54231A17626M79105j47613
20868D49118A67676c83637L4370a48593f2193E38780B9012K6538J35957g41668
20879A27410b58862j08076A8090a52375E99903b10211D8962d70458o6468g6081
20890h3546H66051l12952A2292K98183h873j21573p15467c60188B75474j05408
20900A70066K71644A72803M23412d26509o892h0597l75964b7156k6C05572J71367
20911D76939f9005A33944J09632a89177f9078o2560n4954D82810b19434E41080
20922E62123A53151K53652n3893L9915c70495N4424a40186k61471F42828B67843
20933A40052J94295f95155a63524J4450G5093b34522a00581F13266c3442F81014
20944C13665o3494M27105g38641A94735d02814a78079C35009b32341E10505d36588
20955d49871A28003b69220a09107C2781J20656K18037h00968B06430a88239F27949
20966C34108J25436a23829j29211a17509N3732A24013j6613k7810J99037J36612
20976D15239F2053Q2145J62593h09788c53468a24000m3657C09152L12877B45475
20987c45383f5759l06241A1735K52553c91483C88580B6462L6876J17715c06423
20998C22497g19408a18800B53199M3702O49608d49611D62452b60181p6782a1400
21009a40955I76083C7677J60273c2218m45672G742g14603b39567a17583A6222
21020E74574j45119A44814e71049F285b61653k9112C1669J64754M85145j67273
21030E14295b6282j90959j24419r2946A44685o2710N05739e6849m77233J88033
21040c46049k9111a36544A79441d7083H18124d27774E8612n61h10115a61919j52144
21051c14063A32052L20799q545K92504b97197a02008q73331K80772f6642r2394
21061a59036F57227j97113J08115a70672a1138j79158m1054h4364j42988b8729
21072a39282j4072C70650a06520m7875q658m4194D1391d0047m3761b2815r6906
21083a19721c851B10306M35552j31517G9143M8962b28642m36039c23253A52207
21094E547L66584j35770n0249k1080a61908c7352A13223d37693Q7037a4922l23743
21105c38665F3892N3243N5656N11697A3265a19867j00083k3591E5389d91652D03474
21117B84286o2439K91030A63453a52591o14357Q1808a34602o4937B85168J15491
21127D00659J42609a34141j02052M9479l86482b6484C26691A35766K6007b0210
21138i5386j41371C48348b57309a26642B74928O4174A15554b02825j11648d7135
21149d10182J48980G94201k08491n9887A05883a34917j92407l78127g7510C74950
21160C56145M6626e8307C4666e11825J28841C01023b64819A44458J26018n9495
21170B10981C8453g8450C38177c42882A75245c3883E41372k27687a78603e8461
21181d05893j98990J66544a7704F57282k34278j35929d4013n87902a47708m39583
21191e87291c3402C1950c6681C45061J72477j46312q4067c18254k20360f6733
21202f63571A00928c10253E16830J21339b01996a3141l54086a07817e0644j11159
21212a61803j5784M024B98866j843O1532J46576B03853a52730k46643a85642C17501
21224A69871B993e769r407j73993j03624E5600a34541G15347c32143e4049k19126
21235b73175l95437a53038k92433b2147B52156O9684L73874e9112k65483j39946
21245d64541J08574a47666B67347J37365J49190K35689i6779k57443k928o8777
21255d25927A09375K92273K59980k20791B17757c91143J04473k9319L9468G40678
21266F27813k51290n8135B243a23852o59699K80966j13386D98401J87458B30698
21277F48416e99824b79122n10213a15154A22308L64139L01436B09438B575M49312
21287D51887a22212i419m83209B35271L41443a30883B05662B6479K1451c52480
21298a09818j06644r8716F86603B50982j02853d67452m0352J02059D2832J81819
21308B24651J73560J26536A17243e5614k49159M067a24662D485K99536a58700
21319f59A77722m8230a74987m46547a94472k84668C5142K5757M44889p1338E0108
21331a13934j90957J04861A07595m3789N21594G0482f1465l2686j07377B03225
21342c99464B50657a17150l53086D85166A23783K73026c19350e1815q5146e2937
21353B58225e1749A66504E236g90439A92a02241j05838A30491K13679j01778h6130
21365c8269F7039b48337r2124A4921N2998M1754j9914M9765c16609G9098f49722
21377a15496A49104K97566J8177b3162k6072B33432f93535C13395c0054C16830
21388G38321c35300C7521d62176J12490c3472m7405B72852i1444j19626A65926
21399i2752E74414a00649B32642A07922c61187D08998a50004j80336a03857k33718
21409c37575A18234B9314L76500A27657d04440J8302m08664c26377c0074D68305
21420I61432A39521c18338N0396k87795f5884l53173D69638j62438f9600B2475
21431c63131l5804i4695l70646C61628A18214J29090J56158i517B9328h19239
21442c74630J49111C38919N59954A27322K89396b80514m73603K66384K37821C81483
21453A6966O98466C04779a42934a7462p58023A29753a96332A83117N69446A37739
21464C56557d35112j90295k3251j70728G74617j22034R7755l10960d26762a87264
21475g96043J53471E41154N9811j29318q4494B58g1700p92945c34648K3626J02442
21486b08580E23182a79680F56135e0736n14455A10837e11442J79092B00252J29143
21496C29395N12513a64245L9535n85647K97931h6530B70439Q40167C69946E0570
21507B06885a135018c66184p7655A19650P07193B28232M60015b01113B09573b63744
21518i30201D7719b32890D31967K30070A52329L35455c78579A19389d60283b24370
21529c96044D2756J47781Q3119D826J41414H209N2342O622O1529O02110b16053
21541A88866h1079k52630B04221d54164E51849q6557b01616E16683G3772K5178
21551I8950i57428c6021B12123b72945E17099k14534K17351C0358d61565B52046
21562c29934q2540A94755b72791A61382a87783H63935B20581B7239a54990l04777
21572d59767b2862j87069N1668E94828H7502d43399q1866a28796D19092a22134
21583C3915A773a16650l31441l08287I6040J34189a53101E75769J33846k50181
21593D59434a06826o7524A17054e28748b28162J3118C37975l7064b19043C95976
21604a64964k00865J64728k71733E58484E6962R7190J62383a14684A20803B4312
21615F09904a92695n06476B54495I5114l3576J75509J80029L79006e01643A90050
21626I7566b50869k31398j15899A30260j1165N957M11084j88982A40922c70757
21637d30953C1717e53134a81430B89805L5278b84491p3233h5879A5450K6247J14694
21648A56391P7781A3528e88289K93193G3505I176O3708L94557J4504A56662c81286
21660B40894e56387l4352K34983E27829p7602k15448K66253G8584k7557a170128
21671e51847C87737d6943D43514C3841M3394b87317m17462b83275B14763q8679
21681A26084J96630k3068K11017e16572q2216B7108i2090j2847B51336P1396J34270
21692D57002b49423r8476n9239l95685b38763B13079Q54298B50708b86757C19670
21703A31340c49658d9744B0418O33596a14795a9487D97382b82814L2891l00891
21713e50814B02555c99084C4219K72472A47841m3003g57787a86978E43228e0874
21724B46381L41058o5199a93394k86047c9802l72718a93825i5265B40624L56799
21734E97423d11083B02820H8095J13876i97570c29402E58622f05358F57513R9989
21744G57502j96246a4302m06496J26891N6993Q9773o5179A29392J75064a42118
21755a13407H322N8175h55997A34467M68125B9441b38750O9804F15402f84713
21766d58603B44710M3436l8854g9392E93066a0607j041503b98189K4642A75435
21777E2472P77233m0133b54219l1708o7289A26102a96600A20589N4265L92264
21787E67118G2152a37176g116m19844q8437D4006L05957M78638C5788M54235B4741
21799c53673m06309L32556A68198R0965l7174Q6536H0507d1931q46079g91B43853
21811a97221E1516O99348A29491a90778a9488m92042A51702c28986A19405J193241
21821A312646B65654b11555l6656p47610c91087N8565C30569J6896A46227b07214
21832A91032F0533g40702J82621D56405K71604E1638L48182M24717d05761q7926
21842d93687A35910B5680L93926b7093A019885m66579i3301l11873j80421I0854
21853b46877C80452K53104k80861a46147m06010A54721c44203f5954r93F46030
21864C28041g96117A33873b48366j087j41959b7402E72073A03312h2716D91456
21875d82524F1107g48236B42988K11117c50376i4157k2233K4537j90456K5526
21885b56783F8131J6169e27474D8255J09361e18057J11144A01580M50698a23474
21896a45252B41461f8573j05670r1182C31598J21801h22497A17544L25802j61168
21906B82178c06524a25748C38100e17873c8011o8558A42423M6952E8763K19719
21916B78482p6517c02445B93991a70496A37887g53945e4835A14465a17623D1625
21927B47679L62955a4900m85288D25648I8970a20537n71702A83023c0073k14316
21937b44389C94095j35299J88225c45592l82407H1754J08c96220b0249B51534
21948D08548b06713B59781L47382c92994A30359a9856B4681K0d60035I82921A06656
21960d84920A73348C1218M9068b55962Q3726D07785f89235B62450b60747b995
21971D57733d50373E39730A23869c86292N6444K0782B11212e98081a62615C96374
21982A67173K82550h4904B47211c72681l14215b22875B50741j667c57147C44112
21993C83831b03081l43651b30918C51740g2275O462D46190G4167g00051A37575
22004a85346D40584g1751B70379M07754b68295C13666b97414l67881L1046o0297
22014f94546H95011o7837B86852J77530A76515e48912l76574d52910C28974L85212
22024G14186l19657F12M39319h4397o84109A08534l2313K798d48019i1496I03502
22036c69944c4972k66761q5920A14609d6832H35561l70688f91273B50317f79360
22047b64003h4811j17807A396815C53425A28322a27245l4409m756n26699D74727
22058B29864q4954J87218i5520H0906c54649k33211c5330n6157C3128a69079H76285
22070A07770B9143b75422k25027B55638d76262C36851J33181d32189I2446c24985
22081H0398R283d71181C87238p3497b34522A44317a92291a5898k46854j64943
22091d27695d5564H5221J41548M31821B34982k0132g15771L25854B54393c87223
22102I8782c0938G80669C67430i3656E18306d84082f3634l82629a74114A44178
22113d96974H59846a52643P2039p9856n51739C56528b29715f057E36746A24640
22124A88443g64686f4882B53506c04666D80709a25533C33319c94359a2333m67976
22134d80309a92541P3249G3525M90273B2862L59095I1367O5748d76824k38178
22144g15002B35579j03004c0972C40935p6611A4253c68444m52108A3864J16443
22154A30307E2161K60409j46300K16K82434a72924C09492d87185A10915J38367
22164B49282c99275C88860c58400A51294a56933m21987D20918a44238D37401j59686
22174B77715c27956B91223f10488e0253A08297C406L17453f87694B30491A9249
22185D4783J90511b08939D27032b21748j87481D23769a6090B3499d58080E75743
22196D45586c54113A52779K41235d02740a08399M5176E09446a236B90884J27317
22206D18201E8244a70008k45040J83724C19956p2999o1249F4570b06413R7595
22216a08818k02360C45822K06257B61445C5008c50055o7004r4595f5100A72925
22227B80926M84323B05219K60677c2083n41142K24839l1341a59622C57822m486
22237C53336J08449i2014c3008p73381L37280b01194R8653G13194a48954j03305
22247b52259E37419a78418j26849L191G9096M55428A68164J99275A74194c3084
22258a65763k75314C5925J50047c4092H29157l76738D9894e82265j44703g2613
22269H0272L22022L01268j90960B31687d93316b22715n2111f731o4005A21653
22280C78244g3393B65941H8904e68215J26952j7502C0007R9380M7360O00810D4029
22292d93125m02675M02116J46112B55848L29684J25900B63019c51232n5484a68580
22303i4622j91992J22737B78686G597a30945C54882c11502k36473a74265k27487
22313d01752A71062Q2087b21670E34495f789m85158J91156F7895J99397q232J68663
22324D27723A89539a77401q2895k56434F2609b56199m2453e0115C35663a12615
22335g4916o9295l36301Q0638J67525C04883l9222M02312B77761c28438J6057
22345c12381n200J36873C84518i895G36444c43171Q2874I5632a001280B84017
22356b20079A65167L56997f4829B01693a39850o0191E7009g06617D78529A74510
22367C86230J46842b62746e7518n38031a97598h4557G0679j9990e2556P073q7335
22378a32818a9682j92295a4317a866G8151b02144B15399R4839a32039j19734d3000
22390F4311L62574b02028F8722c02616j33297a69747m02815C18179K67K9309K58466
22401F06221a91383j35595k62008J53535a24532D20396L4675j90821P1290c23054
22412C49051c96722H6505J35847n1370J94183d49244A99369d37772J45153F41043
22423a55054E43514A00205c16795B50046a173286d03231m5212F48822O8093j48095
22433E68820k4316G2683h03293J89845b59424g1107G10599q5667Q7771C41385
22444c01145J48043k92662d6900q4434B30747O13230E3442K47217b25777j86059
22454d11836B69650c83187E97218A96260L20883m3358f90177b21593o05396G4651
22465E46159R3835K2578h0718m678n00440k95115b18133h7945H86289C85456M39145
22476H24601l94220c15646P5399p39968A2685O4481M53113O9208B27105A07191
22487c62297L2087m21240K86346C31061a9715B5436P3913g77230c65067N8938
22497c06129a03801F08333E2516K48355B8882b46741j29144k15241A3773c4681
22508d36013E98537A90824J03864M2476g14629C9376e93406G9278K50007e2291
22519H84683a7283I0781g6907k04689B58574i0988A93797b68016c8515D53779
22530A69951j3098c34193c1380C9551c30995B46896c14795H5665b76506m1957
22540c18463C51700f4789C87526J62494k29420H9611a03244j48608l24393b38698
22551B87427q4458L04321j67360L35451A04242Q1851i4587m53254K39580R9179
22561b09082A76817L44765R0509c34396J42898q78863d144n34982J54592C92100
22572h68865E08293d8657E30429K96390b21627D75852c47463J72871C1411e05743
22583C35183d15904i8460C51174a14495E40252b17978m7584A29607d53158B02929
22594a37049A60944K37806a40796F54236c46639j79103A62046C3421a79840J9164
22604a60676A86169M8398b90564B09071O3722o8258e4718k00204D22151b9016
22615a86520E204L67962D6178a04582F14740B1503R3749e20530J89442m4804a31946
22627F8263N66308e5043A5494O301e9666A30812a41386F88036a65114B04745d19731
22639f45240C15737e22266A56861G4051r141K99918b10972D91816d70321l7136
22649e07457i4380l60227C55186J1343k2204k1424c52678a61843k17270k34036
22659f13149F27323D8822Q43541C30716D1274K07645c49919A79194c06448j22761
22669d29209G78892a88941C37264b20921a049A58478f99177A89597g0658a5621
22680A95828a70922J3583l40263P5162H8080J56591M66560G1291o613f6874j24789
22691a91663K2005m9001E00515B13361F7542L15572b59862p3875a55411j71931
22701c27342j4507J17626F4230J77609q8843J50128I0311O5891c63831a28850
22712C06028H8169G480b72412A34127O08248d14626a5517l69510J46567C1689
22723a46248F21269j67672a67323A27307c30684h3768l14970f1137F11935e48503
22734E69776a55146d5880A3986R7129M75645A14574D0650M6971e54783D2307a07259
22746A8004L74911q8758l0936M6999m3150d25944l51896c16805Q3007M5445D51122
22758D93781j43812E757d88948N8311l02824B6235J16651O72184C09954o9132
22768B40822e7251o35811K25993k81465J74245A18068J03559L90287G4536G951
22779a11453n30353E4150a92011E28409M1163j93510j11960f79475n5116g7286
22790B32837K95435k34951K70858c3340p05692L12862j62994O8575D46396A29340
22801F30234j37845B24069G0874c29223k94169b2299E83990N9099A79921F8705
22812c86834o0832l4019K01304E48860J788j47267j25852c95736k75222b74693
22823b57930D69779A84576M82940k10596M7613d1962o69558c38637j85087J60146
22833c63578F35353B38906M55943l07203b97444k82911r6270A0687N1939M74351
22843E36977e2815A083a49831e1123l16516a58773B50728c7508j5238o0812k72618
22854c86176G4893c08015C6797K14311K0310K79629k39297a27018k04921k45711
22864e77650h6204J4806j05042C62839M56L1909A03688g82913L86545J8638q4486
22875d62216K30716A83680N90606B73201P7124F2541e33225b33501n89460c18194
22886I0333b73719A49526A4816g616B206d9546A11055a03177A40433c53097a08072
22898b80768p8551C55745A30783O960L88213a54301k66227J66074j03003g2351
22909d5212C39229K08890a5790E77026B33790a25592C48774h69052d2697A37141
22920F9607O90158A44613J8985b45082j27306c0705B33696p2706a25014k72243
22930c97257G0091a86596p0543B54483h5436C84566J02467c5943A92444b30031
22941c52190R3184l38857A78758M94093B01845O75814b97670J04508k92604j33300
22951f19066D25391i1924D05168D298a36699j42256H297d73704F63576b7969j40658
22962a68627E88965c69080M2608k01086a99810A80217R7529K87456P2368A7796
22973A53200f81622b70463j97837A01470P31026k35268Q1380B48753b55404m39714
22983f95118K42337f0013J4467E40073j12673j44702N0395c27295h0662o5574
22993a46236D2830a92582c668k2572F01710E3383e71392K42507k7427E95763B24340
23005B92931c06061k85056K55177m19711a08965F39497J85043K66180C14122B9
23016d28195j91600Q1068c6448E02278m0161q0104c9331C37344e50195J01084
23026d49111J54198J08726F8552K43284J10051j03148d00117J96125k22728a78009
23037C44538f7027D81870c18397g1836j72666n96307I3338l7746K50041J27527
23047D33160G8799J17171a58139p9574k1345j00307A32203M2939J23405J04277
23057D02824p6084A61651a44831q2618A68245H791a13144B45356a96106b1583
23068c61436L0128D19328A27663i8867o7073l3742K1549D6332L17937c45426M0488
23079c04938a46419L978G94587B57241J22875c1342l09327l757l5470A81517q4191
23090I7326J15548J87069c40993C80663h4674J2789o3460m60724B81498k9694
23100B51804Q25801C9555J10067J8454f19967K59742j35549a20732E5258L19881
23110C75139B0139L0063b4077o38744J68208B00550J26899C2869M65713a51226
23121A99838A8679J15004N77061c94375E86190n5922A52032L14914i84198F2825
23132f29534J22768I95349A29342M76456f1698j91739h9138q50045B57884H4822
23143A71582J24436c20427E77830c45248j27536f8856j16068I7059i158E08590
23154C40754c29561N2745j17699J54055j96575a2916A72989q4815k3009b84062
23165a86939k9016j40501N6551J11072h9819B63637b13042A40268h6480j36286
23175b22766D21826b21920m33473K85674B97713O65987a88092C05793r8703g8483
23186i6207l38762A19534a11135D25282A15245d54139D34399a29078C19746a34088
23197d63735C46330O4186j06516a53201j85997f143l15536Q6499C51176j02853
23207B48323q3932c50657P1538d4811o71647A29084l4863L59544J32582d03524
23218E11756a96710j14460f2529m4397F39463B89464j17876O83860e53541j52280
23228g05821p3547a02285A25790d1809H53913m17843j92573b95653q3938F5697
23239e49100C29938J6237J73330k13092e00863b34313l98072i463j99252B59274
23250D18258C8674N82602M4190d34653K3546a19751B82755g7649A72473M27523
23260E99996a35875k57944J67862J04910F95672b67019B02678K37942b23268C5463
23271b25837n4259C9151e57085F38776A74171l3476M30795a26750B75820a137510
23282b20423D97039j03357K38401d9651E15030b5612q92354B9570d91993E06131
23293d197A73938M97120e19925A25493c33559J14240j19339q6413A8753k880K38567
23304B54440a67795F6208b36987m86306b46346D21796J57406k79858J86108j67831
23314C17621C7228a47003L4198B2378e8243j04179g2182B43572j18121g50610
23325b9266l56543q6810D16001J95263l9109b21584j68771a83864K5322k66351
23335d24893C95319L34342C0631L04756g381n82146B95257h01884B99941A7480
23346b78221G75187c3870F09020f08369b66087C68868d79382A71642l4304M18352
23356E55690k20170f59860A70407e89498b22586E17389k29735O1286h0821l71683
23366d52504i4638m66502b51723n6652C62694j55074h3101I8002B4203P7336f5087
23378A11637n1977b85233j69032E01214q8778D932a99318e3798A66575d43272
23389h9198j04509q792j15816j33315F67358k77360j66602l6493r475a80266o22263
23400h02529b54198q1655k8706e9486A61748M04155d04885A62875J05320f0564
23411c6836l66789E29039b55752j13331A18782c37337D63691i0566J5746H72899
23422f51662K01479j63760m6676B5480R2319P88198l22075j87853j14477h52448
23433b10754m82480a08648H61246m00212A07200b0560H7020c5693r86267d69878
23444G4164Q8041M53592R321A00252c78588n66693a55340C40818P9836m6153A82087
23456B05g61103c76145J62768e3684r9740C62694L24143E780e23795D4413n157
23467C9256c07755J22694C53995K00736r4519j85974m8393a68205o45059K95218
23477e18046D98500i6483B66119f694A02350a3737n73492a71789C17791E8355
23488C71614b26207A40719b90552i9321A76713d16196C9856j1656J99210J73095
23498D00505b69945B0275e27018k18777J44523L9643D98346P2240N1917l08529
23508C13974I4379d12485m37998B3779a07105M5396C9462N88123J75650A26332
23519a60434j6076m1555l24433a94938c4203E22199C9457b60485A92398h56679
23530b68736E79678B83373e0508k91170a67248C58138e59564f7166C24901K06137
23540E31038b8879B64728J03567b96360j82807K8795I6183e40003A23382O40082
23550G63464Q5625c11981k23082r6605K86250m20464C65750K370O82601F0584
23561a11386B54163f90054a18708N3579D22328A4963b94946C0104J14216b35905
23572c23774a50220b9537g779k79356B35359l6379e78635J00951E13b35367A43721
23584A7099N58185i4024k08222a8706n87035K72890k73481G9570A5900g5338A11268
23596b75357B78712c22728o5419G1962J71522r6456a99544B63644m5113e91627
23607a1359B98240H9254b35620D4438d7357l48489J63512D42065P0467b37429
23618c5240A53018B9280J91983b52431G69026H9244a35817j94606a38498A90952
23629e56173D17913L4372f5201C63827b26277C95151d12872L1279B52064c79790
23640D46685c56381E52449a27975o84184c17368k83043F1466a41804B39601M68503
23650G08104d35227M6815m53255E26550c8116j44789E46880b56229f6170j46615
23660b12785g1433H2759e49286O7995H632d9698m5619I2575J09772b38700m8929
23671b87629r9138B80722d11504E785O6659L74383A37573g62585B52632a02308
23682A50267a76101O2695H6541a95444g1977G5230b19927C4593b20732E34465
23693a1190B0314K41161a72223A75790i90157B9986N91721e7581B18879a65089
23704I26c64929l6782I9164f32615K25669A71452F2250M02152i4542D15350b7122
23716d61053j00313J98159I2080J5679O06252k42370A45314d16476K4250C17829
23727A11739a7562A07353L43324h0743r1191f1581A31772l393d3224E69274k02321
23738C66953b5790o29358K89656h9995l14300C34800L4546K53689A45460b38384
23749c03656n53836L76287A79296O6972Q04528m37694j84926a21776q27484h4859
23760e69795C60912h0350j1710F41602A86857g3044p35252a19840j39825B86862
23771G09838k74631j82477f17434N3685n2821R841C00009O31152B77830M68751
23781G46581e25709L5073N4795N3245E9794L30235P34722C54537d0138C43228
23792c90200n97860d13011b567D10186j24821K07704B23573c70687n23379L97909
23802d96157E26982d7265E73690J62814b23627j11784p3622D31670A92132a11699
23813A001846A80754b32137K8777m07643a61927k46544g7511E70337A10643K77375
23823C88018a09516A81151L0075g38294A31415h1785c558H47690D7246L58740
23833D05986e02770n3948H7419k4024N67618b82120D91786C4837f90282C72052
23844B5680J44610e1364b3151D95732b31567O9251m10567H9128c83875f0069D24416
23856C66946K64354C1519f74053O1235l36925b28786D81571j09822M07721a50382
23867C53928p8830b25920j67414m8457J74033N2067j92444C69384k2027j31291
23877B16066a07992j93017C66858D8562a22572D23574a67802K9698k13250C4146
23888d7926A83033M88888g4448j32524j45100l49817E2550b98386F07568B71876
23899B85593A10399a61003E24712d45600r7763i0060l05269A32210O2806J64472
23909C59488j76569a228613A35811e54624A33646i838k88240E18112d90081H756
23920c96282D898K50344c436A99642J3793a99138k89786a32574K682k10996A07252
23932B45837K73014G2267P3811i9422m79624n0200g6605G89203l16415K81695
23942G54483A57832A4455b75130m44024b20317c9681C43532J0000b44247D81373
23953d05231J15083J35986A81911L44919a49769C27612g2020j20972a5446n23016
23963e38462K64312A39624J58694Q51389B31657H2756f93699K68877j28107a94062
23974I22307k73715L6929g3955j00084j73765l49383a62052A62354J96902l5954
23984C23302D987d2855j96569A17758c53158J53098B17326L40124g8340D97860
23995h9751o63704a44397L1431A44996Q48820k75772B98235f98867J17708m0493
24005f21652b67922a1249A8443O71525A04385J58516b09987k53349K22290j64641
24015d05687J79685B58707J79557J23020H5128J64045g87543a64373C7142d6774
24026C26953I5131O9749d71553j37542a860k17401A19695k3526J40315K85757
24036E22241C7075a42084A13154h8685k04412B60110J99136A99535o3665d04I007
24048b67043J28691k89002J11491J28762h081B33443K65528b7461j1257l34137
24058c72855J25420D5941c11440G8268M9123K76772f9760j64401a12053c0603
24069H7059c23138D86193j92072f4796j34686g6529k1609o8827C12504b09363
24080a35421E4102d27571a85467O3970m16902K08387c0182B86411N21767C33167
24091a73030k27997q5696k9261b21782B08831M75868j69534J72880C1277e94664
24102b36109o2698b4103C48630A20054K26262b42913a17635k536e8885J611j2200
24113f9474C82693j15498L84738d4925j99660k75924a69547j98559A14293J96004
24123C10297A50880a62090k47374K0708J56110B8286N2699O76727B86844F1892
24134A76548b45754K2073b4368n01502c8521j35987C61395a1467k43136a02262
24145c86504K1264e1482C02036A45177L56816a2594F5319a3067k10747A48997
24156A83477G1070q970b7495A23419J79056a15237J0445k32680a4385j02577j56733
24167b73695B44415c27398m2956i5572j8695N2057F0700K10612r7859a49795j89714
24178c39509J03833l27499C02818a75158j5246D9907a8224E16271a64498C31273
24189A79193c23460A86248b21008G72229A91959N5598h899n62512K00834l63497
24199g34074c33194E34714l3486j58354j00974m1002c36787G0803b89521j26877
24209d16398F47484a25785B80806f4909e824B07394a82407H7288a11301m5551
24219a56852A09744M43143b6400j81750k86010E3398J74925k2970N59447B12290
24230h19A67815e46612J81504B1536h4217B21614D9705J77993d975A50754g8317
24242b42413A19558d13540E19184H0489J8424K33671e97430I5053a97403g9394
24253b08263k74866B3590c09237A15780B0182L36351p4560b67998B6674a96877
24264d68749I819a69730E58208b05969D9375b97046i9290B21909q2854L76051
24274E15106B6655b72740k27010I2568c21649B50440m5799J99230o1990g032A35251
24286b79829j54370m1932R2500f9253j1688E50885L3172G5663b89795n80076a82610
24298c21426A5089L22672A15017M94894a57216D0387K74880e69994D59628d70902
24309D38801A26430d85823g802q14253b96997A79162L29267L02912A3609K24568
24319B38177a43338k12700m15094L00953B79571A16006O71492B77945N5664a58663
24330i45232d56232a03943A29942h0735F27933l961B44863M0509a40571j18809
24340b59380o8602E81409A50087L72179B46715c5985A60068f56137A61806K0544
24350A82350L49783j65577b26062A46061f93103c37902D0617a90132F29177c47352
24361B76830q9704b59203B38838f51037e9974k20373D36294j29266j19423K78987
24371D66592d96995P2599a39603n54491C33628a60968B06022H0012b08300d9494
24382g3607D48784j41296a01225J7713o11047A0109b56659B5950J78439i4073
24393G3905b96424f7640F0026a13992b7639m357l03066G80971c19978a0930A70357
24405d10491A30014p496M71703A38392a24076o1608k55558E2459f2887D43110
24416A099421I0672H318g62625J53643J33165K30482D82188A40769L30195j23821
24426C47143E1265L57962d06946q2480J04364A2131O56032A34636N14492c7216
24437d22514J6914Q281B01547R8676D8795J05337b74078l26958K48340j39935
24447d92631B30381N7140j08196J90834b04514p9906j73031K12291N1438D52086
24458F60841B57069q7323O7187d33662N8213m65944c47557A75826K96558j17511
24468C54873K6098A73467c82392o945N1717q0716A07553J11738Q2275b0185n8241
24479g8426B76581c45397a27014j2532M7170F39315B3608M51225a45636j68636
24489c14272N1927k24101E6068J47352L1132J23687O1017d66685m1200K32473
24499b75412j16096a50073p4298D91657j30963r2027b03946k95264O0538J00511
24509c38161A36664N85344q4516k4403A01289b71768n65810c66651k02678B40942
24520E31626A98098M84928b80303o5659K0043J55579C62993k0370P6036P6315
24530D94974h6349F08493h29880a24479l27788a21714C32278L41191j29105a50586
24541a62123o30438o4763f2163B22002N71542j58782D6275a55943J0670m63028
24551f08301B02738l6005M84312B92814g587m80681O6339p5458K06155c4405C38254
24563A50402a0853B70694f11464F0247e33253a68986C56581J07786M22480a27407
24574B9456c498n62560e1640k1016A33840e2700B41521b25970A51629D4470f9743
24586f6223k05012A43889e2647k38876D96634a84127E06a73421r2686b1310A66402
24598D52122c4850b523B87151c49377J66834i864C7738b68888K6929R6099N7451
24609h8409C30120i432B22164b54897K129a12005j56787B58965A21090M37023
24619E58113k05911f2965A66849b49844k82608a850k81040H9870L67856k9573
24629D28153q3295P1573c39418Q2038P0529m8334G24147B60190Q7644q4171a79031
24641I821b46400C00853q390a4799C13019e36814b28158a12810j45062O5098B72751
24653E0666J93599J48240E9885B4915e21879a97847g728A48518L42884j96044
24663B95358J577Q2109d41922a14980o65289d1929C06583A17780K62523b9384
24674A27405c3540r8436o7717p2251B4789K60017D1220M9598g6991k21063a02947
24686b84422C4004R6572M06886B66683l8111f3051n11238A60063C902J86840L52077
24697E42819A51771j8665J68597f3561n3028e8180k2785r3593C94150j69136j03229
24708A21785K11280b92708m5637A39177D8345a17097C19599j09496D7660K34318
24718B81978E7774f40058J18486l6398B41889a06474M7641A46047c61316a69687
24729g27188b88052A47494a9394D49941j3659C3738c49177l18197k64146c2574
24740a82368F31629J09303A00947e6389p82497L24737J58363a15674E01423k5022
24750D76401K54357k01500a5510B41254a020923b44590e6771A99159N89075C36836
24761G8916k5552e95671j17198A2911L21769F1658M16569a06792m44322k47602
24771g98716b65908b6853B5926J003711m66315j67226j96688c59574m25285L60715
24781d24144K04978B20862M10374p8943j25142a73257k97071r1774q4931b89531
24792D73388K77802A49490p3017a05494m66122d5852B81200q267j6959j05905
24802A50069Q1245a28813l31344K3820a51109C09626a3971D48683J24374A36504
24813H9247d33739J75921i1975k8761E08737k30345J75135h6345l20041J89477
24823b16909l45493B40418p2467C7403b6203A7832d0661k65697B79712A3572K66884
24834B80456g3768j0066A44113g9833p1246A0013a96015H0083a44777D94230j25751
24845C68479E2383a91520m72859g7002q6877A6516Q9715M02148k35966G5064a7832
24857b34321M246j01489a3695F0559M42852j24644O1719k05231a64886j55835
24867c20721J12260K0324B65052b24921G03451d8906l94109A56575N033G4903
24878C50550r4419h8372o50644B08931a65004B8407p613R9358K43008J64941B19552
24890g4664B0601g18427L48656A51708J76475k3085A15966m0705a22493m97342
24900f19835J82651A40558J15933L06154j39772b1461m25006o5703g7083A1127
24911I5500b3151B16959a7905m6232o89826i2703B9333c13487H0800O91711j40056
24922F32455A35938a76916j83828R7301j98252D9919K10473J64699k3983a48938
24933d45536l47774K62894A13565M1882K3872K96830d01087a4430m94183p9450
24943e88063F6750J5195J59085j06740J49355b13398m31252K80622J64567C59104
24954D96138L12332k56610I8549g01821k8266J06847a13017A5889L94758M74373
24964H85020A26568c11026b8494l50062p6280i3104E73135a00967k3972B51904
24975a67596j48195r6625A17194P8248A3868L98553L2256a72537q4198k17974
24985d74709B3658J59649N28976A80500a45040j37016k64725k86612a98405C7748
24996H6246N27438k53020n8071e5808l50915a17870k11144E8203L10736M9942
25006D18881R8042i5155l1959l84576K10812k82694B76015l796k289r2524a11341
25018d2007k08635j6157I7126b08686g0041n2725D9514b39968j57153J91808r1152
25029b96465L1960C02975n3929J26497b82348m11774A1769b25995Q8634B17815
25040G24935A34501a54487C82581A80282c33865A10814M0644b74188D74616m9019
25050D25597m3634j83590d66239H8615b56860a7603C299K32650N72896d0349j57715
25061a98064k99942b00520j15524j59570E93797r9634N9536d08776a90575O1907
25071a28668m59210E39O41233B45362A01606Q7072J41109h9465k02611k84085
25081e76161a01825B1094c72988G85638I8507b67303k27763k63974A15612a89375
25092E29535k1397B22917a08630n08481B01853d09500i8714A72995L13072j31222
25102C54845B2598a72772j32887q2925k28522h5149G81905A41434L27413F085
25113B02066e11066J7081f1734K4345G35810a45458E41680c8400o94905b0337
25124c49867J37051E02696k28208Q17504f59054a97691j91765L8085a8466l20890
25134c39356F88729J79317a02720A94545b2950n62182j63618f696B59993K55177
25144E15170b8680I2530O0837c13756J19358k64311E32241b18573Q6901H5582
25155b64009Q6973e5971B21305L7548e33711D34966j16400N7899e29481K6331
25165e03150A13507d80091a0101G60028j82086k1136a47230d5208m31618b20417
25176f45502A07031L02776b06098D04416P8723k27685b57403p6299J29839k42642
25186d46505a31820G3552O51424A58633a90089D57426c53773b1631k62303M5639
25196b38295C35732a67891D57635f4510A79285a60549A30033n452m9301g8013
25207b15094B16469m3646K02627G0797N4108K65838h7814C94427A66547i39347
25218e85597a82141A56917h353C5104P10596A6677a36741N3042G8675B3256b61331
25230d3775A87009L0723C4072K99915j27970b34315j88598a36231L1547m75016
25240e79700b23859C63778A26371b64505a176D30686a02354A47702J17950e4364
25251a68091j95140A42595M28460A86262K08571F5830Q5019b57713f6994C21556
25262A4375P9886R3455C8282P9201c45982d5432C74965A3827J92097C4345a27559
25274b45378l27604k15364b20202B44383K28364L39730C15463j00863d71693J24797
25284c46896N6192C9042K43627J06222n3593a46543j77425A6750d37142j63064
25294f00206B50247l5325J24760d9588A02057e012k00903j4204B54746l3585J18698
25305C39859b02933D38604c32060m12321b21748A66338J30001k5198J51060R4469
25315E16670f65444k07405b46300q384c9370B84212L36084J98154a23812B10727
25326b37192k73609M8883k87068B46461n2878B8391J01126c23038m4977q2c3658
25338E13733b91116C3141b0297j1226k05055A12121J21042C4570a51344A53449
25349g0081j29426k07693J41283A33906L5620a3510B44559L71113b62725D0385
25360b80025n1359O0160J4549D91823A50874a66843A96437c79044D06933f2158
25371F1043J64431h09137a23133q4570C78430r0062q1712M2403J46679d63553
25382c73347A29656C5673K9032d1804C7137o85b10985Q1546B3274J86631C4491
25394D6696L75649j03459j06697d90413A78b78372K8348E15381k13805L5367A45685
25406E6685b59288m20945b75720F0226K52163j24526N0829L16041b05625q7715
25416b93340j92025b24577D8474a46731C17221A47879J37988c67864r2584O9069
25426c91379k43398A14598j8021O00292E8825b81330a10987m75652a76201a5278
25437A79430L15849a47258O5058j25021j11606k90418b49507A45259J3736J75496
25447C34491K7534j10138f63354J7304K97991a04400D67843M3965L55600A47923
25458a54919e7594k86067P8747o9149D10720j8530j43794b66437k45942b21306
25469d59870N3306a40072N7835B81970K69951A65897b73033r4432j54950J34881
25479c87534A4044b38381E51748N6831b75697A62477d49313d7343C21989d04081
25490B95143a62313C81221B5875b28854G1616f28096a91451C92891J46770A00894
25501B28485b6582m68744f4127k66438C56323K07491j95207M6700d435o11253
25511f15688q8202a35820c952B04077L57260k12016L65658a6604m74834k56936
25521g48374K55192P4301I7023R34964D24537A92683L54731g15087K94707j97702
25531f18082D38713N40475C70769M47658A80566c20246l7398k39368A52774F6524
25542A56038J57666j40165g5078j11064a5441A02021A0730e0777C91717A49503
25553A86675i1330k52190e4323o28296f4950B28503B7586m275e09468J0925b27971
25565c75092J41422A11480b15955j27955g1400B548J16366n5050J68607Q4015
25575C16486b90343A89330a38974j28635b1052m9425B08811a49535M2616a7080
25586a29066B09171b14207I6696b30042C93191G5679b45064C09605a17976C69309
25597E06891c9827C55937b97885f3304L0521p91413A88639M26211r4424C8116
25608c44812B25693b49383j81109H5013a70298B9530J85115L3403M57968b28379
25619f3267a5463l19773N3824J26536H55520m08778G5704K39303d5810r6495e0194
25631d2435D35413l5146f58410d2116k09799Q3388B44024K5909J27910B6388a39224
25643B05833c72856P7692e9016l49266B6156K9051M67778j71201I571b87943k48441
25654e36384e9309i39k12722F15467k65275g4893I5147a21569n8446O2811o7927
25665a85131m8548h3089B55844J96938A74597q2574d74139k47825F6913a48031
25676D2006N6476J39122b80989R2263B92937a7608B11619n2914B6899J92302f5967
25688D56147a37497G8927a44625k28146i1176e936F15773j06863n118h03269m1282
25699h44551c34969j84056C23578j0111j34397L14841c05552a08711k44676J64506
25709a88881j47739j15546D03447a08874C37803f4190B9777L7503d01352C43992
25720C65279B1220P85338a6437j30442l15251j90345K91049B19479L90928J17737
25730G28144G4968f26433j7398l16066c61817J02440D25688M88006C20506P935
25740C28441a80121j15129m24432J54924A16245L9462N93225j96527B03422C2789
25751h96788c35902l7318C86849r6530p62p0843c25791d9790l81716A30938N79352
25762G10290A59053O7445b46697d7430k69308k38238C2213a78867B29856K43622
25772D73478k01335q1691c35730a0526l65432a68169A36760J24047N61137l64384
25782D57560F7268a62226n81834K60382a02710m4189A32614J89389E3281J42433
25792A95714i0041A66025f24419b10607G7622d60760F57727a0377j37175A11051
25803g05980f1067r0975C83923j88278c28695C44444a83171k33033M2170R6650
25813b77384C80567A6294J97458I7472M6390h9122n16617a49405k47246A68424
25824d94588B85394K10670b10628B39723a74328K9591j1605J1062C85236c73648
25835c376k05802a01274B8258O6754M0146R3662J80603b881j07960n20733b12955
25847a50830O6036D03252J45632K35731E7427f6341k57263n58827f6069A14592
25858C86333K35562a34399c4857m68838a07615k28843e9547C50705C4412J55457
25868A89869b74477j63294a08006i815C37188P9648A65511o4467b45932C76643
25879d19185J54180k33368f7056C99011Q7139B09180g3782m06294l1829J82101
25889c29804H4443N26597p2994r413m9851f3413l96736B2878g5201B53900J86086
25900D39986M94515A80963a91027j7374j71254g2675B31708m5167K21199j74332
25910B33408j11860a0841m52165O462a13710D10489O1274M7149a48540p5961n65174
25921g89675K24435h5360A72561O69325l70561k00190I3255d80917h5611l09241
25931c94852C10182c7452D35201J50238a5825l37449m82330J39979b69816a26989
25942G08670o7421H149a01374n42826J19551b30061C73125J66522J62879C24278
25953a01652m89074a97659m46344c6762E2918M40705J24534D6913K41931e81201
25964e23565P0518e4325A64320M26795B40095K12354d66406l88797b34106k6973
25974b61079C90714J55566k56827c37027J16274j4260k28720J11729F367Q06721
25984H13088l77917K82853C29940a47549p558k87068D6828a33954D25214L41727
25994G66941e7105C06939E8941e74747K85137J00107B82434O6830M6722j39472
26004B56514c09515l83197e4698f675D96750A03646K80097K91225a02507K726
26014i9781k36764j29195a32028J4219C90192m3859N680Q8452i4651H1382f62519
26026c11147E10936B864M69426F0579k4539b20193q0203A12168a03421D28175
26037A51124F6051a09210J7330f410m66102i2873R085C91232J56902f7871K0708
26048d7163k54354l7868k20020J30389B49966M48320C40452A67452d10259J64015
26058b46244k89213g6325G7822L14249j4158N09515m38967D3711c55690L4915
26068c20775J53799l49004B53124O1907A54068L5660a25533l50084K29441C7575
26079B56895J58782r22c41932J46632d2027o86946C43929a77083E21540B15425
26090B73689H2550e09976K03839n02804b84696B66457L57543p171o7733a98517
26101b69418j74287J3251a58856A75456N20468A89336a18822q076l38445C9768
26112e73854g5134D05739k7638a87857H9076b78846P7836k25806A96039n383p4902
26123A15754M4106d33732H1580e49339D415b84667D37404A7785M15404M33909
26133H67098F8438b5595n56732a17585A5060b73845C25712C2758K58307b9350
26144i8492B37785d10685a59047L7328B11979J49340H5444J25070D4503L33271
26154C77774a46136A29290F2619N6378d48k02022D6521g92707a76222c1364A22767
26166F71262b97046D27685a77394q6587K0013p9085d7252A85810J31344L18237
26176F35391C02028M3140d13081J17429J00353k02166B59612A18163h9446K6912
26186f2534I8091c8951l67831d2655o7826a2047p9699C54687h1135B01213H5865
26198B44397J11118e887p2731D4646b2258C2655b79455P0982J005p0119A59875
26210b05408C86592C8060b64930q5268A36722g9892j77215C43415B6787O4233
26220I1020K55398b2679q7331K2696C8050b55546J04966A17373r499K56042a26612
26232b28257A47616a24229E0432d4996C44115c42041H0753b50021A89251Q2778
26242B72029K33319A03668a10019j47259j94465C7994c4739B02370G9983a68794
26253E16019e0923B65080D0495c13182J38693j16399C35737A58831k6118L65567
26263D98280e74467D1246J49677J10753L94599D3354a1844k31127l07033i245
26274a26159F45820A41049J19016C0728d74402a94152l40967g5819B08578J66429
26284C75007Q2135k00046F9850e77338a35716d7995o0475e0518B87083E5740e2157
26296I3378f29171J85280A43085A692J69670E5256c16092j10348a24163L1429
26306i2734G292O39025B46266m8286q7129a81769I9620c43828k54781K31980D08861
26318C76775R3152k25809d76346B50668f30263K77474a74895J3928E92791b56287
26329C13318c00726o94897D50548G0671M20316G2672d24513f4n29090A73925N2197
26340B26122m0052J83994a18739H6113i5326A64704J44273b03368d8175j16049
26350a64224j05806a2910H9955d9938K3387B38812b23361i3534A20286H499J91917
26361B00416F5277a40358n9986A51214G1941J17786b83953J06636r3456E9143
26372B38758q1412J83439c04209j07328f0917p9275B23732b4698A64352j217n7740
26383A05395J80955b76311i3343l01061C0567N7312c2562E64858B3852N2319a69922
26395c63315a08417q9423E74677F0785d07116B46516e86729E2394f6282N95F08311
26407b90455A47065J07003c09309i4630j69802r3968j0018h6917B66772b6542
26418B88311q6266a85955G8320b06214n6094E54843A66792N3696d67702J15919
26428c51783J60862f0195B48113a53778C07222j44125o7355M053N33311F79e69897
26440b37803j47726j16745D33657k05316J57828C8447b66372Q0771j92598J4450
26450c63749F4193b9759E67127a58608B90365r0434c39641B49374a33281A05455
26461b3816E21868n8014h5755j61507f335o51930A59576D2067K29220J51879b70299
26473i1521q87880b03191B87533c18709A97636J20057K72611a37712D3402e32278
26484e16545b16696d9853A95190Q44983a69554A11543d71001j70175a28964n28947
26494f57911E55623j21341J4846A91812g60087J87970J75052D6751M77076l7417
26504D86410n9768c4857n74579b93166l55694b74389R5277C13507K63949K61383
26514H38839C61842A21656d88344a53487k69939R2706E79030q4956n075a13444
26525c08562l40037b76405N6581A77892L95622b0861B08333c90778J25416A79052
26536E2571L90950k05964A6260M90830b51831B69065f21402J58314a17187M0649
26546g6538D88399o0557J54377g8156k34953n3416m241A38599K22839A60604E2748
26558C99002I9891b10883J3253Q2666A75213a28495H3029a2214D41459j09520
26568C31939h7304H6375g6523l16464A71377a20488C82387b84712D7401K53197
26578C00598j47057K14995f26359D66273e345k64808A54495D0396J53581M6444
26588B40421a78878A0329a40247C41588j6796J778b5098p11310b83572d2180j27937
26599a70117A08912L47748c4329A61124m5990h9919B19645c82364j5528h8025
26610B32164K35567j88728M54260a05249j05165j9333k38753a83781E3215i8013
26621E593a93036F614K78346J24541b6499B17085H9840a75234G331c35260C625
26633a38812B56144L51904E0146o322b94141B91014j01339f84371b68817n2409
26643c21226k7326A34145D9235f3094A61487C1104K9450J34155a35239n49094
26653f84333a99469L5825j08053B98214P2786N5250a65548k01045f1204k6039
26663h7243j42396G3970J00600M75942H255a55173G09276a43237G074a00301A52370
26675b10672k21361B88824D1896b80866R597i8085D85073A27796J99529j14503
26685B12822d72974b06423o01934h9369C96106j5245M4934J66643A71731f74807
26696c97228A6794f03742A14054J26299M57409E9328g8028c51m90730J82299Q7417
26707b21365D75742K40771A69388L36216C2431d87698J32884K0459E04941J8981
26717E23922J1863B05026b47325a04010j34077k30946B69235F4737M83292o1136
26727D86893A10843a09168n44886j29219a47583j49359B98708N91346m14992F1194
26738f33323f7414m45539O7075E80484p6173K36499d1327j89750b0573j21471
26748a42044d9502C26205J88842A08711a29614E84306e35044c8093n52461E7596
26759A30756P1497L09270k37895c18695k95061K32241j8842J93647A46566O54508
26769H01074l35194j82454d80129a52914q7999j56347a42754H2341J11796b6137
26780A13594J19906b35157k56595P1909a14477c7161j8732E32583j1895e1696
26791c99465J36117d9268E918O0772L65721e6418k41347j78147D694P4298f06979
26803F2670i9577D13323b97372P7696r1934P3106j53573E50265j82861j73101
26813A94303k3229G5698J29857a023106d72250B9264c0777C52758A74770J16823
26823B91593b10386l10257J54693J25211P2195C22087J15407j96960b38746A4665
26834a76443A55706c42360a47368E49959j89543B9316a39260D0406a69401d6179
26845E14090k47418L32745c8940j74999c0021m26358a78153B83618L31091E4941
26856A45614K8533a70669p245j27069D24990A54130J05914h5304B54416b84102
26867e11035K00072D5412K27281K3666J28176J07493f46920A3046e62778A86671
26878C09541B7808O86902c10145j12994J46108l52987D59828a42622E72726B61990
26889D7715K55558e82736A28970c16227K8231B46509K79559J76319A02004F253
26900b68271m96140a90020b9015E24656B61839K22323j99346g80430J72355K99804
26910c08271A63494N27211k95763A59230p0054b57695n32081c03997p7402E54631
26921C65091M70341A13591d73860j10818K74409l377p9967E71024K75272l89803
26931D56493k22906b53026j31336J58747l02519D22853n4813J29817k04196b87596
26942f5556n24313b2437L306A83380K03269i0037E90462b35655j21662E8926J02864
26953A61790M32947H1633N07160k6903i1540m75491j24277i2075L2150D62643
26964H97561m06338A95840f18905q2636O4285J06973A68229K74499j45290K52415
26974E49853m4924E6194A7333f39132k75619H9321b07993C06185B8258K31736
26984B59994F0961d40565E3721d47467B09627C2785J67964q6834d05626C8041
26995A02822c70429A11046a5846E55535a14635I375c66699m9077j2750m5740D01907
27007C76860j05501r2338p6889J37297a018618d60253a82472a9952A87970Q4304
27017B72274K80199a14237o01963J14189a68267k33953J19133F39645B14096P0646
27027B84742d7958k0682l78432b18360g5436K9075E15938a30743b6042A70688
27038f87884b33391k0705C68118J03362j50623L82168c41916a46688m46018b60084
27049F78319h5859D61053K1429k11820b22013n79632a21841r62243c97407E04588
27060F08685j91821j02946A17004b67826l99046c13621D10326e4533C62867i5095
27071a2543j83752o2961f6459B01551O6008a29026k21509B39452d00833a47227
27082D4999K5400J40408N66874R1579C76088b91547k40264n16816e04939a8420
27093E57621M41463A85944H3225a62841j44065j14908a49597L8074J573B55226
27104b8801D67864B30474c85021E8380a08834M6164K8122r9481D5530a13402j23238
27115b36640f1858m79114A41537M8415L20438m6688e19241j70277d7386k20514
27125b67900E20078g8780B62086o1645f6272C45338a95445e9809m17675J66434
27135c11050F7268b7758F15495j55426k24323A04141b77049e4004k60397A90069
27146B25924J19849K97519e4916j75682b8811m35443g1370k82726A76056j7579
27156A58477a7614F67373k09283h9984A19005b89657C58699b70297i8586E56779
27167a80011l0983j61210Q3943g8526A56179L96747A45094a37772j98355O8659
27177b67468O1988j76361O4476D98380B46395K10888a95193A16028a45221G4119
27188c6534A10606N24749d11377J02629n3844J70544A90877a95625F11350j12153
27198D99197c78186A06723e04652b31538d6874E3818M42666d55B61618K13398
27208D75016a49577M1492l07307c4676k68437j0473A91557J07371b06183D56448
27219b93545J20796k03246h3686m669E44888e8532q5469j74496A42595c691B03474
27231E7868d7582A06671c05203G865b06763C68180P8560n4576A91986A895J41332
27242A43227c37734b2535I287d19603C56822D7035K54965q7990g41492b48497
27253d99840A45950L91441j59033N48240c07281b8307j91996n95717A45185f1754
27264B45738a37734m1313M6574m3258b4695m5754n0116j65097A96895b0297k55170
27275b75467k19916K17161L7249B15171m6010J20240L21626b08603L7000k97591
27285d69194J9056H9188a90465H10697C03008B0501K18107g13174a19914k0097
27295a40011A55736O05676b43298E49823B16045b51088O8741m6778E0019b81812
27306A15268J92764A12680L17724e52968a29647k24610J3159B76251A32254K47194
27316C79448b40864e3611m11995b21907C42864d6524C07923E0923d75941b226
27327c35023n5321A01457g3208A94039E4312K39361F4214i7562k78879O6605a36984
27339A00497N9292N9162M4919b92372O2734q4174C9879c59403o3193B34865a84175
27351C17186f8598B43697h0305j17107D6988b43529A56721m9342c6094D27290
27362b42922A43192c91264J64620B78394b58633c8034C15535a11135E45058b74161
27373a80543d0859o58367A18967a47967C18451K0533A22132f9234j12481l41299
27383e23014C53333i4721B72665H6919d2883C68079E2946a10584j36025R6842
27393a49767f1221l67652J96518c5326C44935O2063a7508D7168g916D41282a67076
27405B49113a22447k56229D11986a32087c9813D74788A48184K15367F3837b81672
27416d07283j4941a12904L3219k9263A7161d9026D44076A57877h6506n3042j29783
27427b69331m732C55827b36756E53755K02492C28564c1086m64596b40307j35819
27437c76126a61950J7137b5219I1215N48239B33744E1199a16939I5207a80572
27448B99351F4398L58415A87770d16452E0484b69094m9924f5626G1984K98121
27458C70105j33887a3675k81440j49464a28742k04934C31711J94600J48349G3151
27469a65020j47299O593R964g8517A68659M37886j46576d7499n66793b14554m84366
27480f98920K58007a17337D06092L82015l46858a16589q55205d26736J74546C14264
27491B34065K94860m1990e32909h8027n92130K1860A89170c1911A022325k45580
27501G76745j12114E9616c10374j85082m66273b99786D17200J09810K11271B02790
27512h8584k18967l00827Q1900F93517k22584G713f9238A51419g2999k20910o038
27523b99947J17154P2213C10634A39973K30945f7694r0726A9363J17065L99120
27533E35548B52343N84184l95923d43417L1785k20760J90898B14855L6945N37981
27543G89781D7833L24875c45814a04979K9431k1175A32750k6419D6864K19738
27553B66602P4316I7931l3857c729m0531m8870H2951L04125j34644D6050c91921
27565e1962p178C13838b2318n4589a7946A31795a69224Q0273C04817J14373A84790
27577B05390a12978G0959K000a47000C1366d15926a8511H952e981A88297r0805
27588I7492K56672j3365d9800l8806j68898O0208A19096b38773A12432G680J06325
27599A14005J60887j2612A02959a49329O9850G8043b57907A70765a70625j87091
27609c57716K7637j05589E2188Q5591J50786e07320A48346c23957J05758h673
27620B9343c9522A79294l9773J68395c43234l59274h801n35248A94251g9849D24854
27632B74181c11298C29909N5010c66209A51310c81265J15722a7817B76892c8819
27643h0737I1212a78096A12687d762n32080H2549d51465B29856a59961C11079
27654D93115a87284D96670a67672j23152K9631l06214d2235q3318B76039j36926
27664A39113L75017G7331d49941K22131P5476a6279B5302K04719j03023b50847
27675e58781a66468B16674J9591A04154M37569B36244b06837k06119R8987d3836
27686g8877D33745J62916k70697h3519j29237m71863K02130J54556J59942F20208
27697C39398J17639p7806g48335a84211o00266i286E11757a56828D69951d57411
27708A570b31224l22194D34191b24861F95509k50443j36456a08396o30032b51720
27719e96407j41006C45349O0118J20527j60568b60911q1906l33844K46270D25203
27730G8515O45977A6431J07967k6963c51358A34534m0002f9518B7745b27364A64344
27742a59976D04900a77157k0085B86038c32909D61663j6321k16641j6686e36200
27753c6586l79573a15368D35936B5109N67720e22074A65671C2989c10176C99274
27764c5700A63077L45363l8938j75451d47255D6277a86324j77380A26107a25916
27775H27090r9897B50466h3351k36376b6744k01514A54135K65176j09330P6238
27785C86219j14006o7891e30245j20842b35o0166B48530F8917K12424F2651b314
27797a43042j3050C2404K02095o0602A7670L42653f17294A12368d12620h5697
27808C73197j21727N97753a35804A5007b91664j89426A89699c35143D76929n3249
27818D23680a53214C80519i8241k6727k15971r117C80880j85242O09584B63445
27829A24699d98725O393K08427a34189C58606K71827B26377q9976d29740a61576
27840f0614A88012J45285p5157i7326B1939K8796J57820c2239A55100M33103b55619
27852B56567a29192k50489J08937J903c8449B92574L04890N0552A22248J56839
27862B79087h2255p93013G4268b34202E95559B95087J17376j00363a29800A6310
27873c69525c7990C31123b82581A81729c29630A42773i1030j81245d7368B18160
27884I7158m2750K88292d81409R4171l2337P9009H5554L11804A60528L71663i3644
27896d38743O1066o8555K6458D42289A91617e2242E4498d94181C0311a03677L0654
27907g3023B16846L956q4788a750l6039m78498J57963r0089J28512D62910l6895
27918D26015q9316a70373k82436j38874J53380c5236B62807M16701k44696j47054
27928B87758A19226d54161K8915b02955o2523D77197G8553J38831J65965A77773
27939f2625l83394J6146a1794F8568K80319b09367g2359C1744b78925o6546L3030
27950c12441A65081M36955B14997N7357h9880l29511J60142J08611E9140P95757
27960H54897A80860J19852D9269a67404l48858a89072k06324a51077B98518o1271
27970B37247J33551K73185b13395j19532k2519j46362b19551C12907K13985n4964
27980D71928J33524e4637j35507k65366a75838I4708J20161r0626M38652i4143
27991D2047c09607l38617A55686k7061J40625J07882a33620j13541n14618b91779
28002D89869b35904F76254B62973K4752b4504l66451l33953R4313B77275a38845
28013E63760L01646A47096F8506d22293L6307Q8756O9085h8110D77214Q6781I3145
28025d45091q2594l8044a07375F25391l07306q5811K2527h16440a13043n28685
28035f41728c01360B32303D8977N97223k92264o0949d21673l62326L58361j33483
28045e59121B0698J4209L98393K51483i373n48903q1326R0877K50288F82412j48007
28056E34405g0156C78914b62777O8960j56843E6874J82594I5991L00305H2819
28067d60309I6574b57312R29l7179G8413O40749H2026O5121d55155m14834c90294
28079c0743k06194B99791Q8044l5428e9416m87806K66508r1580B05322a32775
28090A62143K44706A2353R768a04254l32199a91410j10205a46853b8714C4635
28101C68809a6661B99029c97155J28234B36948d84989E34470a37868O7761l75190
28111d45297J73818B47923a99273B95058C1102J81683E33c49704E6135c08865
28122I636b70618J1287C22091K9877A34680a07772r0585M3647k73617a62301d1593
28134B81664A34372J15832g9686l16093J76665A92613B5721J57162b46384A53209
28145g8981D4691a03280I102a81321l21174B23760b6341B19332a81101A84350
28156d14587a41755B94838i9864G84216d4662B77076c24078l82065c2844k82108
28166c14952E64893K47097c28957C22939c60068b7973B05080c99927B254e9957
28177A19644A6843c04B30667b74193B47319d69677a12715C86925D317O27829d59555
28189b3669r6087j69001C73375j00951Q6140C1337a45487j90531k2086K8863B54035
28201G3873J1075M50777A97239O6016f96719a88710l64718A01901K0380E956K71748
28212B77704b63926j95417K21173J8981D20021R7490L93678A95601F109c5964
28223e24459B81437f3888F71742k67133a2197B3628e15265b22266d9202k75500
28233c24702F57181B29584J70583F9404g3303a4105k77282j32094A39092K70384
28243D09476L22702B1905J87015a3752q05794a09161C44196n9533N10112e3644
28254b3288p7611l87555i2799I2191b871j12565A24145a11635A12964a46863j53515
28265c00378k9980b3110A3801L46444j78343P7703b72803l17613a48776e8702
28276b17899A83676J13290Q0292b5675q6115j00578j06859B08122C7252N55010
28286E92262C3205b06863B68852j12589b79773n560J01028B29440a6937C2821
28297G4632a22473E3857d55379a42529L0951B51219p4363a89842f8237j44846
28307b13083B10800i0532j66988d4435k04833E7306a03349M2997E67936b74986
28318E880M7135c58851A93942a75465D06092d4937j5949j28340O4334B25969I1594
28330E35561n80A81962p9851c73050b6589o7423C19771a41888B73930k481D1652
28342a4945j58911D9356e51067b72988g2016B19290K51660E8909b11739n8245
28352b69984m916C548a03091B19370A05267L26915A06646c41374b9519l20944
28362c50463a06474m66254D73899l734A2542J05002c71652I7673c69362a42441
28373G43306l21079O1155I5052A2744f5345m05442A78772A7866O6938A284K68004
28384B69288L04396d02686e7886k7646j76085j97450J26002D64870j28533O2986
28394C99323B923b7747j82724J02977G2986H700O50790b44536B4630q621b79519
28406a23417l01092D85815c23400C28938J41860a7033D87224e04549J98871R1960
28416b13718j25924H04285B1038P91192j43413c53270a54801o10502L49072a57532
28427D7399P21355C6917J14267a50558r0055m861A60312b43327C12602l148a3353
28439A89082f6720l84234C7049a6139E02242A34089m782J03146f43076a44656
28450d08335a43152A83243O42212l35238k18172a4465k36062n5256k18850p5406
28460f00039D86773B15893P57647D24321A8167c04162o97517c06267l51557E46447
28471F22064k38672A74408c30645H536e21575a84407B11522M3573N43932E9177
28482G8874d12511G0507K51546b07194H06158B43278L18203a3837o20808b16869
28493h35133L88324B76794O21402C82558o7354G0820c95595l84018J18974B75391
28504A14913M02646L68575A23889J565g59580c59273J68462B7317e2823A64606
28515A79832b53714g7083l29471P3272A55003a21203E91675B52299a1990A90951
28526d64902a60255k03187b8293H56065l09551J14689c27769B51501c43315m6129
28536c89444A27796f1845A16799j2796K17623C0187d4529B62517b72011k9539
28546c01550j47210n6610E02989A15670Q9499b35164O1885A74542F7222K6954
28556I4176e0825k03436H5678c87109A44696L0352A518M97374A84966d6749Q801
28567c7948A13276N8370f0731A58753J99289G8580M5119J52157m2724L23429d58077
28579c192m50645B4365R9530J53506J72971j32873J43745j52143d56124g110l65601
28590c72711R1113B80759a29075C43370K930A19249a33805k49273A37687b59978
28601b86520b7052A12405c32684a41781F6478J07922G7363J09153p547a15001
28612c9792n9215j36906Q5824D60066a64808B01092J18401n3195b239o5424k29044
28623b96707i9687A33006R88c50048I7086J7464b36960B51639e02257F64312B02578
28635c41407A61982b21566J6225c3925A90914J01302h804A142b80818j01403J74150
28646b08071k81890A92143c24709i476A19880K97026d1366j61215j52245J73303
28656a81523k84623A40191n5683C2424K38395f29785b26691m0993d7408B44172
28667A06275B0285c70678E8738d37222J66676C9099b3063F15110A12086a48213
28678A37194c02067j65592P9851a27219A92896c24643H07755k30596F4172a81750
28689f57500h7707j71703D03268L55757B21042J00579f78798j14364a31126B16
28700B07938M4311L41612c9802k3251r854j10493l18575b45903E28014K383A24995
28712A10686L3573e08527J49580A68891i9104B88702d1497E4836j2110g77677
28723b84983m389E2516d2487C00348A32623l0074a41981l39287L5394E1668d11972
28735a59502d4385E54978B53556c62042c8240o11942b01681d9666B79897L05038
28745E84935A06713K51686f7908o14145n4634b87713B60795H4523M08566b58007
28756B45300b68221d9977m0358k10320A27788b71149C92058G5760c12004J40365
28766a71639l83440a45729l45806B82215J08254j80168d809n91013b63752l82685
28776f46437C9990b71336E46004O8071A34356R8781b69502o37844b61229j68709
28786d29938C30546K3175P82382B59001D3232c54457k42932N3259b20559A69936
28797H08874k17227i1492L6647l3741l41576H056L48713K38005k01989c7212B1444
28809f23218K96737j72837D5180K72644A16060L07876f8055k36686k56699m44619
28819a006059b57732B15521J86502J24762r5921p1670g76366L79981C37681c67600
28830B05201J13535D5165g6219k93868d1147h959l62434M5069B72844M144q1900
28841A95088a58299l38420B14077d70866B55754J90165L48773l44580c66172k95205
28851f61377q809N3751F040b2517E13549L44881A92441a01569n80656c0794I9343
28863E0954J87079n0609c6575H9636a20304C8097K510c7423B67110a21574d9582
28875c18864m5180Q2898I132J95316M92296j97446J10587c12430m78462K37751
28885e53141n96761C50838j2794P43238C41452A65907b01374m82364g9625k80676
28895c60301A08975L92512A20376K69860J85502b68265N2385k68271J97825a07350
28906a60669B01122A5489a64722j31944R3042A98167I7298N96829C22008c62900
28917a54505D161d0397B15370a46349B89180N05173k76844j08589e5112k50810
28927c05922m32733b33083m1089E20753p4236R332F7596c30408Q1177p13466a43553
28939C66660B0278N71141A78155b35424R1084n6971H2588K12466j38679L02788
28949D59163a15387G8497A6834a98112j35457J09029J09322E74473A39192M44196
28959E83388I3612a58968m75581j63232c95480e6850F22870j77381A50447k1341
28969A29106e05197l10314K30005K20868J0228a54113F60990a35968O2278n8905
28979a32595k66260B25998i9285D33629O2077k03037i1048l19220h9750l12565
28989d02315h3049D92272L52687D02653a42281r9355K234n38597c10325A49770
29000D41278j12308N55827a8316p02136j56153k9669c96536A89592M56210J58180
29010H03982l22249i3642j41306m42086J73776A32084Q3427L41106j17042j09919
29020C29656c78488o1696a92158k97269A50526N54622d07041D82409d82121a63639
29031e97864k5143C35160b07438E08853J9796b22168F5291e36923d5565B9278
29042B05117P46618m10133j8652c74363l90287b75948l12237A71144P1214K19025
29052D61383B04690b47092q0415a19391o9992E8711o649N62894A26311N9659K99220
29063D85190f5605k85855j33820a78178F32746d071B30370E3523a97471H3492
29074e55341C07089c97378I456L77344a22796D9325d03387D1905a34329J3077
29084a21252A4601c47912B71721a39606e4471A68976g0133B20682e98771a66362
29095A97310n2013k2061e92119C32030b01698J9527E28750a06056C25090a79478
29106c80076a53180k4308H3033b91109r7074A53847F3355O3147a541k33236q5490
29117c20267R9639o4354O6637J4396B42556N09185b8996A30381d99412M4549k26865
29128f81728B43015A17367J9886b09025R4243o32I4473f6360a9653k24168A99163
29140I2050R6411i1038a5692n777m24532H1967L62006B20103J8835a21438l16171
29151d37609M8731a89846A79263l6035M83036c74654a61370f2539l44691H6327
29162a12102C48480J29693A58918R1191d00826J97305H1499d48423A8496d9700
29173C10989Q0494f6104l09794j57090J58567F2248c3369B94462L75738G9916
29184B81169e70604D14253a14943k7668E89488D586L21853a33444k4694a7391
29195c12240J54321l44657a27205A44209A7106b0331k27269r9572D75216j76769
29205B98447J25482j33470m6910d50989c4319r7510l0837C48238k4558o9481O3936
29216C18135a43144l13706O6743K7741J66282F6423Q0270N41927k67022j9746
29226D01852j70886a13152r3733P8863E78190j52695k670A23183b72488E8222
29237d51304B23503o0883B8916L16616a44848H5758c22243A64260M56556A09380
29248B78926j36888M0038b76033J3731C4837d11339i0381A87394p3081J58493
29258B72806b10717B51249d54967E4676J26510C9926N15968i5890A14817b35176
29269g4824B49644c92416g4302j44082D94906a12207A14174K15419f2917A45930
29280d95494h4641C67041N7953K40023g9644A45548d96400j41855a80550k25773
29290d06323C26944H332b17897E08557I1903M9810D0322a94438j36557A11071
29301d13853A48110J87198A0637J84610b97337c9883j19159A25977M00723i9682
29312B42924d20749i3321p2810l40393B00991a20101B68332n5921c12403J52059
29322a60344k10127o6341k3201A75819L52925j33503H267d84395c6919n71201
29332f08120K35908e7346A737L53072A77258J84577b52101r3396N805a64746e3972
29344a1490D46193j27095d3305c64n5351Q96r9646j1772C09843l9666j13754a77680
29357c24002A05003d52051A32347d9157D80131h7811B62634c83283a55617l07891
29367d63508A77414K70795b13975E70414g774E607K00462a31542B16953a27569
29378b00939A38693c98642B36127a79347B06102J2330b86968D50385o9234A06001
29389C53034a55912j9507C3770g5669B84819K4382n6469F7420c37509C5847b89037
29401c13867A09915b47831L6867G6159L13338Q1507B0893b22673j2133j13732
29411c48538J70435l22398A26695K36688j28747L64571e4688k58836o5303n4516
29421d33343J16727B2227K7611M99923A70493J63457J25490a80318O559k04876
29431c78635A82987K04681A61034b9246p8870l54395d4160j30058D29859A05821
29442A0768K8574d65188a54727n16651b86541G4623j009N97455k90614J78836
29452E59291E9808f79186c07283J01256A97986J72690K20964k538b31702k59542
29462d91244J85084l13307b13559A95455K90109j80040A19772a60834l93710b63289
29473a98132I3879K26750A17513A1927J22752a10625l56638o6353D3837J43727
29483A87564K08465G9104J51330i3213n37230K12660O603B8358K58008P6941L15081
29494F78388e3870o1683p5388m58043C66912F9479K28679D8665J75571i4517L4218
29505f0299J4603E8555c92486A83692M133M74241e8001j72739o206q937c6C13500
29518B75690J73330Q8947i9423L5660l77627F6887K02984i2075B84242J53592
29528D37834j0553a56826G9132J47763d39763J67239j25533E34724j98636A00139
29539H26225b69062i5491C8083d25105a88988K7891M7580B91795K47909B325R3530
29550I5855J36411D9794O0820c9960j05503G3978a93421a9307j29653k2209B65279
29562g9382B17930M9690p600a21134D1836b2998j22194B2305O68645l19309F7533
29574A62698a94822j01295D9177a83008B59730B0900M52498j52922N9792A62173
29585c02049a43028j81982R5696G38588H1193K00543d23154A87755d79729J84270
29595b95459B93824a58583D88921B23948a97927A00597b35786C72141b67534c853
29606B5828f0310B89186e1275P985m9533K7604o5797C09977A46882b10967A08852
29618a65768B24369I5779J4228N65407A23146P8540b30431M8955g7815B6624J25506
29629A52130P98L16736b19687O7752K299k23187H6071l099J91741a05727C53442
29641B00271a3926r5923l1854L2665D02930A25008M57132e54045a78542m01128
29651e79670J94064B46749B1033M48095o9146a17979k22951M3458R7386Q4467
29661a15619C91607L36573a67687B98307d62065h5864l36625J41480C0079L4161
29671F4240L16707j69650N0704c98253a69280k6348a0135D09251a05035H10754
29682D03766d18555J92029j87252J82619d2805B52695L22409k65526l9858b73968
29693f32690J01846b41574e7379B19819e2718C79736L0747a20522n7864m64171
29703f42557R0646a00545I0202P63838C74026j15641b03801a2408p8893n41503
29713f32804B66285H1529i727C82390d66104a53181l05778A8252L62832c29484
29724G13735A83213P1164a97933l38312j24408K47800A00723M07826L94637C67339
29735I6842i5823l41121k0401n6508I4755N92382B16711Q9066b32614A13823e64934
29747e52270J11571C2365N2351N56139A35706m1637b43325m57785b67095D4353
29758C32996J39397j71415b77272l2940j89212a47480l48560D31272R0896J31915
29768F54083G5117J22073b79108p9388J495J67096A87264O10556k91625J29628
29778F35823A80733d61215j42597l4250B86911A39663M72705j32117c22227J09652
29788b12575k31077J8693A6151R1849K69664L98678H0706k0168c16378n25949
29798h42327a27934j28131C10670J62440k02915F2993f93358J71201j71116a48789
29809C15506M63024k78208A81814a43289m99944K92745K996A40432N2663N6300
29819B49395j1364e0738n6261k64334B0294e9479b852B48415o6007a7391j12499
29830a29890p1618d8065k61493r127B51085c85171C17234d684j8787k29819P2181
29841a81109B89985J59129q1560a16652H0389a53722m21081b73011f4464B57087
29852A03350n1364k1199L75099P682d79050E8522e4221j05231j44654c5425B14242
29864a76849B72190A03715a22096C83232c28946a49577k62952O9563F7419a96969
29875E13259E8774N10046a09148J631l7250l85053a87811f9819C62703A40851
29886A1498Q7563b55167C68517a36670d3098L483j77843C07746b20674B33646
29897b39560p8661d1013A3827M32963r7359A28128a79739k48087F8315c85303
29908C11700M7550j15056K9315C9313i2603j83168C5058c60849P4352j28799B93066
29920C43627C1027M79747a01356j92378j97797Q8373G72759k56240j17660q5703
29930C13156a71899A47979f08703g1574m9981H2832J33962M7083J74130e10748
29941E8550g8772l45598G1276d9948B98849e388r2395k95027r693F4087b87062
29953C06183j9342K2800j30557c49605a23746o21593B08160C9320N45529B92357
29964C02124N5887b56106k56068k13249a65899l0459C24780j54083o6647b5016
29975h4599n25052B7902J53623G629J82269J47762A68381c92027J70215l42057
29985e63869E4112R6766M52298k52125A39219P8313g28932K11410J38216a33449
29996F86058p4042p1475A91091h0349l91631p13862c98704a87337D85774M18913
30006I04687B85377j05840e07929k12587c56913B08986a07463E42757J56650j77312
30016E22095C331c01725a13099E0054e33447C28353j5209A46742o3306L6833j483
30027A18786d72927I0397J41938L12788n0292A41187a40606j59086k32781b02986
30038D6723K29104O2275O503e5965B8151c44540C0176Q4182f8632C59726Q6084
30049D45810k13580b93894Q3479i820j45091f2973H0260L92224j33149d61896
30060A3038f00276A31061c01633J34135C62052c3756k95743d0258D6900a50725
30071d06970F2217i9699j88422B68703a62269B51857j1089b72757k37978G7920
30082b75929C27159a50896E9317K74818d7059A52751b10975h8329C32975E6821
30093A36230K54333J9122Q4455d90447b0749C2869b2311A20686K26004E0399Q0068
30104A30467P2196c75798M2657a61130D46600j38296J35115A41118c61971A57152
30115b54472J08766A04512L00772R4656B1970K69729b23082L816o842A13177A2685
30127E7853M7033e3252n0858l63634j41751K10215D29741k8621r2865j9003a41971
30139b56126o9091B3517o252a50031B98732j08436d4787p953m07216d2088C6838
30151e1156F0053c9595A1458d66788F7462E011O6277b15564D06404j61355C8937
30163C5286d1835J2336m07206i2014A98622j4880J68109a93706A23287d99488
30174h77882b979l6246A56947J16808A23564D459b02073B17658d1767k01492r3318
30185c36577H0302J15461b06192q3227a30513a5126k72898F4796L54942j91287
30195B28451b3602l38006J70445A71167a16665A04055L86261K12414a13353k06404
30205c19757a44201H6690d79358a76828D65697i6993A09867j2115b4648C8360
30216f66740K22943b7377G3444J58256I391N5815g0527m11837A18412a11128B00837
30228D60551O5065A45793e31107A7511a24702j44860A36038L28790O1274b4125
30239G775b45180e6756l26222j02721E03188j80743a79785g9074r8135O2191k50742
30250c65760P3655a31636B47552b0737A2889K1099a30110G4250a74363A12115
30261h12j7627B99602I7375K4928b73836k60441G906g5642H7700M97148q0360
30272E04488b66218B75954b43540o7007J14463A87368M10131R7031A12054R7170
30282B09224a77731k02506k28914h5453k17678R1828C87805P1591B23926a40824
30293B37547d38761f0051j61681A88103M91548B16528b10795k59678J93654j3044
30303b89863b8398H20555I1924K423Q9261a28754l36535L2386C51488p8317J94803
30314D67974A05179K54442j64440g6276j09824o1413a22665D80404l2970L75694
30324H23128J942a02529m03457O6363a60277I8428a10835B51877E6243L1462a72352
30336A92321g6632k30664H1261b39491A68547a62184k01472F81d74006B38043
30347C38964D5913K19937L8772c06862J45571k37075J83727I0427L7217K18356
30357C46000n1550j42283F171a94818F753O6278O5769K3120h8410C34809h5059
30369a80220C50426I8236N1200A3010d0574r5445A2185g2833J0682m8850j40906
30380b51907B43864J46158A9831N4137b49436o6306a50869A28708K59209e8386
30391A69407b92128R2101k00788A17427P3310b62275A8297b0920A88337e0472
30402A08146K03167A00975L31626h3735j85752j21751A34863A75L4663L92787
30412D27625A17650j4856a467p042n36445a11306o6882N018G37151r139C63239
30424B31134c38047j23387L0019H9590h3319B87886L23054e32389i0739j89341
30434b80080c3404C55719A24919L51381A73210d3438l33949j31704K8527J42815
30444c37749D70288q7102l4415k5523f40397J17138J8341L6293b09245C31498
30455B85996J7015o5166A00601e30899a83685O1402C80307k5917J66791j93258
30465C27923M3046a64618j10263J7018a03226G4601J68659L41791E1134K8579
30475G9713c71150j54926J94677a49473F65095k0085H2258N05924e55294K31767
30485c23527B8526i2342A65197a47275C31346a87625B7042O2467b74162M0102
30495b34060m1695d2884A08255J05436L172a42555j83583a0583m8403A10371b9806
30507C39629j66185k2818A9585b73076a0356j94342B92496J18033L0035c0995
30518D7580L70887c95546N1402J13735A28929D5694K04224n6330f0580j79633
30528b40213l27896A29989a47800E93021B12660M6285q6219d63904C38063c28533
30539I6566K58505b70426C01610H3143K3649b52180O9608j14231j02240d2697
30550C27319j56965J54662H3618a35100n54802J71356e581C30876A05380K32321
30560C37701q5224c05191a23541G9027J0821c62129B8956K4787K17524j24007
30570A47260a05782C7364a14110A0202N1454J26621K3695e16185D3443j2298c49842
30582a75953r0058E98968j80411a00480D0910e92031D21208d70163A15059k0093
30592I4966g7620I7365L5475a58916d5401p7700b7211p7170C46570C1284J41322
30603A72606l3881b64002G3515b74110A15094K33632I2240l2150A6041g14266
30614a55921b5995A22784K64306j46852n4567e0709j37411F5971b07672B308L01882
30625C04190e0610A86479J16902L88601b53559Q0288D8986J017J14213j804B2743
30637g4861A0559a84296Q7178A92537k8453k4566J90259c39539J21615j84883
30647d02807h7189A94448M41544K73569C81816F9063A5732c99119e3446l36103
30657c89549g404A77707K87184q7466j23440j01103d61581i4522C00659a19786
30668A1918K84353A37399h9180k00820R6092e1052B29446j3312O5237c26480a33456
30680a41831O9063l87246d6716B56415a38432E32063a0299B84088d03137k45261
30690f48398c14542l41657D53251A75362M7987J83371d91554A85780c44486d0726
30701d7062j43021E41173a73086B41473p6890e7814D1644b55496O1816J0112B86296
30713A74979D2114b11584j16024J26846P4891F273L56535j34566N4424e7220j84875
30724b42095h6116l21218A69154J26410l1639K5893C1491f4807o2472j91266a41925
30736a76256B5087M10500A84605M70406F6798d44088J81953l78594L06516B08791
30747G29581k98258i7086K9142j61989m72610b49393D52301L28162k87459A50979
30758d60695J78279m33847J10037i40B86511L25602J21704A23383a65168q04628
30768i69796M41054N7361B77900P16324j92148j76858b12400o96847K25683M5856
30778f37708a17294C46818K57828k04150Q331B4412a91137l30212J50890a44353
30789A32725K09929r8199j08274b38818k10083a58229m5380D19482j89365m297
30799B25820j8215c79172j94418a94952A62855D1401M45231J93737d4459j13920
30809a58379j96613P0177L295f9161C85352l2228i8743B34261b20303B8245a63513
30821c50422E1347J72365J79516A53262M13983b23276j33019k7272J70177B43900
30832f6805D64596g6266D4643b39770j52833G2948b15775c9003B63407d7719A49496
30844a5037A0415b87476l08350E5604b15161E2800K47864h9374D6200R8261l0423
30855A14038c19861H2052P0442d5393J5598j83274D33907a66950A34389e9166
30866c7719l8946B16368a27937k8747C8956J64992f9387B11696k28g0731c4193
30878f6778k15837g936k81352b8431C21944a69622B40904H2643a36957j31649
30888b68606B94301J34647i5162j04050C13043a5637d77F2361P3893K758J14752
30899B53764e15714b02029j26657J4952G1962b29764f7097J3068B76903r3684
30909A83219B2344e71193b38537j07001M2245B07581K28494J08648c8772j22183
30919a60955A57642b4054A70728j6942a43269E1659b41603D60572a49660j18424
30929b68084f9068j41754e8761A74150M58827k79792A40166h0569r05995b90123
30940B23124c54419D71008C3462O2028a36724j63130k64877J66901F03447l4904
30950E68543j07098j04275a04249D8437d94149L685B85697A38570J83115q629
30960C13056N00072a12967j76338B24390b43816B31461E5320R8030L20506e5044
30971b99145j53810p3881F2134K5467N51501j32535c5192A45561a063033M32636
30981f30397K61266j25576E55793B67747L90694j29458A7111b89232j25938g7679
30992e40437C36864P33666f6354A11445e34596J80478j66529a56110A46531J40920
31002B87451J94429e8268k92787A56432d47308J98465A46930M5272L48854k11877
31012C29179P0888d6264k60425J06974g8189j38095C53690j3520K15610d0985
31023d48284i1304n3118B76268p6718b6094C9933K2731J12818h9374q5634K4250
31034a50758l04604D10166B6390L20090C0508a77501Q4173n72042E1397c58853
31045H1256M74376C0033J69845b48911p4317i6097o9248D90176a26896B66577
31056B77178e2910B00695F9976c06751c5288E0300K52984E0930L146J67982l1350
31067A90708b40500j57631A38629g0298A02991A0966d2695k74009A72439d59957
31078g8724G1130O5062K40229a9288B20281d89610J1087k2344r7184A78146D6408
31090F65666B12901h66193a25239o36089b11963P9015C6136P84416m09356n0546
31100C60650a51839m0657B89092d0550E20642a14203E3283L176I958M56941a18412
31112B72891d16162b9503B92716i7560A51631c60320i1261F5447c04171D42489
31123E91001j6428B79351c39366m4933J20911j31887A39683E8103J35780O6289
31133B60172a49811D3445e81975b36383F5270d724D92521b00542F5250L40120
31143D05370a8796B14785b45832I1108L29463f7541D40828d47511J82104j64890
31153d30297a01295D09195f2128E80868b73061K7170C4046h45442C86996f0027
31164D03441a04355A26255a08476k22212A40116C8582c980B04154b28862D93577
31175A06346m1412a32467j26775e5026D07925q5003j37614d1774j40472k23363
31185d05609p2379a16959A94241K40311L4335D4881L532g2469l70990f1670i80
31197B51650O3728k1560J13302k03138a55667k78089a37460k59778J28988D95008
31208a9012D64995h3438A34047A12b74499A49088b15497B4602c7789n92988H3803
31220a95049A11317O5654O0302J08350C4666K17499c34017J26577q944M9499A39599
31232E01352j54552J11025b90925B96206e34944a80140A10177J50650N06914A50190
31243A27524B5742b31951f1591l08111B9687c5702k0553A89022P9965A4849K9596
31254D4445k354d26989B7035e0662D20956a67355A3287a1121k8457n18244a39889
31266D92747A76108J34581A05914c23764i8672k12776J27955A42290n8144K46352
31276C30498K9346J56922d6232j46854l87637f5015k0860A50210K57121A81018
31287C04616A6961b29709p1042f9600F8769L89599K1022j45781C8922g76284L14640
31298d61644E6368b10507C40472J7774M2878A64139e29016j07517K41769a76108
31309B16840J261K22216k19262q5951c87882R635p6425J30659C93187j7736K8815
31320D04266I6803B2012f26004a93018F5799a29342A48396G2395J91484b21773
31331b91297A66767a72496P7839C01538j08432F2155c79392L8763J12170A11951
31342B25012o2190L86975D2346a47191c117m06659m8980i5043E05191k49666A16209
31354D73749E8333a5972j16924c1268j97390d4385k03845B32344n4876p7693a47621
31366G0081a89995p3205r4383F6383B5416a80858a2075p8594Q966C91905A04794
31378b77415F4914B9376b31791g7671A84573M6957b1013B92278d27046D9076N069
31389E4145b63371E75534c22200F45591g9695j75574C73121e0438F4505Q3657
31399A48162a632B73863a54191C08095g509k72295E1127J7968N81907B57555K04965
31410D62520g1350l76832D0425a81162Q6463E78491A98806d6873B7146e41440
31421a75041l89683K35206F54567k40065k1093K9079b3472j80654l46087f1947
31432A0382L57588j6421j23114L05983h2623k01808k20352J88180F07800B73826
31443a1136B47323C9053a64338j85580a31613k99500B81839I2727L92582k5018
31453D60291b69956f0551l37672N1414B76089a95453B68257K2144N8356d28050
31464c31800A06286d27090D03553j78923F4011J30735c34685j14099a30634b2758
31475B25167n5886Q2034a60125e1776l9143m6200c6508A16401J4267l5661a45763
31487a01631L818k45570R9565m2670F7771e2636D86741R7432B85454o5039a60544
31499h90372b46213k53125E9126a31961H750N19378G417J71211a681j10638C9687
31511a09941B87099K16880k06722k5630b13926D65154d80648B4566h0871c5523
31522C56517c10171B0197c11831a32312E00947b75642E18721B16640b81144J25696
31532a55448n7712B4779a15257k13886A55809J40375K75474B1193a54527A1664
31543i55869d17638J87450A65991N62915A40420m1750c72166k19593a72105j58897
31553c31002A24061J6482J9440P9129m0736b1798o5706j94662D72768c67427A93866
31565a02011H8399b83570A46176B0184f9222B43970K3285a742C64793d45412b10739
31577b39718o3474A52506K97024j49857a27157A00370c97855J25889I9921j5890
31587H4031b80117B78101f7394F0979e6675B6145a15331j6438E4207b26839e4256
31599B56098g70721c58076a56979M7220D08794g5323A90343c19582a51141r7362
31609b48503l32117C03878a44537C42530A14387a52156E68073c28798I8361L59930
31619D58291e87827i3374j00718C65909a05449r5913B26600A08569b73767B29984
31630b2980B98035a65040k08684R8205K4975B54219j04223L31477o8444c2108
31641E4907b68169J02671g2631m49852F05691d5326A81946i1662k48450A13445
31652e56765E5879d17697A04476L78203B25856K7021b72336a4911B65164c96165
31663G17186a11478P91B52989b43233A49568b4693A75898J32314A31632L4538
31673A66170b77962L7842P3719a4097J468p4972C80735D8896K15955L34687k52738
31684C46800B7954d44295F6464a55533g0499F38283B3869M77731J0578c4252m25651
31695d59903h522l75325A89299m7483K04478J89246C7044J27682b55430P0423
31705a85007f5458j06463B28024J13399N66877C48986a62007l37162R6638D8768
31716a94750a0460E88012A58015C4801c71370K5269R2184f1490D85635R5846J51350
31727G32831b5599l6802j43138o43548c81495i1211E97316j09122B37439A09679
31738d08223r6829Q7565M1968B34008r1353J9318J12654D9379d12555a40883O7002
31749g3881B33249J34479M9908K01271C9960d60923R5928L7456g6857B53143O85224
31760I38367k68519B55221M9003d64039l4007k97674a4448C57841L69014H6390
31771d1450j42958p06532L64987J61265e7061D98160j76363K1316c8916k3734
31781f2650j56031l00190a72732B35057J62446q813C9549a41005j26773e5504
31792c66431A40801O3705J29570A55465o5789c16311k02700P216B28630G1680
31803E20656B44929P8007a6978l08630l32278b22663d7272A27952L16063K45206
31813F89221k37207f00932a75239l81096K53275A30419K17734o9441L5400F3513
31824B6373a86917N8978B58131b37598C5353a03730c5899C51587d03096a13394
31835e44498C688a613B31226K29680j31673e4049k08547k42288J99439A89958
31846h5201B81717c1114A61971b84431j49507b3825A78109c4578j957C5875f9810
31858e06515A31259b512k44548I7886a08862F43606H834c07839e3462k10715n9116
31869c23293M5002C38794j18613a5601B22260c29357b2822k8957E2951J40275
31879A93226o6631L28555q5917j23347b99121B05502b89598J38107g0784A63293
31890D85266a35596p3105e4084o5786A19058b94961H7175N17555h7279k9529j74982
31901b91790E6725Q8893a00234C17045A42533d23255A42318h9912k23780J13180
31911b00512F5148K77251o708b68523h7857C7272g7868j92202j216D05921H9108
31923D08647A80833b14951k97550k30842b35410K1347F66382q3508r0809i596
31934c35475i7786m81010A93026Q669M31476k79560g8428A24653b41309k97069
31944e38378b31362D66057M1906j46402F1954d9663j82484j14640j94832A46005
31955D23807J36360G8208E442e07382j9971K45872J00680D33336m1605e0055A47571
31967e43800n6098K1200a75925C27669D1588P39339j4176I4305c32378J13340
31977b19038l55631b13010F2215K22636L54433n3667c97249I3252c11493j43083
31987d54576D37365j62259N1428E0053d25918M9988R6220o9518J73816B59307
31998B63657J1885d6996A55429f56671J22948a78772n9684A87179J46994J23388
32008D57561h161A1911g9428k54679a53238n4540P0308C67007b54455B89321a55121
32020H533a51071e0200A62944p9885N19529A94680n0944L4596e53057b1041A18150
32032A44965F4240N3192B7625e8190j83967r8778a22710N2933E6233K94533F2941
32044a5343A28597b6765k16505R9436k62246P7585E28337k57515M24535B52915
32055c19766K9095j2114B6682b43041C06232n9849l8451a68766L3339C18840b44089
32067a3806B13779b19150D44444c7914k65276J25769k72437B20124a1759B63400
32078B53836c50895A62676f25732b14988k18088L6797E81750k60326j57509p5723
32088H8192c27082D5232g07423a50740H7951K8882P03149A64450f6931j6730k13371
32099b97032F4162c04988a39111D69090A16940J50861A16598g5954m460I87M4667
32110D5654m070a56563H0188m976K0305c05919i1056a8411I0844L27974a92088
32122A9196J59699d6830A85741b91874B36755b68858c5677G47280f732k18994
32132b25726p2749A29907a1753B65111N4886b57715a24318K2452K2810B37905
32143E0093N4928P0178G0642B0489d80227J9320C51187e7857D25871j86629L577
32154B42819b63149k47826B0631d44445E24820j96793j58505M70700G0017K07201
32164B77218a59265j93183C57963a96426E6447d15301a80495E4280e73162B28644
32175b57043A35598o958a44738A28420e53877f7033j54162R5386A20723K40646
32185C61369B3281M14326A41562o1371b17165l16507K38364c8580B97090A27081
32196C25387j1610c72259J62212j41774a7145A39145a39988B85563j04655b23148
32207H9076m135A4670J41923A3141a13284m50522D00434a76145F8523a65365b4881
32219F492f5237D04254c7905D78087A66314e39439g4700l89035H2073L19818A86827
32231B73785E4683K0124a41928k57153i1078M1882B23548e1456B88611B6191a97352
32243b81344R2053m6895d0782C43306B271J26815b19838j66437p0764h5469E0045
32255C26817J75949O2426b41492G5939b33763l775b5557j23373D91930B41641
32266A71841b70641m793J07073m67237c9059A54956M48592k41929n5883A03013
32277c40152i7059m47761A2322M91018k16469K55709e36974L2240a87656j94336
32287c81992e9389l9132G66022A71494i5221A2989b9707N921H0347B7608M00125
32298D27733j06042O6345g9931l66120k1666J38744F240P24970k50251K20154
32308G01113l24556c19927k30255o1208c3540P392B93112N17913B19933K34873
32318D54806b15411Q5993E2277b00251D35383B945L0400N46206c48350a54082
32329e94375A46990J23893o2402A00410i3995A1687d5135H8316A7126M49687q0033
32340C86780a96542A9119b59556j8818I1420d20986A89382f36198B41092a29601
32351B27846B5189J25806a60182b1202A63730c6630l2707j55377A47250g4772
32362A30414a01562D5231a79076C66056a34433d1259k14476B64176j29978L2432
32372A66630J20958H4782b61790O814B3218a81535D23969H9974f29861A69518
32383b81610A04454A9277f0533B64222J86990B22222M7217E0968J27242f4299
32394b25343B74423g3165j1036D7555b5019k66410J5695E4791a23045k1212A49824
32406a01034C06763c92321L6433c4208j89639A20424K89673i8177A2443d90368
32417A63929a31021M9578B08278E9994L80308A17038J62090i3684c5358B410a50682
32429G8645b89354G59581C50061i8980r5151n17964F7198K90976j56711K20072
32439D21535I4108b33887A56753d80078A89934G0195J32930I4322M6989D9868
32450A1520b95182q9713J81449A54926g7016B96904k4091A08616m5427R2937a73914
32462a74964h5140A15752K32714g6675D7738e4536A21952a76149d307j84225M6760
32473a41772B29075I3661J31215b5310k53265C24510C6532m079b8554j40566A19824
32485d5513l25747a79884n7839D36836A68499a10613B04429E6160h9513j90223
32495b79736M6212g2451A34928c49734A06203J70735r8670H6154b77645j36550
32505d14195L9672a35012d4707A72535J39279e560n1369C840b87770C9960b1740
32517d4352o0548F4924d56251A3733b84871L4533c9902B6215M70188A32857C5376
32529d0153l28529R0378k1392a00551E30414B18657J24474e1170o5300o39965
32539g56435a14702a022B13035m8074n834L02396c0916k77520Q7202B11300a67015
32551e1279j13909I4425K24088e8378F9624B8833a7123A41315N7275J90063a59157
32563d88814j09629K93953H6009D1970P079L08702b23626j9810k3482a04780A38901
32575b86154G23044b04056E5281K66678h76222B41921d6409C2145J67359a85167
32586b4607j70713j1804g3817k2579a6628G3595K89425M9867a27024L4955B56677
32598a08066D3092O9011e9102B13902a11742J762m3277k02906A95947b82591I3478
32610A11041h7942A86136F6875a99420L4806q5122c9985F24M41030j28460A1502
32622d83265b04972B35048d2132D58009c46699B1443d84310K30243B56846b69558
32633A72186G6118J68772J11389b17691B91924a66378l03496h490m12453f1156
32644d23380A86167O791E1257b61649l76610F1375J51786a12324C2281b21387
32655B72362g9796E844K9160d44005h0417k3726j70339r3793A59332c7439B73725
32667a32359A62186J69058d3824B64453a00457n674L6122n04248b10789m6354
32677b57143D51194j2949A32596J17573c71874B28885e37687k06957a88400H2921
32688E63143B09085J90861A02108e3555j41746m16906B47838J2686K42780j2577
32698D90727f78432c7323n07661b38608A86421N5337L48526A42973D3957M8575
32708I2532e46285d4492k89728A82190L13190Q7774B20970f4885j58037j60871
32718c83793m62128b41128D23109p9292M47743B99395a6053l07859k63072b56014
32729a72184E20029J10318L07272C35696b26906j40001m96774h1571A06801N82790
32739F89591K9372g7551A03808c41353m38992d8883j55964E90638k7255J05371
32749F68754r4214e69171J64500m58133c66886C40635l243N06943A71591P470
32759A79061d49710N626M4536J06488E0916L74779K9363j929
32767D53129
$$ Imaginary data points
##PAGE= N=2
##DATA TABLE= (X++(I..I)), XYDATA
0@@@@@@@@@@@aDa7F8a24A55b04B91c79D53e13F33g67I11a050A220a445A642a892
30B209b499B869c242C663d170D687e279E904f638G389h236I133a0222A1317a2503
46A3787a5235A6861a8591B0496b2598B4944b7529C0393c3584C7246d1385D6086
59e1605E8091f5862G5243h6941A01940a21497A47162a76007C42854e436593g49670
71C956375O59684A130039d216549B739636c141748j693227a193288A942532O315586
80H258118c530390B656308L341336g125910b793468k783873B352690n31518b675857
90A0499525B665607E05838d508474P099C534995h777468A248281N542743D72653
100A836079d346638C378271a368704n667012B726728j033770J221090b308627
109G33543M934087e832991K374126A847595q83260N284a426234D794999A929846
119f263916b610953e8177A643691a592540E38149O985608a716112j669902c20198
129F45371g7681m682853B871804Q71276i44312M53140A352104J073735d960100
139c474696D082156f5547r90651H22698K924784E19655d652251a013514B527459
149h7764k953661A795126K250993c192511Q1441I62600P55530a956937r48143
158b905080D400176B051187a925484R13606B152100m10794e698976c21963D605009
168e58837J56679C59267K948645a618106l890734A888298G66063a513296k21609
177a734905B259436K227717c365244i32244C210418h68852k369449a183377C636588
187A466038b112072A105034J652295a753133k545376G8798L171039a599258q94239
196b493497B389845H06247b252049O32286B302376M3735c009599i63668C267588
206A174430b512681b97836C526359a190703k885787I00551K249190e08631j634384
215b143015A237528N83795b562316j072158C190663n95779a677149b40565B008316
225A439810c697063a573476C457151a632889N0245A3804L766249A401023d061688
235A947119I28279c530335J535654H33345M065126a128314j54572C660118h49316
245c027057k80779B025299j81377c712952A775206J750172G0780b429042a080777
255B568631b377034P8265B934083Q4279a22016k788294A243145l87904c944202
265e67662B509572L79058b555195a244818C337327b257333j77831C5584L637553
274C673137A409093b886465C045733j441056a853394l28569i05273C147439b379988
284a028808E372468D68526a341745j954028E08969j25508d458999B580736J133865
293C714601F21141e89987j114713D108434b394687p74450C278455C78251N83210
302I61461b630430A747805R14655e232507c54052a13972E74103c06918j392598
311a699516F328124a053450k009197G44636e09255A424981c175743B342774J899380
320D242154b685109a16890l74201A701732a172724k716984C732154C87229a777749
330E45001J181873O3512c681563g16194B054539a620156N62530F94622K287751
339B982373A6951c787178A503837G35437a944100d59719A320918Q71380a982315
349g66010B063560C24793a446476n96523C197834E97960b370590B213123q40040
358A373083f86359k748953d82922B226520a677066F75293R13880L31318a016889
368d181632B106212c59306q15446A241613Q56439N97238a918973d40396I43657
378b567118j84466i56451C412866A534507a292344B536659H25470c229189P33307
387b495882B8468J651608A00403g2357C400339E72852b305785J068070I73440
397F31631b677915A159372J294777a896623e70879m29094F82985e61600k269938
406b831538B520725n59478f6190k96708D30162N05503d118725c01284C350384
416F8916J327890c64342G10551f0015m344197B70320J374315g50157b21229G25965
427B293615a583123n62862A892121a215032J78218e8297I37339K447806b208597
437f16748A092501b486956g76680K752C104779C87982a807977B125435g66962
447a88559r84411c73891B693810b003083B4478J577964D89665h10510r50414A601320
458a329656k13016H37708J78086J036512a429920O95624A163102a850129g78274
468D62915J256141i55095l44387B186059f29433K78713n21073b42333A578369
478b311974C21815J807380c22254r6276j011457A926264c01466j285674B784287
488e12057G41094a306816l53637B082173b854364F36106Q10619f29715H87770
498b557738B095481c84085j758777A892421a646111B293054d11300f6245D024866
508c014050c07385N4924q19855G01618b131727C375925B53248i87184A320588
518a960621A813696a441397K41598B581744b155857H17242A8194R52575N27868
527A498637b259468A860139h41207K83729F93912h56841A861351b041275R12227
536a129048A051799a180645A134075i83187A146284l51225a691937A721906g32318
546C40243b38080p09239B282109i46059F72287L65354e89415F24635b769277H09601
557g1680o23331B194246h31066A494016i30381m78493A932342a849721A242128
567a870j72142A336743b002005A407511f25784p96982G49759a425710B567085
577D73987i4120B402876b429011c83695q43976a72861B724968a70928B407178
587I1492a078266A24953b916638A655404c29902f8399B320807f36618A387798
597A29090a03325G77054a771113D71962C3978J42689J166576h13975C46824a236480
608i48273A43423b1507C61447a43169k71607k92434j56580b44914F24081J08101
618G32182J39669m31483b59435J07479o14177b65090A63310a85396G39175k47987
628D91188P1205B10026b67188n55324m61312c89617D1342P21621q8342K43097
638I17718g6941B7592J47883b29590C55116e04369o4631b0460k44138D41207b02648
650A498434B16451h58365A89131g50559D66757B7569J31914R9708i65378c48913
661E29852M3082B05595a92783Q9951n50606f0210j26582D66128B8880c66269m07688
672g73957L45606A453158c04895A030939l09753a613218d88981p50201G33435
682A3435f2094A869291g20710A23770a191976M93636A483255a574720C36891R73064
692A309955c09972A236531i7779E55769j05016a637418D63785a24928C68935J11632
702D80567a019922A268928b266700J108015B177867c86139A172334B3439d3097
712H69413b226061H10981b98840E25949R4725c18487B890680g33198j67997G78867
723b118405e9538j282617I10442J140698c15391I91368f68837b4239j130819J83016
733i72042B860555a7195C1270P89785a43599C22659a161766C92409L0231e21200
744c77316B72044R13297f37826p8511I00852a052164L02679E29924R45613m67824
754A007713a077814M31117k32737c34875k58130a27920B867991e51572j42171
763f93743G96436a628230a37085j193246E34719J072489a010799A386879A66098
773I29218d87150k067075A839919a823038h44400B523026B3484J672311a685229
783g10592G57813b017229E00897P8623J412918A37788a938133B152042a098811
793a553565C95678a88915A116202h43137G8189J078301e42962p96007M01217I65204
804F10043i38005B600069F61600a302902N60999k11495A212325d06817J96277
813b10540A718879a11544j210580l2117I63498c23770j531281A831011H89800
823A74949L70888b55951A099459a239553m62229G46793J131834E30154a87290
833A513394f93006j933999a051908B10828O88650d66377A26204O88737c78821
843b029438A33164J875797d04645l5996A531707C75415g65535b20056m4196C06597
854a125910Q2061A829876F03720d97410L4395B72641e24619k175261A244615N70615
864A815230i3028H51661g72411A284425g21960j024490A816067E73585c10255
874a117305a58366A126520a813815F21916O23127i44173A96108e27321I60644
884H50835b484253E70446M83135b57000E03230j00041J618273a435192k71711
893a706903H94450h54021D20688a021635A339986K35315b163637I39909O2128
902A002037C91227c16444o19190A822160a784311M34617A112590c19626H64316
912b000294F31959J099049b127913C66304q2234d50887o77689O4852C012420H53748
923A52024J097380c32788m84710j653361b05296A905146g45580b98030G18188
933D29977a099008m70623A389678g3180m11015k09676I77105N83091a120860D28153
944A240423c63910m61492l2722B084052g73479n01183C08729a583645D70669a677336
955A427915J782703a581626I36474b98145o64549d78496j188147C075734a63339
965d57699B223100i586A437821b951473i30605A004067b497461G63891J29790
974H93681P55284G64399b125813A430522g29277m45814A038749C77273J438566
983A815839a792994f10097A428803a510030e61715E8624J111565k50763a676097
993A799371D9895i85120l44559k4860B288838f54873I17397K362852e23036k52018
1003g75054k649904a48535G4872a284434B431555j175250l72439e48529m66205
1012a014734A058096a947237e39335A150872E03976L75620g89930A482426C74834
1022a917160g36047b5816A071613a8215D55004P18747a426004q30508a085701
1032A161025J75256n65492J885009I14808a520809J77008k34131G00785f39284
1042e8616B077297G48995B73260a554765c66924m97956k081660A105131O28718
1051A733849n38442K81804c56965E53582a882380j13486A127605D78857J068251
1060A547108a48091C85459k2551b806273d89444E65053b64522C60880N8583O95556
1070A115019C52039a405676b74149j39394j07046a69579A321620J285799b59353
1080f81489G5194a768643O83630c75671A362656N95418c11651B94995a742p36803
1090g38545r15335d8797A203501c54340i9346F85006B25389L44305e48915O1383
1100d87532F3500a165007d95846H42258k37530c18843k85538C58322c34196n27185
1110h61381I81512m11277J85797b47367r90265G92560c25799m17673C45469o1487
1120B83982b33206n06536I53028k23006c57967J78384p67410E8614K70857B6030
1131A470089k30500e23187k56506A20341a124133a71261G47735d75651E06527
1141f80580a83526A037272e36493b46227H3105a9705D78539b30866A449252B00757
1152e21667C37131a496870A30429J40952a21549A217102d76607l48719b30717
1162i98443C57830b74020D93509L6571e67837A403894f50094F03112R086a790625
1173I88415f80213G95269J97693d63055C10865a743374B07742d18073a76558A303722
1184a090920F23215i7538j115653A106014f03045E18274A31072b876C82326d95523
1195G72177c55425a56543B71182a814547d2177H05127a2132A229145d848l28688
1205c33536A03856e77693B77888j30292a40928k02001p18990G75951e16304B06295
1216H79321a045269a9303n44121a25901A309889D35612O7225e63605B51751a089100
1227d29106A635675b31009G49132d92408R276a66073p84981C57747c36889C82508
1238f34098A56846J644496b46546n6572C99777g38929B51607P9117N15699K45138
1248A091561c61655o31209L45230j68983P5411j07942A645409D48970e97610G28127
1259g11373D83489d90594k67065A525697f99417A91701M39461B37012P5327a561597
1270F39835i13525j1814A109300f7942I55133a519951J10120F87512g49310I4920
1281D18378J346948F83100i23927A405503e59302l12811L39719j56858A070974
1291A06239b38926A718236a6846p66580o86845a12499E02611d87061A294405L16611
1301A611016I013f7652q95650G86229b91818j286707A491173A69891d3251m31288
1311d74539H06779j94523b024746b53464C5196N52578J9593B39620K324857i85733
1322b492215g14955b59972A572594b02950A962774j31223b348706h16195r68610
1331a784805E52125a81692m87652C251190D42925B05759c80617l28072C63015
1341c210095A87709K331790h9777A123459b71855C18772a701057j598325I39940
1351G82725M88788l28683j95408P44711c129175J426239A124373b22888G39840
1361e36341B603930F79539b900596A85013a429758N14455k28867G28783L518268
1370D247051f01854l05176D14448a387304M51237j150753C041951l89545e75714
1380D36830e83274K26264k278529i56749C119257e77640J21544D15385M652c09522
1391c369249D65304L74077a405948D75608J350567O45756a615663o42426A212915
1401f82564k86345H37413J623580o90371b236520b56618B14037a459579K47271
1410a212308C26922K867012a009840n54315A706490G15564e08291j373576A642845
1420F61036a913617B42105Q67558l16687b115817h05518B454474c40846j452699
1429a793545G65971O86085f99120j884771A133792O63361g19257R1884H21370
1439A444968a865295k23281B267516C3999a905881d72926A516281E55206a865105
1449I95773J072851f36180j272928c04717B512120h76384j136418B208746F31264
1459a386398k27207B041882m35038b308042J149940H71722C69073a410350A36052
1469C614483H3993b011079E86428Q41996i73985p33860A368405K62393a279331
1479b220875G75102J305013a828472L88280B255336H06436b680978E27263J891900
1488B419163A32824a847789c93806A863090A58350a467643A946221O34865a275749
1498c139319F88906L50903b260194a21487B093489m71433a256864j87502B004075
1508I74541b533281f66139B462534A69423b458773A119318K183584a643451o36640
1517b280091H99475K15636h17676j358640A488268M83597b371321J103229B593045
1527A333868a826608g56772B927418i33777j798654F0553J422655D57730b959834
1537I15593K150228a648628N09273A121307M03025c329340R12817C528473A039003
1547I8682e77155A751138l56176d901037B49834K007856c6509k127267c0995C525560
1558b126759Q6384B194990q58384h97893j847040A577457J268172b541200h00821
1568B607262D65050c126813d58327C393660A60422b880998a50138H41590i66414
1578b617409G60886L811351a196267p63290A647554m78293b074823q1194C266218
1588I27030b087704d12530A341098N20270d277570e15865C222736a148401q51615
1597b000016C26096K982331a574626j654459B175426A021354A33555a329890B409666
1607B898183c926806J758771A923436G39669b341966d69705C522021b28537k645898
1616b874435c4976A837752c36376l028894I17094K699448a052750j171705B344669
1626B090198b857720J117319C391765j415842a619268P45128A263636A30055d445181
1636h07775D689907D26120a365711G78568J540344a846333k136357B055763J61577
1645B217340a200394r1324A594593J256353c331330J161199B803301B92b719300
1655e85485C704634A388638c165976c6998A470347a192320j856900A304906K864017
1664D168923a381227j704718G94465N27988b959178J255887C453816j660912b573397
1674a716410B212342C23624c459718a10118C542965E33703b537327A401704J610035
1683C011739a833466k138601C60864J846148a400586K18751C326098j225558c014803
1693b772741B320625A063786c154645G20093K807181C70810b506463b31413C433460
1703h61655k425070A241789J073109a389899j451684A843458J003797c295003
1712b263785B722953A046237a525057J58588B925802E73300d026471C97689L065270
1721C462959A225270b635522a1000B517532b497800p68306A632044J192610f44319
1731b512801B223773n29595c145774a340162B043005l42231c176600f03672C750948
1741d29837j714332d23953B273506g67359l740412B200394N98824h88352j200761
1750b089113G28617K228205b755221J283882C813840A029274b377767j6273B259231
1760A026476d013250G59627K314149A77178b569874C50125L354089a834673j140361
1769b975034A601404P02177i38373j201481C918596j936003b967994J055130A191786
1779A483574c281116d60114C860803a34144k839220i60727C057473c58299l050955
1788c409254B512813m338a742124O3347I04098K295617b693363J64618C270335
1798G62902a184654J70278C066851I08904e757351b60856A881203d41266o15027
1807a056293G09247M050401a921805j158154A538667l90022h39673k346097C029230
1817B285420b817019C49059J198008K50825c494116J238824C730539f02357j094819
1826a697176A89895K138428c95301m287298B464063O45695f46072K42184G14589
1836B049311c075462j21828B848346A035200a978598b25234C355882A094890d023905
1846i6825A720847a781325r63590D10551M350316C47896b345201A926274G09227
1856b703533m83308B207238P40605b809196B7268J599645F48279b689578J050776
1865a638802D083371g08518k117747C38571J836968F15353c481798B205059M54520
1874B659579b522245a029303E45487J991388a967450j147209B413711C66607b137750
1884e73171D207526A417015c454534a18221A549800f17174j740217A47551K524164
1893B671715i29875j654210A377464J247295b393087n75095B326595D95378b540375
1903g20098B656375r18161b423577h82755B621834C50347b928415B04281K074496
1912B278777h72520k561331A484746Q92305a489623r503E82392J128294a911540
1922b014439C259863j514313a986522M91043B005411H87432c531762A528103J065345
1931B593448A61820b383416f61160B076005b064316m18109A036200J232648i65050
1941b650231C388409A599243b204538i19248A83788J170645b271012B0824L813237
1950C834061a0151k539165g58250B243298h34321k015722B267213n34984a605575
1960b254244I66006Q83927i32505j73317B224717r21295b655639J108384B270197
1970i0694k576838B09151K139817E12460a510016D37133J608804a809617q82826
1979b692443F09655J375996c40278j427636C026210F69350b553749b30328G20893
1989A725782b402196a168824B823660f94726m51545c08644C195503a4338l356405
1998c370743B055429D59745f81237o62541G69375K277156b040830a006429B113269
2008E69843a720669r44667B240710f51011j599745A734512k1382q07155b529126
2018f99053B022878a257707M96786B022858k14296d69849k400574A942388E23003
2028b175406D45978O25900J25560b454896a162839B202891g96316q55756c55786
2038A983372G61922a821323B254060A058748b012995q903H400K094528g88762
2048b63607A623390f1826k135607j49478A920661C17045a233882A885960l05537
2057A580423E76395b239604e79298A577316b075187i67912A138185J242549F98642
2067a817657A812794h88270k089709e49659E29122K055289e82401f1227B429501
2077a354403k14524O64396A731961B92119a765838A673836k85072a097754q5157
2086a182911b42201A093569a669351Q06671B609275A251643c93849j200365C23739
2096e28383j871214A123880J044772r02058a161695d95399A421872b035144P33829
2105a301315F50048N6356B50186a387911B097210I62060a433999P00040a2889
2115I22267a813184H83868J855709B33288a245574j71828b33115r62541k64800
2124a460456A939713k38773G02164a667016g54814B95699b409502e8568B088745
2134A603310F80228I1724J854592e55356k018155g19903a75172A52578g77496
2144F26110K083674a066938m59885f35018o9146B43287i22233B553443q86510
2153A666933g77212a37091k37980F86537a149998A13667K039679e44371M495k14158
2163g54034D66438h52371j146365I48605j86356l4778c07669E73888k71410b688095
2174g90342D52233R82982k96240l82371R37444a580123o4815J39102D39144P30280
2184A169424a187961A075010K93858f83342g413j35619F06224i04240j57901F99644
2195A23004N18886f414F93882k5107b214925H8049J370963d54279I18746a138797
2206C41996e28725q76655A780028D49487M97175e78745j02779B96124b709898
2216D14776A44773a03463G16813a422076A116104c40649r47385E55878b80402
2226A010394f46406A179639K9797a353951H9179a057408A27262K63577c73134
2236I70579c95848l0461j022366f23535E27095a108364A363026m30377a74785
2246D50718b62057G91677F9553B3486L50683D0525O74589d42161B71704q4951
2256A86753b097942C46832E2220J76420J271776i19545G05496a088779j13697
2265a202476c18768p5109B608222a43740A007689j94772b217975G06569a380467
2275e27567A002836i49701A477607g30551I31441A64752a237574F01080b609857
2285E30969N84526a11757B319539e7953J1276q10247o76514b5173n95061A452763
2296b60465P7548I39425a829559B25021D3129h49002H36609h2602A17727L33434
2306D51161a5429k66521o94503B71676a046639G17891M60961b61188A159187e36876
2317a168043c10728b7929G75929k24269Q93771p15506d78121D15114a953330B70702
2328g38670l86132B251248I805Q81452A5864a250751c40737k356285A226156A84400
2339A421070R49548e86867A310128a913189K94678C26446c16060A437538E9246
2349G24390A37122a839975A94472a551219a6005D39425a89904B145581G82247
2359A02326K42978a238536L32992l34649A026878L05557D24044P62214i71849
2369g96771m22127k21928I90809B17521j3825K25531f12088a22996r56469I73473
2380H03536C84659K25864g6599A033478a055540l9773d3944n91300C32386d356
2391B575995H61639a048879H920b155687c94007p06902A33654K347821b59666
2401D10286J57296a21610B3073a837251A078668f27939n45234I36102A0922K007403
2411B018325f29425l22869A095124g80738J15810F76775J25591l78632a239786
2421E73926A64027e7692E24882c50112I65326a127934j34723A123321e55409f1746
2432g33173F54749k07208a180597A083832E32303Q9878e55380o10129H25600a019862
2443f24710A048186C52644a85702j688751D84520j69006a089723A717K49195O49542
2453I00454h58343H59440J184457F6567d88635p20639F23468A12715a442294A924020
2464b32232I8091a185414p3706A465983a368120G47552N50448a72374A44011a825102
2475A066819B15430a447604A561542a06015G80299b98873Q1582A840358b107627
2485a517564d95663j74746A128149f23605A537704k28054a947842A27946d93225
2495G19539e57306J20620A986578d88365J24048A93357O19796C78211a826598
2505B16082o5399g35983R7153D65280N15907a489523a27199H64613q003B6730
2516i91853H83003f62542j360977a30540H44557K53537a106901E18643N09905
2525A028548a429332b01385A09128M17895f51875p41690A692924o63191B25442
2535A71885j998L24822c172399i14837A296801e78434A052669c09618A182242
2545D62051b266047A431629f8635E4647c73325L9499B360735a252631C55903J413347
2555A769250a482892c49918j340119A312191j60724a709262G55422c5149n8985
2564i4134j143896e6307B757049d65181a92692E06758k10704d70955j05670A241759
2575A198848a254817e28679G31374F4608a383467b10528E25241f24132P3903G93576
2586A764954H35301a407485B06906P3553f58937K46705A390315P61400a349579
2596a67714F05674i64329E69547a449563A322260C54120b061612G93825B37072
2606A067585h20859G1986J623567a767672A186h1541H49542l88485b219696A310897
2617B27231g90364b55174F24910M37809a992706c8891A407401b53502C36456d42011
2628E31754I1503a740005A106775N1173a97349o61614c26101A95048a820860R02677
2638i18183A265875a59123A85e45757A089333k07531a525876i6089D83436c83711
2649a493888A093381N42151f93799O5936K27369j95901r3104j61099A587553k39297
2659A348256h19564j85723d0574H45010a440171A534268J33624e65834D84244
2669a947529E93569e5404j628010A425769c87797E19354a050652C54301J116218
2678A470519c004920c05053A98761c36967A912863a52995B319760C44997b340183
2688g46891K33273B18280h01523H62790P89093g67729J95769A00900d53646A52311
2699h96096D0331J248290h93464h909A082780E7962i11046A14857J409163B24267
2710A40111b73769n96701J32286j132834F50045J284059H42466D15424j81855
2719B33569J19612b083742e81570H52100B05322L30986a51261A357626D47522
2729d47725a28623n19687b33108k236787F13349O59904A64133Q44573e89107B77419
2740a231627l8347A724495c11230G82362a091940a76725G93748b446475A074215
2750A125619d03260C66993a050048H77453a21972r27015A419719c12778a42076
2760c44388B75516J676057g39513L58604C45187a581815a22305o40306F47868
2770A775052a234612E46199C6574e8094k59162m3656A490074f70009H2763P64247
2780H47010B45457L97228i63969H5992a30586p74577c9321C24620L76279h18141
2791a42809k01962l21336D72594A19433J578491B56995d28381A41603e12730E2615
2802a100500E11635L66036d32531I54099A30432b9844o51362j373536b20622m7439
2812b68061E67668Q29150F40997O01104a337998a57070K1433q51682E31628h5096
2823D62876A28913f59960F97481e52916d3826J8060r05222G35665i45400a0151
2834A168546g19247E98938f80345A45838J135410a34537A100631b18785p53778
2843i72563M06821n58704D10000J38447L57108O139D44450c01087l31366K69285
2853c63168j22663a01524p6511r790I31628B69587R33039I9015d55523n4466j001589
2864a511578C75064j07155M7006Q74045b73138G68070c40539k99538F59642d78373
2875E50929b42077p6888D52760f82285A71432d80666n34303E17911b10756A116019
2886G05701e37587J69736m77550G8687J14327N36634P49234a33964I4214h75634
2897g16044B17142a369551C19487c45987d9036F54615C7145K57749d04202m64092
2907h68294D448c59206E17865J48298K04712j93994a048431k56720c40782Q7335
2917b53447G63603O45993B440h6946j051273k6465a7110j64770D15622J14012
2927E29634J31658B71709f40130A024408a96503j236603C71567I7329O22899j1011
2937G09217a96144I48327i20392p74681G9765A7776P78809a03765H44834N8557
2947I03391a682312G78453c47990I0277O65962a498652A211456a41631j312975
2956a454606F41538h3019L4706o83507B79993N11870h38513d1040j52476B03762
2967D46988h06537A079886J25312a160613M65047A42425b18519K8354A42140L94490
2977E36630k17564a322397e93791E68074A93704F3788P70691Q32739h68986k08861
2987a077847F23085b5843i306k90454C52030N11381i93495R6106C39023d82189
2998a662765g37923A066341k51972c79029A415426D01057a078134k58609L94962
3007i41781A674067n30151a08531B278466e05067j679468l14278c00071A064282
3017a582832A677917l11402B96536f01155j679792A320432h91070l97500A905704
3027A878339m62613i36853F86341b09557k557757f46336E54705J538585E73131
3037g54203G78895a086622j446463d53419A869643m69519I6612J412965k61352
3046A248225g59166j657989g28076C50455a99737j81976B196664N8556a061209
3056a846467e84756l93647q53022A109133R46614K01944b83881j183184D66439
3066a709187j012389A166240P84518r01299i57122I88021l26177b593301d87776
3076a64023A348873F05809f27821C629532B3462b380568O11964e39225F16539
3086a706607B067279R55165h84879l06573l84405a18247j027313p05985B818585
3096B194414a26052n13067A039517m96082b978887a080026A472470E84890E944
3106F55957J035611d67463l151624e46002H39858f48168h630B099679j36990a097667
3117b225456E28180B19150g51994L54868B294565l50164b080520h01966A014460
3127h32054k001687C32535J932751F75496c8893A75506J364164a939347r03132
3136b842479I93195n9592k15906E4581K112899A069445c146407c30321I61219
3146E63537a155683L46860B619217c32677k389444G57799K09699a31562j635662
3155a767224A322837J389211a619363f46321G47762a55841j228978n60817C268245
3165A866732b286098C10826P42590b33125k237196I0623K515702i11260n69255
3174a480515I34047N83504a97964j670487A257805N87625b519479a109683A362621
3184A010765a465905M33697B056877G52304b035153D71501K042362A24491b363032
3194c26720B272818c71900q29262A973320p29955a561339j180712F45132J428182
3203B073314a450826e49308B337431D34161b807573a229403B322013j059450a787372
3213A458770O03897d36650j781573e6123B015805a917685l64571B299233l58716
3222A940517g69461p42991I23736A87209d087707e92429B845008j191150a10145
3232a52978B620612a281876k573853H99599J001619b08432j303247A473469Q01859
3241B275328b307902Q4035A026684D54279a614700K42760C269547j507067b544402
3251g26701A704850d48323j698747G64500L277805C37107b920886D21917J87685
3260F09602b426391M48955A775901R99739a205962k93469B264998D85419b726069
3270a722071A646721o30080b452818E66362L097255a04608k263398b57458I05439
3280a063860j602702B027637J285738a893040J89979A062287M73454a567961k6501
3289a594462C699969A66001b347410d17319A660362m01744c506597a66897B615555
3299a299649j12538A400868K035618a849960j764673A037944D85936a395799c85686
3309C343208p83509a966672J52569A812871d83369l279586b64265B279045d6580
3319b023358A062933K003340a441749r84424b6101A780606a136918o40298D178426
3329A692057b522560O40082A597004m85762b532053C07635K368262A42665c232320
3339a185863B233422e78108j970460A570605J778423h52457q05031B113584G79876
3349b167261n44225A842280P05791a767765F16623K189691a38066l797549J855134
3358b080481B629744f05766j462810A975618N89589c99282k053912E81823J616889
3367B198712b087409m07730B893449p82192a341472N91745B206129A076687d154141
3377f50164B570364G16761a046167M68063C147991a476682l097481A794957J61029
3386A955986b05678j131660A379515P85670c200411a498088A086206k78457a753140
3396b047843C674390A630051b822499I13427Q61992i25058k335497a20453C050270
3406a01750j552526A984181k41564a935623j558873B181982l04298b950946b45564
3416B026179I74086a492940L15426B534569B94970b430399I82949J833670D62445
3426c292133H25340J317139c027496J154464B179620K93149i50194j363602A945655
3436G92730b819614a283845C198155I21144b506131I02700K653645A76341c051423
3446B45795Q02970b101714O47893I28956K638653i67759j925617B243907A05064
3456b606972e80833B626673m19931b678462i57648B740580c02054r52597B04971
3466B987650H4474d419972A539272P24505b224587e68741I07137P87457a618733
3476b205850C400396H74009a627278J98151A928708P4605c551500I87132K241628
3485C228760a352698o55962c33519B908912h56578k113216B086764o98462a282751
3495b088477B192586K55460b604592g39063A809279B73000b236945f86132C078252
3505F89609b709393D86763J299581h30756k075806D81458J854808a725090M58329
3514a266761C032070m46016a617254o47638I40369o591b354134g7247B952795
3524A265032c369447h91952B034761h32194j359874H63099J983893f25770j521196
3533b146966A668320M7278i45551j670593A930266l14816b635113E5807K022921
3542B078728D53933b828365K67170A957782c1550j693900A968815O29741e7350
3552c927278a6450B140711a315640M49427B495291m45192a212503j211733A538074
3562A439839c616481h62006A931198H06017a672892d29375B692987f62517k269997
3571b932514H39901J045418H20864a453324A640569K04112b600655J36342B017252
3581A958439a395390M83752B419299D40220b868330g94488A730191A6919b322472
3591H82615K156449C28202a973210F61935P60612b007506l86076A364700J007681
3600B372381a149696r5283A843916D86191b066629i12166B717977F08873b608379
3610d6595A903213A91093a687945A100248J449758a375514j416062G64798L53768
3619A118566a161404n09467A611886K3261b149618g02044B687420I64631a276157
3629i60948A537263B3643c136856I97444J168165e79368p16724E0931K622629
3638B673560i15111j612424A412053B15459a802021P5071B104742N29706a351742
3648a08712B166625f48790j274744i15738A897810H88873b715512H92091J280870
3657B172961a030961j92101G52826L04018a650478p44310B077935I17733a004770
3667c96886A170946L41026b221016a94408B738812c60746j235551e34246A516262
3677d49586j391200A733415j78232a083981o44002E89361J253294a529992N6298
3686a473694A767581E35576a682919I9917K219985r72862a913296c12183A139467
3696i30872p15437B08617K414128d14043j736274A494167G40265h41950k37410
3705a079360E40315R63617a660862O55943A935932D81379a034454J63680I68629
3715G2417b162562H36570J319482f20021q76837a36866F06080a6290j464705B564054
3726A910321a139886L0273a06456B28483b145444a039143B193873F7227d53069
3736E75383N36529C38589b679283h49492A577244f32541R5766B431053p38678
3745A692375e39311j218747B37341K22068a471183b91667A185401E15055a827926
3755a114505A991933c67877r93496A579218R5135D540i36310I2373P88795a135106
3766a489878A197720J026040A65594d91154G47574c26204l124373i65586I01349
3776H50205k30570B02099J590676C61017b092521C50224N58388g9741j059193
3785a138934A189146M05926a104333b96462B28432c06323n69119n21490A711036
3795A036676a195663a53482N0983n8500j411935E34993J921782b51332b6244j14864
3805a41108k06474l00050q15311A351956M58671a254542c81763F17864m9251a283329
3816i924A267736b26281m26990C67331P31429C36122a551489f50308C50094d36591
3827g65815A308119o7591a371557e23100J05411a27109B98664g17922A731635
3837H76827a163050C67920A9619N58788a651736e8985A191147a627872F11636
3847A40645M33070J8953b258084A493370h694o01652F98449d5478A474304a322487
3858a72350A789333f87391D21435e05353C00923M45382b351437G22293K83202
3867A005495h06245L84582m2172I60895f41201Q8621A856787g17076D20311f09603
3878a64680B020015a457536A460592B35100a460729a41473j506706A428844i96653
3888d15899A428777g95262A146194a297466A66992P77436a775405C70806c67299
3898I37874D11970A26745J076556a141690L79609L60663I5519O00598h70521E42662
3909h3446m23011J22936A85267J048789b96093D13619j4425c94059B66272d68355
3920D69084j25370a320995B25995a70158B17603m9677g97693H66901i00020c00105
3931A444168e30141A244633a229501d7595H07886a524515A876860D70911J24419
3940E95330j98922a993872H70746a369383b44875G49260e96620A534489a033521
3950F66043J97484a161903G93132f14818b49300C8082g96362A070101a083127
3960e19061f6123q33179I51014f70186D93252a22945j320659b45798K9487F79567
3971A402623E56496M85953e28913m92477K04494K00911C07378B2890L29931K04627
3981E57448a74983B71167f45384j23871K80128J46764A112233m22879O59330C87230
3992A15650g86382o29027E07827a72280H92583J43997e3644c799j737708f05963
4003i1370b6543I97981A28759O51607d30704n68495F36821d34016C64351o8971
4013B95380K87196M21812c46793B79557f31396q72892P02645j9750A598033o05528
4023I92505C38364N43137i83466j59004L50583b92632A184240n37841P3037K29596
4033I49032g478q53248j06391d75126J6650R759A138133k26627C36991A01674
4044g45157L51173n66763J23109A123522N78402F7319J99355F4270i75821o6179
4054a042000P7758H38941A03325L4732J62186A5187M15206e51267A58764P03700
4064H62464a120512F41144m3153B10260G8385h68046A4782f81432L09758B45010
4075F80229L61599a268882e22188D2084a605205C6427O34524L31667J92808B8562
4086G59033C1255e31977o39688N68551A48684g57350A29668J737609d24899j48708
4096e73607j75875l68422d60538l44809A537187l61231n63804c70418j44725E80286
4107a559389a6118A020245A69590a5556m82234H66666f84539m93575M7432a0006
4118I28543a005443A331691J24214f75388K09785n33148D79375e02128B40899
4128A734100C41964j0252i48562G7290N46621a743058D01146M91389f87945A21066
4139c80396D58861f8488j153837E21681O1636A5744O2508c29077I49527b237835
4150a154963A327832d84937A226453B94375N47493l24255b173979D75346c82793
4160C46863c88241R3858B225792i29376A53094R11095e00471l86285q65130b60897
4171F79431B35105P52766K88620l68850a520860d29529G32511d11676j17535A70797
4182E58316f4738j27796F37374L03913d43937j532580b38445D4786e88034b8791
4193A213620D87975i92311b57461B87959L76842b23984D40188J013913e14888
4203a644188A75801N64283f12084K10079A283828a23271r55235M22747B6011a26167
4214a510457c24357A140860N22540F2470J54476J014387a305199K42182A188M60385
4224D61573L52893f15292A035145k02990d99321m31271M58052I28775a224794
4234g30602A378531E91639c41486C22847L14294b83480j44542g6328A844085E58927
4245a181887D06374h54929j9656n08937A089378Q03356i03450F84481c07230A03946
4256c40518j192160A427021g00136m50555B48339L77462Q37115h48925A005154
4266C58531a683173M94367N16003A169231D28031d37154A458219E31899f40683
4276c39922C53911j10693a499030f47775E11763j51073c2172j84580D46289b16991
4287a628013I00332j99598B01780g8731k75438A019593a623890e13058A540357
4297E99429L95734a352750B53930c43468k367394D06797a10470A035363D95906
4307F15681J831874a007865J70412m31657O07535A60583g37521C557730j707212
4316A850518b65815j63336j087667b89063k104445b93700A855561h3406F98518
4326a051600E71417A20399b653129A560532a64552D32657N8861b28147B316015
4336a939785P47592H32441a045171A265575D6640J392393n56354c429722e35222
4346a588177i9702A212024E24137K587649b36366j119956C78812a671378g5938
4356a219929I40016J070461e25873A278628a70380B22860a119682o03285A239475
4366B33870K62818R58125D03619D2976b658573A69098J42013a84581A078359E3269
4377A622233a138179m27627E79817a184144C18886d92431G79010J005917i31464
4387A194722c94885o46836L0980m65863A776921A87953C9302J040716e92645k2732
4397f15377j353578B67733O70865g07469I81948e64538H68796d65871m36866A817719
4408i40360H3187L23359j20624N81253a322940B24789f4490j371195B17514g38567
4419A601237E40022a219101A453596a246078M83393C98982I669J986281f66190
4429E08079j91155a278150B83039a069737A099032H2482a941767A351245I7764
4439C5213a39853o69580c7129j059976E11151j70756J109055D92268e11622G35423
4450c81596m54919C74660j05584a1520j359384F53667k18421j29498L87268c74289
4461I38392a097717j90769D38036r7096A24315M13841J35139a9949m16381a00077
4472c37943k53972O958N1570H32549k73936C8016Q06792D05426a356305e20120
4483D0499N90457l2465G217K717e4497k77018k55515A040513D99912i1437i47
4495e51700a40540r32032C96564m5678b12329A109364d1902A168060c66992j339330
4505a706322f7109j564172c66797G28521M41453j91713g55369A98112b257905
4515a220077e24493A56726K065681G57478M80384i5537k65095r4785n15796H73602
4526e09717E34306L54035g56200A120067a666827O51268i1373p78280H22445k39706
4536E82739L83108A95952a094437e46635m13851D20384J133822D45361J563549
4545B008910a7886j118922b60308j141116b27282D72863c53504A007470c2682
4555H75447h16486p639D43637a398247A143554B43235M80370L79153a269729B17345
4566i49140A15308K56049J66972J331896a182638A11724i55593j062315I65083
4576d08314A789856p84400c80186A092870i93795A50296a465419d68181G62719
4586a076853A155602n01356C26851j49456h18472B36491d11154j26062D53666
4596B91662N08109a143458A67439N90533A65426L20483e56699K18892l00985r32057
4606a570849C26948J3462J83180J72864l21704R11819a258212F3340L13449a284038
4617G78373i60932H39047K80234a159508A510837i19082K6181M34465o93992A786270
4628a113557i2318G24457a218447E93976e92868A296302k91732a001722A52638
4638g72636A02281g28739a60395A600201f95442b8495D70924A34964e01886j057646
4648a559532A20956J02425b47179C20474Q06179M64263g04829P1981E1025a106261
4659b86060F01966k54842P94082a489827a75797A89229i97836f3862k2052A059805
4670e07061l91802A289852A80270c40491l88340C36877O91819f74316D57946O48865
4680A106811c99125p30085o02C60343H73d70134A152141n5742a41797n05865d535
4692B08441f73406c05589F54057J05333e82408a43773A042558h7929r12515b77184
4703F50900J91132h28285H19933M56150a672390L83566A05229J078070k84622
4712H98677e3142A130207B78131a939668Q76992b96274B09999d51810G5228J953880
4722B029108C868g39511B26225l985c54491j320750D67851J494757C32893A243
4733I64996A73238a839228k50746A133769k19131f53411C88513A52006l6549b179264
4744F4281J631166A90770c31261G31J537035e47988q17867A244554a64000k86106
4754d50106l84211I05313L94606b069724g79103D26621e61707n30835A8382K494718
4764B513100F74629i15249B88123j29172c98258r39943D58401K079474h10413
4774h81311A166994D89572h37985r15773A210809n86379a812976F65806M21299
4783A087105j45687a770675h11035B167761f35837j21326H40282O11660F9090
4793b822596I29920k30153h39473d6565o4809B008340b493287i86849B582000
4803f41547C57574e38054A167800B26630b754069A509689p34227A53996a144699
4813d80432B905568a334590R3519A605051b5195p35697r69479A604968K95573
4822A900541a238291E19695P28952E0781a741090Q46341B375573e78371j508068
4831b086439H31047l34315b89521j536158A402375P95063b025624O75822D36614
4841A466067a079527l25148C444569C91641a428983B73368N24274L99450c504712
4851a43821A284416f37996n7098B91471K678990a594014n39345B057473C74775
4861a933j191847A798691m89583b542750b0176A007312J49062a697360f62817
4871B436214a044967j214072D90604J089402c79024j571463A301391P17449e00255
4881h00606A105116Q4296b028947P92327B631839H40659a744834a8198B12831
4891a87123k286784B91094K626170B42230a066761I1449J843361a365934p41674
4900b107608B069552p19924h90643a81725A237496N86426b331065g00173A601503
4910b17636j436949d23620C517227g8699j954836F88640n1655d19692j615780
4919b035472A624519L88617a468056K56394E80226N17876a768109g47850B705610
4929C40550b245598c21730A659292B80189b034354C89170J585656B73968b138537
4939A029614J435709a760457l81611H33412N03352a573682O74657A907502D97275
4949b301541P14413B356774A106288a757316F2387K651114f2469j941807A016379
4959B151321c90485k201968C02832J620075a536913M65941A455633L03534b445547
4969a286423B074644B45418a533420d74701B094444B17964b918636A104209J137646
4978B241855D58913b380897B6972K541734b286159a116567A844421k37086a095008
4988b414144A578448E43645a761884C00233K052011p56246b633266b76120C107273
4998h82740j232623B69355J422233h87165j418641A770147K53243a166712n41013
5007a707725A68603J750442b380836a113833C276072B71918a970060i12234A986944
5017G72352b775975G18669J164184h97278j207776c16195B980110a749222r7535
5026a846757B447633I35347e61036q07222A982371q86673c658496c71686A604047
5036A091379a331377A18297L540922a186919j762600E9702J152932e42330k002525
5045b544855A485554J083663a109784d28753A574426J96198b468759K46070B521297
5055C18334a319297a77809B025553E45801d226749A76818J911409B12314a097229
5065A40203K661992b437836o22685B050596p10820b30884p77303B471677k36220
5074B235457c399926f90667I34338a27207k202235g58154D125584D7230a615521
5084H26439l60923a779040j826477A608665K091340g71301a69551A711074H11725
5094b904571N60562B496580H53697a604091F9317J804223B95427c606658d02686
5104A933447a163918M97374A596705K013586e46527k746647A365382a60818j581135
5113a741953e85659B618603J062852b595450J257596A024715a446322q02911f84942
5123C462703D96382b031641A892219o25647e13422k017597b03044B541345b148896
5133i03100B729850j339620a676816o32536A884713G00392a842021I25497J659151
5142B584648C59097c018870f83948B482113f47373p18506B008034L71742a019112
5152c068032G02448J88078b718052a016258A549711M06428a539268e71002C590821
5162b72295k308283e45105A222872j67749b381011A608043O64322a523819k53883
5171a777702C35274J782826a738238n81682A908910D04190b115464f67867B113725
5181A631183a862501e74938A956368A06436b299007a52643B540046a057110j520833
5190b577943G01165J457897e64691j182186A375450J79167b103201O47462A875831
5200A328482a977592N69562B571201D95360b085061G72632J056753B37769c278950
5210g64306B397710a328316n3490A597112L49059a089374j366571A842360p11853
5219A130507b234907g84728A483810J54110b012777a93885B872827a95776k199936
5228b395712i85449A936227h13583j116388A818244j44476h66563j159252A017162
5238B004457a573190O59892A966878H91703a517966J15328B209632F22852b888922
5248E92448N11901B28479a217662f03889B895760a730123q96038A311277K20421
5257A531698F51249g52327B176769l91669c078185h30141E36044J67450a213583
5267f77293C294643B94159b188405E77336K88428i00143j548304F20367K427434
5276C047801h6705B04905P42683q0026a938005o21526A954968j29276a233808
5286b40661A636402e95319k496934d79604A691110A08572d28807H04313J918234
5295B722547c67751k549685G76319o4393a560212O63074B195076Q32848a294270
5305i58654C24807a447532n36711i84956C008735j344683a448559E39475J88049
5314G27524a220593j230751G05766J833217a69942o0234A408490j51098a895324
5324b434122H04103B10506a728106E79829K127732A199673b624230h34017H51797
5334a142581j78188A134733J684243D92428b305559E33512M0818b005819f19672
5344A041324O47082h55604M15086A980995e43659j293013Q14172I26325K25799
5353A152124a622724A590066J088074a204632j069607h40222F45494a036636M97666
5362e38970A929238M0387a207729n45571G34881B12329a390113c46446A775048
5372A164140a536647I36180M85040a02546j550377P16116A266324f52680o18757
5381a271437A316606K16552a091743q82097E65520M1728i09904I8288K221939
5390B320227A088310b037083i8277D55127j67928a900633B35642K014405c98483
5400h43852D28902J16159a329531j025808E99784N11801b36985b4887A849718
5410H10742b008329P90273G73620k76934a245417D94762J718932H9550a081821
5420e54113G71213a118532r57598G62870M10852i0201n64143A155161m20537a615556
5431a115619G63034P43159a020708B76006Q46874i06317o68442e04399B062031
5441B10840a050352A676275a37014m19249n44046B34680J280896a832074d48121
5451A538785D07864O9856d08049E54351G5658b623363c5884F56933B91209H2651
5462A3638J548501c82378j102693G75437C08829b66400o35576B63704Q98289a388996
5473E17593L94361a16686n65062p23151A424331d0060p14738A002700h8060F6437
5484a419161c336A726334c69489a19763b1371H26081a180482j10954H96138h99400
5495h59876A12205J044003N21165a459567a69908f2525j486206f76001e0419A496499
5506H88438b19980H86753d26696k71226m77854A80790P69787i38911c23046F78762
5517C10120g10435Q6041H51610b40029l35963A327067n40242L28657a232025N52570
5527f79455D35877a423002F14682K72770M67722B07339a944353C52006a326190
5537a024384A003947D46643J532363f97346E8722J201095a708821B30264a71864
5547E91343j53346i30718A841813D7031d80124e4867j275802F42630a089423d80310
5558A665892a31722k31197p3841b4395H47152f75890G27790b22148k4021a19702
5569f28851H54738i43433c92110G64168a2600j66236K5940A064213G4094h89457
5580E06815g82084H93578a8761l30765A337850h17519L74132C07493b16307D51059
5591a195066A07889h9562j77050H60583A62992R89663d82190n18017C20893h85810
5602E15530m2591J9848o6818i69380a92390L8119m7318D08369f65580F55666d07755
5614f23342H70073d94141B5846c42334c8198A327229D5556J421022C63991b94775
5625e73081j123732D41727e06354a16676A676592g56342h4722n87708m81446B54022
5636g58141G38680M1945B17228O27669b59429E94909C7336f32367D74335d95797
5647D07104O8498d02226B9523g44172K80569a5712B50315M56567b74048C82807
5658B8414a023227E23195b70290B70585K63247G9279M11695c06515E20400f73867
5669h89432b42579o43608I95155B65358M03497j64190e45169i1144m99716A4940
5680B13018o6627L47009e02408A23267c35485J11978F08584c92612B44499b16234
5691A76353N5036K50750L88747b82742M5328N4179h1032A010132B96091J89384
5701D85475B05012i00584L9762b88538a13369E22389I3260P38565l31324d02340
5712H44430a94530F09210a89527l32588A649086e12234D03924N2084a231289D0068
5723a400693A07949N31521f97028A036358f19403E80898e63486n08986A378957
5733f01B95691L29286A09622J46802h38086J61844D16385c63215A91179N07993
5743F99172l35089j40919h12240b10427k83279j085592E29031l9346N61755j90814
5753H60626d00979D76273h40618P95E03207k13952p0662i06530G43294A27759
5764b03447D48383e51249C36522i03511d06423G85543B57790A05838c18010B40005
5775C65235e19028G64287r9633A41558g50646L26598J81783m6345B83857K27210
5785E11067Q32321d06174j23117B96209F1630d18020a55374B58854b38955j13029
5795c51984g6899I27004A75956e41089A9829b18883l25829r9114E59374N99989
5805A159363f03539A7996b1137C73017b26015o85905H26546a65681k68144C36815
5816E39778j01364a341394a23873A70436a000774A923N53383J247640i6311j308296
5826a404607E40459a70946k68579D6720K29291P06039i51899b54164E55482d67866
5837b82335a39723F12269A98976h62836A031330C87752i16869M52540j24757A153523
5848A88374Q7546J176414A83970f76716q86307e15559F59357c94790H68354Q669
5858H77023g07752k64762l29849F92301B15623f76789A308934F11665H0194d24931
5869i4158B40108a264473O14764G74794j60855k75527A60569M06856e71472j254391
5879a825863f58053A225217k84912G7368R34861m77709a042404M32748C1374J123308
5889A154682A73491c71802E64479A26432e26814n21344F87425l14912g85921G69697
5900I42298C81253e12667j63589A60162f99389k52892A280481k40266B18305g51933
5911i2582C1267a658275D01839R82535B00842I7411h25211C75742A26033a515749
5922A033772D84444J38831a31281k14300A913343a357482K54623M91462k19018
5931h30415D24341g06036A859413k60404a345867h0715k34673E54345d74454K32112
5941b42342A786073a047322M12026A62416h3364A139343d21594A24930N74862
5950F99792a580004O75417c82267B26792c17402p0580A332622k30581a50832E73650
5961a35923j34778j304820P62502A770421G8198K53263L47798G2883a80630j094367
5971a274997E34655k10298e12798k4145C2643P56999a347657F99528O16759D72826
5982a77958q84093A150543c87315m18100B00167a11967D24677a251903G23609
5992A498986a107736A62702a070668e760q85340j41154B314195F48203j31906
6001E16297a82513k91128C81394a605569A13067O41211e68298J29185B59493N50784
6011H10277I1021i46417A96281J68774f19575E52960k075R55709a310918J32877
6021a178041G84056a258403C71304j57440J034572L7649b221094D2986a008392
6031f49288D71805d84148B988765g62089b68635I97097a025102a3608j458924
6040a472532C7782N51612g32588A155973l95838E6966a002340o22516G14036a15695
6051B68278Q75628m38537h63646j36512c14149F64489m8344k12129R25484E32214
6062h49970n13835b39714k27090n05471F33332N18174M58324b5265B6016d40921
6073a827209P76040d76269B102624o22916o17077J122162h16732j43368r32586
6082a892686Q58510A141608d25291A152630E38079b18955L5801j169294A234750
6092e20617j248H69008B98946M30780a031987c08857C74790h56175D51814M31206
6102H83020O95249D17422a313715d1173j511849K19314F56644M16349R82290B44125
6113F2967K43438a582714N09315c51973D2965N69286e51170A318220n70819a177672
6124H0819a451059G6193c8338r1874B339066e8444k7189k8194m75709B33273c20678
6136A116592C98489c76009b6488q20355D7528K40601d30547I42556A63126c93901
6147D1681K75773b4247E2105a46821B87676p9386a23888F46462c6575n26845r6401
6158f59821L24836G02483b11377A84549K18682b86235O404q4809J69836A426715
6169A72713e3669D50897h27713L50250D6234L04176J29557d08871g8536q457n67034
6180f54027C57223f15218E33952c2425m51336A268767C5738L56157A1752a90676
6191A34201f70036D89993k21399K7575b94508p26467b97245J00358c2395A084691
6202D83568B32184c24326l88983L34585j32030K18107G08681C02759N21321B00349
6213A18758J91480a290482a58016p27842i8712A155069D7910J137971D86890h74463
6224a6003q38911E72071J49282a35750A015496e75737c7248l2782o18238B19277
6235f98198N3010C97481d20892A350294B58264b52257A61978a645952A20039N23988
6245F44027L44147J48252d99531A42990h27954l38579F59916a48734E67895A41882
6256e82763h4753k78083k13002E3680N37572I7711J98848P15865D30596A61461
6267e35682o3869j10176L47180B21644J030231Q4280B1737h79633J08473q35288
6277a606448L64847B02355N78807N12950m07364k98240K41477f06971k87386b7374
6288c82482a59716N1413A069741b43961o16214b61406n24712B99462b70073D21772
6299A418665a27324j6764j038097b08971a5421q22283A635104A92084K9427a78868
6310e27480G76025a797312f97254D93931b43777A385726A9134Q92692A0384b665371
6321h1954n35100i3228A161256A43162J669389h19505r03533E06689d59714D2532
6332C86853j21676Q80832a057557B42769O21809c98573Q6019m23889D87189J54085
6342F41274f73716A022051D62268g98594n75468c44622E74240b91932G18735M31771
6352A150506j7449g02791m86106E77402e16686b39231I8172J497730F95114d37639
6363I20658c92411n37486q24747g56464A566581g3087D47799Q08291B70457h03806
6374a336557F73389l34522g54465I60732j85339j87231g50162M3830I39018d94921
6385a151463G30469O9754B111i82455L72165B23644a605967b79723A283531N79572
6395A863103r29339a481454H09624a240693j590276F42552k58554J503278b8348
6405B68017J165056a990267Q91935o4888B19699a30474j361349B064520k60286
6414A804234b04102H6504c52038J59743j254238d81924A832788I11604h78586
6424h1550A9793a79795j421521A95391K558082f18225n7145C20527b39575j64646
6434d04221q60892A258636o3770h60576a2059G08110B56498a702366g79111A126131
6445b68083l775I77171M04113A11603a404255b52336G84760f54886l90438A217841
6456A174045a014343O9157D17491j4675a050213a15831A211335b82195l34891
6465f17086b03750A276649C65162i16858D68058O79496b08034j084155E85685
6475A320639a117396J63254H97799k88820a361451K75211D68978j76137a601494
6485C55475J819578C12835i09037j11582H57698c8668j434866A651387J25585
6494A776972a01592r30388E4527Q29787b294174Q98125A542121C3629b94444l25328
6504f19772A587135n43192b686847b0147G41920i06713d18194C76154K775426
6513C151580d05705j597445E68254k13155h02250K80475I86388R53517b166265
6523a380611I06086c71269l65107a77506B248338D99155a724290C4075O33460
6532F67535g09462j243150a22324B071121e97833a96084A390504m07495b323275
6542b046398F28911M6277e75107A13479K169219I35369a913267c44858A098978
6552c65998j437283D04607J819029e34003m02493A064640k96831a194516m54173
6561a648689I85745J141146f29799G74458J113209g1030j808292K08117A610431
6571D59818a185958A068313M66680h4926k063688E1703K047193b058929a013165
6581A165871J04246G6316a574675B057386A99618b519546d96844I33732P65652
6590A699384a789709a93692A612178a567839n42437D7984J415744F21500a452582
6600A125017K23630b063436Q73249G54872N04341h72981K46296C329133G91021
6610a632153b99081B98444a86852k622464D03409L057768a55965j087567D83517
6620H65468a563196o85138A816942M5f10883l52880A487377l60928b015469R28222
6630a087247A535229D38455a996102C41865J968024a93471j434220a66501A661995
6640f88207j169726A924069m40793a022565r36019I34843K93664a833205B17489
6650B444150E54239a698072N9332A606751a97704j607174E37781J757591e7736
6660a458924A020402J252581a006237q27989A170614E59141a360036K48492A511788
6670A586817b403889f67549A935147a76833j614616f91008B448094d14278j558174
6679a972452A418725M18415A45908a766552B18540J414238b374361a156772B097204
6689A295002a474795j75679A294522E25689b345085b73612B668967E25872a051005
6699A64020J921202h35717k123149F66840N12540h94124M26793A257374J323798
6708B581172b190993J55124F97824b96369p55223d61008C121081A291605b941037
6718c3436A414839e16400o81409H47522K123346i55440j113014I23303k31243
6727F92060a654563l08311A787155J61926a753916a43250A917053i2040k005645
6736b097685R94080A762493l28934a453258A367437N42853i64849j963549c91403
6746B198153a005269J83240B263643n48528a322451k89273A329037B76484b074883
6756g17700B475957A216797a734152A13829J401175a107222j110448d14014C001605
6766c98287n36813A331209k68288g40975j855550A821687K57270b464921b49337
6776H85633J06741a484521R1047B207172h46015j854269c0919A612709B98036
6786a941124B53163J449737b208202R99307A492931L69829B40845b018707B173411
6796C11079b828097b06059A557284k26535b377926c31017B460791a197672k20503
6805a418175b04427A512747e93915k189917B646817m17531g20643m92053D91391
6815I19291b493222h83422B495553A165257a081821L42793A303006b07391k755249
6824b962640b13273B058011b93553j236118A000669J030590g09237j019944I16063
6834I62045a417185f16488A806327o71776a835939K74491A805794C59391a528562
6844I40438J271378f58173j007790f49151A429840d88974j859916B098225m82210
6853A616015a069687l11219F85595R61595b803806a138390A570406b67620m76073
6862g43693P6722B275321G93425c306411B77839O35355a02730j120223F23110
6872B312979b228613L20886A281693N6454g00840m62301A632013m75108b670520
6882g04066A903522G91783a136034g1768B588933b78170j408807I67513K46404
6891A213917i37500j591708a3809B312654a758366P52624A562771D73376a159622
6901a316050B513418A076508b294285d24073H47874a07127j566445F51327K429664
6910C080991a94038j161133C90093J21935h85705o18350G26767Q31948a411289
6920a198416B086249r53796a342728N56519A368676E05779b314093D76351J732569
6929B208920c71203o35974c09114B350343b51912j867611A426765D94783a902472
6939a869344G04182P29496i19027b12952B186417F14612a815535g44347A118390
6949G0051b080482A88999K281659e49960m00085D96945K18083a352282j341829
6958b694111G66469M61504f71370A01097J448410m31777a964349i51864A978341
6968E90463a038621b92364G30269d33403j464504I73394J375532h06024o34265
6977a440289F38924L58606d99529p78304A270922m26281a867271d0332A550461
6987A688343g91392K51727A320502a089084j064257b98801A414983D18688a651824
6997A680450l50896g86841j44554A64007J100232a486330K32436B127964C58610
7007a120730d35091F44945k35351b095343C42453J411463a3198q69598M05666
7016d77130A164541e66524j061223B066105j91461c24819k66129D30593L44946
7025G75539a785606K49057G84161B00517a294095A52418J925062B82240a730080
7035e44773F25537d37653j016869A691244O85759c29095r15104e57250A211347
7045a278839M68627B054495i876j172742L07461D09080N00250a502842C03305
7055A330466h1675r6152B9012J786999f27407j669865H47629k52205k44440P0246
7065D21230R42108L35066b347873M30771C95345G0387h8925C32785J760700E18235
7076a871752C30370j63570b19432o59424A60458J900889f29845l5249B27692J20937
7086C48629a016015p88747A151248l94299d06578F16637A60601b8096j303666
7095a331762c14091A896534b91296p24D80311K0915f52413q87909C45200Q87968
7105A233168i63036b16702A093050l42974g90363k70577H05301C22304a652101
7115C51897J327416F32895f03572a70871D23903i26439m57850C83411P92473e56715
7126d31565J94647E05744a66651o24007A884871B34553a324259A45264O5914J321924
7136A533102e63140C52463R73739a271846M91102c77227E67763B23408a910332
7146G79605A86130a041250b08167j3476E89862a114144M83843A337823E18635
7156d86305A84368M42956c08963j221782b04864A266709g3144l4736D51391h40
7167f95390o48561A025085k06945F029J62932l7268O82156a019744c60038F96553
7178g56413b89083f557A350066C07177a355080F3873c20808n47288c09130G41842
7189A321303G3212c52146B52059a87778m84681A58889L96965M29506h29997K48084
7199e81913A063644h77977c6376B93164a7091C85982h82846I33000K37733a043121
7210a0224o17115B92369b93153B3508J368142B06954d05992j69598o848J90382
7220c92056m5643A84124K69072c00524o2814G58441M8086A97141f4736j52346
7230b17082B39671g22756B1855N94403J22135B30534a52428N7012j39941q02322
7240a037679a90219F40839G1043R1365K31242J97573K53037b91994B67386L50837
7250F18223b07204F19334j42030K3785e94948j47187B30626b33854B83476K03295
7260D86771K99865C72646a449886d95843p9864a7951C23941P6257J201893A39080
7271a75536A9907a105099c92435l46087B4564R14659A91686J177607B7629h6634
7282i01895l46563E34833B50316P85348J95865D70047d8386n05428M322F70808
7293c52375D41282Q7719a51246k0717m13277b81580A4270c16973E80937J21717
7303G02654k91992j19403d26276J91566j359041g86001B25466K96835M13086r6855
7313H38532C24467f47140k25319k25314c47705C37427c08899I13950B18195K36331
7323D54526a02278k77713D0425a086991d6090A26021J62558P07576g02991c031
7334a12217j460053A7786Q181Q01534K22984C94079j31427a301346e81811B53797
7345b69933I43890j33784B61283J90962e83039b27132q56622J31765c25745c3255
7356A373331F52780L26270A34794a160710L43342j77750B93229N54323l11920
7365E35632N15542B12854h93511R8661K1730A32003b4022C86445L45965c45702
7376d3858m48613n5134d7713m56224G27669P94692B56834L46900c58401p82682
7386a141083K61456n60325G79754J81886j68389J45121c81254l95985q22110P98999
7396h00350F02163F4890L33925K05528j03175h288o12661K34670h8272q77678
7406i65950C21224P10962I4273L86425e77436J32542J19027l81377A093307k20889
7416H72418j87681G4517d26285a76343p71715D4568N75656M34456B98557c73651
7427G139d35662m28985K41068D41671M6786b54391H09090k94869k27210e11595
7438c53706B80525f35630F37875B44592J02094e8415q62227B70869j28907R9741
7448B41703K88783A53331K63245a965286f86196C29053A07267M35486K20037K30476
7458I93266D75579h55709b74618K0694m76126c04559C26951N93661i3175F1417
7469G69089f58193J45069D30044b89364A178370B2583a81267I4232a002725a47541
7480d67017A566621D92957A3911Q95816h32616k62368l30274a86836I76788e44979
7491I95373l19970k22215e81510q22437D77321h68819F9982O67363M31525l45593
7501H23277a090913N18669r2054m03733b51275H27537O37077f33207l29942c23622
7512d34618j70431a22168A306104l75913d6751k16862f0718r08131m27432e96832
7523C99650K2961b52754A682943p41039g30692j67642j26740E79844e91105I12679
7534B096783B48427M1594a383329B13962h32277l90977I93658C20631K51755c06847
7545a91927I32120a688334a12149I5926L97454K87963d13155A508307a65306j209219
7555a374525O67449K67635A050187A72160K57775O64289a012857L89329M5438
7564e78090B88927i6920M4166I65878J77147B27574a98814A9223f1825j197553
7574a259378J91648I56787m5613a02527D77808p5379f34869j346194h64937D57925
7585B28467N87856C72483O75658h18271L97530C66961O16615C71468c91971D63598
7596H5922f88050A09772e14086D48423a247057A54880J520940B23667o2480i4163
7607A45938i10484l66243G96210J82141j28438A324g9407B19892a632972d31587
7618G13790B95660b43367n8371I38862e5485p82387B25724Q9266b30581k81340
7628e11921C05477Q57071b12218p58837B43591e58214L6129d232C96429L25935
7638G22364i02269a88278D50836e0620B71101b30112G87764d88102n05063C40799
7649D82239n7326d23110F0652b86453r66000L62411B91066L35145d44099a61868
7660F09025A50017c14318l3677H17106a81062k16242A81000K60999M78976a006936
7671d926l08664j327501f31418F59776Q72074B65302b5563H8849a107885K21116
7681h86769b62923G00212L47492a32195E26114K3724e54923k50875J51767F39663
7692c22028m00755D68648j30971c27105p14654L75278F27606g73594C53218R72635
7702A325853C99863g1747p88364L82738A43779g38331A560817p4439F41455e33921
7713d86826K07164j147319f35490E00688J42529A51492K18739O41306C34725g55091
7724i91714C7123b02764j54411A215733O8976E423i04028L59910F1812b84428
7735A05718Q52785m08993a44576k57301D55226q6457h45120A47989O39705a95889
7746C9893c69016C68711j63719g04802C00963H6951N51217C04344C5971a38296
7757a234446c88139D58847O5984K50215A68983O58246F2593i73023c08045j17139
7767d25184A18827i29509b41140A65912g138D02769L47020l21829b85146q02519
7777a087665d32176A52007C1609L22208M94715l98048e89362J51026E69428a80338
7788f39333K51526a88694E730e30309a19358A145222b12255b278j66151D47890
7799C08513b16654D03661e0683p28002N9790C15666N82772B69159L25397j54667
7809D39889h2579j248458e05407B49245d67752B77985K23041N65626l73750c63794
7820B04412d28523j80422K36224b8057H14278i9038K34B39971d20101a57008C88910
7832D99831K90973a49716k97548e1238r79238b11797C62066J37259N0092b14172
7843E45419A09917g41439L57342o24801B8341c61639b8443A635688D30144K46457
7853F76601h9329o46740j8632j833d9314D83903L28323A78550b68714C01927f2213
7865a60653l72199r4082J42313k66228B39461M55929N1706l58690c78358e9742
7876g2755n09113B89195a06042l34304F9915g4378E095K80488A31767M92007d99131
7888a72323k54300l36880A19152c24066F60381K7052D1958Q22383c07475m8826
7898c56301m76245l49537K65852L45304H15920k22523L19167A42312a85212k21482
7908d06694N8184C05159h8848E7192M11903k23461M11146q6452j7004k53757f21791
7920c1060m22005a22047B07573c67729C54549b06839j39267E41655k45069O58734
7930I55320B10782g93547A51605h78161K63398A74701K00351L55475a99887C8782
7941F6391d61508a81759K5764A76186d46523N7074B71998J55173R3041a33291
7952G60390H1214f16506E07155B4669M37881g29990b97501E30415f9620G29481
7963D51775I8282m1631i53993B43892K28808a66911D30228A16316J43716d43114
7974c42393F29092b46063q5497i1527b1097n6388l87039E81827K3530d82763A16514
7986B38516M83619A15701d41310D2247e52328J9453C5695J087433P5442g28105
7997a96347k83784k38071K99113a07602A640720C79202j34786J58225o3253K9330
8007C68718a277157F06278K47946f55609D86949j18803o1098e42522q0045B52393
8018f64801K89221D82772L63161A79054a069433c30252E26617A3385M02809Q66638
8028A282832o24801f36511j044286e86942G3969d84022E86595L76807n3897c42590
8039e32061D5260f40582M5079J04753A161490D07359K32917M94413a4981m97104
8049e12085j268736d5715A016401b57443D97385N4644A93482a267192l3696I67358
8060C48684d06335D33737J98626B30574a295397A66136M26704a85083k44546C54877
8071A227635c85606q5115C16803j42458a204621e34434A131376n3061f22620A73618
8082B04361i66770j5224a85305A985044C85287f94969F83992d0177q13930j83836
8092a037943c83687A012036a255212C2131Q44187B67736J21489i93916H33610
8102B77394a024570D17073R14512E48940a419893b33599D60755a023217b66069
8112C26500Q06359f10363P7184G27933k52761a71603m08855A134999l70631a381693
8123E01718N01839D01139a179332K84085F20219i40855J47243E36885N40460b48220
8134a368869D57545Q52108h37505c45702A281147F24756g19410J67968A229996
8144H02007a352574C89029K36635d48375m58085B11851J376141a053351O0785
8153i92566B94494M28966b82984m3277A451562D74584a185707m7791F82998r2791
8163E90207a503723F75890L97844A02542e15075j52740A613884f07189r26231
8172a533420F32394r7016k25390i58671A054394N35755a434695N89073B26960
8182C67392i82667L43194A189214D29791a391947C50833J321494A3724a274643
8192A36340Q40411a046415J15786A134304L45558a44133j044647I73877C37906
8202a640834c92925E03336m4890a534158B02838J767225C53969h37414c60859
8212A017453F978a275504A460926J6493d54041r34907B00908J080781h33774I2404
8223A675070D49692a546546Q4396G32777N8621f64187F05046J318222A82240a147557
8234b9992A286819g01132o39405H86651Q22116f06574K51506A107629C71378b356314
8245a395042H67551M32586h18995B69269J270743e70377j797710i29702A377896
8255B80398e29086A427856K03687a008953r98116h8009C59344a139613M16637
8264g22976A935241p77240d99963n77796F31889a4096k160310a40434A935097
8274G48834a140038E43129Q47020a166211j30827G19401J433841d66118p05084
8283a171202A420076o86374a421503L8501A494258G00723f86258D16734J589038
8292B005772A57205a976003R42277B07118i29448l35801A755691R05883c08653
8302a443795A89986a78351j176984M2976B177430m96980d39800J18855F61720
8312A03454b330885d23288A341127d16430p54134E22272J728616g28950j031500
8321a760450A17792O21836i53164J10240B248652n69802g25747l81726F79499
8331A93334a315186A15191J958533D21735a914373e05662I54072a340237l5994
8340a376231C40213J497380b98814n95052A561082l35262a369222m60822H16095
8350H57570a644477E63058J388492D10318a810364Q19438A886435e21122p50889
8359a272011G03975Q59270A84525a697331G33701K97352a501968J21607A204147
8369A930669a018564L94316A735106d03002k254435J080579A669974n73606h47734
8379A178575Q98441g36267j836819A29671J527366g82360n17539A477241Q5455
8388A562696g15939l02963A143619j75683a926599h50170A545473A76139a079673
8398e0762B042467f40899j390757G58038R86827a15464j031573E17123J94789
8407G11912b133811R36518A455743P95412a110394e47279A567699d37130j529251
8416a966381Q08725A449001F84116a551869I95783J242692E7951a521713I5041
8426A497671b190161P35609H46631M33238h81858m15273A183769l78406a759274
8436C4046J471809B36603a982007d98291A913555A20156g63047A086775O81214
8445A767989c44875k114340A60024J404106a502132N11266A130615J55316a020296
8455a438831A690144B12217a853717c35131A673142j62542a293648F33180J453838
8464B087018a332726m66498E3467J658261a10970p81563A214068E34111a991638
8474a949611I84312J116812a405684B37566J315270I7086a636663d70478A680114
8484h06401p99198E79338J504275A0562a516785G33208j09920a994571P83318
8493a211253A274994Q30419h65226m3565A117746d17430j731149b96431B189847
8503A308185a869949a18155A170070a179704m80600C40291J616672d00882p22674
8512a123556A843289n11108a117232k18793A12017M35983b279242B53068K183187
8521B436255H36266a250475N23660A295702a343531r50790G91462O92999D16224
8531a181304E69014J534485a402352N43733I79726k46849h61841L37280B355606
8541H84537a838793f81358G48445G3369a748911A93624K383827g58328r27128
8550a685456C0253J177080a75994p08024B134686n85562a205521J36728H45446
8560H52456a983024f99309A525157f2771m43160C38588K031995e83448k012765
8569b596213e24620D97829f8084l81604B077005M56939a486790R3245D94355j91177
8579C03178a302310O17571B238394H40315a425745a69169A129037b25937j960515
8588b186452h24661A761161e00747K23314A404894k70034f60375j519189D38827
8598A342721a306596A47582R85368k52815b077629Q25518A510852A05788f44241
8608a46605A303634C37418b077507G61937m9619f04416k46437G73052J607739
8617B380791f46232b91746F85282a95846j077661k77950A792070o22645g78318
8627I7440J216880c49977j916964E8416J464138d536j361843C28920J226125g44648
8638c26328G51220J81579a620966N5277A468319G06326b76422J21809A602154
8648e6926j857654E1591J526464I5655a448822F38453L26253i22544k12066d6751
8659A562719a213553K5735A521144E29709A96370i62659A110584l07170b540237
8669G4240J547042o68853f47453L01442A860165a526421J51008F0677P60521c98210
8680a379722A163112j69808a365756M78811I85337k23528a391939f42043A469858
8690A005179a125560a21254H05512h13353L8587G06416J369564e62204n54278
8699a116482B40647E0552i92796K40228A928194k39266e97236C04884M41304l06555
8709D39633a783538L58532A576796b08977j16341H83172J011561B20137a759999
8719h2281A73455a029672K15815A505239K31638d85073J50428H44133K16570a004497
8730c88383E80970f20000p09643M19585A491109D65828f47622A060569m51789
8739F08780c81329l88509g8622A473609a297093M95175H28886k3384b28570k45126
8749d73696I82552C2566a514536O84492A293092a70790p83273G5444M42681j96459
8759C21666g66120A191238J73725c45980m20685l01843D92783h45211K55093B107033
8770D92351e58501m13095C44939b38304j313304B8185P02967B44951c39559E90437
8781A313748e64062m29045A43868M11841F7691a097A294305m65159a174960l11415
8791a486375G4864M90501h30225G11132P08104c38342j107775a32694F73612a98695
8802e13861H94701N19146B43384d55099F42986c38020p63693K4764E95376M86207
8812A081583a50085D64498O62877a98945j305025e94350D55781j70147a05789
8822E06568O59088g94098L84959E26849L02657B00728a146109H51238A99977a136723
8833c03135Q5947E33687d99187B68852J885266e5145j64257l67608m25684K46884
8843g65810o65488G68002Q64669B2550O45582c8182k23787p77091J9557G60264
8854a4121k92916D72587K37637J94180E530K03951L23936g83143k98844a14613
8865E37066a20169j94887E2823i9180q400l18138F75514C24218g66338a8308k79318
8876b97626D43472d53176B6653J167040G3571c08107Q8104Q4407D3779a249228
8887C55472n9235d40894A11107L69457N00919A0429g22855E69164d03424a31430
8898C45443n5721R0162f58721B59844D7395f14548B05165i34644G70735c86036
8909d80207A226221d32323E97304g90103b08741H45560a330635A113018A47911
8919D5704a0776p41762A250645a98624j41725C68290f05252b04811j93237a954
8930A158557b40955C43935A47670g0105k36883k41544E08844q6133a87058B59670
8941h9360J5906j60130j1649A91996b31608J3224F21665P0842B97527a57521D97808
8953g24570J6824F6742M02051L73962c39993g7723l84844n79482c82867j26207
8963e09074I92376B40905f1531D26999h62189B93846b57457A373J202086f26080
8974A029875b61190g3081l98176j285214C61957g25866B66378N01779C17252O81359
8984I98611a394674M44142b13124l32722A453846E52115O42829B70169d80636
8994d33601o96769a64263D42100c83345A163456a33462A28297J52047a244492
9004a05642m63022a31325A470508b3611A229507f718j254174A42164a501411I20127
9015F91684k22541O36535a400301C6580b92332l35478D15361b3195A026818a84157
9026A10218h9423o61400E7459e45832B92141J26638J74615j63251d37859i7832
9037a641952b50015f9053D55089R95332B77693K44022a053836j89519M90023J03235
9047f50097H01421k30304o8192C2232e67433K60787o22694L53991b28609C32259
9058F40204a39955k12774B22869K4594d15658A10632J0063O84899B02050b6728
9069B67798i61520b70165j87832D49648K83166A24768N23380g96727J38629j13311
9079g71409Q8623I32009e7211B80655M45539B08722J33213f01053E95598b70585
9090h12827D73182A2783M17744e84646j80198c30709k98657a87070F13809J86452
9100H00261c07971J20518Q9920C0424I007a23450A216542F0908a7401j31702k71660
9111d20763I34159e97866g7876G2892h18404B8147g6703G44397c5199l53836C78927
9123a20796j51700C38512o666K86646A34135e93554F01823F5352a9236C01763
9134G833N8081i82140Q9158E80015H2493J20221J35834A48934C215i95489C22630
9146F87760i43560a35735C05007A09054A7919P6711J82104h5422o52554b18506
9157B88327a465k01756B03035L08316c47659J21871G00034k11046A09669g46586
9168D7386J60781f30098C23487P9309P2982c43959a54418A118807A86308d87978
9179a88288o96440a28866n38279F04167R97027c18600B5838a46636j80763n27078
9189h54477n7658G74109C37902g87825A00489A6021M49707b29329r0238I06741
9200b98363M8794G20842k45480j46574f27355b18697E1264h22999A62707Q74290
9210A036997j86881e8331r21677b85714J31962r14570A048065K99222o41414A79046
9221b50744H49843g38366n1866C14609e0692B63099e22049D43266K9831a078982
9232d93956b9747E35740k960B50132J063766C5041a110306d20018D54495J4020
9242D68515j38040J55536K30257g99571l09928d19800q9390c408j76824F87467
9253A319501a38097A82180L62188f08961l79808L29900A020857C58154j19833
9262B38321K08541c5580m76747q14972C17876O47158g9792a9954A92803n3594
9272A39209e22538B43341L37881j71996b03943m05287I25936i4229n27599b93452
9283c30571A19480a184744F54715L79073d8208B10295f51483B98358a231969f06843
9294A273678F05247J64265E2345M8857j4696a076630d47271E62076h79753L30217
9304e49536B60277J78140K50455b34132F35961r8281i57846h5986j05506A151382
9315C42216d12910A492946e75744a94642k26646E79747L0967a111344C69018A20203
9326b88415q1394p176A148860f26491B00274R45801E47037n662h29088f5214m51380
9337e16594m99160B89145M28354L41797e22485F913a45145n81562j07624K98259
9347e36072F64030k99184a84083E07285Q631e18283b36889k02458C19690d52040
9358B14812P03549A63226c99940q65397a82378B0619g26383A333269k71727e4492
9369b02116j521321C93851d11372h4967A824281C32677Q60614f89541a80247D17449
9380b671761C95718f7163H61856j70636d48441B245847a136933Q4353b98618m24511
9390g23129A037786c01281A225453j55925a164717a12267q84521A44677K11292
9399C55969a93567A303988B033f08191a94603o1961G58094e19530A18320Q81579
9409I99899A21037L03773h6715k95718k87007o43872D64585K73444C33009A66018
9420E8526K01660a005485N00859H88856f1489A99866a49465I08735B26649e24982
9431D84142A80080b0081j251855G3579L96198h59343E83042d30434D96522a73214
9442f99509A542365D2880M26147b75974j10616A078845h33190C80749k0209d94204
9453F74675a122360E40591b36412j78934A057911d62986a03101J8717j48727I61834
9464c09334C77269N2045e34059A02727d76460B33176j07849a168764F93572a46272
9475i5514A93473A9811O89852h72807a69388B19975e62008A180270b14340E46196
9486d863r99790B40948b78599F70285H8213a82358D17955e65410e0078r5114G475
9498A64582g53105B40847J69391o6148l1623a73300m28024l52229p512A24399
9509E82860r1683D8793a91125k31257m44036d30626G8573Q852C5114N73209B84923
9521i2596B33468a04187e0817A09999c53573F47618B50979E2182d35453n92802
9531a028255M64610l51429E23407O91681l79060L70581f77p65255o115m87947
9541a259994b2416H14557C86690L05717B31236R9651e63846m16819J84687J41818
9551f54160B86275N65227j42383J52827c78301q08357d95116k35655H0919J130619
9561A211538D58237P2414b36874m86211o6731c48300D99461k04142O21498k43384
9571F73433c35159B0111a044510N09769O7985a901I62835L48025j36001n40584
9581F34275c38011q43259m07817e24489D14944L25145O54129n23150f42336J45478
9591d96858q26190L39730I46816A76333J139677A93997d7885j03618n77973A81800
9602c10224A71770N14572g1845F75847f40410J81102b14143m54121B25664J60045
9612C85709O30051q4678i7947l30893m2289o46661c81559a79429D82238L21565
9622H03803A95466L80362A65002g26141K71961n54992i6777k11660a48304I89800
9633F13278A64209m9652f149A04450e88419B70630A14776a66978n23000a42872
9644F5671M06511A48031Q2926M47162g74473c86348C15385b2537j0241l66251
9654c99029E89762j03492f65501A304615D26359j37532d12384n09049C3626a118314
9665i70E70824L00358l96288d81482A5909J00713f69393c261A0053J8930c93416
9677D60968P38194A43436e54114A19033e68531J98583C4046K56362J070394b32823
9688f9543l89621b29233C26565f18629A195785A07580a138490C42636d75138G9748
9699h27463c11819A315056e99844D53832j83977d07474D8936a395200b3129D66714
9710f11956I00846l71601B33385a95513r86166B46134j04890a017020B34907c0097
9721a59053B5671O631J177559e70470K01769h6800c6716A35971O352J009895l57674
9732G94544f64242j66418B4033N0176a52127g4930A42346E1988e72900b19598
9743A003469c22505h8556E6894O20636L59767a120672F48416k35377a568065P25263
9753h42802b71601A141830A03160A4955J481061g43784r44342O01077d56168G25811
9764d39062I13866P12071a71259e7726j55934F27113f43146m75191A237228B84579
9775A20092d3084j99911C43422a854373d29921I40121i750F61583e24650G94396
9786d94838j258007A338257F20553K66722A6686b15876A458261a449808L80156
9795a069652C73111a34357j5128k71894A967072G73458a100452a80955l86876
9804e67831J07621k97705B1467K207657A88297f61068a42436p6758n78284m87708
9814a285186F66203K47004C1406d79756G64392l03857a233821a57376G07738A47206
9825e48026K05139A665313C76639a737732C90229c71564f0549n81859B00352K186342
9835B386694a620795e02658E52211f1900n0144j166629A710682D14046a636970
9845F37248H5612R06460g38233j5262A668174a553933O35384A27152K53232e8661
9856a268936I28478l33913a252267D32182K31341L65245d62708l23754A307725
9866d42570p25814A655M71740M1377a328005E05494J176731a247610d00670l21947
9876g22617H90448d62328n71335B225268C58159c76243q3881D8379R46782a675280
9887A57850J120657A92382d47668f0021A173330d45177j286530A25106O50136
9896G75242a27106k96971A263657j69112g54582l88123A69647Q28163h67780C74059
9907A133277b64709q73463M85999A543991A10975a086490A013164m59294b88498
9917i25847b3841A809793i14924o64439A308493D4379a066590c13991A196594
9927F90774b494889f05402A137515b89399j61641p2960A801345e08379j173340
9936a681719A097870k40284d1847q96300C51157Q12006a196550b73363A150742
9946A98782i32818o67805A425723G12357i53946F16700K27606e0889j645070a805
9957A188878d58522k12972A142374K38270d38288o58292D86317J35076b133349
9967h84844A132104m59910f50879D18902O89730d38290k290445G9699J078969
9976A158668C21491d58641C91840J316640a598576J60415G49851J16069g21801
9986g24965I40979l0484a446086O67705A296816A84915a233899A54201J913405
9995B067606H83228a764116B81543L96608a537298N43445D06140J803846a4836
10005a209448G11134a70710j819979Q61138A608310k19472f06921a22066A265535
10015a78502j485045d45051A443989a25350j229625E05512J158326g55972o59603
10024a415575A52976K27695e54068k18716A560912m11525a648048g02660D81071
10034a91698q91204C98151J453795g02872o78412f8731G12048g60769p15507D76034
10045A437959a515980O28595A056291p4375a190164K98222A877167E25535a142311
10055F14063J74919C1396a913556f09174A729286d96244N0305H27170N7933g27775
10066a881785A174677L8472a074594d6209G57231J78912a007701M72321A950304
10076c96337j260098d16670H73336A46874a560982E74785J368910i16164r2845
10085a009009D89691O68831e86117p92561A259073C96954g98024A24369J191589
10094A315958j4718a575017f50372I03343h03546j43294H5095J462673c85541
10104a609168D41573J093199b61415o39152G74591m0529h61409j16873A260912
10114A019563a356753a69844A080230a67482j013666b94794A695525a36323k206797
10123b343120B72622J358709a44011o53206G71291Q12213a126777j23716A058869
10133A144938a385759e99438G55874B80967a381662C63K261717a72788n66327
10142g39115K73753A437360d5330j702289A152954l54521g06942J50653F38921
10152A979493a485792O73123A533528b51979m50353o09071A528756p63649a836268
10162D53850Q26738o14792a027451B43623J537074a100839j092094D79929M36100
10171I16029d16225j40853G44968M99659a924280R47860I64563c42924o80309
10180a023233J07023A741400F47588a715927A133942m00754e63394r70570d12549
10190A879901h27472L21696I42102C62400f97424j263842A776961F62495a202917
10200H9138K76471J55307a716074I89626J400052a00277o10588b26157A199414
10210a164883q18984F45079j2730c67654p45600A418493P1723a224511M51634
10219g72877G16900b60311j216117c58964B340951C61269a365461A09306R09873
10228A019179f85435n06751D82177R36502a170009k4922F04852O0125c75482j051806
10238a427288A748684G67724a998765C71643M1K98196a638881f73853B158285
10248a312729G2245K35124P02472B19654b837393I01092j75071i33932B65142
10258A86618J447009a038209K47107A359401a99261m18412m44625A059474I4531
10268a970939D66757P01974a2606r50780A13146J762266d64572j76894A400169
10278B61002a049213j42864G51882J73259a221901a33315A151406A93192h89798
10288a103415A251013f43560q50728D04792M83918k55885e79005A565966m56987
10297A108979a766052P08845h2478A158713c88488J84405B175830d73132o01398
10306a074530q1646F25079j75296a776725F94718J86473e84042l8793a58378A807084
10317a044059j34055A125640C38209A46649a190870E95635A52796b547765D54815
10327A303677m55321A56246e99021A157942a127427j160359A99329J065893k09392
10336A055830d62335A195429K63795b031564M35415C07537d63810b28377C1390
10346B319866j088227a232429N64802b66081l55434o78904B76653J797296B05508
10356i46339C34052C9084a183471L00081A446525k53704h8091n94146C77771F0871
10367a446010d15342A477656E41274f06493D02745R03625d17041j096202g01423
10377F76637E2059c72525A669874k98506i76487p08326Q31553C82503i93692A07389
10388B215649C96939f57567p24014D83511A4153a406123A205206R9359e4098k05773
10398b59871m6737H38217a178260j57351H33549m00867d8717k87704A072837l52032
10408G20805a195729M52474A117058B16750B1927K71075Q63565a63472j237872
10417a401344a14276I93872e38033J82472C38054K66476c74854r51304F97833
10427A61280a000653D1512P95897N47278c81772n3002A272181d66945o42387D20911
10438I18532C40840g51228b09778E00960a481308b86512F63310M1628A52444i72761
10449G30330C30976i01607C47720J04907J39256f64818a97598A545428d12155
10459e83488K68151H5856g4639r40218A677020m80171b3141l59204j00818H38003
10470a409635a25000A543035c72936a36563r53911C36946p5602f64399H96442
10480G73427B13768f51426a58037E27927i82808d37434D77022M23229B16445N31366
10490G47811k07343c96957j531744K89238c26936J3542G855R92284L49512D62232
10501a094587e46389K56378j7294m51504A173766J98012a05023A86159q1335P4231
10511A79055a204905J94822I98402c26770D42269e21263A93174K9985a856227
10521E62214L19507p1695K48213b34772F21040a793559O66272E42344B35809R55549
10531A191358n02377L42841A98793a397683K80078L00089K47528b18123F69819
10541B042534I30907a11290k36109m44652q25787P23613C58027J211874n40773
10550A029128B84129j11197f83463m65994p8291H06102O5068f4881E50570a93089
10561b51808r63072e71316I08821c519G79431J39671p4948c89778j328671e31412
10572a101534N19154G15458N32710J26752B02508c93878j21353n27441K91420
10581g51252A88723J309402D71751k25952F11b82488m52107k62625A35870a1322
10592D32109A84674a77449g7861r18022L79720C47837L82095k85446M11456J27790
10602I83732a01375n72321l12368a86713q7059B29867K96559j15246j86422e11816
10613a5527A64573a204939B87675b37763C24871N53920B97515J561499b7858p41844
10623g69702b75166o72939H3601e95029E08147M42584b95037C90529A03985J1181
10633A15166K55750a145029D11652a5007j48825I40971G4030L73961a41575n72984
10643g14559B35604f55385E02470j14769j61910J41791a221904b85920I9951q637
10653I1314R82375A27756O97416e12442r5332B22641h75021E16081A46896N0441
10663A97337J095101a29285D52461f76929p14783A01049i93972D27586j55762
10672B71824O01427j93272e64658a44705o93023M7971A98037a06847I60279k81741
10682F78538h7311A89648i53542b26916n1104h8685B77792o0574O00782A62325
10693A45601f15349K1430B44528C705Q74620B94001a10176H8466a319032A70246
10704e06073R7719G22772c93142F46386a04175n164E37532e32880b3142l10293
10714c33435J622D16504a17545I97381C11874c24318G3789i50680C94989G6577
10725A6667R62557d20967P5449J25785C63962j06329a42734I46496D5185a82408
10736F24837d95594C92364f65392b23364A37995d93007G14641a56329I68483d810
10747i90634A31071h51661B60279K90158b40135A069693a39675k69091I0708b82590
10758H3162h44285A52689F6405b9706F91467G6682b75941m58737j90511b98825
10769A67477M44465k20602N09167c43849k08567J59372A13534e4159A65904K53741
10779D19645A80577b21637D6392M12175g0694j42561j84903B92428L90611f25828
10790E76320A39261d21132e0437j304281A446753b29808B73554J78930i38619
10800C00728i33560C08193N31776b74899E64790A32551N31772h4165n19464C52466
10811e02884a50651r0440G60275J42598B25818J23732e9167n64897l90975D26024
10822D33533A85168M64664c5798G45957d55296l76595B60092c80946E6526a4041
10833A240175k75082C528a76076p37283n7420k47104c11534A118005E41337K61865
10843H03202F5344a48069n06526c03420D94392M05946A96600G81J24733b57244
10854a01202n28599A29660M52935f77441F60871L6301g4039n79226m29520a78846
10865a183458F62839K25953J33668J00015a270928a99023p86429o08074E80408
10875C25990P77685A82919b99804B86561a664400g16394a52703B43087K04301
10884D47388b59467G23397A60416d37022o59730a77406C44276f0754H03963k66374
10894E37589j57070h37668l99473A85884f21626f8896H92262R1053B0367g21537
10905A06409J53852h99908a98290B08570J42250K7978b07123G72637k63113h15753
10916b36890a0910E00267e4434o8386A054876a368228b70337d4364F62433Q0152
10926G42585e35461G53220b06883p48904L66696a66166A027968f51179A05455
10936A11092d39405D63254e15572H66415B88874i52642E7264h4425D34003b5104
10947F90991K41518f27599f3906j21673j94885k13099j59824C55320j01039c11976
10958G83270l2167B7471a042557K25254C56811q3162E1557Q94229D56861A2830
10969a561143d15684J79394l16265a57501B04975N37328b52017E246O23387c84053
10980d9910k75433G86130r6289h18952E82119c26902m01983O3880K66614A066341
10991B32579M0298L05132d66826N3849n51864E39571K24200a40318G13898k22834
11001D91064k13601c87143a55581C44387e48399k8818E17271j14388r3801i690
11012h9041C440g36639a42253E21365J78605A68475c80990A20690a089233L31336
11022g57897I2285N40609L01602c79850g2259D63429e46864j00669a79774B50471
11033d70791a13863H97444j96437A69665g059B3419e41991j02818b26723G20027
11044D64660c34312h5492B74806e3862D9914k0240L59062a7554l36853a01699
11055h2637L4002j69799E91736j89284c21522f5896D93031G4393h72065j58590
11065a030655a8220k44719N5204I82773j60861l49186h7074D8075e5225k40060
11075b95285j5360E21453J4363f2444A19426K84893J25352d47697k83491I6124
11086a94729P3175C55373M73866B11347d99002k59956C60858A2323L22084L21078
11096F55485b7342A32616a357058A07469J88632a89408B05551o5703A1540f19412
11107f40072F09946d32100A23858a62199A22068N75940e30889F96922d6857k27989
11117b74846c9901k40875D52711b0852B3506N31792d67157A43278e82572I06575
11128I80831d79937D25196b5148o50457c04848B0576J053684C74773c69511B95264
11139d16659a36279n81581a06048E97825e19450G10754J61463m17100j57224g47681
11150E91811e66247A93069N52802f753E90595i68243D5455L05131d66083G71436
11161f6639E42089e06818m23064B16724e26542F36033k62952R4095L71552a73938
11172E24388A79762e43044l72378j53121B56776J85103J97687K02835C16516d53394
11183g30777J27184D33898r0365L41243j72854a192k17308k58922E41360k07380
11193C33980J48723k820h20674K49391n19956c68914D39898a36659F78541B33010
11204G01443B84516i54674B59648g91333G8596K63609J2784J211339A93487n6877
11214A36610b77779q63700M55890L31747F87015B02864q0088J15446e28381f1920
11225c80664J50523B9434J37479a14044A36552N9385c21971m47473b83807a33470
11236G7386K97778j46013K8186b34278k99112b17631l70017D62346n0716j5225
11246C96405Q3578f52982L1964N0043K20454D80269d20840A43437a88113O2034
11256a26079j11160J08981j03422l76268i3216E07555O4179K88636h1618A53473
11267a57088m47782a95819C04988M57718F0604d972l21017l09025J54324J33936
11277c46754E79914A03498M67278k26963I7095k2170d97312a98358j81733J88148
11287a91943A21682P04623k68887H270b7737q85799J63023k88364a87729A013807
11298C45643o1638k8073c09029j60144O4375a91053F59508A35463K29679K03324
11308E68466I005f2809n92081a6151j71868k07766A016182l65166A98989l6226
11318A62763a245160c39163n5929J56003A196910E14332r8946d96975J19069P6984
11328c00922k55603B99908k4J74947J5563b36600E50953g02526l67919L53628
11338g16817B11189M69896A78346J190457E45548e82656n18269j51507a72772
11348I053L75898R16057D03814h4915p07408a60434E1322c77817D96781L54433
11358H51214a16109A88235d04015a47988D8072h45900E54685J45869a95877C31283
11369c80541a5560j453664c77988H08086l85093P99948C89786M34299d38560l53817
11379g92377K41975b52976E71148b60909A080871j29786f85609d635l95633A05220
11390e98720J21025A216575C07419Q124b26465C41001k4257a322095H9464O87900
11400G77364B04395b16784m5072G5135c70931l07633G53409n7274A23871d05332
11411c00715F4561g71396c64136G52019A36490J43421a04921A302821D69338e56020
11422b15740d6371D59311g39829C67612O67494b79227D5304i5156A54903O8466
11432B23369a091223A018975B64388g47228c24324B59427P14615f29404C65721
11442A170421e80640J69013k4491C81054F1862h43460H11665k79377c00905A18616
11453D06325k9461g32600l74213I3176C9385c20300C26326N94478A59824g81553
11464b52983B44843D2176h45313g0417H98698e5265A17179K39715M14754d5882
11475e92075G74951l55829f82909i9427A64529b84367p14888d23947A603882E89987
11486C51564j73715K73034f10140q28855a43372I39549m29445A21999J283366
11495A405365l39344h53160L3381c51805a36359r32752a05318A140977n18769
11504F22208A77448c72804E46615b41557q75923I14872O28662A97177b98656j14410
11514d13066f5669p32637J64129A014581M65746B960f25536B83141d19220r79143
11524a398363K28283I24252C24046i280A294022l16708a732j750870h40295g1964
11535h84510a52503A483279J69843c70642l97716K94821k4900q63587G6384J727410
11545A803794E52564A30909h36381G01204e28612j612456C47601N56895c5976
11555D28355J79821J78501a914607P88308C75157J1245K20418k9606J243785D68004
11566a562758M05219g8003j00196j48001H03884J180548a18490m46297m85948
11575a050735B00783h94230r08543I84895k73889d9696C12536Q47737n71981a390452
11586i26869A136863C55456f5613D31515K91606B09158b012781b09679F25109
11596f92961e0626D36100N31407g97972n10192I80624E0828d52608o8532A227055
11607A173550h71796E33579J85096g59330j002345Q67916A416503c01293e4444
11617I02176k71659a16229j658687F61090k12962h41963A59065O96029O70943
11626A526037e79180J91927F24207h26904n21499a03508A385184m01139e71140
11636D6221O99912a994317P48126G58461J045976F36017g58065H95161a74986
11646a801359g36602C86921Q48645g29443A7822J647818a07082o84553K16888
11655e74747A90481e09772m62177A629591J27840G09488f79514B01181K84493
11664D85674a841532c81092I85022L30250a26341n34891A160415e16855j032460
11673a549315B22293Q35719k9479h63543D53042P71887g55894p63414B18326M03895
11683F22221g97428c45244A519758l17715a044690L926C70524c27667l66843b51885
11694A413759F40111a231067A11638O37768b64708n60831E86465M72306f03228
11704a088513E78831N73084a362088K68958I37315A10047g36072r7879A671844
11714D84740a544684C2291M70199j08457f34975B59654J412492a241337K57357
11723i83980F68929N06826d42683n78910H53609G6070a462589d34692A161051
11733I31340g60929m5768F38022A37893a527588C72342J221073h1212o66542I6805
11744A252267a190396J69845E76690j37200d56399b07981A561650F33857i11373
11754b46262D81134G0028a537858G38684J261919e8648p55917K64236H82125a30004
11765a555954H91389L55460g35381J94930F48988j38223a095214M43618G79585
11775F55721f39252C38528J101329A0185b049290f14077A340375b80848o22005
11784i02853I98207K36824f19810q48239D77083K22819h23970c66844H34363J03124
11794I37487h51103A5688J418627d20086j038797L24439A648622A09881h04910
11804G98618K65877g52179j590778D26870P56717e17325e2845A231035J43866
11813A374901a720470M99603I32275E9615i13210A78459M90179L48327a076669
11823b41374I17285a697146L2349a588A220205B77959a58702A210297F5799a517234
11834a388536D43877J068062e37463I6657J313485g14592j258908h93495I08998
11844B18497h70126A092432O93125d41701j202285h1461D16293a466736N17434
11853i49302A506865r0018a65049l08130F83615a99042j612920g94981I79740
11863E22302d72256B95900J191417g55970j007647a81193A312081b22292m04962
11872f27254A221650l18663a005904K35659C87644O4180a009982b90596A911972
11882F96139a310891J90625C69927f37891l01639A191489L59131B34425a482112
11892b70446A034200a171208K68420A121612D95992g68880Q5350A454508C96083
11902h51871a85693E91049a21146j182171i7678A802437c05923m76644B10639
11912B42895e44854l0925I28633D07675a439527N62013A001512D86538b2246n61833
11922e84079A346208a31726j494735B15399R67850D48401f84134C62682O53593
11931A016275a047560K44021G05579P69556D36876a113308E71150k54017a468750
11941a351631G08292o3883d86468I02250O90929F17666a662396f75470A39768
11951b15342q06777A029397J279012e79835j78300C51884b2964n14725n84414
11960a122103A275730k90820a004729a79778F27068j51356a147045c76231A546026
11970a91741l84154B11068M06549h58906j252581F24869K9489R8368N164R45076
11980A702966E93242a646371N1608a34090D83544f75356A302200M18772E90357
11990f40394j60706B65933i62648j91497E91129N18804A81508d10411A049431
12000A019350a448285M65096E21184M08598e67292b8653G41269d92002j027550
12009a519552e14286A683331A77553d2758F99964C36197f15821j152621D57248
12019D65671e79764D86636P11073M51191f72181J11805E71125a077966Q3855L08859
12029f85252A592124k58896c32180C59827J20524b84529q69451A63702J256890
12038A420592b63013a15612G28962q1234g43032c57247C61125P1433f58201j01564
12048g59765G62281I6891a108857M78826B66799g03267k14694G69938L60144H0714
12059e48630k27110a01701q58920d09460A123412j57837h5082j36253H82694a66787
12070a300774d54648G5203R177a002868C69264J103861B97572b4436D4958M55804
12080E00762h32509M8417H45522C25686c94696k95908F80352C00773c76127B95020
12091H44197D18131a114853d35562B49913b47250j35612F47294P26025b55739
12101d30942B45678J03094i73186m72049A07376K86526H3288a58944A282595E61977
12112a399387I4337b41123A00612f49999b71136A041279g15536b67319H2374P69320
12122H51694C30408a291245D74403d57751r03517B48797J23730P05868E7343b57318
12133A156849A43855f97885f3307B96584c14959l57287A08614J255786g62491
12143g22410i3060l71993j17653J69620F09222L41143b29857F2874g9344A01548
12154a30536a5305A349066F2014b58857m6259F4192d90227j23080h3928G31825
12165f4299j17831F00877b16727o95266k09205D74415N6726j22967L25406R9875
12175H33455h6446p96232J52137A34259E934M91698L40348J71644d48552p45977
12185a194529a69082j76569G165N7216Q01342j16299B31266b91726M5690B39665
12196i82372c5247H05653B83187L96921g4318l16185o3108j271547A46201K88669
12206D34870O35982C65868C1696N78716a146122e57687C61790a33676B92498c41364
12217D94580A01792a067221h9430n3519q5452A44282a44558A260859B7648g59801
12228C33546e04918a46429q9934D29975Q05618b88986l37107A84747i49779K05989
12238g43790b07229G83301A61547b81805A84496J97294b4511l50551c3611E68546
12249A21236L10831J59345J23149g9913o22164c3813q85045L85522K43876D85819
12260E98215e06207A64225c46215k0120n6023k76796E31356d02792D04878M51677
12270H56555C49437K39974e33763a49995j04018k58002J82056A07688J37471d58627
12281a15030C16065a76358A00604L04426O6702A68247d79887J94852k10246J18945
12291c76336H70924A71268M32925k72646a10963C47069h46427J52942K21885N059
12301d66541E17119n3013O37874j14142b72722R3642j142728f57721a35822j0614
12311a46436A183744C93047J69249k25307c99900a79850O6907A33632R1537O9545
12321B94714C8472J7760O4355d77223A36901e46825D19475A3080b68073C13128
12332a017940b72266k78619K11915A116086I2328Q90634C21673b16860P3733m28750
12342e71877J58503D4976J44084P0103A13714K07419N30649f66988L02537n3775
12352d18226m39944C05878q6006J81076j10871c34835J47993q76651B67382j00618
12362A66764K36668L96420a32910B92020i09952a64668K7354r1842B17974d58848
12373A26345b74063j94849B14804d46047A88221A0201J79064L96767R4879j14701
12383E66210A68819c86902l80878J94929J40103d3813F25911k76000K02823a94646
12394C4666J23620f09899A4740e29093d6934B42885b51451F02137q0280b72624
12405C52778g8300b9075G4917h90686H6270c39971Q5092D45759A41030J160897
12415A301927A05347K01011L55278a176500b1906j48881m69567D19512b35147
12425H53255j97867a85046A71913g15088L12361l29130b79774A108222B10145
12435I77998A27592C4635J19614e75433A56239J57513j23642c67548n9535a3399
12446b63796E05414j6143B17627a82013j91583J67943c4683k10274D21321j15425
12456C05896K96518A16246b50176E76444i34581K73794b35799n6180B28701D4195
12467C79609J62823e00109J415N2887A82246R5886R5448N90828c33526k8413j31511
12478d93450B9311b66327e0675I98893B8891K31099c36694m13234B04751a194285
12489a54765H50751k22688L51792a40336D46527f13015o23689B10046k5484J207047
12499A391609E33930A35427K63680a767543P60221A81206n4044R21356D4492N86444
12509F30936B73404h97750L76707b17617r3754B30623K58852Q30440B66762e50436
12520d40514j271044O02326M38059A181803O29888q42563B01274h04858q9699
12529h94557m37780b78228H75171m1643n2263k73362c874q17853j9865c48468
12540A63400K81404p6128K72768K27315g08889J28033K13638a38993E0660K79277
12550C29937R06611D48873b62983o19905L6378K31933a99538D93016R58884E34539
12561d78865J66486l25208m44112K43056C03523O25002l1835j18750l74465J5576
12571D19051a135999k69967A97084L2303J53065M18486r5988l39221a585157O86225
12581h98932L11650k61932E04870K27064M56436D96675e53999B8666c19245o97950
12591a017195b90116F63316L04951D79798A62285P60007a007468l95207M57740
12600i44935c98227I04454G406O76765M0692a369230e35536K03718E6568N30934
12610E87502A23101P30528B76344a25138c3165l79604A55953g70201a13524A481822
12621A54805J10401a09499l99758m5288m88974C27515P20092l480l49039j33738
12631E61350b88378q13063j19501A66605L49806K87477j93254J94092A23275g69062
12642g66154e018j41619l46402D42584P14421a19561j30169A85505c09781m77956
12652g87737m8788E69621M5302k79290a31254L2037l0642o50012B39945N79947
12662H19892B84134L0624H5537J51885j05013i57861G38608a30364E13104A03263
12673B47888P93439a181175c23415a07486p77206H76860c21365A298671D39627
12683h47904C01634h91042B2416e3832k52851A655705g36483J90318A16487d39563
12694C44719g11372C21705L1312i28831C80977K27258k93949G5688f87731H50386
12705f39826K42021E65340A50270n0154h29367d4037G43296c9359A93452f50705
12716B3552f43629a69112A061954l13328j51383e24877a21867k60501n67086H420
12727F38344M11315A39690Q1583K65736f01511j06669a51730O1108j24783e411
12738F73933A19709D4721J10950a4706k01385k13623H5675J224677a04634l12122
12748d16756k01868J38758B26148g73230F40386m0755g6388E62225e96532E60768
12759f23547K89800I83775d85113E25192A82983R4308K24652a257939A20961f15121
12770a14555F05207F9404J076608f10024b73401B72770f92907B72685J88272K84557
12780G45514j49856c63966E0041d26700a54899j06128k18385C10493A26062g282
12791F05698j2025c41528k14451K58492j50098C98818J44952K83078k28903I5373
12802b73315J10870m43264a75342B9922O30354k26448b47037C44028a44049B32427
12813a03581r89308H35508a15498A62868R02292a83865G18111i22738a39253B06707
12824c97274A288655f43079C93129f42403n83420A047114e86863C50386J01314
12833D51700I0071M05792g04826B78340c02740l63990D60474D4161R57872l83352
12843F18681I2654M47276a092485l09002f17758B70065M51859r5930l942j83739
12853D38313g78240L1691K34484K09747g3424g98B83712J05114p2776a46013n5277
12864b01290j62202q2888A29689m5579J94198o7719d42991A87279c49070a43282
12875A87172K15792O19599e35053C04265g12252K69846B30210d15931E89296a90026
12886b37917A058718a53452E21008i27228C52551a8884p98571A111333b08428
12896H64271k21771e49758H49194f46360K35480A78604e81185A04656h73891B81757
12907A86236o4342J004673c17433J26360B73441i57087E79866r9363b7711C80738
12918g22552d5568j84936E85111L30347a47530E13615c40612k43406I4856g75040
12929G51302B16090K95876K9187A63929j9041e58246M5805l87889L33492D94158
12940B9324J380545E13277k06033h51581j81732c06993k74210H45279C60165I0358
12951H75234c83821a7137m2459j09269F44518c22995B76727d08438r0561C65558
12962e65507A63618b4515B14050Q39301i5121b0017l88048o35711d33508j08069
12972e41577A087927j70910A85827O47703f54679D0793a141562M62027C36934
12982c36327H69237K7597m23922L15398g73320A18726c99261k58272C06718b26018
12993I87240D39950b01474D64171e96189n5398A40074a36468A67834c90746a35415
13004h4555j02800C10266n6489L53124F0768b43072L9651b1400j51509j2123k15227
13015d00259k61870A22452J11461m7036L43867b48023j56029c9431q90283a70323
13026C88542J15725B04391d05453G34383h8640j70055J9777l4750B55257h01986
13037c81822G71815b09824f2063K8642B7097K6477d09418A096951C76086O6326
13047D42412b86270n44682A83047g52078b76166I75313m75778d38596R4106e2504
13058b96615n01285a13990C49255a52633E60402p4171K63493g0763r86380G6701
13069F8933d6435B42036N2075M10306f73271K46146B81079E2340K33988d14815
13080E97511B63547a061438A79348N67357a46608Q607m5952A84894a65748L092
13090a62656C56596n2066h5939c6174c876I98381H0127b75286A157196d48045
13101e40337f2227D26040M28970f11733B32917b5533m92537n5053K35812H27725
13112a23625k13793D45169b90913h1167A35128M48062j60377d11060m08726B69141
13123C59884f17799G21538j22320A9941H986i5862F99050h93630d22319A9685
13134A36263O65031a7076A304395E07975i54859M31638B2383N3702C5019K27625
13144B62644M66536b20797m20691C50774J78216b32653j3782A47809Q01731e76116
13155f7152G95699b0852m49346k27280C72082J96423d79126D86525i4804r2473
13165a87277o68920J88410B033877c82567D10016A58139d47790a57533j244985
13174a402518H02239O9307d46167G55246B42590K94117f81462q8597F95351f48753
13185f82330f1762G58183A44369d58344B30289K30072h00171K24126D43257K39700
13195F82957B5695c52440D03181A27873a137755F7268R04406C63100a91709n30447
13205g22156F24218A21517h68077a7814A004876a55289k72797G11885K28689E5566
13216a122065G04865G0471f22419B6452c01454G97324a093535d14355A201502
13226b68620j16150R0415A67137B2253a681022A248055l34479B93691f6167o39814
13236g05981A149683h47074c24099I69554D4347b13379j146535G88225A56914
13246h26996E07182B50960J3319h48220b9193A033869d82227l79669C85796K97667
13256F83463c15232j8219I72458l11276g26671n29196c73296B20529d11226C13574
13267A844545F53421e93047o9970b24753k36751n40556C29728P59341A46130g48411
13278E99238M72343f10786b99860B58409J25733b20002n61782A268984a08220
13288i89762A04560O4269Q85139b95779E4883J174658a382823L39886d29955G33382
13299C54978i37768A710220H33939a447427d36116j95749E64958a059548d44523
13309B331447E0823K84490a79683B48251c33540j179040A02691R60088C63901
13319f13110B38363O03339a357569O04960H69684O229C38681g39083H08669C3054
13330a458821A48744M64156j54515d42163B91006J060614e07338k84399L26704
13339d65033a81183k43284q54179A086512M59249F3026J04749M63479k93450a053440
13350i6334A195565C20110f33447N285G69926F6490a281545G02055k39720h6824
13361e07457J44747A430827a066700K54693G38941a4139C28614c74698B002077
13371I56346a243966F4642d29061B07130f05893L6965B513054f25216j9052C71465
13382F7510a27370j783156H36411R2591a120181B62750M16005M07695h89149j18832
13392a007981A091256b15882n24860A39818Q71932a97809j314570C78176L04709
13401F82885C3951g07986B57275K31789i93981M2569E26900M38703e00352k31904
13411g32256A166570D98719a204782b13522D82556b24890p54169a25381A617516
13421E61195d54323D37334j00161b53819j423823C13478J006080g23609B5327
13431i982H3615a297688L16132A406795f6479k84580J03103D38581A73777b045786
13442A002146j4646B56163b8401E9168J475153a132851L8793B89861e9701I5994
13453a232297A669183F08876a402308G5644c4432m39802k20679B66101J612543
13462A878644A40616a211553b96342B35138i34596P1802I52592L96913i04187
13472d95571D82496e58255p99717n2319I53302J73662b42502A204549m45542h71415
13483a879942g75663A262126c55F65251P24545m30256a268974n21969F25984B56796
13494h3410p1148A336450k49783a968539b15590J593c9052o43493d5650B620863
13505a2415o43413L14786j73116k97351j328845A340838K82882D32811J04735
13514E37546B00142a83017j629568L52017I74665j35590B55238K38475Q59309
13523A353022d63205j449667e85477G64662e11876K41745A722976p80417a70599
13533a139513e0230C31011a359322B79622J349886M46654g97595k2997B21635
13543a274168N10596f985A657648m17387a268031G05400B98915i56591l00898
13552a257489C71450J024155c74054C15486J624776H52359a054374m76387f8831
13562a73709k71031e2167A970309F88413a660956d99607a49505n82251j43321
13571h75077A029832R42007a21264j82645B53473q6505g83256m53437A341767
13581H81440h72658a0000G60166h2118j387276d13060D47584c08442L0599A045423
13592A228333b09490r88362L75607A72171h51610M21404A537886E59711b74565
13602h43605D80252B8626a596680f8128I33774A31703d00790A1133J144793h12563
13613a336258e0875C84378A76722b15487A341649C37371i10216j51800A31269
13623h8601n20936B38398J122316B82781a016552a93042C47610e75839k49075
13632h24914F7197J224666h4617j79689H56840A01350h43726m76134I53987J28472
13642A082459b03632D81551M89307c03720p11671J85129A019390E00010c31373
13652H02407p2025e96006p73562A8663N04278h45735c93831F41043j09467a08875
13663d56225D26905j99798a189211b21286A048432B44010c57013C17029M54103
13672G71132c10072m24111C59555L69080e57245p2207A94013G8957c89861l50903
13682g40764A452162B33743a087508c19123C54640N23508e71580g7356E80341
13692h54505d10349b02193A251743D88557a108230E85911B6988a039904L09054
13701g30850A77991L7551c65403j33432I53974B99996A05190k4333K89191a89840
13712a497604D7199J318772A06295M44446d4765B06326e97120p66576E98046k48447
13722C49599A26133d39858E28454P5248a115678a63973G39459a70037m44110a60588
13733A214872f0037n32704D289K67853i3882j123831I92339J1056a20366o38928
13743g59294a71334C48265a088586c00676G85657B26178q8757d77079G91325B16642
13754a153476B38957H8611g0044m49221B76088Q63377B33199b30654B98658f7534
13765c39111o43248D66630J74070a034296b3601H21810B34588J0101f14556E04815
13776h26181n62759F1789R7513N71357d98529C68809M45002a354870i8056D49908
13787E94260A5156a003368D11700e01345k76400B6140J21183P84048g25606C42793
13798I56937f79752l14900j20068g2446l21242B35249J302563k67084A30951a269352
13809f35731l13088j00906E79038N49593j7616g45263a68052G9555g27509q0525
13819h08034a01938H55353G3443c67194A04099J71555h39732L39551B3375P61440
13829G84815k64654A83920Q47041d66333q23537M75424c49704G20050b92416A053850
13840A523927f22654J35791q62659e83415k40803J84377A315483A66569N57011
13849G23580b90953a43190E7612a520332A01501Q7653K49362J93854b18533E51535
13860h14642p6318b56732f3316I58387c7400F06679B00419a313351e82275G9565
13871a46431C74181C4131P30195A18532d22522J13511a44179j18192R8128f1267
13882A242816C73517d8480E19755h68256k4000j94291a10780D92236j66787Q2833
13892D08282m8665J36467a279214h5069C76003A2473J46613a85131G85374D4884
13903B84265L17255e01537B71079e71535B504P28901f20487C19632c61399B3605
13914e1832n35383H31669B05284R1020p2562f50071B19503a111538g642A88832
13925d00384C49744n6812N90796A99037i41775A42049h75561c44312A18060R6600
13935B14660R47517c12779F561h9032m32963J63683k44094E81448r9098b94309
13946D15226c28323A78091E4540c56698A96356f00086B06796K42578B16149b0715
13957f56136c189j65636o5239G73334a3049B39301f69574b60154O3545k65048
13967d61657C55720K66613q9390j97819h165G00359H8578a62527k10617K1981
13977c51163Q8412m38026A62046K91268b96417B29208g40692b24404A24299g42173
13988G90299A64737L13503j82845e09545D74164g01668a7423E89613c09156D40575
13999a39267A51005M4006i37630A21298g21194A48823J96375G8039P72613C0046
14010b85952f515n55550B67293a8049I52159l75753B00588H4295c94297k1230
14020d15527K447R0137D62372k4843j76441J82616b47466j31683m18559L55030
14030d42678B48768J91755R12090D00941f3551l42109o75617b00215o25613D03607
14041E34126B22256o2845e28263H5874d56697a65817B50667c7174I32913B6384
14052A73209K00786e85744i4299o80376A26757b00292C79246L62079f23950d6200
14063h49018a38030B91635l3076R78143g9919k5776l47373k41403A37200a59707
14074C43407L27112B8746L77063M1259e54306A41008i08484C2698J91726q9029
14084A35395P40850g9762A06851m1410a161359C11420a36457e543E84553f50998
14095D0853d33485E0459L91836C6497Q75852a84663F1459j6306c49339C8967J57866
14106A96833r5967g5427H60629C69228c01627P0578m37083b83140o0477J39306
14116b04311A010172b09727b2619j58982q6616j29277e5198F49078j55443j65213
14126C28422a35044K5673k2766J0898O241F33031k95123c76045F3293d74627J6928
14137d57699J97631J7102A53416K76280A65810l2483K24298b16600o42538b88228
14148a96054C13233Q4101L17694A48119d52923C87946e54104D18675R0568f14094
14159E58722f77808j59271C4580b15577C48196d57369G62311C49254c53823C22463
14170a48283k24834a86281k38723F47775q682A01298J25740K77287c92519a14735
14181b08009c6850J1035n8095C85483b03401A36947b60606K6420B81396a015668
14192d33462a43988B37254A04713K63672J98207b65415a18161j28107E69029B51673
14203c82596C27750c07378i8648k33922b0545C99987b24343A21659a9385k50973
14213b70358J06838o51548D9499d30287c1398D25281J99869k07479b42375f5581
14224h76308J62873c35479C95075M03025k79310k03546A44589c19922m20733K19746
14234e20909C46159a48048d1106E8110K73814g1083j66334f3469A99764G9149
14245d62934F89651B53166b93526j31687k61423b24787j87491D8971J377760C06582
14256h4372r10155c80077M9647k93261E71965J20103k43669a3250o1209q0991
14266a55450m11205g3282D44P21451A19234c7335B94354b13403j90082q0847B82447
14278C87058a47673F52627A3869c40333o08308l46749B87104r3072I1437J222245
14288A313682E05519c77297j3911r5024E4211c84061A67450M76339C20973n4988
14298B65985B1877e32181b37753p76583c02158A59665b4313A75151a0598B90626
14309g35457b21931B34597K55391J36009c21391C46872c04520n71706b44759C22769
14320D71957b10445A52603N5940c34126J7346j05953d6696A42338c79523D35711
14331G90319I8752K7257J16442d19514M4537m1916G80181j28390d01030D14585
14342b88136l9k31836j98047E96825b71605Q6258B95371m7661K77783b89722C14908
14354b93512r5271e5295A13573L49510b47146a14756J3370O764l34401A18166
14365A004998c18720c2946o5092m7401f8184m54782F49429D516c1069l19193a66770
14377A48339f02513b5829p6497M4349j74585b6946A16073M43469b14684j50255
14387c64939C11926a69244d73C55003K8622a59340o21594J97676J54798P8417
14397c50043C7271e8865G95909c47892P0113B44739f05627K84295m31518E47400
14408C68965a26895I90444F7444j6581c85365n4370A83742c36701G6596e4822
14419a23859j29358n95997A190377B10598P8071N79478f39914J81736r7519K72203
14429b83494G34655I3229h8364F52889q4536A62838f71183c10304l21318k47754
14439h79376d8175D29099N21606j12241a73206a757p86857J62438a10050B96470
14450I14930C65163A05910e73286j97500L68373l5334I19907B01808p876J78235
14460C72167c22747a32507p75578C57771J51680c89061H06410l98998A46541a71691
14471a101774B68124c71134C62294N65387C24289J44710a362993e27429J56285
14480c71144K9960F86490m1731o4513d6762q09101I7809g96471J47791A04482
14491D84059K88728C06890M24766a68p74456k95990K24642F42941R5137k48388
14501D89690N92347b72027k13836m45023d36818I5049a24786A083344C12374b6582
14512d49278l88829A61921b9903D9959Q38585A53236J21543a45921C85448A80118
14523h25382F1838O8373L15567K89548a69540F2094g78492J15860c03170d4337
14534A300867A71792N07371b8566p34734b71831m25874F48293Q0003d6101A205710
14545i5343E01649c96245j56479J65724r13124D24457n1321L6388K59675c08414
14556A94201f47298k76707B57896a62045H02600H8773N33538B71723h06997E0729
14567d82714j61404b439A27944R68474C27810a75995m33966j65294K78987K15260
14577b81008G03030L30168D57545R8229b26733j63032a41527m28688E83875B26150
14588B98572J8475b14006A86754c78496a38092B55817a54114A091128A61509J20165
14598B81674q7048d83689J47485q09310A92910L93470K42620J90596b58847R6772
14608a62075j251450L50674B7984K79981P77194l35655j90585A27233h16349b99615
14619h88610f8038j54164F8261R72351A3711L02828e13723K9107J43696k4060
14629c64980C47911j54341L44637j17719d26622k8178K23617A13530P06659k70799
14639E49390k30159c12406n75903J40774K0805A10980J13188k0063O29052B94143
14650B09220J97564f39816A88905e52728I9708O51071k53828M82083g20593b42685
14661e89279n9566b01944j46391H51375a76552p9453A07543e16076C68403a53300
14672D23595a50465P2258C54725a14996E64566c58112k2169G830c95312E87783
14683A98904J27222b84642n76578a09536k69747A57184L58284k06785K6544b37838
14694a08987B53212F7572J4499b44214A34446g7081l79395E15318j45000A36458
14705A59448b40798l3842j15281A86204L13535D2107a61782l53958a02698B59618
14716b37832D09427b35200m4655l60793j04989G11294a08712C67822L54381j61299
14726E60904K4502c80141G62385h375o27959K67469K9434I83399B32219b8290
14737F33861e17138K04625l06294c6579j50453o03158B31463a08578D98430I5015
14748E03241M38231d09448j09045b00125j43047j76586K40471G03560B50874C3914
14759C17172q4765a27249n30091j67806g4023m49693A53123P60540K48048m71109
14769F90602c96929N6041L6837l95380D57494N5735L65064a2190p42109F2516
14780c58835j82513b02955E75306M45959d24216E47280A4408g84871c11037J53425
14790a57612I32181m47571A55668N74515d4367j139811j35489h0821E62389a94234
14801A297855k72461B43281h83221k18513a88903j26007h6514H17571M2852A78335
14812i88069A90930d44258k16428a3992F11540N6769K8539b24850C87156h64845
14823a261462e30344A003993R3615C50321J12922A99130a331343K20478b22092
14833C99215Q367A9896J574917E39296c13920m75706A2955N8525g50380B61539
14844A079650l96079c3132A88530L336g28189m37103e8265F00475k98848b14167
14855A3450O4509a359417a14862G08303j21385A00656h60064D04213c33518p21258
14865a054776G1201K42824A35504b61086B16603O33609c21898k42472n9823B74831
14876e63264h4076H00336N20176A77954c30906C23936a32960p95152C289M90623
14886D93912G4504b84910D74502N02159a8271n43615J39A56114d70641j04364
14896e75005G70341O830a7655n33136D74138d14868r328I8518j5665R43144d46007
14908b77694I24219c45704n74501a73391G76245A72234i16685A061859m83823
14917E78036d00586n2482j28466E11870d42139j53153A140590c5593j259276N92256
14927g02613I8760O9277e92275B97435Q67537A88237d66398a81223L2536k26517
14937c75204q53454C46170J09476f256C14292K58469j27791a512671f45345i4880
14948a18992j9633A04779J522847A0703i08292B74421a30680C78810e60396I24165
14959I95935g91729B43775c3607E45370i65194k10458G49148f5181a4226A95915
14970H11622a22514j363085D85810B17164J52844D1753N94679P63901d72776k49909
14980g22685b12734B34384d43009j99175G05780k93815d41554B3026K57418b83406
14991i27117M52044A191272m39643c86125A279593B42513D476a731598I6799J275443
15001A372242d55649E29359N638A35513a15326j386710I86122b26131n7916I40551
15012G87614J43746a361855b02772C75183h93638c2056D324J982308E01595f40531
15023H5791g87863j94866k56523I46996O0730f7082F85749j46995b86533j126338
15033a412871M21260G61930b02867j06605G20180M59484C58331h60043A33009
15043B07268h14376c66835G58820M8403b66832q08780H1293C8609f86614I16886
15054A222714E89428a055262J61033C36045g76814K09933G05562P04783A96601
15064h19231G36319H4616a198462J12544G0595J030666f78540E46488N27214m86255
15074E87447b96526p65232F47414e72745j58751H10458C81083H8555a036003f7220
15085A250185f66711A44690M65095A62478f74417k75140I66440l39558c18911
15095B44508P73923b7097j271824b02813D84422a35705o63567E34700Q99762b09856
15106d42937E21627k19751e18674j9545A132169l58146e63498A6774Q9846b14067
15117f20275a51704A711099B67277a103681B74567g6522G37a162079B22381J230265
15127A452646e74892C38360K78069C05022d62913q89957F56897A27403d32109
15137D80855O20409j61571a317354c16131B92548d02918a14947D9086R60693d33798
15148a365130C27961e211j88532m20771H67001k29304a241466b15095E01350E6989
15159i66679K81687A204827B63035c35965A120704n55634c81685j332804d48486
15169A053003a93973A91121J125968n60071c99562p10717C84277c55909m99886
15178h55795c17149C43309K60821h62781E30659M43291a65777p24493c21152H64222
15189f04680b91128F50652i5762J8638q21341D03196P45144f92514F82900J05692
15199G88592b58551n43360o0295A153876A07998e24861A291893H7320P39924h93675
15210b04255I97205b028217e08410E04780M61151B89747g40702A213608e03561
15220a481555g098B93038M71400e03427C80738N51009e94028b69083p9104G36464
15231a03938p15936A201446C80958c3167n24346C53410p1675a160012i3480A384966
15242E70253c54741j48834F14459a152230m48015D63147M89654k87265c28348
15252a00145A48629a046389J88609H50798j96381C828c28140A096383A20738g58748
15263a64494G0929M01808d19559D32833Q02070g90378o1751L92005D40775d13538
15274b40448A858706C39054c75980q1029j42859F02879a180068b38616A312495
15284B59574J44968c5245F89678f09385p22231C2949b33763D79007c44092C70650
15295A753791h85290K05012B23816r3387d81787b34629A107697B27482g55751
15305c90200G39981E1710e79316P9189C89038a70276o33064G37531L68266c73783
15316d85918I7991J62620c76707a05582F62736k12864e18151k86413F69064d0504
15327g9682E17533K02138a59895q59988D13300j99623I0898b69437G7150Q18759
15337H95909c60908A41678Q91766a05800j96489p00377F94703B86185d07769E79704
15348B71703J66190a339175a66674F63434C4179c842r3118H45647b73464q80930
15358a154394e0303n1629k02246p9587I85203k08610A55275e88482A40158d32822
15369g66929D48091N46171k26309c22330a182C63409a064718M18976F05027L35417
15379I40444m69680h92685i8418J6095r06991c43751F66436j67512b83889A30293
15390A93234g5592p23295c23533E32002k15359H170O08063N18128d32067n97641
15400a029708c15854j65437F1547a74943I58402J82684a064506c30592l80218
15409g10810A37374C662L75945J566304a60064K9023j55608k3856A90336i06794
15420B74354K77467a40094k65265d0546D78262i83847J57320D68488m3429r5349
15430C29710J58492Q0838i233j223458e12216G04342A88552m1585L08886j9520
15440D36333h45591J17036a52700G8920e4694A17961J063396n46820d20968j22644
15450e43612e1018k45321l42802b1284A352486A9821a61209p3431C6540g60896
15461a068799F07540J36936k69581B9681b29566B0634g83934L89288I67544B77956
15472C44671d41480B64429e05279o97941B31303r768L18547b8908B29686Q85463
15482A115149b21734p08288C3321c80052d8925A32304J332910j62907f09179J93649
15492d15530n13812L64409J47128L9928A247187D10646a37444A20199b03949g351
15503h43818A17436N53424B6085L77782j07233Q4060c67397n19554D54625d72830
15514g9753C87160q2402j40525a042204L18727K55249B47230A08279N98788Q78205
15524A585272A67483g3836E4388d64105J10109j09997A037571A95698h1180F22111
15535a83291e1697r40814L22715C34845j9820M4540K27652A25558f32418k69516
15545i01934C65760M5753C809M64143j09260I2722b07134l93993A75856e74172
15556b80775E09241L67040l38319e07977J39100N4205p60681c39595J878A255690
15567A236747A72666J80198f06558m17862m3542C17484N75657C96698M55430i452
15578d55609k88913Q4217E1898P9138N8654l9853O71137a38829o57261E9111f93439
15590A40953b71809G68922L01072b97907l97999L00271n5764J19689c1427A185190
15601I66829A61164C7866a095889L54012J60726a40463E01124k3397Q1542K76629
15611H35898c99465a68832j185943a85713A92773Q1611J196343A57617J79894
15620C37511A56880i22543A53285b40494f8490H33248C00630G3673a213862d09682
15631a54152O91B32731R2896L71690g274j76994r1951l88787K41759J78504H71808
15643F57205A93236N59488e2081j84295j045990d98065D5082a53525F16814B22246
15654D06092b73578j99747C24495e20269A72960f6074j80549B04460d42414D582
15665a04837I0933k8670J1231R005B2298e43735b20779l75035K28787D06947i3332
15677A241013a27942A24639K50376f46270B98589g31909i0038I16401h18029A142142
15688e33977D1635O25485d91563B77317e26540k7364a74390o2743H57737a97316
15699E201K5365f01569E60437a59737A15394j2741e77043e8571k25532i8926B54356
15711D78329B14437f59349A86231b09222j60107C11547c9808A19938R322b03587
15722A5201g1713C32328a18632m66643K56413j92033A107968C08984K15127o4096
15732D60015c50808A32103c58848i9586I7951f35720B57480c26820a2931B40554
15743A9207N57893e65840B5905L26990b10968A85850h51627a66631l0465B63418
15754A068278B78785N21827f06794j10913e6355r59483a6591C15844o4987M06772
15764F57629b45484P5824k95643k93470C74746a51230F32776A95777d57716D44790
15775c72007a38056c5895r3522E64393A0284N64168A59856e95193M1161n21030
15785a075062b9903D78907j42906P07428n16548d40541l30124k18925d88457A81906
15796F09439k15997J75177b71389R2795i860m95150K11580d3944D82611k39998
15806B42613a05917D65093f69759K82201R4132k09387F54196A73877N30365j65321
15816E38921h34722K23124R287A6730J95753G7985N79656j18730b86791p3035
15826c59826J44914P9047M4843l30699F51330C22228J57573a53628m65763b37804
15837h48934B15340K42151j65173m4603e38889C06810h27009J76760C73465a19464
15848E45813k12110K53762A0508a36455G9705c23030J56993k95519C3665L27040
15858C60705J79434a7059B3418a70993m24889b29482C92646j49929L98942c82043
15869E77051b04026j88396A35779d77510H94109b75526H9627N19599e87931e6870
15880b96457l44572A38450f31441E52575J32650a20682B36260e55520c67n24100
15890e24467j36342H58739l64734A03329M26476d44878J10303l78065K58808D38773
15901b42294F10767A2472Q4672j4112i25734F5293d05346a48983C25833n73K38704
15912E63964a60389m18912K18049J67196l2084B44553Q57781D82005A22846l3687
15922H9159d27305e8341k93069c3976B21095c2222D55006E4024N49479e34043
15933g22450B02611F1912N57943q3146K4254B71267d92443J12052j6682a74949
15944A48795J96256P44534E732d37837A85596H0693g5102k34725i2916A3754i24507
15956F50418E6005K88016a8672q22882F65874b68783j0613A168865b15023B0450
15967e67053J12294D21764d58092C72216A13078j2980K22810c52796A46179b56410
15978f53273C66027A8999K57906K09548M5785L42911f03191k34990L35896J52440
15988c49845D86259a25146F14130k44030b76802e1603l4726k31994r0396A54684
15999B58567B1533K88499d1414B82173c22947n98009A58491o6412L91500A10913
16010E12048B9784a146910e62899a308E46415K57456B36790N28807e01725k83166
16020g84891K28786J42266B9175b76002B81830M28654I8450J2965a92813j63649
16030c56462k70192l6022E97366J48047B12674n5843b7540k89879q55009A3630
16041B07897M48809p3426A6679a3775r7874r55886D20972k5903a07632D67354
16052A08821K61382b88548g8013D33871d20961C19677d20378A47894O37245b98480
16063A0787a00604l84191K40843e7052H0870O25172b1614k27404C4501b22572
16074C0267J80865p1512g0311o45398E50419l6428D5237N26113h1163E9335c46812
16086d61175A48564g0951A78267K72971j90368M83429b62732D98034I9245a82268
16097A5961b00087C54717j16929b76813D3705j6849d53907C86126N96752B15874
16108c3787r26284M53532k18936c35476G07581R375N0666a08963j3313C2860h94885
16120a91445d4817A97953h3643A99544P47781D40847B12267c18718J17763q3009
16130b83964j94465G41310j28133j27765h04913H2910e14357b32995C57840H3522
16141F11957d26879B43327b9341m23114A45360a89046D52019R8527A31834P99557
16151I31391b35312C36325a81416l41123I89a98916B02177n0840k0172L37076
16161D68241h42344b00227a933n26486C49779I0797k5462N03716A56680Q39839
16171I96519l50815b11935D55902b42753D48235b56888A17153Q98370d13472A04080
16182b54882J15561G97192c10048F03690k61815f34931g3813n41167E1150d66828
16193E42732m9230A73668J34315c53002J72682l84739J01316a18336A19798O55360
16203G75158j28847K02240B26200f20341K94783l39935a77400D90336Q7356J78450
16213G56142a24323j93173k2694l93685C7218a08856B13567M0070a32661D22164
16224h524k01161k01358N8350C76683K33306k86698j44877e77513b62987n89272
16234h52259L44135D34304P0234O68728E53875a18051o4922j158727B12361e66821
16245F41271K68691m43264P30273d99212E2307c45858o67655e1955j49178H969
16256G94905l35580j23854a99691k93345a79394D4892L21243K25573k80085O53
16266C12276f85845b24873m4971j99739C75019A64216K61181M0511a07183M2082
16276f5101k10236n16373L85437A1510N69232B14798L30373A24931f17786l69204
16286i86990b54947A25719J52481L07033a51670B71876b87792J10228E3319c38203
16297A8785L3233a94542C27811E0542K10512c354o74771i3126l09787H10040C61300
16309C91136A5511e04082j2820p5544b24882F70681I9122O90167A15692d06522
16320d19374j72853b0602A22382a5779H05757B71962J82579I1129c49428j03366
16330d52794m43160b56672D47029K41711L16763E1540e03911F4439h04430f6267
16341H6004J6095m8227L10350a46280j73141o4956a172k5971B06728J18102a93010
16353A76589A2819e24508D06858c63309B58929L17164k15775J00043a002571M95513
16363e07058j89899K82006G18015C0590J227791A43798f57282c01066o6387p0902
16373d38355e167F28915L7224A72305P0928q1987a79359o9063k91255B44480D8068
16385c47287E77876e9763q62627b1757k75741A18028L74999k4479j33868f27915
16396b45162k03935A30796Q88179C63726N96275b73977j41652J26175j48113E4057
16407A33680P17861A75514L23161a57153o61542C71647c42634j4429d3999A65952
16418A022639b78985C57565c67183o43712K78817c22689A182310C76655b28329
16428B66822g48831K64451j5455F6199Q94621a80912A4344d53123J84285n1864
16438c20702l98147E76010j84613E082R29257a67677p3460m18847k99468b20155
16449e74716G15218K72192l71012B47381a126534b38057j05812q86220G60315
16459D01457L24733a63953m03194H3884h00571b64079r2533D55276N85405b92384
16470A17285A6178i05228K00936K43083H74841j56767m7428k19035a38472q03834
16480i42306k94011I6130b72966d7080I99582m77112c368n07047J38357a43351
16491g4084j0818r9529G81780B23891A6581P11661c9680r13140b22549C44219
16502F68812d13126F4672P6092i25089K47713K01534F81800O14294a39582H29990
16513F6196a355762a25097o42566G06972b01445b0700A689820G5997L7102d31826
16524d20644j7304j004495E86279N29685j16533k72937l29030p0048g04928m94891
16534a199819C04234J37252m9206f3513H26713A06128a003731K77898D16077H6315
16545c22286B06577n8857a7793p48231b30159D69272d0582G7233M56056O59810
16555A193099d02090l86903K3608J72749m3014B40384J309732k12223b5883n11237
16565e37120b09374p97800j55816a55548D27827K62877l14134K32934L37418h45186
16576e19616b38378i1936B4190b06883A063787B33577g87824C382f72128D61581
16587b28481F81661P15835e77127j24191p4509j81394a74853l57585A085844k4106
16597A061738a92808N6007a3338k42344n52980K52993E09500q3159h6700D54205
16608G04960A41185i14932M24799F08107B38095e12570B74578J43623g88941K03692
16618e85249D3968P72359b8966r0600E55561D2939g16720L7432A93423L47779
16628E41202e59679B42067O70471m03368g31033K98735F3885f56788j58740G41298
16639H40812D4983i1565A77103L95531i19350a93727B86777d7074m88259m9773
16649e85106G89326A44677b03404D92986B23341q6533a276879d78938H80826d02842
16660A86665N50489B07765a19677p53546E83717j96089a426598a46782A28161
16670A34879c19054J52503A379837a93110j52859G1665M7659J96945e94171e9608
16681F64460g72283b76517C34294R58532b5508k09516A63355c21200l07909L6294
16691e92815A086298B29465A09971C8862L2228K56964i31147G3304O53297c77184
16702A45236N04110k06389A67108g14992F0220a32697j029980B73729p7877J31505
16712C27357h45555K82990H16005D730a68152H33174A19278J91195a185134B10096
16723D57416b84005R5686A83462L67631h91678c84100H94684A4220b46432n5268
16733c01700B26759J39313g37164F89155A68404o8505i28126a78262A456077a78866
16744a12076D80920c88579m81590j42272D65264K89224g11084B67499r2819m4316
16754A30364a121835d44083D55124K31453e28244C94523K6236d7030n49708a33201
16765E11533e5303k27919F84219L71872b49596k68898A92944a21406q46599a37029
16776I13727J11329d69813a9635k2660o50023Q3555b17689A644215B71576d46525
16787D59991d36347j9585o52699C83474M91387f4006F09192n8845k09432a326030
16798a256893C08322f34719b72087I47354j7962D57330g38713a48279j03663l18952
16808e70894K66602G21161M5949b58396k72363C49144n5630f50120K50357D87383
16819B29060b64445A89991M93974d72264q57420c51557B25259Q8138l4078Q31899
16829A111218B52815h59877K34652b02443E81964B7164K82615J046650C56505
16839f08455p8783A33369J4290a018446A68976R23356B32412o7777J56041f0598
16850a036598j74866A85490O15670i4656F94136O63445B95577h38891n72560E13238
16861b89471j46670H72035j33369M054h45705c22950E72994i97307M39959D70346
16872F33425b855l49322A91024a6934q46154c56300I06231k30257G9186A1885
16883H2951c34426j153669C23251O64519H4370K37942j03309L41239f07197p81289
16893a388486d74143A63242f24220A11445J198778o32660c68958O1803A59521
16903d71142j18996C95033Q96822F34297e19193h3895C66693g79296a70790F50702
16914G03924a40825k27363B29814d76019J80117j23394A42433O17567e88822F21850
16925A054311B08509c57687k67032G94628g53761K41708I18518l29458B79271
16935h35069a87291D93506f76330L00452I6439l9429e12040J76813I35059l50754
16945E84305a49781C29801k4994c22462m02228b88344C29665b75584m35259E71750
16956A86087b75179O2004E81991A04780e85870K83893C60824K1989c50684G7815
16967D29156H1833a36740k7851I65487e28980m89064b01986j03876J50884j76687
16977c31665F99486P77966e16156C063d58690a97817l48493k99221A248272C69790
16988c05019E15112k39393b08932j171569e63783a4815A26184N2052P30516j14752
16998G94000a86519m23251a28600j0479l21609F98496M42662D49922d56745k14813
17008f71558D2234a1881j69739C42606N15664l59678a235374B80846j10454f56402
17019e37874B77475P56400A53321K76629M10948a0634p83510l97902A66329J46635
17029C12964a83462G16279r0990d4465l09467J43728C13692E7851j0138J80503
17039B28216K14522d69736j0070B52775b33256j3071a22783A026027l33980b44877
17050A87910c86080k38978o0731j21083A023608B50084h9264E31792c3518m76569
17060e10087L4769G9522O22367e87114a58569E91410A66187K33183B5051P51204
17070G76255a80677j278846G8553L53945k05216F5564P6102Q02341d65927Q0337
17080c85590C29499K38155E9355i23077B29658a61615l19797A99670M42536k45320
17090C96886h57630B65087J70442r934G2164b91898B94402a69952k68284A012019
17101F66213k64750c67235A41227a21751p95494M03438A51768P66156a90775k00652
17111c91427F40884a23053j71309G8397K06808d19207k50124C00296J63903k08890
17121B55309m5528c53013g9041o35691j64710H17236h298n3139l0470p1922H03131
17133d62942D74077j52880c02110J16729o06638F63367D3022b57286F06918a67017
17144d55554j29519D735J011230h14068C78660f057m0228A4880f66251D36264
17155C07933b65000G35869G1590J02276e39609a39552B73535h91881a18529a6104
17166E28412B03427e67102A02917d8464p53349A42291L61442M28451e6462C91413
17177A07333h82087B09490e05926E56663n8922c99641E17451b83385k25478m64150
17187i73013b65089G92269A13108Q97837p6602l64415a42878j336860i5025n83767
17197f78792K25962A042762m41879K18698d46431a25830L1217r89072B11720d6500
17208A005522j59445d98881H75212G1581a102703d41075l2247F53871I65N50644
17218E51609J52030g43155N9060j97133b11606D69225b40795A279824D19156f45742
17229e51710k25355d3978j31545C33254O05293G8482J84635d99604c1485D5383
17240i06849B59762B5725L60535K48423H8394P9181f78669c36693J28243B21749
17251I31547C01497O90518a70093o97946L50359b17855A69415b80470C47133J96883
17261E44016b01429B53453f05594K70016p0960o20965E45043k48660J3767K72825
17271E82975A77723K437g66156L38251A86701b25736F45922a76496O5389J6111
17281i4996p03760e7712k622j59541A6102a13159E81509h5651G0972J43683f06710
17293b51129k43496B60299Q28788D6841K74720h01882j7484J78977F391R03293
17303I09684A26870L23596B07956i2951N799r36742h0063F1732K68001B9562J15614
17314A45176E6853b98964m0083l81662J90415b18779A27459M54770B40899f3582
17325c64068O0045p48393a98155G76990k6281k37836c4734B62458d48411O6878
17335c81533k9600A65115R4398o3816K37747c0899H9084b11978k36107D0378J7875
17346E8253K97590j20112R795j10970f46589C07903D9772J59457P282g5825B89878
17358d42435b11736A40378f0169G59018H2466R8678b5074m44235D2382g22253
17369a82437k35246A5225J00518L9052L27336A96050b35588m74472c08998a34855
17380D24737K36283C6663M50712b93220J04134C34999J47247j1609a9137l05111
17390c24248a36290m93935A10333L00345J36452j87942A76316a5650m64279k24655
17400g04584K72945D2827K74931L04144A75067L03437A58883R1280d70769k60188
17410g30957f5529G3499K13317J67828G7807H837b39447j58924A92086k999K10801
17421C99888A93828h7223b6886m01644D30608d56641G78170B55920B2227K10614
17431B32841b41918O8790k65106O3826J7664f0478A105774C86388j66937A0457
17442h45588L10332J81365A80024O8184Q519A25831b60340J03492K5505n50433
17452f81776A10227J18694a31113B47241L0420j4596J06541a81007j22425a14207
17463I951b41541F64849B20794d19485e2523m92000F9436O2225N15208K1667G5683
17475b14100l28484a99154A42427e45672C22787e9027b1888E94715A16976P0266
17485A87242a60833q90706d35963j09822J37436G05786j17428P9897I1242a51062
17496a25872G0495J98081o5571e873B831a52221a6201l8637C65357f5934D50365
17508i0299m36889B50547c40936j00622J9360k18262F04201j2955M67741m28335
17518F30652b04651q2521q96235e70061J97857f6596E67820J06969m9597c28455
17529c06331m82296a67466k38947j18640G24335B23931J45427j79159g09033K14084
17539d94949J78408B66545J92255l8026Q692c21570a31206o86453b66178E59282
17550H69726k51142A25302H550c33829k64367K96087A53376L13162p2624J15096
17560E09010g0037C10909e73346K3354b11607l24589D29149L10496k43193A28537
17571C1378d14421L4736i2631j73209I95938B39029E2688N9390d24880a52407
17582d88664e538F08724e1151C45659c60803B2977b29068o32863F81833a12637
17593D67876R7929j1559J3134f72075c04511J15959j46661D10990C4251Q59257
17603H93508C4073e95986a22700k72291A42872b84973G09018l21787c04390A62126
17614H5454J17537a86121n84879C05433D3234a75248B98971a22450j41579n7093
17624c21122J996E62368d69397E36727j15325A89583e2988j001823C23573A52967
17635g12718I09588a49061C46535c42144C437P06338i98660A35415f23759B37189
17646F89495a63653I02763B23942g8078n07423j04610F10621c59147A92477P8677
17656B71154a15429k31975n26107G91687a03042J3019A45216a48261E00238b79062
17667E8473J00653f22221B53735c3496D82284n8143d04608B84855b58940o33826
17677h92766B12222B3967N56257k26190d17123E11258b41212a08524C48777C7946
17688E29143f74557C56431a49632m79724i3414m34277C69026c74961a75261F16887
17699D85547A97123f37324A47407C1160f33495A116874b4440D70337j54516g82826
17710H85338a152318D53424A00405J8743M51007g87930B25283a88725g5708D31718
17721A32453J76650c46453B73102R6191e92354K47074j23254c7187D51402A90786
17732B69099c24347k05455j98774J97840A24670L12589K70562l01417a85807k26879
17742d12686l27340H5726J86330b93979F28670B19757F0150a27509m99473E07306
17753g89085b15855F44137a16584G05598i01714b74969k8532j266046C71827F2682
17764I03442m41066a70548B70046a224282d41176e4213B69741M52078C21413N97521
17774I18934c9251m63357j10113b83319C13562d81338A91390J91213c3603B09626
17785e89097J41477f7848m76762E97188r387j95796c67756m33788b53363k83964
17795e37327C05482N72342l48057J46692a53531l79679b48841p45699c29940b1737
17806C90106J6062k607K57321a75922l81606J96503m27473h9295B09358M22237
17816F31595o8804a68073l1432q92462g3980j59372B59075J88529A9767F570e93095
17828b84832A13518e63617C93039J51555n1388J66218B6350M37865h40208J61866
17838f78342j39002L58062H90228l24986l5476J30062g37933L47967o82921c0247
17849c73107C39108L70443b58471j1895a24996M1156j53936j46508C06230j44224
17859A62006j0146J91867b33537C01394f90861K84091C11317l9552M74275k60155
17869D85885a11418b4877q90835c11400p9750G11268j08587k27385Q2325b06453
17880g10188Q8039k47407h4758j03344B47100L73596k64730j70397b80041m6508
17890c26549L8603e7300E58562A24697K73579I1533e42734b45224m67970a73912
17901C66433I7161P5510f51392e3404q73913a61985E55988c57843D76550I7478
17912D00897j3008b83397D51573e57193b34903D60912c6151A133915a58501c1855
17923i0517o36178E6448b30008B88560h4982A41099C9038b84570D81179B06019
17934C97506A3938e52830J69416a75656H1243J80524O9110b13899A00865N031
17944A05896a65690M71D40472A12964d9514C40736a44227G0923J45622c23558
17955D03166c99914B34243b51524b2612E73950h28911a26705k02445c1100G12480
17966D55213L26148E0203e42971q2991k08688K62944A39722O22878l45862M0534
17976D57272n6241g46905L50852l72702l8550H0447j3105J055145D29671b5395
17987e95856o8559E3384K95888N30668B40814K29865j94469d03712O3076m27680
17997g68316h703E84033B22907O29231f2672A9082g83998K72013j20125A27512
18008D75211p1465Q83453C6053m520e72234n18876K54415L95525G92245J16200
18018I08445l45635G7083f10636a72782k29360A73170K93688m7304j47296C2741
18029B10828a62330C33202j18595L7560J36872G437K55747E0073a11441k70134
18039c81575L4430A51400A1272P46965j798C60240j68720c96145A09028c01340
18050A55232n341M43940H4094b76556C84925e47372h5773P687Q196D69094b86076
18062A82251K36131P4011C3702b86217B57021I4228K22365j11330h7k5976l11212
18073c37275E3772J40956b03058B76334F0445d4182l39284A47929L60910C2770
18084a66245A8488d4039j48914B2370N08695j37041d06135J05474k3505K9362
18094b94804B97874a10892A007146D59891e40594i9815B8828L11178b46879l5778
18104b82657a16023p13410a21027C54586M63307C07216a97985h728l49646n8314
18114d16688h1341A12587P53698b62900A59645J35063B1627N04517a19424H6181
18125C4439g23879E5399a93857C71154c34257l452E75900h03047A93605K23839
18135D17444j13422C3554h67563e6317I589c11530B41613A08313O41910A72511
18146a48043B17543g33942K49280P2542C98918A68580J3163L38879B42239d64962
18157g77536b99015C76231c8766G28342J16418B59516c09626m72575c86110a78158
18168d99649E25726j46987M6128H6198c03482D08319i36885K56504a12207B39642
18179A93394N9921O55723b44046o77266b67278A1071P54383C45849L16048Q2694
18189G44591f58508K18127a97978A403P46059a69808I88369C00026d57716C67502
18200f75170B14833e62484A18218O83001b19469D49957b91717O8838j689j044648
18210a269216B71184J82873K34091b8089B80520I5979i86622M23096a48959l67381
18220e16340B12419h0451D71011h1191k23591N8753P1994A4056e99756A57874
18231F84785e6937j0778B84529d45818a25030n46226F07386K3285f4410C00085
18242e00119a8515o02584K30791F57143d49598a3469o3210C37211L30019f65300
18253A78299b90003j17662a78700A31449J370905e77118B30410M8538h35009K83756
18263e51253j48578F46503j10005b4546F90960I5594L02054i12042a27224A98691
18274e19460C79502J44809P6106A44845i31532B00690c94107M2737A77962L52055
18284E30017K17273e98384k26133A30401i74416L14018C98584P30492l75247c31639
18295h0220B1045i03455c28972A34474O42507C20223m4125J144217H6092e73077
18306a261132M76526A0160h24969F69835J68505j86488e69902k59174F41199i51193
18317g8289E06399k02936c8000j266581C68136c33217a52049G10470k86418R77188
18327A401240h18186b87255D31066a050992c89935m5291H35017K01454b71578
18337I85403B05586i25988m10001f00145F87919b15478A10408P80645B31993a38846
18348c53763C90612H1091g26179a08906E16336E6961b46980g8435H10365d62081
18359h31187F00073a17182E38787g32184a76975C25902a048195C20930k9797P81129
18369A072262B95802h11500E54159i79549M15620C57653C1113K92499e26966D72863
18380C33748c89701J81416l5199F60194d58670O3927D28902I4942K6847d43692
18391F01881B92252i6446a5625C102g6121p79338b72120F89282d53323C07176
18402H09338B63301F130i92007a12326A82547h36457G0107M042M50476A24479
18413e76657A100136f2774n68563A57066a88088F76215g02465D5431O49890b24558
18424b91749A89141P03306F2297d43504E30783a53355j22729m11579C08096M70809
18434G78905d71617F07879k09427j63877c05042j51098E75314c64233r8282C77571
18445H32088j61364c62945A33524K35735a507060c46782a32194E90998A46748
18455b7226F32823I4141a138683B40816K99128j50882b59208D61777L46955d92876
18466a70516E3588L45279c68148J4394I05672B69370b71491k83522J91262i8512
18477a037748F95811K84048q78a46209m34171B58272i62397J9786H80574l59298
18487E21276K12300c81315a63383D51452a434267P09747b65889B21767r4534i0086
18498A074477I8609i49668c96076J45800L4709B02240L51366Q19362i0146j088103
18508a178249e29913J06828J09637d0987A102130k49090a90216k850m8823j40003
18518c81892j42417a74159G35367l45402J16422D085K31010b69972p32283a69903
18529G0792L21527D8750R06314B44235a150222e04232b21989E88953F9142L45209
18539D14351Q229A71299a010913L87082C01296c2169l17321H87897j54912G4937
18550f77348K54808a16985o50309c17737C76197P05370k81811f6175D06901c27045
18561a225346g0629F42378A05161P2971q271n7831f57976l05559D50131J83435
18571F33566k22622b5518A68931N04995e06698L482E99581A57477b43335O0632
18581a82703F95614k10348i97533b86851B18088d42783J66372D29191j0910n9690
18591C58591c11207j0631F0432e33921a04406C32732K51844b91203l33843D15514
18602a73284n37618I8122K29278Q1842d62404A86711J91251f18702b85325p4684
18612c60009B214c91122a38807F99107C19952b97747k8380B9511K74743h13648
18623b62990A09307J24450f45151a15891A035462h6501o49476b91858G7683d41472
18634b02512E88623j13766d48628k4023I4810K80276d8261k7792D72672a15859
18645h60087a75864C87227A25266A5282c2164H07756E8071b53599J24030C37255
18656i38439M33969E77468j08229k03983b51459G23285A9166i90975a82795E0713
18667H51893d3062B2011Q75786c76763k81957D04828a64870B01851c37162F9458
18678C12839f33028L00717I5157M17901H4507g78352A004705D9119f22473D76404
18689b61605J15599j07159J07094A203605b3157l68834J14606J11400m42818J8945
18699e89858H39808C61249B3425e66336a46993c6340p69732A38155M33846j39211
18709D32790e03637J11852G41749b88860l37363A14238k2843J39577a95534G32674
18720G36154c88178m8410m64279A04626j2966C7469J027341B16542f80488K12950
18730d67538a7523j93887m82261B98374P566C600e11871Q9260G51278G5754b52416
18742F84701B58887a42743B378J13535a42560j024823b51571H35123j81513P3993
18752G27603e14075F07378f64230j103552A41149c87998H51165C91208L4574J56942
18762E82724d28584n8636B16733i3969k04110g9702G73559B44249b41540B06648
18773d19290I9728g63779c70261F71989m445D8511b76836B65217c12449c2286
18784E36858k47908L07261F3848Q3125d1085n08379K60208D36694k05388b6672
18795C07686J92842k24059f79909d2379j71741j48066k1606C19935P37383a89758
18806H7082a47670k58520A74940e51621H89737C65259a40489D95836h06656c3076
18817h23494b99721F16185b81172H95799a20723F86060l28447a223073A23129
18827e28349A21805J60612M70319P66076c88865j32316j81685j19782B05175n6697
18837A48478O17344A23522f9632b3242k31233m5548K377K2456E29564B03272K12672
18848D15944O99787C03496e74202K0027K31516B41054d21957a6164F30558d7911
18859f94682j85409B7384a20216D04135K71081K84745C44602f38463a77601o65606
18869h43207K24781B73819J61207P21362b51678D47518B03361a031848M35998
18878e95850l15132D94124K59196C20236Q72762C4882b34020m81663M8635F51416
18889h19144D44125o8370e532C04862d38161B40385F1817b13940E21550b08396
18900E79894a88918l25801A19382e88955a64615A2876L26744K69481f2259c0867
18911a74391r62759I7609a22545D81673d0755p5759H80330d24160j7104A45180
18922c01688G1733g38085A52918l6841L6595E0941a62596E62538b89552k84884
18932e74436D44949i170B26613C0251K21443B751b07779C48082j68509R0879e76132
18944C7661K59380c79189A61403d61211a41140m9098j92052F52326A35460N38946
18954F74406O8058b39753Q3395j161786b40003D85994c367G64956B92448A41883
18965C41774h86780L22072k56703c40974B28340D757J169005a50373B85690A39020
18976a077592e9424j78202B67942N11588c07270A85319g68400L12768a87496j26019
18986c13515H64553h6581j92968G6421g69499a67038k92443B18815F7120J68984
18996B36104L10577k14744O1345h32574L17369a18137m81754A75992M00832j83037
19006C93787o9817C2921c39939k14863J61257B29629J20729O26952d2959B70304
19017A13119d86573c3216l55553D5700J6220B3543M00335b72194C97924A05885
19028a63429A46546e08194B42766K98998a18634D65839c11716e1538F5054e5268
19039E94758b65222B88753E6735a83067D54072d38136I2086e77315k06596A14851
19050A70421K79437J27597a41870D8971d57504B0070K97878I1114O99083B25572
19061E1927N3610b50771B0176e496k60449B96623m9344l7952B6264N4237d34103
19073f07765f8026m54886G49481K23714b46346A95559a85482j036l93388D4866
19084F29434k29335l8263a88369B24588d02903a47548j14065l9266b8156n7327
19094h5483C03839J9184b24777A11098g97613c23685I2430J16462O26647C02098
19105C84657C1596e88103B34855G779L38862L6764a36171B09802a77884m102G8901
19117c41156i4294r5484m08039a334l82826B98126r1542c49164C44254c96562
19128A80224g9540l80662G18165e98589B33926b57762j72083D15969c55637A56115
19139c40331a60781A66478a80856D05810b89026a39170m68769B63527M04350l13437
19149C54440n1884a60128j13110J7659j74729A50732K64169K17402j23746A36389
19160a83734l18695b00671p27887C83596A50751K98045M38539C28092L2686h88165
19171h06578g9644k5849G11630B77864j5607k101f56429L13172k48268A27356
19182a24112B59034c1926D65906G8079a97561D19992e09444C64707E8744M1572
19192A00316R1229e27720C90482f69981l50D14201I3430R64701C77444J44920
19202E22364h9744l02497o944k69498B98560k9672M60656F6540L44389H7397e14774
19214b48014k38299n5349B10526K51147J27637B56208R0479a67038j20494m4198
19224c31730k15219F19905b92592C84571q3841d06590i0630l26595B79389H6505
19235I0313J07604n2092M06340b34421r842f7626o37029B9976M36631K96178o0590
19246G02195l44447f3069n56149M8409j77216B07652K79774L7392K2737L9690
19256E87245a85614n96070a93300j23787a43501f0293B32542Q77671l18704A40383
19267e38382K67684j93845a08141E54430D6377g2270k05912m26636J9858c16016
19278C51348P46808k07875a3204C556a50261j140179e51213b07525C62346O64911
19288A027257C97051O44843A17049f90033R2882l14692c6148l41735A011514N30033
19298A541547F90774m7752f70158m53251d34739m20763E13826L4196e2392C65377
19309A10372J1224c89918B75948L14467A44071F8960M6981a98248Q7390o38089
19319g48947B09891r5305O75364C30839j11182i6291q52022J45891K34134K45566
19329c22722D03543M57698k3268m16545g40680K77151o2825K53336m9704J27927
19339a94795D45229B4497a4132D40487d92377J11243K1142a60635A86137l7402
19349A48735l0781c73397B5526d75749B43036L1661K94547Q3973a21687l3211
19359a54898l37032k64914B00899b78143G02782h8968l18573F70968g02111D90789
19370B67487a17882F20959h48579F03091B30789a42706D48605e83650C50568g08908
19381e36681E22004e37588B45916c87533J83460D21910g3051D85271o3233c76287
19392c77703J38166M6208n4389Q3639G9710J71717A03431K22056A36685c24529
19403a6131l46848B66384c23369A51698J84567J42016A41409Q7532J7648a3934
19414A88014I500b30281f2949l98529J93362n143I6773J18365a16789E50915a41273
19426a34369j93246c6865A90969c14665E60527e7910D31891f0566p46456D43192
19437a255263c44673a16697d9056H32945f9577E26518a08361q93854a44795q9891
19447b34686F56002A23213K0978Q56543d39303c4048G3061b36827P1125k74196
19457d39898B88660L13052a6690l0247l30789p5581j8467j50948H60129M2881
19467I03010B64818M58711f85390L21324l02586a86278G00907F3065M31262A81301
19478d08049k67267j99875C59072c40094C21938q7240J44736J77508g15861A29586
19489a131469b14024B11558J1705J276814g7199G1882e23631j035771A22604d40234
19500I81911j24022B36322I4162i67863i9348m17399h1484E20370a36599E49056
19511A86888b7713q3337l95373J59313A27224K91192o8908L66389A43543c8682
19522a174603b21672j82524C63941O63260B12509K96847a096749c70425a81966
19532c93205H34994a29861D60632g5070m18408F46285g50983g2801m11035a65658
19543A031672b17278I35423a94188q23823J78477J86454a89872A46270M89949
19552F36219C16256A01694e31413l10903I1101k0892N60862J56229d2025C08827
19563f84159a29905k54748J51366A96805c60909A97343I7862b27060C73607c20447
19574B14604a04216k9793F53739a2562A57281J00944d85814a61460I9162R5095
19584A94257L76991b70914F2583c56019q1975C38114i6617E32772k57293b98460
19595D12236d06295G9819e47606K66363A37818f43751F19521B83543n9893J45188
19605C68838b77565B08652f41273E7890K9618d595E33112a67532B0037K87975
19615C08012F8064M86308b49329O1973o9988k6240D78948k03541O4704O5680c45115
19627i1568j72953L8983D39708m2257a0835j08194l77981A56929J67359B197M31260
19638D33457A51379d61696D6747c84489J38307B1748a47726A72231c51027B32512
19649E64397G8647R9853d66798R2531C82743a69465C79157j36188i8065A18797
19660i04565A58266a90563A9190M71720f56070c09445m09610b27577B82057E8009
19671f4903m9030N6560E44516b26898A34089b88837n3103a30648F2542K04111
19681B66653K66024B08943a85252j53624J45075k10782A49003L22759d1643B44662
19692c44428Q2674B07230a04850C98540a31939D3861c79186J33647D2980a52262
19703C60973D5503L52489A14855N6227L9146a30132j8034m64401a36051G71360
19714I7822N42082A55726d04502j06097n33274E704c21586C31900R5134c43628
19725C73316e70282B9399K268J53148J9989a948C64774c81803B59101H5224c07107
19737A63955o472L94413A92360a51029m49504A58075g41962K68208B13572K43
19747B13815O42064A1915K38126o2887e20601J01507J57599D91908c02502J03326
19757a99176E77608F1138b24558a8868j69637l08816J24401A50920m1243N43731
19767F53408c62065h0755C03497c17715A20366K32803R7947k10346j6522d1520
19778d39132b1405j38694c4067E33152b29226H87652k98073b11707n5952M4921
19788b22738a5276o90753F10363Q3588j5035E2356a87750m03608b19507k46924
19798d66431A89965M59756B30930N6658K9060n3749A08423e36361E1590b246j14720
19809a16966C59138A65032M26966c73397k38748a94881o1078B79818J63937J84491
19819F28246k19038a041495L38493k7551C23697L2608P19201j30396D37721c47528
19830f71326b74635q19411a81693A86980M70756L98209b20510A0292b18666q91585
19840a110251a80624j03152H60461B11436L87175k23090f97503b28883o51923
19849h80806H8180R77698A51844J81415a71602o68220N8590O3165g4786B22848
19860E41656L33964B85019b96571k77738l81215c03851k84713B38247J223690
19869A461937E83092A98382b94682o84115K44726j81746B36688M01442j44980
19878D93150m1053C2830K25586g62768b43923D28618K90249B44033I2409O33668
19888G26077a50035E9188i6789c290r1766c237A13569l9625a25335n94422c58073
19900b22612l78728B11655O21597l79464b30380m13846B0444J50467f60719F20942
19911B45735L20006b29254A42958N25598b68631e6460A0305a826j41300j45562
19921b88688E29553k51046c01809F6458b57363G6081b2915j62932G62446c53111
19932e15687D19389G6492M29086e69357D55529m9766h05481A09452D4871M98818
19942E43689a6819o94138G00059a80612j39191C147N2815N895g92486H9841K59470
19953C49311d55886a88793d8910E74917g0395q8976E73293b1843B18430c15550
19964d1904q4862o16740B63447K19489B26480c06698O1999C78957a71968H1139
19975I8668M97847l1049f93306B28207J90503g85380F4805b43152F23541c19160
19986c12923A048563b49744o3411J09702c4189C72442i38357F29484p5239I7139
19997A35687d01327F22146c74379a60865F16786d40130J05974J24343C7763K26203
20007B63966g94813c21132J2004B5851Q5125O9909O80805d6830q02933L31677
20017e18086b6390k2473q0384E90532J02577c41484M2722j98745Q8604j6790J01728
20028c23965I40811D36131a40029C62967a06165Q996o21623c39403A61844b3231
20039A54543K78L55779e26367N2402i884C35548L36484c45526C64890j28119i72361
20051c7219j06116A64488a54030B1333R81303a28364j89146K8360k50810P1031
20061d68929l79730F83660M46249B37054L32015i5758j74010j12356N9048G48920
20072C7275a58545F42885B56859F9889e40998d1408B54952e87447K17476a13223
20083I5642J25835e50921H24832A0002h09523G9567J36209O92918c03516l515
20093c07031a52750p919B87874g8385A148190C95183g82218A82509n5273b10445
20104g41531B01192L22689d95098a742A29481O53260A1699c92045C38327c82991
20115h54290d21288E98149R8709b81802F77522a75772b5447l55016N829A55623
20126h32658c46847B86474O82690B71269c22930A11434a92380p49505d06522H6461
20137B91573c4548k88382D03832c49814n29477F29790I2385m6088g37061B03023
20148F28572a034043a57616r623E8444K81180b42953A339601H0943i04241K99043
20158f05198k9331a08485k56086G40616M64966E41362a93915o90383L68334j1643
20168e27607K3230C77060M37383B36502c85169E88542a3378j02734C5038a29207
20179E63432d87949d0907F63071D1640d64343J68537C29916J19696a18330G54084
20190G17608e28337m77145L06477h7724j52360B21250J258432D33964c72474C5054
20201A28507c76425n08575C52000K30293h187D17013j50511P57190d54792n17642
20211i72434d7537l88583B8234b31703G14531C04392a128478I644c16108a5912
20222b28329j55702E32255d41321e1439A79908p4455O3337e53296B77733L83004
20232F60737A44171C542K54536d4305p08292M5538F50007k18482H3242Q07155
20242H90397J46929f94779l7808J69771A97781b45945P5110F70688M80353I8700
20253b25855j38524r8126j20064m22471D70040N40118c45543F63514l05143d91422
20264d85490o12407A024544D57589H8561M61640b25531A00444f92791a91804D53453
20275e4566F24021l01997J5024d07323m44254A22551d4173m46934E2631J031952
20285A084583m67455A42374b03069m99111j5635n2176E8576R03637C11165n2695
20295B58470k5820o881f95979b74301D03516J72602a45136A32198K08761g4520
[truncated: 586,447 more chars]
