# Supplementary material for: NMR data of a Grubbs 2nd generation catalyst p-cresolate derivative
Source: Data Brief. 2020 Dec 8;34:106634. doi: 10.1016/j.dib.2020.106634 (PMC7744701; doi:10.1016/j.dib.2020.106634)
Supplement: Supplementary file 1 [file mmc1.zip › NMR raw data/NMR raw data_dx format/HMBC_compound3.dx]

##TITLE=GII-phenoxide catalyst , HMBC, CDCl3, 14/06/2019
##JCAMPDX= 6.0         $$ Bruker NMR compound JCAMP-DX V2.0
##DATA TYPE= LINK
##BLOCKS=   2
##TITLE=GII-phenoxide catalyst , HMBC, CDCl3, 14/06/2019
##JCAMPDX= 6.0         $$ Bruker NMR JCAMP-DX V2.0
##DATA TYPE= nD NMR FID
##DATA CLASS= NTUPLES
##NUM DIM= 2
##ORIGIN= Bruker BioSpin GmbH
##OWNER= nmr
$$ 1.83.2.2.2.1 TOPSPIN		Version 3.2
$$ 2020-11-02 11:22:19.563 +0200  nmr@CZC1203073
$$ Compression mode = diff/dup
##.OBSERVE FREQUENCY= 600.2860028
##.OBSERVE NUCLEUS= ^1H
##.DELAY= (6.5, 6.5)
##.ACQUISITION MODE= SIMULTANEOUS (DQD)
##.ACQUISITION SCHEME= NOT PHASE SENSITIVE
##.AVERAGES= 8
##.DIGITISER RES= 22
##SPECTROMETER/DATA SYSTEM= spect
##.PULSE SEQUENCE= hmbcgplpndqf
##.SOLVENT NAME= CDCl3
##.SHIFT REFERENCE= INTERNAL, CDCl3, 1, 9.01432
##AUDIT TRAIL= $$ (NUMBER, WHEN, WHO, WHERE, PROCESS, VERSION, WHAT)
$$ ##TITLE= Audit trail, TOPSPIN		Version 3.2
$$ ##JCAMPDX= 5.01
$$ ##ORIGIN= Bruker BioSpin GmbH
$$ ##OWNER= nmr
$$ $$ Z:\Data\IPC2019/Rudi/69/audita.txt
$$ ##AUDIT TRAIL=  $$ (NUMBER, WHEN, WHO, WHERE, PROCESS, VERSION, WHAT)
(   1,<2019-06-14 21:18:25.391 +0200>,<nmr>,<CZC1203073>,<go>,<TOPSPIN 3.2>,
      <created by zg
	started at 2019-06-14 19:21:38.225 +0200,
	POWCHK disabled, PULCHK disabled,
       configuration hash MD5:
       4C B2 51 CF BF C7 56 87 40 4A A5 6E 64 86 05 F4
       data hash MD5: 4K * 512
       23 B1 3D 7C 1B CB F1 ED 96 44 16 DD 33 BD 47 8B>)
$$ ##END=
$$ 
$$ $$ hash MD5
$$ $$ 24 24 26 F9 3C D3 94 95 C5 C5 9D 65 F3 48 42 32
##$RELAX= 
##$BRUKER FILE EXP=format.temp
$$ EDIT_PAR COMMAND FILE
$$ 
$$ DI_MODE         LONG
$$ ED_ENTRY        ACQU
$$ ORDER           FILE
$$ 
$$ 
$$ HEADER		"F2 - Acquisition Parameters"
$$ T_NAME		Date_
$$ 		TYPE	R64
$$ 		CLASS	ACQU
$$ 		SUBRANGE 0.0 50000000
$$ 		REL	"Date_=itodate(DATE)"
$$ 		INV_REL	"DATE=datetoi(Date_,DATE)"
$$ 		FORMAT	"%14.0f"
$$ 		TEXT	" "
$$ END
$$ T_NAME		Time
$$ 		TYPE	R32
$$ 		CLASS	ACQU
$$ 		SUBRANGE 0.0 1000000
$$ 		REL	"Time=itotime(DATE)"
$$ 		INV_REL	"DATE=timetoi(Time,DATE)"
$$ 		FORMAT	"%14.2f"
$$ 		TEXT	" "
$$ END
$$ NAME		INSTRUM
$$ 		TEXT	" "
$$ END
$$ NAME		PROBHD
$$ 		FORMAT	"%14.14s"
$$ 		TEXT	" "
$$ END
$$ NAME		PULPROG
$$ 		TEXT	" "
$$ END
$$ NAME		TD
$$ 		TEXT	" "
$$ END
$$ NAME		SOLVENT
$$ 		TEXT	" "
$$ END
$$ NAME		NS
$$ 		TEXT	" "
$$ END
$$ NAME		DS
$$ 		TEXT	" "
$$ END
$$ T_NAME		SWH
$$ 		TYPE	R32
$$ 		CLASS	ACQU
$$ 		SUBRANGE 0.0 1e8
$$ 		REL	"SWH=SW*SFO1"
$$ 		INV_REL "SW=SWH/SFO1"
$$ 		UNIT	"Hz"
$$ 		FORMAT	"%14.3f Hz"
$$ 		TEXT	" "
$$ END
$$ T_NAME          FIDRES
$$                 TYPE    R32
$$                 CLASS   ACQU
$$                 SUBRANGE 0.0 100000
$$                 REL     "FIDRES=SW*SFO1/TD"
$$                 INV_REL "TD = nextpow(SW*SFO1/FIDRES)"
$$ 		UNIT	"Hz"
$$ 		FORMAT	"%14.6f Hz"
$$ 		TEXT	" "
$$ END
$$ T_NAME          AQ
$$ 		TYPE	R32
$$ 		CLASS	ACQU
$$ 		SUBRANGE 0.0 1000
$$ 		REL	"AQ=aqcalc(SW,SFO1,TD,DIGTYP)"
$$ 		INV_REL	"TD=tdcalc(SW,SFO1,1.0e6*AQ,DIGTYP)"
$$ 		UNIT	"sec"
$$ 		FORMAT	"%14.7f sec"
$$ 		TEXT	" "
$$ END
$$ NAME		RG
$$ 		TEXT	" "
$$ END
$$ T_NAME          DW
$$ 		TYPE	R32
$$ 		CLASS	ACQU
$$ 		SUBRANGE 0.0 1000000
$$ 		REL	"DW=1/(2*SW*SFO1)"
$$ 		INV_REL	"SW=1000000/(2*(0.005+DW)*SFO1)"
$$ 		UNIT	"usec"
$$ 		FORMAT	"%14.3lf usec"
$$ 		TEXT	" "
$$ END
$$ NAME		DE
$$ 		FORMAT	"%14.2f usec"
$$ 		TEXT	" "
$$ END
$$ NAME		TE
$$ 		FORMAT	"%14.1f K"
$$ 		TEXT	" "
$$ END
$$ T_NAME		CNST2
$$ 		TYPE	R32
$$ 		CLASS	ACQU
$$ 		SUBRANGE -1e38 1e38
$$ 		REL	"CNST2=CNST[2]"
$$ 		INV_REL	"CNST[2]=CNST2"
$$ 		FORMAT	"%14.7f"
$$ 		TEXT	" "
$$ END
$$ T_NAME		CNST13
$$ 		TYPE	R32
$$ 		CLASS	ACQU
$$ 		SUBRANGE -1e38 1e38
$$ 		REL	"CNST13=CNST[13]"
$$ 		INV_REL	"CNST[13]=CNST13"
$$ 		FORMAT	"%14.7f"
$$ 		TEXT	" "
$$ END
$$ T_NAME		D0
$$ 		TYPE	R32
$$ 		CLASS	ACQU
$$ 		SUBRANGE 0.0 1e38
$$ 		REL	"D0=D[0]"
$$ 		INV_REL	"D[0]=D0"
$$ 		UNIT	"sec"
$$ 		FORMAT	"%14.8f sec"
$$ 		TEXT	" "
$$ END
$$ T_NAME		D1
$$ 		TYPE	R32
$$ 		CLASS	ACQU
$$ 		SUBRANGE 0.0 1e38
$$ 		REL	"D1=D[1]"
$$ 		INV_REL	"D[1]=D1"
$$ 		UNIT	"sec"
$$ 		FORMAT	"%14.8f sec"
$$ 		TEXT	" "
$$ END
$$ T_NAME		D2
$$ 		TYPE	R32
$$ 		CLASS	ACQU
$$ 		SUBRANGE 0.0 1e38
$$ 		REL	"D2=D[2]"
$$ 		INV_REL	"D[2]=D2"
$$ 		UNIT	"sec"
$$ 		FORMAT	"%14.8f sec"
$$ 		TEXT	" "
$$ END
$$ T_NAME		D6
$$ 		TYPE	R32
$$ 		CLASS	ACQU
$$ 		SUBRANGE 0.0 1e38
$$ 		REL	"D6=D[6]"
$$ 		INV_REL	"D[6]=D6"
$$ 		UNIT	"sec"
$$ 		FORMAT	"%14.8f sec"
$$ 		TEXT	" "
$$ END
$$ T_NAME		D16
$$ 		TYPE	R32
$$ 		CLASS	ACQU
$$ 		SUBRANGE 0.0 1e38
$$ 		REL	"D16=D[16]"
$$ 		INV_REL	"D[16]=D16"
$$ 		UNIT	"sec"
$$ 		FORMAT	"%14.8f sec"
$$ 		TEXT	" "
$$ END
$$ T_NAME		IN0
$$ 		TYPE	R32
$$ 		CLASS	ACQU
$$ 		SUBRANGE 0.0 1e38
$$ 		REL	"IN0=IN[0]"
$$ 		INV_REL	"IN[0]=IN0"
$$ 		UNIT	"sec"
$$ 		FORMAT	"%14.8f sec"
$$ 		TEXT	" "
$$ END
$$ HEADER		"======== CHANNEL f1 ========"
$$ NAME		SFO1
$$ 		FORMAT	"%14.7f MHz"
$$ 		TEXT	" "
$$ END
$$ NAME		NUC1
$$ 		NONEDIT
$$ 		TEXT	" "
$$ END
$$ T_NAME		P1
$$ 		TYPE	R32
$$ 		CLASS	ACQU
$$ 		SUBRANGE 0.0 1.0e10
$$ 		REL	"P1=P[1]"
$$ 		INV_REL	"P[1]=P1"
$$ 		UNIT	"usec"
$$ 		FORMAT	"%14.2f usec"
$$ 		TEXT	" "
$$ END
$$ T_NAME		P2
$$ 		TYPE	R32
$$ 		CLASS	ACQU
$$ 		SUBRANGE 0.0 1.0e10
$$ 		REL	"P2=P[2]"
$$ 		INV_REL	"P[2]=P2"
$$ 		UNIT	"usec"
$$ 		FORMAT	"%14.2f usec"
$$ 		TEXT	" "
$$ END
$$ T_NAME		PLW1
$$ 		TYPE	R32
$$ 		CLASS	ACQU
$$ 		SUBRANGE 0 63.2
$$ 		REL	"PLW1=PLW[1]"
$$ 		INV_REL	"PLW[1]=PLW1"
$$ 		UNIT	"W"
$$ 		FORMAT	"%14.8f W"
$$ 		TEXT	"power PLW1 "
$$ END
$$ HEADER		"======== CHANNEL f2 ========"
$$ NAME		SFO2
$$ 		FORMAT	"%14.7f MHz"
$$ 		TEXT	" "
$$ END
$$ NAME		NUC2
$$ 		NONEDIT
$$ 		TEXT	" "
$$ END
$$ T_NAME		P3
$$ 		TYPE	R32
$$ 		CLASS	ACQU
$$ 		SUBRANGE 0.0 1.0e10
$$ 		REL	"P3=P[3]"
$$ 		INV_REL	"P[3]=P3"
$$ 		UNIT	"usec"
$$ 		FORMAT	"%14.2f usec"
$$ 		TEXT	" "
$$ END
$$ T_NAME		PLW2
$$ 		TYPE	R32
$$ 		CLASS	ACQU
$$ 		SUBRANGE 0 378
$$ 		REL	"PLW2=PLW[2]"
$$ 		INV_REL	"PLW[2]=PLW2"
$$ 		UNIT	"W"
$$ 		FORMAT	"%14.8f W"
$$ 		TEXT	"power PLW2 "
$$ END
$$ HEADER		"====== GRADIENT CHANNEL ====="
$$ NAME		GPNAM[1]
$$ 		TEXT	" "
$$ END
$$ NAME		GPNAM[2]
$$ 		TEXT	" "
$$ END
$$ NAME		GPNAM[3]
$$ 		TEXT	" "
$$ END
$$ T_NAME		GPZ1
$$ 		TYPE	R32
$$ 		CLASS	ACQU
$$ 		SUBRANGE -100.0 100.0
$$ 		REL	"GPZ1=GPZ[1]"
$$ 		INV_REL	"GPZ[1]=GPZ1"
$$ 		UNIT	"%"
$$ 		FORMAT	"%14.2f %"
$$ 		TEXT	" "
$$ END
$$ T_NAME		GPZ2
$$ 		TYPE	R32
$$ 		CLASS	ACQU
$$ 		SUBRANGE -100.0 100.0
$$ 		REL	"GPZ2=GPZ[2]"
$$ 		INV_REL	"GPZ[2]=GPZ2"
$$ 		UNIT	"%"
$$ 		FORMAT	"%14.2f %"
$$ 		TEXT	" "
$$ END
$$ T_NAME		GPZ3
$$ 		TYPE	R32
$$ 		CLASS	ACQU
$$ 		SUBRANGE -100.0 100.0
$$ 		REL	"GPZ3=GPZ[3]"
$$ 		INV_REL	"GPZ[3]=GPZ3"
$$ 		UNIT	"%"
$$ 		FORMAT	"%14.2f %"
$$ 		TEXT	" "
$$ END
$$ T_NAME		P16
$$ 		TYPE	R32
$$ 		CLASS	ACQU
$$ 		SUBRANGE 0.0 1.0e10
$$ 		REL	"P16=P[16]"
$$ 		INV_REL	"P[16]=P16"
$$ 		UNIT	"usec"
$$ 		FORMAT	"%14.2f usec"
$$ 		TEXT	" "
$$ END
##$RELAX= 
##$BRUKER FILE EXP=scon2
$$ ##TITLE= Parameter file, TOPSPIN		Version 3.2
$$ ##JCAMPDX= 5.0
$$ ##DATATYPE= Parameter Values
$$ ##NPOINTS= 1	$$ modification sequence number
$$ ##ORIGIN= Bruker BioSpin GmbH
$$ ##OWNER= nmr
$$ $$ 2019-06-14 19:21:36.520 +0200  nmr@CZC1203073
$$ $$ Z:\Data\IPC2019/Rudi/69/scon2
$$ $$ process C:\Bruker\TopSpin3.2.7\prog\mod\go.exe
$$ ##$BLKTR= (0..19)
3 3 3 3 3 3 3 3 3 3 3 3 3 3 3 3 3 3 3 3
$$ ##$DE1= 4.5
$$ ##$DEADC= 0.5
$$ ##$DEPA= 4.5
$$ ##$DERX= 1.5
$$ ##$FILCOR= 0
$$ ##$GRADCHAN= 0
$$ ##$GRADPRE= (0..1)
10 10
$$ ##$HD_BLKTR= (0..19)
1 1 1 1 1 1 1 1 1 1 1 1 1 1 1 1 1 1 1 1
$$ ##$HD_DE1= 5
$$ ##$HD_DEADC= 0
$$ ##$HD_DEPA= 2.5
$$ ##$HD_DERX= 0
$$ ##END=
##$RELAX= 
##$BRUKER FILE EXP=pulseprogram
$$ # 1 "C:/Bruker/TopSpin3.2.7/exp/stan/nmr/lists/pp/hmbcgplpndqf"
$$ ;hmbcgplpndqf
$$ ;avance-version (12/01/11)
$$ ;HMBC
$$ ;2D H-1/X correlation via heteronuclear zero and double quantum
$$ ;   coherence
$$ ;optimized on long range couplings
$$ ;with low-pass J-filter to suppress one-bond correlations
$$ ;no decoupling during acquisition
$$ ;using gradient pulses for selection
$$ ;
$$ ;$CLASS=HighRes
$$ ;$DIM=2D
$$ ;$TYPE=
$$ ;$SUBTYPE=
$$ ;$COMMENT=
$$ ;$RECOMMEND=y
$$ 
$$ 
$$ # 1 "C:/Bruker/TopSpin3.2.7/exp/stan/nmr/lists/pp/Avance.incl" 1
$$ ;Avance2.incl
$$ ;   for TCU3
$$ ;
$$ ;avance-version (13/06/17)
$$ ;
$$ ;$CLASS=HighRes Incl
$$ ;$COMMENT=
$$ # 145 "C:/Bruker/TopSpin3.2.7/exp/stan/nmr/lists/pp/Avance.incl"
$$ ;$Id: Avance2.incl,v 1.23.8.3 2013/08/30 09:44:49 ber Exp $
$$ # 19 "C:/Bruker/TopSpin3.2.7/exp/stan/nmr/lists/pp/hmbcgplpndqf" 2
$$ 
$$ # 1 "C:/Bruker/TopSpin3.2.7/exp/stan/nmr/lists/pp/Grad.incl" 1
$$ ;Grad2.incl  -  include file for Gradient Spectroscopy
$$ ;   for TCU3
$$ ;
$$ ;avance-version (07/01/17)
$$ ;
$$ ;$CLASS=HighRes Incl
$$ ;$COMMENT=
$$ 
$$ # 27 "C:/Bruker/TopSpin3.2.7/exp/stan/nmr/lists/pp/Grad.incl"
$$ define list<gradient> EA=<EA>
$$ 
$$ 
$$ # 31 "C:/Bruker/TopSpin3.2.7/exp/stan/nmr/lists/pp/Grad.incl"
$$ ;$Id: Grad2.incl,v 1.13.8.1 2012/01/31 17:56:17 ber Exp $
$$ # 20 "C:/Bruker/TopSpin3.2.7/exp/stan/nmr/lists/pp/hmbcgplpndqf" 2
$$ 
$$ 
$$   
$$ "p2=p1*2"
$$ "d2=1s/(cnst2*2)"
$$ "d6=1s/(cnst13*2)"
$$ # 28 "C:/Bruker/TopSpin3.2.7/exp/stan/nmr/lists/pp/hmbcgplpndqf"
$$ "d0=3u"
$$ 
$$ "in0=inf1/2"
$$ 
$$ # 1 "mc_line 33 file C:/Bruker/TopSpin3.2.7/exp/stan/nmr/lists/pp/hmbcgplpndqf exp. def. part of mc cmd. before ze"
$$ define delay MCWRK
$$ define delay MCREST
$$ define delay d0orig
$$ "d0orig=d0"
$$ define loopcounter t1loop
$$ "t1loop=0"
$$ define loopcounter ph1loop
$$ "ph1loop=0"
$$ define loopcounter ST1CNT
$$ "ST1CNT = td1 / 1"
$$ "MCREST = d1 - d1"
$$ "MCWRK = 0.500000*d1"
$$ 
$$     dccorr
$$ # 33 "C:/Bruker/TopSpin3.2.7/exp/stan/nmr/lists/pp/hmbcgplpndqf"
$$ # 33 "C:/Bruker/TopSpin3.2.7/exp/stan/nmr/lists/pp/hmbcgplpndqf"
$$ 1 ze 
$$ # 1 "mc_line 33 file C:/Bruker/TopSpin3.2.7/exp/stan/nmr/lists/pp/hmbcgplpndqf exp. def. of mc cmd. after ze"
$$       "d0=d0orig + t1loop * in0 "
$$ # 34 "C:/Bruker/TopSpin3.2.7/exp/stan/nmr/lists/pp/hmbcgplpndqf"
$$ # 1 "mc_line 34 file C:/Bruker/TopSpin3.2.7/exp/stan/nmr/lists/pp/hmbcgplpndqf exp. start label for mc cmd."
$$ 2 MCWRK 
$$ LBLST1, MCWRK
$$   MCREST
$$ # 35 "C:/Bruker/TopSpin3.2.7/exp/stan/nmr/lists/pp/hmbcgplpndqf"
$$ 3 p1 ph1
$$   d2
$$   p3:f2 ph3
$$   d6
$$   p3:f2 ph4
$$   d0
$$   50u setnmr3|0 setnmr0|34|32|33 ctrlgrad 0
$$   p16:gp1
$$   d16
$$   p2 ph2
$$   50u
$$   p16:gp2
$$   d16
$$   d0
$$   p3:f2 ph5
$$   4u
$$   p16:gp3
$$   d16
$$   4u setnmr3^0 setnmr0^34^32^33 ctrlgrad 7
$$   go=2 ph31
$$ # 1 "mc_line 55 file C:/Bruker/TopSpin3.2.7/exp/stan/nmr/lists/pp/hmbcgplpndqf exp. mc cmd. in line"
$$   MCWRK  wr #0 if #0 zd 
$$ 
$$   "t1loop+=1"
$$       "d0=d0orig + t1loop * in0 "
$$   lo to LBLST1 times ST1CNT
$$   MCWRK 
$$   "t1loop=0"
$$   MCWRK
$$ # 56 "C:/Bruker/TopSpin3.2.7/exp/stan/nmr/lists/pp/hmbcgplpndqf"
$$ exit 
$$   
$$ 
$$ ph1=0 
$$ ph2=0 0 0 0 2 2 2 2
$$ ph3=0 0 2 2
$$ ph4=0 2
$$ ph5=0 0 0 0 0 0 0 0 2 2 2 2 2 2 2 2
$$ ph31=0 2 0 2 0 2 0 2 2 0 2 0 2 0 2 0
$$ 
$$ # 67 "C:/Bruker/TopSpin3.2.7/exp/stan/nmr/lists/pp/hmbcgplpndqf"
$$ ;pl1 : f1 channel - power level for pulse (default)
$$ ;pl2 : f2 channel - power level for pulse (default)
$$ ;p1 : f1 channel -  90 degree high power pulse
$$ ;p2 : f1 channel - 180 degree high power pulse
$$ ;p3 : f2 channel -  90 degree high power pulse
$$ ;p16: homospoil/gradient pulse
$$ ;d0 : incremented delay (2D)                  [3 usec]
$$ ;d1 : relaxation delay; 1-5 * T1
$$ ;d2 : 1/(2J)XH
$$ ;d6 : delay for evolution of long range couplings
$$ ;d16: delay for homospoil/gradient recovery
$$ ;cnst2: = J(XH)
$$ ;cnst13: = J(XH) long range
$$ ;inf1: 1/SW(X) = 2 * DW(X)
$$ ;in0: 1/(2 * SW(X)) = DW(X)
$$ ;nd0: 2
$$ ;ns: 2 * n
$$ ;ds: 16
$$ ;td1: number of experiments
$$ ;FnMODE: QF
$$ 
$$ 
$$ ;use gradient ratio: 	gp 1 : gp 2 : gp 3
$$ ;			  50 :   30 : 40.1   for C-13
$$ ;			  70 :   30 : 50.1   for N-15
$$ # 93 "C:/Bruker/TopSpin3.2.7/exp/stan/nmr/lists/pp/hmbcgplpndqf"
$$ ;for z-only gradients:
$$ ;gpz1: 50% for C-13, 70% for N-15
$$ ;gpz2: 30%
$$ ;gpz3: 40.1% for C-13, 50.1% for N-15
$$ 
$$ ;use gradient files:   
$$ ;gpnam1: SMSQ10.100
$$ ;gpnam2: SMSQ10.100
$$ ;gpnam3: SMSQ10.100
$$ 
$$ # 105 "C:/Bruker/TopSpin3.2.7/exp/stan/nmr/lists/pp/hmbcgplpndqf"
$$ ;$Id: hmbcgplpndqf,v 1.6.6.1 2012/01/31 17:56:25 ber Exp $
##$RELAX= 
##$BRUKER FILE EXP=uxnmr.par
$$ ##TITLE= Parameter file, TOPSPIN		Version 3.2
$$ ##JCAMPDX= 5.0
$$ ##DATATYPE= Parameter Values
$$ ##NPOINTS= 175	$$ modification sequence number
$$ ##ORIGIN= Bruker BioSpin GmbH
$$ ##OWNER= nmrsu
$$ $$ 2018-01-24 12:37:40.901 +0200  nmr@CZC1203073
$$ $$ C:/Bruker/TopSpin3.2.7/conf/instr/spect/uxnmr.par
$$ $$ process C:\Bruker\TopSpin3.2.7\prog\mod\hconfserver.exe
$$ ##$ACB= 1
$$ ##$ACBTAT= (0..23)
0 88 72 88 50 0 0 0 0 0 0 0 0 0 0 0 0 0 0 0 0 0 0 0
$$ ##$ACBTBA= (0..23)
0 40 30 90 0 0 0 0 0 0 0 0 0 0 0 0 0 0 0 0 0 0 0 0
$$ ##$ACBTBLK= (0..23)
0 0 0 0 0 0 0 0 0 0 0 0 0 0 0 0 0 0 0 0 0 0 0 0
$$ ##$ACBTCTL= (0..23)
0 1 1 1 0 0 0 0 0 0 0 0 0 0 0 0 0 0 0 0 0 0 0 0
$$ ##$ACBTDI= (0..23)
0 70 70 72 73 0 0 0 0 0 0 0 0 0 0 0 0 0 0 0 0 0 0 0
$$ ##$ACBTDM= (0..23)
0 10 25 10 0 0 0 0 0 0 0 0 0 0 0 0 0 0 0 0 0 0 0 0
$$ ##$ACBTFHI= (0..23)
0 243 600 365 0 0 0 0 0 0 0 0 0 0 0 0 0 0 0 0 0 0 0 0
$$ ##$ACBTFL= (0..23)
0 249 250 249 8 0 0 0 0 0 0 0 0 0 0 0 0 0 0 0 0 0 0 0
$$ ##$ACBTFLO= (0..23)
0 6 180 6 0 0 0 0 0 0 0 0 0 0 0 0 0 0 0 0 0 0 0 0
$$ ##$ACBTINP= (0..23)
0 1 2 3 4 0 0 0 0 0 0 0 0 0 0 0 0 0 0 0 0 0 0 0
$$ ##$ACBTOUT= (0..23)
0 2 1 1 0 0 0 0 0 0 0 0 0 0 0 0 0 0 0 0 0 0 0 0
$$ ##$ACBTPO= (0..23)
0 300000 100000 300000 20000 0 0 0 0 0 0 0 0 0 0 0 0 0 0 0 0 0 0 0
$$ ##$ACBTPW= (0..23)
0 1000 1000 1000 0 0 0 0 0 0 0 0 0 0 0 0 0 0 0 0 0 0 0 0
$$ ##$ACBTSB= (0..23)
0 0 0 0 0 0 0 0 0 0 0 0 0 0 0 0 0 0 0 0 0 0 0 0
$$ ##$ACBTSDT= (0..23)
0 0 0 0 0 0 0 0 0 0 0 0 0 0 0 0 0 0 0 0 0 0 0 0
$$ ##$ACBTY= <tty20>
$$ ##$AMPDFLT= no
$$ ##$AQSBDCH= (0..95)
0 0 0 0 0 0 0 0 255 255 255 255 255 255 255 255 255 255 255 255 255 255
255 255 255 255 255 255 255 255 255 255 255 255 255 255 255 255 255 255
255 255 255 255 255 255 255 255 255 255 255 255 255 255 255 255 255 255
255 255 255 255 255 255 255 255 255 255 255 255 255 255 255 255 255 255
255 255 255 255 255 255 255 255 255 255 255 255 255 255 255 255 255 255
255 255
$$ ##$AQSBDHW= (0..95)
2 1 4 4 4 0 0 0 255 255 255 255 255 255 255 255 255 255 255 255 255 255
255 255 255 255 255 255 255 255 255 255 255 255 255 255 255 255 255 255
255 255 255 255 255 255 255 255 255 255 255 255 255 255 255 255 255 255
255 255 255 255 255 255 255 255 255 255 255 255 255 255 255 255 255 255
255 255 255 255 255 255 255 255 255 255 255 255 255 255 255 255 255 255
255 255
$$ ##$AQSBDID= (0..95)
82 88 83 83 83 89 80 66 255 255 255 255 255 255 255 255 255 255 255 255
255 255 255 255 255 255 255 255 255 255 255 255 255 255 255 255 255 255
255 255 255 255 255 255 255 255 255 255 255 255 255 255 255 255 255 255
255 255 255 255 255 255 255 255 255 255 255 255 255 255 255 255 255 255
255 255 255 255 255 255 255 255 255 255 255 255 255 255 255 255 255 255
255 255 255 255
$$ ##$AQSBDNO= (0..95)
1 1 1 2 3 1 1 1 255 255 255 255 255 255 255 255 255 255 255 255 255 255
255 255 255 255 255 255 255 255 255 255 255 255 255 255 255 255 255 255
255 255 255 255 255 255 255 255 255 255 255 255 255 255 255 255 255 255
255 255 255 255 255 255 255 255 255 255 255 255 255 255 255 255 255 255
255 255 255 255 255 255 255 255 255 255 255 255 255 255 255 255 255 255
255 255
$$ ##$AQSBDSL= (0..95)
2 3 4 5 6 8 21 25 255 255 255 255 255 255 255 255 255 255 255 255 255 255
255 255 255 255 255 255 255 255 255 255 255 255 255 255 255 255 255 255
255 255 255 255 255 255 255 255 255 255 255 255 255 255 255 255 255 255
255 255 255 255 255 255 255 255 255 255 255 255 255 255 255 255 255 255
255 255 255 255 255 255 255 255 255 255 255 255 255 255 255 255 255 255
255 255
$$ ##$AQSBDTY= (0..95)
66 192 24 24 24 4 10 7 255 255 255 255 255 255 255 255 255 255 255 255
255 255 255 255 255 255 255 255 255 255 255 255 255 255 255 255 255 255
255 255 255 255 255 255 255 255 255 255 255 255 255 255 255 255 255 255
255 255 255 255 255 255 255 255 255 255 255 255 255 255 255 255 255 255
255 255 255 255 255 255 255 255 255 255 255 255 255 255 255 255 255 255
255 255 255 255
$$ ##$AQSBUAD= (0..95)
16 52 36 37 38 60 33 32 255 255 255 255 255 255 255 255 255 255 255 255
255 255 255 255 255 255 255 255 255 255 255 255 255 255 255 255 255 255
255 255 255 255 255 255 255 255 255 255 255 255 255 255 255 255 255 255
255 255 255 255 255 255 255 255 255 255 255 255 255 255 255 255 255 255
255 255 255 255 255 255 255 255 255 255 255 255 255 255 255 255 255 255
255 255 255 255
$$ ##$AQSECL= (0..95)
1 0 4 4 4 1 2 255 255 255 255 255 255 255 255 255 255 255 255 255 255 255
255 255 255 255 255 255 255 255 255 255 255 255 255 255 255 255 255 255
255 255 255 255 255 255 255 255 255 255 255 255 255 255 255 255 255 255
255 255 255 255 255 255 255 255 255 255 255 255 255 255 255 255 255 255
255 255 255 255 255 255 255 255 255 255 255 255 255 255 255 255 255 255
255 255
$$ ##$AQSECLS= (0..95)
1 4 0 0 0 0 0 255 255 255 255 255 255 255 255 255 255 255 255 255 255 255
255 255 255 255 255 255 255 255 255 255 255 255 255 255 255 255 255 255
255 255 255 255 255 255 255 255 255 255 255 255 255 255 255 255 255 255
255 255 255 255 255 255 255 255 255 255 255 255 255 255 255 255 255 255
255 255 255 255 255 255 255 255 255 255 255 255 255 255 255 255 255 255
255 255
$$ ##$AQSETH1= <no>
$$ ##$AQSETH2= <no>
$$ ##$AQSSPLT= no
$$ ##$ATT19F= (0..1)
0 0
$$ ##$ATT1H= (0..1)
0 0
$$ ##$ATT3H= (0..1)
0 0
$$ ##$ATTX= (0..1)
0 0
$$ ##$ATTY= (0..1)
0 0
$$ ##$ATTZ= (0..1)
0 0
$$ ##$BACSAIR= yes
$$ ##$BACSCAP= 0
$$ ##$BACSDEL= 10
$$ ##$BACSFCM= no
$$ ##$BACSOPT= <>
$$ ##$BACSTY= <no>
$$ ##$BARPTY= <no>
$$ ##$BFREQ= 600.28
$$ ##$BGAETH1= <no>
$$ ##$BGAETH2= <no>
$$ ##$BGAETH3= <no>
$$ ##$BGAETH4= <no>
$$ ##$BGAETH5= <no>
$$ ##$BGAETH6= <no>
$$ ##$BGAETH7= <no>
$$ ##$BGAETH8= <no>
$$ ##$BIRDS= yes
$$ ##$BMPC= 0
$$ ##$BMPCTY= <no>
$$ ##$BPSUTY= <no>
$$ ##$BSMS= 1
$$ ##$BSMS19FLock= yes
$$ ##$BSMSETH= <no>
$$ ##$BSMSTY= <tty02>
$$ ##$BgaChMap= (0..7)
15 15 15 15 15 15 15 15
$$ ##$BgaChShimMap= (0..7)
0 0 0 0 0 0 0 0
$$ ##$Bla01Eth= <no>
$$ ##$Bla01Nam= <BLAXH 300/100>
$$ ##$Bla01PN= <W1345062>
$$ ##$Bla01SN= <24>
$$ ##$Bla02Eth= <no>
$$ ##$Bla02Nam= <BLAX 300>
$$ ##$Bla02PN= <W1345069>
$$ ##$Bla02SN= <750>
$$ ##$Bla03Eth= <no>
$$ ##$Bla03Nam= <BSMS 2HTX>
$$ ##$Bla03PN= <>
$$ ##$Bla03SN= <>
$$ ##$Bla04Eth= <no>
$$ ##$Bla04Nam= <>
$$ ##$Bla04PN= <>
$$ ##$Bla04SN= <>
$$ ##$Bla05Eth= <no>
$$ ##$Bla05Nam= <>
$$ ##$Bla05PN= <>
$$ ##$Bla05SN= <>
$$ ##$Bla06Eth= <no>
$$ ##$Bla06Nam= <>
$$ ##$Bla06PN= <>
$$ ##$Bla06SN= <>
$$ ##$Bla07Eth= <no>
$$ ##$Bla07Nam= <>
$$ ##$Bla07PN= <>
$$ ##$Bla07SN= <>
$$ ##$Bla08Eth= <no>
$$ ##$Bla08Nam= <>
$$ ##$Bla08PN= <>
$$ ##$Bla08SN= <>
$$ ##$CFASMOD= (0..7)
1 1 1 1 1 1 1 1
$$ ##$CFASMUL= (0..7)
1 1 1 1 1 1 1 1
$$ ##$CNFTXDR= (0..7)
6 6 6 0 0 0 0 0
$$ ##$COMDIG2= 0
$$ ##$CPDBTY= <no>
$$ ##$CRCOTY= <no>
$$ ##$CSW1= (0..31)
0 0 0 0 0 0 0 0 0 0 0 0 0 0 0 0 0 0 0 0 0 0 0 0 0 0 0 0 0 0 0 0
$$ ##$CSW2= (0..31)
0 0 0 0 0 0 0 0 0 0 0 0 0 0 0 0 0 0 0 0 0 0 0 0 0 0 0 0 0 0 0 0
$$ ##$CSWNUM= (0..7)
0 0 0 0 0 0 0 0
$$ ##$Ctb1Eth= <no>
$$ ##$DATSTAT= no
$$ ##$DIGI140= (0..7)
0 0 0 0 0 0 0 0
$$ ##$DIGIB12= (0..7)
0 0 0 0 0 0 0 0
$$ ##$DIGIB16= (0..7)
0 0 0 0 0 0 0 0
$$ ##$DIGIFA= (0..7)
0 0 0 0 0 0 0 0
$$ ##$DIGIHA= (0..7)
0 0 0 0 0 0 0 0
$$ ##$DIGIHAF= (0..7)
0 0 0 0 0 0 0 0
$$ ##$DIGIHRD= (0..7)
0 0 0 0 0 0 0 0
$$ ##$DIGIIA= (0..7)
0 0 0 0 0 0 0 0
$$ ##$DIGIO16= (0..7)
0 0 0 0 0 0 0 0
$$ ##$DIGISA= (0..7)
0 0 0 0 0 0 0 0
$$ ##$DIGISAF= (0..7)
0 0 0 0 0 0 0 0
$$ ##$DIGISL= (0..7)
0 0 0 0 0 0 0 0
$$ ##$DIGITYI= (0..7)
0 0 0 0 0 0 0 0
$$ ##$DIGITYP= (0..7)
0 0 0 0 0 0 0 0
$$ ##$DIGITZ= 0
$$ ##$DPPFAC= 1
$$ ##$DRMSETH= <no>
$$ ##$DRU= yes
$$ ##$DRUETH01= <149.236.99.89>
$$ ##$DRUETH02= <no>
$$ ##$DRUETH03= <no>
$$ ##$DRUETH04= <no>
$$ ##$DRUETH05= <no>
$$ ##$DRUETH06= <no>
$$ ##$DRUETH07= <no>
$$ ##$DRUETH08= <no>
$$ ##$DRUETH09= <no>
$$ ##$DRUETH10= <no>
$$ ##$DRUETH11= <no>
$$ ##$DRUETH12= <no>
$$ ##$DRUETH13= <no>
$$ ##$DRUETH14= <no>
$$ ##$DRUETH15= <no>
$$ ##$DRUETH16= <no>
$$ ##$DRUETH17= <no>
$$ ##$DRUETH18= <no>
$$ ##$DRUETH19= <no>
$$ ##$DRUETH20= <no>
$$ ##$DRUETH21= <no>
$$ ##$DRUETH22= <no>
$$ ##$DRUETH23= <no>
$$ ##$DRUETH24= <no>
$$ ##$DRUETH25= <no>
$$ ##$DRUETH26= <no>
$$ ##$DRUETH27= <no>
$$ ##$DRUETH28= <no>
$$ ##$DRUETH29= <no>
$$ ##$DRUETH30= <no>
$$ ##$DRUETH31= <no>
$$ ##$DRUETH32= <no>
$$ ##$Description= <Avance-AV 600>
$$ ##$DppType= 0
$$ ##$FCUMEM= (0..7)
2093056 2093056 2093056 2093056 0 0 0 0
$$ ##$FCUPAL= (0..7)
260 260 260 260 0 0 0 0
$$ ##$FGSVTY= <no>
$$ ##$FQMIX= 0
$$ ##$FUNCMOD= <>
$$ ##$GCUTYPE= 2
$$ ##$GCUTYPE2= 0
$$ ##$GPREDEL= 0
$$ ##$GPSCUTY= <no>
$$ ##$GRADRES= 0
$$ ##$GTUTY= <no>
$$ ##$GradAmpGain= (0..1)
0 0
$$ ##$GradAmpMaxCurX= (0..1)
0 0
$$ ##$GradAmpMaxCurY= (0..1)
0 0
$$ ##$GradAmpMaxCurZ= (0..1)
10 0
$$ ##$GradAmpType= (0..1)
2 0
$$ ##$HDIETH1= <no>
$$ ##$HDIETH2= <no>
$$ ##$HDIETH3= <no>
$$ ##$HDIETH4= <no>
$$ ##$HFAC= 3
$$ ##$HPCU= 0
$$ ##$HPCUTY= <no>
$$ ##$HPTXLP= (0..3)
-1 -1 -1 -1
$$ ##$HPTXPI= (0..3)
0 0 0 0
$$ ##$HPTXPO= (0..3)
0 0 0 0
$$ ##$HPTXTY= (0..3)
0 0 0 0
$$ ##$IF451= 0
$$ ##$IFREQ= 1
$$ ##$INTFPR= 0
$$ ##$IPSOETH= <>
$$ ##$LOCKCONF= <>
$$ ##$LOCKTY= <tty04>
$$ ##$LOCSWID= 0
$$ ##$LOCSWIF= 0
$$ ##$LVDSSPLITETH1= <no>
$$ ##$LVDSSPLITETH2= <no>
$$ ##$LVDSSPLITETH3= <no>
$$ ##$LVDSSPLITETH4= <no>
$$ ##$Location= <>
$$ ##$M2FAC= 0
$$ ##$MAS= 0
$$ ##$MASETIME= 10
$$ ##$MASITIME= 10
$$ ##$MASTY= <no>
$$ ##$MAS_CT= 0
$$ ##$MAS_SG= 0
$$ ##$MAS_TO= 0
$$ ##$MEMPRM= 0
$$ ##$MHFAC= 0
$$ ##$MXFAC= 0
$$ ##$NAMPD1= <1H LNA>
$$ ##$NAMPD10= <>
$$ ##$NAMPD11= <>
$$ ##$NAMPD12= <>
$$ ##$NAMPD13= <>
$$ ##$NAMPD14= <>
$$ ##$NAMPD15= <>
$$ ##$NAMPD16= <>
$$ ##$NAMPD2= <XBB19F 2HS>
$$ ##$NAMPD3= <2H>
$$ ##$NAMPD4= <>
$$ ##$NAMPD5= <>
$$ ##$NAMPD6= <>
$$ ##$NAMPD7= <>
$$ ##$NAMPD8= <>
$$ ##$NAMPD9= <>
$$ ##$NFCU= 3
$$ ##$NFRED= 0
$$ ##$NMRCH= 2
$$ ##$NMRMEM= 16384
$$ ##$NPSGU= 0
$$ ##$NRCU= 1
$$ ##$NROUT= 1
$$ ##$NSGU= 3
$$ ##$OrderNo= <>
$$ ##$PAMPF1= (0..15)
75 24 64 96 0 0 0 0 0 0 0 0 0 0 0 0
$$ ##$PAMPF2= (0..15)
0 0 0 0 0 0 0 0 0 0 0 0 0 0 0 0
$$ ##$PAMPF3= (0..15)
0 0 0 0 0 0 0 0 0 0 0 0 0 0 0 0
$$ ##$PAMPF4= (0..15)
0 0 0 0 0 0 0 0 0 0 0 0 0 0 0 0
$$ ##$PAMPF5= (0..15)
0 0 0 0 0 0 0 0 0 0 0 0 0 0 0 0
$$ ##$PAMPF6= (0..15)
0 0 0 0 0 0 0 0 0 0 0 0 0 0 0 0
$$ ##$PAMPF7= (0..15)
0 0 0 0 0 0 0 0 0 0 0 0 0 0 0 0
$$ ##$PAMPF8= (0..15)
0 0 0 0 0 0 0 0 0 0 0 0 0 0 0 0
$$ ##$PH4= 0
$$ ##$PHF4TY= <no>
$$ ##$POWCHK= no
$$ ##$PRAMD1= (0..7)
2 0 0 536870912 0 0 0 0
$$ ##$PRAMD10= (0..7)
0 0 0 0 0 0 0 0
$$ ##$PRAMD11= (0..7)
0 0 0 0 0 0 0 0
$$ ##$PRAMD12= (0..7)
0 0 0 0 0 0 0 0
$$ ##$PRAMD13= (0..7)
0 0 0 0 0 0 0 0
$$ ##$PRAMD14= (0..7)
0 0 0 0 0 0 0 0
$$ ##$PRAMD15= (0..7)
0 0 0 0 0 0 0 0
$$ ##$PRAMD16= (0..7)
0 0 0 0 0 0 0 0
$$ ##$PRAMD17= (0..7)
0 0 0 0 0 0 0 0
$$ ##$PRAMD18= (0..7)
0 0 0 0 0 0 0 0
$$ ##$PRAMD19= (0..7)
0 0 0 0 0 0 0 0
$$ ##$PRAMD2= (0..7)
2147483644 2131230719 2147483647 603979775 0 0 0 0
$$ ##$PRAMD20= (0..7)
0 0 0 0 0 0 0 0
$$ ##$PRAMD21= (0..7)
0 0 0 0 0 0 0 0
$$ ##$PRAMD3= (0..7)
0 1048576 0 536870912 0 1048576 0 536870912
$$ ##$PRAMD4= (0..7)
0 0 0 0 0 0 0 0
$$ ##$PRAMD5= (0..7)
0 0 0 0 0 0 0 0
$$ ##$PRAMD6= (0..7)
0 0 0 0 0 0 0 0
$$ ##$PRAMD7= (0..7)
0 0 0 0 0 0 0 0
$$ ##$PRAMD8= (0..7)
0 0 0 0 0 0 0 0
$$ ##$PRAMD9= (0..7)
0 0 0 0 0 0 0 0
$$ ##$PRAMLED= (0..1)
15 15
$$ ##$PRAMP1= <tty10>
$$ ##$PRAMP2= <no>
$$ ##$PRAMP3= <no>
$$ ##$PRAMP4= <no>
$$ ##$PRAMP5= <no>
$$ ##$PRAMP6= <no>
$$ ##$PRAMP7= <no>
$$ ##$PRAMP8= <no>
$$ ##$PRAMPTP= 1
$$ ##$PREPTY= <no>
$$ ##$PREREC= (0..15)
0 0 0 0 0 0 0 0 0 0 0 0 0 0 0 0
$$ ##$PRESHLD= 0
$$ ##$PTS160= -1
$$ ##$PTSA2X= (0..7)
0 0 0 0 0 0 0 0
$$ ##$PTSF2X= (0..7)
0 0 0 0 0 0 0 0
$$ ##$PTSFMX= (0..19)
643.52499 643.52499 643.52499 0 0 0 0 0 0 0 0 0 0 0 0 0 0 0 0 0
$$ ##$PULCHK= no
$$ ##$PramDutyCycPerc= (0..15)
2 2 2 0 0 0 0 0 0 0 0 0 0 0 0 0
$$ ##$PramPeakPowerW= (0..15)
100 500 500 0 0 0 0 0 0 0 0 0 0 0 0 0
$$ ##$PramPulWidthMs= (0..15)
0.02 0.1 0.1 0 0 0 0 0 0 0 0 0 0 0 0 0
$$ ##$PreampMod01PN= <Z003462>
$$ ##$PreampMod01SN= <00394>
$$ ##$PreampMod02PN= <Z003506>
$$ ##$PreampMod02SN= <00417>
$$ ##$PreampMod03PN= <Z003473>
$$ ##$PreampMod03SN= <00395>
$$ ##$PreampMod04PN= <>
$$ ##$PreampMod04SN= <>
$$ ##$PreampMod05PN= <>
$$ ##$PreampMod05SN= <>
$$ ##$PreampMod06PN= <>
$$ ##$PreampMod06SN= <>
$$ ##$PreampMod07PN= <>
$$ ##$PreampMod07SN= <>
$$ ##$PreampMod08PN= <>
$$ ##$PreampMod08SN= <>
$$ ##$PreampMod09PN= <>
$$ ##$PreampMod09SN= <>
$$ ##$PreampMod10PN= <>
$$ ##$PreampMod10SN= <>
$$ ##$PreampMod11PN= <>
$$ ##$PreampMod11SN= <>
$$ ##$PreampMod12PN= <>
$$ ##$PreampMod12SN= <>
$$ ##$PreampMod13PN= <>
$$ ##$PreampMod13SN= <>
$$ ##$PreampMod14PN= <>
$$ ##$PreampMod14SN= <>
$$ ##$PreampMod15PN= <>
$$ ##$PreampMod15SN= <>
$$ ##$PreampMod16PN= <>
$$ ##$PreampMod16SN= <>
$$ ##$PreampModBisDat= (0..15)
20050722 20050719 20050729 0 0 0 0 0 0 0 0 0 0 0 0 0
$$ ##$ProdigyEth= <no>
$$ ##$RCUCDS= (0..7)
0 0 0 0 0 0 0 0
$$ ##$RCUCFS= (0..7)
0 0 0 0 0 0 0 0
$$ ##$RCUCSS= (0..7)
0 0 0 0 0 0 0 0
$$ ##$RCUI2C1= (0..7)
0 0 0 0 0 0 0 0
$$ ##$RCUI2C2= (0..7)
0 0 0 0 0 0 0 0
$$ ##$RCUI2C3= (0..7)
0 0 0 0 0 0 0 0
$$ ##$RCUI2C4= (0..7)
0 0 0 0 0 0 0 0
$$ ##$RCUI2C5= (0..7)
0 0 0 0 0 0 0 0
$$ ##$RCUI2C6= (0..7)
0 0 0 0 0 0 0 0
$$ ##$RCUI2C7= (0..7)
0 0 0 0 0 0 0 0
$$ ##$RCUI2C8= (0..7)
0 0 0 0 0 0 0 0
$$ ##$RDCU= 0
$$ ##$RFSINPUT= (0..1)
0 0
$$ ##$RFSVTY= <no>
$$ ##$RGTYPE= (0..31)
9 0 0 0 0 0 0 0 0 0 0 0 0 0 0 0 0 0 0 0 0 0 0 0 0 0 0 0 0 0 0 0
$$ ##$RG_max= (0..31)
2050 0 0 0 0 0 0 0 0 0 0 0 0 0 0 0 0 0 0 0 0 0 0 0 0 0 0 0 0 0 0 0
$$ ##$RG_min= (0..31)
0.25 0 0 0 0 0 0 0 0 0 0 0 0 0 0 0 0 0 0 0 0 0 0 0 0 0 0 0 0 0 0 0
$$ ##$RG_tab1= (0..255)
0.25 0.28 0.32 0.35 0.4 0.44 0.5 0.56 0.64 0.7 0.8 0.89 1 1.12 1.28 1.4
1.6 1.78 2 2.25 2.56 2.8 3.2 3.56 4 4.5 5 5.6 6.35 7.12 8 9 10 11.3 12.7
14.2 16 18 20.2 22.6 25.4 28.5 32 36 40.3 45.2 50.8 57 64 71.8 80.6 90.5
101 114 128 144 161 181 203 228 256 287 322 362 406 456 512 575 645 724
812 912 1030 1150 1290 1440 1620 1820 2050 -1 -1 -1 -1 -1 -1 -1 -1 -1 -1
-1 -1 -1 -1 -1 -1 -1 -1 -1 -1 -1 -1 -1 -1 -1 -1 -1 -1 -1 -1 -1 -1 -1 -1
-1 -1 -1 -1 -1 -1 -1 -1 -1 -1 -1 -1 -1 -1 -1 -1 -1 -1 -1 -1 -1 -1 -1 -1
-1 -1 -1 -1 -1 -1 -1 -1 -1 -1 -1 -1 -1 -1 -1 -1 -1 -1 -1 -1 -1 -1 -1 -1
-1 -1 -1 -1 -1 -1 -1 -1 -1 -1 -1 -1 -1 -1 -1 -1 -1 -1 -1 -1 -1 -1 -1 -1
-1 -1 -1 -1 -1 -1 -1 -1 -1 -1 -1 -1 -1 -1 -1 -1 -1 -1 -1 -1 -1 -1 -1 -1
-1 -1 -1 -1 -1 -1 -1 -1 -1 -1 -1 -1 -1 -1 -1 -1 -1 -1 -1 -1 -1 -1 -1 -1
-1 -1 -1 -1 -1 -1 -1 -1 -1 -1 -1 -1 -1 -1 -1 -1 -1 -1 -1 -1 -1 -1 -1
$$ ##$RG_tab2= (0..255)
-1 -1 -1 -1 -1 -1 -1 -1 -1 -1 -1 -1 -1 -1 -1 -1 -1 -1 -1 -1 -1 -1 -1 -1
-1 -1 -1 -1 -1 -1 -1 -1 -1 -1 -1 -1 -1 -1 -1 -1 -1 -1 -1 -1 -1 -1 -1 -1
-1 -1 -1 -1 -1 -1 -1 -1 -1 -1 -1 -1 -1 -1 -1 -1 -1 -1 -1 -1 -1 -1 -1 -1
-1 -1 -1 -1 -1 -1 -1 -1 -1 -1 -1 -1 -1 -1 -1 -1 -1 -1 -1 -1 -1 -1 -1 -1
-1 -1 -1 -1 -1 -1 -1 -1 -1 -1 -1 -1 -1 -1 -1 -1 -1 -1 -1 -1 -1 -1 -1 -1
-1 -1 -1 -1 -1 -1 -1 -1 -1 -1 -1 -1 -1 -1 -1 -1 -1 -1 -1 -1 -1 -1 -1 -1
-1 -1 -1 -1 -1 -1 -1 -1 -1 -1 -1 -1 -1 -1 -1 -1 -1 -1 -1 -1 -1 -1 -1 -1
-1 -1 -1 -1 -1 -1 -1 -1 -1 -1 -1 -1 -1 -1 -1 -1 -1 -1 -1 -1 -1 -1 -1 -1
-1 -1 -1 -1 -1 -1 -1 -1 -1 -1 -1 -1 -1 -1 -1 -1 -1 -1 -1 -1 -1 -1 -1 -1
-1 -1 -1 -1 -1 -1 -1 -1 -1 -1 -1 -1 -1 -1 -1 -1 -1 -1 -1 -1 -1 -1 -1 -1
-1 -1 -1 -1 -1 -1 -1 -1 -1 -1 -1 -1 -1 -1 -1 -1
$$ ##$RG_tab3= (0..255)
-1 -1 -1 -1 -1 -1 -1 -1 -1 -1 -1 -1 -1 -1 -1 -1 -1 -1 -1 -1 -1 -1 -1 -1
-1 -1 -1 -1 -1 -1 -1 -1 -1 -1 -1 -1 -1 -1 -1 -1 -1 -1 -1 -1 -1 -1 -1 -1
-1 -1 -1 -1 -1 -1 -1 -1 -1 -1 -1 -1 -1 -1 -1 -1 -1 -1 -1 -1 -1 -1 -1 -1
-1 -1 -1 -1 -1 -1 -1 -1 -1 -1 -1 -1 -1 -1 -1 -1 -1 -1 -1 -1 -1 -1 -1 -1
-1 -1 -1 -1 -1 -1 -1 -1 -1 -1 -1 -1 -1 -1 -1 -1 -1 -1 -1 -1 -1 -1 -1 -1
-1 -1 -1 -1 -1 -1 -1 -1 -1 -1 -1 -1 -1 -1 -1 -1 -1 -1 -1 -1 -1 -1 -1 -1
-1 -1 -1 -1 -1 -1 -1 -1 -1 -1 -1 -1 -1 -1 -1 -1 -1 -1 -1 -1 -1 -1 -1 -1
-1 -1 -1 -1 -1 -1 -1 -1 -1 -1 -1 -1 -1 -1 -1 -1 -1 -1 -1 -1 -1 -1 -1 -1
-1 -1 -1 -1 -1 -1 -1 -1 -1 -1 -1 -1 -1 -1 -1 -1 -1 -1 -1 -1 -1 -1 -1 -1
-1 -1 -1 -1 -1 -1 -1 -1 -1 -1 -1 -1 -1 -1 -1 -1 -1 -1 -1 -1 -1 -1 -1 -1
-1 -1 -1 -1 -1 -1 -1 -1 -1 -1 -1 -1 -1 -1 -1 -1
$$ ##$RG_tab4= (0..255)
-1 -1 -1 -1 -1 -1 -1 -1 -1 -1 -1 -1 -1 -1 -1 -1 -1 -1 -1 -1 -1 -1 -1 -1
-1 -1 -1 -1 -1 -1 -1 -1 -1 -1 -1 -1 -1 -1 -1 -1 -1 -1 -1 -1 -1 -1 -1 -1
-1 -1 -1 -1 -1 -1 -1 -1 -1 -1 -1 -1 -1 -1 -1 -1 -1 -1 -1 -1 -1 -1 -1 -1
-1 -1 -1 -1 -1 -1 -1 -1 -1 -1 -1 -1 -1 -1 -1 -1 -1 -1 -1 -1 -1 -1 -1 -1
-1 -1 -1 -1 -1 -1 -1 -1 -1 -1 -1 -1 -1 -1 -1 -1 -1 -1 -1 -1 -1 -1 -1 -1
-1 -1 -1 -1 -1 -1 -1 -1 -1 -1 -1 -1 -1 -1 -1 -1 -1 -1 -1 -1 -1 -1 -1 -1
-1 -1 -1 -1 -1 -1 -1 -1 -1 -1 -1 -1 -1 -1 -1 -1 -1 -1 -1 -1 -1 -1 -1 -1
-1 -1 -1 -1 -1 -1 -1 -1 -1 -1 -1 -1 -1 -1 -1 -1 -1 -1 -1 -1 -1 -1 -1 -1
-1 -1 -1 -1 -1 -1 -1 -1 -1 -1 -1 -1 -1 -1 -1 -1 -1 -1 -1 -1 -1 -1 -1 -1
-1 -1 -1 -1 -1 -1 -1 -1 -1 -1 -1 -1 -1 -1 -1 -1 -1 -1 -1 -1 -1 -1 -1 -1
-1 -1 -1 -1 -1 -1 -1 -1 -1 -1 -1 -1 -1 -1 -1 -1
$$ ##$RG_tab5= (0..255)
-1 -1 -1 -1 -1 -1 -1 -1 -1 -1 -1 -1 -1 -1 -1 -1 -1 -1 -1 -1 -1 -1 -1 -1
-1 -1 -1 -1 -1 -1 -1 -1 -1 -1 -1 -1 -1 -1 -1 -1 -1 -1 -1 -1 -1 -1 -1 -1
-1 -1 -1 -1 -1 -1 -1 -1 -1 -1 -1 -1 -1 -1 -1 -1 -1 -1 -1 -1 -1 -1 -1 -1
-1 -1 -1 -1 -1 -1 -1 -1 -1 -1 -1 -1 -1 -1 -1 -1 -1 -1 -1 -1 -1 -1 -1 -1
-1 -1 -1 -1 -1 -1 -1 -1 -1 -1 -1 -1 -1 -1 -1 -1 -1 -1 -1 -1 -1 -1 -1 -1
-1 -1 -1 -1 -1 -1 -1 -1 -1 -1 -1 -1 -1 -1 -1 -1 -1 -1 -1 -1 -1 -1 -1 -1
-1 -1 -1 -1 -1 -1 -1 -1 -1 -1 -1 -1 -1 -1 -1 -1 -1 -1 -1 -1 -1 -1 -1 -1
-1 -1 -1 -1 -1 -1 -1 -1 -1 -1 -1 -1 -1 -1 -1 -1 -1 -1 -1 -1 -1 -1 -1 -1
-1 -1 -1 -1 -1 -1 -1 -1 -1 -1 -1 -1 -1 -1 -1 -1 -1 -1 -1 -1 -1 -1 -1 -1
-1 -1 -1 -1 -1 -1 -1 -1 -1 -1 -1 -1 -1 -1 -1 -1 -1 -1 -1 -1 -1 -1 -1 -1
-1 -1 -1 -1 -1 -1 -1 -1 -1 -1 -1 -1 -1 -1 -1 -1
$$ ##$RG_tab6= (0..255)
-1 -1 -1 -1 -1 -1 -1 -1 -1 -1 -1 -1 -1 -1 -1 -1 -1 -1 -1 -1 -1 -1 -1 -1
-1 -1 -1 -1 -1 -1 -1 -1 -1 -1 -1 -1 -1 -1 -1 -1 -1 -1 -1 -1 -1 -1 -1 -1
-1 -1 -1 -1 -1 -1 -1 -1 -1 -1 -1 -1 -1 -1 -1 -1 -1 -1 -1 -1 -1 -1 -1 -1
-1 -1 -1 -1 -1 -1 -1 -1 -1 -1 -1 -1 -1 -1 -1 -1 -1 -1 -1 -1 -1 -1 -1 -1
-1 -1 -1 -1 -1 -1 -1 -1 -1 -1 -1 -1 -1 -1 -1 -1 -1 -1 -1 -1 -1 -1 -1 -1
-1 -1 -1 -1 -1 -1 -1 -1 -1 -1 -1 -1 -1 -1 -1 -1 -1 -1 -1 -1 -1 -1 -1 -1
-1 -1 -1 -1 -1 -1 -1 -1 -1 -1 -1 -1 -1 -1 -1 -1 -1 -1 -1 -1 -1 -1 -1 -1
-1 -1 -1 -1 -1 -1 -1 -1 -1 -1 -1 -1 -1 -1 -1 -1 -1 -1 -1 -1 -1 -1 -1 -1
-1 -1 -1 -1 -1 -1 -1 -1 -1 -1 -1 -1 -1 -1 -1 -1 -1 -1 -1 -1 -1 -1 -1 -1
-1 -1 -1 -1 -1 -1 -1 -1 -1 -1 -1 -1 -1 -1 -1 -1 -1 -1 -1 -1 -1 -1 -1 -1
-1 -1 -1 -1 -1 -1 -1 -1 -1 -1 -1 -1 -1 -1 -1 -1
$$ ##$RG_tab7= (0..255)
-1 -1 -1 -1 -1 -1 -1 -1 -1 -1 -1 -1 -1 -1 -1 -1 -1 -1 -1 -1 -1 -1 -1 -1
-1 -1 -1 -1 -1 -1 -1 -1 -1 -1 -1 -1 -1 -1 -1 -1 -1 -1 -1 -1 -1 -1 -1 -1
-1 -1 -1 -1 -1 -1 -1 -1 -1 -1 -1 -1 -1 -1 -1 -1 -1 -1 -1 -1 -1 -1 -1 -1
-1 -1 -1 -1 -1 -1 -1 -1 -1 -1 -1 -1 -1 -1 -1 -1 -1 -1 -1 -1 -1 -1 -1 -1
-1 -1 -1 -1 -1 -1 -1 -1 -1 -1 -1 -1 -1 -1 -1 -1 -1 -1 -1 -1 -1 -1 -1 -1
-1 -1 -1 -1 -1 -1 -1 -1 -1 -1 -1 -1 -1 -1 -1 -1 -1 -1 -1 -1 -1 -1 -1 -1
-1 -1 -1 -1 -1 -1 -1 -1 -1 -1 -1 -1 -1 -1 -1 -1 -1 -1 -1 -1 -1 -1 -1 -1
-1 -1 -1 -1 -1 -1 -1 -1 -1 -1 -1 -1 -1 -1 -1 -1 -1 -1 -1 -1 -1 -1 -1 -1
-1 -1 -1 -1 -1 -1 -1 -1 -1 -1 -1 -1 -1 -1 -1 -1 -1 -1 -1 -1 -1 -1 -1 -1
-1 -1 -1 -1 -1 -1 -1 -1 -1 -1 -1 -1 -1 -1 -1 -1 -1 -1 -1 -1 -1 -1 -1 -1
-1 -1 -1 -1 -1 -1 -1 -1 -1 -1 -1 -1 -1 -1 -1 -1
$$ ##$RG_tab8= (0..255)
-1 -1 -1 -1 -1 -1 -1 -1 -1 -1 -1 -1 -1 -1 -1 -1 -1 -1 -1 -1 -1 -1 -1 -1
-1 -1 -1 -1 -1 -1 -1 -1 -1 -1 -1 -1 -1 -1 -1 -1 -1 -1 -1 -1 -1 -1 -1 -1
-1 -1 -1 -1 -1 -1 -1 -1 -1 -1 -1 -1 -1 -1 -1 -1 -1 -1 -1 -1 -1 -1 -1 -1
-1 -1 -1 -1 -1 -1 -1 -1 -1 -1 -1 -1 -1 -1 -1 -1 -1 -1 -1 -1 -1 -1 -1 -1
-1 -1 -1 -1 -1 -1 -1 -1 -1 -1 -1 -1 -1 -1 -1 -1 -1 -1 -1 -1 -1 -1 -1 -1
-1 -1 -1 -1 -1 -1 -1 -1 -1 -1 -1 -1 -1 -1 -1 -1 -1 -1 -1 -1 -1 -1 -1 -1
-1 -1 -1 -1 -1 -1 -1 -1 -1 -1 -1 -1 -1 -1 -1 -1 -1 -1 -1 -1 -1 -1 -1 -1
-1 -1 -1 -1 -1 -1 -1 -1 -1 -1 -1 -1 -1 -1 -1 -1 -1 -1 -1 -1 -1 -1 -1 -1
-1 -1 -1 -1 -1 -1 -1 -1 -1 -1 -1 -1 -1 -1 -1 -1 -1 -1 -1 -1 -1 -1 -1 -1
-1 -1 -1 -1 -1 -1 -1 -1 -1 -1 -1 -1 -1 -1 -1 -1 -1 -1 -1 -1 -1 -1 -1 -1
-1 -1 -1 -1 -1 -1 -1 -1 -1 -1 -1 -1 -1 -1 -1 -1
$$ ##$RG_tabA= (0..255)
0.25 0.28 0.32 0.35 0.4 0.44 0.5 0.56 0.64 0.7 0.8 0.89 1 1.12 1.28 1.4
1.6 1.78 2 2.25 2.56 2.8 3.2 3.56 4 4.5 5 5.6 6.35 7.12 8 9 10 11.3 12.7
14.2 16 18 20.2 22.6 25.4 28.5 32 36 40.3 45.2 50.8 57 64 71.8 80.6 90.5
101 114 128 144 161 181 203 228 256 287 322 362 406 456 512 575 645 724
812 912 1030 1150 1290 1440 1620 1820 2050 -1 -1 -1 -1 -1 -1 -1 -1 -1 -1
-1 -1 -1 -1 -1 -1 -1 -1 -1 -1 -1 -1 -1 -1 -1 -1 -1 -1 -1 -1 -1 -1 -1 -1
-1 -1 -1 -1 -1 -1 -1 -1 -1 -1 -1 -1 -1 -1 -1 -1 -1 -1 -1 -1 -1 -1 -1 -1
-1 -1 -1 -1 -1 -1 -1 -1 -1 -1 -1 -1 -1 -1 -1 -1 -1 -1 -1 -1 -1 -1 -1 -1
-1 -1 -1 -1 -1 -1 -1 -1 -1 -1 -1 -1 -1 -1 -1 -1 -1 -1 -1 -1 -1 -1 -1 -1
-1 -1 -1 -1 -1 -1 -1 -1 -1 -1 -1 -1 -1 -1 -1 -1 -1 -1 -1 -1 -1 -1 -1 -1
-1 -1 -1 -1 -1 -1 -1 -1 -1 -1 -1 -1 -1 -1 -1 -1 -1 -1 -1 -1 -1 -1 -1 -1
-1 -1 -1 -1 -1 -1 -1 -1 -1 -1 -1 -1 -1 -1 -1 -1 -1 -1 -1 -1 -1 -1 -1
$$ ##$ROUT14= (0..7)
0 0 0 0 0 0 0 0
$$ ##$ROUTER= 2
$$ ##$RX22TY= <no>
$$ ##$RXFMAX= (0..7)
647.5 -1 -1 -1 -1 -1 -1 -1
$$ ##$RXFMIN= (0..7)
5 -1 -1 -1 -1 -1 -1 -1
$$ ##$RXINTLV= (0..7)
0 0 0 0 0 0 0 0
$$ ##$RXMSTY= <no>
$$ ##$SCMTY= <no>
$$ ##$SGUC1= (0..15)
0 0 0 0 0 0 0 0 0 0 0 0 0 0 0 0
$$ ##$SGUC2= (0..15)
0 0 0 0 0 0 0 0 0 0 0 0 0 0 0 0
$$ ##$SLCBCONF= <H_>
$$ ##$SPECTR= 5
$$ ##$SY2FLAG= 0
$$ ##$SYNCTRIG= 0
$$ ##$SamChgEth= (0..3)
<no> <no> <no> <no>
$$ ##$Sgu1PowerLevels= (0..7)
0 0 0 0 0 0 0 0
$$ ##$Sgu2PowerLevels= (0..7)
0 0 0 0 0 0 0 0
$$ ##$Sgu3PowerLevels= (0..7)
0 0 0 0 0 0 0 0
$$ ##$Sgu4PowerLevels= (0..7)
0 0 0 0 0 0 0 0
$$ ##$Sgu5PowerLevels= (0..7)
0 0 0 0 0 0 0 0
$$ ##$Sgu6PowerLevels= (0..7)
0 0 0 0 0 0 0 0
$$ ##$Sgu7PowerLevels= (0..7)
0 0 0 0 0 0 0 0
$$ ##$Sgu8PowerLevels= (0..7)
0 0 0 0 0 0 0 0
$$ ##$SguType= 1
$$ ##$ShimPowMaxUA= (0..63)
130000 130000 130000 130000 130000 130000 130000 130000 130000 130000 130000
130000 130000 130000 130000 130000 130000 130000 130000 130000 130000 130000
130000 130000 130000 130000 130000 130000 130000 130000 130000 130000 130000
130000 130000 130000 130000 130000 130000 0 0 0 0 0 0 0 0 0 0 0 0 0 0 0
0 0 0 0 0 0 0 0 0 0
$$ ##$ShimPowMaxUC= (0..63)
131072 131072 131072 131072 131072 131072 131072 131072 131072 131072 131072
131072 131072 131072 131072 131072 131072 131072 131072 131072 131072 131072
131072 131072 131072 131072 131072 131072 131072 131072 131072 131072 131072
131072 131072 131072 131072 131072 131072 0 0 0 0 0 0 0 0 0 0 0 0 0 0 0
0 0 0 0 0 0 0 0 0 0
$$ ##$ShimPowMaxUG= (0..63)
524287 524287 524287 524287 524287 524287 524287 524287 524287 524287 524287
524287 524287 524287 524287 524287 524287 524287 524287 524287 524287 524287
524287 524287 524287 524287 524287 524287 524287 524287 524287 524287 524287
524287 524287 524287 524287 524287 524287 524287 0 0 0 0 0 0 0 0 0 0 0
0 0 0 0 0 0 0 0 0 0 0 0 0
$$ ##$ShimPowRcbType= 2
$$ ##$ShimPowRes= (0..63)
1 1 1 1 1 1 1 1 1 1 1 1 1 4 4 4 4 4 4 4 4 4 4 4 4 4 4 4 4 4 4 4 4 4 4 4
4 4 4 0 0 0 0 0 0 0 0 0 0 0 0 0 0 0 0 0 0 0 0 0 0 0 0 0
$$ ##$ShimPowRng0= (0..63)
0.016 0.11 0.526 0.526 0.526 0.526 0.526 0.526 0.526 0.526 0.526 0.526
0.526 0.016 0.11 0.526 0.526 0.526 0.526 0.526 0.526 0.526 0.526 0.526
0.526 0.526 0.016 0.11 0.526 0.526 0.526 0.526 0.526 0.526 0.526 0.526
0.526 0.526 0.526 0 0 0 0 0 0 0 0 0 0 0 0 0 0 0 0 0 0 0 0 0 0 0 0 0
$$ ##$ShimPowRng1= (0..63)
0.059 0.245 1 1 1 1 1 1 1 1 1 1 1 0.059 0.245 1 1 1 1 1 1 1 1 1 1 1 0.059
0.245 1 1 1 1 1 1 1 1 1 1 1 0 0 0 0 0 0 0 0 0 0 0 0 0 0 0 0 0 0 0 0 0 0
0 0 0
$$ ##$ShimPowRng2= (0..63)
0.132 0.495 1 1 1 1 1 1 1 1 1 1 1 0.132 0.495 1 1 1 1 1 1 1 1 1 1 1 0.132
0.495 1 1 1 1 1 1 1 1 1 1 1 0 0 0 0 0 0 0 0 0 0 0 0 0 0 0 0 0 0 0 0 0 0
0 0 0
$$ ##$ShimPowRng3= (0..63)
0.485 1 1 1 1 1 1 1 1 1 1 1 1 0.485 1 1 1 1 1 1 1 1 1 1 1 1 0.485 1 1 1
1 1 1 1 1 1 1 1 1 0 0 0 0 0 0 0 0 0 0 0 0 0 0 0 0 0 0 0 0 0 0 0 0 0
$$ ##$ShimSysFunc= (0..63)
1 2 3 0 4 5 6 0 0 31 32 33 34 0 12 11 10 9 8 7 24 23 22 21 20 19 0 18 26
25 16 17 30 29 28 27 13 14 15 0 0 0 0 0 0 0 0 0 0 0 0 0 0 0 0 0 0 0 0 0
0 0 0 0
$$ ##$ShimSysMatrix= 1
$$ ##$ShimSysType= 3
$$ ##$TFXNUM= 0
$$ ##$TRIPLO2= 0
$$ ##$VTU= 1
$$ ##$VTUETH= <no>
$$ ##$VTUTY= <tty05>
$$ ##$WBREFAM= (0..15)
100 100 100 100 100 100 100 100 100 100 100 100 100 100 100 100
$$ ##$WBREFLM= (0..15)
0 0 0 0 0 0 0 0 0 0 0 0 0 0 0 0
$$ ##$WBREFPH= (0..15)
0 0 0 0 0 0 0 0 0 0 0 0 0 0 0 0
$$ ##$WBSGU= (0..15)
0 0 0 0 0 0 0 0 0 0 0 0 0 0 0 0
$$ ##$XFAC= 2
$$ ##END=
##$RELAX= 
##$BRUKER FILE PROC=clevels
$$ ##TITLE= Parameter file, TOPSPIN		Version 3.2
$$ ##JCAMPDX= 5.0
$$ ##DATATYPE= Parameter Values
$$ ##NPOINTS= 1	$$ modification sequence number
$$ ##ORIGIN= Bruker BioSpin GmbH
$$ ##OWNER= nmr
$$ $$ 2019-06-14 13:00:44.708 +0200  nmr@CZC1203073
$$ $$ Z:\Data\IPC2019/Rudi/69/pdata/1/clevels
$$ $$ process C:\Bruker\TopSpin3.2.7\prog\mod\edparproc.exe
$$ ##$LEVELS= (0..255)
-57279673.5259392 -31822040.847744 -17678911.58208 -9821617.5456 -5456454.192
-3031363.44 -1684090.8 -935606 935606 1684090.8 3031363.44 5456454.192
9821617.5456 17678911.58208 31822040.847744 57279673.5259392 0 0 0 0 0
0 0 0 0 0 0 0 0 0 0 0 0 0 0 0 0 0 0 0 0 0 0 0 0 0 0 0 0 0 0 0 0 0 0 0 0
0 0 0 0 0 0 0 0 0 0 0 0 0 0 0 0 0 0 0 0 0 0 0 0 0 0 0 0 0 0 0 0 0 0 0 0
0 0 0 0 0 0 0 0 0 0 0 0 0 0 0 0 0 0 0 0 0 0 0 0 0 0 0 0 0 0 0 0 0 0 0 0
0 0 0 0 0 0 0 0 0 0 0 0 0 0 0 0 0 0 0 0 0 0 0 0 0 0 0 0 0 0 0 0 0 0 0 0
0 0 0 0 0 0 0 0 0 0 0 0 0 0 0 0 0 0 0 0 0 0 0 0 0 0 0 0 0 0 0 0 0 0 0 0
0 0 0 0 0 0 0 0 0 0 0 0 0 0 0 0 0 0 0 0 0 0 0 0 0 0 0 0 0 0 0 0 0 0 0 0
0 0 0 0 0 0 0 0 0 0 0 0 0 0 0 0 0 0 0
$$ ##$LEVSIGN= 3
$$ ##$MAXLEV= 8
$$ ##$METHOD= 0
$$ ##$NEGBASE= -935606
$$ ##$NEGINCR= 1.8
$$ ##$POSBASE= 935606
$$ ##$POSINCR= 1.8
$$ ##END=
##$RELAX= 
$$ Bruker specific parameters
$$ --------------------------
##$DATPATH= <Z:\Data\IPC2019>
##$EXPNO= 69
##$NAME= <Rudi>
##$PROCNO= 1
##$ACQT0= 1000000
##$AMP= (0..31)
100 100 100 100 100 100 100 100 100 100 100 100 100 100 100 100 100 100
100 100 100 100 100 100 100 100 100 100 100 100 100 100
##$AMPCOIL= (0..19)
0 0 0 0 0 0 0 0 0 0 0 0 0 0 0 0 0 0 0 0
##$ANAVPT= -1
##$AQSEQ= 0
##$AQ_mod= 3
##$AUNM= <au_getlinv>
##$AUTOPOS= <>
##$BF1= 600.28
##$BF2= 150.940526
##$BF3= 600.28
##$BF4= 600.28
##$BF5= 600.28
##$BF6= 600.28
##$BF7= 600.28
##$BF8= 600.28
##$BYTORDA= 0
##$CAGPARS= (0..11)
0 0 0 0 0 0 0 0 0 0 0 0
##$CFDGTYP= 0
##$CFRGTYP= 9
##$CHEMSTR= <none>
##$CNST= (0..63)
1 1 145 1 1 1 1 1 1 1 1 1 50 10 1 1 1 1 1 1 1 50 30 40 1 1 1 1 1 1 1 1
1 1 1 1 1 1 1 1 1 1 1 1 1 1 1 1 1 1 1 1 1 1 1 1 1 1 1 1 1 1 1 1
##$CPDPRG= (0..8)
<garp> <> <waltz16> <> <mlev> <mlev> <mlev> <mlev> <mlev>
##$D= (0..63)
3e-006 1.5 0.003448276 0.0023 0 0 0.05 0.4 0 0.06 0 0.03 2e-005 3e-006
0 0 0.0002 0 0 0 0 0 0 0 0 0 0 0 0 0 0 0 0 0 0 0 0 0 0 0 0 0 0 0 0 0 0
0 0 0 0 0 0 0 0 0 0 0 0 0 0 0 0 0
##$DATE= 1560532969
##$DE= 6.5
##$DECBNUC= <off>
##$DECIM= 1280
##$DECNUC= <off>
##$DECSTAT= 4
##$DIGMOD= 1
##$DIGTYP= 12
##$DQDMODE= 0
##$DR= 22
##$DS= 32
##$DSPFIRM= 0
##$DSPFVS= 20
##$DTYPA= 0
##$EXP= <Organic_HMBC>
##$F1LIST= <111111111111111>
##$F2LIST= <222222222222222>
##$F3LIST= <333333333333333>
##$FCUCHAN= (0..9)
0 2 1 0 0 0 0 0 0 0
##$FL1= 90
##$FL2= 90
##$FL3= 90
##$FL4= 90
##$FOV= 20
##$FQ1LIST= <freqlist>
##$FQ2LIST= <freqlist>
##$FQ3LIST= <freqlist>
##$FQ4LIST= <freqlist>
##$FQ5LIST= <freqlist>
##$FQ6LIST= <freqlist>
##$FQ7LIST= <freqlist>
##$FQ8LIST= <freqlist>
##$FRQLO3= 1237434.70000005
##$FRQLO3N= 0
##$FS= (0..7)
83 83 83 83 83 83 83 83
##$FTLPGN= 0
##$FW= 125000
##$FnILOOP= 0
##$FnMODE= 0
##$FnTYPE= 0
##$GPNAM= (0..31)
<SINE.100> <SINE.100> <SINE.100> <SINE.100> <SINE.100> <SINE.100> <SINE.100>
<SINE.100> <SINE.100> <SINE.100> <SINE.100> <SINE.100> <SINE.100> <SINE.100>
<SINE.100> <SINE.100> <SINE.100> <SINE.100> <SINE.100> <SINE.100> <SINE.100>
<SINE.100> <SINE.100> <SINE.100> <SINE.100> <SINE.100> <SINE.100> <SINE.100>
<SINE.100> <SINE.100> <SINE.100> <SINE.100>
##$GPX= (0..31)
0 0 0 0 0 0 0 0 0 0 0 0 0 0 0 0 0 0 0 0 0 0 0 0 0 0 0 0 0 0 0 0
##$GPY= (0..31)
0 0 0 0 0 0 0 0 0 0 0 0 0 0 0 0 0 0 0 0 0 0 0 0 0 0 0 0 0 0 0 0
##$GPZ= (0..31)
0 50 30 40.1 0 0 0 0 0 0 0 0 0 0 0 0 0 0 0 0 0 0 0 0 0 0 0 0 0 0 0 0
##$GRDPROG= <grad_out>
##$GRPDLY= 67.9840850830078
##$HDDUTY= 20
##$HDRATE= 20
##$HGAIN= (0..3)
0 0 0 0
##$HL1= 90
##$HL2= 90
##$HL3= 90
##$HL4= 90
##$HOLDER= 0
##$HPMOD= (0..7)
0 0 0 0 0 0 0 0
##$HPPRGN= 0
##$IN= (0..63)
9.5e-006 0.001 0.001 0.001 0.001 0.001 0.001 0.001 0.001 0.001 0.001 0.001
0.001 0.001 0.001 0.001 0.001 0.001 0.001 0.001 0.001 0.001 0.001 0.001
0.001 0.001 0.001 0.001 0.001 0.001 0.001 0.001 0.001 0.001 0.001 0.001
0.001 0.001 0.001 0.001 0.001 0.001 0.001 0.001 0.001 0.001 0.001 0.001
0.001 0.001 0.001 0.001 0.001 0.001 0.001 0.001 0.001 0.001 0.001 0.001
0.001 0.001 0.001 0.001
##$INF= (0..7)
0 19 0 0 0 0 0 0
##$INP= (0..63)
0 0 0 0 0 0 0 0 0 0 0 0 0 0 0 0 0 0 0 0 0 0 0 0 0 0 0 0 0 0 0 0 0 0 0 0
0 0 0 0 0 0 0 0 0 0 0 0 0 0 0 0 0 0 0 0 0 0 0 0 0 0 0 0
##$INSTRUM= <spect>
##$L= (0..31)
1 1 1 1 1 1 1 1 1 1 1 1 1 1 1 1 1 1 1 1 1 1 1 1 1 1 1 1 1 1 1 1
##$LFILTER= 100
##$LGAIN= -12
##$LINPSTP= 0
##$LOCKED= yes
##$LOCKFLD= -7485
##$LOCKGN= 130.699996948242
##$LOCKPOW= -30
##$LOCKPPM= 7.24000024795532
##$LOCNUC= <2H>
##$LOCPHAS= 111
##$LOCSHFT= no
##$LOCSW= 0
##$LTIME= 0.400000005960464
##$MASR= 4200
##$MASRLST= <masrlst>
##$MULEXPNO= (0..15)
0 0 0 0 0 0 0 0 0 0 0 0 0 0 0 0
##$NBL= 1
##$NC= -6
##$NLOGCH= 1
##$NOVFLW= 0
##$NS= 8
##$NUC1= <1H>
##$NUC2= <13C>
##$NUC3= <off>
##$NUC4= <off>
##$NUC5= <off>
##$NUC6= <off>
##$NUC7= <off>
##$NUC8= <off>
##$NUCLEUS= <off>
##$NUSLIST= <automatic>
##$NusAMOUNT= 25
##$NusFPNZ= no
##$NusJSP= 0
##$NusSEED= 54321
##$NusT2= 1
##$NusTD= 0
##$O1= 6002.8
##$O2= 25659.8894200124
##$O3= 3781.76399999575
##$O4= 3781.76399999575
##$O5= 3781.76399999575
##$O6= 3781.76399999575
##$O7= 3781.76399999575
##$O8= 3781.76399999575
##$OVERFLW= 0
##$P= (0..63)
10.25 10.25 20.5 7.8 15.6 16.5 25 50 20000 25 50 80000 80000 1000 500 200000
1000 2500 100000 600 2000 0 0 0 2000 84 100000 10.25 1000 1000 0 1730 20000
0 0 0 40000 0 0 160 2000 0 0 3160 200 0 80000 46600 10000 0 0 0 0 0 0 0
0 0 0 0 0 0 0 1500
##$PACOIL= (0..15)
0 0 0 0 0 0 0 0 0 0 0 0 0 0 0 0
##$PAPS= 2
##$PARMODE= 1
##$PCPD= (0..9)
100 70 60 100 100 100 100 100 100 100
##$PEXSEL= (0..9)
1 1 1 1 1 1 1 1 1 1
##$PHCOR= (0..31)
0 0 0 0 0 0 0 0 0 0 0 0 0 0 0 0 0 0 0 0 0 0 0 0 0 0 0 0 0 0 0 0
##$PHLIST= <>
##$PHP= 1
##$PH_ref= 0
##$PL= (0..63)
120 -2 2 120 120 120 120 120 120 51.81 5.79 20.75 18.67 120 103.46 11.07
120 120 -2 120 120 57.09 120 120 103.46 120 120 20.75 120 120 18.67 12.65
120 120 120 120 120 120 120 120 120 120 120 120 120 120 120 120 120 120
120 120 120 120 120 120 120 120 120 120 120 120 120 120
##$PLSTEP= 0.1
##$PLSTRT= -6
##$PLW= (0..63)
-1 25.16 59.909 0 0 -1 -1 -1 -1 0.00010573 4.2294 0.32634 1.0125 0.50926
0 5.8318 0 -1 25.16 0.53946 -1 0.058318 -1 0 0.0064798 1.5308 0 1.4985
-1 4.2294 1.0125 4.0498 4.2294e-006 0 -1 -1 0 -1 -1 -1 -1 -1 -1 -1 -1 -1
-1 -1 -1 -1 -1 -1 -1 -1 -1 -1 -1 -1 -1 -1 -1 -1 -1 -1
##$PLWMAX= (0..7)
63.2 378 0 0 0 0 0 0
##$POWMOD= 0
##$PQPHASE= 0
##$PQSCALE= 0
##$PR= 3
##$PRECHAN= (0..15)
-1 1 0 -1 -1 -1 -1 -1 -1 -1 -1 -1 -1 -1 -1 -1
##$PRGAIN= 0
##$PROBHD= <5 mm DUL 13C-1H/D Z-GRD Z8646/0002
>
##$PULPROG= <hmbcgplpndqf>
##$PW= 0
##$PYNM= <acqu.py>
##$QNP= 1
##$RD= 0
##$RECCHAN= (0..15)
0 2 0 0 0 0 0 0 0 0 0 0 0 0 0 0
##$RECPH= 0
##$RECPRE= (0..15)
-1 0 -1 -1 -1 -1 -1 -1 -1 -1 -1 -1 -1 -1 -1 -1
##$RECPRFX= (0..15)
-1 -1 -1 -1 -1 -1 -1 -1 -1 -1 -1 -1 -1 -1 -1 -1
##$RECSEL= (0..15)
0 0 1 0 0 0 0 0 0 0 0 0 0 0 0 0
##$RG= 2050
##$RO= 0
##$ROUTWD1= (0..23)
0 512 2 2 2 2 2 2 0 0 0 0 0 0 0 1 0 0 0 0 0 0 0 0
##$ROUTWD2= (0..23)
1 1 2 2 2 2 2 2 0 0 0 0 0 0 0 0 0 0 0 0 0 0 0 0
##$RSEL= (0..15)
0 1 2 0 0 0 0 0 0 0 0 0 0 0 0 0
##$S= (0..7)
83 83 83 83 83 83 83 83
##$SELREC= (0..9)
0 0 0 0 0 0 0 0 0 0
##$SFO1= 600.2860028
##$SFO2= 150.96618588942
##$SFO3= 600.283781764
##$SFO4= 600.283781764
##$SFO5= 600.283781764
##$SFO6= 600.283781764
##$SFO7= 600.283781764
##$SFO8= 600.283781764
##$SOLVENT= <CDCl3>
##$SOLVOLD= <off>
##$SP= (0..63)
1 120 120 11.27 120 0 120 11.27 120 0 120 120 0 0 12.75 0 150 150 11.27
120.87 118.96 122.27 114.95 150 150 150 150 150 150 120 150 18.77 120 120
120 120 120 120 120 120 120 120 120 120 120 120 120 120 120 120 120 120
120 120 120 120 120 120 120 120 120 120 120 120
##$SPECTR= 0
##$SPINCNT= 0
##$SPNAM= (0..63)
<gauss> <Gaus1_270.1000> <Gaus1_180r.1000> <Crp60,0.5,20.1> <Bip720,100,10.1>
<Sinc1.1000> <Squa100.1000> <Crp60comp.4> <Squa100.1000> <gauss> <Sinc1.1000>
<Sinc1.1000> <gauss> <gauss> <Crp42,1.5,20.2> < > <gauss> <gauss> <Crp60_xfilt.2>
<Sinc1.1000> <Sinc1.1000> <Sinc1.1000> <Sinc1.1000> <gauss> <gauss> <gauss>
<Q3_surbop.1> <gauss> <gauss> <Crp60,20,20.10> <Bip720,50,20.1> <Crp42,1.5,20.2>
<Q3_surbop.1> <> <Rsnob.1000> <Gaus1_180r.1000> <Gaus1_180r.1000> <> <>
<> <> <> <> <> <> <> <> <> <> <> <> <> <> <> <> <> <> <> <> <> <> <> <>
<>
##$SPOAL= (0..63)
0.5 1 0.5 0.5 0.5 0.5 0.5 0.5 0.5 0.5 0.5 0.5 0.5 0.5 0.5 0.5 0.5 0.5 0.5
1 1 1 1 0.5 0.5 0.5 0.5 0.5 0.5 0.5 0.5 0.5 0.5 0.5 0.5 0.5 0.5 0.5 0.5
0.5 0.5 0.5 0.5 0.5 0.5 0.5 0.5 0.5 0.5 0.5 0.5 0.5 0.5 0.5 0.5 0.5 0.5
0.5 0.5 0.5 0.5 0.5 0.5 0.5
##$SPOFFS= (0..63)
0 0 0 0 0 0 0 0 0 0 0 0 0 0 0 0 0 0 0 0 0 0 0 0 0 0 0 0 0 0 0 0 0 0 0 0
0 0 0 0 0 0 0 0 0 0 0 0 0 0 0 0 0 0 0 0 0 0 0 0 0 0 0 0
##$SPPEX= (0..63)
0 0 0 0 0 0 0 0 0 0 0 0 0 0 0 0 0 0 0 0 0 0 0 0 0 0 0 0 0 0 0 0 0 0 0 0
0 0 0 0 0 0 0 0 0 0 0 0 0 0 0 0 0 0 0 0 0 0 0 0 0 0 0 0
##$SPW= (0..63)
0 2.1944e-005 9.7529e-006 5.5689 9.1122 0.0076221 0.00010573 5.5689 2.6434e-007
0 0.0076221 0.0076221 0 0 3.1186 0 0 0 1.6095 1.556794e-005 2.419985e-005
1.129961e-005 6.093789e-005 0 0 0 0.00062771 0 0 0.10097 4.2294 0.77965
0.10058 0 0.00010662 9.7529e-006 0.00062419 0 0 0 0 0 0 0 0 0 0 0 0 0 0
0 0 0 0 0 0 0 0 0 0 0 0 0
##$SUBNAM= (0..9)
<""> <""> <""> <""> <""> <""> <""> <""> <""> <"">
##$SW= 26.0292592649472
##$SWIBOX= (0..19)
0 1 2 3 4 0 0 0 0 0 0 0 0 0 0 0 0 0 0 0
##$SW_h= 15625
##$SWfinal= 0
##$TD= 4096
##$TD0= 1
##$TE= 298.16
##$TE1= 300
##$TE2= 300
##$TE3= 300
##$TE4= 300
##$TEG= 300
##$TE_PIDX= 0
##$TE_STAB= (0..9)
0 0 0 0 0 0 0 0 0 0
##$TL= (0..7)
120 120 120 120 120 120 120 120
##$TUNHIN= 0
##$TUNHOUT= 0
##$TUNXOUT= 0
##$USERA1= <user>
##$USERA2= <user>
##$USERA3= <user>
##$USERA4= <user>
##$USERA5= <user>
##$V9= 5
##$VALIST= <valist>
##$VCLIST= <CCCCCCCCCCCCCCC>
##$VD= 0
##$VDLIST= <DDDDDDDDDDDDDDD>
##$VPLIST= <PPPPPPPPPPPPPPP>
##$VTLIST= <TTTTTTTTTTTTTTT>
##$WBST= 1024
##$WBSW= 4
##$XGAIN= (0..3)
0 0 0 0
##$XL= 0
##$YL= 0
##$YMAX_a= 43275
##$YMIN_a= -44215
##$ZGOPTNS= <>
##$ZL1= 120
##$ZL2= 120
##$ZL3= 120
##$ZL4= 120
##$ABSF1= 1000
##$ABSF2= -1000
##$ABSG= 5
##$ABSL= 3
##$ALPHA= 0
##$AQORDER= 0
##$ASSFAC= 0
##$ASSFACI= 0
##$ASSFACX= 0
##$ASSWID= 0
##$AUNMP= <proc_2dpl>
##$AXLEFT= 0
##$AXNAME= <>
##$AXNUC= <off>
##$AXRIGHT= 0
##$AXTYPE= 0
##$AXUNIT= <>
##$AZFE= 0.1
##$AZFW= 0.5
##$BCFW= 1
##$BC_mod= 2
##$BYTORDP= 0
##$COROFFS= 0
##$CY= -3
##$DATMOD= 1
##$DC= 1
##$DFILT= <>
##$DTYPP= 0
##$ERETIC= no
##$F1P= 0
##$F2P= 0
##$FCOR= 0.5
##$FTSIZE= 0
##$FT_mod= 0
##$GAMMA= 1
##$GB= 0
##$INTBC= 1
##$INTSCL= 1
##$ISEN= 128
##$LB= 0
##$LEV0= 35
##$LPBIN= 0
##$MAXI= 10000
##$MC2= 0
##$MEAN= 0
##$ME_mod= 0
##$MI= 0
##$MddCEXP= no
##$MddCT_SP= no
##$MddF180= no
##$MddLAMBDA= 0
##$MddMEMORY= 0
##$MddMERGE= 23
##$MddNCOMP= 0
##$MddNITER= 0
##$MddNOISE= 0.8
##$MddPHASE= 0
##$MddSEED= 0
##$MddSRSIZE= 0
##$Mdd_CsALG= 0
##$Mdd_CsLAMBDA= 1
##$Mdd_CsNITER= 0
##$Mdd_CsNORM= 0
##$Mdd_CsZF= 0
##$Mdd_mod= 0
##$NCOEF= 0
##$NC_proc= 0
##$NLEV= 6
##$NOISF1= 0
##$NOISF2= 0
##$NSP= 1
##$NTH_PI= 0
##$NZP= 1
##$OFFSET= 9.01432
##$PC= 1.4
##$PHC0= 0
##$PHC1= 0
##$PH_mod= 0
##$PKNL= yes
##$PPARMOD= 1
##$PPDIAG= 0
##$PPIPTYP= 0
##$PPMPNUM= 2147483647
##$PPRESOL= 1
##$PSCAL= 0
##$PSIGN= 0
##$PYNMP= <proc.py>
##$REVERSE= no
##$SF= 600.280056253097
##$SI= 2048
##$SIGF1= 0
##$SIGF2= 0
##$SINO= 16
##$SIOLD= 2048
##$SPECTYP= <>
##$SREGLST= <1H.DMSO>
##$SSB= 0
##$STSI= 0
##$STSR= 0
##$SW_p= 5411.25541125541
##$SYMM= 0
##$S_DEV= 0
##$TDeff= 0
##$TDoff= 0
##$TI= <>
##$TILT= no
##$TM1= 0
##$TM2= 0
##$TOPLEV= 100
##$USERP1= <user>
##$USERP2= <user>
##$USERP3= <user>
##$USERP4= <user>
##$USERP5= <user>
##$WDW= 3
##$XDIM= 64
##$YMAX_p= 0
##$YMIN_p= 0
##$CURPLOT= <PDFCreator>
##$CURPRIN= <$hp LaserJet 1320 PCL 6>
##$DFORMAT= <normdp>
##$LAYOUT= <+/2D_inv.xwp>
##$LFORMAT= <normlp>
##$PFORMAT= <normpl>
$$ Bruker specific parameters for F1
$$ ---------------------------------
##$ACQT0= 0
##$BF1= 150.940526
##$FnMODE= 1
##$NUC1= <13C>
##$NusJSP= 0
##$NusT2= 1
##$NusTD= 512
##$O1= 25659.8894200124
##$SFO1= 150.96618588942
##$SW= 348.631573602317
##$SW_h= 52631.5789473684
##$TD= 512
##$ABSF1= 1000
##$ABSF2= -1000
##$ABSG= 5
##$ABSL= 3
##$ALPHA= 0
##$AQORDER= 0
##$ASSFAC= 0
##$ASSFACI= 0
##$ASSFACX= 0
##$ASSWID= 0
##$AUNMP= <>
##$AXLEFT= 0
##$AXNAME= <>
##$AXNUC= <off>
##$AXRIGHT= 0
##$AXTYPE= 0
##$AXUNIT= <>
##$AZFE= 0.1
##$AZFW= 0.5
##$BCFW= 1
##$BC_mod= 0
##$BYTORDP= 0
##$COROFFS= 0
##$CY= -3
##$DATMOD= 1
##$DC= 1
##$DFILT= <>
##$DTYPP= 0
##$ERETIC= no
##$F1P= 0
##$F2P= 0
##$FCOR= 0.5
##$FTSIZE= 0
##$FT_mod= 0
##$GAMMA= 1
##$GB= 0
##$INTBC= 1
##$INTSCL= 1
##$ISEN= 128
##$LB= 0
##$LEV0= 0
##$LPBIN= 0
##$MAXI= 10000
##$MC2= 0
##$MEAN= 0
##$ME_mod= 1
##$MI= 1
##$MddCEXP= no
##$MddCT_SP= no
##$MddF180= no
##$MddLAMBDA= 0
##$MddMEMORY= 0
##$MddMERGE= 23
##$MddNCOMP= 0
##$MddNITER= 0
##$MddNOISE= 0.8
##$MddPHASE= 0
##$MddSEED= 0
##$MddSRSIZE= 0
##$Mdd_CsALG= 0
##$Mdd_CsLAMBDA= 1
##$Mdd_CsNITER= 0
##$Mdd_CsNORM= 0
##$Mdd_CsZF= 0
##$Mdd_mod= 0
##$NCOEF= 32
##$NC_proc= 0
##$NLEV= 6
##$NOISF1= 0
##$NOISF2= 0
##$NSP= 1
##$NTH_PI= 0
##$NZP= 1
##$OFFSET= 9.004308
##$PC= 4
##$PHC0= 0
##$PHC1= 0
##$PH_mod= 2
##$PKNL= yes
##$PPARMOD= 1
##$PPDIAG= 0
##$PPIPTYP= 0
##$PPMPNUM= 2147483647
##$PPRESOL= 1
##$PSCAL= 1
##$PSIGN= 0
##$PYNMP= <proc.py>
##$REVERSE= no
##$SF= 150.940434397934
##$SI= 1024
##$SIGF1= 0
##$SIGF2= 0
##$SINO= 16
##$SIOLD= 1024
##$SPECTYP= <>
##$SREGLST= <1H.DMSO>
##$SSB= 0
##$STSI= 0
##$STSR= 0
##$SW_p= 5402.55248098688
##$SYMM= 0
##$S_DEV= 0
##$TDeff= 0
##$TDoff= 0
##$TI= <>
##$TILT= no
##$TM1= 0
##$TM2= 0
##$TOPLEV= 0
##$USERP1= <user>
##$USERP2= <user>
##$USERP3= <user>
##$USERP4= <user>
##$USERP5= <user>
##$WDW= 3
##$XDIM= 64
##$YMAX_p= 0
##$YMIN_p= 0
$$ End of Bruker specific parameters
$$ ---------------------------------
##NTUPLES= nD NMR FID
##VAR_NAME=  TIME1,         TIME2,           FID/REAL,        FID/IMAG
##SYMBOL=    T1,            T2,              R,               I
##.NUCLEUS=  13C,           1H
##VAR_TYPE=  INDEPENDENT,   INDEPENDENT,     DEPENDENT,       DEPENDENT
##VAR_FORM=  AFFN,          AFFN,            ASDF,            ASDF
##VAR_DIM=   512,           2048,            2048,            2048
##UNITS=     SECONDS,       SECONDS,         ARBITRARY UNITS, ARBITRARY UNITS
##FACTOR=    1.9e-005,      6.4e-005,        1,               1
##FIRST=     0,             0,               0,               0
##LAST=      0.009709,      0.131008,        1719,            -8654
##MIN=       0,             0,               -44215,          -44215
##MAX=       0.009709,      0.131008,        43275,           43275
##PAGE= T1=0
##FIRST=     0,             0,               0,               0
##DATA TABLE= (T2++(R..R)), PROFILE
0@@@@@@@@@@@@@@@@Aa@@@@@@@@@AbCbDfGgA1a3A7a9B3b8C0c5D1e0E5f3G2h0I3
50a02A17a30A46a60A78a97B15b35B57b76B96c10C19c14B77a73L3A446P49g79F959
72e485a112r608G66K881N583g763a330C101J193F91L524A803a0645e166a818A178
89a238k195d14E295b1684R794e073d16m40A0637c864a449o75G759K478a2291d727
106e16o299D939e654j46A0099D238c860E380j655a3191A3216C493J853g206B497
122c85m763C826a1006A2381m119i396B143l40d391B155c046B550f635K598I41
138A1214e372J775j3021D715j624L174j135h5F705K55B512c225L57F864c88E854
155I3M246L571C01J164g710C596c770F808d090j2073d418H810b468p997B757a855
172E802B192J179e514B018b629g96r43A3556a274l026E431a860O64F388K010b039
189i2j874j024I718a0014A722K307a324A684b692C407a1891a425j785A1130g333
205D610O894c876B6d924B196P516k691A475g586a445m004E896f003a693j0734
220a2427l768A2166D801a6837d408A318R113B530O15a8806Q387I524d877F144
235B370g26H306K922i840k941F494M046D465M040i6m823A411g52n928E777Q4e768
253G25D3d567J781a268D959j355H56M761g238i17b17B664N006B70c502I219i464
271F265K279K803n364B819O556i210I6R42K573k03p87g00G08j33b317m46D264
289d509A4901E25a5966P871a856k21n043m432b049H095e239I68J0994D297E76
305C302d527a214A885O391A1b355J067O01G138k694q96a1315b192j8777f189j0937
321a7126L347D417a622n406D837B113i784A1275m742J488a548n617E659K664b035
337b088j368r11J268C802D47h782j409A5132h430B83Q476A020R641l847d655l365
353h020B030g765A1967b814A244J5960f594E680f89n339A304M226j360b230F633
369A1514d175k010C506f095m177a156G265a5423d088k361P6G965c08C003p08C84
386A689b819J388F225a252l681C936d537l262c28A1502h408A4103k681a1461a319
402A21J1094e06C748L818a6753b123j2435E806d844G187J922e76E09Q21a38A1663
419H687b13r280g21C514A181e672c2A0142B788N922g084E945h420B064c990F208
436G574k637c264j016e57m775o762b477A8337f38D627J307g864m44A0795B71d762
453A3556c842B672b41C647d1n146B783a51j5610C214J411d633m557B395b197o836
469i033H322J120C056e36j939j377o778O11J843D635A034J0325b554q2k419C784
486c384L40A0422A950g081E745B451f812B050k98c037m903F946A203b4222A2778
502D240a9167C5P895e66m416H837d304n522A408J1640a1453A1880J677b413h63
518A5251a2841j132C735c902m984A1923J0087i385A348b308A0854b0087O966B950
533E699d921D090f894l983A988e078F181j550a111A0727a0412M596A1569c424
548a648B2893G870a8539G903O209d488n725A3786c808b87D347J8295a6957a761
563f674J964r79A7960h646p949F725f123q206A1802j806g218E262K262a3054K799
578a0255M63D428h930B445a918C907q34K689d062A012J2548E883a079g3I106c724
595f161K822g73o0I670C762f122E260p47e750o989C700g075o656a053n443g42
612h353G41J237J104f680H786f258l000E602B684a1618A970a025H361a0189D953
628G268a630L96H226d333B489J1129c080J538A5899b668j2200i5L9n148B526M557
644G083f553A218J14i539G962C270b65C14J1395B504d437k636B948a0453b191
660d81A312d125B225f647o24E157k320d019n648C534b55A0433d70C680c764A866
677g730a595I427C685L65c919D630d767G164a2210B914L161I58b0760E945k006
692C939a469C827K476J892g911G339K067e300d1F191C91O881J2716g864K115A447
709c56q140A0492m285d887B699m81a2368A431P363i521c802A1317L040D585J069
724E654a16r201b325G088d990A0122C083d565N66o410D83a73H701K126d985h74
741C334a0975B164a2041f6B812R909f740L99H877d272J535H197d978J029A6778
757b831l588D101N221a4245A210O743k96H02O101a5309g373G444k464B161J670
772C831J1695a0070D265J308g143k723A6393a3262L610A5790a4092p213F637E55
787d131a763A0509J610A770Q007g655L133G23N631M256b422C444j440i704K196
802g508G029a1071f90k927A094a455n664A1500a4063k960a533j467q046G778f661
818a819m953A4363h76D268J2098A305a0599B54K5233E16b3046B1513F121b0666
833B4775M29f180I27R849j595f922C531M815a1818A184J3679a1859d288A2807
848d650o974A4168C294a3252c184G032a8397j523A2430m124a2161L502A2629c767
863a4837e15H944d422A1272J3515C431a0214A2255a3564J50E104J08g275H256
878A1026d482j2745A7913b631k2598A2879M793f78k852B4786a0258q714E923B44
893i527A3377K384h538j4742A3621a768k2164A4365O965f670a611I634b3960a1313
908A5684l519a3449I127k296i733j076A6572A802a0063H089J3128a3771G13J9606
922B0319a3929N744H879j737B591L89J5976d220j4741A4337n602h312H582O823
936A5405b0504h531I097h768m642A0258j743f044l141B2717h488j5122A9195K669
950B1864a7605G563R994b3184d548A5107a1235j5255A7663K905c464l095A5002
964a1544l124C1788A2564a4514B0495F92c7318B346J304a5056A169J2449l988
977I630g327A4130o884e724J258G781h435D294J5383H37i506A0584p63A06a1958
993B767a5809h85I276D019d525l693I950g366K36d33D582g316A053J6119l539
1008A3633f89A08f834m050H373O873e663K021A5897D318a8902A1704j147i853
1023I332J524i965F530M039b2727J0295A5674E028h205C559R533a7743Q452A1602
1038B788g473B4899o842a3240G846l849a1595C346J2061I64e377A4912A093a7320
1053c501A919d718K154A4447b939k575D678a0266L881I63M061H75O311f958j361
1068h319j14o800Q26J770B854d42p749J315A977M64b581q1E397K193C48J6700
1084A7048g81j0613K688E836L896m140e27H580a3458b669l811r232I861O461a2657
1100a662M54k0254J278F077j907a1132A112J6431a0898m144C525e982m315F493
1115I867a838H953k184a4819N662D551b11q009h31m158j6897f075f63p535j061
1130i259A2181J174g145a366C534f041i47C071f1j734o055J703c063a417F503
1146E198a0206F852J943i27B587j231B69a3682C599J3262d196l429A4854f255
1161b1288A0378p54a4151H210J0197a5735A705J6429b000j1549C172K165b8000
1175B938J7857a1632o67A2570d546r117F029J0445f302A1360d10C401a3k34r337
1190i584k42a937F005A438e952C961j469f051R84A5226a0562A494J765j0a0502
1206f69G558h818M66C719P243i608D347R275a8682a342n645a487j0583I045l343
1221E702b3029A462K508g008b021A4357B903b3410A5448C055a3287G22J6853a2284
1236c915A3833e649k264E910i766r46F615J0881D260f593A2189d689j7459F483
1251a870p760A5193B052h978k656A1286i578A64C0R731B478j222a488E790h024
1267h166B537J612f015C078N566A519i2G510c628c23A8654D999a4127A0379c756
1283b3143E967R636c665j0439I052A652g903A2434J317e411F701J0377a270l023
1297d293I306f540j5425G769j704i625C234R640a2756L570F628a753j3442G773
1312b11E748a0491G703d185k072m958E670k474a540p539G03b613C978K81f387
1328A4111D377c949b7o776F558b1316M846D858d640J830G558L145i776G33B94
1344e446b598A1682d139j3913A4600F593c002B142J6149a7593e496A0324a1401
1358f841D681e387l030I898e807I23L759K666L172e761D973c34l748I013r36a356
1375E986c223n956G015b018j7605e65k085j768k95F070b160p72j337A1634A82
1391F67a869I918B531M481i97F295j230d131E071N290c425p96C911d080R63A2777
1408a13j4283K474e298m518k777g51j9403h637A0266k952a0654K074A739a1131
1423A107J2789d303j077G438k121a0410G013B039a0939F860K434k869j942J0676
1437A5159b589A179i679a560n747H621a777j888a536A31f048F895g495n347E967
1453G49a5193P010i65m176f08A0934h983b721I027c578f33F873k24f658A67J7006
1469A7173a3431e572C753e00k940m04E431b69k364A0966a8294A376L800a5121
1484e937A5246G52N672O585B075d639F409n4a5652C726g107r599I02N905B563
1500g500B4074B848a3619c114E014a826A734c127B650b861A0608j251a321I814
1515A1270b698D937q17a5224C181Q931a1150A199J335N80D55d825C228N061g268
1531A680N97b85E925a4507A0355c024p38G626k455A102J115J676e541b436E494
1547h749F222L308a734j314B036K486c49F677K322c230n863I874i520J639G501
1563D436a4565D466N519b1474c37C102i616J166b545A3424a2138B920K526d949
1578I989l989d09G40J3935b239M83q767e051A183M881k068f953l609A652J0947
1593A2599J346B402a535A5206D505g231G968l756i59j175A2884f3H003j05d908
1609d529j674A7669E678R30R788G77g472F358I49a6506H109L146b198D631A683
1625c004p809E67h880B055J3425L868a3613A0820e277n347M130H840L277b13A490
1641A679R33N646I83J1074b276l573E210B32L413d883A0320a8395d703A3820a357
1657f414C165A354i458b660F237g046q506A3663m040a9657C611A0a1727d535A3043
1673c867n818A2626c27j2752B276M436f508E467O707d134j5213B5289a7279e043
1688d06B149a0048A5553m494G92e138F243b21q379c672a076k080C544P534G32
1704b778H946A105Q10K394E34J6477F349g402A2585n026a0501b875c82j1845A852
1720A8928c779q006A5201f932P02B1316o721a9864R209A8595c413k340A7002d16
1735b2130H323B850a7091A732Q641a5134a287A0500M616a0241c954E496a5177
1749d355A8535B04d244i15r64j8234b207m681q7J707A774M469i282e77G905C25
1766a0602F042f015J649B289E83i767j2603G741d614j056A466Q387c410j496A3883
1782f143k04A3316N547h346I99M326c952A06J7550i688c175I781j764a4008c63
1798G791i133C378J1764A81f068A5022D217a0369E441Q54g400A3685D875g492
1813G21f84A674i544A2778A097a5680P090b435j790N59E838b268j0569A2121D131
1829c267D767f234l488A003J0736f481F978B670N430a1552c107m0p318C612d711
1845a0340b18D319a3053A748d675R82E446P336A976O191C86d340j3256a952A383
1861e823A2535a4664o31g53H911a563j703A1338i551D47J920h162q386D665J116
1876E781N548r65i040L074l315A140j20r4e264r257A2851a907K68B545d542I831
1893A60e493C267f58G594k916J304D30b225j1975F396J3497a849m520D368d409
1909d96A5220D559a2082b585D775a6110r77B2313c862f86I380a0355J417G127
1924b663r368B859A370a274E950N922a0558d697b041A680c069A080J879g847O97
1939g150F812c53C835i466D336d438A6236a927d68j0669M768J363M8G497l522
1954C975N379D312J1351h303D723B356b183k045e78D398M697E90L935P19a6975
1970a1636F792L414a5300A0171L270h308H54Q550h001D039M455h445l702A3601
1985A1743g195M65A3175e557p439H655A885g226F853c37o177A3483j148h337o231
2000a4568a347l878D918J2609C794a5077G731k995e708B889O856J06b512F554
2015F160k491O316D156N894a53k615E833e853b192A1747h90j96C036b532g51A0775
2032A3363f722c47D0e577q993G309B095i931I65J3986A730b2162F531f128j706
2047g834
##PAGE= T1=0
##FIRST=     0,             0,               0,               0
##DATA TABLE= (T2++(I..I)), PROFILE
0@@@@@@@@@@@@@@@@@@a@@@@AbBdFhFhA0a3A3a8A9b2B6c1C5d0D6e2E8f6G6h5I5
48a04A18a33A45a64A82b00B22b44B69b98C29c62D01d43D90e40F00f61F84J251
68A935c335l502L229A077R003i857A615M517h790K083A714d408B478J218a2166
84C355c748D650e691a191A024d956j074C964R881d369l108G446a2370D280a421
100H333f906A522e379G158a550E465B464N958h30k132j0089h61p72k68q10A445
117d885b324B040H02g93j2q303L303C1J29M833A586N822O428c758j658D621c758
135H354k199c1j0864c317C261C18K524b692A410E96A63O274e044A30M609b235
152c11C176A494B01a0052a565D87d065J641B913J0504F464b365H005e286J902
167c384E517B190B56b829h53j916C175q68f151F091B604K790A453R155k912f304
184a7583f51D712O003B969M535c737C284K809G53M847Q189e65D072j904L065A809
201b275n02D063a697D580H21K231L125j249J542d008r880h22a33D24M524b241
218F408a720F056r52i5o997i72j3964e139a942j5593C838N133P85k650l434k89
234C383j323i2B145b785i2A4727B657e422B300a1442a935E439j138j61f486b236
251B702g967I116b884E482B735c565D338i4B315b414E220A779L469d734J509L64
267b861F428k422c859D416G31K057d649A6662d464E625J120l259e525J706C137
283b077m023A582b904f45G323c175B83O020g440K748K151k439H904P50b935n903
299h838K555b740F459k745i956D948d713o44B555f177f72b69D8a907I143f380
316E528h040J311n47e29D062a21A6019D98R71K960c789r62k616C806N128h06C60
334f219j263F09N73f239C738r33k60L963B822d828E250g586h64A0781D641A176
351i782C888b60B413A009K333d519h52C981K723J044h651F037c021F408b480H53
368d150E268f134A55M983d076A022O435A64J562K715i16B102g544G154j178J146
384G122j222j004h724B202a4904A374O530d304c96C335f440B904J153p62f179
400h299C489O388a2701L446I398b436K11H656d718r166C155J2182D685f397B855
416I03j32L176d841A28d454k958R35q12J349k775a082I473K329E177a594D20L780
433D200a4339A441J1340a096k653G583l054g369D395J528g942G554C325c788f78
449D757O97d53A9596B144a7849d284A1446a556j0650b961n496p455c700j817q773
464a4290N975a719H021f150G767J788i786A854J0338C143d791F759k110A174h756
480A1209C517a3998G26P495I68a922D237c982r494e918A0483h282G88Q756J846
495A1390c247F162B20a8607B789P645a7215a665I498b15j7940A1577n258b4918
510b846A1088g793c499B0294E969a80A2438e900j139C209n11f739I29O576j893
525E612a4927E894G47Q44N729a040m844k80j1113K191P321j0653E864e105m439
540i544I13J490Q68A103J4967a0323a131A7389p803h176i87A8704f829G52J4044
555A4796C070g940A7536g357q236G013J922a0866A044J7636C592a3911A959a79
570a0887H649J0593f715M84B2210f773j0730G715k067f025A7589d390r485a535
585f916l976C076j02J1463f253p51A4087F252f49F568A4i036F159d738E843B355
602d605D60a3717e55B111M175e182A6353B281b0611b193A2532i072F53M801a2597
618e530F853r96b930D043c02E87b77F488M052i349E929j37a2437A735j77b149
635e68l134J526A118P05J0932e760r302D252N569a5227A5012a277A826R589g455
651h053I538a847r574N188a320m72A276N93c504J048H846A36a2901b853H450a1619
668a306D39b056r554E50e054j285F946b743a6H048i73K03j680a041H620h224H68
686A827N641J611f452e54A2078h690M84G878g61n831A1587a573j5349E122P903
701A3025b2733f44G168e983A066J3997f188j011b135B1731c160n617B387g376
716f66A4745F436L29L661D294a5016b179n29m320A1170b085l455B140Q626A169
732a4103b771C747r93I41m28i831L595E679F78a0467H071O87B973R569i434a586
749A085a0804A1596n42D681l48K176h954J681a904D191b569B604K392a5040d457
765B800a980q251E691Qa765H439A39a1559J296C314a2886e579B6569A114a3659
781a052F927i639E290Q562b47G237N494D636a4679B999d797a164k983D45P154
796G599A780D34J149a8305e110D064b016N33D177A887a2033N676B456A224bC594
813H544k265d467I717b803N98G417F73a5295A4885D246b2961h844A0557f47n193
828e840A5644I59a6536C32K6654a7026k189A7377G155b4816A6766p414g981H861
843C339a6528N317A3570C411a1042C453J9983B214a0268a796j344o057A6824H135
858b4622F297J3824a1246p452A3314C520a1743E932o23f19q531C528j189b6846
873c58B3057a5219j839B233c832j3493H762C373a0967i6A1750h536k0451A7790
888I974a4893G186L630a4730C963K0134i900l615A5923j508a3614A2439J668d51
903a0343A4952a2365J025A4133m670b3924C495J3951a8740e947A7467k492b914
917b16I307a6170J617B255c161j0831B8582E977g394H085M137g886k822A8510
932A0152b658D254O674b056j6175D124J537a5226H990N494a7166m366B0445g532
947a9407F006j248b617G044J1906a3676e386F050B975b7403A6877n049a3410E493
962A8102a8824r866A2149O225a962A0952o35b2276B165J6634a0177A019J2211
975A3230c246j1269G512k107a1196B157K0277H734C75J7872e960j067q061G713
990c063o076b469J91o795f83j258o621E343P802a0396A409L508b905E841A760
1006A2795e613n35c030E104a0467B949J6116g899j210A1842e682l781B908O601
1020I509a3637B407L728a2418o043F732k733b2408A0255A861g907F397L695b4484
1035h784A0346B441e854H731f133r074E304L277e613a572B2132D675a6512A883
1050G386a0189J467A6534h122j595F907i391c921k263o719O002A2919F341J088
1064G429B166a4057c90k872A0632a134A563P350l770c966o611A552a103n319A0598
1080F945b357n421k70b08l171c41I038I66a2587D421c672i41A258A99K668g616
1097A4610A616a4443a749A967d240C993J0122d368F082B018h844L034I774c291
1112e696A3178K183h978k527K296A2024b575A4842D261a3564E159Q199f483q382
1126a4865C782F8L821N35N306B875d093F84e732j541p79H025c657J122b91C924
1143A9a2378I288a0536K291A5920f140p370A402J3768b1520c168A7101i158L470
1157e688G182a230k831I302r26a2466D379J2255d066j5104A8670A236a2254A2161
1172A7911a8689H925R124a468j2340a098H114f594E134N783f137P74A2407e701
1187d256G302k676g770B17J4859f716A3211E175a97l491Q7D135d650b27j3466
1202a3693E336H09g518a301k070m350A2557K269a0050a101D397j736a6456E456
1217b604l029C766a301r176k642G866g977n196A3425c550l470B5189E095a3006
1232i468C958a763m631A474g031j2149A865J160a1033F427J5525a9415f610I916
1247b218j5947H54N677h079H659C203a6178c720C524b382B447a13A1889a3281
1262a1104D125g267a072H285B189e385C001M343O212a4806a812A7566f022C121
1277A7262H255a0157D595K48f060l43B6015B46c324A1067k62b4617A941J8866
1291B0807a2874K61A6816g554l43G024I46b3047A965L818h30j2156A0987f844
1306a1194C065B10M109e439A3327a2407e479B244a3742L848F481B436K578b458
1321A6135H90Q25a6012A4861g439I904k884a0410I602m515L603h753A300M626
1335E926A04h187I65d911l654A372R698e727p54A6067g59j1816b192F351a3620
1351C999P620d335m421H926a842r210d4B930F69a388A4444f42G562C145F6a5789
1368A0368m21D68c042K54m014m330a326r137B379a749I044d057A4096g127b211
1384d186G703c00B997i3G966k042i819k774a350F24b195R48A0328b518F264P90
1400G054j589b446l935A0657g321A0921O387a4631f896I725i56q277B2596B968
1415a5431H843D166a5841C45K171a067D589J2625b278m092C721j515a090n032
1429f122E13P083f59m680l980i3p819A57J829a3863f903E035a156I54e421a383
1446H333a1424B114R125E205a0198n45K664a10A0859f720k875A3705C101h861
1461G717D00L93d513A1690i177G812K063g413C493q63a0853d993a642H179d635
1477A996K168h77l335E022f259r576A3277b061j2773b652m664m955F148k106i642
1493a3242A3630D57N70J4253G271a3383D095P003d765b353G940f930o041G150
1508c07j0868e472B091a4842E065N044d595J360H210k076c960J766G222h271a307
1524h953C082f329K405k762B526R60a2046H523A42i284F070j607d266c09o532
1539f841B990f8B861h262a590I601N55i130B266J518b1411F54b327l846F66J09
1555G75d536j4016a139G49a116A2319k877a1323M913A1120m309A534L3Q676g410
1571g363c495j3995h243H165a3489L514A8238A673i074A479h219E171c72C445
1586E31c680J287a94j1149N480l40b24j000m144C19J319j86e047d37q601e53A7892
1604a2635M094a105D265h654b079A1339b67n064G601a9442N918f200b451p732
1618a0183A39N1a2388c233B733d387j616G218b524A987F27J5173c93D923d338
1634a1174k294d115A3944e179I23l49b258J127j0817A2020A396O573f5B106a23
1650f020H630B673g456g46b58j1980A97J9265a4108K678B7927A895J168M477R529
1665A7069d454C331J1356e089c40C127J4a8586G302Q139a2259I75R865a342D985
1681A7394f632K608A501J301a281p440B2269B092J777J798k270c866B244b061
1696g705F019A403O827n3g374K95A0414a0667C978b52A138K704j403H87b729C806
1713B462a0222G759l778d914H963m317B10a9067B8830i99j4876G996P104a822
1728g511B1451b0408M320A9287o876a5635B657Q309a5571P076I494B725a6622
1742A7618f887p556G974P518a0984E918N558a6441g654H014k051h55E963f857
1757b24k975A0657m628b0864A0197n85B258K01Q031J056f699b733P89A1298c911
1773I852k647a0897i16A0200B494a1173A8316e557J06B4895A2129f209p9a951
1788F80a4843G397a5700q50C611F30a3515D908M298a0980H498C857h033r328C81
1804f97j1445c462A5183A842e628B0371h286J802B495f940L080k33m995J625A623
1820c061A3696e743Q4A911J283P571e984l469B921M957F15a112p423I029h087
1836A169N742J591J565C479b1183E027O61A736P027L053d852B2194a1451e029
1851A0708m311c570I393j625j607g235A429J843a1101G857B971d491D675c833
1866a1232b069I868i829a506B371g631R3A0677j576i726H317g11C001d537G699
1882B044h083b28H280b292C97c3H33J3510d99l98A2194g171B204N254L794e392
1899A27a0524b23n470C687f855K359F648B019B87b424E912a1270I763r93a6834
1915h480F378j030c365B072R501a1743n457A2854f542n05A5435i794A0376N82
1929A0958c056j3133f54B835i544c298A3841G79g347I98D80a347F880A420D29
1945i913A470d305k995P84j616L758D744C07f471b500G774g227G5a1708G177k218
1961D959a506j216l92q200A1793E608c689j1845A1260B051J631F26J6835d932
1976a2494A0966h497o178A3215M103b6336G486J5272a4504B479N397a2961M672
1989h289D271a1872L524A4277d613J483r745A0041C722f436I837l946a2186a208
2004b764j6654h522A2382e087B121L245e611q187I628m732e407J282A4271G40
2019c862D521j20h049R17a820k059n033b361A8077b028D030N866m743a1677H393
2035H960f497G282M554b364j1722C177a996j0766b177F626d513j3808
2047a8321
##PAGE= T1=1.9e-005
##FIRST=     0,             0,               0,               0
##DATA TABLE= (T2++(R..R)), PROFILE
0@@@@@@@@@@@@@@@@a@aA@@bAcAbAdCdCeFgIiA0a3A4a6A6b0B3b6B9c3C6d1D4e0
51E5f2F9g7H5i3A07a17A31a50A72a99B32b82C61e06H75b806j3505C160G17a858
73C85b600d09l266a279N09A0722B112h82C25b723f1k302I249b485D696i24D853
91H8L104n70a009d32l606J799H602d384Q13P45D510j806Q911d134A0938b318k630
108d948J395H68c467A4323i744d372a334B081h834F571a290C091O154c932B058
124b00A963J480b612A3452a937n293F740C271a0105G890c749J678A2158H78O832
139G710g987b76o65n285b428d63G404d619B035c780k577E59f671C965a30H403
156b480F938d461B585g518D689L927B782g256j679D806a008A946m5M77a003q54
172a857A1780f725J066G139J725J600A079R758b030k756B181f16p808L185J576
187c663C231J767a894A889a3794G38K334J391h523b410E748c013O59A5026b922
203a81m755A3617a340E559g333A5057A047a872m001l486F353c168E572a3479k462
218a5941b044n656B91d460C967c832h47I357g608a234C867M112a3198H639d524
234A981e755l079a327l016D799i933e37F31a42o135A6925a1359I77O28Q003d128
251A0609D149h650c146l808D600f949A4766C94K08M398B320e346j325H86d974
267F107b687I55L880J135B479M666A128a843F789B904a391n690c279C848a064
283d862l184K560G500a1917P91E214P85J011C206L090g837J753A0841D00c693
299D456A415L725K047c455J092A0745l274I59N439M000p55f850A824a4626K631
314a1995C285J727R770F236j327M674C89J166G32f834G660d229J857N81p616p482
330a6889D137d243l149E664J181d104D834Q187b132Q20q3B0b702A0416b834B863
347h850B101L273A405O932o62j001h547a037B950J662A132L130j317k53J875b59
364a4653G130N440l137d666A0141D569i060b318k04r699B025G8O590D99L817P785
380A2101a2544D087n90b0522d951A3095C249a4841C505J3639e490C578d877n022
394i899A5122F644B852a770L18q901d082a866g27E570a207j773j270k678j574
409h502L499C719j725N888B622K49a221e45A501J185P569L728D53J746J0887E061
426a258p404E972H67a0691A95g051L130o573a042I392C649a172G10J0440l917
441G233h435e89C566f021K358A6882B396b506G699a620j1253B68J6899h44D746
457F31M609e856n691C042a1632d59D567h88p106F29f106m608A410g033k222B973
474A0196b398F63M724C75i830B737N503e744a166o790H867l913g635G069h488
490f609F319d058j276d23q904c200C329c762C872a3143N328G671a1005l489a898
506f100C814d560B122a3041a258C991a1836N47E512d866n543C95g718o966O452
521h232A0291g212l350C566N634g586B483a690j4997L907A3693c679H466j442
535G024c81o083k250K911A0741F64K012K775F97f990F581b660d36H776r48C397
552d870E163A948h723I276i095o158d712B3497c667o99D672b133p064D969M66
567E435a7284I984B388b923m250E146g907p855E230j009a6133e270A1829a2174
582a4540C310h418a099A1031A225i740K881C307c312k385A3056f252P51m455E978
598a329o310a147l196j0617I306l902M247a1315a35A249N315a4497A872b912j696
613d608C642i58l412A2572D020b866A723N953f188j0935B431a0776E319E82Q925
628I507b1392f13A379f110q943A4114G048h196G060d665O57B566R114B322K45
643B567J6816A440f275a689C963a4669h51F278a1345H210Q078D912b307A0017
658g190O10H999a3019d19C680e384G019J110g23E693K736M780E975b064A5594
674B2834a0990i91D720i743D026M082B2Q7O863c65C233P375a232A2171b596O80
690a916Q06C988O296o81b837A0294c629A0401i050G72a1437A0966i377l558A4885
706e27j2032b30o257j5182G195e353A0601j129B344a4362d572B12L445a3183A884
722D53j72c32B227a5401B538P283d555H381B739M479b612h12C089J052a822D520
739E144j886K955d903j689m883A928k20N09J1848c094k070A317h266H754a430
755A8331F219K350h359d153q03j7439i011L181o472b29I976e91q440b850k34a076
772d008A4670a0269M456K712F54g274A2776E249f265A062R899a0865a865E709
787C85Q244J0774J425a0764J11G380a5531b995A1878e54m225a229E232B270b15
803B780J2e683a537H981I24e145A438a0236n585b660A6312a0425L410A1835g594
819g531H602M282a5558d876A2026i067p512B004M246b9552E851J7319a3664c647
834B4769F031h108A3025J130b5883a0784A6949g518A149K3376C930a5035A5587
848C324a5868N201A3125d460n139A4932D756a677j53B4468B942a776A3002n299
862G703g087E087O78b4437a700F978C120a1974I365N4g646K452A1302g932m708
877a2640A9859I267a9120a090F924b365j19A9304c394j0033e59E268c4964a2616
892B4041f833m008B5972A0850c2541D366N224b4815E22J4773b0089d492B1683
906a1495n648a217A0207g446F945K1592e981o262d620B205b8198A6826r47c636
921d339A5900f706k4337C623c439A543J204J0532h404q547a791j0489n398H409
936A4463a899m614A367g867k981a426B458i658M709A7600D53g819C841o42a5296
952I310J1248h185j0850B071Q636a2120b527H915a0139c550G161J357b7413A3147
967D879a4627G496J331M335g567A8003b416p238M149H757a7261A4697e9n814a038
983B166d440l261C760h611K650f60F071a242m707A063e732K406G203J2956m540
998A5619D342a292C095a1236B388f860E174A424B43d014a960I692a0144c402N98
1013b804D399K568A91L68B74a2333a917n613p075D063J2342B740b990I93a617
1029a1860C093q45b483F673P79a1657q004g60j262j4021A8360j844b405I170K536
1044A1706a3623M198C138f412K890A6007D470g549K080E996h706a138F094j411
1058D683H84K474O124e630r30a554B393R658k668J184a772r432a236E190d267
1074c382I137A006g876C852A671b461C306J137A671N405M189a099p590G667C194
1090f331B451P006h308j639A7229f383j3197A1717C901b020H636R339c200q686
1104a1886G791a4612A1610K2369A0775i005A2183D722b4464C120L558d839G584
1118G295a2890j255I937a39l239k926B2499c179o392a064k564j637I665B2b412
1134i036c536A0734f549k467B1361F279a4374A0196e087R89D299J3217H511a2002
1149D129K599c568I922K876E02a2964A1226a4873L632A6340o80f196F288O206
1163A2494f090j740A3441g769l444I786J841g372D669P780a9477P987A3255b703
1178i332I369m461a5182b350B410d920J82B0901b566p064D265N406a3209K314
1192a0895A513L483L803l263B091a3865h30n433j491A135J1200M827l765C377
1207A0346E047a5733A009J1634g406B38J1578B519L054M19c034B172Q843L344
1221A4359b35q636F009c579j0369c894j8j3598A2139N433a0900c779B1226B0a6328
1237A6748q345a0413A5646G698a2764B755j47d360r386A2676a353k0924A96N979
1251F175e221J151A1017m186g369a147j0725j322K380A0418l300f824B973o20
1265B353k90a798C432h263m057c957A1750B13M844B416c013j2254D909J172a0215
1281E754L658a3867L131A2740A480a3494I861N046b1152h120C667a1931K660C125
1296E058a0430I135B878a8800A107Q966c804p538A1963f501A869J252M235a1998
1311c571C013c060j264G257k125k533K828i704F192b697H599C460a341E162J557
1326F719K056i29A022J2043b205A2591n470g368Q10a241b68j0544G424Q317f19
1342e61A5343o002A104K700a869o641a855A1407a2367e911A2418a906j8403G573
1357f168o368A8088j153c998n193D653E13f254G640P618c213H516k752g111O78
1372f433C828a8351M016B015F25h348g66r192A44f548D473e129A4537D707g960
1388C803g292l290B734M712c790A0230a85o859A151P483A445f692A0565m909i324
1404d272B906a2478c129B084f389B209M05J2562a7946H903E0a9427H848O353d836
1420b457E323e044o25I151j370c582A1667A660J504M1A4d268l729D530f177j476
1436g653b06A0082a0308K819K063j0809e27m168r433E551B080b318A4062n264
1450H798h328J714I357d526l848e20A3356i083A7300o977g647A653J4607e531
1465d835A1042b438j5290I769b523l511G945A099J874N224d0n715H33O26d33k239
1481b672J144n921c128c37E606a0288A479O134B920N680h48p644L377D086i389
1497e594C613f77L5H633b017j2327N302D47i319q46H09a676n382D543g03n836
1513f539l592D853g172A843O73N541j995K174J054J158N42A593a1246b629D652
1529e786A0040l4b648A5434n684b0965i369c438F573J895L021b478A352K980a6308
1545f061A6534A715d114A175b073p588F618A473K738h41A2693h87A517J4683f58
1561a3009a589G505g793F522H17i201l887F780B058f697a910A0807d310G427l577
1576C850c908C817j679a957b62I354m338c093n487c635a268B514c92p176A5441
1592d781E058k91p75i59A1861c559C595j301b881J219A04R348A903h743B478J6398
1608A8876a5320c72G610a4206A875K5135d040l817A6895b262o618B029J715N85
1622D329A396L906E35a452H30L723e561JB662a654j1001B085a3895O198L544G735
1639i399E296b299B621d690D780C55J092h744r01L690a716a19p870B065g256G454
1656D065A610a1401A7509B816i745A6224a836j7711E673f565j1427N582A1632
1670c866p090G687J740e090a922D957a3683A820N735h776B505b161l013L20H12
1686A0753d570A136K899J726g436B818c676A54b796l718p731f387A1963e700k449
1701h149A214O994C129a5395b652e98G37k81p6M918A246N887b317p933M821a350
1718a701o744A0819n364h188L005b501n602b724E977h632k485B4398h223j5019
1732b3242F262O07B598a279A9307e79n404G050b749k0637A7177F832a8922a540
1747A3996i146k552A0464h24j2720G7a926j4306F415L276d982l377F908r7C56
1763a151k886a591B857O509e107b155I9L011b976p366B3364H553a7439K639A4986
1779e922k744a635p26o196G100M83a1896a744A0746g34l975B1129D971a5835B548
1795D481c364m679A9671a9566g354H461g28r957A1866J037E146J306L186f396
1810a1186G186B047c319D873d183A67P922K402a1696C582J4394b50G124P29h226
1826b520C474a999C504J919P078E459b0E729i315j692a268B594d254j666K938
1841b982I381e579j295F653c10r818A303P314i102B769h808B743a736p644C850
1857C847h76F959n87a0349D443N298a1111C359J0749b5217i919I472B23b726I796
1873d987p367c139r33l309c349F440g603J690G943e927C611b244n151C920b179
1889C620e427Q45A207a0222D91K589a0887B885J3037a1774p74H671e532J621E518
1905c036E34e500D9i742G236J5478i703L062G999c460j1957E904d71k060E91R164
1921I755h952l26C295L635f814E715e789a153E873O836D72a7064A6501E097g221
1937B44O635e002D875J232a798B032K100e522E597B183M616C275j497c289m353
1952g642b430j655G097b241k602K074c05n386p61H844c477p187B017N880a0399
1968H250l498B008b54m825p16D165m2f138H710M797a0630M293A868J2654f569
1984a0385A1948e376J59A4360f19j8937G224c888j391f92A2173a2390d153A0971
1999d118j742a781F005a5001C665L546l158a8531C550A745e147A6849n447h957
2014e85D096J323e863A3439D600a0363k552B362a2710N921F404A795a3079a105
2029A4382h427C081j304h40j3913a035I84c079j723A0980B010b805I389l717a4511
2045F671L200a821
##PAGE= T1=1.9e-005
##FIRST=     0,             0,               0,               0
##DATA TABLE= (T2++(I..I)), PROFILE
0@@@@@@@@@@@@@@Aa@@aAaCbBdEeEgGiA1a2A3a5A7a9B3b6B8c2C7d0D5e1E6f1F6
48g6H2i0A01a10A21a34A47a63A80b00B21b47B77c10C53d00D58e13D68J062J4673
69A6203p035b427F728l026a483p361J864C085M85b063j616o98B399i555G440G26
86G208h850b233j823J758C757N006a970B561f334F95J0303N603a939l621a293
102G88K089M27j078j59a473l046A841N030A171B07N51e855j034P34D83k6M810
119E267d964B05N329c42G940h789r482h629c873j2715b576F816g14C915j480f691
136G579K549c184l022a12H665D09L511d168c86p321A2159H5e028B568O65p64O868
153I337h372B750L144j36C11P963B57J5725E01M854c011L11B447e134i99C166
170A246k97L564P538g799n490b033j372E954p98j328b723A924J944d547E182G53
187c868C447i486A0459O73f035b258q854f29F172a2082H10J695f263m874L587
202g550A874M573f206Q12k714c452p66o207L766M8A887d227i26H202b755A647
219d641a615n4D614A103D18L162d464B768d800o540I470e000A4246g03I89b025
236B989K009P84i7n345I458a4578G127K70a619j489e90I166k573c416B2e099b367
254E339L474C249d651m107J385a000B61b764H606b364D431e164A0129c60D192
270a1483d222H55J5509A774J167N34i154c981C964a110q876A4404b136j632A3978
286C429e033H134L700b011N30A277K245e170A61d001o310H424C647a914n20J201
302a233F113b816I595D253J375f16p084c808H010A806L360a708f95j1583A911
318d997B675M355K2B477J877L829B304e170A2474a1812q479G26c597J143B572
334B3162c646G831k094i277F311B366L251c141A169J6373a620I829C57K676f55
350D684a703o98E263j196h893D643f973A77c042D833h292H171A669a020A188P790
366H978e671a701D191g303B121M016b108j950G621l087g656C645J4320a2771d909
382A5281a1778M260A2329D619e702H825L526a0106e39k26q600A571J1875D118
397a1412b5p067B310K016P462b555F998k457a1117a817G146a0028I81K545a4379
413H34L820d161k746k340A370i749D649P49A200a008E210b973e55I022f713I48
430A4701D551a7109A0247a402B701j232J5524a3017G166P396f82B800b905H650
445c643H040j107g821L437A0461e693C459M580a799j780R18E890c358a511E181
461a0996L411F150K515a4503A3701a769n057G496j536b154j2574F294A476d132
476f274m811D185j455O046g84B601M62a2376d402d66F790I05h69G55N443i346
493f326d64m696B407J126N934C35J050R293j894f85G988A217a044I422K153d048
510e05A945L633A923K900b544q68m38I829A81e46H757l275i692P53G679a1964
527B66a2229b463a217G968L5e712I867a0688M727A0992b133j629E977K009A892
543h58I785K263j412b030Q65A1190C489f859E415f473L55A0624M35i665A246J0840
559A2086g351L09G840q38i740I671B983c762l96J119j2795n231A3611B631a6981
575A2993n998a2533e638G052G11a375A3961g543l503F970O009b01k547A6415a3157
591a1752A4525f185l451a678m261b953C748C59N535k900c352j855A064a5990b860
607A306a0611c936A6733d012E435a0660I3a6443A0011J00d656j682B3485a0690
622a6535H208l291a9246P548G861a3764A371J682R426i395b222j318k463j88G865
638h317d034A4055a263q383A1210B311j27J544Q879A070N466M911a1901F246o86
653E560b506R35E962C24d705E196N484a2272L457D750c896E639O852a375o875
668h250A2059e345b568m419C555i402I303J889a130j075A0058k428e788A0308
683a475l265A224P899g809b232D814d165p8H300i293J595C605G22J0348J788a768
700A229J3762f3l913A4094m960e00j320p543l527H838B395a614m450E696O113
715A1809b0465h517F367a2285B174O61g79G229C410h164a650E71Q857A775R819
730A1594l964f953I491C879b232l533C076b745n402D398d012D591j593A003e608
746G588e781C210h365b832r173C51J3202l644m304h165A264e021B016f241a596
762H250k092a5663D929j273a0149F321B753A223O978M504f653a845k954K190p112
777i721M590A7790F146J030O982f578j0059H093k778a433B6694F162a0831H196
792F460B394J637O518a375j192j5F528b902m783B464J102h602E783K303e134o656
808a1790A1322c023m035G82b971C799d829F89J4985d693C641J0784a6121P015
822i106B5121a957j0053A771P760b5888e333A3224f879j2062A4430b608j8604
835b1212F091J1182a9332h728A8717b39j5024A6824C790b0468F932K143a8476
849d611C1131g463j807G908G09a3780c241A2196p05e414G923N670a3686M275A0773
865i616K312A6070E647b2025O443I650i0j044A0721D539a3354E689B164a9652
880a4597I866h503j1223B8103C286i200B73K0491b4539c479B5568C98a4472A7331
895A5298a6394e228A6335a3891B574K8665a041k3666E535F14b7434H501J1701
908B0202f238r100A4899a6498o927A4875R78h648I358l635c15j1998H62M1a8453
924D064J0962g137A3494C982r85a3257d654F697h590a705F244J929a9657D861
939b847k3999d71A2959D07b354p352F800c486k441H065c209k91B0530C926a5387
955G400J0193h557A0739J1157i342K469A2496g865j2398A2830j989a4513A3569
969A2529e845m314A7723d228k2578G297Q998e219Q79A1795h736H138D52d191j3438
984a7629B536Q213A536c814J386q734L520A2778a023j474D612K563i793G417k791
999D626g389b831Q89j964G368A906p30Q827a1082D783a2025F190b861D900B389
1015c258F255a6717d542q408H515c168j789A4946a804j2564D294f772p136f203
1030A8051B968q31J3179a4971O350C551J2221B466K2518B955f400j49J926j1769
1044a6392k778H768J1465G53a129B298a1849c508B409d153C827J969K583h172
1059i622c027n453c357C777j103h55k324b87E80L952N144b408G676j146M627e780
1076a6829d465A2121e854A0242k273a3953r09f758l883o510C308a263l847H79
1091b68j636o832A5415a254n143A1466N09d035B019O665a0832d386A8011C926
1106A700J7292B952a5732d024A4253F970c742A2267a314q332J516H2a2770e067
1121A0675d096k032A5785C77h065I691C866A536P960A385D38b913A871M113a1829
1137i673A3160c392r638E574R206n328a1941C688b56l203A65g402p169N081a584
1153a4476K951A5901k283a0026L808A2812b628I6Q533e454l630E800j696a1670
1168a112A5247b3702b338G101a3957M324B6734C539a9051G052A300a2876F376
1182C420b558I557P447b402i11p715C043a7311h045E58c351G66K05i346n056N117
1198i285j43M288E951b57E408P935g166G632b046n749A3789O693I242P256c811
1214F048a2623B147M432c776D648N099A802b946G837c458j0535E303J2382a4703
1229A3914o478A3a4778A0811C43g222A2257a638j8523H954A422g090J00A5920
1244I212e179G834l411a4660N729A4114c193C432Q311C652b344j118k023b695
1259A00J6005G939C743f839D221G78f13k894C602A657b306A7524h760b371H510
1275b899j8486d871A5701a030A1117Q80f730n362A1969j089b3410G08J1952a2527
1290g974B0763H402b695B5660A0718A385M590K136c3r992I438b997k999D203J1366
1305A5569e366m462I301a3798A229a207j4323d249n08A0030F85K29b028j0861
1319a2889f4j937A592P013b412C406h7p772C384i13B723P205K69j761e093C302
1336G370j080a0564B0116h207A301J7631C435h859A2314G62d679E69J0084f853
1351h205A6219d647j1062e746C468a8153b613A0787c080j5532F800A608a4219
1365A2304k283j910C086e997f54j7014I587a862k177B640G01i328a599B996a887
1381B109K290g615E36Jg674B631J877a114A2887E902B81Q125m064p19a0438A987
1398e124b315A3624k629a0443C077J0512a3037N188I126i10q492A1655l945a5240
1413B182D82J564J3800k906a883j292H63i96m983a487D187i102i74A7521a0585
1429b05j895B277L687J380g032E91L897i818Q82f88n705a491B221n97i519a425
1446G821a1236L777a442A070g171E225j86e296A094O380i428M615i83q196C923
1462H628a949J92f70g3j809n462C938i470m072D018f340C849r88b921j2425A2004
1479c60p860C625J015h684A074L415b56F895a900j0127D88K221e388o48C148O447
1495I595c634D783K2a5213a340A057a1285M961C063a3751e262F343i40j4928b330
1511b357B921J1119o743e523A438M033R370f270A6136c385a561A76e113a510E417
1527c247m293G149C062d498I705f055A554c876C099b61D001G71P353k308A24M96
1543F20b929I128c308m437K634A6182e504j3522H103l641B052J2535G048a4257
1558A3612o479e824J231B2009a5856d349A4035d080j226B121K0583i307I301j593
1572G708K970n016d770o98p62I431D548j619M848i95p317K320b17D017e17I752
1589f466F300a075l88D158L031a747j251H309f588E236J0881i109P14A4138o013
1604H125a2536E097a990j0715M141A076K493i617H694F50i591C207K91a3885A025
1620A0044m760a2172b323C393a5777D32L805b1085F63N131a53r833b969D89a2370
1636D82L37l86d834a887G946d340C322b803P33F322a1193B577i981J881A0108
1652B513a0837I555L852F642B491K876A399a3192E339M271H17K408J2295f661
1667a280B0731b798j3515E436K171h834M406A7162i526K051L675G04i109L965
1681e144A5954h305D44L76a1352p420A2910B787a1864A3366E13J301a282n199
1695f481l081K7I016B730b618K74A4434d379p821G813A264b850Q97k084j037G289
1712i99j3538j567k603A2317E89K543J4949h683n055G251r00g239C730P464n565
1727E629a1692E071J869d349K019A4956a5582g262B0437d700n444a384A483a5116
1742A0436l606I89L131Q571g936P84E310I75d144C772O713f839L158C120a2048
1758a6783H915G79a0109K944j282D734g086e88K82B154a0042A0379j330a4474
1773E849n38d189l259F215d910l228D804C07b546l77A2827g061R12A5025a996
1789g203I221l327a6342A3571E881a4176C956K29i46n095I645J752f174A0018
1804A1002f652E694R340e107k263I207M000b86A0836q21d456I72Q349C264h158
1820H080N94h068C295l97m98h756F366B83e320A0838B142a3490c428D459B24N205
1836E429i063a119A2184b136A273b838j437K53A4962F932g67I527h242q563I824
1852F988d200m266G025g339J387b831J022n879H459f001m584D737L3d226A183
1868A3378D698b443A3379l204B843b344A3891n688e17F553j35h323H668J268h351
1884A5975E498c930A0506C702d132l553L524q584B0116B826d486A0425l461k059
1898D905a351j804j3991a719B907a1283B582l55N108b42j0072D866g268c201A0189
1914C311a1858F014c439j633M24o94l154M175A4813B718c506F082N014h627B945
1930A5913a310B651h965B284i667K949D390a2671C80M342B21K917N303A084e783
1946i07E607d909D337d615k401A3338e620A2884h588D465a0702b823e3j8402E730
1962f382H663m292c758q259D791d983b268m721J533m406b03H847k927b019F95
1978E146b1636f957g58p12l194A0554A258a1995G869d272q477D471O398j759g368
1994A0211B239a2272A8794E982a3541e392A2619e601a190F172g573n643A0847
2008A784h091A2007C181a408A782Q772E007i835G27d273m465D870N892c495k683
2023f178b652E853A530M462K300d81k985j52A716B5L516J668k416f804A8241g253
2040B07P004k551c411D012J5224C396b450
##PAGE= T1=3.8e-005
##FIRST=     0,             0,               0,               0
##DATA TABLE= (T2++(R..R)), PROFILE
0@@@@@@@@@@@@@@@@BbA@a@BaBbAbCcCcBdDeEdEgGfGhHa2A1a1A2a4A6a6A8b1B4
55b7C1c7D4e2F4h0A06a38A93b82D50h23A786A86N48P995B764n30k68d453D349
77D167a752q546a582q131b635C280j201M844a865e87p946c057A750k25b894m844
93g738c835A072a652I031c66o162E222B58c692A7a0258A467O80b352j671D808
110a2753N084j945a369p644A539c833m782E914A305K339A607R023e980F752b570
126a712m679b345E27i804F81L957b25j7942a666r822H64d408A3840C187a633B551
143B288d3C010M177l99k56e566l996L247E300k74M64J116j344c494C27c568A2801
161b151e1A296L315A545d868D046P59A543P386K194c018D032b197A217b837E258
178E207f229a167C865e890a507I440A262J922L285p41J0281b275n994K855l931
193i345C738J2810a4888d834J956C998l30P82C34a583I649A777K656b136F7J0407
209A0474m577c103A430b972k282K424j0179a656k763A1228c352n63j021K181C87
225f206Q11B08P234B872g446K849D367g650K273a011E559A174L985a071A77Q28
241A005L79N354g091K391Q28G513A693L946B265h474H386e530A4474i473D086
257d01p047L047b047B09b511A3084E079k280l72M486B473O79a749E37i552A537
274H081a0218A091N77a4855F097j829p5e921K375q79D765k013J660a3212O138
289g074a72B457L666Q13A598f307B084d61m919P24C186A025Q110k65h7A262J352
306B614h716A764O899C15O044b16A1196a1641A715O286a5788c630F27a2176M975
321g201I21f638j319b990A0164g953B190a470D232a470I214g05F106k633N018
336H491k942F33K601b56p576c191j689k85A764L426d93b25m177L87A463a234k015
353c249A1004b837B115a178d88q573A250J826H98K641A227g098C443G06C31g75
370D237M95Q501f371E169J850g760b254L38N13n32B433a0647K353C926d412B074
387a579A328e309c53E279g634D174a0368h16F673i270a40p587D353a6131a039
403A005b177n21j0868a884k758F267B341D84J829K88l52d145I57K764c859A734
420F57b10j146n930C275a2546d4n25E010e08I976l024C398K475N722a731n707
436g438a323D465i252n410F267h767j717F06h956P3f41F754e352G392m04c053
453i282m127e141E77Q201C618f142b429B3877d013k681a628A374a3308D089j595
468B494i964l566M362g85p793g86E162c100o849A3755c99n466E496N967c253k335
484e588H573K685a0516H741N970a0896G708J3145F418b580I388f85p060A0748
499A2649a2176b858A354O943a9273F564N042h265c674A3807n484L13k572c107
514a8708a938A5063d249M4A1362e101j0132D522g443B798R022C172c368B066b140
530I05i637A441c728l731D35L977A217d017g82B501g362F601b003I283j954J666
546H995h97l521C173A542e815F198O252b211l363C321M173j483c598A3677l720
561I957c708A0383c907j2197c984B085F47M866A403i188j3257c682D045b0021
576b914I002a800l765A163R737d610E452R09a650k000A0557f387j1121F576e549
592a1344d43D465a0377I229D199I58d892C174b80j2088B208b082G409d67k152
607b619k26k289D135M518h005m97B181n24K330H53g843C995c201N58D131b921
624a0127E568d034a879I254f487j987D729B114f223b555A3451C584a0992B318
639B284i739G420a474j1686F47J233e010J594b14F12e584G432e968B359j7K633
655D975a1868A4346a1655M343D23J2346c568k2A9142B371F23P797d410B443R498
670A1941m444c819J221A1718l725B228P992A01N217Q61e368B056f209c66k80A70
687B348P69a0091d201J552g32D169c802A0202O27a944n78p165i18G752l437b492
704d108I501J341i375C470Q209f274B345e72p996a64A2106b223k953B577a263
720a8054F871c197J468n124E9L914a9794A7937d310j6948G157B332a190j752A0780
736a0909p846F335J3564b2n763a40j5107N739H254B549j60M950j311N607e313
752a671C176a2404D502Q441l352c453m389b070k1763e782G214k052k163j425Q489
767A0063a6432I210l220h65k910B9202h663N95c744j3921h673A917a65j4903G509
783A5107A153c514E260B447c434D582J9404a631k538A5072b168C1M261h556k944
798a1500A7174D325a0848B64L21J655f793L89D540K24h658H550O16e372D249L399
814G648C66R620e956A0913c973P71k256h79r109A4782D971a4107I977C960h833
830d360F244B641b4526A890K269i399L671A3762e640l143a72A0639a6508G989
845A1792a2467e209a863q121L28F945k655b660G913a749l949m628Q15C865a374
861H407g51q875c495r52n899j123d592E880M155c564B264J3390a6991e646j457
876g103K746A3177O601B253h923D208J5318a2298E2N975a9399D713J4461H174
891a3894B543K1911a4612B118O605a4793O816A0678a1480l281A6108l408g60E376
906H555a0568r95A3991b135J37B4291D839i792G519L063g899a512A8713A946a0710
922A3954l674c357m482A3329B11a3223A2789E885a9102a415D244a6873c055A1117
937B336d736H029J2817c747j4229A8485A241b5740A3898E984a0308A937N228g096
952h055A7111k548b3510A3862B295b1981c401H986h454j159A7215C623b4668d247
967F712b3656A719P912a2864e758C1400e755k724A785K846i317L747I998a476
982A107i192F65a6994B677j211e051B334J874J159a058E148f631r638d165D185
998b736A547O582D31b802A103P180c728B695d797I247a932I149L285a1784K021
1013i763A3255l079h169H184J0389a7346O412a917n87q716A4957i6r73I076k5
1028I051a2615k94A6885i175J812A9084d369j2202B712b534j0463e886H073d613
1043h300B772K744e931A837J537m96J1866j299B418a2222F810e234m593A4026
1058h335C306J3154p529i477M490A243d360l911A9650d982B562a0105l370A142
1073H471d45E20J0210D351e079l133D83a3379F078p42d186I291p32e198g26p65
1089a491l21j448A6391l257n111j22O74a8878f102A2748a2831N171F681f57j6803
1104a7460B137O87a6758B746J1604c818J007A0916a1238q758A7958C289a5782
1118E071q09e422K616D209b171n230D775B111g887H821q66l681e240j856E985
1134f449H103d823A101a049C930P827a0008L533A2011c21m858D124O729a1473
1149G310L710i600r165d32n371j096D609N530i633F792O321a1708J574A0153C942
1165d536A7898G749f361C339J768a1447L734I132M765d353g25B978b7000F70J8659
1180A9329a4078D636k2b866q106F155K948E11K611N705a3483d388I559D576f203
1196i051I559A098O24J2967g877L673D505R339G30f387C1877A821i817J241C964
1212h523b471B1412F289B051J3268C087b482E510k235d753a580A4691f044q842
1226a4886D989Ki963B847J9101c101j0159E445f676a851j821B9369a3240N064
1240h176A7895i21k6933i33j971m231b167A1118a6839g644H424B051a0447F725
1255G985a6529C207G47c972o416d617C125b850A512P797e017j889b116G447a3525
1271A284R335e811q106A524B60b4724F680O423c373G15K515b57k5398A0105M024
1286A4129h529B696J6588g581A741R519d587k166K376A3089A365b400B0565r280
1300A1285b457A3142B573f345e44A4794e050j641A301f260n639D944b84F589f17
1316h090a670l213l4F33d201j018K516D133R666I08h793c548f09A2759a6775a782
1333A46N310a0464b977A5258C567F01L279p58a0528B097J733g499l281B756c506
1349e414H735p13a1075I943l436a1903B500L272a1814J161A1837B801d920J592
1363c328P56m58D958b69E516d325I558J194a3226e926a316l268A4873g88j513
1378b301H489h19j328I04K933R2A37K759b622n568R92J840a639C156c741C508
1395A1210g954m236A0571B795A206J768Q3d40B422A197P938d023E308O031b870
1411G123f120l672E684k265f396B626O21b026O65f30F738J918c611C960M329a0797
1428g077L241A970d297C558c672m09K033j0300a240m625a430C088M701c018A203
1444G733c375l467K099o212c580A2549B552Dc860J303r797N395E226j977d283
1460a633k108A16a253D494a3875G640b086p385E465e002K384K0C916a5755A904
1476B863O821B565b47H838d291B552h654k762F857a545E196P139R17h909D473
1492A934a5070F780K607A285e963E890J5394b863l674G078C218g490l89B819a650
1508H28J0386i148H949C663f470J309E475a722A1310E232J094h116C358K559e01
1524b321E610P957E141j735a7578C423J03N727a288D638a731d29q415P00B383
1540D682K078k920P839a777A640Q149O657f026A3262C389I80a186A9218b834j3522
1555a6356E565n24a700l177G369h928F453J1678E286f406i69J95r946A0864O335
1570A7199A328a610E114i009j932a403C241i063D614K839a1159c171k461a565
1585a353D427J494a923E785B218N35d102E65A78b837m993a162E357h4j3120A2612
1602D435H15L087P544d894l719F886i421p759A3888D903c45C92L396f975Q85F289
1619b058q556I687A255i595H977j745h109A0675M3c768k129B432E29A20L879J685
1635E684c029B384R65L519c696F266k743G80c617A0273j807A593K265f863F508
1651B67K387O331i1G810N808f716r941c168a54k3856F994P493a3050c092G683
1667G709d797E146g2j0989B215R043a8278i132A6056d76k5345E751A185c992h75
1683A0347c409O69E863B263a0266L583F824a1732G865A484J546M146r79f583l828
1698a0411a036n021I232i250A530m8a158H789B506i991K603A3346l438a1742I575
1714A2043g050D368L513i188n470A2923a994j2499A696J2403a0342L317A3983
1728h424M26H401i422K296G772C772a2849K443A5382e860k1203E706J453a3202
1743h169A0549a2845a170A8440e727r609A9355B140a1551c292F131k25a3916A2641
1758G27b976H179J3689a2968O148C86b288q114c525I895l955e049O29j790m084
1773a0294F516B368I5a21E627g755l496B792j122g40k855A3902k495a3021E512
1789G220g629L760G662B627a825D956n81a1865H938C138f474C506N970a3586m498
1804a8084A7288f386C301Q864K395e517D849O913g657b68F987b01D257f771G399
1820b25j822D46c671A335K161a618l941F387e039G743k971E35J128J803g40r40
1836a680o94J093A777K315L070L872L996E460b287k254j258j0843E325K749h214
1852d287G640f079K784l826F941f504b146G195i708E040N621a1568r204A0563
1867A1975b728d37r87j615H30J1490M35a0061D943k102h129E09K877f909D294
1883d421J061G041b005E435A413Q078g331A616h59n476b340p335D46c983A1384
1899a942l739D003j437a0376D653A582g76n055K726o323K792b986B322K045J4957
1914A9324D876a8029D809N621c665G83G2b0787D819a304H51r2K719d64H762a807
1931A3715b608m130D166f929r775D33a489o600K065C247a2196A793L232b807o462
1946i269a412e68A0716c524D991d618l203H577c104C14L352a1038C98C7J093i177
1963C915N45K138b338m234D551L831c897k017J260A786a0208H247a0572b029j756
1978c785G183L747C451P500a0603l504F075B106c47A8820r071a5378b834m56p916
1993a1206D460d761J810l641K54E288j372b747H180a927l614j942A3767a0583
2008B597b466j257G825K720e953b000o790J20A0070i406B631c744C582k13a1754
2024c900k67A063f255o255D840j511d108D91M075P44a2809E344j614a2047B653
2040A3601h231a824k5j2393b985a477C531
##PAGE= T1=3.8e-005
##FIRST=     0,             0,               0,               0
##DATA TABLE= (T2++(I..I)), PROFILE
0@@@@@@@@@@@@@@@@AaA@a%A@A@A@AaBaBbBeDeGgIa1A1a4A5a9B1b3B7c1C6c9D5
53e0E6f2G0g9H7i7A10a23A37a55A76b07B57c45Ha890m959B620L71a1644H566i6
76B440b337Q79k28j346R04I207m400A31e68j374g55n143H067b73j5218E393A786
94i520A1664b0345H793c965l10A0233M2g60E723a9120f263B753g967i99G067h703
111c138A4700a0141A226Q587g225K907F057M388d288m824K939A321c04A17a987
127F421A649J316a1622I46P558c353C398J029j910M184l043j369J160b994A736
143I502h3q267A1387D603O638e250k40A3119D498e140F633A749c813A656a774
159d900B170N560k197R19d261A830d3C076A52g002E135b913B919b752J99d25I31
177i551c090E50O706M046e755F056a1593C296L234b267o839C273a627E475f654
193A901p38c770a067p839C101e414A472J366f03A3106l376j751C920d991E567
209A0938G21c498C340I36J1248h14D105L909F62Q818h647l502A1551i66D053K630
225F683f023I955B663L39i849F544h607G925j519A235b098j085m837b050B029
241b176R01j407E949R051B078N183e194A3752e587b335E512a302q047q054d848
257d509h60p696m185A859Q337b314R46H993K414h46n219M6j833c267E561d257
274F188J599J6811f268a205A0297C579i223a759F256i537J858C933A582K532j51
289C963d588C225K772B183h37j007A1710b841E483B83K657d888L54J479m583c132
306G438c833H294k336a1996D537a2760c933g38B996c542I81J7846c620r172K217
321a0575e265K077I320K950a2866C659L321h789k098G737B846J316L80m40L207
336G309d082C792f772G905B643g665D75J0543j450f272B17Q388F29Q63g46k134
352b880A5775b921C72R649O70e1j0956J63a76A1150A993h249D772c95j725i23
369A351b451A223A8a025A576c658J078Q38l848B465A066c530p352k782D054a2387
386A1054d349A0291C100h199c52D922d638j0931g45E500a0170A0860k712i246
401b9647F401i609d116B43h097A34h954a264j150c74A234f480D47c644B305e012
418E04J0350k64D188k87f33o378C59c270a156H95b322b40A176a8202a091m676
434e767H88J450n55a8878D80a890r047I707A044J773e306E445b952j465R05B151
451A632c92p090H914i145B850J3167e236b049I7P506f218B0686q701c759m935
466h694D259p06a7387B013p35b0086d53C855a0430m039B712J09P7B80P887b933
483a0248E734A20g390r07o81C521a907D64g74c58C073a2346q935C668F25d883
500F544O132c596d81A105L512e099K189B908a858q027I652C962c986l81A8423
516a2093M581A2930e742j3913c932G954f094G204l335j563e195G979q45B55J105
531A360Q217A529i933D070a754m428C678P30a0646A3339E209i080E144M52a135
547b024j977F873d164C182J4028E135a8652F143f178a580k609J813A6420A027
562B373N355a8876f052C4f640A650Q039l999A428L70n18P5L918J1276a3209M735
578h474F02M122a5353M475A2904H8d564I043b903j4629I564a057i3k721F479a1518
595f195G099i592q80F624l35A875J043J795K652L143C41f414P10F728j329a3177
612a328m149a585m4k422F877f16j845A188a277e59j763I158C954i770D244i261
629a2869f403I121a3115G50K428A540b71E63a047j4742E962r9d563D516R381a5002
646f157Q65D504a1923e618D466c946F685B732L13o63N967b801B577c233m419J847
662e805G68d077k25a110H386g787A67Q465j837b958G762A773d543d63A5232g006
679C580a904j6912d294F780g41h6j3355e534H05J278i60A3592b421f46G665l104
695D561d914H246k968A096R525b642A922a0863D814d187E217j567L797a84D981
711A5171p169f288G403A075K3d752C032a4118B898J5577a252a1l619p175j947
726a2752b780j899J905n186H364f331l619B039f453a577C896P027d385k715c201
742B201a6737d734B437d21m801B627e80n59m309k235E984B690L638o38a4855a579
759F877g166b608H051j347j671B335R79h287A380c893R04k191G868O23a1100I145
776E291h400E663K60c463r134A3612e298o933p96G431a4173A313J3108e014E04
792E134A327a762d69j0415J152a474A4684e006l257C208g729c162G5J2962A944
808d206A0051B598N905C803A866a132r556A2072E994g010a31A0591a5820N232
822a0588I730q81f810K93E175a939p547b595J006q360F55J3377a3098e0B1738
838E834a0348A4241n272B077G53J0367g412b236A296a1085p36G944J1442i001
853A177O351B774i797I915l40a761O87A4642d950K70A2812h671L787a922A5690
869A550J965d987H601a1496e404A3377a603q053H457g765r955C670O372a2118
884B840J0496C511a0603A2574d684r426A0052C203b1153A0288Q621a1253o871
897a8124A9397A455a5590I387M067c292m99A1203a6327n987A0493a591m075A6008
912A0672b1051K761A0214a8068e545B2174A340a4093A3911m001a6034A536J1542
925A3078A175g898A6944o824c776k293F054E50i991A0180l562e723BJ0620a7535
941a9863H920m028a8425a69G164a2367D723N045d88n853A5432n379a5863A3537
956B7497b6167a0011D401B121a8094A9060e67k0296C962P853B6d622B1745a581
971a7249D949M000b2038a203A7364e148k013A3761f375B944R200b815j3768F057
986A1277a8320N792E397a0442k105a553k38m350J652H190A137R481j97B583I39
1002C864L664I26f833D721N625a1431A306J460h297j161I970p09f346B730c532
1018A0303a0565C990E24a1938A5383M29h622a73H607a8430d860A1708e137k726
1032g863A1099J710a1777b458H259a0599b151B1781H099a1663H340N335a8032
1046e796A0507g884E244I93K417i502C51f05l965b009j569A0855f772I007f584
1062c596H598p58e603C42O036J363g469n65b968l24N4F816k408h18l490b27C208
1080d564A2584m223a745C171J221a3982e775F718N035l269A293J629a4364d980
1095E566a2609c531I053c113p656A0764a304k0304B80L828a4072d891A3293a5424
1110a5121E390d888A0155k375K223b850D58Q601i424b685H127b08m267B295Q951
1125A1246b221K53D560c496A19a374B849e407a122A5562E155M270m370J68j246
1140C977A030K823a7078M402F662b01G9M871K83D42c786B1840F460a0232f68A0186
1157a0327M80E900e983l456I884N561a2694A1256m603d833h35A0722m976h158
1172A0582e108j5987f217H769a4707M889A5688a0219k292A3947D035f961E441
1186I802d895C392R887D872a9173F188M447f308G919p14e387k382I581C352b955
1202E300M133f185D440M058B645a6231N846G742e880a785B6133b055l596c60p6
1217d36q878b423B1371b068k224E790B755h544G837N885b0350K817A6069a0106
1232a2135G445b414j3703F955Q476a5812O02A7111a4321m397B592R013a5517H180
1247I712i718O76I774l084a1407B2b59m338k0H654g920k499c004A3588A713M745
1263F458j587g46o399D664A171N587a735A3270C722a3434D354M659h77k538A6927
1279d350m087I253h218l564e797A8208g879J388B5569A0018b0413c783A298h659
1294B086N718e436r737D160O017a7625A080M548a4305B036N59b481n724A4137
1309I164a7963d01A950M69g519B003a697D166g06E937e293C444h853E668K302
1324G970C006a1350A1728c555B496P051C138Q894K914b816o148F046a4723c636
1339C759h343R76c569H719f880l723A4289f084k4866A304c730N63C634O151A06
1355a5529G955C101f790A1457B864c907G370j855b964I66b917B208d762a441F835
1371c163q515d98j0A4656o71g807o15N16H31N061c952j976K60a855j4545C120
1388e449k473B008R746g569a73A3902b673j805C252L317g026a973H520d9l492
1403c541A4037C97g147A9463b387j7290A3309B621g429F121P829b917j449A3260
1418C145a3875H308C886R36c803A922h976K906C59K673b108E303A736K577P422
1433A1735O803h292B965d464j247K461A0892B20P886f68m333l468D004R353a65
1449A6996F112a643l316m373P7A492D93M026c622j167n823C93e793A723d352J279
1465c073j936A4218d20D222K408e98D465d280G332n6a6424e813B849r54a1949
1481I129l611e172A2366D824a3328b784H496a467A0954f114D138a2173d137G954
1496a124p503E89a6234g759A6300a49j9781A2712D199b1857A429J6238b229E946
1511E593a1048E408J5006I827a5267B135a082D644f768g86o244C893a752j0799
1525a2551c196o940A2139b767A59b570E254I00h247K281J948G298i538D848J59
1540E007j646a0980f37j2099N315b558n401H2Q495M213b765A2942b173j5401A536
1556f652j666E001Q858a2232K353A7974F690a0088A2848f553r035c464a263m375
1570e638k950A3079a3498B010b781j913a155m335A5272c092q930b915l344B059
1585A292b170n18H836a878e07m187I386b241n182B734a299D997c966N53D892N153
1601A0045p22a320b45j930j757A7202G781c439G781a776C270a0747E855d635E94
1617A1104E22a4720C993d556R00D539e905C48a2019b710m183k506A2460B480J1758
1632A4238c234a511m181A34K26c016D218a026J30A5902m02C00M157j989a5240
1648i354F456g531a315r33K71E237J48a744j0749N081F785g786D53J1378a259
1664a1117E178a22q226A3542e177o197a71A5475a899C853Q380d544j927K499I916
1680g787j210A2864b062j4502H932J746d05F109a46r451a483H543c205M0J250
1695a915B37f332L36E077J929a3811A488f330N21C991Q71k93g386B130a475j1663
1711a3138f71A6409a8352P27A8008o269a6484A0745B771a6113H015N116D835a1974
1726A1812n379a1264d516A6798a0355b653A6501b0989a0465A6695g272l484g73
1740B2451i759d507A0375a3435A599c378F206a9245G82J2669a1183d331A4106
1754I49P5M113O651b4722C271O035a2183E667a078A0553e5j0446A2035f68n565
1769f233A4060c13A68d188K13m945L487J697G425e957F26O556a471H46Q150C615
1786b1536B858J2284b2593a704A938b775n038B514O115a4358A5431N072b990B050
1801A4539c494o336A9213c020A97O350M074a8575h193A3024B43R06O263a1165
1816i934D697k31e413a04D621b0123D762k102A059O315j074c994l213G406A461
1832E039a75o541b458I563a06A787e472G503d237B722J381h159B032O469m161
1847D340a407A2277B237a1178G436B458i253F572A822L919B577M046f612OA3525
1863a718p569A0393j093a2766F070N070e703p974H62a1505p325G420e328G193
1878c831g11j3716A4195p86i644A84J790K071d470o63H633a2655K893B017c54
1894B503M02b603E044L233B304L694B747g062E2O4b944J75A1275a766D937j073
1910C864b95B521N798B52g430C847J1392a0556A2812k267B109a7279e994i09j6349
1925a7258F304c53B943a962G701e750j485h11C495p98c511E188N084f441A2323
1941I623a0383a447H700k331K184l08O958n589D416d632p294e343m105K706G332
1957H52J0083c821Q57E614a0318C063D95e412n868A6261E801h547F69P317K392
1972A0378a1288A1624q50a5880a672D854a6109N162C463b41o307K327B439i093
1987a717I965A996N54B55c60r639A5449a514o765B207j33i961q7A1617a024G448
2004A2779F198j489a0567B363h55n280E739L654h181C343c501j5392H44K781C02
2020a0245b002C617a754k256G019a0542d660b322G666f434C300b82q411j497A1312
2036D980m66A40J053g46k36E429a1252p381f716E876a2006
##PAGE= T1=5.7e-005
##FIRST=     0,             0,               0,               0
##DATA TABLE= (T2++(R..R)), PROFILE
0@@@@@@@@@@@@@@@@aA@A@@@AaBaCdDcEfHhA0a2A5a6A8b2B4b9C2c5D1d7E2e7F6
50g3H1i0A00a12A22a37A52a65A82b00B19b40B61b78B94b90B13K93O585g012L079
71c933D000K204F61D5a3693A802h378d050C320i710A4030g013q42G01M603B274
88C265a796A0134i51F104a977D230M175A11d052H495B379h186E221f764k018G270
105G570A883o18K031c580a511A280a1816N184D039a2294e914e13j1j422A867e126
122e72A068a036H976B438h734C705i75j452j1590c469C425b922D306K616h930
138h044n308i88j8269h706H484j046f46j349A2345d820G797B448d656m736J244
153h148H42J654a271F768d344H561b403B729M226a5425h38A016a979c01B751K261
169E012c825J520C34d23l081a501l93G971c139J108m510a657I380b874F136I61
186f293g85D308d697I376m150f42p654a361J77o282m157a12m417m981a763E703
203F218a9784C654H92N266c515j457H952k761e442C05a413j4647g525c21r17l375
219d613A808J995j212f723p781a427C131h021a009m24o74A556a570k239G161b666
236c156l916f72A2602C54I6J0317d296C341j064K98n2R614e616E452a06l25k762
253c193a356A685g270J460a149M26B395N569e860D7P441a639E00k4h453E320k213
270C107d992R86E89O316A36Q592m197B49R399f409l880E140e899a085o899C305
287a264B5J489G15c307A791J2116m313D191a2146d714j807K928C993j531l71a885
304a6844A052J0444c034D705c0F819O901e372J470C544N248f280C603d02C024
320B812a811I68i513D717b423a21m858A3234a630n32C373O132b999D702g34j853
336b587A1467e200H391c200D062d431n420L702b706G185M729A724O709P876i67
352f521B779Q7L290A701d878C814M948C93a0747A3759a2179a677H780i344D780
368i335d37p36B028M53c332k070K671A0142B603f512k537B683L632d58j00j0857
384a1415A99P102h583K329J054J420a524j528B45h294l322b72H36P083C040J826
400D866f63l175C508d698A07a886E049j434A700b168D32a2444C08N504e64k425
416b989A7830f239b129A17b709b29A70K948r90b619a47A701e133I228G09J597
432B306h862A19e134a055A754R272b190j706H128l241c125l208G92a958A764J6176
448A7940A063e061E219C22h980F37R233g300j577C444r17c833a544C621c973p63
464d736F587l051P09N289N674d566J999r755G051k421c443B786i538I84P406d311
481c007B622M82h227B459Q729d685q423A2515g126m373B45N638g178K957A0804
497e902b019I757J468h829K121a254j3855O959G210A967i901A1303a460p868C367
513e693G091c069H945B784c69A647a22j5506a617B15a5446c995F007D08c850k855
529f705e91k689D647d110B892B71g26D814b840l122A3597a1141b948G306B89P542
545G831p20J0816E819d717B167d63p762b986E634d015J280H592a3776o340A9186
561d81o776D129P059f638J997b185D102L855N207C272K554h869k027e149b482
577E393A059a898A917R888i409A617L223e665p882D746L162A356M461I33m59B23
594E067a2984c790F789A326J719O695J879b143B760E97O946B987E61d755I4c264
611D935f441H99Q23J3937i93j0122C265N206b464A0965h708a645m041D666B002
627e615H245e118q21j796L455H762e307F4a1755C017M837l069a180n68F927l306
643C621j355M819A395B8P813i365a207H058h092c688A6136a6580e247G04a906
659A2145g734A2619a426o122G232e1j443j985H204q94d198k841m474J130b17j224
675a441E021O98c644E853c331d73r30o516C526a1760A6876g375j674M357a167
691b556K83H201g549K00C008E67f795D410a913q805B999c052r447D154c573A28
708A447M084d057D297C16i638I24f664A0874a4367C929c940c00k270A3789E810
724a6762b115F007e505j88C370b537J53C225P822n390g44I649c691A74a109E366
741h588a05A478c663m993J278D948O209L358C085J4794F18g891H06h053G486n69
757F917d344B899K881g144k645b082p747c375B367L738a2395c674E284g119K24
772f895F311e83q514C206b146j7286C93J0387r07b617A3626l497H49h55l127k753
788f735a134G571b83q069A0555D442a185D226A825e514m414A2229C386h619K445
803f174A1180a2584B894M172k438b258G103j839a0872H29K747j284a085B940O348
818I288h61j2448c354b97r817B902Q017g319R90b866A045a4215A9772E857a0448
834E451J4058i049C059j6h396j1359B2366A1163a3129E886J0599h146k41G762
849b12k2054A5054i95j598i42A3062a5393K190F308Q46a5199a034A2076e39j2878
864a3417A808b338m043H84f564A446e108B790M063a3447e119a863o404d1A9964
880G500P73l180A310a2466e11A4902a396q538A1412C46a3861A852P810c621J356
895b265A9600a472j5586E094K009a1714A5353o90a9754c21B8710a3053J479C878
910D764a5521C022K3841a8654O164A6009F198a7388E764P032A760J500J2006A035
925a5074d619a175o496c711I341i886m228b846J9r169G486J5461a10j582A3775
941D20a8824E195A937c436H570O388a862j7425F450Q157a9569A1144M048a1149
956e388D432K364a6126F441O933f839D19Q749h596M58F124b832q946D325M393
971H718a0883B01J0611a774j9190H625a7604J852A1920D648J550o69K904g866
986a758G758a495j3428F411l048c725D27J2254a1820I764D44O023g143R86I98
1002a0935m222e971a207n028A5975f174K177q293a995m998j1213E206P893a1738
1017b527H725a0895J298A8350o150b726n663C75i461A1047M287a619m153g38n187
1032e925j0529G452r27b717j0017I647e934k386E928a369q51G869Fa0795K998
1047g797A0935B430k10P407g342m052A0764c907B822a209H859k960k207C08a0755
1063F55Q170b972A3768l596C228p5f730p940C252g587I533A354K034O592d483
1079D204h430h52r69B711b459A4366b182A778a0773c703K76a101A2763c3B240
1095F015J006a0172a708D681f761A242K0436a351O0A609H5d993C371Q69d533H799
1112I691d014j5712c200B75e981J506A7949a56r125G187a3046a378o86E378d528
1128b44j887l088j724B539L669k180P578d938K18j1810M912F265a0798B790n46
1143B244P302b14k861A1444a7135f857a438j486p559a039p07m875E843j195h963
1159C0J1893a494j3925F030j892a5498b749A5496e010K111H613b944l135A3589
1174A8150h006B788g88j1560B782J5817C256i685D244a504j9640a964j22D151
1189E551J586B712a5012D142f277c9C126J5217d379m880M374E139L657b800a149
1205A465N220e39D404I25c117A0196B796a4812F557N921f881r55I923f185n866
1220a2051g77C373e567I405B264a333p428G498a2745k434E396c042n763C063R157
1235A2220a7314B650J9109D467a5938A3030n365a9824e261E213i10B19K1098f706
1250b7423C767J2588b847A20O648K31f201A1386h224p522a818H507a53D992A37
1266H846a4397c598I364A537d989E485M657D304R07j069a224m912A2344B389g340
1282B1441q335f974o33B013i720a996A4458j566a8758A8925G282a8489F474L224
1296I698d995A316J3366E13a4419d579I099a7168h349A9060f271J578H193C335
1311I82e796A2157B72K336L265O57e18A662m72a4029E575i63A1676j064c855J730
1327b125l779a790A2335a1468E63a3312a245F965f025I628f367L041A6437p128
1341I309d813E299A666a738k1145I632C911a6079F677M074m045B500J522a1985
1356c592A272a110j289I768b302F159c835A7049d41j558j520n393b713A0377C458
1372a665m400a298q97e25A4607g204q215a602k581j3311B459H40P674c848n201
1387i049b870N35k509j929A1735m753a4130b7B568b18r568A76g888G593K194E10
1404A469J5913G960a3324A0920b708j329H565O470a2660C279P93h79B150M959
1418G109J565c161l21D039f153Q75m29b67D468J186h428H39Q669M981a3182C839
1435F501c579A826f04F515c068L28A0992n356K592j480m04e614K450k198k885
1450h247E921q70j763j123a2102N296k677j804d406G215B075a030A9890a2344
1465a1499D444C1e709A68J2126a1070I515l212h477d145F098L542c55B388D71
1481a1518H087A001i388L611G531l478A922L775d988o201C495A499J2707B825
1496F257c856J350m183k465j526G769d873J485A077J4007h95n616E511e924J263
1511d661A71e342D447P436m362a587r006K147m53L820A3130b328A5396B822g31
1527G266B588c633E074M648B945N329a337G603d668K046a173B954J4086F754g89
1543h73E949B924e647Q09B189c487A2155b020C760O778D961c482C103J364h510
1559A0384C203a0614l478A688K247c626C955e523K3r014A5705f809m40A5571B095
1575G75N135d061J825F514d061B667j098N050m77e472E415h13A4608H92N761N35
1591G188a3104c669r608G089j232h503C268h554q088E388l72a123I323p6H31P665
1607H496l14b13n730b847k975F956k384k094O077c002I866f519b140B64P025l369
1623C920a0454B1838F637g351k252b169j0624G594l756I01d19j582J49l58a75
1639A2523B840K484K123B614b871K27G744f554r555a928H464a999G388a705E498
1655a2806e656H948c007A7261A608Q512A867J656M217a1619G345L055e25A5963
1670D503f248j0478A3375e451j0865B0786B055g040a325E266a593j7066B538Q635
1684A1173c536n05A0520f836D60d651n76A659b319C0d119D401a28G82d833D429
1701B0739b966K33B0011i405L30A570e533h23k333p72p556F10J0241a3303m049
1716a7352F784p31k573L9M508d574o790A7009E991i112A625N511a5501I527k208
1731G319a5355f687A0422D246a0330b971G979a4012a890A2035a3023d556I807
1745A684a1968D596J323i869b275A3575a2241q359C721b485k184l707B369a0940
1760b402E880a967A5790c752n0r074I659A937O101a4491C843M531d847A091P757
1775H848A940a1626C667A99a402q434G741c404j24I85a110j6241f323H0a123A35
1792C659a75j7276F921g278j844E923A113g291a458F196j501g712D450p17p26
1807C007L993L222i11m599A2497a536l611a512a6j2112A3001o333f595k9j378
1822h002E619b818r831b98C740B81L057i334d322a384m608k778K259a849A842
1838G355B098a197D434m97m66K550d760i28I091f895D301j28r71N947l491M106
1854I764i59p646H855A096a2145A1130A097h705D349a0069N25K179H85b925O77
1869b248A0898c676k076H754c765E147a6081B724r52c506A3500e918q371C413
1884C001p02h424H96L115L948e801j1221B672R593D697N929c882k784A296L954
1899E250K205a0908D027c378m204B1a4025o82dB908g727D591a802k006a18o687
1915f805a770A712Q104c425J150A0482N2a1686A071J0187D306b818C365M190a8624
1931I291i69p393c887B471J020K36J4849b775H772C568i95C592c848E589G25N907
1947F632K61C56b780G239B969b873C855f644L212A0451B557J1778a15o547J616
1962e046J703J301I873D84a7424E61R058f806L109A615b168b1j1246I716C262
1978a838A500b346r137A4491f077A367J1900j33f069I208P281f587b456E518Q046
1993A3564A547N079L044c158C793r64L621a4858E893j621h584G111l011f025f23
2009I369H79f367b65o137J991A3909G7P282A44a797n68A480N829L878b694r286
2025a1980b054C831H7M844N564d996G334k80l186i215E979h465J016K239A0512
2041g54A713R279B53b182A238Q630
2047I868
##PAGE= T1=5.7e-005
##FIRST=     0,             0,               0,               0
##DATA TABLE= (T2++(I..I)), PROFILE
0@@@@@@@@@@@@@@@aAdDdEeEiIa1A4a5A9b3B6c0C6c9D6e3F1f8G5h4I5a04A19a33
44A48a66A82b02B24b46B73c00C31c64D02d44D90e42F01f69G47h42I54a094A273
65a512A853b406C766c428l901a158j447o394K881A0916k922d677A0509i293K014
80g279p90K693I035B52a1169b101k930K130H328b297A0836i703A6800C735B04
96a2466D074i43k310C185b197D653c868a565l429a024o30H791h449L959j0570
111a5060K994K480e2E323h25G421B793c145H050a0852A52L358J0354B945m74L569
127F040k513g198H647b535A61c12A53J37P674c267I719K512a2193A612b6B833
144g956J397C231f752K006K85J492A881J794O83a2757D053a0336C467c958n527
159i485c68n962a748I770h219J900l382F719a258l567H07P038d062p613c295P20
175b575A613R377B372g183B925k16D29d683F190c467A006i664F119M790d55o066
191f521b906E677A374Q62J385L870e391E349j209d481A3610o739a0319K826b059
207D020K005k961P53L409c298m512A365k52e879b284B022c230A222c57p4j580
223b011F462a092c36A1010A407g721I937L919C654d653k441a586o093H824d053
239B580h83B917c65j0550b175B458O098C101K448M47A486L205h305I639m356j188
255D095I05b861E316a3381f588r68I66a1445N644A4529e078J195A1596c398n793
270i191K745A1922a236A662c405m976C550a785k165j069D600b823H245e053E906
286e350p542A953N103O294C966J007J007A866e605J850I399m112a105F047b400
302A472Q0l74M678b711n500C078b063A844e245K599j3086D852k389Q859p6B064
319b385m655h61j943l14E110R383d073H225f417r45I563A705J2991g636J665D08
336A496M303e794J290l785c359a249K14C873P551D744j102a040l688a842G524
352i95G168C183a0161c666r139d486f82o890B021f56H226p22a041K41m280C440
369G551j515b978L1j2962d88B037b336G2J0389M728I09a3567A2136a2761c19H280
386C359h822G140j527a903D434b703C86f821B450J1134m796C232K97c56p626c83
403B098a2284a746F914d432a797h08j83C949a83D572A466i472b143j199A3731
419i721D517B162g778B537h247A040J84a933C434A592e788R08h18l712B596b09
436F24d903B688a1164J455D231O09c15A3745g470H295n80c821o425C187d929m209
452i138A849J5382B350N465M783a0278K533c048o194e24I42m58O137e043C361
468f055k753k312C672G73J0146k79a109A026J430P156A523e099A6656K475a0724
484A673M939M613e105H994d439j2069B593L15D15g684A5747a2895J801b429F742
500f31E094P641h239k249D140P910h872A5954m447c207m305C170e930C592J919
515E511J517a959k915A1156a2308d915B464e404H914l678K993i87F053F24h864
531D32c576A3234E296L041d33F03d663pG324a296G965j608a6580A5468K073E519
548a3594A0616d634r04H537N285G59h505D447e453K422C969L235a1441A926P383
563I309a0353A570J225e133J112A0613G05h932H98J4018e03A007P861m12a0265
579E294A488E38b424D363Q125f275a047A1349b870q102A1099a218l933C332a2296
595D741c13B594A68a3597F8f403E42P760a151B669f503a035C987h929C778K812
611F590b730G086j324A252j83J525J681a3281C500n25K231a71D796b639G055B347
628B135h198K343r66G17d189C712d504k259m1J526D247e217A0241f874g53k9E986
646i357E827a967h01K57a51n162B863g490m463D196j372P282N6l661A547b075
663H695a0200d298A891a0035K635A2845c9A0458i563I730C181i706d147a688B886
679C907f377e23B973J0948a671A2498E60c738E540d633E746N885j825h472a856
695A6941B245d723D879a3123C20d64G742A271O297Q663B654g041G099B581b2072
711A845g063B005A48a196M80r136C565g970c565E540J6599e925a736F768a5149
727c210l50q23C844j881L766j752M109f563d3m527G501d634P82F459C180a458
744g817c503E178O130d924b380A046K019r73J68a2476iA696K825f808h52j195
760b047n621D972L785a1352M218E301e267q461E654j317a8685I496L991a5193
775b944E770a2695M877I986J726G67J4506E022a6716B853P484i391K488G275K163
790I438m28f67A305a1402A0182J796m619b034E307Q065b2583e252H611l377B538
806F49J392f984D438k155e366E341a132A6866d744E491P533f184A405h977E978
822b479D471N997g102j3197I900i774k764e251A402a4127C403R010d593J663A1365
838g597q783A9136D728e157C066R411c474j1059A2837D169f081H561M510a6820
853i77A0860b796l288A2570n517f305a668A1496d203L38D893j411a993m513F047
869D560e287B909b289j7279c635E847b693Q08F326B414c128k863A3959a338F146
885A2966c204m892A3499o456a6070A0231N95a33q115I958a053k1191c779D274
900h732d087A8162h510E45J8206a1159q130A8211n617a7799A3074M711A634g158
915A1659b069j7472A6143m166g683L807G781d427q168B688J1568E996b524A247
930C133g217B546c291p550b245B2667A703a4961C739o5a2886M604A7891f464m676
945a1140A0168C036a4213G893L777a4815A069J6807G303c353A3500m947b6033
959D093J5717b6706B413J8558b3158c638A6466C914a1947A4982K902f777D73J4359
973A4832e236j8332A8610a729r677A2879A995a4208a046A1686f542F584M952f903
988c633B674c24a50n868F946M057a3569F028B822f506K517A5447f979F153f217
1004A799e008K457H945c317C445C8L738a5001b442F649c160k064H16f259r664
1019a5923G624D72K013c544A8619C759e96G451c824j2526c338a096j1112i08B800
1035a3535E75O153f845m393B1109a0549J020c413H947f24j0936H231h591J821
1049f770A5020C186d954i71j1281I69i413A9304G484d154R97F027c564m83A8799
1065b325F365B557J325d672d29A41Q27R090L947a056p28b53q65C105e832F400
1082D713a821E457f167j2874g757E392J55O598L849a493k177n551A633a368B00
1098A4969b373I906H66J199i054J28L836r798D396J5974E06a3136g54C03a2601
1114E59M335i118J885A2369e633j0218A323l04J156M967J477d174I430C861f806
1130d044j3854A3123D291d502I833D404a352j052A750k88e832F57M757b544i51
1146A6885e800j676A2062B27a851B523L925a0143d882E948c032j06I427C661c31
1162b348H316a1466a25A4748E050a4948A2549e805n798G007p79i006C48J7566
1176A7914E46a0607B3895C437a4059b699A2318a8809Q883D293c052C568J051J517
1190F136d655b55A3363b483o574B886a819B340a0405J927H337b634A8038d28j1480
1205a1908a419H118c187o70A163J2643a2273e757D140h547h61A8897d592p85A4588
1221B135h899A2418o002f422B578K3049F394a8031C07M900b1868c014G261E93
1236i499A3779B987c162m976A233b7549G216J2686a2394C412O082b178l796E332
1251D495a3517F686J4261I702g274h12j2188a575j5270A7817A972g45m119B339
1266a7110C51M319E43h323H584B175a5361c404B548d053n120a869A6333c897F187
1282A4035b9576d199A0841B890e506H114B921f771A249J8781b179m339A2197d591
1297b0066A509N022A01R39p1d926G061J1712c057n278A7771H451h866c96F362
1313i2p551A2296C348p53O560i574c807k29P80A76f007C5N296d610C64b550A0841
1331g299H527g891L257j471B686H55Q169j475K655b893G058e895K137j2293A7161
1347A763h746A837O183g39m449B643c246l784L434C480j114P764f30l229K61G634
1364E594a0059d164A1262b767D081J0266a1133A2620l287a3231F55L811N110i614
1379I82g335m323A130g56B895J437p70g937b135D217b6D389o62M985d022A272
1396A990A18e8r846c565A0694k557h000B267J0316i650C203f81j278G44J6140
1411A6884g959F67f942G962f765b446A2390a2690D028K097f585k512F436e512
1426D968b191r56l476p190B068o97a4036C349M362f359B770a2297j581d375E051
1442a34H470l216a8553F205p68c172C184d173A287P505M11a5466K582B47N231
1457E478a4048H32a094j6684E181N763a0846C754O952b786A6822D188c932q350
1471a2282a671p438K778E109K319h299p460C988a0452q09A1623a5105O245A1761
1486e579r480a416F209a8580g102a29E711J1946n002e964C78J0402i437N58A2603
1502A0198B685K997F54b4B494a6305e492b208l327a822d30G757B287b494A112
1518d749m184n46D65O997a100E594c643k927O11C023c372E850a264D234E1J232
1534A283a0661B26f642G367A196O739b230F606e576n276b06C633g11E634M53N132
1550A1219a0659L226I694a1029c419I027b923n097A2558C694a0016D220P417h490
1565E286J999c323D469e978k1p367A157g17p433D894J342d478m179B467b037h27
1582G072L807k849M989n937a736l412b25B681e340j988b400j535q6D331f943B446
1599D84Q58a2775A769J282J062N288H1h93C472F47N616g323m800E733K0591g919
1616a1423D900j783a8763A0400N797p139f881g82E056b48j683A990a2514b321
1631H91d988a911I41F3f918A2497B764O138k457b157A07L677a5365c123m49l711
1647g283o045H898J65h30m871j347n277C698N167b054q270G833c094m75F836l379
1663C457d590A729p43a1719E213N324L87f075D609c27r494C799P281a3180E41
1679G007i387J126C073m19g325C281j385a2693F489b956g45n577b5G013R36C462
1696b436I245a0284B315M136h632b489k650A99b0592A595m5c270i59I615B359
1712d283D252b502j0559d334A4577a3415b662A5883A009a4872A1305A287f383
1726C21K1930a0241d294B0736D209a4914E389L34a9506E486J3263a1494c148J441
1740a707H113f540A0590C526a8829g167A7718a5675a83A0864g072K208C460B29
1755a5571b841A1038d216j0643C335l7i843m683A0156a106k363B837A06a2428
1770H055j102g168j3182I160C872f85n640G904f134A2L422i801l805A5562F84
1786a0038A0444c238j215a972p86G592f399e19G121a1446e629I114a1959d346
1801G441J303D128K332h77j695A522J791A137a394E534L391e307B429g868j0428
1816a8296C765O416c493q438D598A512e339I16e573k464B141P301D302L807A028
1832e324A933a4833F669a610r688K792A156m75R641K773a923j326k654j744a83
1848A426h577B296a6310A4990c120o36D589j101J120b300j962B93b804E404e119
1864b133A1183l052E99f03G746a3356e628j354G247d309q20B76J589a2832A2195
1880H489G87J2158A648L95J242I27J0465m233d357C736I18K991a840C569g329
1896a1308M621A639a1175K998F408G69J0029J515a080A0415J0199H383b258E78
1911B833f832a700A0985h936k984A3620B404a2716F458j67d554J407H539a2670
1926D132J596c15A683J2839f037l11a586A102i183n613A65L09c295E085D77d778
1943a614H552i722c196D598c219c60A0429a703q552b013m738A0683a1940b644
1958C335b44A582M77f486C398i480M522I909C500a1553a535j989C820J1129b0709
1974d644D273h833L127I265e25p605D280L224i922a49G920a3066a268A7294C499
1990f728I560K067e365K459H256a0061A442d480J523j503A1935c874n657A674
2005B780j320b077A4190i412c237B610g64l449A25M470d308E016L638A998d311
2021C26J644N507g031G178B892P80K329j007f179A101a865m6A3209A34O978l263
2037C849J486O91g921d9A2367D92h497A567c39a50
##PAGE= T1=7.6e-005
##FIRST=     0,             0,               0,               0
##DATA TABLE= (T2++(R..R)), PROFILE
0@@@@@@@@@@@@@@@@bCbAbDdEfGfA0a1A4a5A8b1B2b7C1c4C8d5D9e6F3g0G8h7I8
46a08A20a33A48a65A82b02B24b48B75c08C43c84D32d87E54f36G41h83A086a413
67B066g250H060A559b42A95a109H714e062D648b515p961A1325A394J162B98d615
84h842L986F736a819P54B333N546f234H743m246a3668c423G72J21c130A0219D193
101C107O710C295c242p015H677A378L540k225M09c511F418c212m249G747K222
116I969f614c254a140k077m244K048E169h59I731I13b895a043K78I133j108G49
133a395H886b5n434A105a583m50E610a2700A3021a225k661m37p33A260J529c686
150a562D76R495c397E835b847H21d790B930e654f10A470d751A496a0722A658a2222
167f677o666D122d306n709R9b780A1977E139k497B49g989D863c393I68e021m163
183i184A2265b130l448b196J026E701e957A0664G77M89e338I695l754d778B809
199a773o704C774J1308b372A0N577e320B265c115D210P754b248D423a191q308
214i499L989a525n310j481m791E506j276j173i4G03J3508o564e010D141R263l088
230A0316d448o429E301P02F35M795P53c920I191p00a811r67l75o740O39A4792
247A061e097B072a560o535I267b97m493F037k637d349k284J776A784K663j423
262C024a1654p6M175c50F705C0J156N883c304a252C975A130i145b928A2116a244
279c93A759J45i874c48F939G16J686j079M8a1104B40b331D757b306A083i008B108
297F801e476j2970I373C418a617A5038o373D54b085l32B646c006G275K153j899
312G529J03a4146d833G949b114C538j371N888c155B314N001C489F15M934a9327
328A1533D334j544L731j45a3099M282L926E253n24f248A2485b968J27j3245c087
344F431b922H758A981M299c548B953a073n77I65Q433d322F64P09c641J351k244
360d534C658a235l331A228b443B363R806d244a784H814d346o797H528r4g371m489
376a1860B204b980n601F118A253h053n921A8761g448C021J104b823a060D157C65
392e655b020B21f671n019A1782a4779M053K293G065h111C182M492a0662A727i18
408a2711b943F187b866a386j437C45J829g755F759a102j506p10m160A4316i437
424a536D900R84a1942C460J542b0417e047D638h197I398m105g724b456H375h016
440I69N116B500M640N29C315f786G19O025f221b050C939K747a6570E557L086L202
456A1845g22C831R638A490M696a637j3696c412J600A04b810o081H498j811n71
471F116b004A862c194A590O97b956A90J2270c935J958o789H279M695j492E473
487A2525E64b561A542f507K944r673Hd049F5b205j967n221A0151C14f225C343
504A165h363H169f260B755K02K430b411B039d56A1252i123D842Q396d148F075
520A4113C595a843A0217A07a2736B658N245c957H800j22e319J635l780l72A382
536b018A354h215B522J855c542l013d63I342A647N886P01k250i93k589F520b221
553c588A2766E993f810A0430a2043M082a35I149g247g6D066C34a2104B185d127
569a0628K811E466r23e11A7260m672e971I507k215f496A1188d460o958d541j509
584f050H69L63M308M430d740b85E425C94i27p26H523B334M881c451G317C347b119
602C515h153r43A103a4938f223b737F029h770F63M802e494j406A0621e053j1903
617a6956A017a978p528E35M33b694K1A2482B524a1776A651Q532c818G593P722
632A5315p455O167m031D67b050A0996k702B812d027F006b789q442b450A933f411
648E779k74g132B2Q255a4761b950C284L795g461L671l74L09a282E369c75E477
665f699H39h64E877M774C718P808f734a267A498J4311p842E91M562i731L719H912
682a0508b578F794J450h43n171j752a844E114c826j124A668b979j3071f543C001
698D8O05L967A878a0608F650c378l912E386h172g40A0469B388a1577b907A630
714E41A79b609n913B443J0822E793f087b550a087C380P296a709D643i148L54l536
730a2330h78A0098A700d414n545a855g86j0556G474d983m507D608i731j08H360
746a2163M735N39A1405f835j387b116j888E89b592k420m274J576B721c847j3268
761a7115Q452F12J791J5a5588A0296K225C414L059g30l654A022J5856B888e484
777A1633m452g187E886K276e539C348O909i491f09A0430a5101M716E893A261E89
793G389J382c128J27F16e321A223a569G398Ec931A569P379h942c515A4221d718
810c93E646j19a0078C033L12a791j7401B689J3572a3922A901J0597c967j0240
824a4207A1730m997i313C287K36a6977A768J0017i749c579A6442o937b2506A4235
839A3394a9428C013K7212a0165n704B2754H971a3119I530C922b0943R606I851
853E175a7183A963J6034f212B365M708e993p725B5361E954d834j024J322j3473
867a8009g18F660a4531o402A0347p32a3724M607F769i596m830A5237n764b033
882D501J0999a1277j3163F341A472c293A5978j392d689k08B4602d160r996B1783
897A5560a4704A7644l74a5199K717A0676b082j3608B8068H976a7815A032D90g995
912a0426B0636d839q641A6466p117a1891A867J8412D99c062B2239A0685f026j8306
926b4332B668R87a6077A0692k42e775C855A315a5984b532A2482d502b68A4486
941b357j1470M897A2839B996a6136A7885n649b404F492P962a2349A676O388b616
956e216A4957E890d535q80A3066d285n680A2466C844a2798E630J695a2994O267
970f727H913a1203A822K808J4712i15D719B110j56e086B0882c015C155J1942i287
986a4634A937Q34b827I962n90D492g081b416j099j1362E36a0937n54A3296b831
1002g837A841a1929d777K42B838D42c998k361n599F47a4250a519C603a0316m205
1017a4521I867N356g24o526C406e442a789C136d008a602b88A312a7662d855H594
1033a1847e98H071a536A887J1103D139a0988F90J2406C31L314J0454b810m150
1047f960H066d752K271A4583d809E771k541e430i1j575A3677C999K387j752A621
1063h13n849J313A024N144b860H67K894G58O617C39a1178A0919j239A68M572e17
1080a3037a254C230A99f240F64J6287E024a2212e656a091n619A4807M534b212
1095E598A587P68a1430G388a128j1744F402O578c952j0715A1514b1284K570A5741
1110A0046h304A4254k114a6216d313G440A5f5A2796m387B004d974C477h125D231
1126d591a937n92G173K554a1318d68k1134R976A101D24O171I43h770C895d673
1142a5611A3128D642P01A718O380b584q961b091m899a888F644J1680b833D421
1157A7810D561b6462A0910F86a0415D796N783a2870c366C044J055a6627F041p82
1171E259g423C327O251c826o534A1870B601i704G264b83m16A2390d991K108o144
1186i027D990d061h34E411K646c532j056f6p4m317F573m59B36i581B856b044D93
1204g540B231b003n133A1451A008i103B522N450a3715c715G5b292D39a522p324
1219h846q786A0592m884A678M837J0104a276j3669A2356f076q479A2526L52a366
1234F553Q031i186p983I568C054h338A6075o112a0419q810A3139b193j2716A1781
1249A6667h266C375j580a7941c515A5255i735J283I981k913C278a1323a964p952
1263i916d744a63H886M35k862i64o792c721J456A7221C970c238C529J804a6099
1279i17j0009M108C557J5410b076I283L040i34j4315D158Q913d909I515J624a1775
1295a6715a67k013o1G294P536b544m39F883i263K382H495c161D744N380B943n7
1311B886N888e39o233F129d19G632a687E037H57a1853c446j694D514j777d369
1327B250h40F379a0873h79m354J034A379d364E694Q248E870a4648d050E877f018
1343C01R754B433a4566E950e33l617K018D130g900F715J2084C011d528H540L073
1358A1613g403E886j651P942E139M934a130j178D830D09a1279B270M663A611c873
1374c396E371a997E52P434K632O713B452J182a0295A439a807B46b387m555A6316
1390g012l862I202c83n205H091k696j182e006G517a3349a761A2992F231a0165
1405C857N034a0483H430B431d514a407F448A825d224B9596e64I17e581A8263g532
1421h179A8532B142J129h507F711I12O662M711e155I805d53B105a3122h96D954
1437A277C67K520j242c128D309g144A1526D655j91N98e10l304G706i62j3585D856
1454B00a668q67n52G140d486k216i96l110a29A8180H680a929A869b147j3930B44
1471A4130b084C483j177g68G660F61J5704d620F110d373m459b674k311k798D62
1487G005g039E158f473I275C379L796A470c791a891j53k425A7902p058c196m159
1502g355C951e949b046j333l366K741A2585D525d258D621E58g647i71A8965b3686
1518A5177D262i390b515A2746C579a5437C567J03C90a936j428q9j5010i111D918
1534B109f475p28H139e504m011L738L32A880kJ324G79a743E716a718j619B484
1551E558d680E127A730a2532g0A1797C119a5900H788D157f039l14J919A644h015
1567B1Q70e914A783O704a2751L752a385B38b53I381L48f18J05D348i846E471A468
1585f478D995k392C6a0618B702d487I829M1c764q610a985j0513h31A512a6811
1601A1180m116d055A889O099c742D845f302b672n995b647B688Q02q09J55a3950
1617f132A2843E892a9284E682j194f390K199m812k983N709f52j454p052E388a067
1633c986j296E89e380A53h97j1932I732A314a1861E763a894G101c003B961O12
1648C573e265D457A580a325C505b076A587J388b091A0196c684A8152G018c300
1663e960E682d966A597N517k509b22A7778C943d705B118N068f058a150A6606d570
1679a2823I849J735a2273b451B783a7650M170G264a8670a528A4714g215c384Q
1693c376G662h036F564k706j704g454F438B343c285F892C41L801N970r60a095
1709h601k179d789b017D980O431m660b3033J0524A320a4758i99A6853D659d828
1724D773R755f15l167o2P7n210g71A318a1497I114L684a4292e689I508e095D857
1741A4523n356a2708D595N236a0901q613A0004B815b398G008j965d322D838J7901
1755B2739a5012e578B316N120a0243g90A4857F725A548D58h31E88A0b728j3770
1770a6498B427P009f752E708e676A998f723i60A0414a586p004A222Q60a0357b21
1786B94a0801e074A8407a0630a942A1396b632l495D469J3969b527j999C136N56
1800C692g314F922b383c73D48O493C176K623L016l333a811f35l636A4480D810
1816H051i271k49A592a1736k350B524c773M72D995b212r461d106a376k932B382
1832A0973A715O844h222F243L293A306c129G185q55J2708m368f80A537e0A303
1848b17k45B181A084K744e040D359a1575I347J808b203O29C367j450a8384g027
1864c106g60E204N90e367J652H975d642r204f570A2507i795D512a924C50b9H624
1881a030D041j74a0843i11m45m228A1213D517h002G488O029a410r099A752b333
1897e425G601c066A019J142b031H527e740I670C540a1514b039G270b41I815A428
1913e439q177I453B373f457J358q491f7B199R570b835o504A6936d280k799A8562
1929D399a7010c611A633a4896A1977f374L071n247f32D688g448D202Q401a1071
1944g023l629B676e637K427I379c456b31o63B996M95L806k874L813d362k712A10
1961a859C260Q960n320A477Q340b288k974K221O3p873I912o4c491A0404j709Q178
1977A6873F335O000O086g666J585K140a70D132c462J479q384A8029E019a0928
1992h649A2438e770j604E497G47a1008I755A49a2788d540Q47l150B561A99a9536
2008g49H749k707c990i7I448M14D463i68h8B82e353A4697e390B715K756b711H044
2026f84n88p590K791B780P230a649A605f34l375l141B734h426b141C340Q227l893
2042G674B153A008c753B098Q20
2047B918
##PAGE= T1=7.6e-005
##FIRST=     0,             0,               0,               0
##DATA TABLE= (T2++(I..I)), PROFILE
0@@@@@@@@@@@@@@@bBbBaAbBeDdEgGgIa0A3a3A6a7B0b6B6b9C4c7D2d8E4e7F7g4
48G9h8I8a09A21a34A49a64A82b04B26b53B85c25C71d33E12f27H12a187D063d955
70D60K581a3082e267C277b324b76j825j102I16J1615e083a203o832j581A792d416
87G451J258J397a0600b583O86j584E203f238A3803f477H891B53b800B985c573
103D246a422B445J240C20N938K550a3655a155H075B196K097m79n85c907F482H16
120i23b77j0246C246f38A276N615a2500c459F865e04E203g032l613J72A100c915
137I50K013g016D755K703a3E009A561e162F651b007D59R405j826m000L612B003
154a3504F361k513f118d28I252D426c624m189I84M545H15K931D3d535A006J269
170B275P423Q70a649q569K562k771K211k635D035F33L657H29J1779K218e725A129
187e062D022f685D383c28A467L295J048e048a89k205M40G475b907B478K781K296
203G555A621a2685b608k779a752E947a102B605D07i491c309J098B535A174R44
218B118N480B157b971e98B334e811G259d107B126O383a96dC087l52a0173c630
235D319d301o425c212h66C819b83B480A173a6910A0027K39a7804a260F357f150
251A1957c81k555o196F157j600F3K861d087C228f644b953A1620a3598d32F964
267b912p485c83H015h569B950K551f466a937b58l444J027G475l094a0626d106
283I944k582g246C154M135a0339B615a235p660I656L790a1026A230B77c942j0792
298a4734P234H94c703I6K85d176j298E676g949c253R14F921a58H72f1m903g73
316h916C748L830b431d9m97I852h487L110B251L762A760P424a220k683B07d090
333h842B905a0840a157B614K358c207B54b55C922a096n45A0225a4I98i24D027
350A727g326K810C577m43b998a07E527b748E412a0791M016b704i89H29R59d76
367h32j341E38J2058D263c418A750a083j3654H49c003j3241A84e512A851a598
383A5570c957m498A7146F74e007a674E728i927M920C810a776p581I292k679l004
398C609a585A0890g591F147O498d176g50A1024c099D92a7150a454H476g18A0133
414A076a2265k312C192K795f335K202J585L50F885A183N933j953J570e422H3Q479
430H562J10K268a3711f051J787o674B208J053A466L983j015d376A360e615G16
446a2482A3135L934a419E970e20A976f410b274H83e654j503A2597b707o352b447
462F737a300A1409C418R70b895j617N50k35B840A69f529C395N986b606K16r152
478a1542b195B535b916G314A521a3311G773i201L865p188e095A862M427a371I0
494a0960D262a886B421M725k021e600n205d579b077a6o299c75e7l385H106N119
510A3225D303d771F944h122O28A349d162H832k734a2715c412A662a0635A508b113
526A4477A161P318C417b207j0244c732F968d290a41D583f11C213b618E232a138
542b433J118k313B552j261Kb1107f999j74E865d728A4456C319i583b253E945i765
559A017K7417i79M63A885h488q470L128E638M63d099B0747C833a830n096n192
574a2118K099A203J0756e153J5A3504F384c320A569a102H92j28O424e818K679
589c139A4935c262m043g60k485k499l905L016J5j357K526A487h831A3824m757
604I067l851F42c798H976B519a0224A1176g682j2274F659i128k160L868A1865
619b762k704D69a2835K001G865e05j760A0423k113f294b590E709R921d605H225
635A1925n861a6903P867M489G407L500f93J40J55l91p11C222J5142h696J360A3594
652C895h991I595g022K734G987f08j0353a902H38a5902a29B410K16f73H414C33
669g73C97d760m655C387P836a07m008k645k534c923C033J859h779c149C032a914
686a2777D149N808Q025E27J868M713c582A048J389O03J0039c178j990D1f746F651
703D187c188B642N535a398n303f06k536C923f132O7G35A23J2231D799A708K710
719D418d001C474Q445B842c889A1175d794m288L734j359R89F320K106N56g53r401
735a0154k590E48L764c16o79H837B096a0284A213a0079P38K912A1627A122R93
750B115J595d013R87D923L683c314E363O859k451e256i19H695n69c28p160C686
767g302j1408d152D221d484E802a747B110a3776G535k990a2960A0308a188k239
781c427A600J5637g241r87F020e873m110A3771l365c216D432R291c405j1028I576
797b605n813J538A2280E79f231F568e429c75A502J2567B146d040A0318J200b932
813b2778C129L687h276F776k587b1786e633A1493b196k2084A3239i097j1076A2031
828A2154a6951a742A7833g655a125B5168A1726a1027b69I584g984b899A7070f516
843h316A9142D630c0960c834A3206a858j9433A6320e372E454K174k783a0617l738
857a4355B797g906j897A7363D934a9485a732E304g492o882D737J8832c297H210
872H640a2237B37J2886L260f268H532N634a6358M794G379h973j1993B1333K064
886B3397f321G665P439a6552P093A3740n312e769G051J0400a516k163A3300a7720
901a5885A5909A403a2649A2204k043a0375L042G186a0578n840G913M57g964I07
916F482c748C488J4106c144p446G368b291m468m196H466f130c036B120K066a0512
932g335F698i397K000F538L325d07l769J315l410j13K842I757B80L889K287a0970
949D030K479f95j4824d183J671E86d103A8771a8506M814H402C960N185f882A562
965h558E726M526a6587b942H675m285a230A0908f24j6580A3716F632a0070b266
980A3447H1f742A788a0584l103B615C07a1140I80a126n160l239L947G440f221
996E79L892k157K471M399m425A23M010b64m521C667a078l466B988a3351c245m842
1012h087L200C935R673a542B552c548m950g36D082i62j414D895N404c389C584
1028G335d324m034A6148a0063K714A0106a2892j425G153K062a6909E951J9047
1041B4998c159A058J480g150m353F795p1f738F514f99l556n709b355K92A2266
1057C402O085I54J836f415k566B181H62e817A1164M289D452c892i42p086A16e456
1074I147o47b110Q54K22k385r506D088L765I52l71Q324C143a0695L800B215d063
1091I92K190p3A050J132i684k4667G064R212b967D247P929a9020Q094Gd806k7445
1107c2251I596M830a3568C079P113a7704O12C366d058l794A2808A949g622A0813
1122f746l802B10J2989B058m69K252j91b0612c678G839B386m74b938a290n88o356
1138h234c001H172N9k602J1436a742A1162k026b304q194e154A1426i848A1618
1153A6097e200p656e282H60a1191d925E799B322d383A689a3567M85A9662D831
1168a6644G885M004a1525A2594n483h898a032A7150E269a2490I162M60a9026i60
1183I279c538l491G511c37m818J925C813a1407f82B504a1336c66A3926o547b665
1199a0061J376o058c724A0734B2a712B366J900f43j4849D822a752j0386G636J1627
1214A9263E053h949G495a5509n915C700J281c901a841H74h886K666A6729j726
1228A5003a4520E358Q385a2058j5135D546a3351n901A4681k236a0889A3886J757
1241A5643G432a1919A5628A275a4175A6444p413a9105f331H957a3019b000m436
1254f436A2848n123N22l605A260n51a6658D077i59A716J0376g028m166E451a491
1270a1766A202K3256b398j97E09a0810m360E28R686B839L43J1017a901r95E025
1286c481j5545I671J1489c039l351a197n616o427D418C02i018F473J082g673a05
1302A4825b313o552A2171n062Q70K255R38G56K026A380L95a2744A0177k299H61
1318B056c534C21L592i550A4399o117H90Q350i621k338M031B418g355D072O964
1333A1036p70g872H444A702a5711P299B1148f986j754B3872a991j6896a400D209
1348b0381A854J8477A757J061J4206b274p910d045C428f14F631o64c435k046A66
1364A304a8211b582d33G90a2684A552F02a3328d483G873c136D520M644m311i85
1380E536i716d071a639E567B677D93j03e329f93j1637B112n98K922K293j593i316
1397e222F289P29n29e186A1065i271b684I064a1020d846A462M385c810A0594f110
1413c287a254A4376c217D240d381b186n849b837D642J936e313m19j344c27A1979
1429g85D06N68a2139C096c476j5653D738O19g378q407A548K745i599C005J908
1444D913m01b897m643J215E375k212J531M205Q196C73d047D731a381k444A0949
1460A421L078b944A0627g754J746a665C267a825A2708B47L696a0088G496e801
1475c471j330c77E314N944A391a929n132G985i705L199G278A010K744J07K704
1490F565a771B874j274M027J201P55k241g259k379L833b211I737a6528f54A4210
1506A0208J70K446b634j700C861p3A240b142A0067m583A51a53j2781e839F813
1522A0288g609I17M782d231o19E771h2C281d840k725H849B643a141D383J465B870
1539C01J251b458F490f126a242D237j411a1726g31k610H933j984f594A4064A095
1555c578I342e08j964b35H409c903H78R250a6319b070A1237Q11h918b666a182
1571a0802J613D021c299G47R308g975L4L494e93j1809c505A200M192I10g893b10
1588i47n521B787D54O355K931A515J513f121I159c603B11O15b000q53j126a246
1605C752a2612G05O511h35o804D681K85e180E824J011a0067L466a637A812h08
1621D939J240k72N904f344G802E04a059j3685L176C072J0079e31o932L347R55
1636c161k577J137a510l286D309j647d376n450D607a487r895e653C007J391a894
1652f744F000h98m571A3110b518j0076E456R747H43L287O473A453O2b135b72m187
1668d459F523L730B942J505Q404h030J98A3812C43a5572A937m31f842D325a301
1684d549E321A348g527l392d613I155b904a04l853k575A806rF38d79r895g88q858
1701i646L130A14O090d067B349e55k266e87A1884E392G26L910o11a3572d076G291
1718G094a8045G454l79a3237D4J0067a1177r508E035g604l693A3765k990f994
1733b391F778a3727L869F124k033i528F420J366a0445B943J9397a5857c783H117
1748b198j0631A1625R6a4767O900A451b313n22E642k309i380b215B433j144a065
1764E781a099E157B385N992f437B359E39L944h156a196D544h869q57D492r39a0049
1781G517b334n080a394I754d054r39E895f956M02K364D494a4929c231F210a191
1797B64J8468e39j593A4725E947e650A2980E577b363A847J089J2862a0112A1344
1812d50F10f518C241a2627e555E352L142f254A635O77d291I828A660b226j1947
1827a4173A0595a0591A799i869H491D092c471H905a338r451G867l249e188J856
1841c332k280E570j384e573a721E53a0912A0447e103n455B01h65q605c033A1196
1857a34j8498D759M22a1514a440F928i833D610K542i999A888N678C589j657O459
1872H391L729b759f91D5h909j554B10c519J692l100D687h390F280a1506d195b85
1889F964d361A1N544M43h537A007h491D910K188B741Q27N286C025C23I5O54g234
1907d862C3O807i638A2159a604k051G159d316p228B733O273b188A3666q24B00
1923F790K066a9713b95H527k963k529a1259a697o289c123d4l482j731o51c26r130
1939i456C186K526K994f468D442a656A889O719r07b394J089H32a643O5F152k427
1955C725O599b233j368a107H265l039G31J7680D80J1224C464d541E709K559a073
1971e137E571A3R152l995d800J488I3J522gC514b351Q68q027A2398C025h442F204
1989A2453b3867G854l076a339E934O106c602q411C058L45b081n85E199B221h461
2005a733A756h083A0351k14b239C654O514d329n01a326G769i583D301L279a173
2021g390F315K199A01d07q060k68F643n31A945b316A2454c973q129I26i236D974
2038a3298D060j814a1015D379A955J789J379A864h227
##PAGE= T1=9.5e-005
##FIRST=     0,             0,               0,               0
##DATA TABLE= (T2++(R..R)), PROFILE
0@@@@@@@@@@@@@@@aA@@A%@a@@@@AaBbCdDgIa1A3a6B0b3B9c3D0d8E7f6G7h9A04
50a17A35a51A74a96B19b46B75c05C37c74D13d52D91e28E59e70E24o4J0550A288
71D4M520J1595a3014B244e674A1922E63M125c714I061C702K480g850G426i138
87a894D395g666O42C936F30L357i568A384g395B036R587g234I358e240A755e00
104H029g455a866k948F281A091A9a143F88K019K664a141k693A2150b226r638g43
121a25B966c015C063i445K93F662A43c839l640J867A153g272n806dD298f457J483
138d974G066h474K817B10K24a15m016a469r382A366K313f51j875A6554g018a31
155A540M556c931a557H95K613b593C430a955L78d71j0q25j0743K336D786e66r77
172a543A657F91P48J19f596j3893d093H248H15a5060C042c244C825K86b146A1704
189E734e343B478O63e270E623N856A146N278g243E53d128B856J281c821m176b084
206C011I96f654E781A710d247J094A330f873L015H144a687I775a311G188a205
222b769E567d537m05A0422b280D412n54J427g068J504A2723B770b016A997q11
237A186Q634C926L320a236n133G92J3751d767p578A1082e924C210J378C97d551
253D216A289M8M778g725l11H254B778a4977P044L000A0005i08q086D391f718K639
269d079J254n707C978b849D414C94a3612f735E124d240B324J853a910q523A5790
285E999d880D172J930A635i670A2791e551o574A0473G31a620D980M38a1298n340
300a6638F81M239Q155m324e57k676A717J704j083b284E929E12d384l449L542F503
317A170i84m64N43I94O391k937b208A890P351m039h275L278G284d39ql697j037
334e181a200C648e630m365B130Q970a767N45p42j0878j070M890k822D008a562
350b145j1789b559K74l05C303J5263a002A857P96f017b650A490N383r01b713o45
366c358H77J7005a987F948c259F620a501j559n121K993a661n41E793j333A377
382H242g940K543J484J473B852b935E479j152e321K380A157J391L095c435p11
397d146A673g629A1544e136A551h276D871e031o189a976A666h105A769g372K848
412d524k171A606M97e849C152K698d155A0838l13b255i2n612A271b421k92J148
428a565K28A0507m508E46d984j621A3688m404a1599K406H152I73J87N389c396
444a394j30F61c287I810K790a4434e967A0779D661a9238B773K195A019e375F706
460d786e38F317a1871b624k229Q95M91n089A1936f233P55I291D049a3031c159
476h811B643A57J3059D88h7D292O28B002f599a14k597F207M589r60b0104a937
493c44D93b174m4J078j8606d699G678d857a15A4389d825j0823D387L522a2585
509E867k459r16b781h44H523a1148N55D465a2659p04F394N193h279c061G678b201
526e004o93m280G62K467d669m604I685c888j728A0896C597f93K01j1350C010a3444
543A279a598p62L51C059B72Q204d014G521J95G23O798B159a6616C748c545D162
560I90Q1a902n164C014N668A338e792E049a503p241B242Q077i698b141a042n226
576f268j0036A809H54g146D506A155a6918h006A7455A719a5846A6818b284n399
590g683I015c13q4l99A0087c353G35J2294B209d27E203A102O220a3796H248L310
606A1558f560D737R83j550N890L330b510B685d437G105a1022b093D404N584a4364
622F407B742a8855h436E866g408j283I260B683A224P944B830A192D76c253k962
637f215q715F782N805a0666E436L150B886d936A505L733a1216a528n69A460b611
653d745J239l090B972I10a0906B063N440a373H910g782n688A099H5g690b893j526
669d419a929A642e824n137c624F243A479a473E156K943B226O044g06A78h734C067
686C86a2399A355b199k689a191H46a806j552A497a723k175F385b669a093K50k597
702c440B015I9i58j25A591J180j107N64i076l206a688j75C033N748A763q1L138
719D820L794a5934g875G456a2836C623a911p917I31F0J3751e218A1211j579c084
735A3840g73q16q462M779A200c782B922b939B205d808C997K352B427a2392A3195
751I017b213M96G813c571D226L910k853a378E65J2798i343b600r01O31l448A2557
768F210a1787A3553D134a2557a94A5622F58b072A6432l540a2942c849G418A45
783a568B443P550C564L859A470a8058e2l554q22j187G302a909G863c853F88N331
799F019f24E875K917c468n786B651a5406J89A9049B658D91K71b079A043J896j346
815A593L71b876l752A2751a6699d334A2598e010r471a479E310A391e692I608h573
831d424H868l506i870M282H694f272D489J1548d732j543E923B14b845B096J2873
846A4969a1448A128P041l751a5747B933J853h350f42A5592e632C960J501j809
860C652j198M105B285p00i160B643O871a6538M653E518d151r626A4444e449n944
875a1393A381K460i752d382I184f039q277A646K972b751i41I368a9r538I507d029
892f059H784O972a3504E084P490a3906e649B0258d255k899B818J0046a9458F885
907B1439c229p478D231R70a9956A0605a328J4k49A2901A851g581H037b835m307
922g142c59F443a3191j742B889R168c0530C502p44b521F11M879b675q151A4175
938C366A456P47J1652a4348M264E524g658J697C356j665e490F484J0632G487e334
954C575b278l664G188k54b076n98G339K50a2633I89d02l795H058l068a0164h87
971B1807d524o83B7725I66a4681c073p70a833p700A8320m725a1691G818B073h959
987A1564E9c963l49D148k007d41G773j594d638o904F914a034m092H983a0382a090
1004d776A913K211a4881B100p96n30M461H99a5982d665A2039b904q854F284f613
1020e170D320b334r070N401E764k130e793G960A842e239o46D044J709b559G807
1036e097j5179b272A8817i731L355H969a822j408m05A4170a1505A1915E568a9446
1051g8A2834e723K368I721l295a0703C479L27a6864B897f127D365Q80a1q671B6
1068a3946N859G912B814L207a9403D652a1160M867A2076A393b30k957q610L22
1082a1475E010f562A181J6317D611b138b37B436a3842e430A241Q387j135a0094
1097B746h392a638E581a3503b470A8096m030b0491A250f702q6F414M935e302H58
1113B2423d928m105D778N75h212A442J3200e799A32J1529a0157q417b934k068
1127e002C562K379B519L824j143j311c223a408C095r46a224n233C473d977b291
1143c525A7089c594o349A0277j112c292G119C088L734l64M553A723c699E201M971
1158A0172a5437H846k641b1470A543M77c39j1693a314n634J814C82J4733a292
1173a233B9259G654b1622G593j866a2274C012L431e334A846K339f307J244F494
1188G242f821B705N887Q011g305i65r776k873b209A1347B157c356D459r68a4037
1204g804A5015i116A552K944i899L991K799A871f402J66I053f367p925D186A968
1220d788j1661A2271a302B151J0462b797q955E256J0388a2932A527N250g320J271
1234f049E933B861b579O27G449a5700e642B4809B514f412F235a234j1337B35R558
1249I793A543R14J2952c733H321a1104d544l293p612G753K040a1105E96J98f065
1265f091a721n55j995G520B323h345L741o133o250C573N849j960e687a020A2231
1281e351F005K93k773j518H12d599m84B815O849m50l026k545Q428e646E950M655
1297A0605a1862c419E426d22l70B322J502c489A2644J656C950c941C47Q793A482
1313b451j847J363C582a935l281A2283e409b242D75h122I51c439J707l685H016
1329H954B94R947C269A541P623C501H98K201L955H35i993b32p35j6167i99D78
1346d102J88I482C469a2876a814B146e552B683J4934b827A45J3126g217A24R408
1361I532A608d364G864J501A086R08l91d055j87B070L448b010E028j364h282K198
1377f084C11M791c125F444A828q18e707o17b381E669b0313A492O554J184o90j218
1393G322h154a505A0417D948f647H559B631m10g124G310i293c072G805h82m512
1408e394F692j286a3121d46A917i561A618J0354g930n56c330E610J37A102Q6c287
1425c179a015l52j256a007O7p555L166A575h806a370D354b754j132A1244f800
1441a181j782j920j2524A332c397H886b70n937l452K315B994b151M43C07J0305
1456A0612d676A191M051c762f42c01q51q971L178b740a343j1519D499b784F270
1472F711c825B294c623H592b366E045k045Q758h421p26D016A448J603j283K932
1487D700f321J695E127c479C750L728c238l388e51A2406a032A958Q629C012A69
1503e559J263j913A2088B479c346A140J1387h870A13K423f602l15H63O618C357
1519G250a51n853B429G27a372o269E702k159O473L903D89h979A537J1131a391
1535d113A900Q236m581b21C323M334d143C47f7k146h76l564J218r602A896d57
1552f332A2029C50N783a8000C99J0385f141I413e474m12a301G197e158l019K357
1567e820J41o925G123b069o26o038a839C213a1447A0799h1j309F18J3368a4189
1583h114F529a2875e273C390L563e734l264F125f152c013h65C839B15a6179N511
1598a0668L848j63k464A5807A553J3321c413D119g579f96A147L93g754E896O482
1613A2378D773A459E52i431a625H590i503L793I678d111m882a907D728d681k474
1628g155F671f670K061F25L993e430I735d596a415Q4G72J0190I72e996j0238B043
1645h465b987E197j666L300N987A407M042f088C883e517J71a757H361f736J037
1660e699D917a7175D041J2228d365D704a755c63k0122P672b270n09m116E232e796
1676a4623A1026j986a3202H125a785k279A3330N17a441j1043F277e196d90B469
1691B186P7P7L340A097h925A0890a814n433a071B76b775j2545F728L653B103C09
1708A5334h695H82P028c078n829b945A0337c106B490R930b984q483E392N796a1285
1724D637Q516e380f89C584e410j34B732R071e491a465A3620E932e603F99K050
1739B749i854E732J7149g559l227A6887b064B031G23N709h947K191A5007E263
1754a2402A7950b554l665G8N722e406E059A961O830A360e243G140a8878I068j609
1769G459B707c873I616b23F337P045D463j02A298N859o22a1814E748Q00d634n075
1785i709A4374d73j7252A6936o775f846A0234a708m21A6059C396r90a2137a515
1800C392a1420e302H005a2850J064G272a760m194A0115A327h920D587L103h844
1815f577A5499b048m731A9182a339r852C328M64b403l740a836B370f576I46b527
1831h596A6537G69P306N298n157j476A4e388F161P32J489b916B301J836a0999
1847A478D02i274A0465C551b929n190I363A811g337A2101n741f383E04M104a4525
1863g953A4568n911f274E860e841m500b893H842B41g731j20k336n127B45d022
1879B227J175j27b868C60i345D637a280l545E421d534L33j777Q33N3k69l424G029
1897a967I92b027l380J722a325A208i955C853a0234j237B798b606e1p001C214
1913A569J478L604M751c501n184a899j3569A0828c294H293A238d712A183i056
1928a538B250d420a155E097C86K482A69f066a367n670L381D967L040J2076h042
1944A3083B09a4526a126l676l484J128E510Q372o81B868e535H797a0007o981A2063
1960A3885a1399F759a917a6H69c975C611a940m013F488i577E648a56C872G2J120
1976A192c570a783B516M329b988k896A0269j311e711J822A0012h614B34b665o466
1991i131B040m52j52g581A0205b553G64L944j455K929A469L222e638m14A629b366
2008a455l194B135h753l641A3493D023e304F875j344a715m440D569a0892m570
2022a5462G620O40a0349A1697E502k662J036L74A456c028A2091n753f14G212l247
2037C965b387B081O740B297d165n592a275a66r334A2068
##PAGE= T1=9.5e-005
##FIRST=     0,             0,               0,               0
##DATA TABLE= (T2++(I..I)), PROFILE
0@@@@@@@@@@@@@@aAa@@aAa%@@@@@@aBaBcCbEeFfHhA2a3A5a7B1b4B8c3C7d3D8e6
54F4g1H0i1A02a16A32a48A70a95B32b85C82f51E771g122h49H336k800Q267E613
75f381A835C63R315a3467A34f78k463R53A1055e362k234D281h899c4D506a463
92A0065J196e898b475j1243A3348b149B0182E996b826o263A0826l887k818f941
107b946l883G194L1d24A403M67A19d082C418K622h591C00i660K891d1E332b05
125a7681A0014k279b0113I400A02O804e856I255g978a518k997G063A962e307j78
140e485o163D961g619L716P7A529J30b364C263a4260d311F892a0837B587c259
156b817A587O231c037m416L660A943A33h27j1888M520K012n30p545a087D218A181
173A617a834C072K773D07d639c10l30A839g761L822a262o15H15i979e39H56L582
190D438G20g88H518D27L800A489M004d80j874A0282B309a949F157R36C81K73a0244
208F966j662a562k132L9A657b759D51K844d241k745m34I779d289a663H564b474
225d607O51p16o510j5B21M676a026k708k896b333c8B997e233A909g4D164a3953
243A2602f884b805D073a658C677M288C535A085P36Q705a9n800f43l787k772c210
260G859b219F853M078i199l273a822o530C292a61l665A179c16F880O696F21a0692
277B087g929A639R700c298m901B596c366m088p89G481c266k974A0605A152e849
293F979L702i146c990Q21D617k150C52J2204A826L355p83e698F450o20a225D540
310B250f386a874A0254i568L233i43l001B91K278b837k522B846a0729a548l086
325d634C323a066m415A3796C22e110J863I086a0996a196A1299b0570A253f646
340F125d91j1751e652m820B717a2065g19A5217m430k930i191L787k569A240N254
355F494b618m383c097n56p056G09g610b347A401g951F134L566B941m9H16Q937
371I753i723d023a230M58k401k278C365h552D106O169d083j695b123n096a019
387a567j690J62I062P849a669l571H981a184o116B826N33j100e205l447C026d60
404G331a269F96P672f999k476G900e60j5568B191P223c697C408d17p464E978h189
421A852J3232F88K087o68a446k728I965a3688b840M97i0H055K768j331a3311F
438A233K922j834N474k954a0752d146I497a909j484E067A182M686j047a1967j713
453a3680G789A703J228e339A3996B028i416H397c013A000L416j110d227E109l36
468D773d267k778E972d982o366C889N693H85J860J463J025j294b061B030b98m622
484d920a644A2522a3529B879b079o503K08A1907c052n169A1253g01G48R525B740
500g198E136p67f6j7927h046A0198a1506D462Q761b504A1694l579c41p781D58
516A1550a0935M102A6318D061a082E085f744j277G559b80G353a2154H409k580
530E829a978j3041d652m485J771A2574d804B983R633B092a4314N322b360J135
544a225E62P748j754a3068L042C044g650H658L32K812B751h293A4027C682a4611
560H547d018A860a0983B699a167b76D665a5250J713D495L50a5349c249C554A689
576E64Q02L60b0780e087B516h718A380f148j563b994F159e407l10I019k088B101
593A0315M805p066i541C481o14c333o41A4711a1940A4037h073k32L540K308F335
609h396k742A471M819g114a742G313f392l174E059l84L522e335A1265h783J556
624g227C070J385h695l680A042a3124C568R678a5494f261A615C11b792A0504f5
640b247D366a179r966h81B060b170n773b665B610b011Q97D651g958a44F211H97
657h92A4923f806A123J625a0660E04M551O263A195Q21K836m41i359C230c334H821
674E730j720d047E710B754h202A2304n126g756c362B446a996F000N89a3119C151
690a2584A763J130e860o52A1824e580F926j859A128D89d262a73r064b271C928
706G149A680M436b921m316b355A1732H05K872J2882p447g374D970A268N299j342
721E225j450h891A617e279C101j166M042A651a1885A168K674b914f6l208j718
736d992B060f546C376e23k540C487A020h704B749J979A723g65G962g348P57C085
753A634a674l906D054e429b345f9F36f134a767A908I53Q155a2609A155g594A0379
770G341c693J832I757C753a9300E518b164q649f90A347a0809e233H42L607b0277
786B226L8a3872i84j813A457a4498E568M657b4031i770I103k720q86J1297b51
802A32J6157a696o401a838D763M575e127p656e32j026m514I166K180C38a6A6531
819g06r133H831m142k291f896B102e645k511E714F54a7536d048D402g899a485
835B003a2794M395A4808F223a4316A3796B035a9765A001M517a5273O544A1277
849d026i65A033M962c47j0139A0332c106j9310R583e113O67p936A1371a0777J603
864i174H542l722a2216M361G302c586n552c661A358L386d727E696h581J332C601
880C206c589n593E119c004B03J1013e818r360A6926a307j2525E331R982a1746
895g734A8224i499K942B0002i454o28G875Q080h533j284A8115e482j4447G740
910A3519a2523e691A6002b1849g993A2068i725b14A0966m330e431E269G46b730
925b0920E176a0007E222J1685n381a3610f116F517f79j3906F389K006a5232H359
940A0576d827l594A5427c071q819A2082K770f546A465R994A70a2818F200b097
955b0932H199J477b0487O110F549H74a1042B45J082a31I593c958q536M678A6798
971D691h356F944P510a5806e270E518e009l112G733O117g819l821E921a4602M328
986a0274A9264a528r012F996C188h761E977E15a2895A3440o490a458q672E795
1001e530G214b97H535C122m12J312K798h805j64a177l17o214I8b209b52m07G764
1019a2061F88J0802h927i12B648O81h016G00f870R27o036B094r89g493I333j956
1035G377i830i98I785f885r366G317a212k071G360f638r492A0875i518K569B259
1051I173c034B81L772h663m336E700L379a124j480A4732n732a8450A660c235m51
1066c686G103B690P187b05q692A0052a8791A596N494C206J620a103m162D641i34
1082A157J0897B078J823K579B966f613F588f97m839F086P130M001E073N034a0851
1098E204k86G49h582I985P57a5939d18B42a0952f56F390B131J743J806a1592m840
1114a6432d765j734C46O999N006l829g251D5M378g596a282E221N01a2m789b210
1131f177H175A049O233k439L898d933B021O917g063H73a0283H072b710j1042A5866
1147I814b558R15H819N741B695N015J185d482n71A4496e109O93A4518g298c151
1163I896a709j8686C512P92h947l44A5129c302B874J193i593d747C725L182g911
1179a3380G810b367j0178F190K259a7289A520m46i003E538Q346A875h616c826
1194D962a3190O571L5b97n230F391d733j4468h532b39G98a480H603e48j6969a829
1211D538a2238e182A2353C966a6415A6645l862a2941F5J3725a841b84I183c007
1226h823C379A351a1244j205A5565a024j5166I801B007b2481G166J2382c690j4826
1240a8516A1581L064e869C993a414j0427b630H015B012a1519d619a999j4827G646
1255A3420C140h102D003M932i305B833e643j33b88D447O954i432D426A998b136
1271B995K881b209C223J0534r22e205k993G171f561a355A6911G066e421D93K947
1286C440g144F863R781b517E28R936b773j4993a318E852h97j5053F037j264a0291
1302D469J473c981D840L653a1226D060O569f105o26c01m767D252a373A3511I2
1318B95g642b037I732a72C251e751G635e499O02D130k003f839H510k539d964A368
1335a374p532A5710B982j310K583J544h092D148R434A600a3414G603e146r86f60
1351a619N08C775N104B52O49c961I97h98E817f354K21A4621m204f990m787B45
1368A0797B808K784P147a839l464n921B811J703A044K280c76C038a1666I65g658
1384d157A0808k596j572g82E716a5040O671b389B478i092A1701m99C335L125A597
1400f741l619B768d164J887A2454n814c193a387D911i928C86c964d63A687O060
1415G747M675A203P818F8h693L740E822i691c833C529e68o09k38B184F39h467
1432E888c547A759g293J176G889A917a621I23O05i465C004J800J593d624H868
1448B180M25J4708o197c576D03J1049A652c376A698a0078H393B650J1345F001
1463G295j14c074F589g347F081c032n431b267E190G65K784j453a1241b275n438
1478g713I70L896A648J1c531j69G070a1958K543A2199e032K394A1521j709e908
1494b0C93J2059C792e2A005h140C071Q336c636m850A3211b814o544D700r81c677
1511D203J152a623A675K042J8622b440j700j884r009n990B331g900k909A2110
1526E637A364a0979M105D069a0101b68C677N538O324j384g363m424j31A697b280
1542b794D453c38j3005p45a39k399k01G953h196H712A439a0562p319E640k035
1557C605j280e776K851k0494e064A4013E101a514n751A5047b1614c946G541g285
1572c030A0699a2441N74d375A784a3126a090E627j432e185B685N741k960j805
1586C661J812f642h74j098k858B095b421j1789a179I40L541P39c928B056G64b81
1603I915c966d88q168E777F45A40L022e608C826i558d388H761J588H5J771c3j3872
1620a3905A647J0132h766a332A2779i856M717C059J295J197B610O451d356j227
1634e583B645b436F045A068d181p112F817O6I41B28J6079D368H35h316E139L24
1650E463b835g57F091k14a4189D492g309c87F199M709C968e559D783L666a2871
1666E113J0436i562F119k952g827K318I462a1179l322A0089B953i09I050A571
1681I69e647k198a881m579D106b449l361D969P752c117B590O804B117a0682E055
1697c050F321e400J442H258g71F416N506f35C182jg263K777l876c652r139D727
1714D473A274K467a1201F373a1554E52J1078d028A681J2527a3329d019k05A53
1729b1592B42R227a6474b520A400Q092h544F21Q940i804d466H392G64a305F681
1745A218i370D126a911q255A5094E118b957r409G012j508f929O90A114h329j466
1760i795A3344o611i364b517l393C056h36E216k305a1718k257A2306a9437g971
1775D823b077A014P269L048g311A421e548p347G119h299b290j2812J224A857b606
1791E64N206A458d513E521b405o573J062I253b2290C397O197i300L285a36B174
1807a3674A5263e286k108b646A748a672n60A5009F02h064A681L009c304A344P994
1822I338b179E547b582N80j4438b830A4808d326m847E418J1131B464R605e708
1837I123h473B28c18q637L28I380C732a0931C662j681h799C059j147b771a355
1853G525A472a2826c89a3o127o89G258c970j545G196a6512f498b101A3594c643
1869F379N368h454B689K169f186G125F97L503L257B503J519A051a230H520D080
1885b146m04e39k050m487a51I347C087g131C241P28e093J971E139e77G957j606
1901F351k704e358F13c316C499O14A941G56h39D854b058D169i859B24a7871d195
1918D576c029L19A1315G90f749a939A006e189C292O001g752J975G130a859k551
1933d410E569e986k342A713L229Q019E974K803Q197a980F067r42N615C990a906
1949A1232h298c709a127j455I962k71h64E821a035j1778c42G851c201A583g293
1965a821F859h123B645J0349g499k89H946g03F477f121A1178B75d029B784h879
1981a1798L918a982R79A4790b05l823F621A882a6810M081A0765C258a834C245
1996e664b561J123o910m239a537E325M76a2147F71P497e924B71c623Q44q290b279
2013G398l037P28j203c115k370B068c947k605D651L221f941a176B671p54K241
2028D158j371b603j2139b273f10G731b0949C036M941h158B116K1097g687A0280
2043d662a034l600l89C081
##PAGE= T1=0.000114
##FIRST=     0,             0,               0,               0
##DATA TABLE= (T2++(R..R)), PROFILE
0@@@@@@@@@@@@@@@@aAaBcDeEfGiA0a0A5a6B0b1B4b8C2c6D2d7E3f0F5g3H3i2A03
46a15A26a39A54a71A89b06B29b53B78c08C40c76D19d67E25e93F77g85I35a165
67A606b564C149l47Q417a7217A318P306l832A771M94e57l096j487L26E864K165
83H029h38A202P962B364L189e146C956a4404b924m718K942H014P927b284j1664
98a3948b778E900f274A1792i196o200E251N644a2071C031L765K851K298b964E976
114b248a009D261a1465c814F248a745D475h089E343e990k800C014a1287c485j616
129e101E996n25d216F972a86o505i23j0870B524K329h683D309j197A02f238b836
146f323D688R301a0273l025D020c326l680I404m48c054D784k210d753E452j199
161D253g809E7R65N32d170B298J40J0613a0301A978N926C140c907F722L48B861
178D14K832e479A2548e932I58a72l67A2106m611L883a367C610M067a0489J558
193h931F144a7259A5067f627C567A535L015B230a682D564A053b714J289C43h61
209C827C57O182a277k185B230b617A305N653h439h31A032i369b609B766k69J729
225D226M050k182a2252N263D946d796j475A2488a030j2671E381h997j0477A0994
240c320e50I445D5i791C225c034j0172I459B029N474l400P33b349A6125E065i90
257g574k428B080a737B092J473k11f58o509K096C482q94e79j642A0218d752D758
274A893J2651A809d245F172k874i74E238L026K993b198I206i343q49K204C214
290A3435c799n61A1284B670b573r27A649b911A123l72L87P319f195B960q58e919
307E319a15k0358R270a09A5854e289L76A1128d515I2e373a655C369K572K665b958
324F945a409d70F20b723n13A05e109H202F1a698r75E838a950b98l096B111R726
341A1837f128E611c704J324o170A1254i685A1077l759g155K574B10f295C553a0342
357a142l349n879I555g702J331r49F168B087L622P982C420R283I96Q817f039G244
374g18p510K942r18e61j0764L664L751a811H816c41B300f584c148c53m873I759
391f807I596A347b414n58m557I03N623k650M33P194e924J66B414r1c785A173Q846
408A0019e38j523h20C974L278h631b299D811h050B0805a56j1238A0404l108c642
424C089B61e825E523k681N763e67n294B538o17f211I975o75K72d461C71d201A184
442A836N406d332A804K325e443p719D534d017n283A8292E614a6012B292c334k556
457e890n854F032j80i64D65M830b561j805B340a922p022a214A2586a673A533P046
473H579a274r019D464M901a55n721A1320F8i821E07c793D337J62a657D731a426
490e583C9a4724b279j04j244k221H997k968a6259A6215E832i330A8921n982d669
506D590K153b78l418a66A1823d972h57H751a0246j036C718e220j2053D66J5095
521A5561a5010b646q291a376j0165e391A514c111A0064N55D112f549A0180A813
536D638a885d87o822A7060B287G33h570G904A896a28E801n7e320H30b027d32p872
553h304I780K165b586E596g131j5354i394C599N62b473I390L390k75i919E846
569A29a1963G879B036b825o7D037b764b55n400E364f48p213A371F38d588Q18A0343
587e353C47J6250a2731B615F50a4899F946b139k414l56a781n462A2563A370j08
602A262R573e679B949i729i57E477d867a081F183h351A376d087G227g251C532
618b236q613I237a2528D396K49a959F143d52j491a21C498J0574D564h333h93H021
635A0791c171r20k833I526C16R487a0774d085J572A2456a881l746H872B115L768
650E883b09I113l530H95d909J963q825A428d100C502J7112g764m589a081p50q70
666b701l533A0371J1289b14A6967E118j63A556b240A5101C877J513d158A94i49
682c365a468B530j03e702A2015E340i741c147B639c231g78A8117a0472b268A0832
698B356L206b176H20e222A0422a299k642C678O885f604g41H023g85l260A2330
714B906a006l425C415a355D004i90k845A760D23d855k568F270a508j241J236H147
731C094J0681d7F071a7451A1467g782I509J289e983p686D692J1765A064B64j00
746A64c276C751D84b179F469B052R120a2739d337E436e159A6631p384c972C627
762f048b020D419L199a7936B401Q426l405a203A2642a2114a259F370a671l001
776d672D671P157f179q789A2655D699a2485b211p595G932i221c727r48r05D450
792b0868e053e0B0113f84j7760C639P296b796d51A1215f69G41R030a0644J183
807i461I574B811J404k023O55e517m518k566B145h478H166J0785B702a398A0704
823f99k2826B051P279b105f85G110a093n374H050l455a8675C579J1426a1214D269
839A4593b530n094F67d207k656A481J1133j397a4277c727C325D86J212J1541f128
855I197N80a0531n232a226l785j533C197J4925g673m210a808n24j2262N951A5149
871f183G455K609h15n937n392c221l654c69A3090D392a2893E835B428a5139I59
887D802a5434k04A0454l292a6746E236J0233b3522D624R701a301k094j081l19
901d795C599e666A8740b74B941K0688D321b3373A1142k069i606B843J0076E520
916A471R462D620h0G915R429g966m941A4924A746a5827G790R397a0113M191A4351
932A4668f649B348J3325a892o240A0635b7186d568B0536b494o593D448J4076b350
947i650G257J413b1595H788J489a4630d633A5816i340J624B2199D215a2935B547
962C134a2378E35J3144A289c647E515E24a3491E646Q777a0160K862E948g419m501
977a1920A8040f472k583E722k05a1359j058e19n633m351G206D96J49K377J2747
992A5769C697N603j799e79o910A0893c5j1480A3066C812d288n40J335E701f019
1008A568N961a909l824B120a866D950J428j704c915J784I866b440m840I038a235
1024a2209E948Q050E703f27A490b661o939B35c950l739A1870c234p76R93F559
1040A674g09A0327k365e349B578L610f990r392H663c879I139C852A266K734P08
1055D708a069q019A937I06b658H626a535E284G2a433p588L216F26R673a2369B308
1072F718d917l666B964i326I317l532j051K365b799m676a775l790q665A5148E075
1088A1038j347k494a4642A104a790A302N227f163G540e889A852O513A615e949
1103H289A222a194G002e152E648g219E454d187a968F530J619e647m385D504a0135
1119C898J6656o336a738f1k104q207d458K108G432b464E411A514g148K057b422
1135c681P28G587C430o32j243r1e391A3415g585A4215E881f83I862a1048j081
1150a2129e326j575F301g03E570e426I052B591a7482b771A1935d926E88J7159
1164A7747a804A008b0694A746a2660N181I759f59l809I02O380f56C544E81b117
1180e075E37b80j6927d028J775l32i30A5176B999d102H506J0627d676A0067j420
1195H647i524D930h98o042o7F866j450A902g720a554D708L210B699K216L694F48
1212A752g182m915H038b715k022n19E218a4004L217A0047D918a4280H836L99b688
1228d908D165a865C612P353m829a0462c805D818e019o632A5346d150r576A5670
1243A0236g63A1303m840e695b485B389J435h237A477P156c913m220a044B908a55
1259B649H53a640k370B331a0442N057A968J2623D063d883B0743A869b2699c617
1274h253o075E559B722h277c168A0569a3670g54A3324m726f952D757Q061d031
1289a288C174b99j36D359j676a1952b911F636g333b192k626F677A268L710E7d031
1306a5837I049E89a2052A7887C095a93B295J09a3358a695A0042C438N251i94C574
1322h01n658A2682A658a2595d772I277h213L691H15a2152I384B506e229E817k718
1337C099R605i77j4431E175f867J88B175c809A1591e633B087f126D153J660a496
1353i598O31C397O77h597P56A888g944J047E556d225c36n716B708e222C586c250
1370c129F926Q474D969c630c81A141g326J604K550D584b947G210a771l918A5523
1386H371P657C526a533B132P072C663e18p044A098J2791m274a360C96J255g964
1402g279A1212c878j2918A0580C936a1652N033A0825d53j0031c47G188P548D360
1417C699d303G157p07d999n653a782C553e19j1550e439l656c251A2136j93A331
1433D822a6338A940e467h31C269L117k85A029g330b137j55m108c152F24K32d813
1450G23c351a531q30C370K61a2408b847f43k619l635E112i665c149E26L478j987
1466B017O646j920a0166n46c195j324A7158a40E14J657N421b234i42B597Q19O394
1482I810l516N463B044P505j313a1643b7n721A2121C672H96J1227c320k58D449
1498E385h123c229E174k058P536a961j1987A2221n066c403A60J0827A222f33k310
1513b943m264C925A411D22d282f77D283e423j182a397E121a086F620N613b456
1529b469E787d544k322O33D76O895d011a873p881B940e108o46m811a511c79j0369
1545a0748h59C343a460O71C811l3j749b678B778f88A876J0557B302J699g729E310
1562h894F444J4306C338a0852C133b458A1557g254D506a1967c248F096a298G23
1577a757I87a3475F9J7655eq943B438N933M49l71g149B714L1J774g84l931C093
1595A077c865a200j3742b956j986D572b381a041l281Ok999D410J262J23L01b043
1612g625A150a579n851A859J1529e350A279a3344f557A0606e13k734l997J493
1626e751D391F42J0791n070a1852G002B817J0577j601c846F686a3626e196C090
1641f48C86b492E346b581I801a204q00m58j551B562O96A547K0848D873b043C09
1658i059l621C949E7f949b143I189d004l650E040M147e575b020B690a72l698A2884
1675G585e819G343a858q645A275M027o27b825a120A666e625E31d494F978f49m03
1691a052I37b0271b843A506e502k006B255f659K665G783C776c872B138M209c811
1707H508R423H95e752D391j559G97i808F147g851p739H750k786a3222n121b235
1723a0173j381A6922F528b4618E623M754a4646c177A7031a0037d525A4741m369
1736A0372b5006e600A8710a1748M100I832a0825l237F786C046a1015h05E324b446
1751c828E879D49a1977E307N261a0022a907A2573e17p042o94B907i348I082j56
1766H926A069J804L598p60i571c793B582B04a0877B970c262l261B184O851e376
1782d011I696c413F275P8j91d448f12A5362a58j3333D398B79M277A329Q976A705
1799C059J8584f779C681P652a0875i21A401M282c493C295P087j972l539J694g645
1815h333D5M380A269a703o64J169k957a658B209h277m205C489c739C682g676j285
1831h961H95N493e453J356I759c567L65G739a4799a792l929H907d949q651G469
1847a32E442B168K075b816C975e281b145A6899D98a3935f017C766a93B068H84
1863a6025P412E218a0039K643F460j296M828m944a4429A368d910K320q38H78K352
1878C230K938e905a639A3096D504c603A1688a633C08g04j020I413f698A5893E616
1894D790g609B1197H457G40J0444a941p826K295f31r576b190o404l482A1646a482
1910A8423g047A218c43n777h89A2639B396C97K646f78j1261G0L211j081P153b438
1927e716Q19j857J983D37J651J1777E42L846b790I44c241l163b381r73a316I911
1944a4772a73A594P707d685a845A8378a146A873q48J2422g329C987d026k43l892
1959h161a509C342L940P847i629L428A468d776F617a64A9588D99b495B1981e506
1975e134f0j740j6476B416A11R57i8I423R38c186n428B710a744B56J4349e742
1992i052G397J390f623D217J1669e863B368A63e350m505b829B851a4407J653A2168
2008a5531f20G8f674m160L613E023a255D530a1306J874E947I86Q06a26p920C013
2025g028C573L677g7j6867f454I251f403M86I683a680q40A1288i484I048c332
2041A215a2824f380G926J138a877l341
2047e218
##PAGE= T1=0.000114
##FIRST=     0,             0,               0,               0
##DATA TABLE= (T2++(I..I)), PROFILE
0@@@@@@@@@@@@@@@aA@AaDdEeFfHiA0a2A3a6A8b2B5b7C1c4C9d4D9e5F3g1G8h6I4
47a06A18a30A44a59A77a96B16b40B65b98C32c72D19d78E49f43G70i58A283a987
68D702c820R8J499b42B82i47b62B478a7498E936M954e391C757d859K52A676L812
85E488b589E768i900P00a741f52A422c370J003j826B221c60D672e843K220D525
102a534n847g33m336a056o357d1p043k61E032n14j725i20B563b2868D254O630
118A0884f872r74l34A013a98D280b383k917A3034B110e106k162A4435D406a3927
134B069i48m751B809p31e206B755A267g174I417A015a2221A1J2508a201j077p826
150a0104a097B274c425J172m343A0485A91O868b742o458J325L549J848C56b821
166B176j058P586h443A951d59C772C94Q509L290h287E83L817M273e408a547f93
183D93J335d217p215c458B731h715a607a16k978n352A0158c979m359m90b883B281
200E055a025B617M273N720F008L9a243I690i13B490k15a0578B730q76a4116F496
217A6749a5635C319i814a636n075G453b119D538J113d577G39J1196a491F099B463
233f082M27B308J3378a1595K379B145J537A47K876e900K383p19J342A039B69g974
250a1962d268J261B927N875A157B46a4182a021C690d892E008F38J1651e877b889
266b775p514F510c247A448c810B678O681g013K160a949H634m315a649E929J793
281G722j13a4349f829J055E337a2356F106k634K891O420i455C492O473B145J168
296C313e054k743D613g560m24A0J954L056J0525d129k932A267k16L217B006J006
312C012a6293d531G551d872F489c785k663d7q400B728m19e662D79b059A044a113
329A935J0125c933J538H710A99a2709a356C611J379J756B278c874a615B938d199
345A0391L817d854j594C748r38H20L920J67M078a7164P827b131A693M230d085
361A30R718b6l92A2432b749J62B138L224K036c291C506J1014b887D343f634B956
378a079D473B146e897B405F07a953H43b927n970c829B237K087A986L864g95p750
394h545R60B972R777D335h89A2319b315N17r224A1651C663a181A8865B508c653
410a687G289c806C744K164K263A001a0892b148j788A428J4462E003g945m24F910
426i37F863B193a4151c403F691B232J533h7A5157g723o256A9858D348e501k777
441h278H836a0204J884A3299d125b022B412J760e872A4960n935a523j3049e388
456B900b863m560D179c279B449f252r182a242D784K754B251c04A840H99B7O944
472F971I02a3468K920C212d638a015f6k543D192a2673A5276B682d403j17a343
488f815F592j789a2524C030R326g939e31D78M672c049F634n56j071H21J0650h961
505b4251c347I43g031a251G739d021l498A2106e299E122e570p293b326B951P434
520A0385b569K75K50r906J514D361b52n422b441A2221e055K069A561d949m529
535i478A217J0987h382O92I168c863l182b791C095d593j594G745A212g18C328
551F87h931c825A2146f100l259F893i89o746a724A0359a3061c435j968A232d291
567C029j349d119g40B966a37j232C663A521n45J7Q880f633A0509I16L02L354a4248
585F544b606n125F599H37J2450b033f72B830g825F428a247j855A5141D062b584
601A0479A046g495C353N19N148f944n601F481a373G236k020J89k662M374d889
617d04n04A4055H04M418n29h084C88L807o30c872J679q980A4016A485b73E66a2839
635b85j247C003a950n759C374e882n511c057G359e06A240b381H664j381n03a706
652D936a938G864B176c2C14J665K872k143a2447d651C373B57e601C721L307a2080
669G378e062o32F646b196A2783d602h35B685a1987E771d481c23B06P121a6372
685F744M491D404g6k473B033O145a0066A665a310B739j207Q341f46F805K264K670
701A1739b202C812e387H986N673c556j018A2325C301d608b10B395P74a695B200
717F313b386A549e470n875D410J399h67B462L753c936B021h374F17M791r2d00
734E539M35i331C478g263b883a230k779I227j121b615l93H967c946q531H059J1
750H070H82e399m513J103D774j962O159c760A1417P045E743a1857c431G859k151
765E708L76j397e189K551D791e593J308F02K309H0Q693Q459a954D958B11d039
782D694f229a705C86f87F230c622o637A0351F74e746F928A342i703J377B769Q038
798A0807g312A3842d414r615B371b047b3k249D199K460e614m42a026r969k745
813a3740D213b617o600B769O482A477a1793b406n744L759H839Q193E977f740A6429
829D350a2392B935h342j5385H969l257e208L54B329G97a2789F037J0574a2918
844e662A4265D791b0867E51P870h114C656P497C271r14P607a048j2958E246J4668
859A9914a1119N32H006a5176a422j131o684b770r89A5128c211A200L004M394d852
875I468D331d091k052A4370C063a1259A5592o466a1133L082I817f456a387F348
890e788o396N699A2682f004m93A0068a09m468D300g760n898D016J0327b127p601
905i728E263i5k338i45A4204e237r426A2508h807q394A6142A784a8007O764A7164
921c340H72K158J614a3808M480G260H71c966A5021C968a8482c73k650p258B694
937G606E19a2392D742B91a6435m604A939m48a7176B7102G173a6705H210L326a1740
953g08B2361i632B686B25c468j5718e861B4157c466a195A8401M324f897e34o236
968f770j2991C619J5154E498a201A7709i807j0290a423E623a2260h2A1171B075
983d213F538i361q632A0613I39R211j321e804A0886a2013C058l98d498k145C234
999E645c335D602a1094k702B07L030a2346I499j122d622A058R69M297B830b446
1015A2323B983I55M798f097j0522G443P032g074D023J101f78D226k080g302J319
1030e983E469a093F96c718G594d439r660c954L46k390G644B53a2169G950f055
1046i717G078H10e809B678c573m72O24R8M30q751E743M893g145J608G737A639
1063i417H605d035n495C214j506a04B917f137G546b549m291G930B423P948O39
1078A1010c359G442C279h470L441A0734E2J036g065b584n330j084a153F914j310
1093E604A11J1296E54g594r32J124D856f586A2408E867k344c758O62J541r28C728
1110B237A082J3476a326k228j0502C237a5484G858O192F16c4F069J0019a6879
1125c747G564L083a676H24a4868f854r822I741l739B18R608d479p337b674A1849
1141c869n298A8157c115J34A0211j596a3187K394F20L240A868K506M45A063J041
1156B104L843f960a9H099L52a3498A1659J0928f196j293I102g96k962G772R26
1171H698f837A1703c164r871M570G423L500e779A4317f272f54r806C6J549h60
1187E991b408j1621D079m0a0443B501J4098l939b498L27A0730a2183C994o03F29
1203b138H009f77F22M59K941g380p798A7771P00a0534D871L139g027m336A2618
1219F394a4162E587L212a1458a261A8170d22p106D040d553m655d435F706a7577
1234d365A1726f291b297A0542m890h352C224K687b708k823G085e897b597A0336
1249A2266a054n580B755a8409e437D384k181P37J023j166d976j514m791B707b870
1265e79I579d094a433G367d708a420F158O354e683J830A0504C070b1908g001K470
1280d531o672A6997D631a926m904G488e26k955A1940m333a0244d48J86n792b222
1296E067O253B446O674M629a2226j267G39i575M705G007a568E258j405L502a1208
1312a632A10e547n101F546a0536L919E116c101m696p655b000Q12E0M132c206l379
1328f585b655l258a397E30a02A0539a8933e656D086a349r978I856b221k295H126
1344E058j274c439D518a2596a876E072c698L6g90F96g926k315c172C893P399g650
1361B540l12k33K497a098G04b375C511f673j4821A6468a998l015F413K355C386
1377a1554D66L63Q272d1j5358d636j0167D227f262C822J610n33f674k7k466E043
1394A0433E87P497B518g963J434a909I022D77a3465O550G025c960a917D953h57
1410A0701D889L12O350j71C09K172e799b169A0576c874A144a227n923a587A403
1426F902K093d536H107M80C22c799C276c425o19A684A53M926i075b436A879a2025
1443C180a0879a531I42b963m790c87r78A146a3690G639A595f2D042a12o335m558
1459a1005B768k03L533a558A0885a1830G865d142F139l27O601G36K004L492c045
1475H70P924A020K275P801l507g594A297C01e707B274Q48j457b249a74k953K41
1491b886I595A824o26i970E03c596B066j80f689K904D398J4937a167I701j873
1506G828k856A885K979h026E456kM379g429A26O717e679K787p748J4J524D302
1523A1476n723j376Q397e378a190H6N184d966k137B541e552J308B91b481J70A102
1540G261j446A390l30K495r2N247l217g910c764C10d283J580G892C319g97A959
1557g374j365K343J284F599h705B671j107a1342B037Q07a8771f180E363g236E89
1573A3378D811a3121C289J447a0602D38b86k92r643F622a549D961A126c83A795
1589A026N527d651H308B159e207e64l318B682c930C599K734I23a443l262q243
1604a2948N449A977j53L33P845f312D103A875e704J455A749J4415h6A1035f257
1620b012l281a406E860d8G914g008H254c368C088g411l940A814J393b233H755
1636c28l31A2048l341g289J658I166h251G749k191I38g853K333G46J903i78o18
1652a596G213e337E193g75F823e523m23G258G92a375A7100e286I34J214L836d971
1669e028i54j116k738F290N031f207F747N102a8277F156Q65k508e033a945B416
1685f335b133E748J942a2945A104L411a2022A1882a209p36O50A2871m211I76M769
1700E745c820A872L84J076a97k857a365j44B534i075A599L457c191D51J4159b831
1717d048A3913c482p034A2016c46r492B0360E504a7363A841Q445f642n13A4507
1732A583g419A0606q46a0616a098B9611a3927b893H745B675a6470F495F21K860
1746C481a940A1686d793k368A7157p990g320a577A4609c460j857F378l027d024
1761A3601A948g616b671O90A0831a5380d188b048j4878I434l778C67b226A436
1776E926a1292E048a686M12l86D633j826c136J64G532B360O92a222d47H89J6747
1792A7636g4B11O869k393m67K402k090c231a611H92a797l006D672L067C817d1
1809A7217e653J73E8J0070i471M044C676P76e654F423e140A995d19F821f989K626
1825d363A3440a2368N997B363L132a145D310d182e81j486m160E624f465a808E314
1841b142C417a922p821C766e752L0J38J740J491D124L896L380f055K223l172J768
1857e236C331j030f283G74i836F13e253J640k862K140D841N108f824L63J323j801
1873f939P85m186l360B044J820c689k816f59l39p325L284A0364c198q295b945
1889a260n09B495K924A899c806H1d091Q86D39a23I877f19A2261B427p17M903A834
1907C465L168j245A764q77R236g40A818a61E647F24h48I553m684A086J481b800
1924C330A617b46o440a154m464K291b87j998A933f367J818r80k706L027o55C963
1941A0641l899b635k283r521e87j0071b23q204b020I625k385b872A826i792A1770
1957A0412D418J466c70A1471n628K870a2684C881b6A322i041A460L378h07B906
1973H982g245c020E76g252a222D698N79P731g049E047g483b784C768g216j848
1988i064I176j534b679A2533c024j4338d449C78J622F08d098F29e538K443c80
2004a874A4791D778i170l716c824E653a652K61K86l510J090F221a0401M657O07
2019e137m837L09E240c569n034L938E179a910m625K92M74K202M85G164h733k287
2035a1020D437d939E29c379I583h255g74J72B000J642j395b347
##PAGE= T1=0.000133
##FIRST=     0,             0,               0,               0
##DATA TABLE= (T2++(R..R)), PROFILE
0@@@@@@@@@@@@@@@AbBaBaBcCdDdEfGiA1a0A2a4A7a9B0b4B6c1C3c8D3d5E1e7F4
48g1G7h4I6a05A17a29A43a59A76b00B26b55B91c41D02d89F27h71A441b527o69
69c196A246a433F87J2510i889L286b901D532n51j947e118r301C478c167l156k890
85i213E256B545g201E743a1109A1268a4366a306c56m875d60o592G874g008A002
101b415o825H782A739K698L21Q532K93f324A670m84a840A7762B942C31M68P729
117H528c988H238a0405l02d882A041c624I908a0710d771b301C834M649k255N470
132A1698B881o25c863A5009m801a0067F228k996I07N029g25j076E566a451D272
148g937K526K674H076l658I8b176l45B579a16j84F77L233B27e707B626g91k020
165b811P0A962i01p426a754l821I8J591a2601C460F72h615J422E218A280a3691
182a510j908J023H32a1891M350A075L744O665d344p298E039c316E116L248c904
198f754b972E596h717H78L023A161c910r26F512A230a695G907b290B048J3599
213A5647d184A0052D383a1362b884N66p704P52D107D72N620F88a709C583b709
229c157H352A301J306d790F979a370D816j021d028j232A5451o540e01G848c117
245a2748L676H566f439O82g89C193h459D981G71K450a464D659L803a3914A51e546
262b624j576A2647b720k810j287f03o250B622f6r895E736B460A7f93j21B356g944
280A2916b219G084d542Q84B654i244I78g095a762C57N703a2014L946A2580l710
295H870A59g162A0236b589H433C13M910a0974j17a414A305a339j2547b43A713
311f324G798M113b861G211A884a710p70R5r692G481I69b573J132n212a386B215
328b949j013A5693a714F911J2929A667f132E027d671k914L306A2477l781b502
343F270r76d846b080n286K054J176g86k911B708L191d989H022G3d098I602C244
360a22A3079a563G643L774A060M78d90H281a21j0099k89A424a5238P553I627d073
377D893j371a0341b455C026g867L3i00C611b934E669G26M543g051K681C694a05
394G171d088F261a2036F531r30P68k51e691C631j765c981a499j2716C800D16a0767
411E630P60f486R74A6999D532e262h62F485N219n151J165A321f777c003f36D425
428A4441C693d433k569D634h195c61o003E550L483d499o99C375a879k513C046
444a4134b987A5976a903j102G033b322j0016L603A6789d429C649f019D547M241
458H788l422K162a3307L909F507A129f089M84r903N866b916F823j002R287f373
474F538B650a0641I09J103c279G334C618B43e069j159J450A0043a080C647O809
489A0456D803a971B038d145J495J227r432a80D438k142d285k825c083m611A347
505A3283f20H583c975j2266A20P18g703f3G36h122j834d47A5044a3462E666k694
521B972h011E162A57K018J709d068j246b058C927J612A316M453c644j924N05l80
537e443E939h64G284M803h00A0601a0826A431f359j1036A0213D36K017h34I731
553a0041a434A2936A003d44H393q00l765a0Db09j2403I298j876a1743C281Q66
569D147h448D57a1476J577j213c20j48j944M49K5q57I14J0578m319a0910E178
586B034a5739L385G658a755F870L47q9B480i372H562B024f765A2724j739f103
602F007a532o110C487g051D140A109J6114q304i590j231C045J459e522D484a152
618i155G542f694j960A285R540d007n13F719e722C335a445B346G0b955A0268c592
635g155b873j297A0039l560h04I62d250A1660e880B876h700a122A2152C10R037
650I347e634A1025b00C131f869b50j276j738A307a702A156Q926l823b411B085
666b852k359b600J07I628K941K02h770A1627a0482A1013f51B001d286J824B095
682A6479e113a724j003l793E402O479e143p03B026d049Q70l357j771e17r511C896
699E393a6470b918C952A191a067A8023c974J22F006f20A986Q347g345I508c522
715g397I894b916c50C669a144p607F088J179F96a0782c420p52h62q012I843B159
732h11m824a653F090M292A331b623l03F908C96a6934A615Q254e906a830n16f19
749c922A2118E540i15A4549m248f998R84A2788f175E121J437q11a77I070D437
765H757e900k298D60a0726H765K604g82A0028B75B3M524a2623F131M797f634d29
782A607I3N708A028d197G49O66c489A137c086l323i08n397G217c841m228E860
799A3012b536F985a352k63D673O81q16e477p07E11Q332g493G034J407e689q895
815a4584A0109a8478O418A645M002e36q121L984B99M070P647m615a2038A2085
830A7882a602F765J0670a9225GJ3380i263m628B138L623g179c365A1966a474o07
845b081A4534n520a8341c259A4061f005k957A3913C861i144A5047G450a4978c745
860A938b028n01C040n2b4525b43A4132e348k916A6465C735a0731a250A848a7439
876d651B256K248a9496C866J4480b0884a012A1909e185m035A7445C925a0956B0158
891A0812a0517A29b3A388a7818F664R377a1739G571R808b0764J600A2123A916
906f201A7225J761a0319L174A0609B585a6238A1417A302a0788b82I085a9461f059
921A7227g18j3029A5938C051h312b471E215j854a336G483R37D52K2062l738a1320
937b823A0567a0429p84A4040H25f024J941h55A1535a2732H960j36h115L488e27
953f988E19N942a0315G548O138b235A5093B725f562B193a5993K673A1460C760
968h086A3470a5849N794f31p449D348j254Q468d208J412D497c634c46E238B268
984d213F846j624r62d591G801a1180b120E892M19k154N258a1649N429i00E644
1000d354O6a675l22E19P879C69i28C05N165c276F836j194d107C144d031l491C750
1018B092c109A4444E959g614l58c631k748H295c312B646L685D9O94g97B060C04
1035h175A0397h832A3279i910D3a1069N267F149i108D140O405a900o60A06g566
1051h388A628J652O057k783M719A221a2847b096R1j0244f08G027H10P707C015
1067d860G360e135F565B4a434F15J254h878h10C306a1291B0098n089A406e7A1837
1084g633m137A3480m122B244f353H785l562c737G015A714d464a597C915i020K257
1099f763E485c182j1904A5744G697n6b730k362b255k015C801e563b730A0023J3119
1114B3142H96i697A5751e901j6848h4B5a896A8075e958k191K309J826A089P689
1129H778h444H423D53f281A414K464h531j351b153k385C641c252B237a9466f046
1145c12q763J668A9333C529d87F324g836m346a506G912a3822H53c773o694e215
1161A505L176g513b389A8497l740a1873a67j0642j0234A231N639g735J357K839
1175c539l372j098G680a428o746A2313N678H162D078P77B12a3554f370k224C086
1191B2349G284j380f56m180k84C879K152B553c492A2635J512f333J835D479a9007
1207a8124B252J631f779n541q20M881J627a564q61D31e242b574J31j7027N852
1222a3618B405e935B599Q575A205a2990A917O120a8484b904A0950b905C935N845
1236I780n64a5174A236c37n186A588J9510a632o818C404A2a3891j000H803A38
1252d005A6201h658c973b02o190j3474P634A2133n226k092j34e414a446l17l323
1267e086A1699C331P422m174a79I88c908q04E33a641A2222B936c445J547D282
1283d758G720J518a5445C136D00a3265A1499d046F314H07J2049l905A64d93H907
1299a405B682h174E033f36F187P332a852p850r135D333M340l561K166c585j1303
1314a4888c137q080K311E827e09A0202M486b459l257b056k141J671e03A1559D798
1330b856m19r551K479q25j915I616a2092F655P9d960D02P12a3392e691A0790d932
1347a1124A3820B455f798l046B556f423j870A5813B162b943g78A2159a036p096
1361h132A454a185I432C915P972A666a0536d009l430k624a503G100a1368a677
1376E053a1227c195B717f851D873e67j2259N775j684H432c533p16A910P743l251
1391F402c168G522c090p922C786O774a98p35m636F016h080C365f504p0A901J0219
1407A2120D468e949E394a087o410G151e34H041e686D838j811b805J84G359d205
1423a465A0144m904A255Q047f504k348l52j3018e228l140C577M124B712e182I755
1439c719a414m339M11I53J0389f97j2477O116j07G713g704G698n36g549G45b878
1456c935a307I368C308c530j223a602n960j747B068O208c269D399L074e678b638
1472d021a429K61A5086A230B25N602a0916M371C016I17f422I632C365A527g232
1488h767G48M319b054F348B120R922b991n565F813c598h97j074B046L443R052
1503A4541F242i713J325k889a840o763C237j401a006j544n995f33q014E157b270
1519b792F167e137k995c702k492F882M563P47B040K678J732g62j0675N88A37a090
1536G14O822B592b1719H85N973a3941j344C293i147F57j92P739b919a445C345
1552f604m083C388c85n413B467j47e779J719F89c920H637a63C827h48C2Q07a7017
1570a895j034C043A87J225r2a109q326H961B041K87b304D304e934A0593C864R219
1586A3083b66A2905D684c980C68R86a0008c837a694A146L423d28m17l738H321
1602C830N387H64L799O83f93D648P26h328E400E60J3616D187i344a238l406q338
1618a2982d551F193f897A0219c15F418H19i081M200m24k371B002R101B640h233
1634E537f321h14j1358E467a880j3525D313h420K248C538A88b208j312a554j482
1649c036C13J3308d255J996D230a836m529D494A121J005M026j15L142b059A4385
1665f085C07c769F145a5748c808A4857E643a646G157a526m349j172i72F13f598
1681C728K206h470D8a128l850B225J923a688k534E99M889G23L962e153H425f928
1698e482i2k298A4556h45k45l783b397h91j041I30M551d52j694C964a077k824
1714c901A0458B240c83r395F102K164a7659d540J19j9593H896J7613i166A995
1729A4712B163i831G378d129B156a03H542g614j119A6342h720m768G676L237b373
1745c120C895D20g012E269P836a4987H616L738E860g486H372j198f929A2132m673
1760G459a224A3516l896C185D47Q696b53l58A1552d245B093J939j497D04a951
1776D576j0a3424A1640G8J313K111a1G723b21H16N030g129C073b074q391b600
1793A0344k271g440A0818b057l235m54D946f310k837K124n96a880B074P831a936
1809h611J174PO54F744M193c013D421P420m094p19L302k744k595b27k684q26m030
1826g767k321A0445f727C271J56e558b32E013a050A0179J181D28b311D477J657
1841F134i37l64C961f84A4640b224k487n574N118D143j974K090a858m136p783
1856a3777D415h5E509j953c952I010j437j497d291k038D868a357B564i684E868
1872A7481C878i585a534m58E971Q338a1541d740d75F454J31h675A273a654j2322
1887a3976C20L936b734n123k163L183E528E43f58E138H40C38J80a4049D136L931
1903H067d80m897E688a420o158g68C185C23g544G756l539O555m441f805a910B996
1920G620a716a16B170b166q050c696E738e812C79d838B244a2848A5143a2933a285
1936B34f24q942F315A535f307D538H73j9f45H168M038a3635b140A849a2558O187
1952f371H338A713h141C921d343A770d338g36j50n319G990k206B360d777G693
1968D569a2386H057k727a256E631A384J4730A944l89P640a1886e23A0382B981
1983F52J203N106a1518a604B592a3850A2278P509E712n34M819D399g140A3530
1998I009k251B186G29K464J926P367a0475D17e902D571K822K427A99a4561F27
2014a1559A679N952e207l402E12L94a0766G294e143A2704f33j0284A1366a320
2029c804D519m47a0045B794l79p92J747e5E847i375A380J52e92j1744A0378P2
2045A0450C044J960
2047E004
##PAGE= T1=0.000133
##FIRST=     0,             0,               0,               0
##DATA TABLE= (T2++(I..I)), PROFILE
0@@@@@@@@@@@@@@@AbBbBbBcBcDbCdFgFhHa1A0a3A4a4A7a8A9b0B2b4B8b9C3c5C7
50d2D3d6E1e6F2f7G4h2I3a03A19a36A58a85B17b39A48J350J377A134b820B534
73c466F843j740c69A063f708a002F830f123p25B257P041a429n286m06O07K922
89c592K6A0704k564C824N041j771a806C289O515B466f41k266A0195n98k948e914
106I764e731j77B831E03J397b387H54i475B453Q781k213b357A0919J61g672A981
123B589J096A243a219o615C545Q054n416h18k138m716c021k115j0977d184D211
139C568N052C33a1923N813e84j0415A1487C061J1722a612j2475E149b784F619
154D52J408O093d633P82d32p426D414N190g174F837a944B417L6G67N514r55a5904
172i575c29A471b952j0267e857m959A601f152K28b203k126B294c465A3788a2485
188A0209j315h93B869R605a816D770B130c804k477i92j374O15d17k260l249B653
205D533i071a744k860D438A251O374E79h93F806j345A122f704b335k761m479B585
222b81k48J88l645G811a64E432Q154A712e33l993F616J590f408G39L373d05F220
240b534p505c23G678K336Q79N69g346G737B192K76a0262K216A7350e605k493F584
257h25j0715D760I7N23O384K414b933G03K248Q909D229e995A061L818a1608E897
274B869J203a784N53F223f155D033j885a727k939C058J830J66K623g26B11J35
290C46J935F37Q13J3355B727n33d456J177E396i690j699I620a606K97m819A584
307a688j101B73p8L64c942J411l307H139a51m045j111E533B467b010G042L07g082
325a2733e268p674D164c7A7780c575H993g345i0C544g706b765a261E109c617g24
342H385a754j3576A5780A390C96J189f528A1014A255c377A890j19d967b81m857
357e138G938c462F819a0487G083k124k107a619J70E15M92a0219A496J1910A050
373F572j590J706h287G393c232j2194H126j527A436K222J0238a2067d147A1127
388C815a7700A2113p28b005j18B840a5936e987F102N481g901A4116F07f14r420
403a0034b459A922h665F369N590d259J874l506b339n745H160B838R000m414B323
419e335r383G77L444g112J456C945a5170a825m698O7O69r397A226h04n194A2331
436a1243l106B909b467p562I088D96d312B478F71J339a2919d997n886D952k262
451B690J3162d032m127E755d465a882l864A65a818B758m66O227H01P32g583b927
468F12c958k102m449e197m452E29R150C297c739D003b143o57D057a2182e837b544
485d22A398j62O601c283A030b857A131h36A2862g730G1i847D055e868H483c18
502c054A0196K218i979a222A2719a1196q8H621i34F373d76A1191a1848e377ma405
519a2193H898J26B425G39Q562d199H98J0205b004k28H826B868c175A417d511a045
536B721a0868A3654c607a178I894i92r811M106k06Q70E202d207B999d01C294O94
552C988a3366I074K881e637A0541C229a2686K246A3932b361j469A0311D891b025
567E536A090a1594c687A4068C312a4999C741L438a1222F777J0373f15j0676A4017
582a4926N360A019Q608G80g05C300a493A0233c850a617g23p764A1843d45A9917
598A2321D612a0055A016K638a232o103a920I012g656A0418c942n829F58K490a7366
614a9852A3692B899b322A433e531C982j546c629A3014A637c054A0857B79Q079
628H358B294a9416A0209J327i588E52M057B049d118K93J09E854a228E420a163
644F764A460f692F892E85d608r033A4782b036p621b661B415K30h231B34L347d564
661G048A382K959a0889F557a029E224j628f140D904J060e951a525H930A29a0752
677A3450D599a1634E356e652q166B304g465B174O096e312I794C898b54k708J275
692a687p516A7682H81f102E272a1224A360O00a2171J793D689Q83b850B978a8442
708B733a238C944g716L097m719G63M905c291j883E834B819c290A019C00M521a6870
725d894A02K496b908E33a2049A062b411p236b883A7275C612b830D337d838M65
740d373p799g68l745i54B812P987f151a726j166n016c262N14B185M914d985I043
757H790g141D464f094q694d72F860B669d709A006i260G356C062G6L830i053j205
773a0258d445H645D57J1408a856j0570j754G568b117B79M94J2753B397O355J114
788I866f772B305M105c243k668m34l296j025H887A226h474B232Q68K04e298G083
805E680a6520b062A5074D369a2437D040K444a0817K871n826d518a76H302J769
819A0071c028H047l952b3681F67J0880f261m978B5202a156n569c149F016C45g795
835C061P26a0463F263Q647e382j0582A7556A458b5684A3649m913h978F388P439
849A3827d382M70M07h92j972p653B982c994n676K108I261a7523e327A0212a2172
865g713I21g358m356A6624n010b520q762I210a8602h835E663d210j3035A456N424
880F880a1310A394J2889b999q588A4753k92B185a4145A4047h263j768A3082g726
895b2200A3759A719h351E463K195h775q295A2767n317a7206g000G873a9610N579
909a4031A5564n82a3291c915I084a2768b905l304p69o658A5793p443g312b280
924B5353e894C804N154a1586o580A0849l230i998A8547r177a1057d8I218L265
938A2483a158n07A0119b132j5304F718O671c570k83A1131a0227D132c270p955
952a1225b807j3983D810K726F44M540a35j2983e884r4J672A6707n729A22J023
967A145M165c210p019L755C090A383a1581A2968g602j0051E920d306q390A2807
982E729a4423C382r63a4703a219p398c513j004A7371A299b815I78L657g106c098
998A701i09E57d444q294d990j823n627L137C780f339O07A055h37G875b977E189
1015A363J2986a328E943j491g218F141R326F459A423Q529J134n245g091a365j139
1030b504J220E271e624B238J1347c698a512E895j602b189D764K039p37R244f93
1046a535B510e71A548i496C353J906k369n79O440f783E734R17O458A021P865i994
1063b369p826M466C252N594A342a173o374A864e881j0080O554E126o3K371O97
1078H131C538e183j090l788M423A782N462c600a531l277n20p292J645A5246g516
1094g775A9054D230f030J699E318C79P25R707J1878e692j1210F460a9998i586
1109G090A463K203L774J5408f435a042N12m507A038l63K258A228Eh164j162k815
1125a2141F145B341a086A4942C21i997b705J231p868A0089l725R072a0053a098
1140E280h370C434O699m059G02Q948L51J343n249h955r14d307a934B733R727e019
1157A1228f026l673e43I594e577a707A1479i574r385B331R055a846A3061k48B626
1173B129R40b585j362D301J974a0727A4741N91H09L28g935b462j2090B928N213
1188H141C267c043A1688D381a0033j45b23j0299A5344D485d633G644i376C727
1203b4617F130J813b220D858K593N950h626a268a40m145H500l205a021o063K00
1218f884m123j0936f642A0559g510A529K173K882a7411a856D628a1758C770Q728
1232A2498f002k21B303J0657a0771D746G76d64n199A3680d583j4717A0394f263
1247e061I493L524f269A0823D009c001k301n5C817c912q20B362d045p338e328
1263f250C430M043c163o250A5468j283D267i100J16a948A261i479H656Q51f501
1279b566A900e415h92A8330C860b697G122g835A985c559A7894q744B196F30K852
1294C482g208a021p064p546D235P044l830B963j174f585R85L88b438L1D130D45
1311I062c049j389b063r188F91J0914e129o090H535a4587M14A1621j07e216K038
1326c178D764K152R34m63i16j4623P748A1001C760A490P312F47Q69e529A5615
1342A335a2944F772K362a3173a800D101a3812o892C728K118a098E319K86a5030
1357e774l574B661n72K804N298A479h73G431c875j3380A2571a1622C361N903B235
1373A317a3367c22n918F992L431j472J695c272N01j002Q27C765O718E96e299A882
1390F366f20H272h66j196R68F204K538E69M198e342H617j153a1062b12q6j852
1406b150D175A167a181l997A811K018a77A2775E27J158a0196d556D565a2037A639
1422C601J66H93a0716K164a877C771j379P693m117K924a0285j72D69g824j232
1437i056C612B48f208C836b302j580j128a179j528H581J1483D903k031e145k839
1452g984c27n917A1857c556G840O94d551l352L197k921B782J5065i280d98j346
1467a844I324i476L474a313A2167E1b58A413h156b146G252h43E637b045l193H374
1484A6134c326F95a523r932G613H93C56J0387i0j2471e777a645C425M67o51a2296
1501a073m613B231r34N906d407k34F829a139B112b38j4347N510r831i249B29N588
1517E817c32E767b636B066K461R238b558F367M810g31j0178j220d089k549b504
1533g715J942C472b291D78f128D791c564E947d38j0330A0373c503k990N30K330
1548c633j467A4115B452J2542b419A1547B579e720E297a881l964A0425m584d056
1563h99E162a1606M204I584g806Q84E058K460a7102a596G201a170B202n1J1101
1578A3252e027j102a49m110D822K869e282A1732o44d853A2756E06Q777b798C802
1594a45A198Q00d753C607c171a330G677c627H74a424H26M820a0497c256C055i779
1611f056H017B286PK569k353e232j616M36H959A335d800C541f298A851d683l900
1627h583C700Q21j890e780A543K292f595F422B540N352P064G220k762G40b355
1643D232c109D749j689n3b226M20r38l589C002J1070e306F530e891D41a2490c011
1660g057F54J145J2900E575d230h2G845B681a1263B475J8111E023c348H316e864
1676C011g059A6230D276b115A4112a0307H553B575b148C378a0303F456m37j686
1690D333N931a0706b457m804E743a784j486A0102a0496M888o58a615A943c305
1705A1291E381a085A6341a73G64c998j657b360l310b665k042j686I455D038c643
1721E64M270e631F854A462O0a0849E097A769a0114a764A7538g850I545k241d406
1737e134E832B020a2973G257J034b639C173K0501i9p787b956A2640e884r772B055
1753D9f399C23c540l502A2330C07f873a350C415M63c093D466K218h912d133B813
1770a370j704B965d925n944G45J783A124a1643B540i312c977C901c97m10B15d214
1787d284J793A3786b422f76q87A1920h278D107f419b027j3082A2127B409A139
1802E846K851b641L22k087p329H038J732D566c288D154Q1a250j034A1125e042
1818f722A0871a0177L235G918e854K99A95R774f57j009A1536g574l627A86M176
1833D362l15e526G977a272r324M820D853e89A272K083L545c410a158A929g208
1849B478f346D22j30K336b774A316i419c198k293A1499C907l20Fd196F946H34
1866h355B215J6877D409c900j044m666F45J2339a83j3458C820Q282l179A730K24
1881A954a2094d338l817C591N82J538M641k886a5942M643b147q772J006A1424
1896H366C98a1874c877p658e292I969m257A496d899B094F01i61JI363A275K920
1912D195Q816C96Q861k103l427K70P260B107g386G884K327A138J3976I73a2033
1928E469B111f291n60C031O588e322k309L332A601g596A0320b68j994D330g430
1944c021CM871f425C998f841i69H104j188k246p79f057B04K625h184D501B177
1961d978G645e563A488K852A74a7238A232a053k24k997O06E784d071C450a231
1977d100q515C717M346A138D31N730g754n046D96P252b988F729a687q445B46J0773
1993A1019b484j858E68P981f847D666h064j358J281H466b706D248L063k913d155
2009g257E137c396n06C499L867j073d473a399B157f281m995k483c712B950H67
2025D600L937a355L12o972G180B618M872q80k453e562A4112o405a842A379J488
2040B867M228J1538G795A152b164j104A6831
##PAGE= T1=0.000152
##FIRST=     0,             0,               0,               0
##DATA TABLE= (T2++(R..R)), PROFILE
0@@@@@@@@@@@@@@@@aAaAbCcCbCdGhHa0A2a4A5a7B2b2B6c0C6c9D4e1E8f4G2h4I2
48a02A15a28A41a58A75a93B17b39B64b95C27c65D07d60E18e90F85h21A043K189
68C232c294C707a3376D299d240A314e436a132C937f471K779D137a021E078J13
83E191n15m60K072R69e525L05a169A428i19G600K793C316P348e877G996g794k451
100a0245B824M402d035j5894b012F236c960F845a024M78E08M100A659h865a029
116i803b914D294e39B52k6R773a5020a342C678d466F044d480b07D702c853A545
133e853A671f911m746H464a198A97J13O138a4014L171C578J255a402H158k790
148E368g807a73D773k91P226m126k643j42a0483C592O068B966d443k739o15I658
165d047H701h205j596l142C836A129f546A191Q676c874n93k71B058h07m771j099
181f677k126C883d624o981c926D185i36n038B982b492l357a165D778g113B241
197e356C683a202L35A8151d579B652b202C881d044a954G94K194m28M722c372J672
213a700m402b42l63m16E608b256I313k905f792j511E683k786K153N071E54a1909
230a696G06d077A906Q14i64A814a0930J806M37H01K399F4a2156C253j129a5204
247f624G498i802b179B914a674p4D857h007p179D106Q137C056f394A0392g118
263d419B596J970E85R04K085Lc67j0420b885G124a613E598L422e676Q45g37B67
281b283I847b414K77I888h52D080d08A2018k587b955F842K862b34D738j643a7522
298A0040m411c262C532b531o708G074H59d554C015j375b27p269A735a84p34A0514
315B555a938A3056e22q458G589h436j081D993R306B031G77J0518c865m56j7247
330b1568E884b375D976q76O09g768a871H957g001c433A3319d524a511C032c792
346D90K754b91q79A2968D318M608m152Q354d976b27m335a418B666d04n58k345
362c307A166f08p647I86f075E400N031p69e294C402f34G26M849K436j282B673
379G594l480A329f273j0434l328a472A2122G65M601M981l156B241b448H065C168
395D262J362D54L616a584j1151b156n826o41K805H499A012a6359b438r94o49H781
412I109a1400a769E375a633p722c847A4158a0810H70a060B172b947p984G932a529
428d416H165d85j3776a523F131i60l763k290B0610o296l470E224E84c571C958
444I368i19E583A581c240a40C828g942L563g87j263K6a57n87l09o440K226A1346
462a2064A6386b868A454M337a177k559q231a381l468H335h046A3794d612n409
476a0021M830n01n741A4276d703d99A1050H13a4251b045m050K387A446P574L104
491A2124g422q051A3820F406c16G540c439l323D807F99K54g369a39j769m942E12
508A872c776j0272C877e548B155J4924H376h780B117e02j2724a71A639e477H832
524d550G264a553o425a081H26O4Q472j329d014b68A914i081J128C199g975b570
541f188A0455a7044b080p804M42K688D589O623C662J493L554a2584C179A84L583
556C767L256C282J0919c060j197A1381L813a3632a257A4733G360B173J3573p283
570H463g68m534D164D81a4219A3829H27a0577E869l73a9901I603k933E83J6330
585A6913o792h238B921f123q53k167K770A3583m895a3317G262B084b1007C840
600F803q64N228H07c211m113B80N342r21g299I471C091B28J602g538D994A579
617A6376d601E086L297F02g811i15D266c951j9521G142B858a8755A6001H40D18
633H87J0954a3288A4032o058g906A876d441F903a892l101R87I979a510E209p18
648D491e262E215k111K64Q448C688g010a344A130J045a73D749D16J0476k893A242
665h385E34a541B642O216c141F084k188e666E228e413J371c83j3208c422J178
680b244D90O388r56i543A3918i667k482G430N59p84d411q44F417e184b454A029
697C167d951a796j22r015d507F595L472B338Q72a22j0338D892K277d72q909G932
714i786n88d72D65c623F491c572F04b832H667D021F94K899J2653i587M468A4829
731b794l836c089H90G0a2209i01E116m84L188l222j883c260B1172A0553a0718
747A2792q14a1990d111A0939a403n489A7604o770D675e418A1125f195A058N357
761F415a28D663M502D230h481r99B868L481d330C739K56c791q736B236J1103b2707
778F280J367a1831D25O145f018D805l57I66M448J993a8p463k537C016f4j2191
794a2255L335D487g107a607F338d107Q44B13b23m230p208e238G683d173A1850
810d540i79E906J6951h032B232a907k957C123m13k21i750f69D59N249g699A428
827H175a5745c825A5873a2835D268j339b619j647I492D546J0376h782A2300D706
842A742M060M252g260E375c393k655k031C022d367j341D864A798b014j0371C667
858H3b038G445H51c184D831N007b713B270c66G044j563a0281A6883c39j1830C736
875a3405A876K677h13j4142P170D95a2669K740B1155r645a2302A1190k785a9276
890a3871A0093l80a6835A2892Q349b0543B820J5239h440p148A2333E692e57G678
905A5464b729i27p58l958A837M883N775b0278a511E107b375n604A1313e471j2617
920a8088A1749E236d1A1106k015A286c083m635B872a6623B325P026g788C194P483
935A0677B206a4815A2462d533m914C03b466d54K14I455k716a649C887J1018a9092
951D60J4782a0950h31A2918g465a408F00L6d03j333n361B506g419B530J508a5708
968b90C827a0919B706L431B988e360A0417i77B108c711C357A410d679n044A1254
984f910C989J2878f042E005Q7a9783b580I429b997E085h730A239b505A273f31
1000I630d198G895b47j3085F528j884a6601E314k455j209O302b453B96K419J479
1015D194h840E665M016a1252I16K589R6%f439B802L482d875F756A481e140a007
1032B998r54c706j960b037E179A287a1864A2191D250L984q51a1237A503R703B305
1048C818a66k216R37E455g306G478b84F14j18a1894c421G83d174m23E063j810
1064C253e459A96c677G156J226b397Q15D654d024B380a0089b613k022m79i39E491
1081A4073B40J3646B826j303e163n118L716K947k280I513C558b594n477L657A880
1097C80P079C10J154f539A983a84L8C070A197R795A068L928c333E161a2494j06
1113a2600A071J774i56B150R280a2012e744K267J94A2734j220n064h937R86G153
1129b895l959I620m521k234O71i052a91F232a6882B921P160d887A4259g338k983
1144a0321D739a1755d391A1382E484N935h763o211A874k49c445A3976g994H504
1159c005L58l293A8487h940L563F940a2836J317D862b652p772M159C104g430B553
1175A19d4p951a538G68h264E867J5001C98a5338A5864a362r680K297H948i230
1191g425B137O575e201A3799A680e551L92D714a090j0033A6072d373B409K059
1205D468c735j1616F489k680Q979a1392B884J2782e121D974J3415h108B17K3263
1219B3480D827a420B275K786b041l16Q47H53i277M427I219g701g60A3257d793
1235G21J0042D348i560F820H38J5987b60o449B3734a87H208M578n059A931M351
1250F282A211i210E898b798j3033E06g955n295A825j20P387a1531m67A7392H81
1266i061A5508b902p885F660L470f927a739j865c95j3833D283Q594f4A938L623
1281E561d718j3767b34I467g888d15C209e679J163K25E79N42M957b664n382a883
1298D491a2857l384A2696n161b946i0E665f726A1662i214j472C46O788l356O712
1313A0490h443L472B395a2031K933C26R243D31d738j6686i148I673B761e030C24
1329F249D46b3186g394A125a4497E019B475i180A4777K481D196g071E662L049
1343H711e013B673j101G2a0138F965J850a8048b107A4123e627A657M231B363a3277
1359D121A466K200N682L024d87k818B266i853n267F790d532q235M548A0935b458
1375a206m689b194F75J059E65O870J175K248j884A442h059F525g195p744A5687
1391D335A270a0075b288H200e291C462o71a884A1506J941a832k339H484a0865
1406D283L724Q6f695M48H233e820C832K215A920f123A466B77b179p282A1932A755
1423H404I90M55O89B39a1597A1640d406B998O811C056H12K354M620i218d10m114
1439d524j371b070A298O404c466J262B36K242R26J3298a538k581A1738B624a163
1455h826A82M537k58A159K696c113A615J1049g044b156B240N260C297N594L168
1470A2059b714q038N268J977Q9J074A1371n387a73A474a714j219E415B600a2545
1486B1837B91a7629C449f977D123a0246d33A0397M308F864L531b777m171A6275
1501c968a316J92p423c824F97J4064h26r398D267M677e2n6H645C218g355G49J0463
1518A1212e694E23f98o282H970l141f842a633A1402a901B320a998A3881E450g43
1534a413o99N97A1319c372n363B715c693B244f167r375f336E354a317C402O59
1549D061j190J037A061g907F118A042L068f324A6200B709b190j3878A739N622
1563G361f582D130K317a1093M554B663b792C557J986h389K293A3854b533j1707
1577a4240N553A550J485h965A1173k119h151K437C834A116Q975B319b501J124
1591a377j709N70M83j1069N902C940a642k841a043C886O9d544C080a2522A0741
1607a54j111k93H900C284a3675O590q03c26F706a9o616J460F701c537j200A3359
1624H01f939j0881Q756l181F576c304A768f38j2424C41K854a691o943J419b485
1640e824D746K656B917f214o352b952j059A184J1721a1059A214b787m470E974
1655b004G525M55b124E244N67a874j944r794c29A9810D000j810J8116h336F007
1671d148m501b683D392a3995B103a4796a336B228a354H125q23h120g41E704B89
1687g715A2157A816e532C7N043a798l727F871q51a0700A392R877B560i035E341
1703A4a7973d698A409e691n543A3567I09i77A0087l714g704G037m64h443A077
1719A2246c906j939A2695B243d094j848F393g87E790J4643A771a0039H449d617
1734h15j6971I748m461i911d298C315a1592A462J2660a2787d126A3896b527l927
1748f454m209c787j1831b656E163K517f900H178A36a7612A336M961b489M05B464
1764b15j5626C156O611h469a714m0D059j27J3724c081j4255A134O473C072J122
1779D194a310C204G65e713k917g07j175K15K65a80m494I436i249n82A2587g606
1796a2734C860L822g11A4197o421a48k461A820J688b310M60F721f710I122J758
1811A0880h294B428M847d845n536I913a3376c790C750K887a2623e309n414b20
1826d906C628A115d243B175R48k80a1791a870n207H684a114H23M34g122A100a0176
1843g374D351e791l29A6769c962n893b062j325A5814E199A780P518J569a2059
1858c422o62k898b639D804e417b147H87K949b313G56K168a2353l840G071B408
1874i399b445k647G493L660f851Q76C98R088d801k600C487K400q88e467K488A4598
1891A158c412A74J035J407R12A718g362K589A3940P8c790k550d3m700a21A2115
1908f943h52A2791g704m2g85A6540f153J435G458K9d915A1212a070q088a585C46
1925A454PL121Q363b929C599a147p90i48A45d39C637O440H68f473G983l315g648
1943A35L419b259R86G154B467J126q89L735e039D384p5d673D736b753r79B612
1960b60I552c877J671j0076O088J192B462L275f022A5862G128b519D117Q646D711
1976E41R043b770o68G71L783J274k829e911D424M661A345a403E930a417H7e78
1993H183A023J512a3018D071A076R383a325C797i859b98E675J512d271B310L69
2008B679e850G415M096a3339c182P40I928C505d36I392D596n31i458M143i32A5876
2025e821l506I089B208a744A4987B436J98c737a432C670L385A987a718m077a866
2041H935k760e422p29C449N16b946
##PAGE= T1=0.000152
##FIRST=     0,             0,               0,               0
##DATA TABLE= (T2++(I..I)), PROFILE
0@@@@@@@@@@@@@@aBbAaCcCeFgHiA0a1A5a4A8b0B2b3B8c1C6c9D4e0E6f0F5g3H2
46h9A00a07A20a30A45a60A77a95B17b40B68b99C40c86D40e12F05g32I22a231A877
68e034F27J517O579G09a523A729k13N332J018A022a0160a045I161i591j623F951
85I08G7P177B909L339d076C310a2185C81d971A888a127l745m125a757G953g722
102f162r69n325N298d19B840d187k638J199C691a1013D236J927A287Q458n01g868
119A772J3219H05d136a313A2351c011n49j1174C563b356k793K556h65K80A608
135a0390b80A0479h429C862J078B33J576a719L34n67A681c46G46N805P06b957
152F26a209j878Q91p509F42N788O488a3618d815D426e798j1611N373C884a2862
168A2813n057a346E087i148a657k483a705A850e026J159a035B407O018f160H448
184a5037F504a524n403A238d866C408c974I301a101k573B065L7Q74e95C20e31
201i903L909A2571e81F042f052l717d24p448B773b046j2591F834j608a0402c929
217a3928N545L252I150l517M31M556k35a1613F7N345A336Q83J233d425C92h692
234E824g607l905e454B022a240k917A0545k620J029B412e659l04a095k017J233
249a879d66D412d268J19H593f461A735K51N736B116f94B493O284E37a930B512
266f383d20m958D214e262F306f534C633P14b303r29m790b096l569K31H816b443
283c963D176R9b552E43e620L97K42a402D043c111N66D049J378b09E161e929r857
300a5786B064D64R783B430J839g794j4b892a259G763K346K831b669A708g616L097
316d519j689A088g443b606m490A506J5215b817q73p878c52B088J237k05j528b198
333b442k436k547M3C779e299K087l6l378G33f080b27j176B939D6c803C412G66
351E593a878H013e25k598A7735a544M56A594b247o869B68a2443B528J2250e690
367A256b805D683E54c001A1112R55B253M432h309l623D164e458C507J284d425
383d03E084R95c920N54a140m942b682p264A829M971l48A733b906D273d45j207
399a652a68A0674i336F401c974q86A69K765e656B74c656f5A358a186H175b237
416A526f728A756L364A522J391M079k425dI74l11M228J0167E248B458a4669A1362
433A3898e705F236M44a0461A0162c86j8029e007A1345b342J149C39g17j2471b144
449a49C858e964b550p149C613J97J478d193k384E587f78D328f824f66c17o109
465f426I492B477g753a826F304d389f99E621a0030k40e75C850j582O55h082i75
482a013l593b155j0649A7922F866a4869C455J1358g562a864I609l89d581H253
497c380J285k355D905g865q81H439l329a434m595A3071b946l513A6066j636b43
513d816a352m728l0C772r41h991J163G001a7507D277P223d201n071A0879g810
529I580B969Q565e831n058A2597a4668F76M165M87d320D315A007a9269d417p74
544e191k003D561b961D494h63o592B978c750j3192e10i6C946A141R98K045A856
561A11a3373D063a794D804J525k947J424L07a0150G887l354a7283H103C169a198
577i785b449E286i044A1334a200m267B178J0666c236p555a263l51j952a228A4527
593a930n906G011I01c578E416K698f43j4819L610d840m014a352A0863a1876J461
608a0415A3102g128n183f60A2045e391n434F632b29n188A0997O867i197d566H511
624f902a403j560G693h205C034a160j4758e572G643e507m521G668Q178b919G251
640A6461a6394E099m50e165G22R859e048H38i219A1955A303a647l861A768a625
656c768F311k794f953I420B187d631H811a625j643k280G902C722B83c250I887
672G687j855h028G487h786M300B0160c978B172c951H152a2025K882A0046h156
687h720G704A722J998M167i498K658B659i866d044E368B327L687j585h355A0830
703I389f383D880i319M227D055b515C247M728M437l705A865b290B929f607p47
718g354A7017e254A271c45C369a4049A2154a247j010D699f364B96a728n100G860
734G855a111E468L13a1298g37G487i249a87G37O45d025A517e293j116E113N320
750A0433D614d429O00C714e771J964J148j0162B130a367A0712q56m880b448F787
766a0801K423A0391e384R29F944a3385d984A0202e417l397D946B013K703a659
781b596B045e864A2844C548f738c066R2k213p525C475P37O270a196p034d96B271
798C200Q443g229G387j687h548J139a499j6200M679E574Q1f937b37j828D70a167
815a2974A5620g421A0266B57e010C677h368D348c790G452C317K943j955k43c871
831e616d31A4852d827k478A3832d208r060A2388C357a0210B436L040a4l400D320
847f518K98k577A9766f465q452G234a4937N976B026A49h098E20L062f050D063
863E055L103e704K51G945a219j671F542b139N67G833j697a1840@D777a403j105
879b508G998a976j0624d344B1198h647o07A1802B561g632A5353n88g100G531o60
894F871a4012H2J6189D037a1193D400M582b162N19A0236h436q885A8170D68a8748
910A8644D962a16m605A1131E15g245A208P164D50N481K089a4253a035D58N204
925E662a6227H654a0610m552P073C415f574j707a18C733a6175A0944R604i038
940a164E018A36d233A2498A273i776H245A316a098D68a0401b047p144K751F971
956g502J596I881c688o134D964F72a4042B1050F717c655a09H785l762O71e04F056
973d204A5845G470E41d772A1092g311A486J408c946i14G042H50b966l171r70E407
990i673A101M127f305J038C931d068I49K2941A152Q05N818d565m750I55L475Q078
1006A2508d967I388f882m12A0974c805c77l035D002c491G371B758g407L674l446
1021g179C08N060F54e474H148j639O857c326H962c926I704a4856N973j983E415
1037e569E693K271f5H935i017A2779A940e353n259B0f8D025f185a884A670i065
1054A1573E712e706c61A810M934A340J751K717O507c604B073i886A727N912a430
1070a020E608J0786h220J699G806a417A0343C06O031N97f745b47l945n943j293
1085a1428G621A647J925R099f625G439j167e894j096a616r60g73k834r466H647
1101C53a727A3822B33g21o778b24j2956a051A823g73j549F701q04D16b543E872
1118d066i15F146K144g650A2005c994j0911I640D672L293a3078D890d342E846
1133f79r86p051A878i570G314d972J207J577k1145A3932n625l258b806F891E35
1149b464n716E658d509o669B729Q774f951F108n58c38l775J141J480m89B110e911
1166a1059J00F939i68j1071A2263b869j6167C445g360j050I906I7a6744d200A2683
1182h49A260a563E736e91m371E476L117a5708A2732c658p382d440F131i092a978
1198A4737h54B635R80J3224c282D95J3525a0681j1627G490F80a1491A2854D317
1213e972A2098h119b979E748B064O730l806e400C583c191j0012A9562F484g102
1228g096A0731i666e78p129J301G45B48Q070d463q414G253a873n115A830Q985
1243A0815A786j86o74e835A238D72J0268H34N635Q654a0722n492i29D43e224A1033
1260G41f644A1246C466a2886d181A3055C627a054C766e078h13j8502f453A0751
1275h750C21O067i705g4B316e30H957b973j64A201Q262h81B79a5973M535A2775
1292i66A8156E458A093J707J727b706G349j14G76K403P13q95J088i600H281g62
1309i344k164A5809p439k082J91d741G038J779j866L79b452A730e986L54o712
1324a2344a889D344a319G883b692B100L62a4312d915a860m583A3990D573B5J4547
1339A4572a7745C498J196c892j770B0195f2A025R278B956a0139A216O010i134
1354A629K266c585j5379A1277E563a7237C376A504b732k584F825e070M87D295
1369c363p005F685I17K997i362j279C134c843l560F66qi700i8C05i693c603n395
1386h998a820l990E808D17e206D08K5g471D597d843J422F925K851j259g715a678
1403b126F120i124I857O154A126J42J401f940o323f080j131q61C222P434C143
1419a0129J9b886j75n376b615k390A158J881L216i211E823a3042b191E460m23
1434E037f916J906a782c8F97e469B177c283n319I927a445m124E357a1763A2506
1450D03f564H78a5404c533a749N54n567I954C839d628E239Q737a304F92J017b931
1467E62c925C816a4083M48C225J322f133G084I59g438j87F769a0758L486b905
1483b64G177a829I490d319q853H15Q80d657I404l061h8A764O974a4255b5E518
1500e267b381n658a678p76C652Q682n806a905O99G042a2112b092A315b920p94
1515c714F059f96m092C012N515j03j540h704A177m71J2418A835a2193E058a996
1531f413a944k517F210J290l068Q597F12a265d56D474g896k268g6p61I960O212
1547A6172a6550A736K561L08e308j537C524P692F76M184a62j7827D34P543a1325
1563h663H356C859b2299A169B20b1068c378D403D95a2412C919h84j807f17A5678
1579B388N920L561c786H426k942A18J0016M13e043A166m76Q502f413K74pk096
1595h242D601E31c660F492a464E037a220n098L045l250A0251E14a289E834B375
1611h812c718F370n60j291A609f583k617a287q936L234h26o246A824M247f142
1627f283K138F728j675R77b913D74b774C811e461A0078c264R95G592g481B466
1643G269d215D770P33B234A45i411B828o78K54f613i50o932C850L069j218a6578
1660G154b613j615l692A7982e577l128p29b600j336k766A5394c972J245d30H027
1676f538h11B816a0724c284B421a2108N539K235K107B22J551J6261b903o596A7803
1692d780B101K927R089d136p47G817d743j139H165a524j180k724A0692f998K176
1707d822A9557e788j2411I493k5a2800I586B232h008C367R316B814c005j027A042
1723c786p368b31C150b522F914L09B198J79f213p724d09A9074B772a937I332r
1739I323a0650K514F541k798d864A548N84f166b713G088d32q21A8540E847g712
1755G388J6880f884J635a902f57j1354A528a0391c914G657J832a1189E043O369
1769A1412d755C299a171n244C44c647A4852c757g40D22J1944d513N26A7095d298
1785f570A995J0661f565A746O136e537p40D090L493a5102d799b354p114A998P832
1800I830g400P24I117b201k332E938b281r52G426e829A801c489A5880n416g780
1816E297B65i878C08i46r152j992A3193c629n410f76p792h52H46d419j531K93
1832e657p28B748e885B142C43J294m27c164p213M05K025C86a163e54D358f730
1849g011C432J828p15k9j648F10c397E126j760F43e629B489G47j85J0567a216
1866C374a2842e516b218f67H423c088I076c19E50d843B029d539H324k530k137
1881C657J137j687J441c037l871D26R582C085c895F286e558A234b743J065G487
1897b648m077B700j249a9825E520M556c873B619K024K247i416A3005c309q035
1911a1344C043l26o80b181H980r60i907C633L87b409o093N00K684a240A0236H26
1928G92J628c933j705a243j0199a420k82m748B117a0850B985a354j266j523r04
1943e047A1447E371Q139a3176D155h572E366b773j797A001a1056c93F078c205
1958D229J461K755c41I19J999b744B698g13D503b466F529B259E75a215n75k892
1974d682C771c069e70j1151C69d546J158B253J0158a0596G22P42C99g516B203
1990H748h835K691b994I096A79c95A424g19A902J899a374I613a098C53K837b997
2007G478c766j1512D519g771K789F376b612j660I473l555C60a25k514Q57C451
2023e976b105p389E03J0090i547l902c326O79j3863c085D933a0241B071a0845
2038c907A500d173k66G356b67m874D473d879G80
##PAGE= T1=0.000171
##FIRST=     0,             0,               0,               0
##DATA TABLE= (T2++(R..R)), PROFILE
0@@@@@@@@@@@@@@@@@@AJbBbBbBdCcCdEdEfFiGa0A0a1A2a3A4a6A6a8A8b0B2b4B7
52b7C1c7C9d5E1f0F8h1I8a20A51a98B79d16G30c50n103K348C137J332J448a848
75H105a760l03l432I040A778a3750A0914B491A219j66N481B454M314B487b513
91a340j804H254e627J361F897k991f614h20q850B443a461E599d669B108f473a931
108I168c252E627c326A0625d343J112C976b182j3474c204A2270C907K79Q505B406
124B444i078K206e49l993Q85h45p751B697N98a946m358F010f328j504A0089a35
141A046i83m020G239d180A425L201J958B367c1j176j7127P391D980e620a264A4102
158A543i241L763K675l411b129E682B268L086O487a0999D13a6255f696a224H608
174E669K447a771q37C846M465e468k187C410a316l210p077A924R978c591k877
189f468I767B297M02c87a46j0708b365k976O13A2533f35H319k897G39c027N85
205b442H071K521m207a6833B541B73b348A015J0479d108j683r35C203K517B771
221h386A363f892D066M317d98C405e367j315A0119h357p1a967p1B179J267b502
238e810J134Q20J630j0159F821c441E016b389H485a1102C780M458a805F739E99
254A10J8062I041m251A684a4226P009a265o374c654A6120a039l058a29H81d969
270D692c690H4a5933g031D476j884A069K595Q950a6022F474C37n3L416i356D126
287h924A387N287B044d987C399j400f91D135j236K741h171B448a547l708j947
302g202c106A853A09O288a037A394Q256c13n707I267B026a3381E941j312b65I540
319A499f408F624i584b215j215m330G488A94b347a03B10R643f086C60d30G45f932
337g453F346a763B435M80A383F63O232b272G654h162A6477g151F326j342p13c776
354a183B192b530D38c894l914a232B016r22K098e506o27r80a598a05E761a5232
371b40H175B259d656k018f04A3369A091f954C057j523J509i08C746g16A2741C41
388a2143H16b143r371D621L233g27l246r849B588a690F469f685A223L678i470
404a5699A4648E376g070G949n18l280c217A4950g25C08J2a247q738K995A3226
420A396K315M49K641e728j767E519B666e187b308j533j555a175D124e102F38g424
437E910N24h054G073g617A221d364C543N519Q191i679C734e20o567K462I72N74
453A546J2654C341g139D022a903l367H012g998E593a214A780P815h863B68P435
468G703E42J308R564d915k567F143g716m458E78p3a2693J052f03C782b826C423
485c395r711B66Q277a0811N066D656b752j6268D612L7A678N78L392k379i637K123
501g514D242a9359f964B0424A167P72K973c411j4611H225k347G42L484L440d435
517f053J477B820a1743K240F59M952F58K680M46d7F158g055J439r927A1209N84
533A1793i165b197A1467a49B957P863a5734G867B352i149p138A2275D128a1965
548b577F571a889k319F279c970D11a1816E680a268D593O533N60d035a22n815j46
564f083m788d182C45A05K94K929a375n1I94M213f290N26A9910b209E487L701B26
582F765N838j831n077J0878c736k564j0435e290a908j7494I748l49a4316f855
597c686j38a060B780d107i5l463A842O048k598a858A478c638A2965d329m144A1521
614i743A277k00N395B270b848q188a29j536j94A743b675m708B853J0808i573K116
630g457E91N506d013A0193l164a0349C983i019c637l842n92A2173a1595n130A4457
646F306j942p32h687c32m582E311d426q409a130H57a0859n234F773a3996c331
662B875h42B672E24J984P132l878L144a2044I938e865G414K331A909K838b0438
678b842A793f686A5030D817j076d49j0416A698K002f548q86J42F992k376J01b930
695b556A0215C969a3317D409b423j0687G520d685a987B422f392H755a0933M06
709a0527a902n151A993H81i170C868N193c584A582e747K032a080A408g157d15
725d051F010d14j389m074A1815A488L992a93j1630e665m651d158D501k188h550
741A0551a368n355Q77n759G978L458e837F849k641g644F233f085j0850F829a1853
757b39F511B390d825l193b83k890O79A0785b876B632R10K954d176C263N774B98
774f246C135a529k434C002R024b806I653D222p29p71c447k171C816A621M411I29
791a2062G15Q665a689H62b105A200c129A0340e278m018M285G504J945a3208A1480
807d134j7453N128G151h232a441H884e481K058C534a8m232A253m91f145J577J225
823c343H548a3763A2942P13f870D839k54g92a21j241l237m996I00L733c675L49
839c326C268n70a6479A167f665P74J585K064m76R69A0592h431c794A1602M560
854A6162B131f018E487j629g653D809Q535a4693G205N328A580b856H007k950a7724
870H391Q65f243q99E486c516j0948A99J2877i077A858J2932f595j304a378A999
886G136A707P227B41a590D479h75n193A0754j096b817n207A2182a0740A0196C056
902H477B809a2863H475J1006a4918A2517K070a6825H543K42d715G98J6574c215
917c714A0988r25b455F412N25j594b0908b065A4694g417b830A5358a8638E107
932A2725D543a5969a543B991a841r324G797A688b1660E033J803b2590g966B3466
947e013p993A4617n012a3751A0537j588d981Ea79j4813b45E089K661a6398A0613
963F493e264p181I496C949M310L618d124I04Q78L409a480I060L506J7a1654b089
980A4628d821q396A7059F021b216A6826m575i790a45p60p465b29p140H896a7846
996C595e362r958e738H482b246A694J9748a5626g348D152B61L704c47k241E875
1012H128H15K98a910c34E292j113d225A2415c125B754R85a027E375g756K325H941
1029b399p769F82R269a3756D229a2695A623c002K38G59d486f06C510R416g289
1045A816m2N363M342d238C725M358K187B856k80c628E930b016j0545c678j87j72
1061d037D464L36j839J4136a871H786c17E5c710G580b65A8960q545i837L045D585
1078a3602A3257q50a8956G223N121e565c79B237E35P502A534d424A824d937A1669
1094c708f45G21N702i899F714k308a2720G879e307K492B769J086M325C054d482
1110G585e16j2650E782O090a035A0554F73i007e69J35q809H750c698C921Q359
1125A2280e854j365B443a9741a939B536h777b250h75D105M601i494b611j356A1113
1141f648A2524a4365a691E900a2632I163j690B698f781A1003a1045H633H86M4
1155I30a246r799A006J8628E69a2922a667A1648h909A2212b489F300c418o291
1169i709J687p097e358A6189a7304G851J488a7309P665H314a3611b629B202F10
1184A242M462k534d822r176A0700C231a7575C891J678h157a45I288B318a1169
1199A5502C764f187B373f948a152p182a873k662a899j448A1027B781a0406a831
1214A590a619A1799f468b605l877p883O950a486b60j334k609L44A3772a0582d197
1230F404a0022k760B398L137a7101A3990m413h480n94K389H496A493K547N323
1244I363a316J52A1192a1111P31d592G199c718D49K922K6a349J59D419c718j417
1260e135D730A361f145J616l378m67a185E423a0886H372j782b149A0196b678C298
1276d898m097A6466a0578J192b280m104A086e553B280M162Q078C567L424a3702
1291c84m055k339a585A0226j524k978e741g23o353C63M502d568A5029F127b185
1307g497A007d087m28a103E817D00a0973M935H573a19I631j317i699F186E39a614
1324E664i066a21D635c825Q95j0898E791o88O968a2686A429M867a5453c387F066
1340d244e58l04B877K476a6680c87G078c779H011N928a2070c934B852g853b992
1356A0731c19j445j0546A5767p501f764A4447J943a4253c308E041a594A3991n079
1370H912e250P68C720M760i513F410e610D695f104E576A081f95A5482d147r345
1385a3492o41E516e101D308b002G741b857H48i972F623e825A253J1838O554b312
1401G334a1629A444J2274E826j342b461p507A766h278H503I03d772I064M339c103
1417g310d59E81a258k075j406m579l600b362m07H720B901P009D081e414H957i960
1434e036C104J718e593A585K241A779M284L86e660q5A575K100e51F45b159p082
1450i241a168I83d775E145L897a0322M592H474a522F401r00k722A163J904e376
1466D78R636M024C190d374m77E64N83M241K84i378n56A1565b662B5Q087e938C832
1484B288L726B272J098A113a950F362d674j298a248F074j987a1670A0372A058
1499c387A1679j136b287b24Q8q704a349j1356C51c386F877Q454h219J106F732
1515a955k761B276C01L267d299H361a3412D283j139i836a116p386M200G510e849
1531b449m046K956A596b175j5773C979J298c192D760EN37K147d15k695P11k003
1547d402H478B275a671D701c751l18A1729m876b241F975e388A3161e693H732a4099
1563A3812E227e111G859a3597A1786f436E038q73j299K295j267N18M433h970b64
1579H848k100A941P180a9o550D457e601d73H291K88a21A314b228m987l979d881
1596E021q9o97K962d957B029n46J4575c790C445N767B295N500e513A047P689f466
1613a0459D642e230J342H143b825R25E725c051k168E361e211A648g297J524A304
1629e337a954N25A331g79C260g83A968J792g308B582e744B282K644c639E677M017
1645I694i729D7J3015M198E21h858j581A205b234J054A1567m216k533j656g512
1661d475A0460e322n015H031a3786k004c40D696a8241N655C705i978I717b094
1676A4739C942A321L083k199a7359A8969H158j972M658R34a3345k435F575i042
1691g658c647a019m281a085E572h902A567P137d813j3412a252B557a7638D686
1706G595j005a249A427h679j065aB0818E364a8995A5579e299o440J937D281f686
1722c565F395a0159d535G325N066d749o01B827e963b250E036J002a5820H470Q46
1737I316f976D092J3971f038b182D236J957a095j0947A3892a6668f720A2634d304
1752a072I614D745g643d05A2445C170f467I309i9j1881A3790F796H48a902A0621
1768F038a1709B095K476c841i11F591i336b98B392a0668k885A089G9i918F161
1784f829N21o176A1796C90b784F693A011h157L257j896A0787h207A914L314h992
1800c332m586A472a092I720g318C094J881A919J528f531D968a4772O129F523K241
1815H764c696a772q67F337f598D866j032a1524l461G655b75B486D37d412B116
1831A1700A687J07m53P258I81M694g538m280B912d032B319c808J146D538L394
1846G932d241I789a623I58f115G695b50B667g057c375A304f384k542C722g741
1862a2579A0489a691l435o75A3582e929B668O587A11b980E621a654n653L557F40
1878F240g526b431G765a63B325R096a2847e908A0964A27a0551H817d52C756J110
1893D866g80p332j188B606N409e413j761c144k083k066b589J218r979c702A378
1909I40K930L066p41b057M65j851D56h537A470g898D955D99e809d50E505A630
1926i582E227A221h58A289A09M258e80k679j0613A2832A804p88K062D27N146e568
1943i97p211J253j459G106e977K066i30J84E349A479i668d69n220c31A902f624
1960F831M858m663a4576G06a181l346F135b0801E514B656M453C325J380g519e88
1976A709i62A96c385E185j106J324c2r80l012J019B127f667F146j272N212b322
1993e105J98K272B324a5997A0612a4019b47E039b732A7377d622b43r02F77P236
2008G913b987p624A550c603k222B352d459A602N931L559b194p38B601e15F611
2024A2878B30a99j1715A1471E344e693A1242q62a2675a526G450A723p40N519M039
2039A0541f185A485m8c620C721e91j2162A6380
##PAGE= T1=0.000171
##FIRST=     0,             0,               0,               0
##DATA TABLE= (T2++(I..I)), PROFILE
0@@@@@@@@@@@@@@@@aBbCbCbDdDdDgFiA1a2A0a4A6a7B1b1B4b8C1c3C8d1D4e0E6
48f1F7g4H1i0A00a11A21a36A51a72A93b22B56c01C63d50E87h39A445f557b4m981
70e005m172D388c790a875B856c421D390d197C13L984c362a670E087j316O734A887
87F164J899a4828G035k497c222I611C134i043b693j72A787e793p63K766A763d039
104a876r38B479f704a742D475f189B141K691b07q02H923k857Q544c546D434c435
121a00k109F749a000A4771A907N286K995G96b001A964K001f778F793r56k806a4504
138e972A613K870H14K006J2616C042L272i016c123A96h526G087J65C299L267P754
154A4320c859R27E08M065c602H726m057g139A80b975A070N012e966G85M422A272
171b670a85k83l162G638A755e328C399E1i535a176C511b916C411a507o595E875
188B612C41K15L726j405a1379d582D242J91J180j63A535J631J277e066G10a877
205F873J242e17o905E495b347A5668a753H535k809N46g36A2781d043A0584B708
221A3250B315J249e652J73a426E861e158m344G441b597C645O235C267e552F056
237f110J609A944e002F163L751C080f484D727A74L577J455a201m695m320a463
253C429a717m59B971g635D378d168E394A842h111A941a042A815b806A290e915
269c900g26D394a4741A363l12M048A812a2846H69a6226f246J625P39A0206A168
285A04R400a970D526a04B591b380D630B96d380m393K914J64J584B316c322A1472
302C302a0770K524G479k354a135r198D652b484j304G281a0041H106O416m846a0827
318a289C549a3579E028k261a0966a809l471f12A496b791A0208A418J2151f292
333B0964b17H764C871b325L25j459G536a629k930a328D755h982C422O529G51J515
349B266E46J0887B003Q877D773a1501C934B31K360a3195G161g450H044B169N129
364G298a1440A3550o212j824a5390A0960C942a242A1864h937G327k714J4356g679
379d312F260a838j3298H03L015e370F384r54d101R12A0923g424j868H797b501
395b299H05e687A0450A456f007a831p892I97R117C494c480h15A502a442a20B66
412E880c854o698A77c767k053m648a853n485K885G270A444q1d735D345c136a005
429b986I300C52M97a696o327C975K059B647g726D824J485a5401A746O929I25N778
445F703O246F456a3269c189l057a550E222A305a2298B953a1082D3g325b702A0211
461A061R166C914j920g976D088b620l295A876D21R955c461A307M427D38a7857
477E458h587B447O900A537i665J574i68j3016a808F386R09a3391F982g594b099
493c007C15e984b006A6912D0a0135K510A8577f661J754A9922e847B363a1595K767
508h828J44k357F932b822A075J1803B069g819k72B407F44d163A0288d68l771I792
525C100g591a08B657d859A976P190a863p068B224a415j8748C622J374b0170e57
541A0085b781M6q840A518a391m729A3422Q19b328A652O610a9398c976A0434B856
557c128A8645F189Q84A295B58g85n636F438k962Q7c891G174h829F720J839g825
574A0243m131K244e825a405r269f07n922A0173D374c652J521j522B676F93J300
589A993J0683d303m894k010b763D235a0602G543c550k257I971c957H185J0947
603A9132a4592B865J1649h616B515L842a529E072A906b764m110B474i584G118
618E191g758E216a9789F390A337M552e179A0078l473L918c478Q60A7898e70A4083
634A0787a0029F66M965K04a1557I362c361a07A288d107E649i003b731A3616i157
650d332G936c719l296A355d043j4125f225C776b526N52A6904H253K53b723O52
665b071m168K40J512A00J62P929g039B18J212c355G45J331e078A1192D294a2572
682D230d794j863J826F769a428m365F195l009O106B398c000A539c632E65c297
698b790D688c680F95J0216C013j372R735k762M876n134c136n968C692M91o33J6345
714A9895c381n021C624A287N273b724I41e306G590g382A264a3703d19Q3k844D250
731h72l695C460c725B577b197j08E302c397F310h056j119L142A2629j903d068
747F441Q167a1455G002j390g068e52A5241A522b805E460A078M962K68c032A8b039
764d214A4551c725R92A0022e102B072M771b449D147d572D740K634hj315F563C14
781b479l654q905E558J550J088A668J5630a1050d389A0744I08O815l580P282k44
796A1181d467l18q85j4509a053F892B93a0710A0500d140J009n99B00N131c74A710
813E159j459p45N424a593B85J1888a3248B42O481a2550d521C254J3252C602c626
829g767a373p811D325j571h099C708N408D35b245H37K389a4236O421c555D806
845C681c14A0899a1141j636H248a0384c515B817a7716Q093A8361B014b731E556
860B326L774f599A046f623j5526g604A0957a4560D643J5422f651C55P682a3062
875a5627N974b785H205l098m73h69j7388G19R649d963o862B0681B156c033A9282
891I60b828r531c298l991l055E95O352i34q672A4374E41e578A4846F197a0336
907A6763A793a1603A785O784l343a2786C698O024i590A1140m623h794q725A4500
922a0596o016b065B714a8469D970K880h310a817C422J4849a1181F72N040g490
937i177A6731F192a7376A744M377a6326b717B483j104a0113B545N709g898a512
952A9434g366b361A0719c291j8484A5089e75q514A0510k581l838d814F035N08
966F543a1248b545D287h766k967A2539c104j7097D868K236A895b233A1486m851
980F635L545e068J435m176b137P21r050E976J333k122a1552A6858a108j0453P78
995a0783C702h104a383j016j166E993b795D134a2134C326N988n41a1676A5875
1010b371j3944g471J844p192A0031N815a2178G729K049A9f489E24b094n725B142
1026C929A339a921H429a471k540J200k95A6190d58r700K826D115A731J458j152
1041B037f175J299G61P454a319I119g614b937D176a842k022D465l80P854c412
1057f157C282N233l249j673h349H112A328c67p188j983a722A0296a8008B035J6209
1072A8244e828D407e785A1984c071I74c421l191k294b700H704i485A0374D431
1087c009H471N068b818l277m812C369J199a884I67J3604G077a40B841h79A948
1103f961n589B251M528g072A387J608d431m753D139a669H979D312A735P920h577
1119F356K734R385c827B668a78o208p01E681j635K854J9336A827b217m537a058
1135a0472l90I812m524a269A651J94e807C442J938H72b266A1167f89q54q376j940
1151a1859C88a6352A2223n317C83b124l614j764L216j1203B422P669a0264A2261
1166c206n348L686j367o452A1252a285G334M054a800D192L673C314J248d052B468
1182B3831a4704E669A138d228n99I236d280J761A0925h93k606p66B661j227B52
1198F929N515c459p570A1127A821h070H510b842q327D458a914l024a577A7286
1213H709a0174L006E397a831A845J851H74d013B53J4805a6601D449b254j1673
1227a3927p568b752C188a4390B617k7M542i56D138j465a6330A539K784A425O993
1242H418M086a5573g717E81K604a500A5814G96a386j667J497F74a2378B974A158
1258B814J90J2637G632p20M808a205m282K674J128g53n642A5551a611m464q82
1273f957n689O141G413N921E019K007C483J956e850k204A0546M94B15M277g310
1289a7591L245A5766h647I922l529O84b722C257c192E43a1199A7830G193B235
1304f982a502m459K532C349d891I382B491a4523D026a093p150L246F008L568G98
1320D283A404a0948p227d642F79e527A5843F911c770H231c240k348A102a4077
1335B278M145a2588h76k323C349f113K528j4340a607j721F341E88k43N092k89
1350E148a9990h724G512e40C933N074c642f9j079B136a2466d004R84L23E026L244
1366H270a0844c722I674h48C457H94Q414h760A208J350d999A0127B576N545I66
1382A4109F494h048Q3f50D477j331a995D004b109m291A25a941j225j898A0014
1398a23j0471a124A2526f096l907H029e805j11E599e028k877B460a96m737H6a431
1415g389a351A0801i221f68A503R261B957h77A2920a1578p094C536a0900d447
1430G650a3966I929m59e323j808I291a0613A146K001J1752b196Q93F354d099B39
1446E024o83f831a48j89j790E148k294B85K690J0097l802K848c14n280A615a4324
1463a2777I143j602e569A610c038C929q51E70h994F201c730B642N240a0108Q25
1478i283c304l240F891h66B356J0107a2255a156D194h461F03M262j496J991B404
1494D95b656D792b903D180c922D966J042h245a215K66q061D691q6a747D536O410
1510A0946a5064A211B5M857i629D75i53n883A587O454e115j0242H814k704a2086
1526a747F974C384b479R8A65c494H164q78e890E379m28j419a2316I847A915a4983
1543C317c274C908M82M656B124J286G47c067p055F758c321J623p928G657a094
1559i125C910A032g023j941b145D40b840A118M673J465r63O718A249f573c043
1575B536d163j0265A4255o336k780d72A574l59b405k776J726R90D915i249c621
1591f807E001k240J752R940a1480K436b76q657F644N502n588L637l294a059q003
1606i062E444k20A70e439K094A0229b956k248C380a2916C702j45l3M247B524c328
1623C640K712i98k881P48k902C18Ci97n714G143J760l402e2o494G326f993A0477
1641h867M237c88l153m296B712d067H788e366q799A0173k137e803B759M05i241
1657F861d525j1512A787b037G161j093A461b48j3928A873i982G425a0792A1144
1672A0826h214G716c033m821D900N250k674K799D297E31M054e083A0640f378B206
1688A4796a0253j575A9181b929F183c87A3588C729a2855I763N310a4414f261D726
1703b659q215B438k18a2182G150j524f735m750G478a0220b764A6027g586o924
1717a4510F913j964b0499d583A9817C546c280A9886A990a7588b330A0828a1590
1731h547A1683m069b0645C269K494g285C543J185G66i322I418b934j0695A685
1746G298c898k705H008j205c861H701k838e122C058M636c330D203d648F863b890
1762A160f216a886A600J999A778a2374d897G089C77M732b116l203k761DJ871e070
1779C656e869a836A0004M046d229B138e292B993e243E734a063o058m65G687rl477
1795D201h63F274B893K071J7185f103n561D298N021d131k308A2527k158b421A447
1811A075a3159B032O464B268J238L357a693F281j381b82j274n961C343d347n45
1826d892D385f356m330C146K133i278L639o06F31k59N132B675L848k464f582D374
1843A6778f101G028c536j220D810D80e118a46F420a45n046A1589c110p045D100
1859H467b884j0499f341b592C145p51g727D32a258F20c52k809A8636d042k798
1874f840F073K252a8236h090j20N62j006M087a061C440C79R570c118j641D237
1890A100b614F154c089I8J677M678j27B340d588J586A1952E10d143A415c702m6
1906c748A1154i017a238G272b381E316h75A428a2118H371B624I54J1527n803g161
1922b006K95M65G262k186k115J514d312R57m802I041D045b126D089N679A046L800
1938D846B199h766c375j2469B308b695p23j367L23n372E920O448a560o156I805
1954b63C928J863b064j180A291h267j080b650m561B255a0700p2d538J263H890
1970a6134f073p034C660d264l335b319i74K91j1171A795a38l643I295c99n006
1985e405J668r074A825N672J078e48o549A722J1662c083B443N666c629G18N127
2000E845k638a4287H190J957b972j197J760C563a260j1251D894d158m099b45l160
2015c405e83D584J843B101M370K684d370o361b011m426b819H352k10a490n024
2030f514E497K153f635B409e674A194M836j572k52g355D899b923n162A0522k069
2045H453c531O46
2047b885
##PAGE= T1=0.00019
##FIRST=     0,             0,               0,               0
##DATA TABLE= (T2++(R..R)), PROFILE
0@@@@@@@@@@@@@@@@aA@bCbBcCgEeHiA0a1A4a6A9b1B4b7C1c5D1d4E1e5F2g0G8h8
48I7a08A19a30A44a60A77a96B18b42B69c01C37c80D31d98E83g03H97a281C074
69A2441b126E135e249m14b018q258d056A819J158J551P54e820E466B433Q197c329
86c390H671h22A846N242K508b100o957l652B375K152d937G188h024A523O568B446
103e675b490E81f452J090H51b344B418a028B566a281C895a462H268e430G001b980
120g099c229G707e278B077e614n903b4r60C564a2495A998a180B260K324L355B784
137F078h176C843e1j1276G260b813A97d146D969a0787k131G689A12h041A1466
153a1048P30D445j424K503E28K911j568N193a0606c555C599L418h527D357O282
168A0639d642a790O81l506P26J786I798j870a1011d197G407d773J440n84C822
184b2B678d595A702h535F681e34n489o416A1252k806c558A1907g271A028O87c498
201a002p058i80A8593f047a968a61m491B502r0K558B078h690d000j56K032D773
218B368L15a0605K487F488i218F619J223N49b709G860C651e177B052f60n943b316
235I344a6614N202b651A644i086A851a063j816A2780a231E111A861J0152E731
250e806C946J330b532J164I056m104o53K242B258a2833D118f995c44p902C578
266A690c007C454L386A107e697H052d947E546L464i45k749F639a934o314D482
282I552C936M656a690n613L538H653h60F849d000G848a0276b470F462h413c84
298F1K171b860i26k339o158D913d609k368A1947C708g65F593k56B871h260B897
315A672a2840A3815C79a4988H116A999a7495b021D85d863E780J489K084F44a659
331E495d323k407G045P30a1308C407g44j942n005A0219i860b308A1586C329N45
346C874a0703J901C482a2017H191C176j430j46M94h046l435K922J545H537C304
362b922O38N17l041E543L558a97E002a3333F111K318b602l852A1514e257j502
377f759A316a257C657a294q116B683a2609b633H889d814E678O65a0390H919N251
392A4170C848n83f58j1228L531G545L836e07H26J1748E857a035B046K127A551
408A082b953A016f428E362i84A3186h731a880B39a5272d52k593b53H144G50f938
425a1527A0075b10j4347a455E125P724B368R506B920a827j0608H507b091E65L5
440F00a5331B8a3059K983d372B444a0957M613G41L436c293j138n95D450b154d80
457F738K330A297d026B66Q681b505D301J0061A486J049g81n266m969b21l935b50
474G581c150q280D011h652a623l894q738E956B929a731A3968a694p430L109A3685
490a4018A0447a1000N055J214C60J6a299l094I706A66J426m68e40j4233E099L951
506I050d108A3288l33a209k042D262I20d833a959B3542f21q278H174e322p842
521a3164A127e732K295A1293M524n258l866a502j274C649i606A4056E593O27P073
536A3293F191b689A1380l199b7241A0786K347e236I679C474e687k002a150F43
551C858J751J0899b0278R73B229b691k1261A696O939a0690F964o79b1209i515
566H491O936d611A0596m086h30q248E002j319f579E800J5535a2845D906J808a3772
582D615a1394b470A128b2q382A001i245C89K29f534I613D681c142A471c526n372
598h898H173d24j0928L484k291A0852L461d532A0609a281o648A1169A869H35Q36
613A671g732a623d97m857A0246B709K795P57k484f710A140f95l444D282h11r399
629a0210C152j018h248B046e906C595b919E517b286b14B897e38A1079e026a721
645h664B068c61r230d064J946k136j2310F616f328l103c196F41a1740A5382f79
661h883A2736b16q76A1789E620f80p148c602A0713E251B222R656c777g0q688k818
677a1576A641J0996e362K9K396E03O20a198n234l267d264F133G7a0839J231A1699
694i958M866I635d530A664J1838a416n898D862A229h413j11A7835G591a5773D946
710A6701b463l801A3438n581B041O333a5099c035p589C767j483J008c004m164
724g168A065a308H587c713f64F937Q37l239l09N531D071h241D44e977G30M882
740E612K89a336j3159B103d013k512A448J151j165c122k034a475A0588i771g0
756a9031a917B493G31b46I864e743m279D315h66B383M73K761c91A430g251L098
772d153J844l888E404B286i912A498b445A2492H18a8114A776K820i949F79a813
788a8480H04e407p87H575a2313A998a2627A491N409a2858G118k9A838b966C96
804a666j4585b93B305f06n942A514d032m043G610c005E202A397M784a649j2246
819a3895A0843k273e165D566J0178i523C616J0439a2223K649G725d77C768a0155
834G529a320p559a979A063a3981I871C564h293c206A5515g809b408E314L665a2837
850C848J1679F820i918c0A0680d669B573M301b651k833A1576C157a0813A604J2976
865A4580e780D919b315B349b117A3166o78b3381I035O936a2310N042B1656r117
879A2539a3298A2318n306A499P98J054g507m251C244J121a3029d70A5840f838
894a328F078a297j3226D788j131h555b764A3093l144h563M239F083i440L173A8099
910a0810j638A6525C044a452F948b041q40p201A5787l128a1130B482O877C488
925a1190A5193d700q492A7276e063q81a036I669B649e608E159O133h597G469Q046
940A5515h867c313B8845B275g872E456b904N52C088j197e370N33b364A2712a1169
956f912G102B777e3j043j3372m351D006f069b773n431l180a360k116n385A3354
972a3339A779P826g646H83K789L77b0326H750h230m807A3577A696e252A883O636
987H519f181D37c273B146a1793H482j012K755A258M779K352d38j321n006m479
1002a1244b755A795O619l456a892A265a1923K958C541a0162A273P13a085j922
1016c007I248C43d295j358n052D190m54c206j442B176a0896G799d749E942j991
1031C951b026C56e085H86K004l14h48G270a0095K246A4910A851c718A5830h206
1047C406J023a951F247c504L97f95F270b810A0995b814A555R352e800K234j357
1062d923D777b11F857h039C489p23a0387G215C489i219c362A1391a2852I805k375
1077G430e461E73P685j047a1281L351a950C612a638A2889E124a973q007A3136
1092F173O98j035c625o395c368k289G06N776A430J2816g665H540A194a373C253
1108A3647a4322c955G717i922A733M734Q63B553M204J365a4684c760j0891c457
1123g075D921j839M641B298p99c785C539b643A696g63j2297c749n19j1293e65
1139A5525a711E465J0998h69A0389D510h649q886c430E33a367F402j449J305e453
1155e051H172a3628e302B593P172a0204A0108h354c692E407e237j021D761l73
1169D388K409b251j262C206d651j881A0069R913G879J826c868a144J45m714E326
1185B660J704g413A299h00j908j3687H475D228c64C114J1202i767M553F062i518
1201A993R33e95j0556b268A3980D104h028c141d43l787a25j8l66j94a32r380M690
1218d822A586P790B974c399m02H544G93c577D357b766C698b553A26K886P336B351
1235G450B009k61P708a29q105b138o14o362D391c336n878I058l104b571l876K117
1251d330G183d535H025a954k688G23Q570a3292O012L302A826a1879B750J314b48
1267D551a9838f756b860G645r39a566E935A384i878j529C427e089D099K122h727
1283c646m232k380d670E672A014c605O00j195O77J030j3273E926O558g946H959
1299A4097a4228D013i595L153C006A9L275B27a5352b148F945a3029d543G3M98
1314E71b990D432a0745j0893A25R255e378F053O455k701b237A152f862r515A0925
1330C463d594a784I381g512j687a640D133b913B621J0135l879l334K672d190o844
1345a1034B812k63h247I746o84b678A3344c901I407d033a311H336k970g283b747
1361c689p813i93D970c605Q38A8143A977h444C168e667p194A950M530j297C73
1377G678J344a1441D943P270D527A465J1082J107F429f144K02N46p52E120L101
1392H221d406A9426f872a162A428A8a1121E339Q105m433j13A385g779H411d569
1408C127A271a513A3444D164L59a4819a855l111B790O34J410f970c398J543B22
1424F755N378A257e496H110j640a4752G586K477d658D458e91A147b98n169c1E74
1441g181G172k992N760J164f895B667a749I602c241G013R110C746d959E176h766
1457F404a0058F720Q961f381C291J436b877B555O859m693a612B584K047a7676
1472C543a453H350h078G979b250o69A715M88d874L66G442g616F81g040E490L015
1488H505O91J236g063k522b984A214K882l24O72a1672d146I053f515A7686D27
1504G753h980l053N588B506i895j131B872M52g928G027l214O35e521r347f970
1520g669A089d785P56a273c02k1237A262J2451B4a3745A1962B029a1141D859C92
1536a3673A375N897e041A687A98K38a0981o521E476K974b239H094O632f162a682
1552f288q270f152H451A83c710i74p122f41p054A2757B635a0981b25A9517A800
1568c174E93c721r779I964A916e50E273b525I45b242k511D334g156F736K544k411
1584F869h283M082n151J521E314N045h443A450O935a1381p448A2527A576C97J372
1599A769N373i198d8q211a004A578f519F97Q004e157g62D004e635K189B214c048
1616F386A055b3937i268i59F46K073c949J890d22m134l531B626e885m738e30G24
1633B979b392I41c745n614E366j499j719J29J957O752h313k776m65L61A1850B994
1650a176k043J534B770Q457a0649A2065a219m725A6445A626b806f75j266j5385
1664a7326N258f95A1g884A1818f970l572C433N518f868b004A8489B839a0536A3556
1680b058D852e633c10j0074K321K905B47d006e7l184B42f476A0784A697e797A1738
1697A309I2R337o30g621L512I648d784k304F431e748k545D328M188b806H640B273
1714g859E721g821b563m302b758D643a12j3337c501J114j9895d776D342A620J025
1729B645O572J710e312D634J961a6185K251A5371G253c938B1671D493a9237B051
1744F590J95i027A568c49j0363H787A365c447G737K670g608L696H009E77f39A4905
1761A2509d935m77C524K121h456C480J609a4092e531I261d656B361A11L104h043
1777C291d1q494L410B247h166J839F778L606e55A019M234J292N345j836l635a659
1794h414c626o236B122N798A08c624C719f577e45n732G891a3593H78O160c367
1810E529J370c046A497d490C312a744j1173A1628C669a911a72B798a96A2358n867
1825F491a31E075J006P966e382e25G141e350p043G77e109K493F817N35g394H376
1842b695o699d116k508C884m19A651c395B378d404E941i173A192r0a705D098A029
1859b740j132E018f819B014N21n96c585n522C22b041F065K786b182n467A510K204
1875C714f17C341K319a875D908g134K577a881j008B344b7642f286a068q822A496
1891G078g239F80J5332d828n805e198e8A555c11j34j217j265C400a885F580K449
1907I029A693L586L229k458K963k408f668A4547C474b810A3006e359I108e593
1922b751o197b795E983a3775A0976D012b226m01C875c296l134E80J7809a3182
1937A729J727d123D295j426M734b237G980c178j4198C849N694g965a263o041A7390
1953e961D250n63a1231B567h55m131l990q945M857A6b648H237a0581M617J561
1968d403C58J3930f114A903a2477C400O040J356d651A6435G489b415N97q168K516
1983g470d3I995l832K20b95D633f510c145F461k948b810F162B148J155N590a3354
2000c993a794A452d274r13A136a1621N519B044a611n624A7124A325a1837H186
2015e646B974e964e36E379j181P071C01R379m422j690d079p706A373d369a278
2031B996K954A470J22n76J0183f235A6425G062B114j06N398A090g011G620l640
2046C980j462
2047B518
##PAGE= T1=0.00019
##FIRST=     0,             0,               0,               0
##DATA TABLE= (T2++(I..I)), PROFILE
0@@@@@@@@@@@@@@@AaAbDeEfGiA0a2A3a5A8b0B3b7C0c4C9d5E0e8F4g2H1i0A00a11
45A23a38A52a67A87b06B28b52B77c09C42c81D24d76E35f09F97h06I53a156A463
66a996C215a2606D794M935h722I945j498e886C166k09j335b567l208K077E180
82a3218i14H231a60E962b736A1386B916m05i794C970a2483a9k478o77A384a1652
99A2741h487L35J727B716P586g663G870d292J261l027D337L261g269G208f594
115i192B332J4192a0299J013A1425e428j034H547c795l477A1059l883Q44c658
130b236l772a183C548d816A745d142a317q14A251d425J132k059D460g27E096B294
147C68J874J711b67D916g915A010O596A15a5040b918Pa225A031g776a862O68C593
165g700l086b780F65e854C122J964K921f390D778b26A2266h072L485E237J269
180F506B482O782B891h09n784b062M78C846K932a0164M369C219J4016A120f24
196I091l273O91K907g271j841C067K135a931A3791d992B70d127m813A839h6A1933
213C788e369H280h283E689J47b925l701L241j949B888a126c96C509j392J4148
228A6265c502A0654k199f21l431R58j2112f239D651N937k506O652B616c693L30
243c363P23E190e641J887A762M103K46a346k1501f57A2330b306D185J967N665
258A1817d444j66E75B07a7987A636p40M21e079I799c592h68G27h318K44F802h154
276B594M783b017G17e092A0273d795C361E51K468e191e08I499C67N968g086A531
293d724q294K240A0569D416M61B262q84e835j089C201f440h85B455N762c123A0050
310A408f695a915E442a334j0654A6175l929A022J1013g992a315j7003A0226B425
325b071D801d575r852b073A0670a0818K988H637C066c475I030h60m417E425j464
340C961J972J287b028I714m424a076o859B848a3015a532F121k884f215B994e033
356i006k478A6937b727o628A1854j949a4775N931a875p111E932b436e98r909H28
372B332a0535F698J6149h814E6J7705d36j307A3818a0304l409e975I394C202J2091
387A5293h670A0003C483c413D948e304E674c435c68C700O250l736o71d023D414
403E784g45n34B226N908c265g06H627c681F837k075a1801M633c137c10j2019A8096
420D332j631c166A1638G18j50J1702D86e57H766L993f527C608j476c154D901k225
436B676N510l188f066K856B700L195h575A6853b997G698a1437d194l135j9a821
452c088D618j983a2823d053J883C16d665G980c482A0426K15p50B274g762L323
467d439o12E093O93J143f827d40r900d384O77D303b693f04A2703D1e617k31H612
485A90J668d98D917J4j938h61A129i323H982b62G968b397I027b158A643h440c032
503b549A681M25a506E024j561d871p385F353Q55a094F641Q172a778k12o300d031
520h3k352A207K804M349B815f095J996k705K679P26A5543j375M68A971h241o137
536a4378e620D186J482j890r84J396a0116M224I6O127b0617B992L628b657I474
552E377a1006l504C387b911n383G232A368M707a4928E795O703a4993F285a128
567g719B289J0427d517n57H971C847e975A4192a207a9F10L731j07A608N149j385
583E372c640j310I005i281M008C066M462E27N723B84N022g356D596a0309l638
598a3947f697A4905e752e70E969a5359M495E203K777A803L158f106C17O10J3513
613A4440d358j1856G731j720a275E809k248h929J246A526a0488D958Q261a4515
628c960D822h411E772h634A956C00i346D072J696i112F840a3923e717G980G40
644b668A4097e09m080F881f470b425A5798b521o210A1840b736n460J947m612M851
659f010B738R861E846A724J881j566f931j952b365j1063K706F225C005L526a644
675A719J777j638L370J5571C370i820G365B789e261I805h395c050G103r1a4933
691G404B507I81Q392C505J3078i154A806k59d296d10A2143a0737L587c513F627
707i236n93k474c152m813A726J877f022K858A4295b248j1967A0723a0013M14I784
723D145a1648G358d287J1f18H912A64O057h016j316K288A0439L579c344a333A54
740F73g147o406Q97B205I36e439G530K033a3498I30a1297J427b306q202C860K194
756F054D5R433E52g931L712E423k20J608L415d225F018i398m154A0347l42C777
773A0535C541d982G279c070J00B393l86d028A1831a6765b483o23m25J279A7583
789e303J955C833g753B215a9796h198A2317B8b99A6824f822F027A870b627j2441
804a5068P458A3368a218F999A52L632a6538A494J0712h219B821R754F20d131A643
820C252d058m354B356N823g407I953C8i25G418Q183a805m702A4528c849J250A3303
837B72b963H621J8b560E52a357A4413a3043M730A4542a4775K207A2827i871i14
853I553b286o451F804J336k402g667A2880B718a3558A0762r37a2213j519A7240
868D359a3181A5603e288p142k134C203c244D729j894J2475a3618A920J1652a4311
883b952G610a1167K869H421j085i068G916A339a810F00L243O817a0471K993A6054
899h000k9F960k563B091pO270h210l630A2263D316d179C202n27h988b449A3621
916h212A42J0801d259j5808D915e1C571J0409j518C180c473A0229l100h691M130
931d561B0768g759K506A2896A181a3936e937o923b328E215R784E268J454N560
945A2282a0407b308n298A9120n351h828b390j290q29I40a274m81p512A704Q699
960A0403A946b130I095G61A95M904a1260L782a929F80h073A139a2385P16d775
976D551M907C650c730B891c062j4221A0611C457a0822B0531E317e446I699e723
991H614R75E30N942b481l983c180G38a970A0157h329M014G253N493a0964G443
1007c421n488b219A4389l658B314h938e25A3228h65H292l021a407q553k261H71
1023f67A676L934G94h478C270P083d834A294a970A582L009A40a0720J179D85h281
1040f809B958e298C315g474H729k087d02q719a729p234D017L097a049F464J634
1055H098e038E967a032F418A487g221B441P867a2315I157P850b173k58I324C398
1071e313D943A173Q095h183Q69H485h732D455J2266p578b930A5070g864F399A161
1087C368I76b557l994A0027h435f12D337a796B406J5015a2580D306K086a3840
1102a0700F90M98a500D314M493E83a2489M363L009C63O769l13a0273C80J0346
1117A0726a355o691K577F756c857J196A2630d173A141f258K21C964c681A6619
1132B183d129B2328f777j0792c923H44J33O347c11C829e096l844b83m655M23H482
1149a044E611N714c408r060I423K641a849F609c324A1675B610r59O670m085a1923
1165C406M795c13D842a9327g049A5582C988A163R06M202i803C350e68j215I213
1181f974A0240b00r303A396g068K043O16F762e645J879g9H133G91M764A354d431
1198b615H689l303h513A20R11b1124A6185a4111G71Q372b791A257O02d111A659
1214f409M33d0o671G118M091d034j0772c326n91l685A0497c361i44k802f74l827
1230d501B990a1146B1215c913j1360F585a1816j904e433D882b0919A0688E115
1244D041j271d531k036J553k724A3121E755e128I972c268p274d963D211j028J124
1259D307P890j724i466p879D986B449a2421e48B601L654O064a899j859J140F776
1275b586E697n76N31Q39c500A082L459a3559d57A487Q536J426B390e584c10n021
1291e331a328I24a0863A4017D050P011B587a941A888L996K284b901c59A5201b397
1307d373H032e071A4679b830n83a389o494B48f101j547C289b809c32B99R639a3892
1324a4025H130b1o420b758H320Q8l333K012B516a8790A435O638e157H910H07h93
1341b24G0b070C445J48r37L563c17j30H11a1684F076g865k115A021N098k49B804
1359B61K954d239r99H30a1063H62d57l255l054b331G063d331D047J032h918c413
1376i931B885g865m573A966J551m01M515J276h788c826n823R7a991A3053b039
1392A953K227b730j306l48A791J104m52M602B627e108G8g787a197k550A2003d523
1409a028I638E02L179a4101M55c885E356q74L973h675D675B232b063h22A2968
1425H816c728F564a993r594C603K827j698K402c014J039o352O16G649j239g906
1441G428d252D265L969d085I00g592A3995e318E610J318N349n185a2179H004j727
1456F277f031F785B554R163A71L510c789J438k71I23d496a517C753a2853d207
1472D869c026m181A0348j082c792A6813B021r68a0951D005Q99r43c042A4444b715
1488c77f6B962e706G023K542e427A3954h122k78f32E551g97H002j702p4f041g86
1506C322K781k74N640n603k358f949O13a124p510d192a80B148d444H396B641g868
1523B679I82a7108A1315a484E034f937j212A1714i449K190A307K71d675A5770
1538A1885f424D344J448b0217G98c239n61E740A728d21F70e596E996G22K70M146
1554E138A686a0898I309O90c351A667k93K024a51D362h77E26a08A492F01O879
1570G480b86l252P0Q22A40g13I123C973e692N06f09m419A315K303A012Q933a548
1588A779E20M898L384K526l607D46e585A0090D649L923e475F739f005F37Q28c204
1605C494b864J255A345J568e559A5962f422E324A963I75a227D29a4716c791B510
1621D57N794f736G740l757c62k148D183A915L256O231d705j7901D113l36d140
1637A463j46O273P45d316G434g406j517d222F180k370d319J427J87A1100n103
1652E997a0834b822A865a242A2122D964g15o539D188J294a6095P853K753E7d372
1668e211a337k076C59h796M367B027k34L49e503N5F663c050C950j674b1443e827
1685F326B601c077i80C873h174a932A3983D7h161b966j978C53K367m93p74h614
1702i45A43a1983A1561E039c922C514O230D002a416D230L516a1330B565N513d245
1718d762j674b033j3758C622K096P403e74D716j26a1595f10H200a5752C417M570
1733G987c092A7631F141g091l673C016J2474g385b90G118d60fF076b860n831A2573
1750F845a309f11A2012c491q108H807B946a1029b229A6849a3356A0624l422g37
1765D552j47j680P16g554B564M868a981D714e49l72k027A0595a6232A830a188
1781b654F111j811M858B46Q990B615e251K145A2262g023L327C714J522a138q948
1796a0086C484J225c661C649d526K218j840I260A217f328K242a761j3856H123
1811G408h876C383M885b751O76F988B662p57g205A2972i88E967c351I116h147
1827A5712E540d164D488a1296c557B540M706j715M810m002j700h873B015c584
1842c410a451j802A0898d422F135Q51a322o98A391h807a320H334l908M837F56
1858g218a00k726C60i184J765m236J42A1190A65a0623e136F822a3194I835D709
1874c693J004D55J846K372b353m634A635a0075C735e803E157j079g791L690A1803
1890e106b216r456e591D732K500J525c275A1270g290F669i175K556A423P69c762
1906B303K414B156a0018b65j164B471K041a855G733Lk14l349g956H02M534g805
1923D785D01i123D731B190g516g80A5519k716e927H624C703d713Q9A954g566a78
1940F738D24c668C541j505h422A876N631b370A615K41f375a040B376J60a2767
1956a915C890a6643C70a25l400p966F511G21a0104c425k99F075a8470E4b81F25
1973D122J6543D124o84a125D616f044b258m638k692B997D99M766d724D837K323
1988G160g105L099B1849e838D751A066J3809a4899d680A5567d761b310o950H33
2003a4642D805c141J199p526A5051i842F30a772C286A011J652j001K572k51i853
2019D657J332I19f876A1477L44d234J765k986J048A959D50c892B587o04N770i594
2036a0849E98N116a330I548J356C482M28a0786i25k285C965
##PAGE= T1=0.000209
##FIRST=     0,             0,               0,               0
##DATA TABLE= (T2++(R..R)), PROFILE
0@@@@@@@@@@@@@@@@aBa@@a%AaAaAa@cBcCbCdEeFhGiA1a3A3a5A6a9B0b2B5b9C1
54c5C9d2D7e1E6f3G0g8H4i4A02a08A19c156B127k77c5A720K07N235a6138O891
76i247d418C566P256a560F508c58G60Q425e41I860h616b108D57d686h24m202a576
94a3862c054H4N223e906F000e546J429A191O374a2397I566l845k198f914c043
110h740a300F139K214e795J838o83o918i49B34K727n74Q90j243c520M65E440c841
128I55K330a578L64j8543f752p729a356E844a1236b097D69a634k313a369E891
144b013j1089I60M996B562j140K353b517l353B2K11J267O711a2218M044F230a0964
161a21C680i771h42q195b626C125a640D569a2551b186G50g328E588k244d4H47
178e357q159A946Q313B604e613A12P705b81F490I83g713J710K833B747m95R569
194A1821c092A138i127F854a5030C2J4032o817c431A0563A900a5852B481c402
209a701A860g5B131O100k801M1c253A747J555a0059B007i62D439b740G955f014
226C343E46Q37e81q375I63R48R20l9d731k569A14h893a252n992m334d577I538
244f545b03A7152p063h837E775B90a1723F141a3838d697c92m461e95O7k188n167
260g883I29h720C461A391P195k492a364j46c64E19a3719A676M509c704N40q646
276a1810m764A0872C190a723j430l445D198A274M665d284K08j486B787c425j3268
291a6693C732j514M22J426c589H081B125g718r24L472a763B27J2356f066D641
307i970F865A166E34d930H580M04d715F339a1599E173B325J241L3d578J78A062
324e462j3120G04a3312g65I99J295p19C94P151J893c118A3117e290k642A490K146
340C636Q848a1031B707i502L173I759b333k723I262i296A1175l103A718R646E122
356b606k549C03P717c502I647e298D805O846c525A2864c084B710c597B562M489
371G051A149d270e07p550B202J1584I33e003H378a1667d55A384K934i49A3330
387b478l893A4608o745e295K383a306b30C510a106m370o937I251a178q691c431
403b548b60E406n01g154n465a538o341D951e484C504J81M982e382I794i517k363
419a1880B110h545M014E35a0514L329p911e146A2780b417F815A967a0126N60G493
435f968I168c657a443p150A1781f024A339M204c479J152j336a074A5930C477f231
451F073f815c133p442k507a955F841C03a142p083I12Q688B658a3901D221L581
466G802g094H961a987m960A1270k906a0463I435r88A099c80j1583c512q669D716
482H803C513M152J047A270h712A736a4554a992G358J828D95h394k482a417r44
497b361B80R275h11C173b69m559l947G124f215P5D035L517a0311l181f324K350
513c974o447A949L803i038L945A2635De759A2869b975j3117e578C269j53P816
528A0932a430k297k875j818C975g546D29K4379A863a2921A0554m981G8J333L987
543E398c777B712a303D544i14A1497b065b50o923A0504j725i578c056j985p101
558a2142c279D933M164c813F320k295a2107B831q89F18c437H759A190h722E567
574A9970a0314H37M091d484C670J104K083J693h047G304F05a1182A7694f310J334
589d976a190e37q033H891I64J94d181k379D578a2785M600A1867c60C724J3493
604A7217l462f571K516A92g339K540j009A828J035G41d248a481H53Q403D133f779
621G069J125c473I895J0267a659j2960D620j143c665A2222J51a1487A412J823
635C235n35a0529A728N463a892A405J0555B79a0150F612a846o615K484G666f31
651a2071A062N735f740A6355l042a3006D158e684ej276k401R76A847i720A052
667c425G519a0801B724f509A1425j412B203c651j043k327K199j167A860D7b122
683B937J0693B726O16a139A115d642A1525D519i098F083f057A3082a685P79k555
698c461n028K110G592B578A267a342p162c502B2078c625N04A7855g42p345B313
714b587J204J71L20I994a0376a022F079f577D687L840D28e453j834o906O443a95
731a7263I589B19L967O587n279a975F560a1676I926l162b996b19B725i845K804
746g041j878E197a462p126F946B688R71b119F302d22D823N142K809b302D067L027
762G094j500j758j903Q64i87B19d363E073i419D17a502n177G252b039F369i4p214
779g308b12l08p355A205l32b123o055D822a0406L949b648j25A1046A647c252N42
795b710C06g090H115d155N06a516m645B217N602b380l638A032a2637K436a410
811G651a749G491A931K331I70J41k22E1e054F741d726I484h06l521B543N405j839
828F109a1874N186I079L145a0963F313d215j4231g212I189e675E407k398F61e752
844A005O119a556q81q78I642a1904D167K193d877A245L071g130m792L009c369
860g216a911D770f049k11B720K608a4587d770A5384f273B51Q246a0193e023E164
876C909h700L692C067d027J638C502J612i656c787A7607A800J194Q953b246j7477
891a9723e540n561M490c96E821B841L94a439G274b8460H190J0463a4204A4636
906B0545g941J102A5504f0j8258B344O670f499q185D574P912d123A784J0523a9606
922E609P251a7821h473A461b0131f31A4961F771G23Q262C357e950K115c81J74
937b07j2753C714I76M627a2153C441d680H783j320l479J3L551a020n4l492D091
954f619A077J6255H263C437I81Q810i628A92P835f886a296l303A836R549b895
970d17p93E366G87P516k896P026n83G4L258A070R312f936K823A0496l942c037
987D946R553o891d225b21j1616f2G956a4561d041C113a0594C709K462a3857B094
1003D751A237J968L885K699l135A486R425a1675F57M661g067J029H059A856a5163
1019F758b540A952M774J2778a5053B547b28E328A912d485j1710A0295l534N06
1033G267P03l254O732E590f614H054a62j2446A0124a3016C781c853m576C911j921
1048A990G95P731h77j862N46k235l719c826C348r96J034o12K69l30i79J40n172
1065f011J448k273B442K544J248f877l156D005a874n138D999L121h875M272i63
1081f923a472k702E622j233b744C186d035n685A4373i0o672A2828C821A460b189
1097B3P652J205b02C247K012c436C095I95J4172a746l617E106R985g598o807f255
1114F53f604b242q786B890K6f201b889F375d033B68K955J302r95P813E602e086
1131C907b438a021H20b620C600c652E262h905M405F055L272b586E745a640k981
1146d621J042F045f314A020h13D182R994a494A407K914d952p038i58q181C625
1162f065g20j079o506j057b104C743c177B07a2444J837I739m113m2j659f674B473
1179f004J050a899p616b134E178a2774a511C320c323p392a42m137r453E917A878
1195A289j96K890J917J0288F825L006h678F253K589a2569b189C172a0815K144
1209h671D112c333m27N67C017c236E562j339i160B177d872A4066b604G72O371
1224G143h540C41Q730e337E936a110j2084F701e499J463C272b464o180A0926a175
1240i046C909h392C608B01Q519g372J800H121l722d656C505L155a5832e835B0492
1256a027E630J3210q859a3802A0340l048a353G164k360b405j4120C407b634j7944
1270b0578B4P39d426a359G351e78q904A973a043A0301C042k86f758F68a1367E068
1287C231e765M61m994n659O750b502j0229N11b024G716i763H931i965K928n234
1302a2271c798j697p395a762n413P28E592B705f850E907k016g670c23F457e322
1318g222j1590B693P11b863B0922E922a0894I75M94c614q89D917a4C498R286D598
1335C272a0887A0981e582K639A3772A676a9369H479J0164a5764A819g461k670
1348a0131o551A017b991r135k39B048g24q780D000a933o682A2316k341a0016b406
1364G554j448a7893B31J198a474n707E656i051j0009A4665d886l461F375j432
1378D943a3880b322F249N654h802A0091K302e16j498A2094E331d633C874J3238
1392A7112b250n393D769J856d703j71B647a691p177A5777F584a56D154G60a1838
1408c884F01c220N39A8500a2251e905k385J296L192a207G03L048f133A3380n099
1423H281i127a41k635j353o036B882b399j741R13O78b87B6062C581g2E892D91
1440h188b973q019A0080i227E788B753d296A17a180k931I403C658G69Q534b917
1456e692J413a593p729D624a57q170c109j3741A304C25L344C26c502B931M90A211
1473b268D091a796q78D511i229j650A4271E695d479n15J990o263k445I433l67
1488I066g526D074K085c688j0046A2333f28j4394A954c617l885a414A6033b078
1503h076E509D85b750J115A0049h727b084C058b032k698d03p853c388g69N7p216
1519g928L359k032H588i13B294R016g225K992A2256f735P62H503f693K386j2173
1534a6480F542a679n856K318J086J622l372A2478B600d867D759d234R23A438K37
1549A675q01K084L030c920O93J467G980h123K875A3066n102e7A0832b179j363
1564c542a34n958b0A502d80p22A542P136J84g431p30b883D472g406K546o284F732
1582b332p137l84A000Q083C071L306j879K466B082e895B022d258A1191g43k454
1597c197I293R238H743b093C985D44L534e433m266a901j866k652J776A0838b837
1613B257a1002c844a064B823M573A048b725m376F411e618j117n17K584D702h338
1629E165M001C929H67l52J129f818A0726i993j898C134h535j613A3209E182b299
1645i919L063M62a852E250f374H890a960F888j765a144A7493g938B127K103J2753
1660A6983g985O28l47l695d399a256n05m171b127B753a2760a198K89C695a3848
1676a863A1561a022C632A24d637C446a249I528a6546e522K339p037M423E615f724
1692h13c58B877e757G444e181p499a834A3549d252j0236I978m650b947B734J1903
1707A4637o428f492A1959D597g860A4597a183j0652c345A1305a4675A125J7345
1720A8470e636J087A1432j166h655a153j101i69H651L817l870c723a270H095d652
1736d234C23L012a7847F214k412a1124n392F565c248q90D439M126g099K940A1127
1752E128a0173b686L35j3480E972J1547f022G511k64a6356O622G335d293j0414
1766a4707F105d205j907b397h84k698a419B247P761a7915d286k725o48F02L098
1781C700n93L9A492J1742f636G8O956e775m090D15b99n494G626m86j766e860A4847
1799A0318C424A245O519e595A043L906a1D20d237j469P93a794G761f910j424F738
1816f372c045O62L28a71B653J6469E625j704Q505A80O992C182c289j722C056j071
1832A985r03d687j304l163A717a336I763L9f591r77D719c02n839D801k181f044
1849B618K26f962C314a465p356O92C88O430c030n024F039f08j620A5001a563D98
1866a862l368B31M362R71d427A37f700D906c87A742l01i281c594D749N070e332
1883f33C330h517q960c876a524o007G503K137d988A905F73J057J239e942C909
1899a1869a962E648B391a1905e533j910D721A808G02d632m904H170a7126f906
1914b000j271m792r939g79j0496M216A4342A616R99b243D471j113K694J9579F003
1930d564I156C000a2205I48L867d61D337a360E942g087C567K828A822K47J1627
1945A3696a0201a071F127c567A422l31b731h40B372o31L94b950F17J0816d306
1961E681J359g822p921e059k466j306E563a007A141g980a616r61K10l513D358
1977E875b036n90A107f483E294a574G013f956G44b978m561D761b913J177C468
1993F684A380b034E292f123b860H802E04c256E369J216a9513I21d715F399j099
2008E300P174h713o00H052M441h243b919i72B23P46Q541h401j1069A5812C132
2024i920j285e486j741B49O511h876b418A104a424p455r61G948B058C64M800a668
2041a4591J442D019d741A3620a0749L040
2047g709
##PAGE= T1=0.000209
##FIRST=     0,             0,               0,               0
##DATA TABLE= (T2++(I..I)), PROFILE
0@@@@@@@@@@@@@@@@@A@@Aa@C@@a@@AaA@AaBb@cBaBdBbCcCcCbB@a@bDeFhA1a0A2
63a3Hld8A95b242N47l39r57C448a029r469b146F616g72o48A024R201e110K296
82b814B553J954g092A858c759I175q04f027B795J403a491k007C901i927L816G70
99F657I44J799b687I34c666c66A361e656B753P111d383A2638a366N40m95A3083
116a0520d591f45B219d487L96B213i435A712J270e044C496g341I029g938m485
131a2423N990a790C661b387B004a5698A011a126n729F549c513o326C430k69b60
147B899d159j385C211j90e265b324j89C023P547d346k069F373f823n10D851M423
163I274B357c028A2306c825a83k186Q24m812F693n78j275g162a700B661a0786
179c337B294K885b60k471d8q87j247n373A878g256I621b628m19E926a4477A168
196D949a058o767D561g024b445p378A957N100h809k326M554q475a530G96c403
212d366a935E996K088d18j071B447J6772d757B664a0267L42A6698C040B19c154
228A1069m515g80H42R7Q430m394N839k398I02R557a50n961I969m066g29A862b0
246d667n367A0377C413f256A4479i931L712e53q62I605a023H471l879a7456d732
262D309K521A405R180b303q11C985A10K114d889a136m080K321Q31A246g317L397
278c920a562r636e026D53a561b57F128K969a4975a450j889k736l005E77g92r761
294a0553A0129A631D55P369O411F095k823O635d66A968a0195G595f274B888L055
309E943J809a899l882J517r04F453b514a38B319L153a767A593B11d647G093d525
326c086A1860h99F101A015N611b541H830B864J204M984a146C998a1593d067j370
341e437B20N498A972c415j040b062C859L586I37f941C124J657f628A187L63O368
357G918J289g044C218J353m38J870B567a6993I274d769n243D419O84k76d563E470
374a0349A4505l463D55J34d895a24k001n996A1660m599b121C032g381Q36B419
390H366g914a412l570a944B573a061E774F28b671l341J590A956b960e71l733B706
407d601p213F45e776A227L264f397k225G547a0082l723A204c219B790i92E259
423a255m526k218A944a8046N767b122C88e107A125L583g53A849g988E104h672
439a2957A046f950n288G612g567J904H744B368f269G799a576j439q214g37I154
455A2231e105P12I826d482N3B769i217A0753l724a482C064f217O07l581m31A2923
472d093j059H341a3242Q40k711G522a6571I354j103K407L614B27a7670P691b718
488A1452O376h280A0058a2290K390H369A907g946c860l429b312A884a1281b560
503A622m12M741M227m105K156a0685L958o179D508h99E947o4a1154E551c697A30
520f097K051A7924A690a2592F928L157a6665O688G014a2177I006r09e981B285
535A6283d778l037I46e640k086K168C631d33j421C578a2824j366c053a180E354
551A0496P008e158J619r131A384L888d098D663P670a0743B547p66K778i927G009
567a5461e466B641N095g01n120h76j4332K538B576e133o858D571O522d006J315
582b691F21h994K846A1273l256A464P337f221j633j5544F423J148i49n072H833
598a1968E16J4438D978c080F037e077C882b956n217D764b883H216r87f651j690
613h341F327a5908e387f16D721c737I001a0459L229o45I431a026B823P65J757
628E345a2391c089A1047a9287b332A3040f547I012N60D024a0050b515E828J1493
642A7321f315A0516J1731f109K333A4355a1957b299o53E578c1l869E266N463h079
658a4676b719k921A026J920g012b288R65m91B182p91h167L809D644c074A043b31
675c794B313b250n433G527e604G76l72a6457h161E181A52a4118b564j547o81J361
691c431l652L93k431C227q47c749k931G8Q77a4981I731k384a157k781a643E347
708B790a7379H573h356M92A3021a383m031A2908a0128J009b87k173E69M807i04
724f211K809m02H022b914B702k8d820R98A3854a685j546H044A891d268E947e32
741H725f167E077L106C815a4916A2479b529J030k349H045a256D78J022P71N882
756H153a358F636J336i375G240C070h1F422N123M34E705P07c510F377B701Q992
772A1693E19f654F321j656a1968A1603j544e747G143C416E23P627A200d165A626
788d275A272R180a378A89J3186g840h57A6127c292k398B094o49L698D40J85i812
805i385I964a839d44F149J2872i017F067J832d014D501K981a3155M116A578P382
820H960h27j103m021A5787a1256a825A096d834a165l759j1377D019O569j935L231
835A1884B630b696i78r259D129O160c458q265A4059a1913a151l359n87m964b181
851e542J24A282d478b47q390G150O668A77K362J8140d694j679K865j1350M093
866a0765A3392A939H67h768D645C60i121H71P129C722K334J2269a4534O755A6023
882D025f143J449K142b40C9L540a116o652G673l028a6223D028J6444i875L493
897f382A3239D221E31J1451g03A0578D070J759a563o584A0811k093c232D115L117
912G232a5962d879A8816H349k879b181A0617B026C40a658j692j6800c07G961a9270
928F125J4438e793k087B576b610a093G203B422a7310D467Q767g204Q18C420e684
944A567B04J2170b545k923A3222b04q028A2911A665d853k456A96N388j562g129
960D371b068n476K372a486A690O111c397o879I276c133A097N176l002e332b364
976a0322d098I36e455E462a0158B3J5138a1609e265E78f049j49a739k225J97f05
993A3023B025e439b48j2045o785Q729F043N89a565A5507a2264A3111o058f105
1008b349C690c316J611A2365B865b245F243c09D055c631B945e081K160B345l34
1023B011c050H86J2059c96k976p97F527E52J4013A329J077O946h539a484j761
1038c245F32e707o40K120A1121g079C002f668b624A1870E09O402j340e23j825
1053b348j130B069a031D711J1082o454b556j4677E873g206J881F939b27j7958
1067a8185B748J611g312A2715D303b086A055a1893A819d238j6050a937m551L174
1081c314A0208d241J364M81C583d126J541j1062c153I827E76a053A0086e89l908
1096d497B905a756h07k334d22k268o719I245e12m718b287D964A670c833A0490
1112i147n152G570c721A664Q550b588B641d415r296K863A4929f331F615C055f523
1128A5267b007g32A2723E198F98f6m252F797k650K518l141a1829C533f73E558
1144c050A2740a075j2424A3460c292A241J0361e395H30d444n003B555i874k28
1158a0102G659A106d684B781A85d308F433a6655P515G095m81B810a607E559c594
1174e059a246o790A147M66g854A0859f841I857c327A396b685p244C890O25g186
1190I814g710B116J770g877B30K0256F02c172H178e297m593L376D760j104j482
1205B174M069H06e208B406J941c355g4F335e412D068E20a2512r855G528h736o24
1221i360I597j843b0036Q173b572A4989e788r52G24a90j914D485b264l08J5E383
1238I905l999J286f527j107k336A0883a66n677j857G338f811A068J2848A225M152
1253E377o96B233i249I527a0918e44n522A1825C899f611A1771c981o656H184A511
1269d40E574j585e638A753b843B878A292i188K855F273k454a3340B71b126F38
1285e55j724l791F284O518j150d520H063g819p536G878B830A278O230M009c976
1301B203J2663a0106R86E250N583e016p342b885j935r918F663e079j710A71N857
1316F028c396H308Q31c18l149A0190i539o287N913A0063m031f757C271N814h578
1332E729J233F82L576L908f685C924P154j794g622B825J791b333k2932F736A946
1348a2294C645J0732a1192J785G083c995o03a394D866g18H769b45I043b05D421
1364A7148a4785E133K001a2020C914N882e37n970D212N724e70A1983a22j3241
1378a3363f245E53N439a5937H511B040a6551d427J125C276F1e290a60m383A1171
1394a931n378B469c484J037k052a664G170d168p207E135i807p676f448C524f910
1410i58k770A0993a5796C333K746c639C800J369B421a823A324c145E478A995H34
1426D151ld674F757c640A826O6i167K357G322b579l92A417K447a473j63m971A6036
1444A0719b645B648d356K113A968c856J127G695e169A744b403c82A651e628A980
1460I363h385c417H343H99f760G06P708g699G051B347C3e382C136J482d966k085
1476g051E206a4193i50H661a299j354H748h30m139a396E067E79a27G138f081A474
1493H824b797E68P452l475a0619B137c164D1K662Q229G92d369G891a074q543A576
1510G360C13M173a2801D477q98a411m006J919k6404A649O392j990N412D497e616
1526c211b77H264i759n14A0739f983A11J037M60i415d304A1833e244A404o89J247
1542A962J739b018E38J746d417A6674a368p938A1177A883I05N111A53b210G83
1558F303d95G756b010k051C010b660E716N107d242B076J068a525l612N4I50Q408
1574I358C106c132h41L77F529b157l91F562A185a868K4j445n626h8H173d320C844
1592E44g648D56b252D839b209J081j775F4O626N364e726o763d226D080k70j022
1608B788M965d565H545b750j3274M388F140a2123A502a3913E603b791B633b674
1623c573H185A422E97d310F270b04q373A495b967l554G107B55f805I078O77A252
1640C377a635A7079c716j404F388B578J790A030Q289a469D858B206Q354g587a295
1656d845r38E197A467J231d974L26m544B076J182r85lj133Q344a0468F399B828
1673a703r314K788C746f712E490j135e769G430C146a102q538A3441m897i186j876
1688a1062B2512b798j1345I881c685k785G913J602e426m047A3681o299a2890F714
1703A7167f117H21J4107d145l61A1375a078j4837A0014D093a3494B01g57n734
1717f491a867G635k093G09b60E505A421L90K282d34a90H804j785K120f162G511
1734a5106O895E701c187p33q244F263H93a5593A2839a537p180I226M605A184a9369
1750E733b057C68O74J048a0573a204e17J94q549b176q71n509D587e291g66A717
1767a846j27j7177f4I417B296M133k270e387K396j5456A2715f558n429C745e582
1783D719A288d474o361L743A1409g04E407h357d126C798a037G110a7487B1513
1798G135a3314D316l3d353B284J363Q752a2147M768a344q71O63A231K37e513M86
1814e027F7i028H643j033a85H081a729I498D451G2J512J971f269C545O821I78
1831i834A0882C02Q836N671D783a713A0227b536N82r351e340o818B34J1484i397
1847b0n804G102C137a1929H732a576r710C533M112m53j089A093f228K307D511
1863a892q247I53Q334a3773l291I347e395A9412b404J56o895l899A1817d668q929
1878a3597A0706l090A034a0359C569i373c636F85i285b151B339f054F39N181c717
1894i03m373a518F607j963b923A6128D850c030m99G976e580j303G299e999B654
1910A5799B886J235e643D227f205f07B145a836I83L216J2727a0857F433K754c599
1926c183J334F619C288C98e547E828B759f342A622a0948A1449n003f983i44A918
1942g22n61m906A6324e389B241P740f760b242A1948f285G12L497f946b491r928
1957a2419l878G84e190d54p715A317O511a407p53H603A479e497C246N03d392I77
1974c999R26A4641a262D503B160a874A752i806A227i003I740b440F014j560g7
1990f536n552D513f851b807I332a1083N180C341f045K501n740A197g675a033D989
2006a2000N665E391a504C750r0b222A253a083B748j111p26J7583b098b21B479
2022A5828f573C690J2725g14I33K500d605B561P668i985B531M649A251d043A986
2038C813a760q712C152L83M89a669j063F988D98
##PAGE= T1=0.000228
##FIRST=     0,             0,               0,               0
##DATA TABLE= (T2++(R..R)), PROFILE
0@@@@@@@@@@@@@@@aA@aAa@@A%@@@a@@AaBaBbAcBcBbCcDbDcB@aAaEfA0a4A9b4C1
61c9E1f9I5a40B30d78B517A51i309c404D491q04j174N898e607J870A0690E01b996
81A018c572l280A1877a721l352r33a813l676M30A871e27C139b10E369i390M262
97e128A619i854A3478C266K625A459L859a2481N908E491k318a3076E679J977B174
113A215a1329A188a3505I17e735b585h61A3356h310c762C169i015d182e76q046
128h622G832l150b089o512E092j694A591K481h292O90A263d78m397I072a1072
144a193A3109a078D888M57B216J848E76J1276b999p647a664C232j017c467p500
159a0967d110C446j432M72R12j142C30N487d387J882n373F342b829q732G406a8100
176A021Q88N069A041f330N52C85M083E70b918A0096a499j805G620M794O37b590
193i886L542G881b936E880g668C28K180K784k135d056H071b649l920j343J688
208f224A0558b993A875J666h105E907A351d151C946K211i254H49N37e16q264B685
225F251B174f256b854F486a4740H746A161i45m195a482m326A0286A972c948j960
240e908F919j857a157D397A739O905k348b613j071A2749C456P796f805B150O197
255H347b344P55o681E919B577Q94e731K264A397a012A862P7a095A9471g120b504
272H878H36J1707A216d576c43n29B355K132g406B857k48n14H93L679d714K076
288b638j149l941A153d080H119e28E733a5297B013J4439c063L21Pi98A285l54
304I31b751B304k68b452H88e722a038r291c602G112B107a466H183d313j250J862
320c701F759A905Q658m836a797A745L029j233M213A39c572F859b233l367K789
335b811n416B1806F239g178B545O410B940b304G85J041a143b99D088p29a0696
351b902j70l027H844g441A772g052G094l290n26c101C536l2a2713A0726a94j2917
367a3111A2926B246a337O19B043a6309a639f14n353p04E327P633a2543B267K754
382E021B437f721G261J897d445b44j0090D807J806A648a911C255e834A773R861
397A1634a009m607A5170B342g88A3487a793O05A0533E018L885g5B332i617l78
412i995g58m22D942q91J2636d334j3985B150P88c726A2453D964A619b396F74c997
429a863l255A0263B104a078E804d996f52C840a650C068K300a183E899i347K668
444f679F505f252k484b014J46D899f733k493D82b203E152j994I96N40J4583g250
461a5095A4399e407p57B238a3213k596A0505n61a269D481J992k291c171B449J569
476D018c348C766N909a2248K060A5730e155J32h63E195c578G197b759F845c969
492A28Q909a1947C180J0062h355n132A0143H16c583A2831D85a776C846b881q676
507a1557B255f452C993m94a1422A0452i272b411D488e307A485P587b422A137K13
522A350f228j0485I421b03A9069E334B60J2735a7740h488D502c036a124G838l360
537D478c905F185a604j2669b525D966i917n56c00B734e348Q93A4004b188e99A952
554h188E385k588g854E41e239C219J667K87j840j209P035c674a475I163k296g581
571F026a443A3759B755B32d110N71A9972d143k916E516M871a7317C347M598e145
587D99O936a5154f487H791d335J963D130J60a50k4090e49O2j2861A761P56g029
604B1992E171J752k050g595K213E856L054e365F542a763N20E328j4c551R47f63
621e756i41l696B385a716A057ho160A701L106h965l37A0453c287E803a470H388
638b850E644d601j070n024a995A447e503H936j166d362F011A007a3450G46K306
653C052g510K585A4292c139n718A0485a618j758A139K634a129n418A5569o783
667H786a69A4559G256c191J565C578a0796A352K423K503e750J16A022N37c187
683a496A0876b754j011I814f829K566J124i51F19a336A2866C110a376B976N96
698C572g477J467E745b326j0549b728D494g402B909A372M983c789a449n948m855
713a2252L01G236L694D541O30G23N626k85a5065a497m001a852H188a540k112B446
730F57h748F982A112i108F523b400C461J467e338b058h13J58A181g128B632J873
746D505d894d57n35E099d196A2417a0391D377a134k56C57a416F110a637m774A2344
763A245c06H32J228M040A311J821j196b826l211j598K183E364f960G084d325I59
780A4011B264a2194N526G630H8b264O6I78a899A026L857d305m206F161k428f916
797c112H570a232I125I47d713B796H33a3083a367A734L3f965B855O107B201a14
814D994m86g32I174c619k954I337O324a2409h52D301N168d174F373k753M494k544
830E570c960A210d381l763c908B047L025a91o564B074g331A0366G98O345l505
845C638K991i624e54C750p47c391A916f619J061A0245B299G83R40R051c573I63
862C322d247G58b197G315i276E526k712a0757a662G568B211b479D65e075H120
878f759D605a707G517j848J052a4349A673a333m855m306A3279E826M282c433H68
894I01a19p611I058e07F551o23a3600a896D945a3102j012A6205a3299b490q225
909a0715B451c14C249J6948p788a9168C797J0732b289E940J793b0524i626A0092
924D841h133b443D703A229a0675I144A070h804G703Q032b615j2944A0022a3036
939a0404A0059e107q938A2389j647d972N27F206B232h138C673P205f732B933J2276
954A5209f051k695A6699D063A699a965A838e702L29I134B500b079Q09p143l902
969a2315E625J063a0020k63E394g586K002E405n62K704l634g920K645a738I493
985E158B49J453M795h572L324A0216c91l175l347P38D206a0483D994C65f482G845
1002h020A2105J436K712g882b321A8821c905k32A5764E145j411j222g860a23l410
1017c533A700P423d277k328A0726F82O030M395l88D026e498j782E399j947A33
1033A3154b320j0836A3428a0134Q85G358h363L609C744A607K352b640n853F559
1048c720J157A198a797K56G300A6b0066B150O313a4791F717j223g889I015b0195
1064b745A3723b700e35C598j044c508G288a1134o22a142l772a776H302j8b080
1080b420A0252a8395O717A3136D500i958B235J069c672A0040j063d378A1977R93
1094A2970a0275d598B747p31e395i02E393g615L482E969g848j85A2307C849f430
1110D706O501a3499F111a956A894e908K846J477E904B917H57b240F00R373d126
1126A064L739j41g740G915B185P047a653A1929h183L500m407n725D785a0252G469
1142D93N700i011C938d91j866n393G367a722j0671A1927n462a1799E046A652g828
1158A1375n052B401M140c270F548I96J504a882B62J2267l057i792I888k995i748
1174I560C083o92J33P629a3805B846C22g653D0M017a335A657g99D447h348D979
1191a0558e201b169A0032c643a308D614A656a5251P411C694g035A14K0600a4873
1206h765A7331d154A3247B650a0159I766e681A016J0759e59D499B45e609b73F608
1222c032j0315I429N063B407L099L695n72c394C873J459c374q437G000b566m805
1237g371G76c117N32o016C034A071h078A537R720n501O800D929a5246H4K898b101
1254h127B283n81b015n164a634A881J3360h847F331a0604E135O619e604C219M97
1269C716a1581q12A3751D203J041L45q66a2820A885a261A20f402K092A1752J272
1284A3024A781a295A727a6361g173E565c587E286j636b017B038b937I284A124
1299g193A1911l093a4427H860a214C81N475k13i76C337c451a76A850M034c659
1315A0208c776D418j924h699C993A727i703A4785o732A380b984B934a690l040
1329d730D831A744a3637F432B743a869o631e95A1138a6116a309I171a555l994
1343e549a157C141c035I340r35d046j3326G169j217a9263I791Q132a4308a988
1358C865h231a676A4757g254q083O343a008n118a934B2123d959p01A1000m819
1372F181d535c33l185RE946f494c198K43l745n51B434A008P065E32e535C790O97
1389D487c995E771h84q347B749a4288e136a605A088i09D817a4687a74A6214a1725
1405A348a558j3205g196E568B646c633H738l508P942B118d579c3j2826E086L095
1420H181a1553e61I227g699L585A4259A453K421R42M529d529f70r455M352A036
1436I777K802a0314F427A434a2583M635a630j716A0917C927c767m332a257C343
1451E177K332h290E406h287F256e758k274G901B582P848D477k121f032A1217E409
1467b476p456a482C79J0976m979j342A793g543A799K798P103D653A383J0078D522
1483c020j514D577a4735e027e83G91e456C236g533L036A2512C88g79m444q67G189
1500b986A406N533a979m117A0522a3274B925m12h06p876A5598D816i782A433L317
1515D750Q383a2616N810D757g874L516D622a3179K836A1469G31e697D515c886
1530a0744c32C692P129g905E506J5992b581r829I643B144g474A1967h918a655
1545E511c552a604C799M722G79a0850j01h13j777E664M056a131o565C927f190
1561g554G237N372b024A3464j362a0404A936L449d74F375J306J609d731J432G96
1577b730o145a765E27e276F632M215c291j0876D739h447c421F832A582f089n934
1592a2023A0619e696j138a615A4033f563D126M419k755a033E279a5555L042A358
1607B4645b187B038J0134e183F822C373a796j0888H70d26n313E703J547f662D115
1623C133J491i99C886c453C745A637g729b608M27F488g275A49R64J287J937A039
1640B199L244a72k537k935H221C914q95h189D532G24c045A0850B605d030r99G036
1657h132a996Pm049c53F056n81i14k140l879C904j698f86k404B382a305D544c375
1675e594j791A943i145m068G661A064a096I123K789c594A367P189a0548K248C373
1691F304a2611N123B343g236J932A4718m973c10A670D19e006C233J2723d321G089
1707I143h304I15J45Q060c333r61C039M685a0545B562a3801J505d531I568a820
1723i960A3827d224J168I831B163b2715E131g37A6408i346F165b272j0979C363
1738F853h263j205A7859A201i306H506g36q447E689J1614i108m823C260J172a1694
1754b042e97l57C927N654d756p091G719g630K413K597A4793c921j953G423C64
1770d272C612M762a1018F414N771d750E647c840k270a382A076M561B184K026i32
1786C39d386j30b076p031M024J609J350l273B673m02h769L772D315a626H03g401
1803g114A5100e82A0175c042l341H773b355l221A0822k559B735R719l865e903
1818c697l89k356R89B440O844f988C875H4a2198a62l166B218P541b971H436b505
1835d516J216A0416K034f226Q68b97A0130l704A198E45d107J679C989A388a5687
1851G340i555c928A0833h057M36F145F25e822J864A3234a4610e571a754a04j612
1866a716A1726A035a7100B72L433M711d133E016a334B304P75J219d84H257i44
1882a1744a048A5924k293B579e725E873a0411H356j001c428A0133k756a696C695
1897g208m301G888i490G990j135d844b375l627n853a836p212l986L967c805C005
1913A944b382B805a509p83D80M271B94h199B716i592F990M559d032f46H625h899
1930a3870M203B563a1739N866K243A3948h483B519P992a420K76m263k087J930
1944e564b024m392p08a086B112f2m333F576k102a057o242b941E150d837F34a0127
1961d797D841b531k735j0650G893h181e92F331e657a191E653A720e761A2690a094
1977D268d378n721A173M372a1675H030C390a666E546e383m084b586A3625i816
1992F426M021d878B797A362b628E0R655g56k117o159B605d317a983D501K004i352
2009g655F628b772E510h187E36b78A600c355q677a16k391E726o59A801c657j387
2025e044I288a7049b597C703K847O184a332J96l789E367B64J808p98K195a396
2041a765p257a702A862K429h941K898
2047f043
##PAGE= T1=0.000228
##FIRST=     0,             0,               0,               0
##DATA TABLE= (T2++(I..I)), PROFILE
0@@@@@@@@@@@@@@@@@a@A@aBbAaDdDcFfHgA0a3A5a6A8b1B3b8B8c3C8d1D6e1E7f2
50F9g8H4i1A01a10A22a32A44a59A71a86B01b15B24b23A98a12C023i130B453g05
72a271l013o952e421H682K982C42M916a35A1254b202j1237J044B993d882H422
88h101A131i478c640C808K520h25b10k088A9771H75h853E309J091e280C476A612
105e929k699b396j0855M657A525g399A964L476B013b314A855c126k709C95d71
121D206h399A3388b213E755i188M236A321N751h063B1989e088E977e350I747D249
137f073g21l610B845q93N567J491e512B086I29h603g43A644M158d569n78B955
154B885c59j523p004q87E677E35c02n201c14j923m648n79B589a334j0173I999
171i501C191R934D760a164o633k583L633J838j721j748f80A703L341a553j122
186b675I207a856F697i205c780H255b011G5h737L501r288c358D518J48J268l58
202E576j84f173b033B75M575e561F229j231A533D3a322j7059G812L43d051A428
219A2063a2541D097a325m23j136a029j6831F842k196a7741b105i6m120F51f41
235F677b244j0737e801a436A6817D033K468j331j458a5289A082J666d790I845
250D946a6177H161h187K434H949f558n535F168M895a1058G222f269a199D756d364
266b682B133c183k649I157B161g367b009A22N290A676K985C47f280c027I319a0758
283e4j046B462J9961e956J792B326L014A43a113D383k037b673G115g312L586F492
300D120j1h928F192A701f312H036r78d617K014N31a001m802A4527a0825c722f89
317f793D290a2895D345e167C564Q337a60k297H0L244M51P775a443q801A380K03
333A583c745A152J992L639M076R85k331l227e456K149D009B002i77F580g661B405
350b265D263b391j1283C837K432a2643H804R358H916E86Q853f01j886D785h509
366E031A65K782A13c768A4163A675p20J152c580r306A2742Q49a1107B677j148
381A529J880f219b725j338d82G254j436f38r867B797f975E30c548D210P186j123
397A0273g11R1m833C737e448F522b71j3294A267J017c698k060o022g03j540a040
414G915c47I569k546a2618d691C466i248d084E182d700B878M430b840B188a006
430a3480L187R65l41K763a31q088B737l27k64a883P99l420K150L86B609N062a333
448A7866b2413i102g23j4927J562F794C329a7251j487A3720b759N72A8335e923
463a277I857b469l226B769O678l377b0337B2206C895D53a092G490b039b01G898
479d582a131a78D317D70h25H532B750i009A1025i214o494H74k6a7098E327J6247
495B1574a4455b699H04g4A2673a3919G413a3362D569L43i70B708k31M246g30B534
512g379i8I838I30g67A3904E78M944G03a3473c996A000h233H285L133a042j594
528b636a058E64a1223K37G967g638G064j704a4851M063D343a065j9361A4686D416
544i730A1157D849a1018E99J9064d162m608F990a4328D047f134D143g02C505e173
560A2071e519K583K95A0784l085a0222H004l421k122b58G231g232A502d94j212
575a706A0367J520n720d162L01d6n064J838D098j067d0I945d902j121D546j598
591B948a2909E144D66a47j4213B155f292K250j64A500K752O317a616B666f326
607g675C481a000n624A4299b670F276A791d506a093D659b924F544a0675e186a241
623h502J727A5006a2282e229A2631D511g211c237A5223a7948A231K93J657a1030
638B75M108a5173c593A0968a1399B289R639c221O0A2695A853i387E819a699F159
654f195G317e890J701l51A2632b2171B725M169Q48E26N67M064R47K026a890n008
670f898b348A1634A587J140J1488b732R38C858j371a741g88A0662a6617M144B000
686c737G611l364J464J272e558k587F676d629k048E41P975B663b418C2P228A547
703D092c844j2487I903m499b951c8D652C1b906B197b685kJ253j568c56k743k402
720e501C626N46A715O091k167C68b351n425m635A705g927J30i86j2676d706D849
737a520G168J01g59A0906a176o369a401F730i641R36E588B600J715J433a4225
753H67M713j684H39e933A1206A903B60b622E02i322A5417d511B735a52q517i79
770I333k43J739R79h68A6437a86p400A979a0232D865k49j642L52J0083i056M010
786e046A3030d109A404R827F15i296A459d827h8k903h32B842g70G420A078a4349
803a469A601a1145A747J4254F436A376a573q960D956I98b146N6G074b571D022
819F912c610n353E90j28J0737A051M763e206q191A7316f901l717c68r009a388
835B989e836K292j856h14m672K129D00h8aB35E0J85N473a3902A132e615A4425
853b405l262A2773c476B389M904i429k75D261n5B65P76f94l612j4495E637f366
870E91P744b9p491C07J7057h217G165a654m851A876P978a1544A647e174F966o83
886F283g331a50A851e299m649D328e504A48M359P98A77L176J0099i046b441r930
902a2371a044j7693A800O870a6398g343E275a2531A810J0705a60r187A078b450
917H60j3N074B755f911A6091K153a0210m642F061i668K07A9510q109a9463a066
933D478a0105E218J484a2170d212A5216g06k191B017O337A145d204B294d79m437
948d916E335k574b343I413P874F827C369a1798A4855h716K807A1175b245k584
962d829A0535D667K80n76h06A581L048e651A0515C268r93J675a8933D504Q256
977A2760i21n155A4215B196a4444c34F122d015J851C589i870c753j819F807L839
992A0646a614I696h192j145E56f270E301j505h545n904c283A87h818d97k070l284
1008e851F2K660O876B707h308b975k194K477A1958A598J3061C150h234m54E816
1024h187h80H303a0992A4386q93G21K375O8d440a041D018d435j094J823E591M24
1040F015e56A2847N671a2788F984a392j1827G737e2j5588d42G91c466p291G47
1056E2N144a2947c541A4072a4891d556D729e992D264A307a549G501c265k418l029
1071h712b820A1195C942a4868A4649m206a2911M738e49p615B730I69d984l157
1085h141A847e845j3934C878K279A62a2112A5372B786h168B155i049J260D2N647
1100E689a962j874A4632f185Q65C055f462F717g882L609p773k415H58R381a4955
1116F839l004a4377e913B885g017I206a7104a684A0833a644B666L927f747D22
1131A072K983f731I759a5547d263C394K652c703j660F412Q040a1413c770C716
1146a9983B538Q484a165j3030E643f819L249m046a654n040G334l651A305a2966
1161F964I68f898A3388k909a1003E140A142e126A0478E039A76J1713l326d085
1176C174h220l275c539a760B677f647A612L906a3720A835Q982A178g801G748h95
1192A0984b624p803k947A1909D705d716A1645g316r97K667j244f35m669a057B782
1208d502a079I177C104a5915g5o411D86a431m477I64M670J256C110g404K74E596
1225E193f464j274A0747h975E764O928h609B35a243j566o9Q94A3668A648a1413
1241F644d992j2488A0395g461m914g48E096e689m161C047b427d17m235A4124d375
1257f279E299d032j2333A1702l705c807a98o196j1417d029B309a4074d298E243
1272i028d5F239c893D469f801A1271C345h397A0333C842i92l623H597d470a103
1288a0943H208k73d090A6301A446f770j580B530M915f243B741L371g364D1K742
1303B783c051q726D352e136m397A426a04j1777a804A451L736Ha930j3540G479
1319H199m006b020G802a1360J520j594G889o02b118A3872j905E064B33h49p398
1334h247j0450Q872B253N073b691m293A352a471A2877c476C352f561A4562a2376
1349A162J3899C253a5869C658o09g59o878E959N87a0106A1040i299c79D686a219
1365C11i682B281g42q604A3887d497F513L120M086h688j276D914P09a5405H286
1381B335G47d895e17j2618C460K253p51A236J2200E206K924a4943C595N43h442
1397a149A8454d330A224M783g720B840ik701k500A640K452L377J715i009A752
1413d447A190K934g44j6419I454a790p53j2979C500e041o338a167D936b952k263
1428e215n99a377k679E869g054R12b294O11l848D963a816B118G2L361M503k860
1444E076B270e08E579J488N805b110A294P048a0589i77E25h827A925K212L794
1459G931j200c6m432E809b990a49E356c164m922A1381I5g022K388A2257b08B019
1476C582L500J499a420A0493g979L212A2835B839a552E324a535m956B925g31A995
1492b750C50J6763c429E398L480i382M82F680k565h029B934a1537P67A021J1281
1507A2302k473j229E97d529a676j4301B205l02d938G343k954f160l223C368a516
1523a29A2084E043d820j443A3888f151k32D812a4492J008A49J5215a0956A890
1538A5154b818l188C357K685a1013E791B411e028k475C76e972m126G700C092a3885
1554A1036B983D11M245f74m32m27H267k950g596j989A588g485n777a806o3G565
1571H275e662K480C12a971D50K648a0411F156m34a0800A098a0299D138b269B975
1587a0349G044j051e778b451H56A79g631E145Q56c755C317I14L411b415j312F397
1604g675F751c691E036H37M264e051n129E707i759m84B376A169g127F62M466h448
1621e240I763a1868H62i657I381b852E242d220b94G537B44b62B065d279B948f319
1638a607B288a1435e00B009d024m870d332r311a746j389A0647c94o813K238J570
1653c399D54J649d635C548j119J3946p563i105A1969C836h227B747P348C395a380
1669g759B124F56M640e353k66H206f411A82e812H688C955b826e9A1770B779H41
1686B978A165h489B087N001e587G46K3325b254n422A5167k299i719I211J965i725
1702A55J4906g443k216F778J133c352B911M285a395E268L935c755j6702A5784
1717F471h474c918E931a2281K683A158a4211M265b928I765a330j3493D21J287
1731A708f879c239D255e908C170e402q468O001A2580f532m605A0854n059a0023
1746e795A1086b297j1842H999d829j74D869J3180a105k764D882d371k773A7582
1761I062A794L774k378d551N32A928g178j720F566k91a902K71A505h755C621P787
1777A1408E299b2887B190J143f239a617A6597C887d422J18F108k877h566C930
1792c581K79J106G316f956m11A6384A39a151C740J159N308g636C385c009l493
1807f502m25F99i694a514G901a508I89f900E462g037D164b506j248A801J050h712
1824a2709C373K248a532B238N245a1529d214E317c39j738q17I367B823q3a932
1840e602q500a90o090J201r859P321E847c532q480A0336e951H693j683b400F028
1856C313J0815g656H163k800i513J660A088M935e225I484l42a613C022N633g627
1872A210J5770D348A072c396A0315b694K84j662l94m162a389C153f672j598A2626
1888h5C974b027E003a959A0447l846d165l709d73C313L69A008d59n0j0341i56
1905E221C62a97B606b065C364J1228h36l254A271J767a3671C275d242A344b445
1921F298d092PG609A298J622h411D844B026b283F128J1772a0819E774k13j707
1936C854i975A218a64j2322F554f353J744k794A8232g425A471f526Q68I663g22
1952D836a164d68A3263B925N676F80c558a359m921A587m6J0491L400C239b100
1968E342c444d15E929b549C171f887b877J183j1815D969A449a1440L917D294K677
1983F971i826j404A29c493Q8d07f9C176A032d431j3399G15c340j086r811A064
2000h068F60e288A92c33j145B882c045a258l259k643E698P137h295C159b248F347
2017b865G319K18j743l76a143E86M152j226k92j43Q375b866E286j517e33p719
2033h252K93A688N221c781D114D74e053H924i98n859D975J398A99J4289
2047A4488
##PAGE= T1=0.000247
##FIRST=     0,             0,               0,               0
##DATA TABLE= (T2++(R..R)), PROFILE
0@@@@@@@@@@@@@@@@@@AaA%b@@@a%Aa%@a@bBaBaDdEfGgA1a2A5a7A9b2B4b8C2c6
55D1d6E0e5F1f5G1g5G9g8G5e2K3B884f44G466B838R086a198G899d682H648C232
78d009A0236a051G134b792D678a1588c40D591d947b64A157K223c358E878O489
93A2367d920F65J2835b150A496o68L107A739c702q227L375h51F697q20Q977e629
110C583a2729B530d988a862C907r69a269A5648a20k053A295O094b276m910B184
126a318q502A7697d35O6C658e156D016g234b802b02k233H834c005a09I539A503
143E135e111p24m389F089j851m66b554n04A144O628e528a491o887a022E801i740
160C812I85a0968k819A133P956K59a0343M147A330a4547C302J1c462G145A735
176a758A142L280g748c523A004O11Q54C19R510D51e15I446E91c036G66N339A264
194g39o954G91R005J089A860c720A5959p112A64O527M649a247D719A612a948n975
210g923G091N416e590E598p23K023e637j085o829b130D340R54b847o156A1291
226a535D706b72B416b810I92P274c149m923G363M382e516A0465E178k409a1283
242a3677B000e665B682c576i69C90O395g901l465D399E50a564N19q333I669D549
259e819F430b1360A244K462g653L615b78A030i87I066B936Q558C821b806C45P591
275G936L117B063g525K482O45A55f38q15j34I518q85c728l71Oj3676H276l595
292D681b092D560C6g517A526f753N03A7083b549m923L482E82J716f305k418F818
309d778l026H598g904A725M087k888h478H482P326F151j660i363a94l765A6233
325C224f511B444L466k740d04A355L570L746A493a5633C67b092B938i58n924E488
342F670g926a805A3708h025j260A735f096b846j926j94a030l537j715k686A259
358A081e42D812a9358f259A1470c126j0821H102K166a0239d11D401a7270A0308
373A3001A25g211F808P965e760D159e616p280b619A8860e779A2302f97m568R83
388d282a099k666K62A3695a787H52g386B024a752B297K515a2482A0746C636i452
404i721A3104b850j83E163e651J55E046b945k113D558a1097b577C009a2314C230
420A315a653H705g016B15L014b499C173N316a831A113J4914C89J2932m058J288
435A0551m414h835l764H122C618i763A76g442q83K976l952a161E992f288I275
451c786k052H284a206m189A6544a0410j248A3595G14O193N08A315e919N73A1059
467C873c872D151o59b75q097A3664g565b796A2590a206G62Q547i591m949d375
483B773L67a39j025E240d372r581B293O861b965q097E918M201d593C99a135A806
500C922L095d007C556j769a777A192N712c918p14A0694a196B357M055h134j6044
515b4178g596O52j2150H683j157e652H416k957J612a0872c154A1456a1256c573
530F789j643h492K411R93q313M695d133a696P60j683R41j0674d278A9333i795
546b603A1515e594n750A3001A860b939B1004C993a1465G236J040l56G75N707M375
561A0857e287b637C036d372p3m250o822C290j560R154b384A1797A102d936i68
577d472D040J355f45H880B463c247j1874c531J702A3441b502A0252C506d67C634
593a579j1435A8038D561a0561A1181f306j812F422L821c236G448N111g797H156
608e842Q55k540c335G324j4b992G649a859j6101B298a4272f511D233a109B315
624A4738g175l991D30a3807G829l383a3895O308A819h105L678i70l47J94F271
640a231j107n55n352A1328D882A12J3427C192L32P46c370r95E90a0932B826L729
656F555L530b258M6j5290B678e478A0351D036h008a593I070a7597D094J508f543
672E676O958i21n280k461F669j832a2347B713K500a0178F729c096b11B067N948
687H015a587k309E166M813e039Q62G063h32j1313d15B1520i89I366N729f729m55
703g184G754a2613j752g14A656a649C543K956B009a3968O277A2503a6293B961
718B2390C921i428B820a4009a025D425M829g367b34H120a6469D664e466K603D21
734G317A126a867c91A483a4937a624p596n550I815e467D564b87n151G698K996
749A0694a4568D198O823D691g828A751h312C260J384G91O265a732m431B797i855
765a6569c341B803L089O131a172q387a771j7591A59a038j957A089Q819e140A333
781i24G81J0341e773C08b579F6K169J096a2349I558B889b688E280k561a9638A980
798F35d394A244c990p7E234K326j469A566c878A164c420p311B09g712B56f122
815G128f729F55R965e46C272b03q250e54q518H347c481a447B3481E767a3936B33
832A11a1383A721g376D224Q91i313B3401e310a068n469J926B051l63c115o964
847a0079d259D573i181d154A975k93J143h11C859a1668L088G412A324a9678G850
863G960a6752A0923L691a3560M511A808i394m835A3222J190F10i924H595A87a615
879A1996p96h444F584J039a4883D818b402n054A443N314O265a01l164H816B873
895a3351B616Q222B345a1227I444a2715b02A2421A396a198E050N614j36a1869
910A1432k284i687G984K1293b128l596A1136a0053j0630a575p843Q72F073d23
925e333b298G512e845m495G699P455f116I431d3j3024b904A7949A830d52l79D597
942B61b810G730C696b227j301B1651e203k110E099h699o148B203J0498b237G50
958A714Q59A276M32J3167e444K390A3411a3007d065G857a0770a249I532B185d831
974E279K533B4c239A8900E249a4316B1114p182a0189a894H576g41q555I930m088
989E842g280F523P141D207q36J1449E40O66P685M861a5607a754A0036I31a9919
1005I084g339B420b734n383d042i66B596b201p740E703F47J1630D465L13k54h064
1022h819O86I520h567a340l989r739Q93A5295g958l613G218d564M2D706A702a2773
1039b358A1580a1394B22J6997b082l741a115G144e814A64h00m855B991J5099A492
1055a3315D104b321m96C299J1416o148a265a07j33j15j9979A594Q781c351C055
1071a0420A416e941q157A7571C491i440A0517g19j3950G482R087a7329A898N546
1085G444C185E10J960J435a2328M782A397J386K438N391k731j660A456o20a4598
1101A8855o936a640p168c836j054B327a860j3101e552J223k012G224c290E066
1116F635b297H391H90e339F756A007d958a180D75e96B196b920A908J780a0377
1132i434F931h981B325J668g535R71B178R6A096a4909A529P72n44N119A456o81
1148G75i972B276a1717d26E051a5621b112A2371a497B954P874a2414N062H507
1163f357k285N70E523L04A276J34P328g422c407G97a1726G943a4568D956J2632
1178A7588c766p068A876h40o544I990g85p659D89J2605R352b864l839p2K24a984
1195D948f73l371h57D391L751j728a6401H413k54b652k908I847a2163A0198l199
1210F999a0095A915a4439D363Q235H62L689R17e200A2285E795g192f76D913O41
1225E554B568G54P348B960f670q091A7497k146o015m296k021H69O288K537l919
1240E775h76F86M628a0631b849i18o675A3K0310B540e213I541B867a916H168b602
1257G750Q25e754A5408i173j50F610d382a844A5960E833J90j336e148m495F280
1273E3J7752C699P60J746a8116c628n631B574d329D914A696h89G635h945D802
1289e876I550A227J0977a338k670g83j3384I038C368a231C918R655b83j065A0209
1305a2913A336J271I36J65e7H536a1307k275D458g528A615J5286A161d294J397
1320b897C250d648a277B553A074M238d474A203L464c2B068a5018c584H524h11
1336a642A1783i266m947A2815a67p61A4016A448a745G045e197i62r425c249a468
1352B64a2804c926D575e537B901l50M878f259a185m918l203j773A3187b127m765
1367f892G759A358h826A1616k92c357o061D518e660j878E456A996K395e537A552
1383a085q03A0829a127l723F676d781p124A564d673E782h83A2338E507F77L268
1398C945O079I16a812D827N4D56K922L895A064e498r910a369A2P782L237d019
1415d105A0962l027a3369A1502n580q13k08N987J927i964d576C970d045m78G552
1431C560a7249E876b795p699H316l433P46K433k878d095l092A57a015m257A5668
1447A1282N689b333A2522E375D01f611A4988h944D448b124a023I583B578J1794
1461A4372F957a1699G168A180K632C51c034k478K579G986e936E613j722d848l996
1476h844a661A1913a0760J618B120J5272c784j559A7257a2715C630M540b861N63
1490b298B148c857J207p233R35E790a364B910b953n840a480I032h74k946A0787
1506E991e968A1209J567e730D286k069L943B287a148H615i388l349G405a1057
1521c36A207f754q288b983F588B727e4B684M412a4989A1221b925n21k374A2770
1537h704p567A431i0j7583G990f28m403J348C935a954j6165b883k289B51c500
1553A7604i994d932A4033e010i02G072A033b246A4283A468e871G185j304c910
1568I056A831d310j463f12j0042D163A996K189i054M115p51q53D905h43B924A182
1585f864F590a123j774M53I143h607N35A0148D349f99D17M355d05r466C111R486
1601A2597e787C367f776j4993F910M788b828o436H079k91b769H834e72p145B489
1617A4293C189N573k260J174f485E121K819e074o593I001a0852A024J0388c04
1632g529h33n283G664C217b902A772F96O880i7k070c2H35d910N58F214f657A921
1650A2173b0900B594L80a5054d176A0440m703M93k062h55A20b086A01i365E887
1666a6494A608i10n21A8468d999l116D103M530a353A055a878k776k091C476N754
1681I230h223a755f18k053k394I49N855d229D726N870e245p945F211b584L2G577
1698b820r316F052a173j0470i65A8791C438i12A2240f278l078o16c479G0a496
1714A0607M63j478a575D472A701a0984C419h964F855b374G134n4e233I917C225
1730b179n87j157j0131f052E601g521b073A6064c69m095a02A925a3160M659A3713
1746C069K964M78p30d836g70l289M1k528D036d551D551J477h417b177H775R579
1762A8354d166H54J7176F508i140A848M93i9l290G280i774a113A3223b09m050
1777d259a121H36a0937B442A022b504q211B908d163m683G067a370l034C323L646
1792F969P94a1942H799M89b379j0577E460J103f689F564a170C568b625A0241C091
1808a1333A1439H87c451E312P156A531e828G288c172B244O480j183l702e64H975
1824e807B079Q642d689l955A0171e676n492a330C609c389Q78B4723d352a512B445
1840A0879d856A543a353k484a804j3893j331A3754l330a2672B283N245j124i525
1855E145d167D642O37H68b854I394A557g793A495L954a4599N27A3404d341e18
1871B366A98M868e389i58k337d97A7308a516A628b400D568e869H89P719A154O868
1887H022A660J0315d021D234m94J12g176A2338h569A48c519F873M599e163D234
1903a1395a026D28M418d657A0827R119E473b167A0298k002a0253A971P095d829
1918a251H898b119c22A1053a411j5673A1604C599J122j55P519e075E138L030A189
1934B985d996A0533f952H793B852c028j155A6068b465E545q42l96a0708P40A0183
1950H730c537b8C267b310D56M795G03e498K277J193G564a122L15A635R021b355
1967a209F065A233i87A679a1166a529D333h429A7217a0241M203b368C473N851
1981I324f00k465C377d906l618D455b924A0572M507C289g466A892e667j361A3781
1997A636D62M453M836g282J095A2440b243F962f498F00M148a575A127P64e697
2013A3473f026C494h464b352j370G378g536I435j707d583A260J0579f314C16a0257
2029A459J646j118c257a467A95i879l114d112m543k875G677l053E33e776A549
2045e071A4197h089
##PAGE= T1=0.000247
##FIRST=     0,             0,               0,               0
##DATA TABLE= (T2++(I..I)), PROFILE
0@@@@@@@@@@@@@@@AaA@AaBbCdCdEeHhA0a2A2a5A7a9B2b5B8c2C7d2D6e5E9f6G3
48h2I2a01A12a25A37a53A68a85B04b29B53b81C16c54C98d60E45f85A050f174l599
69i773a442B494K581B011a5112d962K204r807c549j893B441b598H382a0714a275
85G180a0351b772c06B058h404B083H50O651j922R64i689E240g260A0077m408B519
102D327c288F172r51A901G9J1362a768H102C406a4893G074C485a250I138C447
118H701j702k145J911M93k257B77i597A2391C623e260D926a473p28B433b590E27
135D802A137P98r12b824B245P397B324O413d360J510H728j909j841Q50g600J151
151f449A1711a594j2952B799R874a5522K923G80M755B117O03p27d973o935E900
167D159f545j378K167o825A427J666e680D561C5e308B401b82G04L773g264C444
184f93C723A13L603f487E928j767J0134c493F559f70j4886d506e16B153O057L765
200A1975Q42H76N803a1348C482d374N1q46j323A568a0523E960i817A143d627a702
217D56h034C340r48M987h742b795H361B361i716M719a473c39n282D917p78c380
234F99e38q24m775I218C48c031a298B619c086j831A3596m653J363c249D071Q400
250A2471A0M453a917l257j070b817j2605A1204c2m008H641C571a3421A0083l654
265F429c373d7H82K348L156A724N984c668n246b549p14c38C694b146m760B637
282c906E767i59E018e673F572Mj565M790C312f203n319C598J503a0084C102d882
299g779G769k769A889k80J415d37C009j429a106B814O619c950o907n382D505a5122
316a0717B053J3046D824J0157C013a1468B764K50f146B455J335a1405A822c474
331f961K233D414c464A478a719G298j829a0481F736c376l88C32M79J801J4767
346A7379A762d320A2116g067j010A1270e688k830A160e655j712m280D66g747n73
361h320q63G295A989P68j199f928A896e208n270M117A9720e486l345F135b817
377B545e613k501D152N913B672P71l32J759a665D03a776O24n909f82D882a1805
394G152J322c614G30Q281D387c327A3188A865J1879d786D581j334O95H78a030
410D542b346o098c611k98J630E681d852M96l736A2497k530g943E85Q600c150D884
427b034j1762q12C613J890N794D677b25k220D572E35b841a24A3964E241K727l486
443D482b873O06i9j1849H290c49o546a438f40m283j545K159j714N51H490j150
459G340g148l65G155h561K073b282n153o285b00C767f845J648D592m60d90m562
475e052I236g180E526d36k445n342A3072A038L396j206c259o036A727e386J815
490c571D096K22d09q964K42a423J70j2077G155F75g871B887O304a5504O004J813
506g687k872a676C790i234c514Q20m197E42a6353I220P12a3522G838i86m897G932
523A6277B46a2544A0152c534J600G34L006a1264K156A69a0811b030G817b802m568
538g370A2633a434j4577J386D390b082L23B264i228A796c650A0657E03c260A6375
554e188m824K589a17o311A1972n285a515O7F528a3277f366g78Mk192B780M67A514
572b9l131I61c445C992A777B40Q373A64b236j343k551A985N976a5562G115A753
589a2776N073I113f020A0357K674c143b4o533C288d170N38b17A1445a06A1310
605E777e447F79R723a4041E898M67a1390b420q306j256H320A880a239D521i742
621A2789o142g177K55k151J65G425a28k832B67b691F595A82e020D488Q600e213
638d397H080b762l141F567g706A248J1051n104B631g355F401q78h364c489E292
654D802P516J731e058j637A8407a054k0736D707f577a929F950O421C367g17A640
670H070a7143a84A2567d182G595d150a6j0195c74j1487p61e674K619A2160A85
686G430A043j44K230J0893C60a7705E562b606m952A1342b542l335A577M151j111
701D617d046I88O564f930B305a89o194J425b010q044D435O795B165f288A1089
717h70n708c41k25H965a0807c15B425h252A878p04J389L634L39a1009E38J1419
733A1957D643J168d867j647A447i278L159D095b407p272A6930f275b043F218G82
749F107k74O284b3j7774e032Q85n752H68J2335d16j5039A0211A844f468E707d96
766H64d184j836A3239g857K304Q19A351a2540H988e588n275A5586g533B956J515
781D471N927C99a51o131B663a051q200C530i466C574A768Q86D50N122c082o162
797i244C850a1870C899a257j266c62F411a4982A991Q094g964C482J1440I91a6485
813f076J665p5A131J0989b292C894J3373q149g190K061A3325D340L298C182a1170
829g819B137L985G50R45J0374C219a7908C058A92d873e57I06a4944e345F014J463
845G477l382g453A0812a323j472m32H569B897f783E026g217J677G784E56f921
861E97N386a1317d357F488J858a4975A5398C096h693G421L406a7578E000q28a4295
877a5228H249b159j4110M970c002G32e950D179N822a1399F633O317a2371o781
891a9152G808C439a672E868h70A302e410A076J0066c635l362H891c575m7A6166
907A949f907A667N871g18A7419E119i072K054C562D3a2095I898J633a4080A0728
923H605a4612O759H826A041A05J8687A115f93j81A410f69l234B106J0661a18q795
939h913K866l322K751A3408C3g585H138a28B737g206A883J221K902J248b025F22
956C346O366j744a6952A2107n320a0869d860I303e808j5791d64A3166d616a201
971A3986i878l561F791a4354N425H800L559e543b354p84j1100h25h6o093b253
987F137j832a4612d657b16q894j864C647a1893B744q78a1094I221H80a794p030
1002h824c401E20N258e432F657l52b67l378J070A1007B407e233B587m97O244i413
1019H259d889m647A3531g734a67D076M2J907d323A1591b051r71A18L325g009j57
1035g166A1063a2819c185A1965D488b272G705C93a0470b240o970p866d857I343
1050i296A871b336D954a8804g708g21G350b410J036m594o252f10B260J0252A930
1066i86C217N019i723H326h95q737L401C105f314N49E837H86f76r49j791j443
1082d859j660A6758h617J50E615b875q883C948Q647i517A195J3711e373H931O52
1097I583A039i362A7727G845i602f59p343a393k0588A5977B694e341A4718d776
1112a4199b14k756k334D849j79J84j205n68J886J969h426B967J248p51N549d424
1129E239e294J355J222r28C540J59A246g888D045g501L555A3139P028a489G356
1145G541c919a768b34l692m59G232m18J651i359G117D31h023C772K942g101I525
1162B282a1015D964Q334F055H11N706g832A3365a0943M356D142N788A069J459
1176B528b950p42J012a255c82j4545F5M054M044a1631C469g803m391A1250a2901
1192a0934G025l417d512G033j399B141A19K79a1668b388E361M424b0744C714P588
1207A1302H20d28D506d96A453J0928i044a45o347b627A2266c884A164R67J0464
1222A2595f53A957a7186c754A134P949B586J188D75L138O022d885E977B027b891
1238A0364c49k322J182B435a0493A041J0029D525q19b99D784a1396G77e787C451
1254a389A4779F614a518c60E725a3459r83d127q706G799j990r03e826J351c70
1270a3561C426J3245a0549C324J2194g049A642a119o472E757k610d076C515b487
1285a297D644e034k516A0211m144h166n393b557p864G383k159h319c32n956b128
1301C109a6498A2842F58J591J069J0632d240l324C788b5277C951K110i48D224
1316A398f532l055J82G473b616%B614f167k294A0010g501j0026Q598G297a0807
1332e49H949a3816E814B418d285q39n534B18R729d464I678E62c019C20P192k96
1348G216c590E223P483e185m549C031K586a6632I553J1722H3a49l560k630Q93
1363e446A2858f158N20A0921E325e448k468a924o720l081H524J0580a3359c223
1378A448a4530B756M797a4225E662A601P266h26C772a700n825k531f45D066e583
1394E326d879p15m552b485l187J520F373A772e836a599j137D451a2197A0518k781
1409G737a003A0259C03L393a2277H69f910L087f47H354A666N610A388a077j042
1424b119B512L002A217c523A924a837j030j249j3150M505G767l366a506n407F922
1440A6573b787B691K560i650E03N680a7026A0541k142B623a285p433A5281B66
1455G696j111B169L067O023c47p771c899A0028I92a7795D437a908j1294E90M752
1470E342q50EJ723J1960a1706a086H869h481D889R677n358a0736H038j036e366
1486F70R555A488d470p18h97k292j46b48A010L227L448c586m167C804j114e871
1503d119A1146O037f49A039J2507f867F612l273r05l1J4560A351e89n98A0313
1519b235A319a025A806Ce16F049a2578M719c675G04d802A1106l373a9873R499
1534a0374f17k034k859A3641C386ck675B544J402a5854A3955o833i214A3665A795
1550f567D524k227f615c295A3265i266j34D258A861a477l012A3949a6723E162
1565A6211f8p940D273K34e086B288R797l736d622f85q282C469f327C134J825b699
1582A6016n466a7059A593J030f538K117I030j391O740i67C621a395j639F501a66
1598a37l14A402e90D273a1328N602K681H93M125K04O920g751r287E650A935c964
1615A263J5677q218a180H245c755O96D810h655d145B34J082c021f91b86j003l276
1631d565A2366c054J47D384f92j729B6J5438b47r445F420a8987d247B421a4161
1647c113I781c775I55N671B845A119d96A078L827b968J199f84D008J69M18J72
1663D767I58h627a375q530c393a684I244m096B503P021a5494K094A2922b726j1280
1678a4006G259e56r0j370F216a455j1013B052J889F41N68P565a4467b216A3347
1694A2410a1528B670K155a5798B562N76a0261C83N675a672F752k714J338f802
1709b038C843P22a905q61r643L748L055D245A720i303D967J025b412B75P674e046
1726d840A0276a26j7952b415I842i018B137N350a137j5074A1161K843a7206a34
1741d648n570L270A7507C504a2149A2034B719a1186e029G373h43p940A6163c425
1756a823G967B660a4197C947L767a888j0357G83R657h170b210D083a109k208E388
1772B016h809d048a706m593C671H96l64J970i1C792A419E52K054c25j3106A60
1789C932i022j687C510J455A250J0900I0M32K02N375I79L701i717a846r209E762
1806D655A105c400I448h021m392G930c802m477I018l83f845A0878L695D883B059
1822G939l736f854j141L341J440B239J695j837G93R379c21q44p790B344a320B966
1839b060p50n259r43P10F232L939M531n128f402D23K99J1385a0702N019A3619
1855H580a3337N368E499g194A918C7J265m90g8j247j1973A4153E642b386h84k318
1871c202J484l227B976e039L45E312d973N83i77i1l369B819i526B460i462A0266
1888B284b013B909f876l028l458A4178g169K122C335L633K11f769E864J238c009
1904C05M502b482j279I878A315a81G536C248h009G161N471d818B212c667E450
1920B55L554J081e120A8906i677G095J004G78f267c036E075A715d738h43A745
1936e093a906Q99B667b1217G824b167n147G597a346r86k325a414E232c889A417
1952d371k342B126g249b574j983G909b687A1721f50m936p384C792J026Q133B239
1968D044b372q5j0036A720a313j075A851N065h66D832A034M314d905C381a7728
1984a6047f579G377h203K240F971e329J999D320f660b678k170G442e871J14F360
2000b324B302J123a2344L167A3732a4367a577D336P896k122a6669a522a02n70
2014f72A5799D827q65K948B093c844m662H603C761c780E576g44k672h23j299D397
2031d375B742A308O486C691a0078M374D703M492J079c350D550j013c90o885J647
2046e628G578
##PAGE= T1=0.000266
##FIRST=     0,             0,               0,               0
##DATA TABLE= (T2++(R..R)), PROFILE
0@@@@@@@@@@@@@@@@@@aA@aA@@@bA@a%@@aA@@@akaA%aA@@A@aj@bBbDfEeHhA1a2
63A3a5B1c1H5J049f314b690A0505d93k669r05j169O68l323C723a067H522i647
82b670a111r029A7424H538J938m460d157a348h1r433G702c220B040J3565c707
98a919l778J967E195a47qB986d929j78a118l352a760c49B703f313A415J71a0013
116C379I3e252A807R393n447p70P618m388e839a200j126E966K383o72l330b99
133a354A144b43j1088J367A703N25a1686A1741C181J04R46P405m772e031a529
149H960f002D010P346C502P531A995J23b987G720K056k734Q18a5042N172I919
165g80j3638b753J189E511J1891h492B499a2980n90M327B719g135b723j859J929
180b653A5422a5175c203M86n024b53k575F242J321c500k647D068j995j98P479
195I354A242k36g206D754i306q55E664b6B427J838b238n336l788g31j3189M119
211i801a652j380j638G609k030e197g96k686D371i726a335E142g485b236F802
227D818a308I842A200a0852A134b782J138o533m509G353I94L433J222a4223c424
243F591a59j1451H508j492c908I955M763o65b377A0586D329f947B385N271f352
259f54A2165A158m7J307K198e06b08A0603i463C059A072K499a0247L562A070i471
276f171F217c535n286A2671m914C812c79G055e484K733n697G16f4p152A2782D474
293b047E030d623E28M628d114B805a2586E370B36R716k500j543g513a016E555
309a1420b181a043E326h689G01a0859B550Q861d848h26p45B678J587K38g337E406
326D575B30L465a0833b913B8L011P234l103c563n47a758j543A36e393P43a559
343b743F5e550A504a204E863A00K149J5815E416d103A4849i865D589O145k278
358H456m8d207P09l30D305h701C081o82b052A2959a205F51L878e53o22F710c969
376c938H417c126L43k562k037E0Q0K959M777c472r196C134A48J1826D187a99o800
393f999G731e175j292D318g932F126f897K546E645a1005d233A2475A384c89H742
409b079A5372j583b438A560K527a0773a984G140k869j078d168l199D615c377C758
425F175b518g09j984r823d620I299A996K147e205D34g95k919E81R352j522R000
441A7411q580f330K912m8p7E527d883l029L346m029B027P714a621j017B422e079
458a71A6076D352A323b726R07n8G525k021b793j656k090H005B52c093G412a6921
475a8078E733A924a829A0878f256k998F84a1824L164b970F493J660a4230F321
490f71m447F183J603a3383f24H784k607A105a0168F549i225D495H17R548l500
505F865c308A3204e669j963A7370n116a422C081f589J409K542p69C656a0321N102
520e219B4291a009j987A7840g637m067A6030F29a8051E140J413c642J694C782
535C296a0752E442n9d314E36J0458e862o515G406N148a0038H356A231N605A777
551a4834A757M484b567H527a990m159D228c991q351H187M572a1512H611J366e263
567F490G1d560a292H568O022h868R52I381d245m318A2088d679a393I893A902h551
584D329A327h289j743B2083H022e12l16A2844i866r088D034j662a306I061D192
600B227g06A103e689a762B078L401e292b501E048c1j2947I359r0e418I105f886
617a709A241e705m881j047d782D505b301Q95A3109e273j24D701K890a1903d351
633A1088d789J736a200k1143B233a645k357B026l57P710d637k973A0078l210a4646
649a760B0268a885G11g656B45a3425F978k659e846C549K477N373c353J475b52
665a1528F016A913K985K577L03n35a543O62I535I08f544F821B307a3398c621D903
682e145K449J265d02B20a518B163h198j146I31R20g999A5061a182j2772b973B908
699a487o159B1657A528d825j814j248b814n429A8434a633n275A6022F250g546
714b180A1945a0023c734A8233E585i322A2430a048D64d67A1756J074a9D734A407
730A04b318D924L861d973A2776c337r616B784d210B945g369B421P913B153J576
745C729L997a9620d815B34M190i389G728l414M492d39H903A215a1178A0615a0664
761a2287G349M117b1718E934R440g497K946E527b669H49J796a833j843o1P71A1534
778G640h032I890i91m350I18a62H724L445a5716C821a3265J236r17D046a0196
794g57F095f97E500B434Q476D547a637C606J409e323B770A92a4408B949L612a0433
811C550K343e820D675e453l327C367a2352A143N275e283K262D89O302A439a0124
827f602j1933b137h67B904a1183E362q57d019B97J4827f998B4339b962j1349F109
843B5112a5413f945H223c585l049F908l81k551j473N698c604J28C016N652e457
859A3593b543j0747D56J718g67IN167B02b638j1432A5933a86r675c562H701d659
876c3A0140a3007N955I8b229M78G138l53f69j272k695l229J476A9883r633a8092
893A3708a899j8164g152A6822a1391b666H298p44A3f936B246c925q638A1659E470
909b0573b948I827b2415e361B5975a846A690J1124D652a7489P682C044c920a654
924A0546l082b1788C750e87j9621i42A1133B740F69R342a3978L852a765k937a929
940D528A322K195a2533B020P772c241k042A2272b124n443K971K57I996A727o12
955A115e062n389L051H943c959G672j414h230K688E74c707D014l13k4i103J994
971g109N77b305N53A0126j527e801K318H388a3657e516A0842g096A323Q162j732
986G753l529J110G21e687j380F94c287l092k01C10d188M8A3042e234A331J5679
1002A7010A233O562a0667C038c995J674n163A5728G348a0552h18j0313O83c595
1017D114b105E007N404k024f066n801I119i701d570A4079a879l628C108c508C485
1033A1970D964b159e44B4675e097r149K672p83J087A315J2034C079a45I302a2401
1049i046C163Q64A128c50k307F578Q39c390C576f849j062E192c135A639J0314
1064A1953B132i720M008g73k245A9135G508h300m177K927A82F3O61N702M601q43
1080A0184B376a72k579n950B865f703A1877m490j164B333a093j924J04J95A3019
1096C329a6799E982e261p420F123a3682K047A2890a507n984A0750c973J548n842
1110h267F056e064J731F512A427a0017D438N445a2173d285G305I18a299D740h1
1126a858G210B472g522G432K366k064o46k492j804f747F599C9K384F9b107J28
1142a979Q7C545a4363A3955F406a4072E99g338n913A4107d423p868B591K390a626
1158E093e153C753E46b950B65K659r31K959a095p347D120a7912c168D942J475
1173F417B469O247O034e560D514r40q70Q200a8037a13F812N00R990B070M10J436
1189C916a3063d495H666d568I20M859g712n465A4375g980B440c24j7101e663R03
1204d760A200c689C61J1350C074i077j828A801b249q972F833i527H135k571b585
1220A1304g539j1258R018B948i923G033j323D21J464a254A0677a015B542L039
1234E581a711A5064B158i72l003A778a8436d104H099c213m132A144b907o884D283
1250B877L65O058l772g479r424F555K290h587L218A7986c065A305c975j9929C568
1266d465k344A656L356e955E329g254A690J612f449B77L898b389p654b640j972
1281d612F541A449a130j680C945e097E651e384J548M13k88C794N925k886a104
1297b089A0895b340F663P814a1730A827P472l296a2043F493J415i118a44A684
1312a3690a19A8848D619G60J0862A483c982O62A0771a7846f334B773Q108d200
1327a1369E040e608j8095E156a762n208A3089e64m070o096A2385D208e149a303
1342a922o091C959J3150C479i310C743a92j026A1969K212e005C817q75e535K367
1357c168A786J236e956b540B2675j0568e520A1242d657k850L676k16m228A3387
1372B1066A855N163a759E110A810a0030G895J036h517E030N52h320G037a723l726
1387e449B091N928i2F718J936e291b463m961I068K386e146g11D986c932A146P236
1403H382j348j030O712j674e41E146r69A899f692C548N279d912A1360g898H13
1419c18D744A984K09L013j68f633o23D822K454d39A1306k196f374A1954l791a1843
1436b216H763A953L095K591K398C641G92a4876P86C963j160l18A9O749c057k156
1452e213i48r710i26o126a102A7837f833J12E257K313A947i321A3009C007G30
1468G700b604p198D702g327l827A375J3045d297l460D679K474a0078c213E720
1483a5988a75A1529f223o493E494E56f602H499J42i310C123J909f032i99l86H940
1500c860B678K437B365M878J3320B184f81D728d687F478e65K11E641i286e23D219
1517d023l642H583C878a0722a003A7595a149o720K555A0177c576a600A4379a5458
1532C628m56a1128A799K6918E380a5025c523B671L062i841D48M699A837M225B27
1548a3065D254M973a8895C80O919a0308D404K555i341c818j68q5j888A241L752
1563D993g050a988B121c635A0947D3R457c617l535K065l116g52B52M87e754B575
1580c985j081q045d056l227c272k408h63j1563c326F241j13a3526b442D362E83
1596G349i39A810i687b471D700a3178H446A976f501D867O665e867a825j547B899
1612d143I633f914K521j957G63L285a292k028A1967h471C259J414g070D542c042
1628e772K365A1912c947d5j350k910f8B993R095i518b458j305I0M823P840E596
1645E881J462N65g643A3735A557g479B110c642k133A903A47L704d131a009I79
1661c507A299h260A06N278e211H64P357e754q206D466A836J04O345E78f581D164
1678C978f290A3426D575b603G460M273e564r582D913J90a0055n127A4707a3254
1693g003C600F97a7156A7651E887a0544A172B5c246j5556I349A038a0887a552
1708E607e040m87B621L845q39L557B60f995G373m69e685j201A513O834f972i84
1725i141C193i605c382A6131E781d727M24I054a1537C879f68l978j693H948c526
1741i953A6428f634b915C36J629a1812e622A5729g598a699A1541h405J630A8825
1756A3725e361a02A428c23l693F119J056a3921B699ma2706B492K189r03a3614
1772C367b46m279C627f224J380j001b492R31m357b363l639J340D636b107R97p64
1788a874j0082D069d171G091k488a035H688B090E82b33A2535n710f37p037G438
1804A960e428N82A2461a2555d272B205Q910a0943d730G406h389h29A3903a2391
1819d411h11n525B510c395G897K218d032d63o26C094a34j404p321A0362C439i214
1836A33N894b782G21J2909c246A6727F010a134A349k37J992c383n923A2629l597
1851I032A843N53a4139H511A799a0988j04a675j3118c598J372i19A475Q275C857
1867i280A0039C058a01H717a485k155B012a698c21o295D214f524m206A284J1689
1882A2973a0771c680G984h660A3504A627J248d087A150a3283f036k209E798a703
1897a0689E775B337a3162g85F766a7892G13a1348L844b129k397A977b422n701
1911h123j71a663l184F341A865N368d224C354f706p089H497A580f216B095O072
1926H167h800L158K599E036a5896G844l849c829J496F786a5477A2943A321h61
1941b211A3550I15a47G902d002G315L120K438k752b111D240b722j1395F514a855
1957a1160I812J1898i657H587C680g4A1128a999H674K038i040E498o03D87J732
1972B219c023i64H810A871J482a6894D810k089J3328b624R58E615e259j362a533
1988h126g19I643e132K82m374D765e725j749c500E194a973E530J521c606a647
2004F0P174k145j307f460a502A309c925a369m905e55A4499C078H47d302f66F550
2021A681a053A199R701f965A731f99C450a3092c068j960B361K244r10r47d795
2037a4834A34J558f274K608C390M865a129j0402N643b170
##PAGE= T1=0.000266
##FIRST=     0,             0,               0,               0
##DATA TABLE= (T2++(I..I)), PROFILE
0@@@@@@@@@@@@@@@Aa@@BdDdCdEeFhHa1A0a4A5a6B1b1B4b5C1c4C7d1D7e0E8f3G0
48g9H6i5A06a18A30a45A61a78A98b25B51b84C21c71D32e10F19g90A113b234l641
69e875j188b388B949M412L662f198B437e216l126A0812n028e433A0144L198a0884
85A489a5757N008a373E028a185C484a1191H454h545K644I702e19o913n898e483
101h589F722f09a22j69F611f608B796b970m317o357I970D883e813h94J01j877
117b670j0771G546c038M40I857D888a146A2232E401b124P56l280j38A4163e403
133B994c445H55K718J180O466B112e52j5387g253j144B038e428j035K267D721
149C078K73g954I75e465K041J697M01D201j696A124d115d28P8q260R14n090B463
167D718b748C476j162b015j0483A524M355R29c517a4j0310B693e182D564B125
183f065H652J55P147B575g536D363g743C289J3393F080h275c526k202n860A729
199A1230E32N079L973f189D40O160b208j4047c307D173A498O249J184A853f632
215a694r556D249e755b054r33H409j573k030K436a119F244A38g651C122K47j198
231B171c840r75G130f400H023j824c863h03H978a2899E187Q406n772B913Q468
246A1381h652k782F188c008q393a431A7828d14j1590F244g261B568M16N978d676
262E722J726f896L043A953i649D599L188k598f476G28M47f258B777K233g87B270
279E133P664p65c670N73h38l579k095I310b000E147j085e773l079L016M6A955
296C992F72O848c838B554O330a1248b010j0410A09a2034d364C726N261I24L65
311A289Q174a1103Q11b271m40j560F049K562O407E759J879A307c933A0296b617
327b13B95Q01J0346h691A3382h255A3715a353B438P463a736A599a2115A0052b120
343E309q53c578n333E029e107B606a264C331b10F539O065h486L611I277m590A680
360C544g09A2N224c397j6538D233N503c948a433K2A3300m003q65D45j99a3326
377e714F82b081B208J473b400A794J0725B654F23J0724C029l59O777k658J328
392H117b323q76A1432f986D280a215C450c675k446D90i130K438a601A5171B865
408A5829e819m237H389a3549c698B1163a1277a731k28A338o11Q741J848f141C299
424b432A896a623K57A0965f703D496p86d320a305A1154a0499b729c67r701B975
440A2540k767B522I47R602h974N18B665G51P841b430A3129d099d89a82j4873F957
457I235B580L70C91M909l01O520a4478A2863F318g864A0545D397A229d198k042
472f240a455l160E780g766A492P905A582h357J890A1086C672h865A0768d139n893
487a0032F645i064J215D876d06q12A1326J416l299k366a978B64b460A2018i079
503A3498i575K583n541E612a555q13G479b857k163k50l784F328J931M050B175
519H614A822d865N38A598a0072R22H73M8a2700H861H64e259J126A2687d797j0902
535a5699e822D319f167i85k264r380A570J430J540J906c230E776J234a1868b389
551h89q023F936K519a1643c18j580l218j077B281A46a0352j081A1837m949f306
567A209a326j879A1977n250e086k411A0438a1781j734G696E04K578j81P134f56
583a4710C233N196A851J3811n36g464A780L333a1387M583A2547o247e222r6B0
599a1232a248D085d174a414B3312D744b715B820F76b5p704C937c355A0228C377
615a0033d348p805m4I442a5465G843l450g725k174A5506B164E25i826A3828a747
631b207g8m404r596B516K499d936l2A1624b982N95A054f137N83b18r769b942A892
649A0566d20C280A128d744l724l913d50k686H145b660q987H334b868D669a870
665B976M045h296d09D943N667B61h489A7565D749h840F297j242a228q75b89q45
681a134r19A210M226i484c893B582c443k6D015p64g029B08J634f535q782b975
698g378m036A792Q516a2394B398Q787b435A11K3118A909h546B928K410b0354A0312
714B131g886N48G598J5809a4968P265B38i050A1083O057f843k733J930N90l341
729a0397n497G83K956r29e804C838a167B267J528a404A204a973l583G884A535
745h661K065C109P552l102k262g405J652m113l198H45Q782g920A0635K266a3941
761C015f570L182m082G792k816k436J959M894a0136f80j557m888A0232l133f275
777d165A0102b1617f842B060a3688A3672o421f026F517b451E141e718B461b792
792c092E7f567d34CL606J2260c939F933B917j171h19m482o327a053I979q06C675
810a808E3J786c275B056j98e746b489G072l198q73d079A19d412F491B525J154
826C679d545b114B084a3631A3355K903h271L075a097p987A156D47a413M37j2885
841a3861F071a0566K422D704j935g391e56B1384b874G21J0199e389D9J2840B164
857e136F859c441f65o417G335L817B269a113B0381a5426G93J6611a8287d236E517
873i27j2510d187c4A484a4357A6300o801C81b479H111a9106P948B0722H09a8733
889H391J6a3388c928A3852F530B216J216J6379a9281b918A8017a1039J949A8702
904e381m822B1631f120j5221F158J74e352J43B196N854h337f8B7280g432a986
920A6074D675a686A1329B31a3963A031f381O11E933K17N166b484F943j471a9826
936a0224A2858I5b619B6883i764L592A720K326A328L232d9A2008b804J347E405
952h578j2713d067H129C999CP536d161C184a1049C886g558K861A1537A945m1o64
968A240L415a3207E649O65b774E387P071g574m047I026C194J195c894E347B325
984B302J7656a1394N396A5278h267k666A6905b032m259A907q56J750a0409C38
999F651G98b886A2325b593Jk846a019B199q00c166D901Q170b179l165k99j1791
1015a7434I540A906e293D438P029a4686f664A3449a1201B072M292J045a7471B939
1030c143l54A805J1054B998a2937A8648E84a1841b48I117a2069J837e94n156H502
1046C629a66j1992N136H656A240J815b488l631j2689B075b202i01G989L303A089
1062H672i729B192a664k066G549A351N741p0g445N52B590A120M528M089B407a146
1079h71o484J787a82k273A4552E378d23B484O236b201A384c790j21E386C10n5
1095B55L5J853a1286c558J65B982O84G56L552k86a7811E355b505L13A4483k972
1111A1511g432E088b358J76I747B586a2279f36n699K293E766i491b958m934E053
1127b002g39j568a049j658A111h40n726K126K86I14M870k033a0760g7j6291K66
1143a6102E749K880g225k019a089o546D120c555A3221l535f573G97J0786h215
1158e6A639a432o274A1905A574a784D655b730E27c524H293A473J36e622F030a328
1175B736c514k060B01a750F08c528l540A195K451M772e518B442L033d601I417
1191E184g51o40m249A2520f158A2042C539O431f430k1c061D206K677g452E480
1207A8805E525i242H047b784j0440i97m003n9K437m071H018k377g392a84H55J2317
1223A3172I25h219M030A800i342K579C88e180A1246a067n573D970L429a0036O04
1238i432H195C688c326E031b240k682p505E591e37k53A3483a543j758k494i03
1254f020I49a1804M707a492k244l16E642h078C576e388A081J602J283e606C83
1270b184C66N682k818N46J978g35n45D238a0808L886J871F503O103m493a2119
1286A5921a4011f947c42A4308i150J705K422b83p36r427C8c037a167A0571a0414
1302g591A4619o453C02L566j315a8682A3087J451c91p522C759K983a2142H853
1317H620h318K926I037f910k051D966b349N75c60G970g130A684i84A44b55A0676
1334A1897m999A749M381M890d229A8651l240A939f419A3946F151c858D01a011
1349c938a787A1631C994c922A7574D817a7921E91O676a6502e055C095O272b527
1364G488d642m786A550R755A476a0626F508R14a0225B260D91a5728b322A0604
1379h377B60c307q996b65A189N208e454m389D158R106b725l041b739l100K049
1394c790a753H630O479c86n594k232Q52E305g89A5270D972g83p284b240A4527
1410d041D311O113B110c584m378A589a3324L989E689j95f952A614J3385d454D164
1426F323h762H96N706d514o201B747l63g926B202N404d704q966a177C175c97A6386
1443H629d930A6927a0624l346a82C935O508K000B545R120J882D059c016E365k356
1458C009h633B760O494A918c020a25H26a4966B407J396a8311A819f33k381b56
1474A6680f535l751A670d507p158e058e59j1779e276G175e724l987b640A2484
1489h56n16A2719a0928d992d88o387l288H693j171b541l229G156c400F658C041
1505i824c877C403L438k912a6834B412P980a234A432L753b758j86k922A0928a4567
1521a289A8862f168J359d25A3449a5349F041i3n836j844b490A0199d894F596a903
1537g79D635a897b86A350J8844a1565o624E754A25a6575D794A068M919a3697e846
1553a647m204H253c49j3192i99k0b93k653r00A4267b039A5951a0944b846A597
1569A1080h838b680n518E018M68b070H919B421f847c369L09n33E233k561A50a358
1586G534b510j2139O957F511h168a009A4811b84B465C45f898n053C684R96e371
1602c654D735f759J854D034c459j229A3099a932l792a827F939f717a528D688d491
1618e53E843n57a364F712C316I8K24P239G39d83E117J508a0502a542A579a2191
1635D004j675a063F030k355J30J0554D280Q756N87j42a393r83f01J20B199f964
1652c193A651A68a801j9790i619F322d531F514B398c621r068A0692l826c973A1317
1668B528b259C200m40a745H408C167b40o375D133e689j254h1q90k1999e502A5768
1685d905F987k843O4a6095A2201b828J297A0089Q03i934I192D190g73D494h79
1701B905G18d338I926i175b654A3956e754J074A4232I94a2124b038G765B889h282
1717E479G12e920F248K540C524O463a481I68g699c663A731h882a945C684e633
1733C772h049C083A396O753l03A12a7113D801h400m362F426R10f458K650D996
1749A695d898C463f58j3583F398Pi42j0786A3177B10f27I203c777p846I888B905
1766f444A137d502l935K761A4194i949k494K664a530q546M993A4365B861m15M289
1781F735a2345a881j0443A2337A322K398C02O395A365K9J1539g238I366A088N225
1796F313f76m396k098D866a1510A3884a608j6494L882A8118a2849N641F099c266
1811A802N656d712j388b306A0875a6974a980p62G45g28k497G130c049D348N084
1826I432A456J316O477B925j52a952E623h880E237N448m847a2739I09M927g686
1842E856L203c250F826f688q25A186i052A1049I21a0594L832H77h450B188d88
1858C825b098l894E427b834B784a794k317F598J0860e871n666e453A0287a268
1873i25d33D205a5649A533J538b63B540O361d711A913g624a935o182C751J919
1888E670k387j05A568K407e702D102b027G457C417a275j4417c927A620B65c362
1904H53a145D015b040H466k918g71A876M761j526g889C445g30o45k051J034j1803
1920a4195E254K645b038g0I954b780l552A355K738j714d30m017b002j2740b680
1936h605a06A559J5113b243A2692k609a1277a147m253K028F05N241b943j2202
1950a5145a539C733j799g460F321h354b526C22fq772F788B852b175D579E93J925
1966B518b485A201c556J295E353c93B388M568H51O194B553e221F636m18c537C784
1983H062f017p237B610K029i444L440A0209a1082a075F464A282c917A3291J22
1997A3413h242A561J4815f289B719m53J733a983E147A261e179p485C469h925i84
2013c235j500l312c325G660e94C69h683c635I7O358k029k94j781e171d67j530
2029a997D543d244O01G383c458l840n813c376F159c369C810K827r35B166M92f902
2046D038h187
##PAGE= T1=0.000285
##FIRST=     0,             0,               0,               0
##DATA TABLE= (T2++(R..R)), PROFILE
0@@@@@@@@@@@@@@@@a@@a%A@@a%jAaAa@aA%a@aBcDcGiA0a2A2a8A8b3B5b9C3c7D0
55d6E2e7F0f4G0g4G6g5F7e3B3qK006F96g137l612b082k17Q70m338C147a3823d217
79I519c84m688B034b492k0572a168m605b684k372J531A2221B317J1176e05A0308
95A3745C661b761A887a768l571A0133d566m91k317B363g361L087H688c048p787
110a0835e258H927h160C277k80a0350D405a699r888H240C578a4022d725H316c870
126e116E301d90m999F798A276a204D375b170B288d093Q03n616E641B469a0447
142a4711a825n517G918A112h061O13k634B372J566c45A211a78j731J46J00M20
158a243C85a4861D258b82D379B92J3199C535k78O977A895K29h217F681a5255B703
175a070I213J06e599b529B918h48E993e560l066K837a881k54C721b652j490B684
192E124d64A4643o504d861d22m579a955C623j65a495n924a937G951g894N32d73
209A1013E31L48f133E183J259a1571b439A473M986b663d62B618N759d940b299
225B525c910l73j123k809A542o31b318A0036f721F717A968J747h893N84B275b624
242a3665F468F10a0044c356F651j728f982C493i60D434M74I50B61g94G489o44
258F845K494d179D498o24a0743C253l92K97c251c96I355C668e09D17N535b248
275a498l725B229d449n103d328I580h789b312A073b341C825K955n05k31d80A1389
292d348a561l09J35l441D417C80a947h36D158L095e455A6185F942a609j210A5434
309h803J883A1965A375a060H786a7831a065p241A3727f028J903A218M814k731
323C301L145b858J143j579R31k512q935i6A294N901g019p76B334a201l605a994
340G616C782N046l368c038G626A848a489E220f812I373C1d570A301J754a9798
356A006a0801A760O610k965a269l795B860A419d60E129e757F747A539h960d468
372D364Qi864J235C475h0k758H429b218l393H90b10n426O56G140f456l368c15
390E692a571j0382A831h625d055L73k003K576C864c799l090K827k429a097m101
405e198j1340F296A420e531A0827a990p324H537B970e044F661a303G685c208K01
420c007p458c180p068a592A3739a76k299j664j405H569F77J108K222f478J219
435e259H979d141k243j657c851F283c301D143N912d665c60k527o131l072G979
451A703c612I246m194A553a49E3K232K418M369a0686i79I819A953d053m462A3190
468a5382g686E067a2690M84H835C226f846A4332p97f735F509Q44J06a449B568
484a22j0883F949K04g628n032I365a0442c581A5097F263a6139E219J988M446i236
500f469I515c177a385I342b656l701A3871a548F934J10C47P376h14A782c417n006
516h423O47A2896f234K651A4661e204o774C635C24a2355A0191b837L40E740J4066
531A9806h104k007C308k80a0884c421A2254a156o855B4023C687a7131I285k739
545F546i977B500R24J880C56K436C7g07A8495C767n8i54k230H196b444p693D557
563A7413e400b574I049E28c297H221b576k563A9549r158a5310A155i07r540G130
579B7016a3846B622c927A977a0802o3C942b86c6A925d868l785D629j596a1977
595i034A5473a8676b752G189b211j0893F136k995h706E736K986B186i911B675
610a77j1138H391a714p957A9514C010J379A833e006E227r85h882A886L007a2168
626d644A159c226h09A9560B682a2251A8393J435F19a2407A6704f820j0058A0449
641D478a6537E783J56b987r696B2446i647n42A5371B984i180aF343a3596B373
657I972k627e727E704L316e885p717b275j4717I282L906g42j0614H0a1222J687
672i535g91A4335E848a4159f366A0130e453e44A3964D192d141D703j17j270b299
688G008J295a4358G836N857f356E392L10j809b144F85c920q052D681M679l474
703E886Q063o364h617l027A4590E024R13N559m210h682C011k91d085b009E73J139
719A712a320D633a671j289j2182E237a2216C145O870e277J384I80b821k000M26
734d395a798m034H535h79k731C619a0668d372A8875E864e595A978K076g632L220
749d412K020k810l46A0496f65j276k647j056k203a400I628C263f938a085j1256
764a2341C309M989a0828b516A2474d775r188H54K56a1497A0094D577R248F751
779F275k692N89J7825C892a3914B831R679d433H47J1245b178H787L586d910l318
794h228I43e575j946J124D072c292A13P777f633j166D559R084a4127c46q755M327
810d774D484Q199b733H96a848k227C208K674c713C893b900j0068C390J119L95
825D904a784B0591H273a759j749D514a242r049I002b163I809a85m57j846I368
841A88K415b402c69j1828m044c648D32a3124B299J856a2461A497J511h252B601
857B763d042f61k852i37q139I158a0596L152D318j908l42h22A0276f378r41G270
874E263f116a541C60i726G505f814G050L806d113J643G065a5380b835a210n759
889f969C030M669a1188C035Q691R93a4406O106F592a8059J073A5970a8252N462
903a2790A0073L667i429m26A4943b527j225A4294E085B018M656L450A666f446
918F04h207l363f66H747b9111G711K945a4431A808K4530i580M99A80c363m333
933g696A7488C771I58L802B244L079a1834E961J0586a7210A4769m432G35i077
948H069l961g408b05p067K992j1908d711B617b325A1563L700g641C324K296k123
963C497c817B170N397a8022g604I415f207l969i77D882a2195a887D911R923C535
979A4979g626B538P300b995k265l020K722J540j801G625d572m581B776j48g562
995B167c8j3982A8383b368l171A0233k15D942a594C925b113n800M51L326C390
1011c176C144n08a556j0976B70a2091J066a812C167j12M213a839H483a7863E241
1027A709O025l190j188O583e542m561F13a6104N602A6241B884c590p305I613b3873
1043A397J6177c754a028A2231b362j6519B114e183a109o782a534j906P62j788
1057d466m02n958L699B139I50R241d791E74g529K462o206A912D81h594E835g143
1074b06F428a1052a336G017j110a5835H138d40j6615k527c377G82a1724A1531
1089I326a4249f965I707a3776A015O965k739d311A9761b990r095d923D745a6782
1104e004A1922c606J081E91M771c351e06B118e178F779P421a6059c717I073a2818
1120A817N535l664d035C873j898R80J850L161J107e970p946A2152A797c532m480
1135h012a820D987c241h52A2754C950d363F898f823K129A8115o935c890H394b734
1151c72C329E9d305C997b145I28J558a3525A3830a7669d754H054a3920c456A0807
1167c073K70A9803e218n039c582D009A288a7o285A420i79A411N59r19a434C635
1184f105m80H994h760F549k377a6018E148n44c027j88A0364b292B01J289h194
1200B935A461M29p67h035D349a282j7814F308b295p985A0236j264a9632h235b13
1216g057H600j819B526L181a934l706B068c771j480A3059c82k382o308A008d791
1232f046n891A4002d048a227A357a2523N687H556d821B678O488A488a4467A1148
1247A2133d319n561F293B139a772C771b516j0650e693A4546d819J262A0921f5
1262f247A1115i187D94J1516g094E772f875L192J714I194d990N58B011E68L761
1277D329A729c013n707b744e68C892c974H450J068C171f512o44L445A3466a454
1293i530E34N202f71q361F162g04j5337c654F41i043a150A0343a2537d375I092
1309d504l076A0355D55c815A1041j644h258A989b03n437N4D893q17b942o292G721
1326D608j970M637j489f819b843A455i03q026I281n98l407b405H723B68M021K433
1342F722J213e727A3572c41q984j763A4727a3131d260a347k88j2435F539Q166
1356A4705a5432J989B3269A0680a2836B127R067a0643G20J3613C3h946A4798k211
1370A2587d364D764r08a6822O054G881K295d464A4470A396a0358A6484F396d192
1385f393B824c929e26H618L264i941L424A003J0697a049I065A274P777l511b711
1401a218r998A87L611e82j5339H376i70l538G846K541h07D69J1516g946L897C616
1418F5d062J974D252i055M295I765a1857e043E661Q52j307A363a965j2932A006
1434D032a0929B389M144a0481O35j012b193h41B092j10k08J195A228e197J257
1449c940A1886C206j212a81C043f818A348M961H20Q337a3811M180e56o051D207
1465C427L880B501c216D299a3114c357A170i100E585B277Q69h998E045N60a1664
1481B194J0944e464a788B271A13e910A6401D361O38d827G29K614i147A0488C14
1497f283A465L232e184A552N288c469J491A1043B561d615p19b091A737R833h012
1513e852a063q031E409j855f767J501M30a204A100L804O311a4077C350F86a9952
1529f235A0426a3578L839E883a2714O232I522L044e386c77A3506D938g521F004
1544D315e897H790J213a5940i30G639h505I076J476C634f814F275b894n565K8
1559h431C043a2770C103e690J816k050J735G878a6429A1768L888f88A362a0285
1574b410H419B03K595J4145c016A975M840b077E524e276N91h0l119D390J094A347
1591c457B897h408I219B024e883G136N93d292C114K016c71E0J1122b789j4307
1606a7096A1768B888i915m27D605e468H52K140O91a5005C591a218j6081C977Q07
1621D784g979P25L534n625J320E959J133c228D941n18J979B577K814k321a6246
1637b114G792b073A2453a09j221I74a309r223m052f518A845e648K530D492e017
1653B670L27i407a189j0910b087H370l470M200d481j80D88c168c45j133I593a576
1670a835B781M471a3896H67J2040a5404f726G694b049D69J4059b190j8785J0255
1684a0720A1272a1804d804A8610D251b0239B244O393e460F332K660a4777cF469
1699g817n327A961m49a6320B724O887a527p673D861c810B634a532E908e015A1066
1715C325e720k317A1674h571B116K96g359A070c820A525K830a4908A556K303a223
1731b118F011k04g090C491J918b01q118B699L896a7087E891R352a5548B384L159
1746E543a1764d892A1721f151r53C324j408b896k547B91b882j8250A1877B221
1761a1656D49J9828h753A104P674a4397A880J2760p106f25A3760D57P150C672
1776F009i825f06G359k411a0879I159M388E618A106j5e634K726a289I51P416h44
1793f185A889h560p700D842O624D373j476N014a4565B288J1702e384c51H676L12
1808H988a134m122e43j7475A3814k972a6089B314P167i539d124I794j29D124d42
1824D996A183R11d868A4415a2696d225A0080A1P141L035e843K692E329e162I31
1840g319a958o082A294i31A3205e426j779a94j788q638E679K672A817a482G516
1856C444f959A3211Q16g352p32B346b947D98J5303B521f817A2046m146f170p34
1871f904B1702D318e899C717M704i506J738L484n524k798A088e603p738A5959
1886b735j281A542b560D528f377B087g352K467A947N171K47l648a1084e502a099
1902A1904a2048a609p882G475C172R685K311c120n565B236J0392A283K989J091
1916E363J185k605b802E214k148M475e8o0q906J033F029A237J117R895a3136I661
1933A1441f36j1293I9d65j3365B92L018a0163j722A3846j421c782E944a987l941
1948e928A154a983L23A58p0J737a379C314J356a3998d421c5A743a280m963B300
1965a356F298b911B332Q147g67K51I317k269A483a0964a36l518j3326N388A197
1981C449K093a019F582e353k229H209d896J90A685a1755F09f783A1885D111b0977
1997A0171l659e917C388N050B492P483%l763a74E06a292n889a276G461b278H752
2014A7651d156C32L096b36o42j1405A24i592F291j693h581G251e864H065B938
2030d211F768E48a0662c130L15F21a398k286B131J954m41j394a829j2358C407
2046F986A434
##PAGE= T1=0.000285
##FIRST=     0,             0,               0,               0
##DATA TABLE= (T2++(I..I)), PROFILE
0@@@@@@@@@@@@@@@@aAaCcCdDfGfA0a1A3a6A8b1B5c0C2c8D1d8E2f1F7g5H4i4A04
46a14A27a40A55a72A89b08B27b52B75c03C34c70D09d50D99e57F23f99G83h66H65
68f74A1872b892E583g299K603E259A631b310e27H122a099k22l766j447f60D835
85C89N242d866H813F20h974K008E217a261j885J77a006F766L174c012E10K920
101C430c400A3459d989D45e198A1758E579A551l34L260d275a585B005a6704F133
117F846M595C017i66B516g891C135j388a4744A0571m510e643C192c128C962I82
133F637c168j890H55O506j325d071O36KD629D89K216b833D516J0693C630A075
150F177B11g77j0345J223A467Q83F97f343N45D213a2358F631d281D39R912J401
166A1752I55J246I83m55f13c6q042K940C039f937B282f203A7068a978b72k63q884
183i419c728h62B1314C34J647O076b076I624E21e026H353c084D267e251g27C055
200d511b138h67c35H824B648O481A352o27L247D26M518Q246C470j398C7c436q935
217a2371M085C814I64h29q544A639f830K564D446j386L071k795e866a308L06r611
233a0613c098H256P68c526G459p02M39b958B854N08h844o802G211A713d401k461
249f862C850d933K171E369E97K928d973A8222f312E148B265e688a730l987I827
265H677g02h1k990G626B153Q941m931A601f638b456B945L503B867f927E112a98
282a218E500a953B837a7m66j7785A113c296a84p83q5F138d923B055K358M606i404
300A1947a789k197C888A764N277d876A5484b445E790a79r208c409M68A4078e404
316i496A845e734b639A0434c554n70J189A758D35N586e576E708h28D184K363D52
333b516E675d618a366C148e296G676a0278K849a088D836k117Q229b636n578E622
349A3711e021m75A663J519a663A0010c10I82O131g072m836B524j257K174b932
365C053P742C587A080P086h027D293j320M472d125A753O088a3735E551c441A1924
381h129F150h522j143B090P85g403D689d105r338a862j389j2721A1665k02b879
397b404D538e049j895K372E247l24j794d39I450B676b058l023C809A702h659F983
414c4F7P79a523F115h288I409j666B35K235h505a885m889j539A549d3A480f22
432a426A159a575k095E223M45M238D767e944A3924l860k875a2099B633d88r255
447i743b840G012a115d67F65g340E747f563H72g120A670M998a4317E57L34h896
464c817k637E250f213K465j74G681a442C902d014B811O18J6375A054d503F420
480a0337l002A3265a260r575D038c965I207i331H060a968m754p461A2406a0395
495C51d35A87C4J6771C47g153b441A311g156l968p068E332a3351D280Q898g850
512g837A3039A066a5916d65G534g453E207J1324c618J742n313F750f495l549A447
528C619f598A3192E31a6568A0962D216g492E987k322I05h497F20c683q905C203
544D512e777G588B338N070c664G817g641A683J0990a423m375A450g686k982c614
560e801A0551j550g44j876E160a0309L048K784A291g931F716j34f243A316N856
575G172e9r684G556L385a5529H318L544a0298c611A1765e384G712M615a855p370
590i225A4611k606f163D199P797B588A078N962b85j4797C530K307i629b199F637
606h366M109a78j0020d00C386a1144A077b941j2A0550a1140D736m27h662I574
622e476C465c149k568B325K671i358D67O777b506B66N333a8003l498c357O64i6
639A4010A924c192E6L983f235D703a500l940j7431c71A8075a8935a114A7047b925
655e073G765a1413o8B0467D277G82K590C10C2a0875D032d26j368D66K976a3110
672B032a126E633j565b931a157A3498a81q13I380i222a113r92k45f4A1289b518
689B22P242H44a939B467Q451D67i80G756K338c907n12a978r667K337c960l515
705g475k705E761j098J600A728b6G46f021A4598C986g480A262J860c706j6026
720a9732E347a8127C75P835l381a797B901a1741a389m576F492c701P55I371C989
736a014E298g989L271I682b561D573b185k275l819F316f584j667B565k73d678
752A1744c566n369A8055g006I62N568K653k135F68R406d212B021L050a242C060
768B168a50j1338K474C062a4594b074D939N238D624J884g654a116D83h711E028
784F634j541J146a941G607m92b977I680D491A340i39A3479g789l05A0937g239
800A2133k249a7568G081R07A063e764D76a610C806a708F302j459a4596I034b767
816B912Q678a1349J021d589E012r21N945e65k400A2950g958m304B001a3953e823
832h659I44e898F199A234h199F6c332A300f068E184J022b377j557B4314d626q17
848e443C934a0806A455J796J476i95k776A4219g76j458A5228C072a1529H195a056
864a4323A4053k106h633E649J185A885d693C891a0258L711D29e315K231m243F91
880D802N11B141a305F16d805B900J816R055g699c499I714g035R99A3352B87a695
897A4688d416q801F896c725jk506b817q583A0592f88F621h491C076L268a3612
913D439R993A629a1559I795a468j2422H408l634a1549d435D40f373o53E069j100
928C969b107H348N205c322P88H660a4318K652I535C071h25A4950d262l701B163
944c133l775I018b768C513g881b324C974a3182B330q81e961b25C464N370a026
960a286H962a776a82A0095B932h712B876J7025a0981b921B2755e406D052b97A6225
976b880i05A0789k426a3589B391N767h191A889J0313a1686d391B2825G356g716
991I000B620d936G4O107d785a277G957A466d314H097c7q031q833C927K60J350
1007E537K170a0154C859M01e207A351a11j6173a99j412j874A0931D686a5451b91
1023A3261b011k277C205M4a3805I82K545d855n032B5215a1064k268A5176a879
1038a1128B288j97a4581b024A5140b275n40B786O10r19e972I895b0135G604l443
1053D161a625m190a087n908j333K014A2000d839a970q134L134a981o492H200b219
1069a2920I892C992i139A7958A44b824J355A558P069A137a1471F962h218K500
1083e718H223g804r265E661L37b7451A302P162a6244F866l405d757G914G26c710
1099h636C998N451f456L36A9308c137r620e275J093o289A1243J809h758C719N069
1114H788e255m19A095b412o561A000e241m288L821G756a95p494gA507R81h951
1131A013K237J36C55i049A007h433F819K2514a1814c009H492k164J09c222A3590
1147a7209b447I316e715B532J2923d704o678H745j571f075B636A62e326N88A6509
1163g893L043D500E0a79j092G54c254E083j846g963b413G000J456a069B681m76
1179B205d772C550g200K626A281i168d574r06a222o455C172L497e64j0616a91
1195A672L5a5369F090a2179G708k500a4595K767G252f639k764c152A0970j675
1209I295b134G746k875g330j627J940B998P76N35i2p837J254R81A1769a000C330
1226C295a5575a175G322p18g658C513N461a0647C492c148c66l885h15B796a922
1242I857b696k460n683D351L50K044B172b34q35I548B042q7L525P760b004E65
1259b652p141C641j329O233b168l851D238b38m673a671j2771Q60m758d448J622
1274b826A834L309b021j930g77B279e549P90A1492E302H10a4389a292o892C062
1290A0860C433e537K339i59q870L669A2231A891O311k630Q65a450G28J3186a3646
1306b11A1878f998j3794F535k403c262A504a12l147r945H574c601m509A5497b251
1322a420A8614F199i238f9o908b704m611C517J0910h523L767P39J600j817k440
1337f674K069l675j267F169A860i72l969I419d964j2566E682c681k1632A0714
1352F895A49a859A2437f075m894A3162B476a4588C542N53g200e84A2389a0384
1367a0527D146A314a5751F002j158f619o79C497e980D656N664l652e999B892A190
1383e788A439f27F29a6444A1240k618c786A431a396A5195d922A6155I58N824a0369
1399a808m277a978m085C160d088A288K100B23K01c861D333e992B323J1053B830
1415e248k092L573oA63R423i943n566A247i928M490a668C431e581A664i315K719
1431f596K535C527i508K785A2545b440j6593e195G205a2333F120k730i93k699
1445c692a195l041j2q296e372E908d378C770d325C385f170j950a921I856m363
1460E493A269m33c35E36L718b026A1998m635B251P776J0177d345r44A4606D891
1476a2902K645J687K506j059A1750d893m621B456M684g986a652A202f178n497
1490a1675A0888a48p811G264K254f291d07E483a3116N878F232h32C374d436A986
1506e669J636a319O09F868c569m213E125N038D99J0535g216j623n96k42D243M953
1522I196M830g580D073J2902a1407D429O558A96e425I903E24a1811F226B438a306
1538d885A5499B496a4395H354e267r390C621c30k625k055a014l213j609A2226
1553b865j1546b526G304d916j2000A0230f639k904A8182b608o058B248p8q75J462
1568B757a3822N421b813C38J21O4L946K123c223l827a359F525a600M31C797o15
1584C182c198A2152C705d96o156G821B408k86b175D075a3700D682b619k840J365
1599d094B472c074q648I464C960g718b199A1980a2923B140N050b438j4305H732
1614f67q856A792J096j323L554P623a410D102L392J694g491c278D493f238a912
1630d390C946L694a072r026j35k103B425O140b442D023d009F950M29a4581q959
1645b3540G724H64i44D658G65g321L639j374n960D542c021C671J0013c277C028
1661h63l675C855D35f954L258D619h545c592A940k32a7694c007k239a339p145
1676h484A02L224g388l467A5488a3551E166O320P75g11A6225e23j6531A4264A805
1692b393g92D31e653k353A4093h847m22A0560Q318c198p145c447A999a4625g310
1708f855a334j0006i8I72c009A2916Q01f963C406e842D15M765L174C473A432L809
1724E241M152B153c073C762e322F1b939A4908a849c82A4488d204n811F871N748
1739A2619c164J125E718K977k137L46k950b0351F962O725d861R3A567a8985i101
1755C796j117i094A6497A563a0512I579C376g766D78N430c179P57A4013m723a0245
1771A85J728a1269A36M345h524L486J560m887b075I151i229b4n040k386K828D4
1788A729M976A86a734q10F184M302e881j109i41F396h075A0793a4510B294J1585
1803A3879d736Q86j102o5l696L952K224m614J717A1678e63k115H461A633h46E710
1820A2053a4717B1572C874a9454e75E512e515o2B395K199K264a742E446N6f568
1836A163M378A253M438a0489D267a6365d940D634m33a2186A2339J487a0281H03
1851F471a6466N580I750L573a1437N567E359c142o601a247C415a0915G250L98
1865G648d210q066A960c521m31b91m1j6977e911D827N76a879G684b2118b987F394
1882b936k404G714B559a6770G9c607G159a070F734b495H272H10d381A660f215
1898F85R10e012A598J0006A261c786B401N680a4278A3324J973f63l678K003j104
1913c442A742J772J470d393l484G264g319J012D579M598a1995F161K938e046E616
1929@A896J912J0407a66A071J844M065a907L8A2017c529A854Q940h046R68C900
1946I543a0653D058L556c690i87j016A43f604i19I047R24h252B653d275j991E49
1963e770K024F26L744g85r35o889K362J933j517B578O186k302d620j085l780G433
1980b134l884B853b454A236O693a3699C293A026a7808c873j816n832B0065c244
1995d404A854Q46i446G023C232f195A347M424d928o787D527Q19a4471d073C346
2011b063o312A3507g977m235A0314B665L372b52m55k245D44M044a8489C425j641
2026A784O593k508g146B329C41g14D86J856N933B831M614L358a0809d704F537
2042f632a768g6C063a658l166
2047d824
##PAGE= T1=0.000304
##FIRST=     0,             0,               0,               0
##DATA TABLE= (T2++(R..R)), PROFILE
0@@@@@@@@@@@@@@@@@@@AbBcCcBcDeEeFeFgFdEdEdCcBa%BdEgA1a4A7a9B1b6B6b8
58B9b8B4a7AK4f7A46b88E80c471l05k186j353H532d790E651F60a440H561E09J1571
79A2080C586h049j166A751O566A478K966M208d391A2369B936P555l883J588j663
94F533K125m308b936c64f2G365F5b736i48r05q950M348R35A2337e357A709P283
111H992B567J625a1646E119a3230d075j67e61j0495A769a293m272m20A807a687
127I339l52b801H19P38a2104m234c778D486c311C36J1615E578b65A0321f68q076
143h744H474J62M996B534n72K401e219F764C074A381d841j538k004K258C061r16
159B145J629Q669a664D273K143d000G272g403L519B634L215c421k170A065c218
175B614h778L044H149a0692E255g64D312j170J834f192A1122m062B456J512A339
191h45o116D487a4612G078k999A93J347a328B592K485J01a698C733p51c24j919
207b243k913D617fr151I813B017f292l783E212N30f736B291g468d48j476B350
224h540N70g9n445P74q82A8904C740FL622O468i709a084p23n359L414A0267a737
242e061A6704D939b396A3114J608a507q186D576h918L837a663D867Q08L704M55
257I834C996b562n456l395C352i55D810K809a6598H191l941b584B720f471o746
272a3217G994B932a748m617A840J018a409H075A073c80F786a0100M236R56J761
287c147j430C974a1262G606d792k136I08e947G00a088D475p99q00h521C759A814
304f743b053G174e449F214O295A878a94C494e951C233K265J144a0994c503A510
320f197j0276C300h090m205F807e804k371d63l41B988L919J020l87B850c92G590
337H97O261a0112l992F31M611J705c686h30j2305c987E378a5945D124j117e471
353h323D248c937C580L694E06b61k772A972b651m214J055J182p636A2366a1436
369C952K634C218a2571A1335K826C63J247N834k579a700n577A217d378L69n10
384d519n938A4463E101g13n421I341h642l909C466a290G169M336c702B250a1113
400d032E597A221E27a1929G424l182a1475D809c833i94j497n020P34b085k772
415d857C589c705D849O143f974L153A9997E631B86R218b470j0575F701b351C455
431a1098K247A0688C279a4638b010E073K071i574a699m68A709e62H227A884f968
447A3625i100m29I506m476d504G431j954J827B359L662J222a0269C265K648i880
463i15A6993e078o28C561c70o058H726B590i59B96J891a2369A89J515c22A0791
480H882k321f458K530A368d40G380N100E867a431B283b336C149a0152G207O340
495A3547a278C333kQ04c669E674a91j441C624M525a348C994K155h329J127A6485
512G668h86l311A8197A401a3100D288i63k147B924J693M231a1097A579g832l022
527a0854G499l27b699A1933k56a0503B204J5308g615j410A3775B09f386A4734
542C544b3429E356f374b367m38D507p38a830B164J9289c824i09A4989D231g098
558H844c811j40D738p53M099M257a372n023B767b1307f608l114a782m49D380K894
574G274f465K424E452h150J003C287K599j735J2288C133a0547F250a376o928a982
590A1468C229d536D687b356J175C805a0265J891D090b214o847D685j204i888e99
606A000b863k640A586Q38a1899e532B809J047J341c605a485o85B301l48M476k554
622C875h785c355a08k074F207j770i715d305A1472e713r035g07D377b6445E847
638F069f999C65J8033a3729c0l348k952o433C025J1658f416m31A2776a598m076
653e674E219b583o293C666K033a5843b076i03E46d954H797l108h98o953F810d318
670c455B45P450g593F830l390a5092D244K272h604J819K022j383C148L177k552
685C773Q672a0800D686K958d243L68A4539d525l657A1889m218a3161A1306E214
700E925G06J5480c803m264G996c934j7173C175Q639i528d337D584a3057M876H393
716A624a4644A4728G62f341A4222b355j4426h07A3345c761j4705b17A486a1830
731f76I610h963J079A134J3063c795G309O019a2441d342I278a737K51D480O07
746E087c767H616i498L841j277E345j253Q734I83J084c484m233N19B487a6961
762C594J0122a0320E188f824B265f458G142B530e132p484A490a0909m460D143
777A2034b911B245L160f60k846F531b543f00A1325b745H36e09B601e834F11f250
794a670A2176E988g0k333E713b128j8311A37K967c490B935O450a7706b898c45
810i101C60N736i827A977K362N421f139N75B001J708f702K412o62l272F914d742
827b65B155c521H658m055j938K324f632k092B932M26c85H671L027d770D570Q861
843A3431a024k732a000I844e63n800I022C80a6175c295o023b682E916K695b676
859g88A1721h139b500i03D632g084K521I491A096a3567A3714B784a3389D364N764
874A0128a2076C47J3905h576L391C125J949n08f710E800A089a8939e463a079Q3
889i96c9H546B469Q345C364K463a7898d324A8597E954a2475e048C514a3027b370
905A0460a5128d201F242e268H24M219a5758n96O030G678B31h989B0587e339j8754
920b4093e697H613a8105G28J8475g823b568q05j805j1217I370P407E44J613J0872
935A3029a408j6776C969N947e631A3791N535h09q358B688a112j2166A086J606
949B692e775j882B534L391b3660A377N87a3925b124A3604e369j158a063F656i683
965a3924A3374n918a8580G450k034b4955A3740k67a0999l753el062p192L525c00
981a117F478O830n528f348A935J201b2633E190J981a0544A1622J135B10b067H460
997f319A441k41a335n69l5H516g25q245j590F999d855F443K698a112A248M378
1013E626a618M93j631g58l836K198D922N807a363l41A6246f26o264A0565D031
1029a0464A0190E049i371c886B932i622j1933B0955j0120d959B37J1957a8976
1043a2334F207a53j0849I915M585a139G549n12k797a0938A1054O291c02q454F623
1059b1649e793F674k104L600A346P82i161a400j6873I36a467D281N531B511a2202
1075f671A699a2893E307N420l814i5I62P509i580P29B0065a0243C055N641j070
1090G626a1356I157c346q219A6015E249i501E904R61a6783g911B8J393b3918A4429
1106D032a6413d292B4305C023c169A2683a2583a273B3772A709c881J311j0294
1119a2864a753l929A2236o60D539d271K081R11j0474A778h24H820C488f173A7
1135E435c403A036Q061c707D268J537G05N07O210f554C416g1A454J2548D639b07
1152d8C054c960o510K16A0035j474d011b76n598p936A8776D667a0975B555a263
1168C19J0084J64g030G638M479B053d619d81q247f03k978A0431A225L658J341
1183F224i385c451H004h400MI170c13j861H465l802K501b746A5232G89c16p432
1199g748K031G71e076F699a4803d851A0618a5128A1885m920a1753A4702C574g79
1214I479l410e110A3565D305i361c782F863h353B181b228o808E336j708M926a2245
1230A2003B793a3538e754A4201H94K15J5020C712a7856b844h70j2717H630h4B227
1246h751B228M925a58A1585Q12A057J0127J44a0007m223D564A206K450J470K819
1261G945A360c100o632F933a611C935J304d244G491j573q49a397j991j491K08
1276d671j422m118M933K81A774J1743a3842j555G111N74i671A3373l429a5268
1291c690B713c155C767P134g016o279c320Q58j8067G232B732a2758N863H927b059
1307i534A5830B053g443L356a231p480a182B1138g173c031A1932n528f745G843
1322A1676a2405B082O76a260C013R263E288g012E928i036A3b661G05J759b327
1338A0543b547E603i128o138d586D458a900D910N699a394D520A870e890d66A6540
1354h743a762B0983f11k441A5643k23f838B932M242i919A0419Q74H72a0793B425
1370H125h349F9a717M77l342A3233e885m115H694d558g66B958i304J114B163L196
1386E359h69p384A0682D940i062A0694f226n360c372p98A389P686C954f217c10
1402e384a355A966b463m98A0396n35c297I386R89h337A2898D410i770E059Q967
1417A4026l783a0836B079N202i911A750P505P295b262A3199j663a0809g74A0382
1432e289H42a977C031g52A1447j271a582k622E964a5851A477K880a2080L681a495
1448I378h630K489A5713F533A798e347a781E194a0584H756K83i755E821j574Q6
1463D333a0131A2608F201A968h72B601a279k256I737C149a1100A9629m424a2047
1478d51A1053E51c064l345A373f975C799J0628h995A5526o33a3781I910J985m122
1493G773A75N244N86A294M286R033h472G744L192h39B687J566K14K371b469k09
1509b678C40b921F128R76i228o676H741k730I64J1329d907D39h431A830b881j259
1525d140J262A2392D057j383N857e399p153e218B769h013G083l325b610j570E680
1541f25j2481c067n132K682F095R645a7403Q033b109n057a789e44F691a0967O95
1556a0272F648f792j473F8d286a382A3123n676a5614c84o013m166E845Q995D91
1572A1118B040d855l442B032J825c821r136c555D963J532e647h56j0215D187b79
1588D52b71q499h41H241b117j805H708h171D517R122a7740d342I446d607l377
1603g984A4785o171a7376D185J8410C755a3935C858A893g761G071k917f415B258
1618A5208i972a546D062A086a0694F905i911M129l588H835a7393g226A2147m379
1632G768G43P665A533d763j892B951b408B125J0344a2051E526a585L07D153A108
1648a0473L116D888k071O788D657M041K524J864f779A735L160a2006N396B538
1663D242i7j283C914K185c603C750M494C422O318l413g818A3096K561c0875g368
1679F071l007J53J163i121c922B1031b080k0279F872C061f345D668K835c748m296
1694h044B793g758L097D610O594A661R382B349e018b214A5380C400G8O909N241
1709A2228e725a307A3433d286G93J3722E26Q155B104a057I401a2392A2694n031
1723G663m19e275C762f259q368e763C041h282k452G350d503j1934A3330h988l812
1738a2800F303a016j4919B562P328B481KJ0743m327h679A2526C828h752FJ5173
1753A5179a1490n101E446B219a3800A2035R116a3632A2315J992a3622c989i13
1767f140m873B461R15f915E151M616k278B27K878L358l161b162c56o380E996i908
1784f198A360a510G323K67j640b111P13C494h073E908j088d52B824Q209D09a113
1801C585c614j2436G824k096a479C219M867e096E100J0542h003B953J0628a942
1816i065H945L048h500e49E474c368j5638A2540f143A5230l466e710k739b01j276
1831a477n78O68A4016E480k619O625B604g964c819J730F535k366N207A598a931
1847B0801c282G047B526d461G877l10a1866e164A2069d257p473H073A545a2492
1862A0138k979a5448L274E902a137F843k935K300a8486H482c270p169C351A259
1877g207D915M522a1519c266A0844E209d132a213l759P44A8046C352b199j1859
1891a4058B469h445B013K279J7700D390A431g63j2122d738a362l960A954a4473
1906F213b735o675J127I92d592o285e335B656g822A7043C71a0462N050b172A652
1922g47A2136E591a0016h84l646q201M001D756d590o309F808g985q620f827E587
1938a2454C965d761b131j2661F200P077g056c291F629a6102B154J6431h436K717
1952e719a784G978d826j0917E716k19f687j681D006j635g904F307f71l282G13
1968G69a1417e33F07Q67d290A603O649a4518G448N598c824B602N220k391d722
1984G26R14a1682C530P142a82b6I594f500J475C804A025g90C809d647k060A940
2001A1120m576A817J7267b547m315j009E211d484g41A6939d635o607E245h905
2016a4017d567c73j0886H020k02e008i92A553e456E748f427h47F469j219a973
2032g118a130A1944a0052B422M102G56J3742B602b993n45A93M539b823A5696a1173
##PAGE= T1=0.000304
##FIRST=     0,             0,               0,               0
##DATA TABLE= (T2++(I..I)), PROFILE
0@@@@@@@@@@@@@@@@A@@AbBdDbDdEgHhA0a2A5a8A9b1B4b9C2c4D0d6E2e7F3g0G7
48h6I6a05A19a31A46a59A78a97B19b41B69c00C36c76D22d77E38f07F32d43A75
70a104l526A50b927E584A940b397B164a146l477I262A055N198d06I01J0599A407
87d590l377a104m288B075j28O260h283A6353L061a3405G026k567b311mA1441k442
103H999B57a4831E323b665R64B144c559G712e637F51e700a052H745g257r71b299
120h833E909A921d48A5171d146a237o873c319G022b090G439a3989a868F778h740
136I93O756b54j857A278Q596j255e864K794l58j959A975e009b030C575c692J114
152b578k734K22C343e931c80A199L242D83K618f79j664A429K718a0366B307k70
168B037b981H191C899d650A1000l893a216B121d217B0989d996A120L444k190J768
183D142d84b27m617C995L517a312k751rA5094d496b88A98M547K360B72M636d04
201G551j716f854L164a199C391e672C904r58h756c921B77c220F274N903n428a1356
218C988c570E338M747N825c383k746E599b875o743r60K164h5m223E659J1320b191
235C897d158F682a801k28A992a4433e208C485a256A240J356e132p681b168E605
251a115C435e108H72e58o227J04G324N147m548f506C174c559h3L7E29a4979M636
268a0343A0073I94N877C237K093a0977K433L50A1022a7515B037b606H353A82J263
283A445l37m32a7760c881E481K354j530b554H985a5315b015N30n156C35a48B138
300a2715A558P981b024D158J0089C113a3179I070b783a044B430M675B323L286
314E609O440a0694e072o22a489l971E251l93f078m650c647j570K063A5220a7856
330g607B870K865L974L251A785h318h48n442a9A1317D937M624l860c32E622D87
347i693B405K355K047p90m23c173Q36G48L575b858q7A1109C067a3519d304K096
363b208I236c106j400a718F478c687r56L53K29B098M844e553D830a058C891a511
380I776B769E62J0679GJ0089A23a1759D037a187j2705a708n08k843F321L748l753
396F316B575c401A330a0476a209C431p38g165I5a2478K076A374a133A938L110
411E048b598O16n591K441a609H403M85a0846K880c900c71G748N130e791H222B326
428I46f184J02H679i680L021B912e92B392L661l002i933A2010Q2A570J0113l134
444H549a2187B570b391r058J495A2552A245f097D762e857K853I561d117k620A1627
460D50b0055g35j167r986C93N781N77h915L707C070i653M276b139B144a1483A6464
477b546l533C712p60o73a1628b711q214k398c338A976a760j647F543i762B56J335
493A591E25J483i024B659a1947b448k470E911e181M76C187M285b394C721M74g250
510G445K335b672F31P265f066L46F39d876A993H90J2664B94g020A0150a3368l488
526a6856A763F62a7376C757N997B645b474F202a0218A0589j464D008a1547C216
541D880a6049f903A5733C255a1540H356m177a6856H588b388l990f32F099Q27e345
557a1697b010I067A096J853M388m89p94B005M26f838a477o637E964A577J443J4431
573A7451g465c071m122j8136I728Q888D400a1664F466a0257j412A888i37l975
587d912b069B3848f114B328N868d600j1326c679A3103i115D484M094I62J613e649
603a1525A105P151Q594a540r15N75n723p839d689I449A39K382M146h859B132J4477
619A6609d713J079fp864c411q62j263a912G174f566b745p90g78H645m026g941
636a1607L275j173K961A4799l040d897e03B225a3882a382A1239g608D246d827
651g462B861J1380g305J303E027d486j866m630A7129q133a1853A1956A420a2920
666f287A0796a9205a926A2866c410p240A5238b167D023a878c21o905B668L51f125
682E821A65J1166f550J084J176D207o53K677P953G031i55A5391K53i637D277K291
698F568h448A4528k289H63a4277d557A383a1312B786R581d501a858D682e861j7312
713b3173A1280C959a1364e58B48a3779d188I03a0553D78J6306g555p207A2987
728H010a0356b811m269C815h953A0016A801a8746P915D847a3845G120C20P335
742G655c471j078a609L68j0015M001A1386a381F777B803b957B130H10a9586B510
758H457j937k431b707C504h380l130G020l401h564A4578m420e128o786G459a4665
774e697A1294e248a225A012A68b525A505c483H01a88F530c347C624J374J1112
789A6110C618e634A2573a4813a218G083A468a732B378g4F833L027a1538b517C484
805a479l477p456C596a20A069J2196e106j3635H682a125E377f13j0986M147A3594
821c479D57b431k702D152L6c847A1717E55h608A965o28e162N08p310C783o48J50
838C285g38C262a0961K53I445e65n606F343c526q110B370c217C686L252N94k99
854G233a971G018B494e145B250R590a1176k44A3845i084H553P066C221b1501A3347
870A4529F22K763N845C611a9648A2883m709f432A6934k560c505B590K592a0849
885a0493A0104A160i12F583O268E078f625m085G340a599j5553B1326b576k013
899d589p1C754C55i106F557A00Q132C337L668a6012f746I299b2510h606A7133
915C403a1238B2868b403j0499d75n497n41m066A7904a409k1385b938B277b9257
930i433A6415F43e479B261i758l438A4188o942C254j511J3554B717a0760M358
944f402H97c897i72A3608C765N4g011L034n875d362H771k751c906A331e387j4026
960a9413C973R600a5307k127B5886e96j4122A2753j413b5020c935A3899a1545
974b113A3649F324a3223D699O788a2816a913D48a5005k292I047a566j1808F963
989D597b2603b555A1774A552a1468b076D005E42R836m36l396a0503b097o03n910
1004h610A240N61b682j315h41H876a2940e045A0096i989n439A7380m607a5701
1019a0043A1538a1425L618a088A847b0470F752R338e671A273J5434A952a6187
1033B714c985j7342A2088l4a3740d776K252m198J270D328g962B801i97G139b0014
1049a6750A3847C263f574L090l434o205N185A845d379D675g211I312f668k341
1063i009k773L799c647B12e791D862O048e114E207a0708K950a435q94p499A1536
1079A738a2966B134a0560k405L82E332A331L109J2919d894l033G45O021a0562
1094A1880J983g597n341A7690a2127n359D948B147a0023G926j479b3062b223Q
1108b215j1052B084L916k590b854G176j130e417A343O963d665k014C176c387a453
1124B765J829J600M237a811J93G490d619a368O55k755D959c270I622L25m366J175
1140F756C284A044K630F93K350j154J3729d093F867f751q048b83A7458i75D162
1156F473A677b712H057A843i680b239j521B378b39E989a1613l44B536L69a6206
1172B0671c692j80E094g279p183B968N554e429b324l476D391A248m59K240f602
1188A491L643A907d433C060a4324K356E835a449j1738M601c46o110G791a789j1816
1203a3605c125k100c55A1735B073i567M038J49n093E203a857E968a303A0110e361
1219h957I312a0478c822I909D470h717D871M195B375b415H360f520A2920k534
1233A0386a316r067A6380a6328j649B607L27a499l620A5271b052r819a052q05
1247a857j4458H727o13c373H194h284m805A134jJ1840n973M27l629q87a4474F5
1264C538R705n171b506k493H039c309k284H30L920h625b506k515J303k015b404
1280f265F75d360m263I627o5e554j2248A206a4161f174c51H81Q37M904A58a4G387
1298E680b3550g45A2159b83A6041j427i150c746E315M628a2487d357A8008c974
1313a4829A6151h162l887B322c32j3790e072D043d468A933N022H36a5986F509
1328a0931d123a829A2545d729k530B041p77M208f979C222E66b546E819G51K515
1343C266K005O343M801a674l105a222o477J519H498c817J569G854j72a2513c565
1359D08f732D796J1369e056p548B0996A810b1048F956n15f898F882J2241d132
1374a9576A0094E025d281l258B1915C571i08C661g717l183F821A986a1980H206
1389e433J443q366B583p03d492C537e04j06D212j541a817G952B104d118Q01A367
1406H654j261a1985a376D632A590c146A941K459f214b972G159b0478D659N077
1420I736h474B12Q435M088i088m268A2770d763p071A3290I04i958E240a403o971
1435h374a048F613h512E300K960i423j361d310L03a145c27D87b078m076D351a3587
1452i191E815K055a410m737E813j26E39a160p803C283c34E634c286H629d253A6489
1469h045J938A6742C989I63R356F06d000o461E532k023a1591I529c907j0275A6085
1485A0897b0039d637B147a7226M602B265O689a1713N391C343l0f950D606P67B359
1501A3464c655f14o660L482Q25d14j66D017c581m160B445L382a0874J238B953
1517a4521N573A842K553b2722D491a0514K389e36F968a011j0807b423B958a4772
1532F2J5423h509F102O194C037i768F682c607p725b212G354f558B271J6943a594
1548a5395A3676C316a3448A598J1152l408e932A4781l892a1396H410B80g083B1473
1563b974k254C086J6365G261a14D231g298p08L382a410p026A983b823C244O136
1578I380c36j0195I99g487K6E086h416k995I454f722A651K594f085r885H894K465
1594A1359l992b096d14A158h235e10A0950g464K228f05A447n40J2326g78j0226
1609a1004H436d79p183D2Q888a1895d789I921i7j3950b467C062a6833I649p05
1624H944b0390I42Q063f70j1699A3508h7k171A9912a225A0363B713b087r176B959
1640B843J175a310A7224G98e23o700e52l249A942a2006E091M450B644G54j81N19
1656A092g79n17e06r685A0849d916r027a004j1985d966L69k10j284O45A5952D780
1673a4580H760b694j8807B626J6015h751c454A1528c325j2772F030b840j3639
1686a6479A953J5850c563C687j520M95a3131A915b72q897C909J472a4117H095
1701A3437a1419n21A1461j81a091I117D96K801a1494D250G15g148b212G052k827
1716D225n00a407r337B357J759J269c662a545E28a1472b056G587B429J194K463
1731F086K883l181b061C562O802g576i79G100B418A092K151N863c439I37J2320
1746A3257a4306C630N882D113h119F021c920C269d047J002D103j870N613a6586
1761a1485I146l12e535I262k900e991A2788A467K003e00E628E50c208I392C671
1777e387E67J0797a76n604c51A157c730N82C329i818b291o857G467q34c805a391
1794E944B75d621Q77E780e094b382j818r793I918g300j0903B660J395a7809f452
1810B750N450a026n333F657f797B951J1509a2005M722f78n195K892B174n30d334
1826B036m19c582A841a2339N935O6G294k676e097J121B025b669j2714A265a062
1842D392i490Q78A1151a1997K787H030a1549K423E87M426b935C951P068C081e640
1858A324J0100a0411a397j697o35G291L09f005m000A2153g073j367A1956D751
1873a3177b871F082b705Q19F073a18p180J981A3092o105C025J3257e498b632I549
1889b723p973A63g656L440c38l565J374k064J980A878o58b888F77J2625c393p089
1905a0482G643e589a287A0556a028B677l92j58a3379E140N509I71a2591G724B547
1921b574F340J9792A095P440B039f979J414J353A3054h543k942A6090a1134N241
1935e893A5038f699J255A6040g083n67H202G26d854E515l03B326f583I43L648
1950D591d730G894C763h237G823G49a0125d301F275r19c238F403a2589e64G90
1966d891E931i611l565H717d468l320D489O723b509H231K695E26b30k402k06M63
1982b375F518B920e497n542A9976e901K10F399K529b786k025A935c821n925A524
1998G187A141N66J5723c191a85I414c085j872C423e892B845M111f743F543k709
2013C834b666f10q153b8n529A940q85f604q34d10l165p400A817F12M97e568a874
2031F52J344J71a0782A3349E15a353k027B102h71b22q58o738o107E974b90D415
##PAGE= T1=0.000323
##FIRST=     0,             0,               0,               0
##DATA TABLE= (T2++(R..R)), PROFILE
0@@@@@@@@@@@@@@@aAaA@@a@aBaBbBaDeDdHfIhA0a2A4a5A8a8B0b3B6b9C1c4C7d0
52D4d9E3e9F3f8G4h2I1i9A11a27A46a73B23c53D508N266c248C441N729P21c409
75g591D45K258b457D149f15j490n181a176A324B41d950A566a63G56K749h921A21
93E177F97b68F590F96O658a3020a668I209D94f983H976b051m933a074I837B819
110c82j460B597K76L294o28B042C0b25B109c35n406o431e617G715a1367d527A0011
128B665O12q80f886b134A678J108n05d002A489M69b646k682k050E52J174K805
144D531e73r444d125G291d644q416F087g231f7l421A1678a527c57j000j1508c147
161g69D973a0518D768J653J316a223H722C903e642F3P503i23o004K890A0279C908
178C177J325f571j799c766F883j18a0935A456N218g968G341o46L442b603F481
194D815b220c91j234j0241c073G752A487d960B97i567b049o210C230J071a671
210A1683h561c891A5664B490O380G94K676b804r465a672E389b251D75a624k089
225c713E097b1297e481m241b90j388E932h905a413C383b368D920L545A792f864
241a063A94c269F124M092a1001B445J3703f237a503A7466g54o288A736P577h034
257G017b027q992L45A211O500i002c508H495e39D333O865f155b816J254g73q740
273i513B755O231h074j293L011m048d707B754e633L7F415q37d830a259m142I99
290e048D201P370e612j532G46N722B463P572a2366D388b355E804g997B648A078
306A1917g678g43l578A1148A273a279d43B340c432k616J020C869f32a64n593C001
323a0008J718I677k305C305M041k382p62d779g69k936G781C614k23a9265a621
339A936c017B398N299l805K593C116B1Q09f60F778M280B87O840r75b674k806B780
357G35J426L960g542C548I88c962j670B737K238g175f1I180f262H950g593E19
374D449J473c593B864a367D720a423E394N675c157C609i527d422J274E516c374
390B314b916p62G366l522M585J074M742E521b70A0384B68e302d78r73O52o161
406f960I375B676e85m576E747D18M213a1399A61a175n526Q70H882B618h93C866
423a363j334k486H567M34e656A215L856k131L033G26f924f48C560A259P91d189
440g047F082M89c862i99F197B204j31J2668m555m509M932d924k257H504J706a555
457I466A106e842l359E438f247e06I539A404b653A3644A948a2320b984A181f599
473E076D01a3207O315B829D95P509e407A312K554h920C884J192L163B287b809
489B4J4890k810A418d51m973A5646p641k136n56c037f50G00a633n527a101N5j0116
506a1162A22b472k923k268o531B332f973E514J4511k494a9994B83L724b3460f489
522A7319E195A486P673K7a605j745B551h542b576G705i595F012J6659b377B052
538d683I3a5586E696k21B336e096A0227l498f905c159A2708c565B662M184l306
553C540e654C282J172a5464A2555F222a5145b442G353d304i88B948O588A820g189
569a768h11o37A3286J300E204J814O425E228c791l503C516a3912b222H653B478
585h453D983k482f206C916J484F07c092i84l895K278l459A2272c498F290K1617
600B7907a1249k156A6263D150a004E842J272a2617B188b453e17j295B411R405
614A1816g901C790N439j24a7095b012n539F961Q41M229C32a860H802c793H1L662
630C743M3a861j2536b074m055b237A088d63m5A860J1295a0491d448H884k099i007
647I775l300a0625G92J7033C84f824H190k902h990C747I0d918p275b919f65p428
663h093a490C092J64a726C980a157A502b968A0922a492A575n34h453J461K305
678d687C470a39j6433D204b50j5029C575J8613d132R57H219a2999e189E479G29
694B523P33J1951i657A965P887g367J821D356L710a5761A6329A240a9980Q780
708a1200A0803h017r000F569A004a0634L350F787b4765g278A6112c444A445c52
723B446g700B496J7009c303F648P387h312R49H04a2564d526G731n05e108E997
739A1317c250B20N759N449c55B749B55P89J962K518J807J643f949b050A9033f122
756D535G67i344g4A5739a634A995I80J050K474j358P633A670j50m43d387j1329
772a5716H779G31b0052B840C52d501G167J2898G43J151R317g313k345D644m74
787D170e97m093k217J267K772k27J6n46I497J433a0096C310A355a1301e191I461
804D598N745C199a150j1483B251L274d114a45G472B815P406N264h420J41L870
819d409C337a3339B716R52J1848o867a1179E215b034o928E178N260B547a620A1111
835i35p520c664P04j1272A4568D241A319a5027D870K378g491I740l517a0012A4065
851D036c104j2033G477A103h63k763A1961a0691j90b176A656a5025I210C176b0947
867A3806n251a3565I99J995f950Q80c02A247e104N9H025a6309O163b126p19j47
883b992I310J4408a24r023c532J509p259c4A0465d811n721A187f543j2840C963
899I377f267F658J6049a2069J108A3798c382o958I183D389b391a31C0751a4861
914b5248A3339o391a1358F473J5263b1869D8J741a1747j223A4346c646o426G194
929a007j2733j743E998c192n817D154K578g066b557L58k525C291d247G160d973
945A191r1P179b517k39c6j1330A3104c002j2823b377l176F763a6019e542A6615
961E97a6610A0554n020a3307I014L864a1834b332B1045a820j5341A9653g774k111
975i885A0154R49a8818F00J2243a8623B260F10J122J833j48a060j9524G397J1250
990A8647i424K55I012e469m408d215H919F13J1238g569A705f130D997R564h960
1006b443A157J186K21n03R072k146a0146F108N643a2806K83A2971g698K037A5157
1022c623B200J1266E852b5527h81A1130n414e965D180R027b0782C850O64a3563
1037a080B0019h939l586B292d584j0630g01F567j974d406F815b184k447D704j988
1052B716a4978A0424J0857a2576A1181N293a2828e510D458J908Q21O575l792e510
1067G811h423k104K751M86G198k903A270N221k07A499b687G973B87K391P636O568
1083A6882a7970g448a841j2870A0020P675E020c495A5871f782b738A736C63a729
1098a153A6294e308H408k556a030j6915E1J300a0860G016L181a2211B227N736
1112G963K544a0414A2306n904a6083F997c163m757L85F210G20c509P01B5378a4129
1128A0228d273j0628B649i00A3090n269i190G184A926L333B224M794c141A748
1143B232d052l717o788F040h377a781q431I511a459A1441j782a5416N21B1250
1158e797D915M058g05l179H55e095J612A328J9116a6084b161K12o714L915k864
1173g612D802a5680c902C789M7a751D335a6490B378j035a0115C747j020L946j809
1188D864j274g530b481A0417f806k987E259A679m66a0087a983A733J3865l514
1202A2084f012p617D757b572o920H380b21k410n78j362n236F77A53f070D82j42
1218C40h123a346r679A1436h173a672q43n521E896E38N94J959M744I64g423C041
1235b478G439M755d09o597g65H865d557j5951A2729G15a5313A1857d002r587H221
1251A8618c448D849L443h188b024l37q744J175F512j664f418b790D172c893j19
1266d012a119H629J688c897F648a4658F997E69I8a5041b11p612D214O713g627
1282D873d432a876n497D28a96H520J0824f632G968g440l25L69j028A7413a247
1298D455J1852g810j244B481A31d631A3173o507e266A2524N237a7138a836C5L573
1313C608b66D308e673l989a536A2079f197a880B3188B862e148A548L165D06c779
1329C976K179g802A0226J209f540J552I367e61p791A1864n372b423A650P498C66
1345b6122A6337D513b147k883G391a963C096P527f145l655B414L758A074K212
1359C286J0580D459a2423B520e38j3120d071A3723f789R1A2621a8511P417a875
1374A4605g857F300f903L64b720F088d320j1355A4161E837a7320G438O264a1141
1389G229k865f37E301Q757g752J913k383C333d9A585K324J622e731a978O32G433
1406a181D328M109I49i587A290d343n75A862K361M14O966B044O783a2145A7598
1422g466m363a252H219h561I2J0259g523d27H06J0628a562b44E810a243l515I050
1439d666j97E520g946K663F44J0480A566j35a3444K274e75A30J816Q335g501L174
1455d327F204B322g036B979Q909n697Q859n935a2021h69A890H49a2412H772l544
1470E228a7463A0944D389a1227A833M243A281a2481A2250n816a9857f328A0294
1484i308B689J439a1867L298A0675l541a9137D662N908f781F3J9313i84m413H482
1500d007J664d43D450a1735A724k24c562l428l450d787E654e619l30G307k656
1515D651a306k80H350g377c017E754d535K127A4490c942m350I336M022f107H222
1531A0144g504a067G430a1484o539h250A322a3610E868A480h260E151J656a0796
1546a5115A2320A505i804E874j378a357D296J3091f944a278A136g36q755A5181
1561H55d106B684J796a2760B113b90j6065P106d195a784J92A0297a006G73a0034
1577d191B221b417p447L842B122b070r985a972n96o08j942D711a3845A4292B347
1593a7202B897J2087B347e56C44J3034a1649h98A894a6491A122J6895d750n463
1607a0213D059A527b2551A1556A297h642b271G397a1325J498A7640i209p718C022
1622a283n774f69A2501a443l387A6433D325f366F146B607a622C498M906b337j176
1637c513G158b129gj28j472o369I422A57M316c585B602A61K324J3596b987G672
1654A486L9g399A607a354H867m387i945A1396e285g68A606M083k150j564J1060
1669A3035a1610d116K33I936a6364C654J1456E272c971G216j458f25A0135A750
1684a5039A0227M35h11n274A3835a7347J966d023F053h750H791N285a357A056
1699H089c410n484H460a3364d155B958a476F757j293f567E195a088E297K213a869
1715d827O18G219e579j353E771a158q186d105J713I013M547m615C129K321N003
1730A0453D009a467G186N09C622K84L911C347e276A0785j586d870A925N126a5248
1746b708G348a4576M555C620h427j1102B473p95a1672A4853o468a1078b856A0117
1761D943c189A2329j629b283o232C207a2102D178N126a3828c63I93O715B980K896
1776E876b127c20p81j0033b38B564L514a3785M669F55e274K544L8D452j014c641
1793e069K040J405A289f194F142d933d90B1321b904j3859C964O334a292F88Q270
1808H958A680i758E81e087a110C595f339j5E92J1318d346k464F540J458d442a299
1825C560b389g60F435b007Q3A30O024a1228a256H145a080BJ382l4L29h645b175
1843E224d638J881j414A025c644n664a163M22D919j204b743E379I59d275m099
1858h374B16a281q440h53I690C51e483I109R074a2725b65B4275a3162f72G568
1874a0693A072O196g670D659Q335a5896O179B261e23E28c113A6719F106d116B722
1890aj0158C142J0197i689A0328b165C385a3705F519G57b106n006F647C172d967
1906F135A190h175k533C696c184l100C158J004a5953c198E370J354j347Q170l818
1921I729a8959a851A4363a076n655b286q83E312b789m144J693b168C950a3208
1936f961G172K625d356B338L537b643J073B174K400a2580A722a0936D77J0006
1950A0483f660H69e630E513a0690L445A0430i716j73d927G215a2377D34J520G81
1966E36d591J687E149a0053g35E414i607K529A4373b156l603I292c469j2901A901
1982c123o808G172e641E21g269F510P81e607l888D123i575b78I866a2089k218
1997a4307C998n53b339c91F67h458B311J406a296m63C680L551a1508A5006k3G62
2014h670D502R44b402F282d111l217G576d08j236C869L074i8B467c0B103m32M256
2031E927f997B724R129B704a12n272K579o559D284a0840C67N163M022g595A7179
2047g653
##PAGE= T1=0.000323
##FIRST=     0,             0,               0,               0
##DATA TABLE= (T2++(I..I)), PROFILE
0@@@@@@@@@@@@@@@Aa@a@bBaBcCcBdDdFfHa0Ia1A0a1A3a5A8a9B1b4B6b9C1c5C7
50d3D8e3F1f8G5h6I9a12A31a52A81b17B69c42D60f74A198g124a31C342m19M878
72G801k747c269l688A056L704j044L053d440C56b905F856d39G95K972A880e888
89D402a55A2960c37n599b456q400F996N4d616E601c010A0001i639F129R562p307
105H384a080H736m223j252a407G67b404A984d601J687A1175m683k266c12E810
121a5270b49G89M568f090A0123b41q64B802a028A955L165a773B075J14e015a17
138h875K256j1057c82q988d324j73a354r444c789F687a810j934F614J270I44d19
155e815k80c37C528a431D58O52f415N56b172p271J63A828P598A646J0777e83n583
172f166J457C105R306a1998A6674f720L234H13g646A374e861E281M181D78f589
188a2771C058C62h865H422C401a880D610q81a538E930M147e057j933E720f02j1044
204a1646D834M372a0964K443H150A805G78c32m413B814e253F490a3111F036D11
220A2905h901n588C09b535l769I862a0547c984C550c78J7j98j0419A856q69N16
236A503f515C773h719f82C110a3005A233J686d888E227a59j642m41A017N461a941
253A0339m232a4423g116a596m136j5408E115B350b503A0310r27m026L138j337
267G158i323L02G58b573L96E975k954M799c094m569C60a3474b176H548D19a047
284g610m943A5501c385m677A435R197D180i234c624F554A272i622C852J1873B864
300E407oi157A0479j899q69l490c937B074i868g31E092h64n759b273B1420B64
317d700C425A029a1311I4L574h138C735d449M90E590O394d539N66J906P66q000
333i301L090J79q143e691G529J357g56D368K727J838J348b851B332J090j619e68
350e013j717a341b60F799J99A912J089d711j549A1929A697b93C236F95K564a0930
367A071c426J276A607B56h419c591A0063h571F59h60m030G737M126g996j368D012
384a0945b262c73E753B714c572E806j675K681d330G9O671A971c529D992a100n279
400f379j273F461a154l451H07f373C5c28q81F090g340a923E243c699C735P031
416A0766C785l69c487j539a37D851i261c391D849i107A2583A226e390K565l025
431e850B693h01E074K054E31e791F019c951A888j1c805J593j603B038i480C363
448B468p99L159N678d705I690c823j4664C756j678d796o824A6125E197b848g0
464D368g616D467O175a0534J406i50M25D998A017m50K443J1074D492a911E249
480G578d683D922B335a500A769Q659C087K809B079a062m758B04cj5519D639b12
497H133f7j609m327I021g185l915M149D713g359A3670d996j2905I18J8385D918
513h542D380k123i758D724A299a0602A487O94K673N85O498h417j961L661D923
529d628C517N503c921L34A1640b302o488K808H769i543a183A7866g887k705b358
545d044l154c64A2011C408h73G642A193d298D738N903e115r865E38b581a213j0636
561a1849F453A87R021M48b276F94N581k096c126J159A3038h249l338A5652a145
577a5983a12H930f347Q0C697A052i388L050E698b867E248M512d570j961A1943
593a14k1576d007a181n157K907F483j823a3456b301k00E021L030b118r030K173
608h975H802H73a3402F943B274L934p89K62E30d736j366E176a401C111h58n50
624a408F33a3402c199j7048b817A7038b545m62E655C98e329C164J772c577l908
639g485A6430j751e736B3392I148a7159D99J1290A927K50M811h29k499I895D481
655d875j3112B804a1570l942H019P885g182G805k987p22d942E589B473a6955A4713
671G723a4394N970A4138a1551d519A501M223c347q990A1648h758K833G105D64
686C570a248H607K647c612F533J1995i276D815M927f153m056A3541F307a1434
701I683h78j0370C5J4278i420a514F608J288a9656A2330n043b0245e818D190a2756
717i748A2213a3143C516K915J951a1959D040Q819b209o014b89I291a9983G525
732I56j77J3338n802a221r618D054h457a701j797A1285l124J14h616F745e978
748g683a573A759h874D955a388b4C492Q14c070A015J0625E475b752D67J1811d818
765B620O592g569B034J0767b215o925D720F57K38L532O47k334M825l38k990a9080
782G328j123e931I57J4884c238B750O536f810k263D549f670r97E168b610j0298
797a2908b720A004c99p896A345R475a1401G406a727j1386N028E114k42B051i167
813g978j010A146R701B30N101J903L967d546a887A653D97P938c404p816I87J58
829A145J1472E095a3317E491g576a286j312A2657g597I629J2585a0304M882A114
844d158j8879G121f364c113n790A2873B315e402j795K10j3145a14A4313a4948
859b794A5983c140j1809A4670f579Q37A2344l735f63j4436a661k315F298L383
873I681J2201a0412j743A0974g823j0427A2176J412h469a621j4275B002f596r45
887g541b587p761A0645l22e831K598A596a2133n876F068M120a071G29J3728c907
903a9944C412J406h392G819J3701h690L014A9166a0331m097A2659k813d915G136
918A0982g345n598A0812e400j1811I871J7381a4186a872G991c949C343R397n479
932G261d141A6615G874k340Q13a037p35a68H854O64A26L123O220a3060e42J53
948c89F248g758A445M534j07d888j0930B044h645A1150P2a3106L444a931B946
964a2694E375q2b789Q25A0783O57a4552A3306F633a2661A3526R091h951c836A5150
980a3268j0186A0067l013a6495b751A1067D423a081G984a1679L640G666k461a5851
995f735A8160e662q201D954j802h672a613b91D758J866J178j179d000j255a581
1011B778a0066A689f622b02n860m29a906k362F906B640g677K532G481a5243M278
1026a0965B0449r607g639A4174o066a4860F073L037g115a959A0052d945o305E200
1041C602a5421C982J1101B795b167A0960g734j240A1344a996p079a157E419f875
1056B615J196e876F292a478A0401m012O624B997c698r406a896C271N036J6848
1070B5155K70A357f911m562d155B973h872L807F63g072c157B350g667J132l32
1085f867D912Q807J792F547g274A0500i353j0190D112Q235A810J2338F287f735
1100a6015D332b591r451F891Rf40C456A320b589j0382B824M915a5747A1493l095
1115H398k147d980A902i103J56B954C63Q31N194i563c650D279A395d234E650g324
1132b08A7445f274b683H78h932b102H917C392f605E803d326J743m776A0471m936
1147E535b2172G309M405h419i9E008a7514d203B357a0280c322G646B871a0065
1162B111J3225g387D712N961d961n655A3367f778k050A746J490d131A3713Q694
1176B2407a2400M337c432G652a4058E621b944n503C236h395b445n697C862i757
1191d990E055k112M80N099a4020K923A0695f967J30E591c528g88H685f323m077
1206a0400D171J2483B540i663A2154C821a4826A4098B589h110I345k700a8070
1220B463R337b0377a541G487c29A638J7418e807J827B2573F097a0121A851J2835
1234A4686a5D060A613J128c278A0600d878J692A4732A63c055C968Q34h423F482
1250E370J60f249I371B822h271b296E045a879A4453O175a6179b354a147j5734
1264a6881c589J91iI939L319a553A4705F66a702F988H51c390G648a315p246E424
1281H778a3202L433A4427F286l064L21J3585f62m469l051c084j0849I974M290
1295A4264b523q66B155g308L105H112k227f427F281R082a230K71I956a6392D286
1311A5279a764q771I507n76b0385A434N801b765j0998I346D285e069J020A507
1326B147c834E380A033a505A0367e743r062O918d28j76D91R446m112a190r956
1341a1146J642n297O689A0579b903l074A0611e776j08n628i10p127j856I440Q156
1356A7596f936L290I772a2278j321B636M837d220A6870H061a8999g039G860b905
1371i459C908M668a6164F340P890h871a121A9728a0984M512G875A759a3618F772
1386C096i1E192A321K899o70a878f54j832r62E116k394e558B048Q234a1094j579
1402a2673A390M935f612i06H558h457r637A018K808a9546a373B0761c907B672
1417A3472a4651N248A114O967a2137A480L292b535p921I581m538b156A5483C162
1432e808B229J2286A246a8611A845a2322b498A4096B493a1117e363g49o687R8
1446g338A750c116A945K294M064A020B51P587b458j774j2052B068M079oa936G299
1463C083d681A804P448g364A1026l178a8123C050O281b445m788A3837E070a4180
1478C305J682h592B906J1359a8598d42A4582d843P98C514e02p192c823A1943c59
1494c180D75L720d21A6763B369i354b289A1554d510A901J0887a1100F705B291
1509A961h367L191D901a2891N479L034E430c142B734K454q70c761M53k874R34
1524e248n787A1289M292h929a213A0754b418k01B2696i68q309I728C538f686D281
1540E143a6638g739D793B349a3197B1032j0091b5612e190C192f866H071N2a2420
1555a6895A2659A839a3749c257C336h964b888A0744n369h529J874O67m39A3255
1570C241a5894e705b712o392f38k5H526A477b135B944e976E74R762q51i156h33
1587A4514C951b2189A1204P0h640K938A3325c334a376H818P710a5532C65N896
1601F261a2202d079A4837f046p106A7347g169I43h367a723j361I53J1232a718
1616D327j040j066e964C668k0a2090I607O468g392B269K951f953a307p39J005
1631a041q107L791F702a4964L335b788J047j1818A0551b524o548G232A963R021
1645A0984a170j935B745q71e687M02H244j513J173o12k968b422A1562A899h228
1661c972B031N361b980A3596c84k847G209C434b2234e500I065i85E608j216a7884
1677f03F066J10i074b324J121j1439A5419k964a1695K137E859a566j6517c12r83
1692a295j4332D923L809a3751L552F147a665C425N352K59A138Q012A302a400b83
1708B798A308a399A3021E34a177j150o11i23F69d523m80l858H369O215f225a981
1725f105G212a395n491K813C198e217A217N485a2749G176L39f952K992A2443g93
1741a4404H975C387a2511h91E884a621l410A2730D254d098H380C858a2827e623
1756D654b510n414E357a281j9969C52J3332a5098A482J2927a2432A0864m71e45
1771C42d029F314f641H02O733k146b071C032Q04f281A3439o571h038I87M730F89
1788G994c717C075b362P90G572K921D139a5011H756f458C769d587B450a4379C769
1804H512i196B800C93O705a0125C395P815i122a867B1426E921a0284A6639j370
1818A5269c97j670k024n964C731k29a1599D878k11d416J688G686g940q382C1N755
1834E786B043J921j771O81P289k118A963l12h766R93A6042D856a551A03L667O318
1850A0088c956A336J813h329C845P073d88C014h30m914J883F889A211a2320a040
1866B152h886H147a5998L433N605A4054g21K78F143q46a38A0479m086e727q466
1881a4193D266b021r389A3768A295I0P591b762j627C89N127C58g369I565k346
1896G219a2046C492p1e394n000B754A003M112e701G832N03e297I621l057a8107
1912b69A359a1201b685D102L601h957B479b287j877H726j309B396a0807A4996
1927A0941a2037F510J437e098B246M614f717n852C766J632a5706O324B795a5587
1942a248D400R15d390D917B222a0845A605g2G694b41B527d899A3341o254j23h393
1959E264a459G567I09g077a540j1769l82C291J2321a335H344K041h291l50D706
1975b619j5426D025J1619a1774K434A0913e223n25A8503F83M465d66E483a764
1990i031E809i866M744A3985g738n607B740J337e873R74A6440f021b900H703g97
2006f993A2548h837M070I562D166e052a626b13H689P448C283J822a1963a304A6941
2022A942b959A163a1427R50A53d20j1651I178l226A471l02J1789C413n7e640b712
2039I63k72J4366g144b985n49i70I423f766
##PAGE= T1=0.000342
##FIRST=     0,             0,               0,               0
##DATA TABLE= (T2++(R..R)), PROFILE
0@@@@@@@@@@@@@@@@@a@a@aBaBcAaCeBdFcFeDfFeGfFdEeEcBa@BcGgHa0A1a3A5a4
61A3i@A7d5I6a82G99b478A1044E028A37a1653i23D095h921g12p002m042C459K417
81E876N52e225J737n075E9L322M73K263f088r54J159a493E650j637e19J13G838
99C93M502b960m811I227j888d55C999a003b35p968H027B39N673d604o642B495
116A652a1672D031c030o255C361O168A963e673H25d491a553C707A381J050a921
132a3640d709D246D98J714K545b96m32n684J467H364l042k150M246L29j803k016
148C928f364F807d268J273A0864b903a93C32L980i357I216B011J2368k837e240
164B522R544A243o07c283H047J228k939d132j033k513m455a107I261i29D964P488
180A2452g532K439C940i836D581I98c649A0285A933J1386c546m484A247O623b2193
196a1516a682F378h996l167C40N199k751f055A424g900H604b15p211J277B015
212b526k741C627L399B860k31D74N864A940f178n14o354O154j033K644j894G88
229F456O688E149l30M94c626F482N750d665B467J048d298b40G095b889q719F815
246e925f65k513A5185d198E321B595b606r30q28B154a2729F894o69g274k946C576
263f151G986l519A705N983f505H13K980c213A441O418g972A785J153q14K885d48
280g390O54b459p5l225k243B801a0337H482f212C408f979A0645k987M181f048
296F3O485f721a161l019B635n00e054q915b974C740f052B939R285a2741n21e785
313a558n63j051F010a0973d6A0321c45n484J866f1D817A137K838f616A573M98
329B071P881A399b557O66C214a783H922b337k296m167D937e755J830b41I21R439
345A0360b730k763q06K823A7909B16b437D936a607k134D38J1649n564b382A1218
361F204f238D32N460d118q689A4630i246b485B529J3386a2238N715H856i361L439
376e922K707N80j2679a82k630j809l034A4458B322c860F588g202A0353k688c659
392a48A0951D815g31F878j647b353H63L248K553a340H344j567a793D825h056R45
408g111B398d090l803E250f625J658l150N8H562e418b533J196n458j968M099k226
424f890a024p64B885e973m800b175E862J415d229E483b218N59C694C09b545o330
440h875f70CQ356i729a331B624J471O057l640F08b367M68j360A1661a566C621
457E380O403A638c954B714a3991j443a014B283e739F401d199D791K782j103f786
473d870A1914C703a1571E335B492j162g41I051a1755e469I706D037h035E980K2
488F002a365I655l587a5682c036F124H07a120E531K314i40j3981A0763i593E858
504b300A2356a267n520G77J3850a2322j34F819i854M340A0377l593a7300d634
519G895h822b041B1610B431K30P958P599a2212A201J5068g801a754G319g523k259
534i782G016A410g968A104N916f725C111m44p84d24G211g84k051l124G306d746
551a678H971a0840C843j866O600O796f23H90K903g8j277A4623G83i103f98I536
568e640K774E261l77f556E274L524a6331H4J1472a1353L90A7974a2779M442I945
584C878b0369A2437C434h353J242A3902i16F501A985N072d517l436h48A364L764
599E128K404B417e412I624c050J115I383O529b756k050E293b375r691b943B758
615h146j691C793j318a411d94F097k827i005F519A700b128k952A8480B430h860
631A4010a441k6729B916O943h448k420D181a1710m756A6273l664a3148F162M910
645A1072a2248J994A2031h067j0762B2040d107r24K060B3437a1878A294P771h753
660E086M120d690b176C930R053F125f946H854l159i293A3199j2g378A1997D506
676b055b00I9Q638a401F405l18N622D452f194B0722b868k857A3875h197K350n134
692a0981A1926e585D718Q339E237i266H032D75b7151C962K023a2239F998L355
706A0353d12j4981A0391j234b295B361N157d924H487R161B017a0883H740L874
720A2614a5288i67k838l805k120A4376C825p39R228C433c211A778L325h076c5
736G479j44B869c435C23f046I117B992Q339E421b055p019D182d928j1995H446
752e514B848M621A324Q318a968p373c693O71n788G299b613i97H569g6B275c530
769g464G354A777H85J2394J522h708e55A7584F305f798B2018a729C530j002J986
784D514k085E28O707f645Q14H644b307m885a103I88i751I58R487a5022h04E831
801D92e06l188G710a1103C193e211g98H089i615m50H388b78j0683B962J594b526
818h147E118h829L877G191g801A311J0345c333h13j646j7972d915D443a213o935
833h148c376B1518g679n089C344f788A203N794J837a0537C136O774a2254K747
847i507A9504c166p06A6781C840A159J5170p060c592F752M058a2625E503j202
861D301a2883L641A2370C824e734D80J0328c654R12D422d90F352A248J759b540
877h545B728L72i209a545B266N459k371l92A508e438K577H142d929k482D165O100
893A0265e407G852J0134a9701O417F919a5r013A6625E184a5434a529A6406a3212
908a0784B2294a6610h84B2216I353b2658a883I470a3773c232B0476e777K167A3122
923D049f872B869K1074e418j203A1205E75a6420D820a841j2065A3103j743a5557
938a2567I339g49j7264a011k263B65J3633j639A435g937F159h180A514J810J0648
953A3972k551c293k499k827p156F221j753b269q177f36F259a9307a57A7020a4978
969h667B4612i970l838A2746E518a0285C642P026g76n744E208Q56b424A0221L631
984A3852a4277b376B0950h266K359I673b548j4573E908M282G79N947k103f817
999d255C511N236h97C576f794C581P865C339f164k724h29p127D088h581a821A6533
1016e248p01D221Q774b874G31g0p398j195A5543f700l290E741c427n535c567B0874
1033a1760M264A5610f145j3403A7838b805p027H280C011a0711b341A1213h815
1047h36B2383q254a1484H843G9a1106F26K977a2546I447R913f574q699f947L010
1062c937C101b837E395f53o996J217B808h214n545A5154K390A639Q164k006a110
1078a5202c83B017a2469G766c882o421L714E842b8137J2025A8266E671a9978A6542
1093A7215c379m043A6541A557f368A8692I193a4590a746A0484a2250L842B0699
1107a0026b552A5239C707g946H431N157a5930G707k43f120L01b29E158h336c519
1123E579a4241c893g88G81f249b740J258q107a634H255q90c476j234B971d86o877
1139g363C354J3327c798o357E730c437j745B31M327a5668I471L473c852B000J4656
1154A6656H42i218D549d214p6C801d855j2356A918P660l017Q611j361h180r890
1169a8070d387A0491g537C731L018d118C280O178a3576D742M392f50j2774e814
1184H350a3025c26I132h098b41k264q402N007H716C402a6457A4812a646c26C870
1200a717A728c784e61o220A3368c953a733k0783B078c632G409f818O80D119d247
1216f420j701F509B641Q843c009A1476a6296C691i501n703b417B0631E682b914
1231G330a139j6228C274Q315a815E167J121h823J550G091d874L40E306P58i298
1247G273d312L75n825D586G22c286A6386p718a187j666F448a7504a006D331j99
1262D132c324D459a824l614b433j447B538J417N795B215e563C755a366A285a4456
1278D835B327o84n03N108L9a2568N996A9618f08q49B3498C057j520J757N796a0664
1295d458A0240g665K819D058a1388J110A4838j493a0675N037B3145a1103A076
1309E804a0356q636D769E89a2093d369A8911f154G20J179a729j0561A0498m251
1323F247b625K06A7813G773i737A458J1449e093D60J7356A913g961p584E151d565
1339c64G58a579k123D867Q061i342C39L669a6839M321H326i10j3635G606a591
1355a1912E048N542a0589l69A3066l979a4900B2261H910a0462J768B642c257o086
1369i343B5192B854h971b643A3167b3943H36J1211A962e608F449J3782g701I508
1384C977a6992a545m96f70l906E824h34r77j636R44A5311c671E60J381J2384n316
1400I009a0428A771b0126F746a003A2058d711F815l36a1915H87R269a5621B89
1415A0264f488j214A6751I39a7279A877f220j0255e872A5845B109K33A075Q751
1429I826h311L875A0732a4903e70j062C859J241L749A042e886G118b90p483G29
1445a224D110a867o204f03C881J5581c21j860I179l701r62C47K133a0980A4288
1461D958g919D169r10i987A1770b255j0164I937m824e371f13C283f918n206A2172
1477C939b424C828K651d957m738A3501B384g875C573b464j1647B1673p661A037
1492a845A5868b538F16P717a4304b305j138A0308d911r63a707n152G317J254C537
1508i203F827a0317b642k133A554c44o898c231H207m050a761c9A3781h40j5095
1523a5935F690k137a1966J702G061a1313b374I589h784Q10H048l563a2038a613
1538A1596a6445d96A4185a0422m68B0746m553b649h94H144e133J311A4686h012
1553h874A2131h788I04O91R63b1080E882c599p146a009D037f836K213q090G971
1569d725a352B46a3532c513A3818b673G805b315l869C044d291F778A428O434a1996
1585e461A849d410A634M573a0324d275G80a212j92A4268B216h933A0313Q94f856
1601a9552A6351A376b318A9573r576f769I369J028a2574C881M091d574o125A2986
1616e478j047E564R279a035C491J4724a6733L012I119c368r716A3190F48c709
1631E214k50h86j0509G543G30J550j70B45e913I53a0052j366a783j891J732F202
1648A378c803k6B167M382A165a761B992b521A536L351d312F639a7581Q318E787
1664C789b496C949I91e698E188E66a178A998N489A281K630N695f978L052G096
1680A251h904A4259j275a8226h408E750b727j0591b464H487f044m137E675h470
1695i488H941c875p383F07J062i243L416A7072g509A717a2824K101e46j404P83
1710a167m441A302k56R9f252A0365C111b2622B503P687a1963R03C639a1291M031
1725g260J602A4988b230m129B244P605e410B017N540g709C251K370O644A963O513
1740H476Q834d947h1B3147h782b246G676l832a6380G742j531d514C990O377a4270
1756a1518A4156F668h40A0571D306h282D989J1930b224r289A0774b722k807A4114
1771G177A174j87J472f120C945Q487n730c384k538A3677f04A9560E576C50L832
1786D182a0901b099m875F142h688B653e740n173I079a598q219M432A6K638j238
1801A416Q659g058p48A6605C092a0154I062e185n918a47B0086i664L470F13h216
1817d623A3295C285a2386E207O360h272E682B531K065E63L975J976c426F879O751
1832A3630B980i855a814A1650f466F222j879r28L979a1639H590j436a1368B234
1847e765R43B115K536e062a358j073f09j1375D506a411j4419F505e28j2261d519
1863A9360C926b978A1019j030i601F426O744i430f07A5109b206o450A0526a658
1878e169J239B568g056H240J5916c919j484a617l474J325D920K621e230b461F662
1894a1266d652E912M06A389b829D62L505p0O843a329j859n994d375E336e64k264
1910b828A3732D621b077i46A7220d795A0023J680e022h70B2145D218i079D584
1925F242a0697M782H012i438E115b465o765o40D053J41a2184A501Q282g030A1227
1941I290e824K830F15L247a865B541G75a8976h250I038e699F688k01N612e770
1957B557L299a1546a39F597i924F365i832d191C759g823b604A699e325C896J696
1972E592h040c009k071k70C29O192G84c669r71G883B38i871A378P087i447b246
1989B3885E276f697B4037i457J772A9248D422a2182N450A4996f787B703g37p009
2003g746o282A4686a973A260fA1376a3649K285A4030d275p580M526B358b342R21
2018a421l853b068h7B927A115a3176B283G61a638F204e48j90j855C181j169N4
2034B066a674E359a070q010K083A345J854n65L437A994R82J0283B847
##PAGE= T1=0.000342
##FIRST=     0,             0,               0,               0
##DATA TABLE= (T2++(I..I)), PROFILE
0@@@@@@@@@@@@@@@@@@@@@@A%aAaBaCaCcCcCeDeDeEfEgEgEgFgEfEdFdEcCcAa@C
65iB0e2k8G381B793c819j595E654c016o53C412e960b940q798b239k47C523D62
84a6256c521D35P94a656G528C635i516A895b477D709e153B460K349I01h68j970
100b838A1674i27r266d444C999d13l097B312J43R5M865e886a0H064A14e722C486
118a167k17F199b406o153a295F916J6729F481j975a481c99C779M066k353f206
134e496m13D083A762d966A344a941A0032a1544Q0l173c399C911J210M10c957O06
150c351k826G017b072p44o206C637P186f624J271C536A740L96M944f43a24E031
167a269l371a110q06E542B299J2181A81L485d133j367a379C803a6293g695B022
183d108A578K91F18c554i94o08D090h141G373N388o027J841b233G414A794Q560
199A0354Q743F416B163b393A353O63C23c752k374a379A1915m303c466f71F556
215b873A418e319H31c29G888a69E64K285i823b245j439J773A665b305H579A45
232B107a3681f573c128l058E943K495a3019f460B826a2455A364a5935B883N155
246H038a768C324j235a0885A752a0434A1393E207O092C005D18d132B178f242k844
261i086b42I280j830Q417C625a5831d986j856J467B599P181j34N649b041B896
277A258m60i008A4896A360N125d209O26a045H684c340E072b348F99h547F391a79
294h76D190h043A792j97K403a0369H76M530h141n987a876L81k027R62B881J009
310C890K807L17e499l908D394a2888B344Q026m334a472A295b77C338h589C827
326A957a9155b575A89L091e010B478e94m509F252e147M97F226A647K745g446C415
343A0178g922O62A0931D442O41b929Q71F622J026e829B110k35e40A646a4202a227
360E130d594J54E044N857a1624C612g237n833C122J0390B978c100A1225f822l45
375g167E806J011g695F422d33B00a1876I623a9723h25A1073l972A878c610B476
391A83J3173L707H94i83A0145i220d344I303e905J502G974C885e401B006h514
407i701f98D580k11i594A751J737a616C866Q692B363f424H800c284c38D692h099
424A302b43F670f161D275o48J0139a503E266M34O059k46a36j861l963E437K75
440E712K761i581C044e828F13J1560m105A811a0957C905c404a591A288N93i19
456f666K742m480o577J487b459n340F056Q164a0760d769D935d076J088H715g149
472d07A2723k227e203n798A0610f17k576A7338A819a90l134a594q641m17K069
487h583L199k48g55l98j683B129R050e126D772c192o27G06h376E788K738A709
504H55L512a680I929B321a0582J067F741A993f018E640O144b446m130a006j0271
519a1277n50b24I113h451A3306j136a6114M035e122j768j784A3916E68a9364C708
535b225n316c99A0849A177e441D239A052a1441b455H470a3471C488c910d11D184
551d241o468C04K735J2723A574a1322d969A4448e763j639c74D685c612C487O200
566I687i40j9267A3055F93h748B738K6064a4805N581A5516B730a1517G527B599
581d621H25M997B261e740G67a4505O873A3272m103f767E076j748a3768n197A4915
597d787C049O27N68g303D639R427c01p532A3990B912k39J0710d823n945c068D069
614B910L893B200O819f502a626C673A597i710L018A3322a1802D479L672A223f421
630A849Q752g043m839F035a1479r6I395C725a348I029P756i639a227A0518a1132
646a4648I710l598A305J0114O06a5695c008E577i059j0960A0180e457k347B692
661c033n918a380A1373h216K112b31A686M659M652E082A823L243N897d75m517
676d992B03Q490F41e509G086M386a4763h98r79k21n143a84A758h525c281A9528
693c412q861A9172i652c448A5357E995A435f765A3711A230i411G266m62a3842
708B131O749a1394c550L4j3699P449E972A42f066A8911A264D7d039a089k821g37
725b20A821f269F558c63r798d643N06P33F389k9a1523C298i73G268m10b313E393
743A1271c84k194A5969c081j018c75G334l94k76B108J086a0867A746K634j982
758B398j186J6690d688A0035K851B614e358J713N57k222A683b699I94O24R03a1903
775H679j999A372F71O567j83d549B555J4517b5623A840R480F57e547B139a753
791a2039d13H90J783J904b264m306m213A906f65j2402C423a158m244o99B990a2586
808e32C76c54G111q82e457A436L253g671c433A425Q788D885a387A0629e605G19
825A795o66A16f4p075D623j421b053A873M746a0320E03O656d779a948A0590J911
841A2501a7102d356E134c432Q63A599a243o221A0041D13a7762C642J3718a8401
856a3449A4458c494G892K284c524E539b83e1j179C755a6m003l266H742C450e511
873A1547D267a1285B076J5M966q32a94E665M392h391E51b589m058p890E867e007
890g383B0357C758a0046J282A9688d176M30D024e806l666A5653F898b1532R305
904a2227A8151a0232c719B7948b815j5712B455L311a3595A0799Q772a9289K651
917a6638A3165F03a3422H441Q69b1615b640A7127b0199R014A6073g194L89F652
932A3827a8493D114M680d056J286I657D300a4767A1876P936c712j7229E682g084
947f281B585Q60c307m069A592g015o165C677A264a3395d457H406l558a7145E761
963I409i3k034G818a0999c631G459g54j2015E459P493b0860G2J3272i002l105
978a2107I296f485n197D247M63a2967d976F620h828n810G106J376b658I751C268
994g969G060O299h413E376k603E36a5696A3504k937a592n224l645C407a660j565
1009c225k948A403K737L266l263L13F96K656M544h027F292m67a0903J621A3441
1025c420j7251B4508C795a3385I487F74a3421g99B588a962l458A2442p01a9038
1040a0784A0861i373m057F812Q17c409A1344N940a3716C329a115r620a685A3059
1055c314l328C19a0097j211k628d156j318l04I17O01e547b099A102c015C275K598
1071E873H91M437A500K222e687k7257G709D89a0880a746H919a5265A023M832A526
1087a2815F499O114a5898g880A6726a7274K048A1693c236p019A8034l99i484a162
1102A4803a487r357A4044d881n55B469C85a5168H491B206a7668g649A5825i690
1117d842F410K203a8863H485r0H7K887N017c717J389C129K735c177J531E082a848
1134i2D645L817C204j570h36A794f010q291H313A042b7290F664O80c999A0823
1150A3837e673d26C474a84m130A0484C328h834G315L6j809i06A4307C662g052
1166A0649k824b0440E803o61a7660D97O008N077a3272A402i457K661G77Q680b5085
1182d093A4394a8196E872J1065c804J023k387E093a638A2383h304j081I519c758
1197g660m969G845j054b854R29A948h320L955B201p14j66L830d773d11n585j5266
1213b1262Q718b065k337A4464A370P35A86c74C131f139F781d707F426e081D021
1229c742I94O628b867n86R25D940i050A9208d260C043Q13a833o188G564i37p397
1245h334C339Q913d273p500A5036j61a1719F453J0319a1938i53A914a1713L445
1259h268A2385m956a5206d229k868L439l037D188j480M989d036A634a1386c324
1274A049J718d454E327R037g98j763m207G00h944R21F149A130e195A8547B832
1290a4770A6796C471a0686H156R97B927h896A5959e478j3380D456M096a4678M090
1304a0588A2187D280a88A4560E284a9221c74D51a1359A4445d373m3m543A2718
1319C236i948A9827A70g563a27H132b753l328K861c25o982C310P41e245j1041
1334a6286F75J0263d118n827A6727n105a6410N056D550a6743j715A4325E906J692
1348G598A729Q731d180A930J8508a3943J922A2717a574q959A0987d962j1691b6
1363E690d331j0826I372e050j0475B598c16G61L918J3006a4825b565F973a189
1378B215K230A072a930C342M465f328p538C869e171k166E272a173H313H37J0185
1393A1022D179i478B736a2290I073B13J9025E511a1137L270A0931n02d188A2929
1408E703g617Q06A1507a319m563D086a75p774G121l434a2186A0703k046a2267
1423a254F447i130m739H678M507f42D977R004A892e480C973h315L203E799j354
1438D445a8356C433J969a0887C237P817a656B306J14d899l795K284J269p77p088
1453a3006b06n168C461a8368A145M237B97R259c937k546j0150M802A0124a1394
1468A3670M273g778l743A897O265a8830B292Q618c902p77F824e335o389d064i16
1484C317r69K2219a5178G62J9500i144k739g26D320d226A295B32a3536A4069E497
1500h42j2114c211C067J240A424i046B216J63L622G13d353O2E462o32c25B777
1517I74d311J37B592J148a0676E401J059K95d838A1220A18a0159A9008a0953j0986
1532b1939F268M445a2021b347A5852c148j1823E242A1b1828F550J0192h754b105
1547F611a3827C382J7845h458J121H617g835b327H131O49c809l822B0577c399
1562B345J1144h390c640A85J316a4968L542A2241a6053M264C639j338a505B424
1577B097g13E399d093p474G169c085F768g469A077m90P772c316k21I790c20j0514
1593a0834N4A2062a4344A0205P273i180L966B1100B493h723I58K573a4336I524
1608E398e254N82A8283a1063r73E755M491a0996c221A995h525i54E803a6300M830
1623a1470A0286a660o64c50H127h486J210B30i600A0845a000C658d414E47M380
1638D927a854A0253i36L38r071M392c57m582j0497c865A319G9a081n159A6i190
1655A6975a484C584O53O910a382b90J07r760l490M528E911a2960G509a956j6336
1670a8292B033Q996i508L181A6523D982a1638H781D37a1466j093A5976A35h311
1685A5086b49j7949H143H98a6031H37R809a4633e116A1830g325j562C047R324
1699A2371f089J210A2132e300C011J0759c944o572B935J4406a2494M101G177g114
1714h956C840i931A1260m996b315k410j4701A6140C293h680K960C947Gb833l692
1729f525J439P7H942M168e25D324a870A278f95D603Q777a6348E774J324A081a333
1746A2737D19a4478a305A9449a1711e183A4605C844f955A2881n384e562F997N812
1760A2809b195C603P853e661a929j858B314a0250G003c833j0512c563A6193a699
1775I52K2628E650a785A6846F331n81c873m473g99o391A196c93k70B312J4239
1790A6551n337h19k681J155B856c022C003J597e181I036L633e868k216a119D568
1806g557I343h006K213K49A4463e285e39q499A751o05P915c169o346B245Q232
1821A0477E231h607D409j272B13J4909D900a355A5027f59r70j1213A1754c58o275
1836f633K781G537E30N83d747B288e38l546A0549l634a353k847I437i354o932
1851a6286E795J137a4462d282G367h593j148B487a6378L243A2478C122b3653A5165
1866A2286b4705A414J1661a7835D443J0479o107a0887c838h35j0753c400A4748
1880a8457M851A3055g695o070J566d339j0010f508B689M281a5026A7151F92i90
1895B612J641f903C526M10h480b015I96i92j162m349G514f252J665A299J4464
1910A5763D094i991A490O279a2342e222A5261h739E654L625c84j5315a388c45
1925a3067E339L466E83g120A0015a1699l900I590h517l799m69F99a901l685A3348
1941a25m317C640J0067b578l368H528h967J390F640d312H034N337b822j239m301
1956h362A236g926A4979n576a1579J535J540I455g013A957J297g084k763a08q618
1971h726B950J522a487q058d720J659A1324e652p00A6532F198a2555O002j830
1985h383K2G370B990E58g411L520G894a3200E560L505h569C930J1048a2895B492
2001A1756n831e606C177J4209a0996D56J1041g715L120D044h82p100D300N527
2015I827a9779B856P233a122B40M673g866J071A1669A001L848j051b337K09m301
2030f429A1550d367b087k834F987a371q107k658A278a0938d259A7484a197j1334
2044a2531g43A0054a8579
##PAGE= T1=0.000361
##FIRST=     0,             0,               0,               0
##DATA TABLE= (T2++(R..R)), PROFILE
0@@@@@@@@@@@@@@@@A%%@Ab@bAbAaA@@aBAaAcDeHa0A0a3A5a7B1b4B7c3C6d2D8e2
53E9f4G0g6H4h9I4i7I5h8F9b7l3B54h04D178A654i403B489b969I12M45c823o741
76a0564j003C406A145e87l792p579c897j417j850m892e985F333A682e99C6M899
92D935k390a1992E330b852E728a4642d046e35D20Q449c28I33a2063h74F024g527
109i526B256a062n976a490A268J141d16A5657i61m46A069J570n89g344K232H030
126f587m496c805L21m541F582A742g77p567a468B522f430B985B82R629A426K15
142A641J96a2002I819a1988a133E193j488b472k391e1o245D34f331F240B637M574
158G211c646B101g56m7B28L74g519H208h755A0414I98N561M373c142p798B727
175D721a726q904a577D114j483a946B982P689J259i361K214D824c63j3355J09
190a3609d08n014B069N903l504a802B443a645n368H582e92G311A750f948b560
206aI859A831h937C253R28L801j182G97d172A39R036r64l485A974M150n1L68J3189
224A9630c08l90F568k185a0873L17C622a1172D527K972a0752M801a254n68H661
240a350C114d576k354l611f80m588J824m551c927B50f113b182n610c414j553F456
257g596A560D76a0670f43A3417c545r79l46K399i24B629j060f938J828F104a5759
274D986a77D834c69m714A329h829E256Q226e294A3248C639O686m522J24L103C337
291B389e669F151N061a733l92F414i187d1k500q17A849M350B884a1694Q54A0828
308b0267O554a763A026i722E683k811g955F901d480k869c95D806a1723D69N285
323E754a4422J449D343B050f777q0D40b754D139b890j551A892a163k037A5144
339F380g110D272L865a2042d704F268g417B897d027a565H818e281D946a629D481
355c56C266A29L352D65K018o2I7h975H489K187n002J070B101d296B028n97J97
372A628c941F038j108f89o593E828e681A371J0805a595j8813a207K10r917H614
388A048c581A1580m351A135i364E890Q638D562N149g732a352m942j130C494L056
403F550K849a0058F453P387C861K302J764a0147k493E158b284G558j391J741B214
419f861m46b193k715B015a525j905C675a5154a692G988A536e740N86D388n97L204
435F995B067C72c388C470i962D990A693a1639L641H507b621r839B2511D60c559
451F100a0l611A313Q232C721A402Q101a0287o911e770J01n271E42J4480A624E96
468A1389C492a3589F463j87e307e5A4303C449n43A438a0258L755k740M564A2469
484A596b129q979L971m628e420H467A682N323c590n643A221N195e28p243D308
500h7A0277J124l784a1221J536H83h388C470f13q33l897D840ka0765E087J7569
516B2656f521n425A6353k911a9567H43R593a2279b039A1000c104p451F978N959
530A2937d654A0252l921k736a00A2195f545c059C855b217n009A0814j504b1668
545g645C865H61a602E102i548J450c344C162d643J865H742b572F799A206K172
560C378L98E68L772c389a248l443A4947l033A493Q543n85f785A016J1911c985
576a0622a003l372p004C60O696h440d031A4210a974A0427M292E422a7236A4640
591E673e610o264A0485B294h50n59l383j2114a586B316e092c19G525e234q539
606a3773D894a919J2l096a09j5948E087a778E158B367a955I867l067g89H848b515
623f054j0584C124o98G81J3675M254d490a472H464B902a0433A7722C391a5666
638i37A3434b460l429F861a42B786R008j809a0829A8257n215b4008D202R314i176
654A190J9089a1155n290I29L234d249p476e413m486K237A1581B309g656D069A388
670e977f43H564a0440A841b67k044L08A434f21B935N981A750M541k605a519L87
686a132D660c654B034M07M1g438I703C350a3227A1699b023j271J234A4240a6071
702A301J1900h306L204I751B306a6524b28D224b0473E75J6235a1204i37G040f930
718a4228A403K141h310H038k837a1058D38R694C076g641c94A071h398B003C9K480
734B519e07A0217A218e643F197J267c512j0354g82m231A0773d823C081P962H96
750A0073f291B466g401A834i27A376N735j968a3892B920N952l699d856B302j027
765A275a476H167e821r778H085L469c672k532A9324b857l758J35l569l681D018
781A456d002a081A472i254J10B0287C12c137G231B580a4739I695B858i647a358
797D935A421h459D923i376n75D772j123e78o141a28H917h321K689H46a1288A0832
814a518E673d290C42f448h52l882J521C910A51J4190D646j417a80l786D052a1043
831F56J3766I72b998D089Q356g685H057P8e844C477i94j914B901M265h649k67
847h916E771c726k721H663B329b438j290D407i521J876F670j536e102E747P00
862F447e316q699A2379a263l911B3343H269a0172F046K466e366B579J3874o517
876I936D703Q769g994j798K985m31m65c368C507j044M021f871e51j1261q197H44
893A0587e026A24R785g376j0869I45c71r029I160M740f405P48G984h589j2590
908b1179A6797G019a8371F646R194b1851P503A5301a3790M247A8702l849a9716
922B847J374a6202g338A8559C1f838A277P684a9595B040J0104c485I057J8194
936B7251j0278a0246a249C444a2036L666A9273I008d533E28h86o030O28C974D36
952a1572A4649K129a0324a984B274C01b8637A3374D819a0209A1012J4299a7240
966i744A6746A694c631A0081o16a4049a185A8872a9387l990B3894B544a4550H074
981A0084b6147i974A1513A190b206B9770C265i445G783B186O7a6698A1826D466
996a2567A0877n110p28k238O532d324l876H55J2301F245J120K455i095p20i07
1012A3319i769A6360G328d796k801D75M087i129K795H696a1854m203F731j90h851
1028A550K0017a3777M924A1630b392l270A8919B566a4145A0359b648j3606f658
1042B0043i092j2787A7511F580a8035A5847p599a2223d779B425a4184l01I805
1056A845g088A7109o655A666a5571K188C432A156g241D847d104l56A698d872B873
1072a260H283C893a0265L512L221j4224n22A5514i614c925A6895C091a0875J50
1086a0725A2939b0478A195J9461A533g81B1312a1257p723C657d48k5549d981B4170
1101a3263d827A7710g967r852G068J1653a7167H223j261a1722n005A2145D98a3462
1116A5205Q4h497A1437J3962B226a984A89c025I637m620J681i845D216g45r217
1131i962c201A105k24f901b660n293A7276d189a223A4863F34g44l939F871c696
1147e963B0170a4720j888A5852A236M202J0104B268a2412N636A3993i065k651
1160a1716D901e171m204I867a6407b383B3559h628j1341A5644a646a32j4632G544
1175i035j672A1212C476b555I757B124a1311d020h27r428E995N648c716k0740
1189b4456a267p28p070d274o37M03E696d194C852a3103b060A448O412J115A415
1205g061A70b216B802a615G636J64J040C453d709C923a0460j734a709H558A397
1221E622J2069e549n965a568q12m499A0337a175n041A2276m661g668j7771I281
1236C984a0990H0J7509a6309D133j726f796k313G132a632n010B6721B975a6615
1251d966A4352D79J3575o244d853G98P944b334l905D568k225c321m134F763h56
1267h557K712K775C661K193M303K534c99n725C660e794J219G308d350D200J975
1282F175F7i193o587A1627J332h012B2168H235g412b884A5490i768r446I20b090
1298a2573E363K21a5779e431I670O39c737A7925q591a7041D621J3722g800I633
1313I140a5033D539c494a234j1036A2030A527h011A1889A575b351q421E139a67
1328i411C606b169k386D12O672C232f835a149l135n793A682a0512c981F569J44
1343F713A836a409m842H95K796h82j867A0245d999o95A3435A031a7531A5663b29
1359a4023D196K0070a2670e759A1407a3445a858A2056k226a517F83b903j2455
1372a5358e01j955D817D77N53N697b661A521P706d398a917C362a0684N159F8i85
1389A033i166D481L840f31K05A582L227d186B204j018f825A481a683A383O031
1404G414a0713A293n71e737A4331a1735A825J6784e169p134c107J250p066A3641
1419G818a0854J375I751i143L974C741P211e275I411C601a4034E530J0615a0288
1434f867H814J161d873A5176a378n81l869I943M21F05J330b866r772K601C839
1450F21e291E357j924N808h725A1996B992C39J932K286A973b154G413b85n787
1465f072B063M478g448A239R083b524j754H668I23b1587d570A9391a3448H54K3553
1480B4407d165p223a064j91r958I335l431e247a656D923a510l405d49D852h051
1496a57H929b664m94H232a6540f651B499E65h181A3729A297a606p040K824H362
1512B154f586B17c735p0B887J278c70D846G9L065i463A45Q304a5552O593H789
1529C0e769A1026J918a6247C666J560a5394K174A4838a1172l284H871a777r063
1543a0840F395P030a1887A689J3129d411j08H996l446g955G140j599a2781H002
1558C904g259C010Q298n402a4862I9D3e274B097P236c559j604H605J613k433A344
1575F629b544A021Q320A31J248a2849H891M314a210F020o83c753l13F727B02g731
1592a02H27N297a953l80l199J254A2335e471o99A4672B764a2419C234M707j618
1607F323A85J5779i194J568A4287E609a3155a752A3185a3772a879A2630A430a5176
1622D350e577j3465A6546A211f527A0938d313l569e4A0031M001a254n683H508
1637a3683B413L825L060l740J0109b145B808N394a8202D605A760c248p93j017
1651e058b08l300J518B429K579L988g93D318P192m023c661l532j33L106a659C655
1668f929A555J4869a4153G065K892i927l920A4850J529a1627E474J3137d816n029
1682i845F301f59j2092G993d863j918A468J3362i998B508J0164h015k091I845
1697a092j4897b895A2032e673a167A5245c637j1750C766L838d7m041H746C037
1712B43M731g287C151j362N950a0031A949a690G998q32A140K102P65K492M793
1727A1292P42c516A144N809i061j069A2006b461j2052h00A722a4035a307j330
1741b637n58l308B0636H988a6347A5761G750a3855d69I4i379E661J8631E08e244
1757H409L221a2915O036j062L087B04J239f590d64A2124h271q435A711J088J602
1772D401c221F04d347J382P83I720b853C068j029a1p921A0800A569d158Q47G114
1789H451A237a4278b316I89d960a010B65a6530e402A4099d171l568A4537b298
1804e325H037K497i361D945M864N5b331A2157d756r986A5261F725a0016d900j992
1819f892m398C761K291e090J791B0281H671D258e378C524O305n50D177n46a5233
1835G036F5N863B404d210a341d88j3278A946c971j1828a279A2316a1105Q35G922
1851A55a1089I14J8448C586A439J0172g300J042B0094H383c681I915N103c611
1866D163O400g201J567H367a0458c411D07b636o346D627b484n704o580A1486a440
1882e682D247E65f376k047G058g566b628H592g352a623M07D33a3373b422G538
1898b760q724F568C04a000r922I27J196J025J658P5Q564i191IQ84K095M666l001
1915D653a1991E160J037d214q631A771a004B957P950l457f510C773J6606a2832
1930i092D94a1101k628H680l70b24E225L651d998l770G953c426m328b324A962
1946i949A0036l430b962A220O802B731b791I006L998g440C806a263q578j00B069
1962E851c298H588A198J4669a1570q82A2543b041F25O569k449d757j68I656e446
1978e098G867A391K348j699b24m164D359L650f982D311N803g215B454Q936A531
1994C360p73b883A836h900B753J854a4413b981A939a5938A4054F527a1104B442
2009h15m581A1194C314I45a5459J973f311K041A041L96P13f737a211J2r326I86
2026D20O45a1500a680D02M986B070e340C015a308H201B745a037m1H826a2765b396
2043b878F5f489b701A2760
##PAGE= T1=0.000361
##FIRST=     0,             0,               0,               0
##DATA TABLE= (T2++(I..I)), PROFILE
0@@@@@@@@@@@@@@@@a@@@@AaAcBaBcEeGgA0a0A3a4A7b0B1b6B9c3C8d2D8e5F1f9
49G7h6I3a03A14a27A41a56A72a89B08b28B52b78C05c34C61c71B82L756L763d253
71c230O73H385a550e67j879I181f824C868j268N56c178j672D801a3541c257A0881
88A768h98A1648a446m132b749a036j896A0046C093O516f504b713f46p547E825
104a4003D509A225M391M066i566A346N163d944b006C047G31c501a079l306E23
120B993d550G171k274K608B929c327l611e45j118D337a402k028C184q33R04a602
137h750B065h733j115A2030C85i569g18D597r35K146a342o880a919F676A82L343
153C525f025b514l073K781D691g314F734h753c622k204n521N410C163f571J063
168e508C229j190c401G901k763e923b195l228J90G559A305O788b104l17D847g157
185A897R665C6N009a934j237D981D66L03e018E170L530J148a116D928J584a0290
202a2617C68M27i075A0763D500f334B706J288e687j1285E020O617f572a713O14
217a099k336G621l364c847D889N014a637A735i872G294K781f993I009C962b153
233B866a1033F17b521g56n514a541I251a142E696A180K595n05d365m335P57b748
250e207I88g338I92P400c191p585c669A2312e708j591b315h19o275b044F066g44
267B862N812b427R74I520D718c072C292e711A2499e625K707j2035b823C756R683
282A3439a0414M247F294k415a847k424D153c272Ig269K848d79m669A415J770a5492
299B794a4696f533E487j7b1307D082N005a142n21A1267D860d787j241l532k405
314a1965a78G180C419K759j288f059m34k650c180Q62l14F831i119h69p125L914
330d080E806A644b0j2492a678G685f036B610b395m502l096F467O500a2046I97
346h338D068J793F01f466do215H539l440a4167D253E24R410i17D783N538c774
363i941M062a934j17B675Q090b813A1469a5205m395c257j24q052c541A1158A339
379d188C826O302b87G213b078n105L278m853o428c265A3793D842a8867A4014C406
395e877I909m933e4C295J2240D78K701J03h967h87C147N650a1097E423L55k382
411C396Q869C773j010a652F347c235q140F267A588i976F390e129J612G58g420
427B748a612B173a0387A1460f928a002G448N468D997J1364A689h030j057H71h684
443b0218H54J7043c84G5J0153a4173c342A764h028E683P239A238e601a481C674
459a0410o412A0652h608L418B121a963j157C693c765n020A935E25a108j1112E435
475D087a6903E694c916C116J538e003J67b257E535K036e786A214M865J82A46O695
491F841j477g316D642b720m099B737M089a598n327D395c42l278J1D501Q584f114
508B721a286j8286A881b16q571D96J8728E173i855A9734b557j4119f922I996g927
524a735H011f740j6472A0504D313a0545j130B3136c362q20H780g046j2258C557
539A6469a5904A5311p450e456C211P559g777L453D877j549a3389D251B53R171
553I424i434D696j518L107J697b586H73M852B36a2633G60a000l013A5287f786
569H036e088K373f77D377j314a0767A8127o742i130A304J4545e202j419G803g487
585a4634H818o53h364F266P763d980B801K0518A591a1543A1316l17d284l381A3438
601g704g19A0593A24GN503O5a501C360J702b78k547L74A870b610m643j0183i57
619e891m928G316L052D67Q22J339i820C668H16e564m945F891b826j2267D019d078
636i903E383R224a8571b263B1574a40j4143A5900B62a7128a025A1183a9249C547
651A3239a638r615G143j327a9678E223k582a6683P498A0696c539D819B233j072
665A161a3890b733E70d206K018A5646G552c11H58a751r003d744E119b253k376
680d629l850D174A61f637F845L837h788B072E76g295B625L446a550l185A2534
696A511b2755C083L158a3714B258M09D37d429A5589F15b3650c037A2773a0639
711e735C0567d904p951H852k790b0265A951Q513a6444F335J1278d247q558G535
726C933b211A813L165d875n698F288a6787d170A0736c15B894K304B177b804F58
742C688K588B808O465j896I07J342Kj013b0139Q460I198a175m293A3704E313a6734
759A102L608b98j0962A0810g299p675H59A69a4345a730A0844k133a0174c378A958
775e885I660B651h115D630J06i529F750N269e423C19Q086j143a0096b651H973
791h434B93o3d888C137a449I297a4874n01H217d496A1358a161p574b372C396a1231
808c188C783K825h004E090P688f930J184F1h879b18p704r50C366J1407g217C967
825A4755g055H470K222a5210a066A4953c275D73J3056l736a0367H314b61q427
839h688gA786A12h830A1285b191j0881B858b337j1434A1173m081a8552g729E226
855E838a0917B3400b838j0260C151M974a1215b048G538O392a3358a252B9b0258
870C218P411e828K460C184J1913n618a8618b589n311j321A4270b874j262A3304
885G916D32h214B833a42n381D586O564B142f772A0969A497a4384A6426C234i778
901b090A8456a3886o553A3542a0582M575A1296Q050a8697a067A8413a1202j6014
914b7216F866b655j0370A2616a484j2501c428A2100g279j425A8114e010l142E181
929d238j5864f656A5334e712O67A8994h0j6891e332B141a3108L649D340C09e215
945d79n501M09A06M921h353M99B167P432a5133P325A2701a644j0562A7966N753
960B3719b4468f50B0029c740j5838A9903B511b0433B647J8754a6693N665A2038
974a4044j0583B3454c0k7331A2933N247a7118o536A7209f821c077A3465F138a9033
989e017E773e226o12H505a114n280B478J3939a1060D936M662d624I16J9544G916
1005C107l9N851a1849c149A0487c73A018a1061A2451e564q675G950J012B395K731
1020E126Q321b622q868A6367c170j3846a029A5823a3847e587I736C194h826b492
[truncated: 22,809,190 more chars]
