# Supplementary material for: NMR data of a Grubbs 2nd generation catalyst p-cresolate derivative
Source: Data Brief. 2020 Dec 8;34:106634. doi: 10.1016/j.dib.2020.106634 (PMC7744701; doi:10.1016/j.dib.2020.106634)
Supplement: Supplementary file 1 [file mmc1.zip › NMR raw data/NMR raw data_dx format/HSQC_compound3.dx]

##TITLE=GII-phenoxide catalyst , HSQC, CDCl3, 14/06/2019
##JCAMPDX= 6.0         $$ Bruker NMR compound JCAMP-DX V2.0
##DATA TYPE= LINK
##BLOCKS=   2
##TITLE=GII-phenoxide catalyst , HSQC, CDCl3, 14/06/2019
##JCAMPDX= 6.0         $$ Bruker NMR JCAMP-DX V2.0
##DATA TYPE= nD NMR FID
##DATA CLASS= NTUPLES
##NUM DIM= 2
##ORIGIN= Bruker BioSpin GmbH
##OWNER= nmr
$$ 1.83.2.2.2.1 TOPSPIN		Version 3.2
$$ 2020-11-02 11:18:46.422 +0200  nmr@CZC1203073
$$ Compression mode = diff/dup
##.OBSERVE FREQUENCY= 600.2860028
##.OBSERVE NUCLEUS= ^1H
##.DELAY= (6.5, 6.5)
##.ACQUISITION MODE= SIMULTANEOUS (DQD)
##.ACQUISITION SCHEME= Echo-Antiecho
##.AVERAGES= 8
##.DIGITISER RES= 22
##SPECTROMETER/DATA SYSTEM= spect
##.PULSE SEQUENCE= hsqcedetgp
##.SOLVENT NAME= CDCl3
##.SHIFT REFERENCE= INTERNAL, CDCl3, 1, 9.01432
##AUDIT TRAIL= $$ (NUMBER, WHEN, WHO, WHERE, PROCESS, VERSION, WHAT)
$$ ##TITLE= Audit trail, TOPSPIN		Version 3.2
$$ ##JCAMPDX= 5.01
$$ ##ORIGIN= Bruker BioSpin GmbH
$$ ##OWNER= nmr
$$ $$ Z:\Data\IPC2019/Rudi/68/audita.txt
$$ ##AUDIT TRAIL=  $$ (NUMBER, WHEN, WHO, WHERE, PROCESS, VERSION, WHAT)
(   1,<2019-06-14 19:21:27.033 +0200>,<nmr>,<CZC1203073>,<go>,<TOPSPIN 3.2>,
      <created by zg
	started at 2019-06-14 17:32:40.406 +0200,
	POWCHK disabled, PULCHK disabled,
       configuration hash MD5:
       4C B2 51 CF BF C7 56 87 40 4A A5 6E 64 86 05 F4
       data hash MD5: 2K * 512
       4F A1 58 F0 C8 9B F1 C1 94 DA D8 41 DF 1D 8D E1>)
$$ ##END=
$$ 
$$ $$ hash MD5
$$ $$ B4 2F 05 6E A1 77 E9 7F 19 10 18 F9 6D 92 C0 ED
##$RELAX= 
##$BRUKER FILE EXP=cpdprg2
$$ 1 pcpd*0.339:0
$$   pcpd*0.613:180
$$   pcpd*2.864:0
$$   pcpd*2.981:180
$$   pcpd*0.770:0
$$   pcpd*0.691:180
$$   pcpd*0.944:0
$$   pcpd*1.020:180
$$   pcpd*1.494:0
$$   pcpd*2.846:180
$$   pcpd*0.738:0
$$   pcpd*0.510:180
$$   pcpd*0.283:0
$$   pcpd*0.808:180
$$   pcpd*1.328:0
$$   pcpd*1.536:180
$$   pcpd*2.871:0
$$   pcpd*0.721:180
$$   pcpd*0.788 :0
$$   pcpd*0.858:180
$$   pcpd*1.091:0
$$   pcpd*1.484:180
$$   pcpd*2.843:0
$$   pcpd*0.729:180
$$   pcpd*0.593:0
$$   pcpd*0.339:0
$$   pcpd*0.613:180
$$   pcpd*2.864:0
$$   pcpd*2.981:180
$$   pcpd*0.770:0
$$   pcpd*0.691:180
$$   pcpd*0.944:0
$$   pcpd*1.020:180
$$   pcpd*1.494:0
$$   pcpd*2.846:180
$$   pcpd*0.738:0
$$   pcpd*0.510:180
$$   pcpd*0.283:0
$$   pcpd*0.808:180
$$   pcpd*1.328:0
$$   pcpd*1.536:180
$$   pcpd*2.871:0
$$   pcpd*0.721:180
$$   pcpd*0.788 :0
$$   pcpd*0.858:180
$$   pcpd*1.091:0
$$   pcpd*1.484:180
$$   pcpd*2.843:0
$$   pcpd*0.729:180
$$   pcpd*0.593:0
$$   pcpd*0.339:180
$$   pcpd*0.613:0
$$   pcpd*2.864:180
$$   pcpd*2.981:0
$$   pcpd*0.770:180
$$   pcpd*0.691:0
$$   pcpd*0.944:180
$$   pcpd*1.020:0
$$   pcpd*1.494:180
$$   pcpd*2.846:0
$$   pcpd*0.738:180
$$   pcpd*0.510:0
$$   pcpd*0.283:180
$$   pcpd*0.808:0
$$   pcpd*1.328:180
$$   pcpd*1.536:0
$$   pcpd*2.871:180
$$   pcpd*0.721:0
$$   pcpd*0.788:180
$$   pcpd*0.858:0
$$   pcpd*1.091:180
$$   pcpd*1.484:0
$$   pcpd*2.843:180
$$   pcpd*0.729:0
$$   pcpd*0.593:180
$$   pcpd*0.339:180
$$   pcpd*0.613:0
$$   pcpd*2.864:180
$$   pcpd*2.981:0
$$   pcpd*0.770:180
$$   pcpd*0.691:0
$$   pcpd*0.944:180
$$   pcpd*1.020:0
$$   pcpd*1.494:180
$$   pcpd*2.846:0
$$   pcpd*0.738:180
$$   pcpd*0.510:0
$$   pcpd*0.283:180
$$   pcpd*0.808:0
$$   pcpd*1.328:180
$$   pcpd*1.536:0
$$   pcpd*2.871:180
$$   pcpd*0.721:0
$$   pcpd*0.788:180
$$   pcpd*0.858:0
$$   pcpd*1.091:180
$$   pcpd*1.484:0
$$   pcpd*2.843:180
$$   pcpd*0.729:0
$$   pcpd*0.593:180
$$   jump to 1
##$RELAX= 
##$BRUKER FILE EXP=format.temp
$$ EDIT_PAR COMMAND FILE
$$ 
$$ DI_MODE         LONG
$$ ED_ENTRY        ACQU
$$ ORDER           FILE
$$ 
$$ 
$$ HEADER		"F2 - Acquisition Parameters"
$$ T_NAME		Date_
$$ 		TYPE	R64
$$ 		CLASS	ACQU
$$ 		SUBRANGE 0.0 50000000
$$ 		REL	"Date_=itodate(DATE)"
$$ 		INV_REL	"DATE=datetoi(Date_,DATE)"
$$ 		FORMAT	"%14.0f"
$$ 		TEXT	" "
$$ END
$$ T_NAME		Time
$$ 		TYPE	R32
$$ 		CLASS	ACQU
$$ 		SUBRANGE 0.0 1000000
$$ 		REL	"Time=itotime(DATE)"
$$ 		INV_REL	"DATE=timetoi(Time,DATE)"
$$ 		FORMAT	"%14.2f"
$$ 		TEXT	" "
$$ END
$$ NAME		INSTRUM
$$ 		TEXT	" "
$$ END
$$ NAME		PROBHD
$$ 		FORMAT	"%14.14s"
$$ 		TEXT	" "
$$ END
$$ NAME		PULPROG
$$ 		TEXT	" "
$$ END
$$ NAME		TD
$$ 		TEXT	" "
$$ END
$$ NAME		SOLVENT
$$ 		TEXT	" "
$$ END
$$ NAME		NS
$$ 		TEXT	" "
$$ END
$$ NAME		DS
$$ 		TEXT	" "
$$ END
$$ T_NAME		SWH
$$ 		TYPE	R32
$$ 		CLASS	ACQU
$$ 		SUBRANGE 0.0 1e8
$$ 		REL	"SWH=SW*SFO1"
$$ 		INV_REL "SW=SWH/SFO1"
$$ 		UNIT	"Hz"
$$ 		FORMAT	"%14.3f Hz"
$$ 		TEXT	" "
$$ END
$$ T_NAME          FIDRES
$$                 TYPE    R32
$$                 CLASS   ACQU
$$                 SUBRANGE 0.0 100000
$$                 REL     "FIDRES=SW*SFO1/TD"
$$                 INV_REL "TD = nextpow(SW*SFO1/FIDRES)"
$$ 		UNIT	"Hz"
$$ 		FORMAT	"%14.6f Hz"
$$ 		TEXT	" "
$$ END
$$ T_NAME          AQ
$$ 		TYPE	R32
$$ 		CLASS	ACQU
$$ 		SUBRANGE 0.0 1000
$$ 		REL	"AQ=aqcalc(SW,SFO1,TD,DIGTYP)"
$$ 		INV_REL	"TD=tdcalc(SW,SFO1,1.0e6*AQ,DIGTYP)"
$$ 		UNIT	"sec"
$$ 		FORMAT	"%14.7f sec"
$$ 		TEXT	" "
$$ END
$$ NAME		RG
$$ 		TEXT	" "
$$ END
$$ T_NAME          DW
$$ 		TYPE	R32
$$ 		CLASS	ACQU
$$ 		SUBRANGE 0.0 1000000
$$ 		REL	"DW=1/(2*SW*SFO1)"
$$ 		INV_REL	"SW=1000000/(2*(0.005+DW)*SFO1)"
$$ 		UNIT	"usec"
$$ 		FORMAT	"%14.3lf usec"
$$ 		TEXT	" "
$$ END
$$ NAME		DE
$$ 		FORMAT	"%14.2f usec"
$$ 		TEXT	" "
$$ END
$$ NAME		TE
$$ 		FORMAT	"%14.1f K"
$$ 		TEXT	" "
$$ END
$$ T_NAME		CNST2
$$ 		TYPE	R32
$$ 		CLASS	ACQU
$$ 		SUBRANGE -1e38 1e38
$$ 		REL	"CNST2=CNST[2]"
$$ 		INV_REL	"CNST[2]=CNST2"
$$ 		FORMAT	"%14.7f"
$$ 		TEXT	" "
$$ END
$$ T_NAME		D0
$$ 		TYPE	R32
$$ 		CLASS	ACQU
$$ 		SUBRANGE 0.0 1e38
$$ 		REL	"D0=D[0]"
$$ 		INV_REL	"D[0]=D0"
$$ 		UNIT	"sec"
$$ 		FORMAT	"%14.8f sec"
$$ 		TEXT	" "
$$ END
$$ T_NAME		D1
$$ 		TYPE	R32
$$ 		CLASS	ACQU
$$ 		SUBRANGE 0.0 1e38
$$ 		REL	"D1=D[1]"
$$ 		INV_REL	"D[1]=D1"
$$ 		UNIT	"sec"
$$ 		FORMAT	"%14.8f sec"
$$ 		TEXT	" "
$$ END
$$ T_NAME		D4
$$ 		TYPE	R32
$$ 		CLASS	ACQU
$$ 		SUBRANGE 0.0 1e38
$$ 		REL	"D4=D[4]"
$$ 		INV_REL	"D[4]=D4"
$$ 		UNIT	"sec"
$$ 		FORMAT	"%14.8f sec"
$$ 		TEXT	" "
$$ END
$$ T_NAME		D11
$$ 		TYPE	R32
$$ 		CLASS	ACQU
$$ 		SUBRANGE 0.0 1e38
$$ 		REL	"D11=D[11]"
$$ 		INV_REL	"D[11]=D11"
$$ 		UNIT	"sec"
$$ 		FORMAT	"%14.8f sec"
$$ 		TEXT	" "
$$ END
$$ T_NAME		D13
$$ 		TYPE	R32
$$ 		CLASS	ACQU
$$ 		SUBRANGE 0.0 1e38
$$ 		REL	"D13=D[13]"
$$ 		INV_REL	"D[13]=D13"
$$ 		UNIT	"sec"
$$ 		FORMAT	"%14.8f sec"
$$ 		TEXT	" "
$$ END
$$ T_NAME		D16
$$ 		TYPE	R32
$$ 		CLASS	ACQU
$$ 		SUBRANGE 0.0 1e38
$$ 		REL	"D16=D[16]"
$$ 		INV_REL	"D[16]=D16"
$$ 		UNIT	"sec"
$$ 		FORMAT	"%14.8f sec"
$$ 		TEXT	" "
$$ END
$$ T_NAME		D21
$$ 		TYPE	R32
$$ 		CLASS	ACQU
$$ 		SUBRANGE 0.0 1e38
$$ 		REL	"D21=D[21]"
$$ 		INV_REL	"D[21]=D21"
$$ 		UNIT	"sec"
$$ 		FORMAT	"%14.8f sec"
$$ 		TEXT	" "
$$ END
$$ T_NAME		IN0
$$ 		TYPE	R32
$$ 		CLASS	ACQU
$$ 		SUBRANGE 0.0 1e38
$$ 		REL	"IN0=IN[0]"
$$ 		INV_REL	"IN[0]=IN0"
$$ 		UNIT	"sec"
$$ 		FORMAT	"%14.8f sec"
$$ 		TEXT	" "
$$ END
$$ NAME		ZGOPTNS
$$ 		TEXT	" "
$$ END
$$ HEADER		"======== CHANNEL f1 ========"
$$ NAME		SFO1
$$ 		FORMAT	"%14.7f MHz"
$$ 		TEXT	" "
$$ END
$$ NAME		NUC1
$$ 		NONEDIT
$$ 		TEXT	" "
$$ END
$$ T_NAME		P1
$$ 		TYPE	R32
$$ 		CLASS	ACQU
$$ 		SUBRANGE 0.0 1.0e10
$$ 		REL	"P1=P[1]"
$$ 		INV_REL	"P[1]=P1"
$$ 		UNIT	"usec"
$$ 		FORMAT	"%14.2f usec"
$$ 		TEXT	" "
$$ END
$$ T_NAME		P2
$$ 		TYPE	R32
$$ 		CLASS	ACQU
$$ 		SUBRANGE 0.0 1.0e10
$$ 		REL	"P2=P[2]"
$$ 		INV_REL	"P[2]=P2"
$$ 		UNIT	"usec"
$$ 		FORMAT	"%14.2f usec"
$$ 		TEXT	" "
$$ END
$$ T_NAME		P28
$$ 		TYPE	R32
$$ 		CLASS	ACQU
$$ 		SUBRANGE 0.0 1.0e10
$$ 		REL	"P28=P[28]"
$$ 		INV_REL	"P[28]=P28"
$$ 		UNIT	"usec"
$$ 		FORMAT	"%14.2f usec"
$$ 		TEXT	" "
$$ END
$$ T_NAME		PLW1
$$ 		TYPE	R32
$$ 		CLASS	ACQU
$$ 		SUBRANGE 0 63.2
$$ 		REL	"PLW1=PLW[1]"
$$ 		INV_REL	"PLW[1]=PLW1"
$$ 		UNIT	"W"
$$ 		FORMAT	"%14.8f W"
$$ 		TEXT	"power PLW1 "
$$ END
$$ HEADER		"======== CHANNEL f2 ========"
$$ NAME		SFO2
$$ 		FORMAT	"%14.7f MHz"
$$ 		TEXT	" "
$$ END
$$ NAME		NUC2
$$ 		NONEDIT
$$ 		TEXT	" "
$$ END
$$ NAME		CPDPRG[2]
$$ 		TEXT	" "
$$ END
$$ T_NAME		P3
$$ 		TYPE	R32
$$ 		CLASS	ACQU
$$ 		SUBRANGE 0.0 1.0e10
$$ 		REL	"P3=P[3]"
$$ 		INV_REL	"P[3]=P3"
$$ 		UNIT	"usec"
$$ 		FORMAT	"%14.2f usec"
$$ 		TEXT	" "
$$ END
$$ T_NAME		P4
$$ 		TYPE	R32
$$ 		CLASS	ACQU
$$ 		SUBRANGE 0.0 1.0e10
$$ 		REL	"P4=P[4]"
$$ 		INV_REL	"P[4]=P4"
$$ 		UNIT	"usec"
$$ 		FORMAT	"%14.2f usec"
$$ 		TEXT	" "
$$ END
$$ T_NAME		PCPD2
$$ 		TYPE	R32
$$ 		CLASS	ACQU
$$ 		SUBRANGE 0 1e38
$$ 		REL	"PCPD2=PCPD[2]"
$$ 		INV_REL	"PCPD[2]=PCPD2"
$$ 		UNIT	"usec"
$$ 		FORMAT	"%14.2f usec"
$$ 		TEXT	" "
$$ END
$$ T_NAME		PLW2
$$ 		TYPE	R32
$$ 		CLASS	ACQU
$$ 		SUBRANGE 0 378
$$ 		REL	"PLW2=PLW[2]"
$$ 		INV_REL	"PLW[2]=PLW2"
$$ 		UNIT	"W"
$$ 		FORMAT	"%14.8f W"
$$ 		TEXT	"power PLW2 "
$$ END
$$ T_NAME		PLW12
$$ 		TYPE	R32
$$ 		CLASS	ACQU
$$ 		SUBRANGE 0 378
$$ 		REL	"PLW12=PLW[12]"
$$ 		INV_REL	"PLW[12]=PLW12"
$$ 		UNIT	"W"
$$ 		FORMAT	"%14.8f W"
$$ 		TEXT	"power PLW12 "
$$ END
$$ HEADER		"====== GRADIENT CHANNEL ====="
$$ NAME		GPNAM[1]
$$ 		TEXT	" "
$$ END
$$ NAME		GPNAM[2]
$$ 		TEXT	" "
$$ END
$$ T_NAME		GPZ1
$$ 		TYPE	R32
$$ 		CLASS	ACQU
$$ 		SUBRANGE -100.0 100.0
$$ 		REL	"GPZ1=GPZ[1]"
$$ 		INV_REL	"GPZ[1]=GPZ1"
$$ 		UNIT	"%"
$$ 		FORMAT	"%14.2f %"
$$ 		TEXT	" "
$$ END
$$ T_NAME		GPZ2
$$ 		TYPE	R32
$$ 		CLASS	ACQU
$$ 		SUBRANGE -100.0 100.0
$$ 		REL	"GPZ2=GPZ[2]"
$$ 		INV_REL	"GPZ[2]=GPZ2"
$$ 		UNIT	"%"
$$ 		FORMAT	"%14.2f %"
$$ 		TEXT	" "
$$ END
$$ T_NAME		P16
$$ 		TYPE	R32
$$ 		CLASS	ACQU
$$ 		SUBRANGE 0.0 1.0e10
$$ 		REL	"P16=P[16]"
$$ 		INV_REL	"P[16]=P16"
$$ 		UNIT	"usec"
$$ 		FORMAT	"%14.2f usec"
$$ 		TEXT	" "
$$ END
##$RELAX= 
##$BRUKER FILE EXP=scon2
$$ ##TITLE= Parameter file, TOPSPIN		Version 3.2
$$ ##JCAMPDX= 5.0
$$ ##DATATYPE= Parameter Values
$$ ##NPOINTS= 1	$$ modification sequence number
$$ ##ORIGIN= Bruker BioSpin GmbH
$$ ##OWNER= nmr
$$ $$ 2019-06-14 17:32:39.504 +0200  nmr@CZC1203073
$$ $$ Z:\Data\IPC2019/Rudi/68/scon2
$$ $$ process C:\Bruker\TopSpin3.2.7\prog\mod\go.exe
$$ ##$BLKTR= (0..19)
3 3 3 3 3 3 3 3 3 3 3 3 3 3 3 3 3 3 3 3
$$ ##$DE1= 4.5
$$ ##$DEADC= 0.5
$$ ##$DEPA= 4.5
$$ ##$DERX= 1.5
$$ ##$FILCOR= 0
$$ ##$GRADCHAN= 0
$$ ##$GRADPRE= (0..1)
10 10
$$ ##$HD_BLKTR= (0..19)
1 1 1 1 1 1 1 1 1 1 1 1 1 1 1 1 1 1 1 1
$$ ##$HD_DE1= 5
$$ ##$HD_DEADC= 0
$$ ##$HD_DEPA= 2.5
$$ ##$HD_DERX= 0
$$ ##END=
##$RELAX= 
##$BRUKER FILE EXP=pulseprogram
$$ # 1 "C:/Bruker/TopSpin3.2.7/exp/stan/nmr/lists/pp/hsqcedetgp"
$$ ;hsqcedetgp
$$ ;avance-version (12/01/11)
$$ ;HSQC
$$ ;2D H-1/X correlation via double inept transfer
$$ ;phase sensitive using Echo/Antiecho-TPPI gradient selection
$$ ;with decoupling during acquisition
$$ ;using trim pulses in inept transfer
$$ ;with multiplicity editing during selection step
$$ ;
$$ ;W. Willker, D. Leibfritz, R. Kerssebaum & W. Bermel, Magn. Reson.
$$ ;   Chem. 31, 287-292 (1993)
$$ ;
$$ ;$CLASS=HighRes
$$ ;$DIM=2D
$$ ;$TYPE=
$$ ;$SUBTYPE=
$$ ;$COMMENT=
$$ 
$$ 
$$ # 1 "C:/Bruker/TopSpin3.2.7/exp/stan/nmr/lists/pp/Avance.incl" 1
$$ ;Avance2.incl
$$ ;   for TCU3
$$ ;
$$ ;avance-version (13/06/17)
$$ ;
$$ ;$CLASS=HighRes Incl
$$ ;$COMMENT=
$$ # 145 "C:/Bruker/TopSpin3.2.7/exp/stan/nmr/lists/pp/Avance.incl"
$$ ;$Id: Avance2.incl,v 1.23.8.3 2013/08/30 09:44:49 ber Exp $
$$ # 20 "C:/Bruker/TopSpin3.2.7/exp/stan/nmr/lists/pp/hsqcedetgp" 2
$$ 
$$ # 1 "C:/Bruker/TopSpin3.2.7/exp/stan/nmr/lists/pp/Grad.incl" 1
$$ ;Grad2.incl  -  include file for Gradient Spectroscopy
$$ ;   for TCU3
$$ ;
$$ ;avance-version (07/01/17)
$$ ;
$$ ;$CLASS=HighRes Incl
$$ ;$COMMENT=
$$ 
$$ # 27 "C:/Bruker/TopSpin3.2.7/exp/stan/nmr/lists/pp/Grad.incl"
$$ define list<gradient> EA=<EA>
$$ 
$$ 
$$ # 31 "C:/Bruker/TopSpin3.2.7/exp/stan/nmr/lists/pp/Grad.incl"
$$ ;$Id: Grad2.incl,v 1.13.8.1 2012/01/31 17:56:17 ber Exp $
$$ # 21 "C:/Bruker/TopSpin3.2.7/exp/stan/nmr/lists/pp/hsqcedetgp" 2
$$ 
$$ # 1 "C:/Bruker/TopSpin3.2.7/exp/stan/nmr/lists/pp/Delay.incl" 1
$$ ;Delay.incl  -  include file for commonly used delays
$$ ;
$$ ;version (13/08/07)
$$ ;
$$ ;$CLASS=HighRes Incl
$$ ;$COMMENT=
$$ 
$$ # 9 "C:/Bruker/TopSpin3.2.7/exp/stan/nmr/lists/pp/Delay.incl"
$$ ;general delays
$$ 
$$ define delay DELTA
$$ define delay DELTA1
$$ define delay DELTA2
$$ define delay DELTA3
$$ define delay DELTA4
$$ define delay DELTA5
$$ define delay DELTA6
$$ define delay DELTA7
$$ define delay DELTA8
$$ define delay DELTA9
$$ define delay DELTA10
$$ define delay DELTA11
$$ define delay DELTA12
$$ define delay DELTA13
$$ define delay DELTA14
$$ define delay DELTA15
$$ define delay DELTA16
$$ 
$$ define delay TAU
$$ define delay TAU1
$$ define delay TAU2
$$ define delay TAU3
$$ define delay TAU4
$$ define delay TAU5
$$ define delay TAU6
$$ define delay TAU7
$$ define delay TAU8
$$ define delay TAU9
$$ # 40 "C:/Bruker/TopSpin3.2.7/exp/stan/nmr/lists/pp/Delay.incl"
$$ define delay INCR1
$$ define delay INCR2
$$ define delay INCR3
$$ define delay INCR4
$$ define delay INCR5
$$ define delay INCR6
$$ 
$$ 
$$ ;delays for centering pulses
$$ # 50 "C:/Bruker/TopSpin3.2.7/exp/stan/nmr/lists/pp/Delay.incl"
$$ define delay CEN_HN1
$$ define delay CEN_HN2
$$ define delay CEN_HN3
$$ define delay CEN_HC1
$$ define delay CEN_HC2
$$ define delay CEN_HC3
$$ define delay CEN_HC4
$$ define delay CEN_HP1
$$ define delay CEN_HP2
$$ define delay CEN_CN1
$$ define delay CEN_CN2
$$ define delay CEN_CN3
$$ define delay CEN_CN4
$$ define delay CEN_CP1
$$ define delay CEN_CP2
$$ 
$$ 
$$ ;loop counters
$$ # 69 "C:/Bruker/TopSpin3.2.7/exp/stan/nmr/lists/pp/Delay.incl"
$$ define loopcounter COUNTER
$$ define loopcounter SCALEF
$$ define loopcounter FACTOR1
$$ define loopcounter FACTOR2
$$ define loopcounter FACTOR3
$$ define loopcounter FACTOR4
$$ define loopcounter FACTOR5
$$ define loopcounter FACTOR6
$$ 
$$ 
$$ # 80 "C:/Bruker/TopSpin3.2.7/exp/stan/nmr/lists/pp/Delay.incl"
$$ ;$Id: Delay.incl,v 1.13.8.2 2013/08/30 09:44:49 ber Exp $
$$ # 22 "C:/Bruker/TopSpin3.2.7/exp/stan/nmr/lists/pp/hsqcedetgp" 2
$$ 
$$ 
$$ # 25 "C:/Bruker/TopSpin3.2.7/exp/stan/nmr/lists/pp/hsqcedetgp"
$$ "p2=p1*2"
$$ "p4=p3*2"
$$ "d4=1s/(cnst2*4)"
$$ "d11=30m"
$$ "d13=4u"
$$ 
$$ 
$$ # 37 "C:/Bruker/TopSpin3.2.7/exp/stan/nmr/lists/pp/hsqcedetgp"
$$ "d0=3u"
$$ 
$$ "in0=inf1/2"
$$ 
$$ # 42 "C:/Bruker/TopSpin3.2.7/exp/stan/nmr/lists/pp/hsqcedetgp"
$$ "DELTA1=d4-p16-d13-4u"
$$ 
$$ 
$$ # 47 "C:/Bruker/TopSpin3.2.7/exp/stan/nmr/lists/pp/hsqcedetgp"
$$ "DELTA=d21-p16-d16-p2-d0*2"
$$ 
$$ 
$$ # 1 "mc_line 51 file C:/Bruker/TopSpin3.2.7/exp/stan/nmr/lists/pp/hsqcedetgp exp. def. part of mc cmd. before ze"
$$ define delay MCWRK
$$ define delay MCREST
$$ define delay d0orig
$$ "d0orig=d0"
$$ define loopcounter t1loop
$$ "t1loop=0"
$$ define loopcounter ph1loop
$$ "ph1loop=0"
$$ define loopcounter ST1CNT
$$ "ST1CNT = td1 / 2"
$$ "MCREST = d1 - d1"
$$ "MCWRK = 0.076923*d1"
$$ 
$$     dccorr
$$ # 51 "C:/Bruker/TopSpin3.2.7/exp/stan/nmr/lists/pp/hsqcedetgp"
$$ # 51 "C:/Bruker/TopSpin3.2.7/exp/stan/nmr/lists/pp/hsqcedetgp"
$$ 1 ze
$$ # 1 "mc_line 51 file C:/Bruker/TopSpin3.2.7/exp/stan/nmr/lists/pp/hsqcedetgp exp. def. of mc cmd. after ze"
$$       "d0=d0orig + t1loop * in0 "
$$       "phval3 = (t1loop * 180)%360"
$$       MCWRK ip3 + phval3
$$       "phval6 = (t1loop * 180)%360"
$$       MCWRK ip6 + phval6
$$       "phval31 = (t1loop * 180)%360"
$$       MCWRK ip31 + phval31
$$       MCWRK
$$       "phval0 = ph1loop * 1"
$$       MCWRK setgrad EA
$$ # 52 "C:/Bruker/TopSpin3.2.7/exp/stan/nmr/lists/pp/hsqcedetgp"
$$   d11 pl12:f2
$$ # 1 "mc_line 53 file C:/Bruker/TopSpin3.2.7/exp/stan/nmr/lists/pp/hsqcedetgp exp. start label for mc cmd."
$$ 2 MCWRK  * 6 do:f2
$$ LBLF1, MCWRK  * 6
$$ LBLST1, MCWRK 
$$   MCREST
$$ # 54 "C:/Bruker/TopSpin3.2.7/exp/stan/nmr/lists/pp/hsqcedetgp"
$$ 3 (p1 ph1)
$$   d4 pl2:f2
$$   (center (p2 ph1) (p4 ph6):f2 )
$$   d4 setnmr3|0 setnmr0|34|32|33 ctrlgrad 0
$$   p28 ph1
$$   d13
$$   (p1 ph2) (p3 ph3):f2
$$   d0 
$$ 
$$ 
$$ # 66 "C:/Bruker/TopSpin3.2.7/exp/stan/nmr/lists/pp/hsqcedetgp"
$$   (p2 ph5)
$$ 
$$ 
$$   d0
$$   p16:gp1*EA
$$   d16
$$   DELTA
$$   (center (p2 ph1) (p4 ph4):f2 )
$$   d21
$$   (ralign (p1 ph1) (p3 ph4):f2 )
$$   d4
$$   (center (p2 ph1) (p4 ph1):f2 )
$$   d13
$$   p16:gp2
$$   DELTA1 pl12:f2
$$   4u setnmr3^0 setnmr0^34^32^33 ctrlgrad 7
$$   go=2 ph31 cpd2:f2
$$ # 1 "mc_line 83 file C:/Bruker/TopSpin3.2.7/exp/stan/nmr/lists/pp/hsqcedetgp exp. mc cmd. in line"
$$   MCWRK  do:f2 wr #0 if #0 zd 
$$ 
$$   "ph1loop+=1"
$$       "d0=d0orig + t1loop * in0 "
$$       "phval3 = (t1loop * 180)%360"
$$       MCWRK ip3 + phval3
$$       "phval6 = (t1loop * 180)%360"
$$       MCWRK ip6 + phval6
$$       "phval31 = (t1loop * 180)%360"
$$       MCWRK ip31 + phval31
$$       MCWRK
$$       "phval0 = ph1loop * 1"
$$       MCWRK setgrad EA
$$   lo to LBLF1 times 2
$$   MCWRK 
$$ 
$$   "t1loop+=1"
$$       "d0=d0orig + t1loop * in0 "
$$       "phval3 = (t1loop * 180)%360"
$$       MCWRK ip3 + phval3
$$       "phval6 = (t1loop * 180)%360"
$$       MCWRK ip6 + phval6
$$       "phval31 = (t1loop * 180)%360"
$$       MCWRK ip31 + phval31
$$       MCWRK
$$       "phval0 = ph1loop * 1"
$$       MCWRK setgrad EA
$$   lo to LBLST1 times ST1CNT
$$   MCWRK 
$$   "t1loop=0"
$$   "ph1loop=0"
$$   MCWRK
$$ # 85 "C:/Bruker/TopSpin3.2.7/exp/stan/nmr/lists/pp/hsqcedetgp"
$$ exit
$$    
$$ # 88 "C:/Bruker/TopSpin3.2.7/exp/stan/nmr/lists/pp/hsqcedetgp"
$$ ph1=0 
$$ ph2=1
$$ ph3=0 2
$$ ph4=0 0 0 0 2 2 2 2
$$ ph5=0 0 2 2
$$ ph6=0
$$ ph31=2 0 2 0 0 2 0 2
$$   
$$ 
$$ ;pl1 : f1 channel - power level for pulse (default)
$$ ;pl2 : f2 channel - power level for pulse (default)
$$ ;pl3 : f3 channel - power level for pulse (default)
$$ ;pl12: f2 channel - power level for CPD/BB decoupling
$$ ;p1 : f1 channel -  90 degree high power pulse
$$ ;p2 : f1 channel - 180 degree high power pulse
$$ ;p3 : f2 channel -  90 degree high power pulse
$$ ;p4 : f2 channel - 180 degree high power pulse
$$ ;p16: homospoil/gradient pulse
$$ ;p22: f3 channel - 180 degree high power pulse
$$ ;p28: f1 channel - trim pulse
$$ ;d0 : incremented delay (2D)                  [3 usec]
$$ ;d1 : relaxation delay; 1-5 * T1
$$ ;d4 : 1/(4J)XH
$$ ;d11: delay for disk I/O                             [30 msec]
$$ ;d13: short delay                                    [4 usec]
$$ ;d16: delay for homospoil/gradient recovery
$$ ;d21: set d21 according to multiplicity selection
$$ ;        1/(2J(XH))  XH, XH3 positive, XH2 negative
$$ ;cnst2: = J(XH)
$$ ;inf1: 1/SW(X) = 2 * DW(X)
$$ ;in0: 1/(2 * SW(X)) = DW(X)
$$ ;nd0: 2
$$ ;ns: 1 * n
$$ ;ds: >= 16
$$ ;td1: number of experiments
$$ ;FnMODE: echo-antiecho
$$ ;cpd2: decoupling according to sequence defined by cpdprg2
$$ ;pcpd2: f2 channel - 90 degree pulse for decoupling sequence
$$ 
$$ # 128 "C:/Bruker/TopSpin3.2.7/exp/stan/nmr/lists/pp/hsqcedetgp"
$$ ;use gradient ratio:	gp 1 : gp 2
$$ ;			  80 : 20.1     for C-13
$$ ;			  80 :  8.1     for N-15
$$ 
$$ ;for z-only gradients:
$$ ;gpz1: 80%
$$ ;gpz2: 20.1% for C-13, 8.1% for N-15
$$ 
$$ ;use gradient files:   
$$ ;gpnam1: SMSQ10.100
$$ ;gpnam2: SMSQ10.100
$$ # 141 "C:/Bruker/TopSpin3.2.7/exp/stan/nmr/lists/pp/hsqcedetgp"
$$                                           ;preprocessor-flags-start
$$ ;LABEL_CN: for C-13 and N-15 labeled samples start experiment with 
$$ ;             option -DLABEL_CN (eda: ZGOPTNS)
$$                                           ;preprocessor-flags-end
$$ 
$$ 
$$ # 148 "C:/Bruker/TopSpin3.2.7/exp/stan/nmr/lists/pp/hsqcedetgp"
$$ ;$Id: hsqcedetgp,v 1.5.8.1 2012/01/31 17:56:32 ber Exp $
##$RELAX= 
##$BRUKER FILE EXP=uxnmr.par
$$ ##TITLE= Parameter file, TOPSPIN		Version 3.2
$$ ##JCAMPDX= 5.0
$$ ##DATATYPE= Parameter Values
$$ ##NPOINTS= 175	$$ modification sequence number
$$ ##ORIGIN= Bruker BioSpin GmbH
$$ ##OWNER= nmrsu
$$ $$ 2018-01-24 12:37:40.901 +0200  nmr@CZC1203073
$$ $$ C:/Bruker/TopSpin3.2.7/conf/instr/spect/uxnmr.par
$$ $$ process C:\Bruker\TopSpin3.2.7\prog\mod\hconfserver.exe
$$ ##$ACB= 1
$$ ##$ACBTAT= (0..23)
0 88 72 88 50 0 0 0 0 0 0 0 0 0 0 0 0 0 0 0 0 0 0 0
$$ ##$ACBTBA= (0..23)
0 40 30 90 0 0 0 0 0 0 0 0 0 0 0 0 0 0 0 0 0 0 0 0
$$ ##$ACBTBLK= (0..23)
0 0 0 0 0 0 0 0 0 0 0 0 0 0 0 0 0 0 0 0 0 0 0 0
$$ ##$ACBTCTL= (0..23)
0 1 1 1 0 0 0 0 0 0 0 0 0 0 0 0 0 0 0 0 0 0 0 0
$$ ##$ACBTDI= (0..23)
0 70 70 72 73 0 0 0 0 0 0 0 0 0 0 0 0 0 0 0 0 0 0 0
$$ ##$ACBTDM= (0..23)
0 10 25 10 0 0 0 0 0 0 0 0 0 0 0 0 0 0 0 0 0 0 0 0
$$ ##$ACBTFHI= (0..23)
0 243 600 365 0 0 0 0 0 0 0 0 0 0 0 0 0 0 0 0 0 0 0 0
$$ ##$ACBTFL= (0..23)
0 249 250 249 8 0 0 0 0 0 0 0 0 0 0 0 0 0 0 0 0 0 0 0
$$ ##$ACBTFLO= (0..23)
0 6 180 6 0 0 0 0 0 0 0 0 0 0 0 0 0 0 0 0 0 0 0 0
$$ ##$ACBTINP= (0..23)
0 1 2 3 4 0 0 0 0 0 0 0 0 0 0 0 0 0 0 0 0 0 0 0
$$ ##$ACBTOUT= (0..23)
0 2 1 1 0 0 0 0 0 0 0 0 0 0 0 0 0 0 0 0 0 0 0 0
$$ ##$ACBTPO= (0..23)
0 300000 100000 300000 20000 0 0 0 0 0 0 0 0 0 0 0 0 0 0 0 0 0 0 0
$$ ##$ACBTPW= (0..23)
0 1000 1000 1000 0 0 0 0 0 0 0 0 0 0 0 0 0 0 0 0 0 0 0 0
$$ ##$ACBTSB= (0..23)
0 0 0 0 0 0 0 0 0 0 0 0 0 0 0 0 0 0 0 0 0 0 0 0
$$ ##$ACBTSDT= (0..23)
0 0 0 0 0 0 0 0 0 0 0 0 0 0 0 0 0 0 0 0 0 0 0 0
$$ ##$ACBTY= <tty20>
$$ ##$AMPDFLT= no
$$ ##$AQSBDCH= (0..95)
0 0 0 0 0 0 0 0 255 255 255 255 255 255 255 255 255 255 255 255 255 255
255 255 255 255 255 255 255 255 255 255 255 255 255 255 255 255 255 255
255 255 255 255 255 255 255 255 255 255 255 255 255 255 255 255 255 255
255 255 255 255 255 255 255 255 255 255 255 255 255 255 255 255 255 255
255 255 255 255 255 255 255 255 255 255 255 255 255 255 255 255 255 255
255 255
$$ ##$AQSBDHW= (0..95)
2 1 4 4 4 0 0 0 255 255 255 255 255 255 255 255 255 255 255 255 255 255
255 255 255 255 255 255 255 255 255 255 255 255 255 255 255 255 255 255
255 255 255 255 255 255 255 255 255 255 255 255 255 255 255 255 255 255
255 255 255 255 255 255 255 255 255 255 255 255 255 255 255 255 255 255
255 255 255 255 255 255 255 255 255 255 255 255 255 255 255 255 255 255
255 255
$$ ##$AQSBDID= (0..95)
82 88 83 83 83 89 80 66 255 255 255 255 255 255 255 255 255 255 255 255
255 255 255 255 255 255 255 255 255 255 255 255 255 255 255 255 255 255
255 255 255 255 255 255 255 255 255 255 255 255 255 255 255 255 255 255
255 255 255 255 255 255 255 255 255 255 255 255 255 255 255 255 255 255
255 255 255 255 255 255 255 255 255 255 255 255 255 255 255 255 255 255
255 255 255 255
$$ ##$AQSBDNO= (0..95)
1 1 1 2 3 1 1 1 255 255 255 255 255 255 255 255 255 255 255 255 255 255
255 255 255 255 255 255 255 255 255 255 255 255 255 255 255 255 255 255
255 255 255 255 255 255 255 255 255 255 255 255 255 255 255 255 255 255
255 255 255 255 255 255 255 255 255 255 255 255 255 255 255 255 255 255
255 255 255 255 255 255 255 255 255 255 255 255 255 255 255 255 255 255
255 255
$$ ##$AQSBDSL= (0..95)
2 3 4 5 6 8 21 25 255 255 255 255 255 255 255 255 255 255 255 255 255 255
255 255 255 255 255 255 255 255 255 255 255 255 255 255 255 255 255 255
255 255 255 255 255 255 255 255 255 255 255 255 255 255 255 255 255 255
255 255 255 255 255 255 255 255 255 255 255 255 255 255 255 255 255 255
255 255 255 255 255 255 255 255 255 255 255 255 255 255 255 255 255 255
255 255
$$ ##$AQSBDTY= (0..95)
66 192 24 24 24 4 10 7 255 255 255 255 255 255 255 255 255 255 255 255
255 255 255 255 255 255 255 255 255 255 255 255 255 255 255 255 255 255
255 255 255 255 255 255 255 255 255 255 255 255 255 255 255 255 255 255
255 255 255 255 255 255 255 255 255 255 255 255 255 255 255 255 255 255
255 255 255 255 255 255 255 255 255 255 255 255 255 255 255 255 255 255
255 255 255 255
$$ ##$AQSBUAD= (0..95)
16 52 36 37 38 60 33 32 255 255 255 255 255 255 255 255 255 255 255 255
255 255 255 255 255 255 255 255 255 255 255 255 255 255 255 255 255 255
255 255 255 255 255 255 255 255 255 255 255 255 255 255 255 255 255 255
255 255 255 255 255 255 255 255 255 255 255 255 255 255 255 255 255 255
255 255 255 255 255 255 255 255 255 255 255 255 255 255 255 255 255 255
255 255 255 255
$$ ##$AQSECL= (0..95)
1 0 4 4 4 1 2 255 255 255 255 255 255 255 255 255 255 255 255 255 255 255
255 255 255 255 255 255 255 255 255 255 255 255 255 255 255 255 255 255
255 255 255 255 255 255 255 255 255 255 255 255 255 255 255 255 255 255
255 255 255 255 255 255 255 255 255 255 255 255 255 255 255 255 255 255
255 255 255 255 255 255 255 255 255 255 255 255 255 255 255 255 255 255
255 255
$$ ##$AQSECLS= (0..95)
1 4 0 0 0 0 0 255 255 255 255 255 255 255 255 255 255 255 255 255 255 255
255 255 255 255 255 255 255 255 255 255 255 255 255 255 255 255 255 255
255 255 255 255 255 255 255 255 255 255 255 255 255 255 255 255 255 255
255 255 255 255 255 255 255 255 255 255 255 255 255 255 255 255 255 255
255 255 255 255 255 255 255 255 255 255 255 255 255 255 255 255 255 255
255 255
$$ ##$AQSETH1= <no>
$$ ##$AQSETH2= <no>
$$ ##$AQSSPLT= no
$$ ##$ATT19F= (0..1)
0 0
$$ ##$ATT1H= (0..1)
0 0
$$ ##$ATT3H= (0..1)
0 0
$$ ##$ATTX= (0..1)
0 0
$$ ##$ATTY= (0..1)
0 0
$$ ##$ATTZ= (0..1)
0 0
$$ ##$BACSAIR= yes
$$ ##$BACSCAP= 0
$$ ##$BACSDEL= 10
$$ ##$BACSFCM= no
$$ ##$BACSOPT= <>
$$ ##$BACSTY= <no>
$$ ##$BARPTY= <no>
$$ ##$BFREQ= 600.28
$$ ##$BGAETH1= <no>
$$ ##$BGAETH2= <no>
$$ ##$BGAETH3= <no>
$$ ##$BGAETH4= <no>
$$ ##$BGAETH5= <no>
$$ ##$BGAETH6= <no>
$$ ##$BGAETH7= <no>
$$ ##$BGAETH8= <no>
$$ ##$BIRDS= yes
$$ ##$BMPC= 0
$$ ##$BMPCTY= <no>
$$ ##$BPSUTY= <no>
$$ ##$BSMS= 1
$$ ##$BSMS19FLock= yes
$$ ##$BSMSETH= <no>
$$ ##$BSMSTY= <tty02>
$$ ##$BgaChMap= (0..7)
15 15 15 15 15 15 15 15
$$ ##$BgaChShimMap= (0..7)
0 0 0 0 0 0 0 0
$$ ##$Bla01Eth= <no>
$$ ##$Bla01Nam= <BLAXH 300/100>
$$ ##$Bla01PN= <W1345062>
$$ ##$Bla01SN= <24>
$$ ##$Bla02Eth= <no>
$$ ##$Bla02Nam= <BLAX 300>
$$ ##$Bla02PN= <W1345069>
$$ ##$Bla02SN= <750>
$$ ##$Bla03Eth= <no>
$$ ##$Bla03Nam= <BSMS 2HTX>
$$ ##$Bla03PN= <>
$$ ##$Bla03SN= <>
$$ ##$Bla04Eth= <no>
$$ ##$Bla04Nam= <>
$$ ##$Bla04PN= <>
$$ ##$Bla04SN= <>
$$ ##$Bla05Eth= <no>
$$ ##$Bla05Nam= <>
$$ ##$Bla05PN= <>
$$ ##$Bla05SN= <>
$$ ##$Bla06Eth= <no>
$$ ##$Bla06Nam= <>
$$ ##$Bla06PN= <>
$$ ##$Bla06SN= <>
$$ ##$Bla07Eth= <no>
$$ ##$Bla07Nam= <>
$$ ##$Bla07PN= <>
$$ ##$Bla07SN= <>
$$ ##$Bla08Eth= <no>
$$ ##$Bla08Nam= <>
$$ ##$Bla08PN= <>
$$ ##$Bla08SN= <>
$$ ##$CFASMOD= (0..7)
1 1 1 1 1 1 1 1
$$ ##$CFASMUL= (0..7)
1 1 1 1 1 1 1 1
$$ ##$CNFTXDR= (0..7)
6 6 6 0 0 0 0 0
$$ ##$COMDIG2= 0
$$ ##$CPDBTY= <no>
$$ ##$CRCOTY= <no>
$$ ##$CSW1= (0..31)
0 0 0 0 0 0 0 0 0 0 0 0 0 0 0 0 0 0 0 0 0 0 0 0 0 0 0 0 0 0 0 0
$$ ##$CSW2= (0..31)
0 0 0 0 0 0 0 0 0 0 0 0 0 0 0 0 0 0 0 0 0 0 0 0 0 0 0 0 0 0 0 0
$$ ##$CSWNUM= (0..7)
0 0 0 0 0 0 0 0
$$ ##$Ctb1Eth= <no>
$$ ##$DATSTAT= no
$$ ##$DIGI140= (0..7)
0 0 0 0 0 0 0 0
$$ ##$DIGIB12= (0..7)
0 0 0 0 0 0 0 0
$$ ##$DIGIB16= (0..7)
0 0 0 0 0 0 0 0
$$ ##$DIGIFA= (0..7)
0 0 0 0 0 0 0 0
$$ ##$DIGIHA= (0..7)
0 0 0 0 0 0 0 0
$$ ##$DIGIHAF= (0..7)
0 0 0 0 0 0 0 0
$$ ##$DIGIHRD= (0..7)
0 0 0 0 0 0 0 0
$$ ##$DIGIIA= (0..7)
0 0 0 0 0 0 0 0
$$ ##$DIGIO16= (0..7)
0 0 0 0 0 0 0 0
$$ ##$DIGISA= (0..7)
0 0 0 0 0 0 0 0
$$ ##$DIGISAF= (0..7)
0 0 0 0 0 0 0 0
$$ ##$DIGISL= (0..7)
0 0 0 0 0 0 0 0
$$ ##$DIGITYI= (0..7)
0 0 0 0 0 0 0 0
$$ ##$DIGITYP= (0..7)
0 0 0 0 0 0 0 0
$$ ##$DIGITZ= 0
$$ ##$DPPFAC= 1
$$ ##$DRMSETH= <no>
$$ ##$DRU= yes
$$ ##$DRUETH01= <149.236.99.89>
$$ ##$DRUETH02= <no>
$$ ##$DRUETH03= <no>
$$ ##$DRUETH04= <no>
$$ ##$DRUETH05= <no>
$$ ##$DRUETH06= <no>
$$ ##$DRUETH07= <no>
$$ ##$DRUETH08= <no>
$$ ##$DRUETH09= <no>
$$ ##$DRUETH10= <no>
$$ ##$DRUETH11= <no>
$$ ##$DRUETH12= <no>
$$ ##$DRUETH13= <no>
$$ ##$DRUETH14= <no>
$$ ##$DRUETH15= <no>
$$ ##$DRUETH16= <no>
$$ ##$DRUETH17= <no>
$$ ##$DRUETH18= <no>
$$ ##$DRUETH19= <no>
$$ ##$DRUETH20= <no>
$$ ##$DRUETH21= <no>
$$ ##$DRUETH22= <no>
$$ ##$DRUETH23= <no>
$$ ##$DRUETH24= <no>
$$ ##$DRUETH25= <no>
$$ ##$DRUETH26= <no>
$$ ##$DRUETH27= <no>
$$ ##$DRUETH28= <no>
$$ ##$DRUETH29= <no>
$$ ##$DRUETH30= <no>
$$ ##$DRUETH31= <no>
$$ ##$DRUETH32= <no>
$$ ##$Description= <Avance-AV 600>
$$ ##$DppType= 0
$$ ##$FCUMEM= (0..7)
2093056 2093056 2093056 2093056 0 0 0 0
$$ ##$FCUPAL= (0..7)
260 260 260 260 0 0 0 0
$$ ##$FGSVTY= <no>
$$ ##$FQMIX= 0
$$ ##$FUNCMOD= <>
$$ ##$GCUTYPE= 2
$$ ##$GCUTYPE2= 0
$$ ##$GPREDEL= 0
$$ ##$GPSCUTY= <no>
$$ ##$GRADRES= 0
$$ ##$GTUTY= <no>
$$ ##$GradAmpGain= (0..1)
0 0
$$ ##$GradAmpMaxCurX= (0..1)
0 0
$$ ##$GradAmpMaxCurY= (0..1)
0 0
$$ ##$GradAmpMaxCurZ= (0..1)
10 0
$$ ##$GradAmpType= (0..1)
2 0
$$ ##$HDIETH1= <no>
$$ ##$HDIETH2= <no>
$$ ##$HDIETH3= <no>
$$ ##$HDIETH4= <no>
$$ ##$HFAC= 3
$$ ##$HPCU= 0
$$ ##$HPCUTY= <no>
$$ ##$HPTXLP= (0..3)
-1 -1 -1 -1
$$ ##$HPTXPI= (0..3)
0 0 0 0
$$ ##$HPTXPO= (0..3)
0 0 0 0
$$ ##$HPTXTY= (0..3)
0 0 0 0
$$ ##$IF451= 0
$$ ##$IFREQ= 1
$$ ##$INTFPR= 0
$$ ##$IPSOETH= <>
$$ ##$LOCKCONF= <>
$$ ##$LOCKTY= <tty04>
$$ ##$LOCSWID= 0
$$ ##$LOCSWIF= 0
$$ ##$LVDSSPLITETH1= <no>
$$ ##$LVDSSPLITETH2= <no>
$$ ##$LVDSSPLITETH3= <no>
$$ ##$LVDSSPLITETH4= <no>
$$ ##$Location= <>
$$ ##$M2FAC= 0
$$ ##$MAS= 0
$$ ##$MASETIME= 10
$$ ##$MASITIME= 10
$$ ##$MASTY= <no>
$$ ##$MAS_CT= 0
$$ ##$MAS_SG= 0
$$ ##$MAS_TO= 0
$$ ##$MEMPRM= 0
$$ ##$MHFAC= 0
$$ ##$MXFAC= 0
$$ ##$NAMPD1= <1H LNA>
$$ ##$NAMPD10= <>
$$ ##$NAMPD11= <>
$$ ##$NAMPD12= <>
$$ ##$NAMPD13= <>
$$ ##$NAMPD14= <>
$$ ##$NAMPD15= <>
$$ ##$NAMPD16= <>
$$ ##$NAMPD2= <XBB19F 2HS>
$$ ##$NAMPD3= <2H>
$$ ##$NAMPD4= <>
$$ ##$NAMPD5= <>
$$ ##$NAMPD6= <>
$$ ##$NAMPD7= <>
$$ ##$NAMPD8= <>
$$ ##$NAMPD9= <>
$$ ##$NFCU= 3
$$ ##$NFRED= 0
$$ ##$NMRCH= 2
$$ ##$NMRMEM= 16384
$$ ##$NPSGU= 0
$$ ##$NRCU= 1
$$ ##$NROUT= 1
$$ ##$NSGU= 3
$$ ##$OrderNo= <>
$$ ##$PAMPF1= (0..15)
75 24 64 96 0 0 0 0 0 0 0 0 0 0 0 0
$$ ##$PAMPF2= (0..15)
0 0 0 0 0 0 0 0 0 0 0 0 0 0 0 0
$$ ##$PAMPF3= (0..15)
0 0 0 0 0 0 0 0 0 0 0 0 0 0 0 0
$$ ##$PAMPF4= (0..15)
0 0 0 0 0 0 0 0 0 0 0 0 0 0 0 0
$$ ##$PAMPF5= (0..15)
0 0 0 0 0 0 0 0 0 0 0 0 0 0 0 0
$$ ##$PAMPF6= (0..15)
0 0 0 0 0 0 0 0 0 0 0 0 0 0 0 0
$$ ##$PAMPF7= (0..15)
0 0 0 0 0 0 0 0 0 0 0 0 0 0 0 0
$$ ##$PAMPF8= (0..15)
0 0 0 0 0 0 0 0 0 0 0 0 0 0 0 0
$$ ##$PH4= 0
$$ ##$PHF4TY= <no>
$$ ##$POWCHK= no
$$ ##$PRAMD1= (0..7)
2 0 0 536870912 0 0 0 0
$$ ##$PRAMD10= (0..7)
0 0 0 0 0 0 0 0
$$ ##$PRAMD11= (0..7)
0 0 0 0 0 0 0 0
$$ ##$PRAMD12= (0..7)
0 0 0 0 0 0 0 0
$$ ##$PRAMD13= (0..7)
0 0 0 0 0 0 0 0
$$ ##$PRAMD14= (0..7)
0 0 0 0 0 0 0 0
$$ ##$PRAMD15= (0..7)
0 0 0 0 0 0 0 0
$$ ##$PRAMD16= (0..7)
0 0 0 0 0 0 0 0
$$ ##$PRAMD17= (0..7)
0 0 0 0 0 0 0 0
$$ ##$PRAMD18= (0..7)
0 0 0 0 0 0 0 0
$$ ##$PRAMD19= (0..7)
0 0 0 0 0 0 0 0
$$ ##$PRAMD2= (0..7)
2147483644 2131230719 2147483647 603979775 0 0 0 0
$$ ##$PRAMD20= (0..7)
0 0 0 0 0 0 0 0
$$ ##$PRAMD21= (0..7)
0 0 0 0 0 0 0 0
$$ ##$PRAMD3= (0..7)
0 1048576 0 536870912 0 1048576 0 536870912
$$ ##$PRAMD4= (0..7)
0 0 0 0 0 0 0 0
$$ ##$PRAMD5= (0..7)
0 0 0 0 0 0 0 0
$$ ##$PRAMD6= (0..7)
0 0 0 0 0 0 0 0
$$ ##$PRAMD7= (0..7)
0 0 0 0 0 0 0 0
$$ ##$PRAMD8= (0..7)
0 0 0 0 0 0 0 0
$$ ##$PRAMD9= (0..7)
0 0 0 0 0 0 0 0
$$ ##$PRAMLED= (0..1)
15 15
$$ ##$PRAMP1= <tty10>
$$ ##$PRAMP2= <no>
$$ ##$PRAMP3= <no>
$$ ##$PRAMP4= <no>
$$ ##$PRAMP5= <no>
$$ ##$PRAMP6= <no>
$$ ##$PRAMP7= <no>
$$ ##$PRAMP8= <no>
$$ ##$PRAMPTP= 1
$$ ##$PREPTY= <no>
$$ ##$PREREC= (0..15)
0 0 0 0 0 0 0 0 0 0 0 0 0 0 0 0
$$ ##$PRESHLD= 0
$$ ##$PTS160= -1
$$ ##$PTSA2X= (0..7)
0 0 0 0 0 0 0 0
$$ ##$PTSF2X= (0..7)
0 0 0 0 0 0 0 0
$$ ##$PTSFMX= (0..19)
643.52499 643.52499 643.52499 0 0 0 0 0 0 0 0 0 0 0 0 0 0 0 0 0
$$ ##$PULCHK= no
$$ ##$PramDutyCycPerc= (0..15)
2 2 2 0 0 0 0 0 0 0 0 0 0 0 0 0
$$ ##$PramPeakPowerW= (0..15)
100 500 500 0 0 0 0 0 0 0 0 0 0 0 0 0
$$ ##$PramPulWidthMs= (0..15)
0.02 0.1 0.1 0 0 0 0 0 0 0 0 0 0 0 0 0
$$ ##$PreampMod01PN= <Z003462>
$$ ##$PreampMod01SN= <00394>
$$ ##$PreampMod02PN= <Z003506>
$$ ##$PreampMod02SN= <00417>
$$ ##$PreampMod03PN= <Z003473>
$$ ##$PreampMod03SN= <00395>
$$ ##$PreampMod04PN= <>
$$ ##$PreampMod04SN= <>
$$ ##$PreampMod05PN= <>
$$ ##$PreampMod05SN= <>
$$ ##$PreampMod06PN= <>
$$ ##$PreampMod06SN= <>
$$ ##$PreampMod07PN= <>
$$ ##$PreampMod07SN= <>
$$ ##$PreampMod08PN= <>
$$ ##$PreampMod08SN= <>
$$ ##$PreampMod09PN= <>
$$ ##$PreampMod09SN= <>
$$ ##$PreampMod10PN= <>
$$ ##$PreampMod10SN= <>
$$ ##$PreampMod11PN= <>
$$ ##$PreampMod11SN= <>
$$ ##$PreampMod12PN= <>
$$ ##$PreampMod12SN= <>
$$ ##$PreampMod13PN= <>
$$ ##$PreampMod13SN= <>
$$ ##$PreampMod14PN= <>
$$ ##$PreampMod14SN= <>
$$ ##$PreampMod15PN= <>
$$ ##$PreampMod15SN= <>
$$ ##$PreampMod16PN= <>
$$ ##$PreampMod16SN= <>
$$ ##$PreampModBisDat= (0..15)
20050722 20050719 20050729 0 0 0 0 0 0 0 0 0 0 0 0 0
$$ ##$ProdigyEth= <no>
$$ ##$RCUCDS= (0..7)
0 0 0 0 0 0 0 0
$$ ##$RCUCFS= (0..7)
0 0 0 0 0 0 0 0
$$ ##$RCUCSS= (0..7)
0 0 0 0 0 0 0 0
$$ ##$RCUI2C1= (0..7)
0 0 0 0 0 0 0 0
$$ ##$RCUI2C2= (0..7)
0 0 0 0 0 0 0 0
$$ ##$RCUI2C3= (0..7)
0 0 0 0 0 0 0 0
$$ ##$RCUI2C4= (0..7)
0 0 0 0 0 0 0 0
$$ ##$RCUI2C5= (0..7)
0 0 0 0 0 0 0 0
$$ ##$RCUI2C6= (0..7)
0 0 0 0 0 0 0 0
$$ ##$RCUI2C7= (0..7)
0 0 0 0 0 0 0 0
$$ ##$RCUI2C8= (0..7)
0 0 0 0 0 0 0 0
$$ ##$RDCU= 0
$$ ##$RFSINPUT= (0..1)
0 0
$$ ##$RFSVTY= <no>
$$ ##$RGTYPE= (0..31)
9 0 0 0 0 0 0 0 0 0 0 0 0 0 0 0 0 0 0 0 0 0 0 0 0 0 0 0 0 0 0 0
$$ ##$RG_max= (0..31)
2050 0 0 0 0 0 0 0 0 0 0 0 0 0 0 0 0 0 0 0 0 0 0 0 0 0 0 0 0 0 0 0
$$ ##$RG_min= (0..31)
0.25 0 0 0 0 0 0 0 0 0 0 0 0 0 0 0 0 0 0 0 0 0 0 0 0 0 0 0 0 0 0 0
$$ ##$RG_tab1= (0..255)
0.25 0.28 0.32 0.35 0.4 0.44 0.5 0.56 0.64 0.7 0.8 0.89 1 1.12 1.28 1.4
1.6 1.78 2 2.25 2.56 2.8 3.2 3.56 4 4.5 5 5.6 6.35 7.12 8 9 10 11.3 12.7
14.2 16 18 20.2 22.6 25.4 28.5 32 36 40.3 45.2 50.8 57 64 71.8 80.6 90.5
101 114 128 144 161 181 203 228 256 287 322 362 406 456 512 575 645 724
812 912 1030 1150 1290 1440 1620 1820 2050 -1 -1 -1 -1 -1 -1 -1 -1 -1 -1
-1 -1 -1 -1 -1 -1 -1 -1 -1 -1 -1 -1 -1 -1 -1 -1 -1 -1 -1 -1 -1 -1 -1 -1
-1 -1 -1 -1 -1 -1 -1 -1 -1 -1 -1 -1 -1 -1 -1 -1 -1 -1 -1 -1 -1 -1 -1 -1
-1 -1 -1 -1 -1 -1 -1 -1 -1 -1 -1 -1 -1 -1 -1 -1 -1 -1 -1 -1 -1 -1 -1 -1
-1 -1 -1 -1 -1 -1 -1 -1 -1 -1 -1 -1 -1 -1 -1 -1 -1 -1 -1 -1 -1 -1 -1 -1
-1 -1 -1 -1 -1 -1 -1 -1 -1 -1 -1 -1 -1 -1 -1 -1 -1 -1 -1 -1 -1 -1 -1 -1
-1 -1 -1 -1 -1 -1 -1 -1 -1 -1 -1 -1 -1 -1 -1 -1 -1 -1 -1 -1 -1 -1 -1 -1
-1 -1 -1 -1 -1 -1 -1 -1 -1 -1 -1 -1 -1 -1 -1 -1 -1 -1 -1 -1 -1 -1 -1
$$ ##$RG_tab2= (0..255)
-1 -1 -1 -1 -1 -1 -1 -1 -1 -1 -1 -1 -1 -1 -1 -1 -1 -1 -1 -1 -1 -1 -1 -1
-1 -1 -1 -1 -1 -1 -1 -1 -1 -1 -1 -1 -1 -1 -1 -1 -1 -1 -1 -1 -1 -1 -1 -1
-1 -1 -1 -1 -1 -1 -1 -1 -1 -1 -1 -1 -1 -1 -1 -1 -1 -1 -1 -1 -1 -1 -1 -1
-1 -1 -1 -1 -1 -1 -1 -1 -1 -1 -1 -1 -1 -1 -1 -1 -1 -1 -1 -1 -1 -1 -1 -1
-1 -1 -1 -1 -1 -1 -1 -1 -1 -1 -1 -1 -1 -1 -1 -1 -1 -1 -1 -1 -1 -1 -1 -1
-1 -1 -1 -1 -1 -1 -1 -1 -1 -1 -1 -1 -1 -1 -1 -1 -1 -1 -1 -1 -1 -1 -1 -1
-1 -1 -1 -1 -1 -1 -1 -1 -1 -1 -1 -1 -1 -1 -1 -1 -1 -1 -1 -1 -1 -1 -1 -1
-1 -1 -1 -1 -1 -1 -1 -1 -1 -1 -1 -1 -1 -1 -1 -1 -1 -1 -1 -1 -1 -1 -1 -1
-1 -1 -1 -1 -1 -1 -1 -1 -1 -1 -1 -1 -1 -1 -1 -1 -1 -1 -1 -1 -1 -1 -1 -1
-1 -1 -1 -1 -1 -1 -1 -1 -1 -1 -1 -1 -1 -1 -1 -1 -1 -1 -1 -1 -1 -1 -1 -1
-1 -1 -1 -1 -1 -1 -1 -1 -1 -1 -1 -1 -1 -1 -1 -1
$$ ##$RG_tab3= (0..255)
-1 -1 -1 -1 -1 -1 -1 -1 -1 -1 -1 -1 -1 -1 -1 -1 -1 -1 -1 -1 -1 -1 -1 -1
-1 -1 -1 -1 -1 -1 -1 -1 -1 -1 -1 -1 -1 -1 -1 -1 -1 -1 -1 -1 -1 -1 -1 -1
-1 -1 -1 -1 -1 -1 -1 -1 -1 -1 -1 -1 -1 -1 -1 -1 -1 -1 -1 -1 -1 -1 -1 -1
-1 -1 -1 -1 -1 -1 -1 -1 -1 -1 -1 -1 -1 -1 -1 -1 -1 -1 -1 -1 -1 -1 -1 -1
-1 -1 -1 -1 -1 -1 -1 -1 -1 -1 -1 -1 -1 -1 -1 -1 -1 -1 -1 -1 -1 -1 -1 -1
-1 -1 -1 -1 -1 -1 -1 -1 -1 -1 -1 -1 -1 -1 -1 -1 -1 -1 -1 -1 -1 -1 -1 -1
-1 -1 -1 -1 -1 -1 -1 -1 -1 -1 -1 -1 -1 -1 -1 -1 -1 -1 -1 -1 -1 -1 -1 -1
-1 -1 -1 -1 -1 -1 -1 -1 -1 -1 -1 -1 -1 -1 -1 -1 -1 -1 -1 -1 -1 -1 -1 -1
-1 -1 -1 -1 -1 -1 -1 -1 -1 -1 -1 -1 -1 -1 -1 -1 -1 -1 -1 -1 -1 -1 -1 -1
-1 -1 -1 -1 -1 -1 -1 -1 -1 -1 -1 -1 -1 -1 -1 -1 -1 -1 -1 -1 -1 -1 -1 -1
-1 -1 -1 -1 -1 -1 -1 -1 -1 -1 -1 -1 -1 -1 -1 -1
$$ ##$RG_tab4= (0..255)
-1 -1 -1 -1 -1 -1 -1 -1 -1 -1 -1 -1 -1 -1 -1 -1 -1 -1 -1 -1 -1 -1 -1 -1
-1 -1 -1 -1 -1 -1 -1 -1 -1 -1 -1 -1 -1 -1 -1 -1 -1 -1 -1 -1 -1 -1 -1 -1
-1 -1 -1 -1 -1 -1 -1 -1 -1 -1 -1 -1 -1 -1 -1 -1 -1 -1 -1 -1 -1 -1 -1 -1
-1 -1 -1 -1 -1 -1 -1 -1 -1 -1 -1 -1 -1 -1 -1 -1 -1 -1 -1 -1 -1 -1 -1 -1
-1 -1 -1 -1 -1 -1 -1 -1 -1 -1 -1 -1 -1 -1 -1 -1 -1 -1 -1 -1 -1 -1 -1 -1
-1 -1 -1 -1 -1 -1 -1 -1 -1 -1 -1 -1 -1 -1 -1 -1 -1 -1 -1 -1 -1 -1 -1 -1
-1 -1 -1 -1 -1 -1 -1 -1 -1 -1 -1 -1 -1 -1 -1 -1 -1 -1 -1 -1 -1 -1 -1 -1
-1 -1 -1 -1 -1 -1 -1 -1 -1 -1 -1 -1 -1 -1 -1 -1 -1 -1 -1 -1 -1 -1 -1 -1
-1 -1 -1 -1 -1 -1 -1 -1 -1 -1 -1 -1 -1 -1 -1 -1 -1 -1 -1 -1 -1 -1 -1 -1
-1 -1 -1 -1 -1 -1 -1 -1 -1 -1 -1 -1 -1 -1 -1 -1 -1 -1 -1 -1 -1 -1 -1 -1
-1 -1 -1 -1 -1 -1 -1 -1 -1 -1 -1 -1 -1 -1 -1 -1
$$ ##$RG_tab5= (0..255)
-1 -1 -1 -1 -1 -1 -1 -1 -1 -1 -1 -1 -1 -1 -1 -1 -1 -1 -1 -1 -1 -1 -1 -1
-1 -1 -1 -1 -1 -1 -1 -1 -1 -1 -1 -1 -1 -1 -1 -1 -1 -1 -1 -1 -1 -1 -1 -1
-1 -1 -1 -1 -1 -1 -1 -1 -1 -1 -1 -1 -1 -1 -1 -1 -1 -1 -1 -1 -1 -1 -1 -1
-1 -1 -1 -1 -1 -1 -1 -1 -1 -1 -1 -1 -1 -1 -1 -1 -1 -1 -1 -1 -1 -1 -1 -1
-1 -1 -1 -1 -1 -1 -1 -1 -1 -1 -1 -1 -1 -1 -1 -1 -1 -1 -1 -1 -1 -1 -1 -1
-1 -1 -1 -1 -1 -1 -1 -1 -1 -1 -1 -1 -1 -1 -1 -1 -1 -1 -1 -1 -1 -1 -1 -1
-1 -1 -1 -1 -1 -1 -1 -1 -1 -1 -1 -1 -1 -1 -1 -1 -1 -1 -1 -1 -1 -1 -1 -1
-1 -1 -1 -1 -1 -1 -1 -1 -1 -1 -1 -1 -1 -1 -1 -1 -1 -1 -1 -1 -1 -1 -1 -1
-1 -1 -1 -1 -1 -1 -1 -1 -1 -1 -1 -1 -1 -1 -1 -1 -1 -1 -1 -1 -1 -1 -1 -1
-1 -1 -1 -1 -1 -1 -1 -1 -1 -1 -1 -1 -1 -1 -1 -1 -1 -1 -1 -1 -1 -1 -1 -1
-1 -1 -1 -1 -1 -1 -1 -1 -1 -1 -1 -1 -1 -1 -1 -1
$$ ##$RG_tab6= (0..255)
-1 -1 -1 -1 -1 -1 -1 -1 -1 -1 -1 -1 -1 -1 -1 -1 -1 -1 -1 -1 -1 -1 -1 -1
-1 -1 -1 -1 -1 -1 -1 -1 -1 -1 -1 -1 -1 -1 -1 -1 -1 -1 -1 -1 -1 -1 -1 -1
-1 -1 -1 -1 -1 -1 -1 -1 -1 -1 -1 -1 -1 -1 -1 -1 -1 -1 -1 -1 -1 -1 -1 -1
-1 -1 -1 -1 -1 -1 -1 -1 -1 -1 -1 -1 -1 -1 -1 -1 -1 -1 -1 -1 -1 -1 -1 -1
-1 -1 -1 -1 -1 -1 -1 -1 -1 -1 -1 -1 -1 -1 -1 -1 -1 -1 -1 -1 -1 -1 -1 -1
-1 -1 -1 -1 -1 -1 -1 -1 -1 -1 -1 -1 -1 -1 -1 -1 -1 -1 -1 -1 -1 -1 -1 -1
-1 -1 -1 -1 -1 -1 -1 -1 -1 -1 -1 -1 -1 -1 -1 -1 -1 -1 -1 -1 -1 -1 -1 -1
-1 -1 -1 -1 -1 -1 -1 -1 -1 -1 -1 -1 -1 -1 -1 -1 -1 -1 -1 -1 -1 -1 -1 -1
-1 -1 -1 -1 -1 -1 -1 -1 -1 -1 -1 -1 -1 -1 -1 -1 -1 -1 -1 -1 -1 -1 -1 -1
-1 -1 -1 -1 -1 -1 -1 -1 -1 -1 -1 -1 -1 -1 -1 -1 -1 -1 -1 -1 -1 -1 -1 -1
-1 -1 -1 -1 -1 -1 -1 -1 -1 -1 -1 -1 -1 -1 -1 -1
$$ ##$RG_tab7= (0..255)
-1 -1 -1 -1 -1 -1 -1 -1 -1 -1 -1 -1 -1 -1 -1 -1 -1 -1 -1 -1 -1 -1 -1 -1
-1 -1 -1 -1 -1 -1 -1 -1 -1 -1 -1 -1 -1 -1 -1 -1 -1 -1 -1 -1 -1 -1 -1 -1
-1 -1 -1 -1 -1 -1 -1 -1 -1 -1 -1 -1 -1 -1 -1 -1 -1 -1 -1 -1 -1 -1 -1 -1
-1 -1 -1 -1 -1 -1 -1 -1 -1 -1 -1 -1 -1 -1 -1 -1 -1 -1 -1 -1 -1 -1 -1 -1
-1 -1 -1 -1 -1 -1 -1 -1 -1 -1 -1 -1 -1 -1 -1 -1 -1 -1 -1 -1 -1 -1 -1 -1
-1 -1 -1 -1 -1 -1 -1 -1 -1 -1 -1 -1 -1 -1 -1 -1 -1 -1 -1 -1 -1 -1 -1 -1
-1 -1 -1 -1 -1 -1 -1 -1 -1 -1 -1 -1 -1 -1 -1 -1 -1 -1 -1 -1 -1 -1 -1 -1
-1 -1 -1 -1 -1 -1 -1 -1 -1 -1 -1 -1 -1 -1 -1 -1 -1 -1 -1 -1 -1 -1 -1 -1
-1 -1 -1 -1 -1 -1 -1 -1 -1 -1 -1 -1 -1 -1 -1 -1 -1 -1 -1 -1 -1 -1 -1 -1
-1 -1 -1 -1 -1 -1 -1 -1 -1 -1 -1 -1 -1 -1 -1 -1 -1 -1 -1 -1 -1 -1 -1 -1
-1 -1 -1 -1 -1 -1 -1 -1 -1 -1 -1 -1 -1 -1 -1 -1
$$ ##$RG_tab8= (0..255)
-1 -1 -1 -1 -1 -1 -1 -1 -1 -1 -1 -1 -1 -1 -1 -1 -1 -1 -1 -1 -1 -1 -1 -1
-1 -1 -1 -1 -1 -1 -1 -1 -1 -1 -1 -1 -1 -1 -1 -1 -1 -1 -1 -1 -1 -1 -1 -1
-1 -1 -1 -1 -1 -1 -1 -1 -1 -1 -1 -1 -1 -1 -1 -1 -1 -1 -1 -1 -1 -1 -1 -1
-1 -1 -1 -1 -1 -1 -1 -1 -1 -1 -1 -1 -1 -1 -1 -1 -1 -1 -1 -1 -1 -1 -1 -1
-1 -1 -1 -1 -1 -1 -1 -1 -1 -1 -1 -1 -1 -1 -1 -1 -1 -1 -1 -1 -1 -1 -1 -1
-1 -1 -1 -1 -1 -1 -1 -1 -1 -1 -1 -1 -1 -1 -1 -1 -1 -1 -1 -1 -1 -1 -1 -1
-1 -1 -1 -1 -1 -1 -1 -1 -1 -1 -1 -1 -1 -1 -1 -1 -1 -1 -1 -1 -1 -1 -1 -1
-1 -1 -1 -1 -1 -1 -1 -1 -1 -1 -1 -1 -1 -1 -1 -1 -1 -1 -1 -1 -1 -1 -1 -1
-1 -1 -1 -1 -1 -1 -1 -1 -1 -1 -1 -1 -1 -1 -1 -1 -1 -1 -1 -1 -1 -1 -1 -1
-1 -1 -1 -1 -1 -1 -1 -1 -1 -1 -1 -1 -1 -1 -1 -1 -1 -1 -1 -1 -1 -1 -1 -1
-1 -1 -1 -1 -1 -1 -1 -1 -1 -1 -1 -1 -1 -1 -1 -1
$$ ##$RG_tabA= (0..255)
0.25 0.28 0.32 0.35 0.4 0.44 0.5 0.56 0.64 0.7 0.8 0.89 1 1.12 1.28 1.4
1.6 1.78 2 2.25 2.56 2.8 3.2 3.56 4 4.5 5 5.6 6.35 7.12 8 9 10 11.3 12.7
14.2 16 18 20.2 22.6 25.4 28.5 32 36 40.3 45.2 50.8 57 64 71.8 80.6 90.5
101 114 128 144 161 181 203 228 256 287 322 362 406 456 512 575 645 724
812 912 1030 1150 1290 1440 1620 1820 2050 -1 -1 -1 -1 -1 -1 -1 -1 -1 -1
-1 -1 -1 -1 -1 -1 -1 -1 -1 -1 -1 -1 -1 -1 -1 -1 -1 -1 -1 -1 -1 -1 -1 -1
-1 -1 -1 -1 -1 -1 -1 -1 -1 -1 -1 -1 -1 -1 -1 -1 -1 -1 -1 -1 -1 -1 -1 -1
-1 -1 -1 -1 -1 -1 -1 -1 -1 -1 -1 -1 -1 -1 -1 -1 -1 -1 -1 -1 -1 -1 -1 -1
-1 -1 -1 -1 -1 -1 -1 -1 -1 -1 -1 -1 -1 -1 -1 -1 -1 -1 -1 -1 -1 -1 -1 -1
-1 -1 -1 -1 -1 -1 -1 -1 -1 -1 -1 -1 -1 -1 -1 -1 -1 -1 -1 -1 -1 -1 -1 -1
-1 -1 -1 -1 -1 -1 -1 -1 -1 -1 -1 -1 -1 -1 -1 -1 -1 -1 -1 -1 -1 -1 -1 -1
-1 -1 -1 -1 -1 -1 -1 -1 -1 -1 -1 -1 -1 -1 -1 -1 -1 -1 -1 -1 -1 -1 -1
$$ ##$ROUT14= (0..7)
0 0 0 0 0 0 0 0
$$ ##$ROUTER= 2
$$ ##$RX22TY= <no>
$$ ##$RXFMAX= (0..7)
647.5 -1 -1 -1 -1 -1 -1 -1
$$ ##$RXFMIN= (0..7)
5 -1 -1 -1 -1 -1 -1 -1
$$ ##$RXINTLV= (0..7)
0 0 0 0 0 0 0 0
$$ ##$RXMSTY= <no>
$$ ##$SCMTY= <no>
$$ ##$SGUC1= (0..15)
0 0 0 0 0 0 0 0 0 0 0 0 0 0 0 0
$$ ##$SGUC2= (0..15)
0 0 0 0 0 0 0 0 0 0 0 0 0 0 0 0
$$ ##$SLCBCONF= <H_>
$$ ##$SPECTR= 5
$$ ##$SY2FLAG= 0
$$ ##$SYNCTRIG= 0
$$ ##$SamChgEth= (0..3)
<no> <no> <no> <no>
$$ ##$Sgu1PowerLevels= (0..7)
0 0 0 0 0 0 0 0
$$ ##$Sgu2PowerLevels= (0..7)
0 0 0 0 0 0 0 0
$$ ##$Sgu3PowerLevels= (0..7)
0 0 0 0 0 0 0 0
$$ ##$Sgu4PowerLevels= (0..7)
0 0 0 0 0 0 0 0
$$ ##$Sgu5PowerLevels= (0..7)
0 0 0 0 0 0 0 0
$$ ##$Sgu6PowerLevels= (0..7)
0 0 0 0 0 0 0 0
$$ ##$Sgu7PowerLevels= (0..7)
0 0 0 0 0 0 0 0
$$ ##$Sgu8PowerLevels= (0..7)
0 0 0 0 0 0 0 0
$$ ##$SguType= 1
$$ ##$ShimPowMaxUA= (0..63)
130000 130000 130000 130000 130000 130000 130000 130000 130000 130000 130000
130000 130000 130000 130000 130000 130000 130000 130000 130000 130000 130000
130000 130000 130000 130000 130000 130000 130000 130000 130000 130000 130000
130000 130000 130000 130000 130000 130000 0 0 0 0 0 0 0 0 0 0 0 0 0 0 0
0 0 0 0 0 0 0 0 0 0
$$ ##$ShimPowMaxUC= (0..63)
131072 131072 131072 131072 131072 131072 131072 131072 131072 131072 131072
131072 131072 131072 131072 131072 131072 131072 131072 131072 131072 131072
131072 131072 131072 131072 131072 131072 131072 131072 131072 131072 131072
131072 131072 131072 131072 131072 131072 0 0 0 0 0 0 0 0 0 0 0 0 0 0 0
0 0 0 0 0 0 0 0 0 0
$$ ##$ShimPowMaxUG= (0..63)
524287 524287 524287 524287 524287 524287 524287 524287 524287 524287 524287
524287 524287 524287 524287 524287 524287 524287 524287 524287 524287 524287
524287 524287 524287 524287 524287 524287 524287 524287 524287 524287 524287
524287 524287 524287 524287 524287 524287 524287 0 0 0 0 0 0 0 0 0 0 0
0 0 0 0 0 0 0 0 0 0 0 0 0
$$ ##$ShimPowRcbType= 2
$$ ##$ShimPowRes= (0..63)
1 1 1 1 1 1 1 1 1 1 1 1 1 4 4 4 4 4 4 4 4 4 4 4 4 4 4 4 4 4 4 4 4 4 4 4
4 4 4 0 0 0 0 0 0 0 0 0 0 0 0 0 0 0 0 0 0 0 0 0 0 0 0 0
$$ ##$ShimPowRng0= (0..63)
0.016 0.11 0.526 0.526 0.526 0.526 0.526 0.526 0.526 0.526 0.526 0.526
0.526 0.016 0.11 0.526 0.526 0.526 0.526 0.526 0.526 0.526 0.526 0.526
0.526 0.526 0.016 0.11 0.526 0.526 0.526 0.526 0.526 0.526 0.526 0.526
0.526 0.526 0.526 0 0 0 0 0 0 0 0 0 0 0 0 0 0 0 0 0 0 0 0 0 0 0 0 0
$$ ##$ShimPowRng1= (0..63)
0.059 0.245 1 1 1 1 1 1 1 1 1 1 1 0.059 0.245 1 1 1 1 1 1 1 1 1 1 1 0.059
0.245 1 1 1 1 1 1 1 1 1 1 1 0 0 0 0 0 0 0 0 0 0 0 0 0 0 0 0 0 0 0 0 0 0
0 0 0
$$ ##$ShimPowRng2= (0..63)
0.132 0.495 1 1 1 1 1 1 1 1 1 1 1 0.132 0.495 1 1 1 1 1 1 1 1 1 1 1 0.132
0.495 1 1 1 1 1 1 1 1 1 1 1 0 0 0 0 0 0 0 0 0 0 0 0 0 0 0 0 0 0 0 0 0 0
0 0 0
$$ ##$ShimPowRng3= (0..63)
0.485 1 1 1 1 1 1 1 1 1 1 1 1 0.485 1 1 1 1 1 1 1 1 1 1 1 1 0.485 1 1 1
1 1 1 1 1 1 1 1 1 0 0 0 0 0 0 0 0 0 0 0 0 0 0 0 0 0 0 0 0 0 0 0 0 0
$$ ##$ShimSysFunc= (0..63)
1 2 3 0 4 5 6 0 0 31 32 33 34 0 12 11 10 9 8 7 24 23 22 21 20 19 0 18 26
25 16 17 30 29 28 27 13 14 15 0 0 0 0 0 0 0 0 0 0 0 0 0 0 0 0 0 0 0 0 0
0 0 0 0
$$ ##$ShimSysMatrix= 1
$$ ##$ShimSysType= 3
$$ ##$TFXNUM= 0
$$ ##$TRIPLO2= 0
$$ ##$VTU= 1
$$ ##$VTUETH= <no>
$$ ##$VTUTY= <tty05>
$$ ##$WBREFAM= (0..15)
100 100 100 100 100 100 100 100 100 100 100 100 100 100 100 100
$$ ##$WBREFLM= (0..15)
0 0 0 0 0 0 0 0 0 0 0 0 0 0 0 0
$$ ##$WBREFPH= (0..15)
0 0 0 0 0 0 0 0 0 0 0 0 0 0 0 0
$$ ##$WBSGU= (0..15)
0 0 0 0 0 0 0 0 0 0 0 0 0 0 0 0
$$ ##$XFAC= 2
$$ ##END=
##$RELAX= 
##$BRUKER FILE PROC=clevels
$$ ##TITLE= Parameter file, TOPSPIN		Version 3.2
$$ ##JCAMPDX= 5.0
$$ ##DATATYPE= Parameter Values
$$ ##NPOINTS= 1	$$ modification sequence number
$$ ##ORIGIN= Bruker BioSpin GmbH
$$ ##OWNER= nmr
$$ $$ 2019-06-14 12:58:58.346 +0200  nmr@CZC1203073
$$ $$ Z:\Data\IPC2019/Rudi/68/pdata/1/clevels
$$ $$ process C:\Bruker\TopSpin3.2.7\prog\mod\edparproc.exe
$$ ##$LEVELS= (0..255)
-27301952.32704 -15167751.2928 -8426528.496 -4681404.72 -2600780.4 -1444878
-802710 -445950 445950 802710 1444878 2600780.4 4681404.72 8426528.496
15167751.2928 27301952.32704 0 0 0 0 0 0 0 0 0 0 0 0 0 0 0 0 0 0 0 0 0
0 0 0 0 0 0 0 0 0 0 0 0 0 0 0 0 0 0 0 0 0 0 0 0 0 0 0 0 0 0 0 0 0 0 0 0
0 0 0 0 0 0 0 0 0 0 0 0 0 0 0 0 0 0 0 0 0 0 0 0 0 0 0 0 0 0 0 0 0 0 0 0
0 0 0 0 0 0 0 0 0 0 0 0 0 0 0 0 0 0 0 0 0 0 0 0 0 0 0 0 0 0 0 0 0 0 0 0
0 0 0 0 0 0 0 0 0 0 0 0 0 0 0 0 0 0 0 0 0 0 0 0 0 0 0 0 0 0 0 0 0 0 0 0
0 0 0 0 0 0 0 0 0 0 0 0 0 0 0 0 0 0 0 0 0 0 0 0 0 0 0 0 0 0 0 0 0 0 0 0
0 0 0 0 0 0 0 0 0 0 0 0 0 0 0 0 0 0 0 0 0 0 0 0 0 0 0 0 0 0 0 0 0 0 0 0
0 0 0
$$ ##$LEVSIGN= 3
$$ ##$MAXLEV= 8
$$ ##$METHOD= 0
$$ ##$NEGBASE= -445950
$$ ##$NEGINCR= 1.8
$$ ##$POSBASE= 445950
$$ ##$POSINCR= 1.8
$$ ##END=
##$RELAX= 
$$ Bruker specific parameters
$$ --------------------------
##$DATPATH= <Z:\Data\IPC2019>
##$EXPNO= 68
##$NAME= <Rudi>
##$PROCNO= 1
##$ACQT0= 1000000
##$AMP= (0..31)
100 100 100 100 100 100 100 100 100 100 100 100 100 100 100 100 100 100
100 100 100 100 100 100 100 100 100 100 100 100 100 100
##$AMPCOIL= (0..19)
0 0 0 0 0 0 0 0 0 0 0 0 0 0 0 0 0 0 0 0
##$ANAVPT= -1
##$AQSEQ= 0
##$AQ_mod= 3
##$AUNM= <au_getlinv>
##$AUTOPOS= <>
##$BF1= 600.28
##$BF2= 150.940526
##$BF3= 600.28
##$BF4= 600.28
##$BF5= 600.28
##$BF6= 600.28
##$BF7= 600.28
##$BF8= 600.28
##$BYTORDA= 0
##$CAGPARS= (0..11)
0 0 0 0 0 0 0 0 0 0 0 0
##$CFDGTYP= 0
##$CFRGTYP= 9
##$CHEMSTR= <none>
##$CNST= (0..63)
1 1 145 1 1 1 1 1 1 1 1 1 1 1 1 1 1 1 1 1 1 80 30 20 1 1 1 1 1 1 1 1 1
1 1 1 1 1 1 1 1 1 1 1 1 1 1 1 1 1 1 1 1 1 1 1 1 1 1 1 1 1 1 1
##$CPDPRG= (0..8)
<garp> <> <garp> <> <mlev> <mlev> <mlev> <mlev> <mlev>
##$D= (0..63)
3e-006 1.5 0.00345 0.0023 0.001724138 0 0 0.484 0 0.06 0 0.03 2e-005 4e-006
0 0 0.0002 0 0 0 0 0.00345 0 0 0.00345 0 0 0 0 0 0 0 0 0 0 0 0 0 0 0 0
0 0 0 0 0 0 0 0 0 0 0 0 0 0 0 0 0 0 0 0 0 0 0
##$DATE= 1560526402
##$DE= 6.5
##$DECBNUC= <off>
##$DECIM= 1280
##$DECNUC= <off>
##$DECSTAT= 4
##$DIGMOD= 1
##$DIGTYP= 12
##$DQDMODE= 0
##$DR= 22
##$DS= 16
##$DSPFIRM= 0
##$DSPFVS= 20
##$DTYPA= 0
##$EXP= <Organic_HSQC>
##$F1LIST= <111111111111111>
##$F2LIST= <222222222222222>
##$F3LIST= <333333333333333>
##$FCUCHAN= (0..9)
0 2 1 0 0 0 0 0 0 0
##$FL1= 90
##$FL2= 90
##$FL3= 90
##$FL4= 90
##$FOV= 20
##$FQ1LIST= <freqlist>
##$FQ2LIST= <freqlist>
##$FQ3LIST= <freqlist>
##$FQ4LIST= <freqlist>
##$FQ5LIST= <freqlist>
##$FQ6LIST= <freqlist>
##$FQ7LIST= <freqlist>
##$FQ8LIST= <freqlist>
##$FRQLO3= 1237434.70000005
##$FRQLO3N= 0
##$FS= (0..7)
83 83 83 83 83 83 83 83
##$FTLPGN= 0
##$FW= 125000
##$FnILOOP= 0
##$FnMODE= 0
##$FnTYPE= 0
##$GPNAM= (0..31)
<SINE.100> <SINE.100> <SINE.100> <SINE.100> <SINE.100> <SINE.100> <SINE.100>
<SINE.100> <SINE.100> <SINE.100> <SINE.100> <SINE.100> <SINE.100> <SINE.100>
<SINE.100> <SINE.100> <SINE.100> <SINE.100> <SINE.100> <SINE.100> <SINE.100>
<SINE.100> <SINE.100> <SINE.100> <SINE.100> <SINE.100> <SINE.100> <SINE.100>
<SINE.100> <SINE.100> <SINE.100> <SINE.100>
##$GPX= (0..31)
0 0 0 0 0 0 0 0 0 0 0 0 0 0 0 0 0 0 0 0 0 0 0 0 0 0 0 0 0 0 0 0
##$GPY= (0..31)
0 0 0 0 0 0 0 0 0 0 0 0 0 0 0 0 0 0 0 0 0 0 0 0 0 0 0 0 0 0 0 0
##$GPZ= (0..31)
0 80 20.1 20.1 0 0 0 0 0 0 0 0 0 0 0 0 0 0 0 0 0 0 0 0 0 0 0 0 0 0 0 0
##$GRDPROG= <grad_out>
##$GRPDLY= 67.9840850830078
##$HDDUTY= 20
##$HDRATE= 20
##$HGAIN= (0..3)
0 0 0 0
##$HL1= 256
##$HL2= 90
##$HL3= 90
##$HL4= 90
##$HOLDER= 0
##$HPMOD= (0..7)
0 0 0 0 0 0 0 0
##$HPPRGN= 0
##$IN= (0..63)
9.5e-006 0.001 0.001 0.001 0.001 0.001 0.001 0.001 0.001 0.001 0.001 0.001
0.001 0.001 0.001 0.001 0.001 0.001 0.001 0.001 0.001 0.001 0.001 0.001
0.001 0.001 0.001 0.001 0.001 0.001 0.001 0.001 0.001 0.001 0.001 0.001
0.001 0.001 0.001 0.001 0.001 0.001 0.001 0.001 0.001 0.001 0.001 0.001
0.001 0.001 0.001 0.001 0.001 0.001 0.001 0.001 0.001 0.001 0.001 0.001
0.001 0.001 0.001 0.001
##$INF= (0..7)
0 19 0 0 0 0 0 0
##$INP= (0..63)
0 0 0 0 0 0 0 0 0 0 0 0 0 0 0 0 0 0 0 0 0 0 0 0 0 0 0 0 0 0 0 0 0 0 0 0
0 0 0 0 0 0 0 0 0 0 0 0 0 0 0 0 0 0 0 0 0 0 0 0 0 0 0 0
##$INSTRUM= <spect>
##$L= (0..31)
1 1 1 1 1 1 1 1 1 1 1 1 1 1 1 1 1 1 1 1 1 1 1 1 1 1 1 1 1 1 1 1
##$LFILTER= 100
##$LGAIN= -12
##$LINPSTP= 0
##$LOCKED= yes
##$LOCKFLD= -7485
##$LOCKGN= 130.699996948242
##$LOCKPOW= -30
##$LOCKPPM= 7.24000024795532
##$LOCNUC= <2H>
##$LOCPHAS= 111
##$LOCSHFT= no
##$LOCSW= 0
##$LTIME= 0.400000005960464
##$MASR= 4200
##$MASRLST= <masrlst>
##$MULEXPNO= (0..15)
0 0 0 0 0 0 0 0 0 0 0 0 0 0 0 0
##$NBL= 1
##$NC= -6
##$NLOGCH= 1
##$NOVFLW= 0
##$NS= 8
##$NUC1= <1H>
##$NUC2= <13C>
##$NUC3= <off>
##$NUC4= <off>
##$NUC5= <off>
##$NUC6= <off>
##$NUC7= <off>
##$NUC8= <off>
##$NUCLEUS= <off>
##$NUSLIST= <automatic>
##$NusAMOUNT= 25
##$NusFPNZ= no
##$NusJSP= 0
##$NusSEED= 54321
##$NusT2= 1
##$NusTD= 0
##$O1= 6002.8
##$O2= 25659.8894200124
##$O3= 3608.99854319996
##$O4= 3608.99854319996
##$O5= 3608.99854319996
##$O6= 3608.99854319996
##$O7= 3608.99854319996
##$O8= 3608.99854319996
##$OVERFLW= 0
##$P= (0..63)
10.25 10.25 20.5 7.8 15.6 16.5 25 50 20000 25 50 80000 80000 1000 500 200000
1000 2500 100000 600 2000 0 0 0 2000 84 100000 10.25 1000 1000 0 1730 20000
0 0 0 40000 0 0 160 2000 0 0 3160 200 0 80000 46600 10000 0 0 0 0 0 0 0
0 0 0 0 0 0 0 1500
##$PACOIL= (0..15)
0 0 0 0 0 0 0 0 0 0 0 0 0 0 0 0
##$PAPS= 2
##$PARMODE= 1
##$PCPD= (0..9)
100 70 60 100 100 100 100 100 100 100
##$PEXSEL= (0..9)
1 1 1 1 1 1 1 1 1 1
##$PHCOR= (0..31)
0 0 0 0 0 0 0 0 0 0 0 0 0 0 0 0 0 0 0 0 0 0 0 0 0 0 0 0 0 0 0 0
##$PHLIST= <>
##$PHP= 1
##$PH_ref= 0
##$PL= (0..63)
120 -2 2 120 120 120 120 120 120 51.81 5.79 20.75 18.67 120 103.46 11.07
120 120 -2 120 120 57.09 120 120 103.46 120 120 20.75 120 120 18.67 12.65
120 120 120 120 120 120 120 120 120 120 120 120 120 120 120 120 120 120
120 120 120 120 120 120 120 120 120 120 120 120 120 120
##$PLSTEP= 0.1
##$PLSTRT= -6
##$PLW= (0..63)
-1 25.16 59.909 0 0 -1 -1 -1 -1 0.00010573 4.2294 0.32634 1.0125 0.50926
0 5.8318 0 -1 25.16 0.53946 -1 0.058318 -1 0 0.0064798 1.5308 0 1.4985
-1 4.2294 1.0125 4.0498 4.2294e-006 0 -1 -1 0 -1 -1 -1 -1 -1 -1 -1 -1 -1
-1 -1 -1 -1 -1 -1 -1 -1 -1 -1 -1 -1 -1 -1 -1 -1 -1 -1
##$PLWMAX= (0..7)
63.2 378 0 0 0 0 0 0
##$POWMOD= 0
##$PQPHASE= 0
##$PQSCALE= 0
##$PR= 3
##$PRECHAN= (0..15)
-1 1 0 -1 -1 -1 -1 -1 -1 -1 -1 -1 -1 -1 -1 -1
##$PRGAIN= 0
##$PROBHD= <5 mm DUL 13C-1H/D Z-GRD Z8646/0002
>
##$PULPROG= <hsqcedetgp>
##$PW= 0
##$PYNM= <acqu.py>
##$QNP= 1
##$RD= 0
##$RECCHAN= (0..15)
0 2 0 0 0 0 0 0 0 0 0 0 0 0 0 0
##$RECPH= 0
##$RECPRE= (0..15)
-1 0 -1 -1 -1 -1 -1 -1 -1 -1 -1 -1 -1 -1 -1 -1
##$RECPRFX= (0..15)
-1 -1 -1 -1 -1 -1 -1 -1 -1 -1 -1 -1 -1 -1 -1 -1
##$RECSEL= (0..15)
0 0 1 0 0 0 0 0 0 0 0 0 0 0 0 0
##$RG= 2050
##$RO= 0
##$ROUTWD1= (0..23)
0 512 2 2 2 2 2 2 0 0 0 0 0 0 0 1 0 0 0 0 0 0 0 0
##$ROUTWD2= (0..23)
1 2 2 2 2 2 2 2 0 0 0 0 0 0 0 0 0 0 0 0 0 0 0 0
##$RSEL= (0..15)
0 1 2 0 0 0 0 0 0 0 0 0 0 0 0 0
##$S= (0..7)
83 83 83 83 83 83 83 83
##$SELREC= (0..9)
0 0 0 0 0 0 0 0 0 0
##$SFO1= 600.2860028
##$SFO2= 150.96618588942
##$SFO3= 600.283608998543
##$SFO4= 600.283608998543
##$SFO5= 600.283608998543
##$SFO6= 600.283608998543
##$SFO7= 600.283608998543
##$SFO8= 600.283608998543
##$SOLVENT= <CDCl3>
##$SOLVOLD= <off>
##$SP= (0..63)
1 120 120 11.27 120 0 120 11.27 120 0 120 120 0 0 12.75 0 150 150 11.27
120.87 118.96 122.27 114.95 150 150 150 150 150 150 120 150 18.77 120 120
120 120 120 120 120 120 120 120 120 120 120 120 120 120 120 120 120 120
120 120 120 120 120 120 120 120 120 120 120 120
##$SPECTR= 0
##$SPINCNT= 0
##$SPNAM= (0..63)
<gauss> <Gaus1_270.1000> <Gaus1_180r.1000> <Crp60,0.5,20.1> <Bip720,100,10.1>
<Sinc1.1000> <Squa100.1000> <Crp60comp.4> <Squa100.1000> <gauss> <Sinc1.1000>
<Sinc1.1000> <gauss> <gauss> <Crp42,1.5,20.2> < > <gauss> <gauss> <Crp60_xfilt.2>
<Sinc1.1000> <Sinc1.1000> <Sinc1.1000> <Sinc1.1000> <gauss> <gauss> <gauss>
<Q3_surbop.1> <gauss> <gauss> <Crp60,20,20.10> <Bip720,50,20.1> <Crp42,1.5,20.2>
<Q3_surbop.1> <> <Rsnob.1000> <Gaus1_180r.1000> <Gaus1_180r.1000> <> <>
<> <> <> <> <> <> <> <> <> <> <> <> <> <> <> <> <> <> <> <> <> <> <> <>
<>
##$SPOAL= (0..63)
0.5 1 0.5 0.5 0.5 0.5 0.5 0.5 0.5 0.5 0.5 0.5 0.5 0.5 0.5 0.5 0.5 0.5 0.5
1 1 1 1 0.5 0.5 0.5 0.5 0.5 0.5 0.5 0.5 0.5 0.5 0.5 0.5 0.5 0.5 0.5 0.5
0.5 0.5 0.5 0.5 0.5 0.5 0.5 0.5 0.5 0.5 0.5 0.5 0.5 0.5 0.5 0.5 0.5 0.5
0.5 0.5 0.5 0.5 0.5 0.5 0.5
##$SPOFFS= (0..63)
0 0 0 0 0 0 0 0 0 0 0 0 0 0 0 0 0 0 0 0 0 0 0 0 0 0 0 0 0 0 0 0 0 0 0 0
0 0 0 0 0 0 0 0 0 0 0 0 0 0 0 0 0 0 0 0 0 0 0 0 0 0 0 0
##$SPPEX= (0..63)
0 0 0 0 0 0 0 0 0 0 0 0 0 0 0 0 0 0 0 0 0 0 0 0 0 0 0 0 0 0 0 0 0 0 0 0
0 0 0 0 0 0 0 0 0 0 0 0 0 0 0 0 0 0 0 0 0 0 0 0 0 0 0 0
##$SPW= (0..63)
0 2.1944e-005 9.7529e-006 5.5689 9.1122 0.0076221 0.00010573 5.5689 2.6434e-007
0 0.0076221 0.0076221 0 0 3.1186 0 0 0 1.6095 1.556794e-005 2.419985e-005
1.129961e-005 6.093789e-005 0 0 0 0.00062771 0 0 0.10097 4.2294 0.77965
0.10058 0 0.00010662 9.7529e-006 0.00062419 0 0 0 0 0 0 0 0 0 0 0 0 0 0
0 0 0 0 0 0 0 0 0 0 0 0 0
##$SUBNAM= (0..9)
<""> <""> <""> <""> <""> <""> <""> <""> <""> <"">
##$SW= 26.0292592649472
##$SWIBOX= (0..19)
0 1 2 3 4 0 0 0 0 0 0 0 0 0 0 0 0 0 0 0
##$SW_h= 15625
##$SWfinal= 0
##$TD= 2048
##$TD0= 1
##$TE= 297.86
##$TE1= 300
##$TE2= 300
##$TE3= 300
##$TE4= 300
##$TEG= 300
##$TE_PIDX= 0
##$TE_STAB= (0..9)
0 0 0 0 0 0 0 0 0 0
##$TL= (0..7)
120 120 120 120 120 120 120 120
##$TUNHIN= 0
##$TUNHOUT= 0
##$TUNXOUT= 0
##$USERA1= <user>
##$USERA2= <user>
##$USERA3= <user>
##$USERA4= <user>
##$USERA5= <user>
##$V9= 5
##$VALIST= <valist>
##$VCLIST= <CCCCCCCCCCCCCCC>
##$VD= 0
##$VDLIST= <DDDDDDDDDDDDDDD>
##$VPLIST= <PPPPPPPPPPPPPPP>
##$VTLIST= <TTTTTTTTTTTTTTT>
##$WBST= 1024
##$WBSW= 4
##$XGAIN= (0..3)
0 0 0 0
##$XL= 0
##$YL= 0
##$YMAX_a= 49900
##$YMIN_a= -46384
##$ZGOPTNS= <>
##$ZL1= 120
##$ZL2= 120
##$ZL3= 120
##$ZL4= 120
##$ABSF1= 1000
##$ABSF2= -1000
##$ABSG= 5
##$ABSL= 3
##$ALPHA= 0
##$AQORDER= 0
##$ASSFAC= 0
##$ASSFACI= 0
##$ASSFACX= 0
##$ASSWID= 0
##$AUNMP= <proc_2dinv>
##$AXLEFT= 0
##$AXNAME= <>
##$AXNUC= <off>
##$AXRIGHT= 0
##$AXTYPE= 0
##$AXUNIT= <>
##$AZFE= 0.1
##$AZFW= 0.5
##$BCFW= 1
##$BC_mod= 2
##$BYTORDP= 0
##$COROFFS= 0
##$CY= -3
##$DATMOD= 1
##$DC= 1
##$DFILT= <>
##$DTYPP= 0
##$ERETIC= no
##$F1P= 0
##$F2P= 0
##$FCOR= 0.5
##$FTSIZE= 0
##$FT_mod= 0
##$GAMMA= 1
##$GB= 0
##$INTBC= 1
##$INTSCL= 1
##$ISEN= 128
##$LB= 1
##$LEV0= 35
##$LPBIN= 0
##$MAXI= 10000
##$MC2= 0
##$MEAN= 0
##$ME_mod= 0
##$MI= 0
##$MddCEXP= no
##$MddCT_SP= no
##$MddF180= no
##$MddLAMBDA= 0
##$MddMEMORY= 0
##$MddMERGE= 23
##$MddNCOMP= 0
##$MddNITER= 0
##$MddNOISE= 0.8
##$MddPHASE= 0
##$MddSEED= 0
##$MddSRSIZE= 0
##$Mdd_CsALG= 0
##$Mdd_CsLAMBDA= 1
##$Mdd_CsNITER= 0
##$Mdd_CsNORM= 0
##$Mdd_CsZF= 0
##$Mdd_mod= 0
##$NCOEF= 0
##$NC_proc= 0
##$NLEV= 6
##$NOISF1= 0
##$NOISF2= 0
##$NSP= 1
##$NTH_PI= 0
##$NZP= 1
##$OFFSET= 9.01432
##$PC= 1.4
##$PHC0= -50.47539
##$PHC1= -80
##$PH_mod= 1
##$PKNL= yes
##$PPARMOD= 1
##$PPDIAG= 0
##$PPIPTYP= 0
##$PPMPNUM= 2147483647
##$PPRESOL= 1
##$PSCAL= 0
##$PSIGN= 0
##$PYNMP= <proc.py>
##$REVERSE= no
##$SF= 600.280053477144
##$SI= 1024
##$SIGF1= 0
##$SIGF2= 0
##$SINO= 16
##$SIOLD= 1024
##$SPECTYP= <>
##$SREGLST= <1H.DMSO>
##$SSB= 2
##$STSI= 0
##$STSR= 0
##$SW_p= 5411.25541125541
##$SYMM= 0
##$S_DEV= 0
##$TDeff= 0
##$TDoff= 0
##$TI= <>
##$TILT= no
##$TM1= 0
##$TM2= 0
##$TOPLEV= 100
##$USERP1= <user>
##$USERP2= <user>
##$USERP3= <user>
##$USERP4= <user>
##$USERP5= <user>
##$WDW= 4
##$XDIM= 64
##$YMAX_p= 0
##$YMIN_p= 0
##$CURPLOT= <PDFCreator>
##$CURPRIN= <$hp LaserJet 1320 PCL 6>
##$DFORMAT= <normdp>
##$LAYOUT= <+/2D_inv.xwp>
##$LFORMAT= <normlp>
##$PFORMAT= <normpl>
$$ Bruker specific parameters for F1
$$ ---------------------------------
##$ACQT0= 0
##$BF1= 150.940526
##$FnMODE= 6
##$NUC1= <13C>
##$NusJSP= 0
##$NusT2= 1
##$NusTD= 512
##$O1= 25659.8894200124
##$SFO1= 150.96618588942
##$SW= 348.631573602317
##$SW_h= 52631.5789473684
##$TD= 512
##$ABSF1= 1000
##$ABSF2= -1000
##$ABSG= 5
##$ABSL= 3
##$ALPHA= 0
##$AQORDER= 0
##$ASSFAC= 0
##$ASSFACI= 0
##$ASSFACX= 0
##$ASSWID= 0
##$AUNMP= <>
##$AXLEFT= 0
##$AXNAME= <>
##$AXNUC= <off>
##$AXRIGHT= 0
##$AXTYPE= 0
##$AXUNIT= <>
##$AZFE= 0.1
##$AZFW= 0.5
##$BCFW= 1
##$BC_mod= 0
##$BYTORDP= 0
##$COROFFS= 0
##$CY= -3
##$DATMOD= 1
##$DC= 1
##$DFILT= <>
##$DTYPP= 0
##$ERETIC= no
##$F1P= 0
##$F2P= 0
##$FCOR= 0.5
##$FTSIZE= 0
##$FT_mod= 0
##$GAMMA= 1
##$GB= 0.1
##$INTBC= 1
##$INTSCL= 1
##$ISEN= 128
##$LB= 0.3
##$LEV0= 0
##$LPBIN= 0
##$MAXI= 10000
##$MC2= 5
##$MEAN= 0
##$ME_mod= 1
##$MI= 1
##$MddCEXP= no
##$MddCT_SP= no
##$MddF180= no
##$MddLAMBDA= 0
##$MddMEMORY= 0
##$MddMERGE= 23
##$MddNCOMP= 0
##$MddNITER= 0
##$MddNOISE= 0.8
##$MddPHASE= 0
##$MddSEED= 0
##$MddSRSIZE= 0
##$Mdd_CsALG= 0
##$Mdd_CsLAMBDA= 1
##$Mdd_CsNITER= 0
##$Mdd_CsNORM= 0
##$Mdd_CsZF= 0
##$Mdd_mod= 0
##$NCOEF= 32
##$NC_proc= 0
##$NLEV= 6
##$NOISF1= 0
##$NOISF2= 0
##$NSP= 1
##$NTH_PI= 0
##$NZP= 1
##$OFFSET= 9.004308
##$PC= 4
##$PHC0= 0
##$PHC1= 0
##$PH_mod= 0
##$PKNL= yes
##$PPARMOD= 1
##$PPDIAG= 0
##$PPIPTYP= 0
##$PPMPNUM= 2147483647
##$PPRESOL= 1
##$PSCAL= 1
##$PSIGN= 0
##$PYNMP= <proc.py>
##$REVERSE= no
##$SF= 150.940544022788
##$SI= 1024
##$SIGF1= 0
##$SIGF2= 0
##$SINO= 16
##$SIOLD= 1024
##$SPECTYP= <>
##$SREGLST= <1H.DMSO>
##$SSB= 2
##$STSI= 0
##$STSR= 0
##$SW_p= 5402.55248098688
##$SYMM= 0
##$S_DEV= 0
##$TDeff= 0
##$TDoff= 0
##$TI= <>
##$TILT= no
##$TM1= 0.1
##$TM2= 0.9
##$TOPLEV= 0
##$USERP1= <user>
##$USERP2= <user>
##$USERP3= <user>
##$USERP4= <user>
##$USERP5= <user>
##$WDW= 4
##$XDIM= 64
##$YMAX_p= 0
##$YMIN_p= 0
$$ End of Bruker specific parameters
$$ ---------------------------------
##NTUPLES= nD NMR FID
##VAR_NAME=  TIME1,         TIME2,           FID/REAL,        FID/IMAG
##SYMBOL=    T1,            T2,              R,               I
##.NUCLEUS=  13C,           1H
##VAR_TYPE=  INDEPENDENT,   INDEPENDENT,     DEPENDENT,       DEPENDENT
##VAR_FORM=  AFFN,          AFFN,            ASDF,            ASDF
##VAR_DIM=   512,           1024,            1024,            1024
##UNITS=     SECONDS,       SECONDS,         ARBITRARY UNITS, ARBITRARY UNITS
##FACTOR=    1.9e-005,      6.4e-005,        1,               1
##FIRST=     0,             0,               0,               0
##LAST=      0.009709,      0.065472,        -3981,           -217
##MIN=       0,             0,               -46384,          -46384
##MAX=       0.009709,      0.065472,        49900,           49900
##PAGE= T1=0
##FIRST=     0,             0,               0,               0
##DATA TABLE= (T2++(R..R)), PROFILE
0@@@@@@@@@@@@@AaBa@aAaCaCcCcDdEfFhGhIa0A1a2A2a4A7a5A6a9B2b2B6b6B9c3
51C5c9D4e1E5f4G3h6A02a23A50a91B49c41E05h43A826a5080j6276J5449A7554
72A1284P504k456a6394P206J946k0076f107A3177N558p91k254g201j2902P720
86a2383K204a181A5568m346j803l12i554j923J389j5461A1101C601K180a471n567
101g038j05E085A786L153c604C950q87c883M71o392M499H300m019M215K263e846
118c115j3691f100R23J824I811m441M256j132g255L616P26m139E08K075K1352
133B3935a258C765j641b750j642E524d509B512L713b057H416c243A806a266j6891
148a8157D04K284i15j270j181I374f873F758P37a8842a324B3302F602d035B923
164a931l797l047D580P098C255e630E782a0259C873J063g171D840e190n566a167
180A3576a2319e750J145a128I498k269a580A786e965j966E963K41d021F446b646
196a9035M485M689b679j2190A359L644N596E185e129m701j0933J0077C498A296
211A0519C615O411a844D749a3430D385B37J3458d841d47A2749A533a7628Q571
225i057A374N56N83a703I916e495d48j0036J383A3599B021P247a92A175e493C557
242D279A206M911d323j0782c911o345n43a158H076o40K738h464A161h01o322a364
259e241A857N986J027b920g82G224A378i545E873j356F13N942k330K809j127k435
275C472N346a2467b307A576C79J1309E051l64A424L662h965a507C993d045a569
291E384L705j281C83i352L531I149c660j3992C778L314K916J083a0768e046C377
307a691D67Q144l322M28k218b828a144l27l739M15A5694b29p345b879l875b586
324C024J496J919c757m174G097f078l818A582K698b639k773n343A801R59g70A3234
341A9207I149c064I25a4813q82A536e126F969J193c704j022B57g901h26j8347
356a9173d345k77J460H136A829J735d12k159C025d508C374K549M440d940m871
371i811D172h621k218H320i277B444c570i01L91b05A3243B664d615o675j653a847
388F217j941K304K585L436a8828Q362q069i254D393G5J6838B723b698j570o685
403a0953H616e547B296J597J576J434l256g762b595j3012A911a542I36N504K129
418H569k545h834E069b416j719a60j0942L370A223L639J454B319e485A0621e697
434A4806a1470c857B270N14e158b489G148a769k932b40p184a320A538c425F22
450F950B820g199D114M700aB010J1666n274C386a023A1433a4259c060H516g865
466a118D113L783l303P093L820f239G627f441q30B977K952p14g446O5D547J934
482F481A452a2099d262j0456E78b461H163A721f081J773J773p537l952A3375b378
498b6B136m21f665k704A2393l714l366a0192A176k40b264A050M117d016J842e48
515b629n393K859J618J651H732b049j73m456q354c793D249a929G170c533f49G547
532B749a0227q642A581b613C045c746C325j429K0722a1269b402j187a158C599
547A0753J1669I659A256i929J865c669k703D192A347K664f544b597F575A96a1234
563A130a738k6o19l045l368b488A2041A072N89a1758b753k822J944p6O06A1898
580A2332O231d162A721e082j935b678G912k629l2f517E365k545a916j5339C561
596h759b669C916P580B604R289a4830I04c211m92I896J656M54J00n941c823A571
613a7416M564C292E84L157K401B651j08a0621o613c56j2327a500B470b078A702
629b388I68e829j1861M967A940g254E49N490B097K442g165I815g940%C147a1800
646i616H713b457c19m1n483C254O3A085M007j743J1567o168C057K600N723B782
663A044M460e538E057J1c044D811b142j379B856f676k450k389G392d700g16I537
680g675c295m371q668E183a514E749k039c096H5f368l672c236F74f394j791H698
697C480j715j17d671j0464b421o056m073e334A2813e166A0224D016b499D39N384
712E823d076k73r062A917F36f060A1700B97M118b1101i706B144K015j169a263
728D423a280I201d965F85h565j99H47O781a2566d99C695A236K21b231h22m234
744e056c39D308h5D118j810L967B350i272B034a2542b517I303C83M415h69H93
761F067n43g522C241i46I401a876C229A535a980R24F60a164j289E463a1298A358
778a0913C140i170j902A002b513F022f42o425C01e59j208P74m016M40o057I28
795a548B490f533j359E775b68l421A0717j941d977n066J219A832a960G217k564
810D653a8248I4L68a1362I995K476B948J157c294k12j047J354B803n60m72a620
827C603O65q39K804e968K071H580k592b527D010j834P47g066b241r27B654b136
844A4977F341j559d5C327a015A303e42e4A698a352l117l353H384a1537I95g563
861f897K357n829b386A4656A219N098a565n187L282a641o176j916A578h384Q62
876g522E262H96Q83J377j437e847a685e99F924J891m55k272K338F07j03b374l591
893e965J531G831f5G445b834Aa0176A819e259m031J000b093F496I66J0740i106
910d681E899e883n73a298A0605g363a473E6f208Q36A1359G61O849a0189M557B599
927a287F018B438b024K87B852a999B078N72K868J875e850b270q51l65g29j271
943b000P70D161j433b772F010G59L948g670j550G268B246N942L42j681o75J0720
959A6894i870h32B825K516O415D993A281h064E591a4233e904J709I144f590B82
975A2921D625a2350G446L887m670d324a722A338b730g39k936j582e84j427A0829
991g640A0425B255K982F34b564H184j624A707c695j0055O640a683A51e101n190
1006a0291H3J863P06k64g356j688A0075B576c157G42J0764d634b31j893k73M20
1022a977j905
1023c882
##PAGE= T1=0
##FIRST=     0,             0,               0,               0
##DATA TABLE= (T2++(I..I)), PROFILE
0@@@@@@@@@@@@@@@@aA@AbB@A@AcBbAbBaBaBa@@cBaDeHa1A2a6A8b1B6c0C6d1D6
55e1E5f4F9g3G9h2H0g3E0ej00D47c053A2556J1402k40j1718i107j9310J1238D459
77a5554H491K4239n561D17f296q742N785d306n005a115I557K670a474A0498a0007
93E851d625A73N767k131j675g105k405D832M438A579J718b014N35F613l063c396
110A1110J077N07A735J715N07f647l441d952C271g496B0041H602b731j731K014
125b448B246N72H50K703J243F32L980a239p373c165l715B323K595K269l590j030
141B567P208D79g460J568J436l621B960J0457m419f682F674i046d338J212E817
157f331I673m566K543d303I812a3843P91f316K785A2217C783i44A538K401h603
173C701c852N6A8359B920d473D177f808j23D700j912c35A528J411f807D944g366
190C287M801a1059B868A239c419q637f022H048f106G439e660K545j340q143K150
205a0448k04M452D043a071E048B53d772j1016A747a7298D354N700B31J7067a474
221a1842d347k373F794B54g935L264H700g932b680A4610c977A783K144H40N424
236F264k988i315A2878C906P881b845E809M308f423n82A5523F449j574L675O034
251A4584f578B860j86h597L774A2685D487P724M655E328P146f122p20p425i02
267b0m49A791b996I250c252A173f479j058q711G472Q78C362J240j4A202a7539
284B688j161L851B347O95J1571a183d53r59m447J098C144a1669A3205e494A6335
300f215c59m392q676c151j0153d537I505l398R476D977e552J254F181A413K530
315C943K284F2L245c319D826d427A4638c001o272R42H270a4685D999J675B153
331a1539I71a7307d742H40g127E611N233D935e699F030K257f59q139M261B938
347b835I541C306L929a2051N674H86e785C897d79E182o38J399D54R88g019A6952
364a3216G278a0161F374A461d144H770a1058E55O467f29B563i557H06P370R569
379A7745F834J1g745k150j2707B182P115A766Q813j06C158i136b842R58A4364
395h653G512k901J685M54K542a1176p758c834H258h6I577k486B156d755k746n034
411a2535A376e545C523L571c59D193a26I72J56L723c865m78r073D895a187A6026
428B692i61j027I161a321k867p599L824a160A608O329E54J525a016r419d834l581
444h415K118C590Q434a211A0679C406b906N44J0I805A264D15e856J413C793A074
461B388C35J1763a339B120M165k888d339E422B085f506b894D34J682g845b582
477A0223A595b432j138J263K81H2g832H530m090d014l7E177b969k36k095H691
494e069e67D659j498e792b866n729H977f777H82K588L934c201l796A475O053B929
511c744F624J990C744a2508D721c09A6351p993j88h045o249c445l46g62A3489
527F553B398k32J076K671i677M729g12G868Q218b081D997e98p562c878j862A097
544g225A694J610f547F432d50j2577J390d972B596L454K765b391A22d621F474
560f488F459b273D451L446M803k695H51J0142B321N623A410d043j1166A3744b606
576a858G499l615k21a627D179c699B089a234I685p87B392a863g78j181j7896a323
593D424Q191d541L56c05l659D708K576k859N485a0217d723a669A1752E664O77
608F341a2500a879E850d361R93k648A2656E877j965P189f019J049C213a705A0229
624b778D323a38I86M901d144A896b167M43o663E377M804k737k947e788b427o00
640c027k347E92K796d299C397a067E212A063N024j968K451G48M169h901F478K656
656I134g60A1654a0115r692f989J186G002f786C689O54J3620f901K001E697a374
672g048L357A8539C823c774k524K137I393g446a105j2093A911N864J212B193n49
687A644f205c001R0l346D766g314G037d240H068j730a944F114c536j1824b427
703a0181A524e644h25K33C466b408n357g94D771J146g348A739e741m027C362b924
720g625B474a0689A1470b751D567N90a5521e450b486j204J654m162F814A532K113
735C645A326M167J593a1909b767a93k886p09k518H033k151j275A322i083d54j321
751a775P89p365k884F902F50g497C621P199e299B110F26e703G390a578L56o075
767g297K972a746G841a867P46n39D025f435L179C274a195N45k530E567c810E438
784d383J17l534L557j781R11J292O8A2916d100B820J4104a078H372i078j266E099
801B288a2942I090A372M805A974J2770a466k08j0638O38C917M27Q256f126G252
817B043a637D300a4858P010K229d5m3o237d63B428h600m290p776E801J408j368
833E841c173A579Q593B694J50d471E239f8E685b71A0836I95f64p154E306d264
850b0044f379b932M3E35L23e024O51J505N52j682A228O447l187e290D53e496D439
868F31b902o290b068q244D875h669F266O284F226J0651e506K177k889K012j308
883e514A999J2086C546A9K190g860L458o29b45B128L307k605P229b374l825N27
899e672K12b294A0347a640H457k252K918f63m996D520e924I860D569j177a496
915B852a1291L990c455E146B324g113f24G653b310C728P862g052G853j985o43
930E225M185a517I096d055r320C005c072A981q09R23f099B663L713G20R708L42
946A0770A611f44k36m930a878J38j791D854d50j3212K170N626l503l163D758c73
963D74a0783C08g848A1d649l156C164R84a682C228E49h761H77J4611B795i527
980E622J151a502l472k042L244j590B39e207A854j75H3J08N260A926a8A63f428
998A2091f328m969A084c029B522K707c593N7D09M028e424J801O05A1312n285a6258
1015C255O67a685g80n438k136L809H235N018
1023A3253
##PAGE= T1=1.9e-005
##FIRST=     0,             0,               0,               0
##DATA TABLE= (T2++(R..R)), PROFILE
0@@@@@@@@@@@@@A%JaAb@cB@BdCcDfGhHhIa2A3a4A6a8B0b2B6b8C1c4C8d2D7e3E7
50f5G3h1I0i9A13a25A41a59A83b12B45b93C59d58F26i68A960a3474j7938J2518
70a8894A6718J4527n43A0765b0222l397a0597p644k89B1558I750Q527D281a1899
85d945o399K809k541B6256j1911C68N224a0818j769m580P190A1023P17e865b383
101h45H83L714J7137e150e09I900c78B125e344k1064b211E984f92p994G992l356
117D636e356q187M302c658a187F981J0427A733g57p039k045d568p991C394J0534
132A3928M34I99i770d693m586j996B534J190c2F125g23r231B025a454j1273r5
148a2822d288a310H723N720D799b928j386m612F109H8J909L967J5137i387D09
164a2921d340j862A8479a942B943L883B131b890B905P3c416H005J470e720A195
180b380j2787O381l150M919d60A912g216b604J21K34D941L103P221B709r0E41
197a1386a955q007E93J4551k510P761A54i215m512K648b920l677A2116E880k795
212C085P328c56r135J895G80e869H322O250p213b184o617K091J252i6A186P578
228H764k350a057D04P112b281I870m753F35e339G381J119k785a015F275k569M68
244D174P803f051l546c612m155c748H390N98R772B184c923p085O62K586a451o46
260b097A2212k847A756L53O053e977a160l183j086i26E00c227I894D10L924a0583
277a3698C867c746J186p94H746K027D198g974l998n638E182g582I56c63F694f468
294C394c927r252M07d186q48F45R633K547c105E018B407K2K878g357A2428D901
311E494e62n51p15J20j334a298j530f51n510b26m127I2f452A39K821K135e934
329d861C411a5208B854c549l41B135a680B271b500F913r09c593H183m033b501
345I530c387j731K304I27L05d081A852P445d370a019I71d369j941D987L66M319
361I672m375a1510a924j2276B279a1395M398k754A178N322D13c066j92F386i792
377b2345a421G142k956j008J751b029p848I346a2196D378c665I641m49k642K41
392F791k504a314j4192J867A664O250K544j465B962K771e452K712m156K631G918
408B425Q44J121h849L744D857f574F69R96a0015c157B857J702c756a807A0848
424f428m950G778d379k557k96B972e360A0354k978c908q488m534C051f04A6591
440a201e09A4037a3098d094o423a560F195L167f672B2942A455P701C623a0700
455a965q373d272m8A407a590q664d435J39a491n429k673c739q29n476l593D468
472I518E21f129D955g041j073D03h266i58C218B99O892A582d092a852D515G76
489d524E25d017f16q727m605F531B287g239A6486G067h243n48c461H912m136O310
505A1086k669i077a345p406F462c986G228A000b690J064j036B536K456k364F16
521a653H39d481n767m459f544F508N682R837G629B595r76e358k2A0586A443K799
537D242A602B85K159a095q416P54L353b89F94O630d428F137J17B135c7q11q078
554h926G598N401F67a245K23q164K500j351C181A253a0095b939R00B022O233c129
571d45I934g501j100A901e414A536i46A955J846P09a0812K308L408E264B526G54
588e588B020e26n305D76N797b83m208A1438Q66E582j637A243a3981b380p018K183
604g215k98L406F014A827h983b787E691a862m252K50j198b351C168d68m950A1293
621C467d64C324J401j945e419G791f379J255C774a4757H279N831l742d119b014
637A602f06K57j212A093P457l881A481c74r873C874d146m05k344a010k685F51
654a634q258k925b920n750A702J127P504a034C785b515j873b129E794k377j116
669B301L316f601C11b1051h434c821A003P784g460k373A479b526F169e113J25
684d988a415l216I380C769R651B458b798o297j461G637c146C359P674G13b097
700i641M170o50m759D948c799g31r627B36K051a87j3678B6R076g354l575M642
716f287g22D008j243J1875d014k329B208a2804a77n802E601f41A621J625c398
732g082i41C403e438L20B134J4342C548q96b612h41E55b530m414p286H63O002
748F865c020j359p721e386E40M474j934J795N79J384B082R035A728a9361i408
764g263K434q374I553C603L189a1418C34a1279K125B828j272P114A593p75A56
780C843A635J0454f172B06O823p44i59j559E877h43n058d64B962f370F816R781
796A6597A547L073L785c153q54O34o135c813E782n6o42k360M175c266n319j562
812a0147C885c97A50a7409B611a4064N887o715a828B488g709c509r339C958O221
827A0179D022a605m530A1685A754K83M45g977A550c694j15l091B792a0815d859
843f87b2r622C629j588f967E374I50N141h35q046q82D275i85m164A4158c189p34
860c923o262M127C035a817H853A867J1303C595f501H873C9K693d91C096f777E469
877B194N864K09n68A840b903k190g66A138b805F079M042a247l789J110o179a584
894C357J140b498A24K002j78i310d003F112i420G09Q689C630L301e074m4h93m18
911a311E445b588n091A117L748g029A545e020E568O906D103g4k588D384K634C136
928c685j0674b796b81H418j251a0660d152m274E912q19b110C99c897l199K259
943d837k239E139Q583a3346K410G146r34a1423e505h77D974P40P371d864C730
959a8985E830a3547K952d374B117M538C077m22i28G845a1085G581p76j823f627
975h500J199R40l624L717j289b610o904A972b602b72j974k568a011B380b023q751
991a0774H15O268a0174b760A030K359h046j841M725r880e351m085J080b222I936
1007F810A863h856F649d094J39q270C318e524b478M92q05a036n86F897j502A506
##PAGE= T1=1.9e-005
##FIRST=     0,             0,               0,               0
##DATA TABLE= (T2++(I..I)), PROFILE
0@@@@@@@@@@@@@aAaBbCdCfDeGhA0a1A3a4A8b1B3b8C0c6C8d4D6e4F1f8G6h2I3a02
46A14a25A39a55A69a86B05b28B52b78C09c43C82d28D83e48F30g30H67a058A362
67a968D577L771L3725o494b608a139l5923a6257a007j52G58K1268o185e221J165
82d056k473j7843b037D228L873N454n312c069n720b910a057p691D090N741j021
97H810G43h359j554K038J695A6745l371n264F39b950j083A04i953D672N126L554
113A3352A184c170n310q987b746m617H372k708J64B056j01a6910j624i12p540
128h452G744d472A2255K021f452K45l750a953m315b837A888q62J6324E064f315
144h074m861g76j014A0645P99K629A823i08M01a47q037C701K3297j2120i276g61
161A337b437A068P756a803A3532a930B937r82f845l632D523a1928e728A4103m487
176I616m450h259a351j092E161g124c543A1615A387L109h852k300I189k16b73
192C311O927b2670c106A4740a3159e640D107m54d753A1989d837r493A897d931
207D679r42j14c848D97a4759L091r881f94o478B320Q312k262a3148B318g246j968
223i214D449a836A2719a335k225K29o43A189h890R91b932d47A071c631F856a074
240e808H744b812C302a009o803b122o2Q20B180R437b306B077R71F4g700q954a135
258F64O049A435M946d520a710q958a867j292j823E6K102K047A977c139h79G580
275a2298D325E68c700A612i871A2216A977K014a3543B248k53L591n38K796L659
290A1503f803a709f1k101n870c118H766K652k922d049e24j319m724E51M024d563
307A258N848c907k161a669n908A701J925K541j77a7345D51b828B176e481A0286
323g375L301d69F76h664C389M688D010Q340i284K136i27m076K453q301E710N903
339A1613g665A2314B065f550a21p036A337N245J3543C341i419m6c563D33d141
355D930L40P49K415J968B476b63o659k386a102H57Q241E03h32k330l188G374h602
373i270d443r14A1836E345a0784A3369A521b054j0267K489M498K233n362D02J9218
388A9620F981d366a330j2510J257C876j442f40D488a955h27j95p637L989Q25G729
405A789g140J592n96C014a2108r218a853B08J0221h870E397a888G194a844j555
420c399A1960E844c560C989d573l040B610R065M42g77q234i62o135r897Q264K314
436f416c073J438F362p42b59n551b406F165A782c579A1314f874J516A1098d646
452f714A768c13E017B276c800B876J482a970P32B042b275k0008h10D802a488A2976
469E256k338i1H793g415k911d319H852g76A1559c281A562O817k111h311I24K468
485C392Q917c130J303F700b366j462J594a100G275L588E277A872Q914a626g4F650
502g515a371A0886B451J469L862A563N374e726C266a263l249a986n02R96G070
518A995a679l529j3411d603l519G039d496F337K420D071a310j001q613k611O758
533f777a064A2963Q251C917P051a1370L856l445P64f7G539K106m637A524d672
549c994j5906d111J937B44d896A226g455D048Q578m958g042D000n33J218I53a435
566c333c94I347C114l14e161o839L370K091A344e119I501Q09J662f97A3012a4034
583a2853Ca884B362K18ka01A448h262L517j307K380G848a764H216d667J749f93
601c499n020D0a435I733B446d886K84r870G52C19J960J510g093J711F389L03F1
619d150a699H713j436P130o800a3932G283g142k366A6727B181pL810a298D186
635g401G724h13r92E01a1992e15A1818g31j78A425c473C236Q4P552m410h925A151
653a0945f40F922B632O457l604k214a0571B135a241c49B343P22e124A4365C236
669h59A0474c054H52b161G835l327A002O616i722k960e737j114A2627B105C46
685a4073E597d452l475J373r920A1959O32n00L257g953E890A808a433l846b77
701G38K470p86Q674A386b150A1918D752P837B033e774E30b74F253B093J64K355
717D612J134F59a890o362h57C646M194N56i75C602g528L470q43q078f02E46e120
735D60J4163D033a1427c422o7C505e868q53K7A9886H298d324i61m606j342d47
752B871g617B634a0222H366J837E066f299J704p77F341i875G559j464A828m06
767A422a161B863b111q111L193d63B7O858d223p551b245A729i342L659b35r090
783i325F216g864I28Q536C273J075A481K049g531J361g61n541L064m25a516q16
799b332R02m271b518o364c50B098f79H35J5113B070b262j965j182D790H54pa0006
817f30H2L823a0284b564E895M292J306e833K369J074j052d96k595F43b229F739
834F541J205e638D187a505n211b19C295c600D20M011P459k244A304f065e43A494
851c009E256h4I805D354j355K892I0a0124C116j132r15f548E18b702h20E103f742
869B509O315C230a2371f83k814K50E323Q988d972A2765n964a336j62n123C09J0730
885A1039B634e398B43e285c61j4814A31L899M440a901l673j246b546D886b330
901B766l15N270K785j089c142I78i105A998n79J0194b176D736P759D620b644p95
917c439B301n10H34M980j992K540j279a8564O355b157l30j930B455J865a048j0496
933a1544a762F34O211b825a109I082a713A674f950K469A05b158G945h28F685h430
950C8e584N66A3261n028K639M259C256f280D676a882A572f086L023H614l179m83
966D952e993A438d724e69k471H617f082H471C469K539K316c334E939j652a390
982C477A046a3855f38o424J031j706A751e705e50j904j1324a683C231c94k309
997b703f25n06j554A901K675a407A815b246d47H11L428h138C081P025A540J0541
1013A2081A423R057B574c543k63J767D825a439H502L5
1023H537
##PAGE= T1=3.8e-005
##FIRST=     0,             0,               0,               0
##DATA TABLE= (T2++(R..R)), PROFILE
0@@@@@@@@@@@@@@AbA@a%%A%@aBaA@@bBaAbBcCeDdGiIiA3a4A6a9B1b6B9c5C8d8
55E3f3G3h6A03a20A46a78B27c03D35g20A583a2489j0097P298J122A9943o932P407
74B0418p073a7262M210K49k875P463A8314l601M321G858b548e95j4814c554j497
89e051C171P295l197b549h04l445A966c113D100j850p56h415a990j1509a216C991
106a876I965B494M231a1586K19N219o586A0903J1541D088O153a95j3980eH871
122A385C7J9887F195B35e497A2150i540q784D364K79N532m365K864B098c925B798
139b122H66J147J061J5614f902C110N290d306j047H787p8b821A1187m493A066
155G160b174j2337b596l587j692G435J1109G135Q43b03j08B186d198k36F918B670
172E350b295D540P265b535R47H858f282F934d619j073D524Q35g584B647i6m99
188e95l943M07C018E71L584a753E740R48a721m823j1282O428M020c111H602C028
205c183I335f234l161c171A163Q230a160A3902o361a1647l310M169d090k106b085
221C936P32a187B255h339c440l194D436Q07N97k00D65J3169j072E939a286A5580
238b587j122p23B594J32P214b304A5194F077K650a5793a698m493J316F020O77
253F697A765N38c619a278l151n202K599A439J7762D229d433a559j0386a23D798
269C789a242D846I64L184L162a6326e763F33a1059c82A631e534K84a348B134a999
286a4387G93b701B183a691A751N077A935f704E828E61h651A148h160I798e041
302A4998E196j590e693G91b02n237A1932D759L729P503a361m424j710l354A97
318a3295F767e434l08E540b985G891K772D760h477K693c09B305l77H76c189E799
335c741D326a109j2415C241a013B798BJ1266B467k52a6076N369J753M388o837
350a1403C712n71O030d694k286n57M55D948c977H122I82R12J084N957c313C424
367h58j1057c880A7437h806K104A354d398a614E670g187Q33A289O496J051k858
382E978d424l319A4053b0784f543J765I913B460M181p82M292c564l145j4014A18
398C509a524A0269k93h151L044j248R89N71b269E296f603I056J113F06a446I902
415D956j612J792a099H618d509A4380O62c188D034g874n997c712n864j392B922
431h46AO879d257l016a496l797j207a226D048N747E27N485f014o064M941A609
448b718j805F489i745F393F36a814E140J0254h017C066K397e817A538J1869c187
464B324g82n131o678I45a2175c954j880H009O546a550n363k014A10a2715H659
480G803O8B202K73a2780c965J098B201i71B945a782l923A759h509c118a005D836
497A108J0348D404d931E679b544A601P68K96a775g70m219C372N139g394D620A27
514E082e599l789M588a812j925J409H526J1328B453d123p546d504n897C269j504
529A765N125J07l154A073i100b876D809b940i02I486A121Q940C465C72g178l805
545a0983c304D205N034D308A01c70m131c71j793J49l815b516D875O617m117c417
562E534g388C422A27g01F040H75h620K967C289j588Q901A825e689r46F539g273
579e063D169M671h32B337d692j522a393q100k36A4217j896C889N972c217m804
594h021j987q396e721B625r11L618R16g148j860j635L97c108g81j068n749A2878
611A4001C094n60g10j8820P702I550l612g815I354l835k174b55D103d902J597
626c305p10G554M990d716L41G538A536g982C732J447B56d256D68M291h056C155
643b017n277K894D003p88e48I48d409B42M504A539a5036f28C150d771A1056b253
660I786D222i21Q9n169m363G211d656C176J1083c711O30E258F0K09h833C363L150
677F513K949A191J821a755l586E143k118J205g07F563M13B199A047L582j521K2
693C130d238B657K228A285b708nB763K982e083D007a340F27P353G8K870d549F128
711H396J375c727C811d636n767K243D488L274l578g28F329a519C224a6268b454
727b80k95A533O246b65F889a063G92J58a715Q45A3259c129j49G509g42B477c088
745a1276F96B99a584A479J4108F613c249n973k87L843l147E42K072J1243C774
761d398E491d279j0243d77F494J1320D942M842m270Me268b27B003Q776J27i794
778h536C117A106i558B088N302a0807f10E62J569a3637B229a825B880K73a2307
794C289c047C526d954b360F059b532A0126m304j632e815B301h938H539l276o50
809D613a980A240M521F32d302m507A1245m821D42a218A0191b994A2262a5360a874
825g45k62n848b487F697d925C938e755l923b489H40J1167A790a4820A642M220
840E862h908G41J492J552K359d721k339E003r59r99a1179E923h4q179A3963D213
857B880a585B392i320A130g087C462b18j683j158q670a302I433c921a894H308
873I09b806D061M47J33h557I047K546D152b776a225E007f484C172j79a1954D183
890A2945a0126K153l672d434l974E19L523N972H53L399e564A304a4031M033J350
905h648A0214k50l823a639j3883C449b892l19l12J749m560E649i676F340j418
920D922g140J041C353Q562N532C194K129c500j332A391K205N970N746a0942A0750
936B110f726G017g253K173E262I75d615j389b993I77a460o443B1087C052A221
952a1363M539C693K854B116b427G12N087j985h375J171K575a116n937P34B602
968d999A230f91q044B39a2663A735g943E838j085J240c283l375I33K1B70g573
985c264c5p567A0114a046F579g2C010M51R81g600B3534F526d147C03c100l219
1001f319B458j220e555A4250h387G635J501a922j813k166I840g344f06j4509I117
1017f483i25q748a251F886j313f808
##PAGE= T1=3.8e-005
##FIRST=     0,             0,               0,               0
##DATA TABLE= (T2++(I..I)), PROFILE
0@@@@@@@@@@@@@AaAa@bBbCdEfDgHhA0a1A1a5A7b0B2b3B6c0C3c6D0d5D8e3E8f2
47F9g5H2i0I8a07A18a29A41a59A77a97B22b54B95c52D25e32G05a007A708h667
69g351E682J3119L765q832E880b6276k843E222r04a0622A4016J8643A3793d261
84a0788l17n747A817Q80a095A6215E48a528l003k522C237a1081b87C891d689p414
100a2103M036C755K831j92a2113A077J628c64j0242j166G62K856N006a058A1280
116b165o548B91a1867J445B961N952l401e717G68c078M20j4436a814C965j913
131B052M678C32d32j1613M396q68A4403a010I003D157a898D406J569j075b875
147b804A2075A725O887K46P06B728f961m948j556C194M263j09A383N310f78D379
164B214b047o862D04c274E400a494G223h014L935E170b233j173H111N56a511H200
181f99l412A3146n009A754J7270e2k307E685a0373d973A2852j429D756b415p05
196c120n329p080d727E267M338D349h100E602g945Q66J665a205A6386o247M006
211A4145n873l858a1880A580b398G699h23G574M469l936M47A466f985h9F016p57
227E259P127N636i071E555A923d090A6340k375D444f561k527j425D644R71j795
242C820A220N891e751G968a5756G00J5200B501h692B3597I23a4730A372a0710
257b223I11J848M585R03d191O45j4868e341n852k84B244L181l45Q046o539a3426
274I11a9803a397L92k96I314B3M471j814d460G527C051J379a0561B762q10a867
291H460C683d149l997C626P58a2141B633b895E097a777A5726f081k665P1L914
306d761O46G489L973a5288P242p790I651J068f293a212A0571D613P752E205Q877
321A4082a89C853A168a544r909g57n66k251p082E368g246C104j410b023n465J892
337e596F158B212a128B833G10c125p622J970D087c37B895a11D131A74F9O235a3548
355i922d109A5295g834A3194C939A438d764a572p03E72a082l33o112F703b674
371G150E03a719l557j219H114a7294D816P031C065O434a864I025a5861N732M742
386e387D046M159N353E462e161q2a862q822L753G908O419B051P253L358g358Q70
402f488a214j573A725M118J4646q816G03R935a2177J74F361m86n36C25J440e892
419D157e239p554D556N149k941e864j247o402A0203O502e502A1568i62n036J145
434d853r788C370d759a251n773A45P580a804n926b341o593B0295G836j241O029
449A2624a0887G078j028g23L44m588j259L42F005A798J528o09d382o154E723b193
466h623b246G669C430i78A634a4190e238C034p52J3939B088J2089o638Q94b66
482A2078D224g412B751K953b389H987D018d671J562k723b478a006D024r66L357
497F415A551d620n22K506F783K635k478j729a0195L34c868j773A629J684q33c902
514D70a2936d001B923B25J0832D582g271a977D937b52l313o906G014Q08k042M800
530A0580c273j0477L586k11I27J4742d84F873k72n91e70n331o748a214n426F835
547H444l937i054b549j443q240C282f467D798g92D32a1404B015N77a0910E545
563B933K919b389o560C049H80i95a36E35J675a2522B599g189e70k505A5409E854
580c290B991a1961E708g175K977A4914o927C730M121g739D148j439f682A212d507
596E880c469I728J19C188N352e638q852d031A184J2539F479G92K063m90d340J21
612d219B640Q184c206B0676d77E4N600I38a2726M41b413k918M49D410a369m12
628a781h37r53I458a468p877C982a553D726O83d60B506a729r780M027E080j095
644C985O185d086n75K223m580c347F119j347a1384d616j865d51E153j606b927
660G070B314i933j29F005k544d499D069J956r75a473k978j0648F15L503f113E863
677c130F057k738C82K291a534C034j249l4F20M692r55L93L7E95O113P06N030A427
696B510c549A0027g511J524L48r774a819C558q33O557a0315N147A1160L840b046
712h060A0666D072i046G353B498g23F464g273H818c540q235G662f617E907j180
727D727e878J788I436B794K022M72c429a450l334A7444b901f03A579N759h005
743d903B396N916A573N413b410A1264l425A908L135A059g100R25a167E659k529
758C130q97K574O079c415q652E006a460I101c932L12C272a0980K819F36O77f198
775B382a268F911g343j501E102e811a403B893i466L116a051I412A238g562D850
791a1516b272p005D888e136j589K776B2023a183m706D762g0F91b01G772h579A0684
808A0260a156o601D093b2079b985B383j074c218A0626A122g434A0020D076j75
822C901e931H753k149L481d16C755a660C207i47C836b834k082a822F642a395d25
839c37A063h142D542J243A500d635j51k872j164C784c234B433J283A852r4J515
855C273p52i952a241m642e17q174C9P245g5I57M919f234j978E962f165B276G82
873H973a000A6460D06K853q27N507e363J385i85D314a4293B548c785H763B985
889a2809e18q124G356a421C636a732H948C383O5j360f070J426F987i101C309Q846
905A2155a877k043C772K948K314l511b865A184n53b247C691L85g315P71c222A179
922A4575f688K940H232d683D355h471A1309C353J049N670m029j211i52B768O203
937H971B529O600a007o307Q06K878m771A264N619c363a262m811l435d468E492
953a5362A1250R52A000a0025c842B58c59r194d396G076E60a191A519a536q95B497
970c714m658A3902o240h3B389i68m361J473J62J6L97A561L166c325F876a1308
987F852j938J805i90C692A85a787A3626B444L545e41p419G601a84A111R558D531
1004E407J276j693L885a857k67m151J783k280a976K26k69O95G384i462q804A355
1021C334L429e56
##PAGE= T1=5.7e-005
##FIRST=     0,             0,               0,               0
##DATA TABLE= (T2++(R..R)), PROFILE
0@@@@@@@@@@@@aBbBbCcBeDgFgHa1A0a2A3a7A7b0B2b3B7b8C2c5C9d1D5d8E0e6E9
46f6G2g7H3i2A01a12A22a36A50a69A92b20B56c03C63d47E65g47A046a616C050
68a6919M990C0791l953m818A664d912m804l128j7548I651J1599n633n102I06c953
84a6743O081l671B346J1805j679B253O748i029b679k375m54e42A5343a840B763
100h116l390D727d186l011A1921K677a3074M678E064a5281d725C393O307P44I23
116d141q150I19a0416A093O121k962N047c673G077f167a850l569m427E635Q554
131A4189L22g630A825L875e95D021f495a867j301A0060b362F868b5C651b399F981
148C145f929A3884F783k193d325j4054M550F263J93a920f19K18E926B447f622
164c745A0583J32E146P898N95c620G558i036A735d670E249P394L237n898g98j10
180i08n659J833a060m986F51b120o879c526p083F154i117F047B88Q967H67a3023
197f436l794G542G7P967K08k859b0865b626l731A798N151k847b888D096j735a1109
214a062m322E656k41J2212B080K158j195a1594c856n784L964m84b239b40j384
229a624H117a371c48H344f921b145E443g982B757a485D833B132e443A936i577
245d695m039b949C67L879J28b970A2066G52a876j4230f612j651a987D244N163
260I407o86j841d970n98A079c525k990B2K568M374C140J07a0224k57e093K251
276b842m31J129C453M140C551O694D697h442k780b6p614B2463A444Q474j914a0261
293g0A199M459m01k580m7a037E712k777K190a6710O957L3d447A0589A351P048
309H399N117m310b719l67I943j735C413j212p18a767n656H103A489R866C131j242
325A889b077h85A8209H673M776D668K595k472e768Ba1142d25A8592a397B094c75
342E413A828a1238B495e610K118n076G999a094j509E138j690A116O629c076G868
358C206K461a763j1576B705g48A591g484j822E884R12f878B40J866N463J695c206
375a176j74B345f87C793b671H710k151e335b237H108g494J665G552j555J1677
390A7674D406g563B400d752r944B031g21A4418D010P228a0495c796p700R51E757
406c426D518j389O360M315f921m995M932I557e114R24l361D830l92j857R609a410
423B025M618A734a1097M744j136j846b370H161a846d68Q3m32j1164N863C180c03
440C348b006j2324N313a340k358G91b362j849I131C008b372B08h193a179H13g154
457c231A40J859Q008g33r668F683k799g743L280I064J1941H11K921A17a717A0763
474c933k629K211i48k110m759J726J755C746a1465d038A814b354F086k469b4r742
490i766q043d722B423c733b1E400c507A6822a2210N419E465b019B536i574A3265
506A794K02l91O496e105G584A377d896l589A716J134j048O68d852C960a183o207
522g390J522p894C423j7P447o74B332Q366fn680j474F221N025D783a682A3192
539A0160a545j948a156q489J244k827h47l833b054k04p02e59n108D52h455J535
555f920C521c944D0a007E039d154p07C31g056A0048b254A741K2267f024A40J7641
571A7781c085f25C170c314J636B261P42f271F133Q462h84j4086g272K654N94I666
588A819J7387n153E433c393l619B047e463A0919j890R76C161b858F185d735m459
603i194q34E165A712A67J0939C297A292J417a5884c558c12q83o615C736J6g711
620g99D398a5521C946L397C441N121l432J187j162a5385f270A173J741K878k154
635C638J0464A325a040r378M677E794N312h73m453C353c297a191A068B01R25k16
651I10e933e45j0942B139J772b811q93F560O491m099k849k498e214G475C600i880
668A719e015J964o790d462a697j062A2434J053n012k919A317a1288e638n39C836
684d380B018M540M713D477R73D82c922A3568j609B666M07P992c747a728a46I45
701I79i973D138j968a24A19N119K274k574L165c225B719a035j721R67C027B80
718a0211d935j248J705a672F095J633f447K114E865k731b385D295M501a034n231
733f265k824M022A0105C095A73b093D230b931A1171e685a078o262B917K350K658
748G925q12f073l005F484C176h425A556h2I889b084C943L428a1591a43A686M609
764F295d013B909j36F67a0407B26i094a906M44j0740M623A2167b624A877O467
779H344a3021c535l536d8l326J606D774a1183a204C052a354n680b828c24j0802
794a1126F65f101h21G738f133D88J0282f339K064f73k271B547b595O33m306F732
811g237A4312i80l311E562L713e45n901B171c711A1425A646c156k78H115G56B63
828D145K834d429A900C64O748k597A5e795A889Q700C606b534a065E55c227j050
844d277H754k257a0529D026j12H28c933o09a630E826i462b796k897f80p741A4551
861i223E485a290D208A735d897I500m032k586J923J441B409H72L857a428E003
877d658A068d387A221e539J523C288c443D536A707h16D61J5594f943E902e943
893H121l074c636n83j537Q17J867p046J6m218a773A0701b020A1331C723e353A331
910D842A603g305c202A655a0111A511b472k1629E24e987b159q658B885j163a3330
926G975d154D234r16J920e097n114d907b186D394i659C095A337P499l505g7m40
942e17j1166L200D94l6a0384n86I523e494B07c340l418A930N097j721G87i363
959H206c43B696O523B735m7c140D453i586M023n903K487h21p71o817G497C170
976B291A65i211E678a2028H734d849K275j4J070p655H464a353l668B712A155K932
992D087g737B165a1326A8096q500h079I640B090O412h338A4378D94d585A5471
1007F020d112A3103a3849O394B886a626n742D471J1868a4382M290Q0c270J219
1021b051l033E825
##PAGE= T1=5.7e-005
##FIRST=     0,             0,               0,               0
##DATA TABLE= (T2++(I..I)), PROFILE
0@@@@@@@@@@@@@@AcBbCeFgGhA0a2A6a9B0b3B8c3C5d2D7e5F2g0G9h8I9a12A25a41
44A56a75A94b15B37b65B93c25C59c99D44d93E48f11F85g68H68i87A135a323A581
65a959B600d056A5131K0160A6537f705p385j4250i096F952a1390A3864L6036A2802
80A254J04a4698r806f37r270B4585q956n008d671l692j243L505b4j277A7110k750
96A4360a393n166J693n183G32i30A9307n866A453a3050p274L758H629a0079A1131
112A0164K432i600c237j8955a0265j779B598K492J1800C409q96K263f772n498
126a2270b269n923F670N74J040c608a757p156n458A0507m061f591F556f113K811
141c302Q57l47E694a642a98E479b096m225B074f602k51l227c771L1G041Q265a572
159a638n920D588b050C022c33F075L04d448A002n4a1462M261B464i418A7150J307
175A8457B065b863l660J074A1184d027L24B237f843p196D856k144L885a291E635
191A9337i595A135a3807a673N83k514H768J2513j45a712C461d733j7761E615c322
207A2636k41f005q272A504M232E41N502j621K765L279O181C969q03g056a286p182
223h468b189A1011j342J695a402p238a598q568D699Q708g6o922B03g510B221e512
240g619a805A3413g133j032j550G400A792J47a541p890k851a284q338j952F251
256H171C973h013A5179a075C8i558o83D476e768H269j72c015C423J885G95e995
273B291e068K410A5623C856j836K853k255b859L90j276j1061O479E066a958D112
289A1239b928R40A1441h103B797J5077B616P191m111B406a353j520j335A479f752
305E851J972r71a242L00j138F932G23N188a109n551J243A69L133a4507E14d648
322c20D767d074a633B531H45d854K271l074E99h160kL436I341K3h65A5485G134
340g415q199L632A64b468g75I538R170n825a1232A151h914mr01I456K485m628
356G313J73H86c658o252H11i250H669m184Q44j042j834M946a965F171i77k162
372c139A722i84j1280M928B521e782D864K193h668L949l403b356C57R151j710
387G798A609a1434b214e75p301a533C389h46A0584B557C0f382j007b49j6110B032
404D297J6651a90B488i957a411C834A067d208k614j753G532f501p49a639k927
419d566g65p803C458e677d84n843G600A325h35A0372b279j194r905K471b962o5
435c027m96E14R950l777K328d226b30n913a585n100B917O917m137c293p305N293
451e305D297i66m203j815a189A725d331i29I66L420N36c234f72q940F380A571
468C14J2197c079D878J665h904B921N713K119J540g736K945a113C772j561N071
483G282j104b199F476B475b303o045c857A2917L780g125E687A634J571a4878B214
499f846J525I470A283R742e393A320N833b111F501B392M162k495a435j235a180
515e704C919J572J26k153c921j1338b437C379r86P267a538A0844E78i719j527
530a1246I232b2390i253I704B707j021M116J823g715J916b444E69J1157j043A364
546E265J050B89Q70c528D496L078B195m42c754J446l505A3102b374l548a457A174
563b086G899A876O871A135b594A907E14a1688d770j954D703L872K505K168d461
579C824a0145C628a550A453R340a571D569J0093D522A420K270a3277M006I800
594c480G027C190e217m481d675I19f921a12j627A1582l520K457B015g090G113
610F819e244a707G842a501A9298d788M13d01o258m603E830B279K696h09B482L974
626F456a759r961c171n710H370j297B010p37Q522a236F66L797b429R8o84l709
642f724n90K314g68n818B293d996e32A970a0756B877a5425d743b019F739B701
658c939r968O163A0711g333D430O527C119L288B698a6477c783r77K296B004E41
674F402k845K058c53n963k35K203a792I658f864a901o541c609B233k20q68f90
691a4132D261J15j488j55j170e151D76a1496D936a392I151C995a2170b048A0192
707D130b164C653d885I885k301c217j0885O745B639e16K25q042L924a542l861
722e403B320N344B348g49C002J926a2033E869h63k678r192G883l256l89P799D5
739G851f9n126F214a422l210a219r23E468A056g239F504d023l164D144L247j47
755G244K103D241d231B769e168j441D087L509D35c492k816j056n422M622G04K554
771C258j444P909a914A5121f78C121o40j50L319A119O107O05c428j06C370J1681
787A5051g394a161A768i175b951Q51C467O783C799j020f76E520d668E206e997
803c281n668D912K798e753j179r726A093a3130C193e364H20Q664i46j8545R099
818a0392K579B175d715D104J018a607B373a5116d330l209h83E243c4q363F687
834h0l068n560k070k60B786f635B424J1419C542c069A571N969a670j1416L131
849i955B513c409A0265d729J057D960M97A218a2745i67j0788B41Q250b926l869
864f795G645L09d750P16a151o805L673B003f246A5097e965F310h286P66K755j1329
880a6094f16n946C581b882a220H65L971f456n74G455R12B046d387D701J339i025
897g258b744A559J536A195f913I450e139I335b487F486a036A291a1630E965L540
912I505c449F375L564D383A854a710A507M468l40j725a0465f72r497G612A897
928B708d475j6599D694j974g815F05J610a0046I97L700b172n046j006b873E500
944H26M008O327D572A062a812n689B278d267c85F472B616Q30j516d274B583L589
960F172N16c552A397L660d146j040a543m940j337G222f052h99E806f89C831c487
977a240A8088E922M933k050g275J935B44J8626b240F283e947K676A761f262J444
992d818A0112D624J060k628c910r26b140A1068c339m461C665Q805d805m209F674
1008e544D047d061G240a951B002K69a364m210A456c249p303E824b849m49i64
##PAGE= T1=7.6e-005
##FIRST=     0,             0,               0,               0
##DATA TABLE= (T2++(R..R)), PROFILE
0@@@@@@@@@@@@@@AaAa@@AbCaAbDdDdEdDfGgHgHhIa1A1a1A1a1A2a1Ia0IiIiFeG
57fFgA0a6B3c6E8h7A18g0j469k6007O098a0019J203F779R439K307J1583A0281
78b2094N402N050j7305G533J9452I600K1326a0231n618m021i299D709c251H207
93H388J021o11h060E582k523b862A3940E535i606F25f193A307K165e598K678K37
109b683C296a16j0364l069H730l626K413j355J0420A394R98g453C347e450H808
125C122b750H775a50l296B164a2533L88A1537K773n573K851m848a8607d682l887
140h569O19C922j780b906I13b46q288K965k105H710l118f759A0655j567k702M60
156F846a6554l26H068A15a16B531J0711C600a781I337b60j8030h126A967J691
171C658F43M580k323J28J4103c585C429b404A393a2545I473d990b066A0265h384
187E507j524p9g867k764d888G058C219L941d775f57C464a05k2064a0788D238N932
203A0170B061c05B086L552A653d587J234P79E570A729J0193m231C562L659a0342
219f426C18O683B667p61Q156d839J55D264j569d673B414N957M919e774H64d73
236e499G471d838H117k415g124C701e859D211a949k515A568d193L61m469I1c95
253a733H343D066j528O95a5354J281K958Q91A3823B240o26J1560k742e583dl14
269c18p890A291g157C371M339k209i327D394P79a551B956J765k072e752A027b661
286A04a2323K819a910G511h076B476b907A6136G961G91c026r441a583o759b278
302a804A2107L874B432h520j101B396a4593N882E079o83J237d188J476p796B226
318i482d139A0665j992B332j91b174k782A0367a4060c260e86k131C713a3311e480
334I361d498j397I281f913J637B05b522E067M114g249B237f428F667a2840h12
350d631H215K080A647C87g245L362j17D504q39O115C244N669Q37k670n80c551
367b1672g372r593g315A734a33H698i91k734C559d720a177p276C699a1281dA618
384A4444B969K54f915A835a2885l169C095F6J5377E068M112C835K2b983r032A2322
401A2417O46A009L649g438l990O71C00Q177b938H989l635f944J345B709b795l66
417c161o210A050b3550f478C263L371A521L232j191b427A870c368j7269d501i68
433b219F616g722C813M998a348j1441e017C232A381K862L184d986r785l189L924
448a4036H13f592L139g29A291d109l605L294a444fp184F607d858A915L26a338
465b536r698F165B67K347C68R93c527E768e053A1807h577i86o702b561D890d406
482E790f181a355k398C493I5a897C559M100F31O090c882f94m693o494j396c767
499B26c778D611A000O987K73C080L522J831g51C693a798I90O885j953a630A1720
516G146j316j729c802j4570C469P878B651P232g727C645c763o539e063n27E547
532A618J854L648a0074m847K548M316m420c425D687J942f025l723o4J238c432
548A7689B880J4115e81C905b196E676A333a5187L09f578E354a243c8G078a137
564B610i79k822o094j212d171R76j123A3202D954O58j774g668c712l610j464H796
581A858N413k28j013e157j0386c223K97j1705B258L564M867a3128b012D834a3351
597d430J882D912i26A3904c427F227E88N080A39f786L20F383d805E920d614l208
613g822D716c427A051J471e66K33H171K973B321A127L879A772f815B571d3G942
630c756F280J46a641m040n935N222F405J622A320b030G940A400b89k233b48A320
647d18D670n53P927f597e98n734D481H25a8657c027q971b019a18D844c351k300
663e651A323P445i515b037l941d39I745j612h692i43l394f21j1806C854N451D043
680H042C145j67e809q459c837q969H783J429k753C200c950A018a2641a339e16
696C437d082j095b72C64K3755f886l942C006a0083E632J715a630B450J506d099
712c84F819a6292A145f436A752L172i44m417H568O063o174a119o391C695f166
728G200D50M519N218H26f1E049h486B098g994a509H347l41B073H87K908E87d601
746b767m767Q91f50F595E87b75F508A488g56j473o931e3E546J75g158D331j000
763C331O505B041a88I823A262k9e28A747b196D37i632c626o497G207d152a091
780E112J787b540j45G623a4502a702E202d590E311a053F478R610D299a0921A0621
796b241A1586C740c30j143k455I147C022d580l584a305A0993C76J866C73L161
811C534O999c038M5I73a639q843I559e334a663n552K070G040b730o201M242A0661
828I388b444C362L419d095N86k497N76M16B589f224E758g498F090O580b157m08
844b565j2424A388b458F871l159O939M868a4591A1216a220A0693i380i18l669
858d587D684A476a0944C435d740J281a111m572k972C4d858C354f723c027j836
873d863A79a47A516d947a219H68C04P875KC521j343e39E121c063m047A1330q97
890A0433m557A058K276f938P17c052J353A340I2J525a438k12G486d563G541b461
907h042B845G86N048g180J392b111m22H369O633G409l692C58a932D751f673D191
924G940e316A053B43a072n557A765c548D995h491D403P492A427b016o332E671
940D517b669D732g806b498F748l295K910h783C081N094A792g545D889f543L012
955c531k378K478A5676i954F24A03a5248F555A157a0911A0010a109G041H74a908
971b286k279q912F047j972J870Q305a0539A757M706d928F584i172A740J431c861
987C899J932B2N55K012i483D241a425e24r069D133C11a658A452K107J442d876
1004c632K88B779h881L009A240L824K088a043k807A289J6688j895D414m50a3121
1020B526J1329i67p393
1023h360
##PAGE= T1=7.6e-005
##FIRST=     0,             0,               0,               0
##DATA TABLE= (T2++(I..I)), PROFILE
0@@@@@@@@@@@@@AbAaBdEfFgHiA2a3A5a8B1b3B6c0C2c6D1d6E3e7F6g0G7h6I3a02
45A14a23A35a46A59a74A91b07B27b51B72c02C36c77D24d84E63f63H03a005A326
66a904C278a9737M38A753a856B9047o426G921d056k154l3889a372C91J050O657
81H098J8089A1690a4671l336k966k422i531J778A2511o102j465A949a211l226
95d437F212c42j140A1598n371b309k606G332b012I377N73L119A855H78d419j0289
111a4708E5M532P661N396d236a722D84e848j0320H048C877j821b25D799J329C90
128g922b263o281D23J4405G155A063a374m625k007K436J699A4711m715K65f340
144A3861D41a3921O054n696F345K611c397A8360o540A60d894E066G10a60B645
160H74QM091A718e521A65b681j0087B145a754G329r33O737F485i30A372b106F558
178C429J689b606j382r531A3203m033c584l103A3710d688m98A2448i132j896A2406
194d749A860Gi379o510E40f993G538Q916a21A0473h391q997O621F04h840A2398
211G764M392D007J832e484o186j0090B496J246L287J830K716c030o19j7360A198
227C290J831k318j297F42f642c205m598J966k192C004f882a684r32m83G95a89
244I741j258a2091a316j4692L51A2446L207B731H06M683d736l659j2279i481K167
259g314H62N047j069J834A667c665R06j32f57G71O189N536d317C706A319J604
275B923g264p4a073F072B248J0123E139A700e988j1072M947N022J596B090M651
290F741B248M070g557O05j261J055q92J891D247J0024j506n502Q25B218a638j301
306b939p220J269D664J2484b594D262h02j2307B205a876m108J987C388l03J1151
321A4236b360D057c423A780b927n692L6B500M598h844E559j430j420i18m388a165
338B0074e025J449E887M727k104a850B857f071A0J92P659o43c373F860M11f123
355i188M189D171J294L74J007O568a537m636H372e684H69O655h174H407K627C19
372B208b529q405b652m360E844a4929F309B270P241P335F639b715p307A596i006
388A631G80N214b720D426c453m912B498a0120G553j323L62a6l83E048a167o863
404h030o678B08Q738b309H902K273n541i921j62B524a795m519f75D472A698C62
421B955L195j127G40K120a017j860f99o746m875D639Q607A396f554j0572A276
437i569b364A4292o135c177I66i190q714f97j4229N096G136O331k541I78g482
453a528q615M85L144j642I191a144F799c350A250K347b158q55A948b694F829b735
470f646c054I557f237P70k122D379j147e203C725R853d547J872j2179c824J382
485b442I327m096a472H696A496d033O41j2145N992a613l60q545C529j008J316
500C837e707C183g593A911K901a0512L021A0492E182A376c786k36a007E17b731
516d707o153D440f883A1857A118a79m54B652a1991L894K096K816G900d012C368
532H370b616l465J027L8I408m033b117A0942d816l228L808n891A3359J336l997
547A0698l407B43a1131c081m074G53f16F330j385P850B526c538o307A2783B662
563F701d820B397E92M042b7B98N404h99D426a6764B56f59A077A74K490O904RA962
582e017H97a391C284M382f550m144A6137E767e232m827L635q701J084D116f298
598B766P292B868L327d614m950b422G092C191K255C15L726J754O64b80q315G076
615A834a0941B214O598b727F702l27b454R49C719P50c849A698b99B341f020H087
632A840P35J2165B532R981K185a68l018n607p09G366k219H68a1257C519l44d730
649a0444I125b44A4512D851d457q71B028d456C398N822k681N919j674e754p444
664a3198B892c913k067A2174m404a402F555b118j13B818N541c875A3052B022R759
679A1781P139i473a271k0259g255a170D213a982H872j19l559h725F237a8095K554
694a5541D066R136K673b233j751F513f745l288C576o21L611k935h363B837b935
710C93L810h806l615a041A154d337G797b216F583a877D367d256B103f263D196
726a1499c224B936e222E49J394d242A0926A712J0918d44A258P862j353f92j29
741h21b98m006D066e691a783B400g969b995a436p442M427A756O275d302D786K439
757G225a872H930D221L264E53R093h267L000A0024L489C835j732a721k667J662
772b726A07a0620B64e112b141A90b301j3156A0119b18k2l513H253e607L39j163
788f431F025c521a079l031a587A541e016c08B424e608A4709a264l149p335C863
804a18k403A5825b134E282B076q07g50I25K212a1362a182A994G70I0f924r1A4622
822c94j1391N529D567h521g18j3666e930p833b640A349J446a226B808r07d98C544
839c990a389B895d726h88F353N899B376e880K610A721f4B375d865C610c197B887
856A117c107m56M31C77A34d939C996A132L563i281I925d327q485a108j1255B391
873e808J755I293C043A7a160a05j0111K164F851f319G334a76A2728A498c478E643
890F0h848C612c857p60E489O59r54O425C323f920I61d059A529M018f61A2084m636
907G448r9a0322J839b92I047b477D534i232E964j486p71b106j4749c157j483k63
923d903d51B967L031p74a05F769d610A902e357m391L842B964g88C010L920D5d270
941b543I492d204l130b902G439C226J313O199D969f515b610E361P38J958l314
956D743J2120G196b927l936J021G569E74J441I37P130A915L76N238j774c327j004
972d331H204C707f42p614C683O60K753H67e453I760g796F49L552k90E11J452J165
989C128j091L074A405O23d469O65A053P997B053i90k558o734b91B805g54nB438
1007B524M821M183a805k652F458K194C279e738C355L21N72J113c8o855g64l168
1023c932
##PAGE= T1=9.5e-005
##FIRST=     0,             0,               0,               0
##DATA TABLE= (T2++(R..R)), PROFILE
0@@@@@@@@@@@@@@BbBbAbBbCdEeFhHhA1a0A3a4A6a7B1b3B5b8C0c3C4c9D2d7E2e6
48F1f8G4h2I0i9A10a22A37a54A74a99B32b71C25d03E16g03A059a971G946J5275
69B3221R14p835d580a552k91k4676J214G763O199j865k95A7c294j1661J881n305
85a8379E875j05N475k535Q363g175j0285R55g92G476C039J2587A699h983H02g898
102C724Q718m625j663c797J578l390J647A4489d669G436J8582C446b75A954g244
118a690j475D121b801A1428l808B510L670b1837P971O738E286L971A34L975b773
134c551m80j1613b921C765a566B1965D649f906k463m594L551B474R897n826J698
149H243M782K095c464a171n694n841h89A59J2095m696J943A980a4633l27b910
165d327J388D868L144e203l686K433p068E357I84P86P727L23a2062L432k116A406
182a5j399C195L254d027A771d581J629A6930E477P397D709a2647L085M569k050
197g043J494D965b413H966D193a1071d206r175N09i47A4108n927D68N349K031
212G848l263a0239k373F319J1810q961l946b454j1147a837r037b947B604J456
226D060a441A4976A151h550J955k719c31H6b695d36n40C934J042B166i34C450
243h76D300a1270c354j4232F909j08q56L169g753D726a3859q28O86c723E276O026
259A1302m29k422k269k919c014q390D009a966D874L364B215O628C229R04P09d802
276a1838r67B381Q089E92Q803c908j133K476K39l9A631R656k809B553P764g807
293d332A100a1742n245a803C30J5041o941C377r82J93H39N928f714D250e618r790
309a5408a232B69a114B386c879A609J3321g428F949j952H48g249a599q498H607
325b527Q8A6801h63b60q777A429e17m563M34J011A4603E604a715H177C81J078
341A459a2855b689j2650E497J02P882A309M101e145n731D247d105D908i831B788
357C934e345M73l45r22r410C177R945j490l759b161D367K084J931f824E7a0026
374b380l831a338j242k113D597a0495p530a435j5787l56e001B0162r599Q89J537
389A2989a3034A71J12a0138M878I013J0128E593k591d18r821d586Q03j885I446
405B288a747H098c387i52C419b525a026j764A422c410k769e11F501B728Q080E178
422C806a020m528l35B553D93d616A0795j839F69e607K2J060D540D11a906d7G311
440C450a4836J79E794a1751N164b748G047O245j904i287K94A140g18j431j0361
455a2510M875E322c954H328J160k154b671q214M715A775c0C025B66J898Q46f302
472G389K122m294J295m80N969j819b70j0323A671d65o82H786R208i16A1522K60
488A1782G13K706j398g510a920a3G735p67h143J558d24D333A617k09K87a4150
505c119D520b782A889K792L425a086j880D188H14d937o61C659b47F2a845C80d186
523b1238C728L22O25Q039D152A903B01h742a166K41B421A02Q64L515c706a29j5106
540a5235k686c644j701a010D109e402F834a70I760i948n077f684L220I137l943
555E194D82e549i12I436A605J329i949F900N20g850e62j612d92E096B150Q638
571A0788m838d311A96J3265E231a601A1734E026e775b169l437o566F742a0980
586A1489k473o8A090c962A4332e076E397a1595M364E539k699M049k195b62C91
602d22J24C589Q149k892j576A639f734J895o714c030A724h605A315c83A3340f258
619E141f251E061b193B028J4415p116i051M36b249p208h0D712A722a71m309A405
636d288a639B751Q52i21j144m105b049F218d912B70g252L541H946J860k087a0754
653e345A6136g235G380A068N507j121A129e540a454l953p501F249K593l407l12
668E123A267g242k869A2330a38F827K186a002B741e543a352C800N525g403b697
684A9964B231M297h473c367q438B460a296K28F999k346J85H34b595I201f1B503
701A99g642D828j40R68c729J149n440J306m632c880E383g19H95J891J835g909
718h494E561e070p470f1I705J310b066m688J420b074L10r378C541P282P569b943
735D080a0744B931J4208a6150e896l177A710J280c418D479h140a124G770f418
750E606a3631d59l198h78A0366B324c839C313c75n153G16g209B545e605a574A726
767E936a761Q42n269G519j122c438A6250C030K060A774M286j327a874L07B59N295
783E554g942j89L805m101a282j076d73C394d251B012N707c891b73D738c72G33
800C088b547m281D633r05a8266G439B010M564B930a0671R07G431l325a671D914
816b942F375e47C561a5821c488G551a1347A4219D717J124A57d66J76D097A624
832a4699H35L429L896A76J057a39o420B169d310F908J964a179A1398a4382A790
848a4144p30J956c683J530I561a362B841e397b621I427A847e459L85G516i260
864A487d248I805C273J3b850l78j036I859m882i267H621c43C734a8A230K34a5080
882B23J0519a026G315B477j56N25a5918A274b939G482q63a271A3797g291C102
898i9A356g005q170A411P672C038p7f210n884L845q870A419R87k38J974K376B74
916G612a534o245A0796b448A0954J543A38C8O988k760a321j52A610P092K349a379
933I730q63c0E385d855k001J528C90d302k148B220c385i13E19K890L306b099E868
951f455I213l451N534l576k396g353J568o52K211j4684a232j175D210q00i668
967a3703A1547B550Nn98O077d797b01G792e579m697H41a553j0115N440a270H731
984c383O68m096K307E47i419F405a1458e62l08m397B0317I46e399B602b069A096
1001a591G022F85c952a298D90e175K184H579A863b979j318C089O035d747O86D77
1018i651G839d655o754E112j480
1023C632
##PAGE= T1=9.5e-005
##FIRST=     0,             0,               0,               0
##DATA TABLE= (T2++(I..I)), PROFILE
0@@@@@@@@@@@aBbCdEfHa0A2a5A6b0B3b8C3c7D5e2E9f7G8h7I8a13A28a43A61a80
40B02b26B51b78C10c44C81d22D67e16E69f28F93g65H48i40A044a162A299a460
60A651a887B181b567C099c898E270h392C1896L285d302k232k5593J5679J262c79
76B7231J408A700M917i264j8324J0144a980j550A1645Q296p462A877d965q437
90a3402d104l399a326E667A001M167g069I85N813F79J940k51N281C048F97c802
107a220D172R69N39A985e411q12a684m930m748d562A0844L015l974m861b284o198
123h482a489E064j492R549b576F542e173k859k362n66n652d791B822M294b819
139H37g866j0099a606j0880L155M490A1959A459Q020K744a3486e125k852b638
154e705A6696A081L255a487m391j1052f287b346A0005K515m003C824E68c456C576
170A682a3054i22A6925d982C67g339b484q439F623l274P58j372Q34o34F07L505
186D112m96b507F606L686D246f1p626c652l831B019J0657n728k604d903k563p36
202h202r655A3031B239R660k088B65b148F969a2327N362L058B061R884L861C050
218b834A944h260K009j95J826C309J0995n920m78O469a2468M830D974a040n969
233g009L252a704a55I483B714h90l037D917e235j561k358d544O50A9143H062i669
250G46o7a1334M291B255a834B828N697l87e966a111j971k971K644J612d03A2986
267C824P652M020a0805J789k88e41k680h4k100A0624b332p749A2279b411j0613
282a3024I18N88d40E229N066m992A940K096O39a2330A847a130n004A2979a829
298A665c704r976d175E237e366D875j893L692q46d046B596J0082J460g86G440
314a710G593k112B433d919a820j291B873m27H35L411A347K13K180C07J2811n698
330G420b897C780a2426F025L401D595J2775B015a3738C429c70A463P629A555E77
346e08F269g304N38a564e63D696a652l345A2692C268d863C649a4828B756c185
362A947D87e983K635E117B73f005F88e547D421a603j0559F687n58a93A3249b303
379b082P1j2404C454e153D682K402b224A125c546j311q930r544C387B78J0565
394A0843K731f738a735j5561c12D479d299h12G230l6P759a92j838J36q180j179
410a1253B234J0965c496A3274h997L680k430a0j4805C489f936A628N108o28a942
426D751c415i9D486c111A125g119b058j0813B864J019j26J2736f605A83M586g647
443d70A0275K837D915j519k49E02f431J830E137c886F24L428K280p02i01D79d049
461c501A0870C375a748I976J1127B992H55L885a4140P004I875b594G4M541e186
477a1654H964h651L023F164B034c673H091A396M68b162m309I418j48b48A0545
493b11D006B0M832H47J4039e59A682J1135c03n901L080n066b01l376B856R713
509A2569a051k012J100m823D570D18M635k302g089j0541K104B005f487b811C997
525h572b971p56J729j466C639a4368b429j451D625D63f200a029H2c995n359B17
542h115G420b928d74L5G196A212c117E867h945a743B882a2526c712H46J278J261
558C385a650n50A480d913c52B64h04E209k353A004c088P31q187b449C739c815
575A2121D418c444o781c961a674H763J23r58J744N996B732F54G0c486n066c845
592e263P15I53O940F85g172n116N239k815c346F27f323D084M335B219a4103O582
608g521m024N144C247O67l75M065B632G10f880A004f605a514A4016C384e466D114
625b905q21A191K739K019a60G045a007H57e36j1471F953j532B352n05b597j5479
641a8076d354F590e238b94I770a779B0904q126e420K618B204P93o49b21G261e784
658B631f755K244k945k38G519a5592F516A55c374j0255D404c678J606b63F988
674C879J107a0584E853g617L209a097c95B659O932q04f280G382d820H211B0d089
691d814a460A0950D160a6015F999B554h036H216I08P177C699f883A3161a5962
706a0957e156B089f386G853l280c219k095F829g770o525J326L715A4819d283A215
722F296A516e938k185B046a2943K053F596d190a137p228A0800b041H014a0857
737i28k400B383E64f46k249g4j673L12r395e260b212N96E316e727F64N482k549
754C597g553k277D8g187P77b525I762C921b557B896a4101H923C169k34e261K490
770b771q01m799G497d693n228a474M52j937B337b826h92p228I398f18k584j3177
786a6379c398B503F81j03b022j625E913Q22a653F385b675j0838F169B366b776
802a339A1463n573b188j3215a761B555b177E186e887G756a131I092D27i359k859
817a2218B834f588A046K534K881k444I47f000J543l058A426f875a537j94j659
832c390C540f90j044m568P88C979c3I196b384J124B566J644g137k780D344c261
849b043F894B918e787L50J474J436C12a0696G285i616D776m14j974O923C792b51
866I581g558C572K130d069A3156n231C859r48g270a703B633b822j3060b17D737
882e73A81a853C357d070J120n265A1540d191A2743m118d10H369B843f750b311
898H40b573E14J1252C318M817K07j56d557a870A1923m221k220R67A553a808B145
915i071d4I38f603A1267A28d64j267j394k339j161A2680l47a0760d688p452b068
932d416H7a071L85A206b584m275C409R070A06P035I90d699A4370M146g49j2444
948a3193b485p246n368A3754B882G78R096D097a0231d381F59N694a499k774a913
964C329f826r890d688m377A481c886B329J49N042A523k05i559E288c954a832H41
981h072E838H74e510i05D703B164R200f950l029G402c462C96M820b128B081d173
998F678A762a403C530L690M134C777c735B955e788j321c391A271g05A301M874
1013F175i854c842A0250A225c683M04F150L428j575l283
1023D720
##PAGE= T1=0.000114
##FIRST=     0,             0,               0,               0
##DATA TABLE= (T2++(R..R)), PROFILE
0@@@@@@@@@@@@@@@aCcCcDfGiA0a1A4a4A6b0B2b7C0c4D1d5E0e7F4g2H1i0A01a11
44A23a36A52a66A84b03B26b49B75c03C35c70D11d57E12e76F51g44H64a021A246
65a590B211c710A8484m474b5147P784N315k382A5809P234I071O746h74k6956Q898
80a8932d911j0009A4985K53J47f670e98m098J383j369j0043A986J1776K35L216
95A7213c354k417J357D202N80B372P124l1a2337N007k04k102A4544o040R019D886
112a3427p276O288c600A3152e801E752g93E542a061o860n763C33K993O995J722
127A2043C569a772j443j860a794l263C959M312g17A7828h868l4P7B616a2231I704
144F814b297P19m191A0049j698a1265k237A123R767B956K484a6373g16B963i521
160E915c438a127k560G376j396k276P414c08q768J868E206h339A1606k622c378
176I592A545P892a091A085c384n666A2631d066B296K860i14k146C92a2108d729
192C355d933k912F497K039k952L126a0024A046i726c248L13E974J0467B1L571
207C592g303l601a568o276j678C32P714M214R33e219b324l893m053C046K159N81
223E786O538n15l81j330f171A466N014a317A3440a846o172c363C177N560C321
239G493H13i447B156L03d131P36C622b060E975P71f187l026b276o942A56K873
255C029R367J851h652j373L36j65O56A2251h330D087O810l266I02J521f457i27
272A50J1530E691K390J685C174d882A636a31F316g67j743L57D380M316l707L599
288H588A815i605E918a855N68A3079i55B105J0888m858c562m953d122k638a074
304H834l704n55n34b092m699C570A97N76b321A826J516M111e391P83k991A374
321A296L298E23Q224a198A2639a640A45J324a535E249A337J4034C488e838G031
337a506k234j978a824j973q190b800F087H18O083B985J492a6353C148c610E93
353A0138m988M167g838j491c918l853K096m40L89I6J321J1425o033l026e418j374
369f792L118o760a328f2j1011D135m22b901n598L39n993D382K21Q10k146Q795
385A2062b600k715L0k864m416c786c60A0949k437j58l369h389m598b557C23M731
401E054e405A4710n799h046B08a3300O630p350A945a0616B804L108k732i545C435
417B0076f37C711O122C112f868P85H65K688O69b708C938c049m98k105A714O613
433H327a00C149d770a554m595l978h47j5461b961E982O951D617f379D002a197
449a2637B863J633e165A328P750A484b073L22k393O9N18A892b053k05F044e879
466e722J616D158i434D93J0486D630c560F480j357i101C69g635C327i022I70k09
482G61O88F7P082R94f880F859B865j323K397A404c953l973C984L615B346a2116
499g075A1774B421a995H871l751B208n97N552B416a1458a409l159k839E220O335
514A1555D110d067k362j878F086D68a316B874J2898i43B601P80A299e282m346
529i628F110O294n555n98b743A541J29b597k844K211A1694N095p997m14J949a1817
546e581m717b842H561O603f902A613g280H259a128C875e184E05b987A9P292D60
563B565P687c723a611H07i163b543l99D477h498A0754k058C483J160c369A041
579g146p808c424F789P035B539B95a1354A889d992p643d636I281P269G970c391
595D598J923a0117a852n801b161H677l827J5935f460B434b421E98P06J1521m646
610H179a1557A993L025L212C258A177f383j752e03l711C078R480E267A298O123
625G421K23a1686E232a1778D88f469b124h07A014b969p969C923f990B017N420
640G437b850l165H673f497a346l353C494p49f82D932b007B902A79c578A302b833
657b541D137H8L416J67a660C702L939b17A1170C207C93c621l96j74o03J614p026
674a0206b318j4565O959o320N490A0520D506o28J994a541j7114O376c194a234
689H708p36F23b54q758n423g056a282H655k494r31P99K140A50e604F192g674e55
707G407k385j179D82J949e163I954A28g223B027a20G73Q776K077B773j067J652
723C358j398c624K46n295E30a2707C549A014O339N221A5a1469a751r633M998c011
740D851f087C207i697J79C14N991L12f189a178o952E317k30J639A284J359c059
757I397A321K844J957d424j799B410d576P73i61g8C033a747m747A0111P12D108
774h719A251f518c179A2298k510l401N15r04a672B013P30r71n97O191B22e746
791D58J0573E319j997a183o956c355l976r320f804C399O005k301h560B664h121
807e842e93C386a87F672M254B177d849o556k321A922M193J343L741a321A207M875
823F082d844D294L527b500k839G715O98d959H282h734D456c449A2438e516J082
838d434D33L495e805G439A865R91d669p1j867E779h132D900A002N485l136L723
854G074J68d537B725f002C470i544C373J0491g042I215D115I6K132K795A377a2679
871C521A348g421o71a312C712A824a5941C626j747N215J328A010O39d043j117
886e160k60b223B358g39D119a609E24R23a1697J399E434J908h126A3817E432R416
902A4848h71j6932c238j1284O442A570k60P988f537D51f843q54A268N39P81f655
919B261O727a6663g023E460A638g188a922H611C8c908A628i853C916j382d853
935c10F777j56f010K150a720A846L558j152A851e547A0749a0461K230N78P89b185
952d735C356J998g296K754o886B273L173O736D686G0c481m781m545M314D70e568
969G144a0404k60A307i162B577c949k497F641J096B990o90e381K137G337C154
985E250Q658E765a0063A593O028d32j264E47a770r95A1149D484M447j524j49k822
1001D436e861C959J234H3K75e380a963k138B587N085d40D608e8m467m844b21C708
1019E109a065A489M846c274
##PAGE= T1=0.000114
##FIRST=     0,             0,               0,               0
##DATA TABLE= (T2++(I..I)), PROFILE
0@@@@@@@@@@@@@@B@@@a%%A@BaBaBbBcDfFgHiA2a3A4a6A9b0B4b8C0c2C5d0D3d8
51E6e8F3g0G7h4I1i8A06a12A24a33A43a56A77b19D05e286l4451J8815a684j238
72b922B4328P694j4958A431h643j3741o098I839k560r75J8248r603l516a2862
87b4991C420b539N13I315a556m61l07j80p651F912j318j607I37j58f619k72C116
105d258K079A1810l019c257A1366a824l692a089o6A6550D689L106j080i115b692
121c124o471C425P552k733k602B358f18j4299C674a27p63A7728p838m42d217j673
137e890K014q471L603k365C275L699A575N600Q45d959f62J47C397c994B257O969
153I226L7a554E28f151o4N56C172a570A534a366F433f828A103f233J967m960H245
171H614d998A601O405H04e140c5k032B831i52I982b409B119c326A037e090j0677
187a5767F829g26m446N50H203b349p541E602d823K17p236J825f4C460c695A0938
204f477B769K163A291J2690a4269d310A4684J3b102F839K558g437O20B887c914
220a5091E470L198J561D098H56a9020h193B381a4205E210m55a26j1776N679E160
236E64j21b993q20Q90o640Q64a215j7152A714a7517A2319e063A573a2965b830
252F902k827O33I62O28g627j462c96A047d400D646K118R78N47g668L141j5011
268a9538f071C620N974L155c382k135a298ir822a953C806a333l04B73J1637m521
284G389A644g333a047E38i105c925F677e0j0370A2717J525d702G5h175m458b40
301A486O457j06A404b635J80o616F729a7848C322k74Q438J510B742f013J978F786
318B578L226H07a223B614a468m49G372b223B164J0525E273c139C567j549R92r31
334B079e113A214J847M819k124B827b777H493b038C359J460d705B559G04a4925
350b262C810D17c949A379h651n526e922f94j610A124c85A6057c519j935m52J980
366c926r512I303B094N709a186G611L739l511k428j819p16b623j650R20A4017
382A0484B734f721J681A410d838j758F319b138A4020l615B190M3K133a269j3847
397a5116d547a038j00I052c390A621d134j1435O656K966K029H337j111b324D495
413B7a0477N208D496f878b354k263A113i094a353A967N88a1466e09D336b534A975
430a509H331E24M978j43a361j0399e237k682H66g884A2837d001A105O120l352
445C873f75j3148K237a402A1598c393j642a925C094a403A074a350E593a032H944
461d705J073C413f669H236e353j0743D642b636l649B122f450D264g558J065a900
477A766K589a925G086C485J190Qg183a866E93O62c670F289A180b286C650g120
494g333J827a613D109O127B57K306J816b758j552j886J316I68d951j735F081b470
511c008k569G66N6a925k246j31m315L733A1565A641b598A1340b330l173j091J340
527e254C433J500M280J017a153o05n250a473F426a6466G641C244e4B720f534k662
543i196n548k429C664j316f552A586b92B483a2890i77n799J445m129p261c294
559F617B17a6811D01g160a978E632a4873G779e092a03m515a489H827i50G881a934
576c19j2710H99b336A586L569P304i287G842g453k050H773a514m248A453O036
591G489c803A282O564f080F565b22Q4F101L981j320K128c508l198E41e985A0031
608E572B529g399G961B450h127k901A5216A245g56n633A3930d418b07I657A869
624H578h388L263C348g349F743k878b302j0174k221O966J905O73n20J124A497
640a004p84D00c784d74H15L105K393g950L824I555c95G084b919B190a0o539J819
657d730C143L426j895a87F048k023j025a3804O018c700a581I115B582L303g993
673f987L042r368e010A1252B577L617K513j229h164l89k675M298H651c51H299
689B139e917E044K521A563i923d878J955A503J5644o126L608g51j1973K645B83
705f830E478f700Q91G26J871c875F646B996h709A297N569q07R841b7j513K90A397
723d911A60a082j5391E201b051E710i383h32l981q590D696j285j145b206A0203
739B180d511A974c076C441a0142e060b43l876l169L094F193j812f33I75g795b188
756D915p35D44e171c99l55n318A400h357e8k123B345L679A286a3637G380e817
773h424p019a287m036A1509L055G38P149C560a958C745J799g244a699I184m025
788E159i161I313G85b324c12A4K31f892F512j443L666A07J820M910H64f499F19
806c233L62G752a589k265A5182F741d43A265K192c320C84J1243A898J9776i501
822a0100o323g288m214A0894f003F6K275e53k594j862J171o085A2183a433A6324
838H008C297L05L68a548C567M391a004m787A0168j637k459d083A5003a041m413
853e454l770D071b21G783j154b719j323E863c069C187J287c283G012C195A565
869F563B25a466D160h820p61k476f06A9739a221A585b098l78F795f292m948B175
886B500J2034C084b482D716e57l155O8C293P782n285r90J2317F273c412m742a794
903b391c35E523b933B189J720J303d78B88f653p89K454E062q57a1900a246J98
919a048C532d650H59a0597J590A5099B51L702A445a813n623k225M446A376e076
935b1637g797c386D828l44N503B714e394a012o69j056j0823c409C115d656A4510
951B111L612c059o135G821j483N195B918i524d057j342F00a0251C315e44l368
966c912J661m393a403l237o448E273a123o099A183K326c500k459l226N48c811
982i230r548h91o669H881a678B089g828C724p10e080E642P50c074G852E31e246
999A0700c781D473i55j2240I319C906P896D04M823e379o68C525o93L40i859A0011
1016h930j602G230l048d148k054k139A1007
##PAGE= T1=0.000133
##FIRST=     0,             0,               0,               0
##DATA TABLE= (T2++(R..R)), PROFILE
0@@@@@@@@@@@@@@@AajBcCbCeEfGiA0a1A5a5A9b3B7c1C5c9D3e0E8f5G2h0I1a00
46A14a27A42a57A73a92B13b35B61b88C19c54C92d37D88e51F22g14H38a018A339
67b172A3776O708P059B427d135j0074k0357a6476A2204Q033q776L535B436C9a1641
83a2308N677G458j517J319A317d198j2899h385c200B298M60J30q55M700a148N32
99f16B590E23c593C300j273b842F490d815r534E526b021E014L704l503M914D981
116b498q242M284A4886J439G099j1J886A03a369o45n817c107M12A3599K225d26
133c133j2368f116m92K741A2555l120M577m968c369p866r444A964L962M11a507
149E735K198l37e103p065E78L114M673C322Q70g979L931j7324L679B795a1377
165d695C475A8c112F899a4681e499J375A1793B534O626C015a2481e43j0355A0587
181A2401a490A2137A480f696K799l945L036c04l374D205d768b365k309o126I626
197B61Q143j132k020f812J48j8716c047r6I206l132J2570n019b338j2282L975
212a0645j346K796g10l261j113A572K4d831h33p665l993C384c762D762j111j651
228B000G81d157C101a656D829j127b653O88C851M313k764e45m258q68j479B591
245e857P25D709c63A5061B815h181A3940B818i240A446a2607H440d733C395j615
260A780d526L84g30p582K185A982a580r16j278M91e45j721K03O35B994g18D59
278F986k443j393G65b068n371k754B00Q062c390F825a602l0F016b157E796b120
295C011O914m738B017k62C16L707a0427p607H139b608B106b683l410B112d731
311d019A516a5080C535b65o81p325b079r978a172E956g571I009d955k167E971
327I220m15C985a850A223a3386f165o041a484G181J042l554M741A168h259K374
342e885K66A8287A83J4274a122D705G24a3216A065J3458i79k030E093J23b756
358a941I374a725k867e31o686m570F228e313B51N081K011a2471A559a0097K858
373g239L084J983A3550D080A976M861b538j2769i62A3436C123a209A2005N643
387A7648o780a559l254m557d584j392J446B1321l269G584N813g740o424f841A28
403e722I193a283D699L007i32j0695L741n468M060C736j99l18A18g525N18a124
420a0498L823g84p193I33e107J390A82a258B035c42G419c457I50Q024m356H05
437A4095D514i23r72p995I26P888a4204E546a2601A813c993a966A0266M66b627
453e091l349C897L997a688A6590D431b599I3Q771K481A76b987m342A936P395d755
470h605K636J275A712J1107C10c795H001l614b918p65j4023C375L395a171E076
486i56D427A052h995j86c421D759f122D61P62N816c675C40c451n345A922b705
503D863M650c915E829A779Q523D820a821n616j091k253A0204e258G03K782Q687
518A2172a31k658m995B256K50r01Q347g283K147F125c08o865a722G381n13Q51
534G719C076b710G777A577c764k530B518a0851a473A1236b062p37r63Q26m82E697
551A844a5059b039B668H83a377j2904f228B002J656L669b292k850m754d8B359
567A1018m061B814L90d984p069d968A921b231p479A193N78a2372d012E934c200
583a5685O146A3257c427A0093b672R47C086A243b592F162b475B499P32J360b387
599d83q707p101E820J227B162b827G441g092A280p7b78p333A154L816l04a953
616h460j142J157k806K999K177A900O193O09e112P27C077a575E367a053m664N99
632e118f54G494C002I5d165K37O68H551J898f38k7K2p700I078D158a852E109c809
651F107a548o276C962K054c238B0374B249G56a0638B302a2950j261O492E917b411
667i08m77p869a709p741b138D815M521K943F94b698k745k654H73d650C334c176
684E255j215M198h791b124A444O164A288a540A2497A91i081C773K152b001F545
700F756G88K249N507m152B116D20J89a0237b674n502M96A6212A614Q83q86J4542
716A6153a0667c911J914A819i04j01d03D888P818F0J0572b623j200n164b617j714
732d331l811A0558K792D110L188k644j095L567h218b015A877a8081d326A52J2433
747A2585b672g10p445a40A3083b004B2752G932F42H4a3844O788A2328C163j559
762A604J571P500b708r171K736B440d661A35N227a2416c841A1299k056k829d086
778H4J5794o863j50A071Q745K292g556D879R525d468f55n27p514J974c068I729
795H14M55m3Q353a134n93m47j425A382a51p380K045J263D089J749d699E662K891
812H553l875G90Q72J2109b043E765a889j566C397m19A305d304D037j214h170C413
829d220K98B59e119H531D25e795a638C518c146m289n621B180H78q3J6018b732
846g166A0495c345D860L965n36l443a710D71e860A715e328H457C697K398L177
861I272C673L096f507k276l82A2639a0407D809j197N066k328L32e652Q66j046
876e832K087J787r420n895g592E995K760L632c338G809a9302e616C570f391J511
891d880g32F046P299F018K216a0126K791o544D999J881a517F259d592m539C710
907C667r40c623I357B870K187A118b062n916A060i171L379P00C652Q426n114K947
923I911G60K604m46a513D086a0002a918k784c25m468C654g855G250K850c74Q1
939b93I114h820A1292e450H911i430J710o271l956B880a734o055D17Q60L621b520
956B047K025g992k342d581G06J2838h112E709g075k798c040a307r45p55o11F497
973A384c264E952i462B890a6758A0105B232L706j252c613E609b691a232k781J943
988b070r22p135G090h9r404M227D085Q539c061E582a1393F024a1619K912b083
1004A3241D019d676E286A931e769C844e396C372a480b33j807j226A272b609l006
1019e615N09B373f923A880
##PAGE= T1=0.000133
##FIRST=     0,             0,               0,               0
##DATA TABLE= (T2++(I..I)), PROFILE
0@@@@@@@@@@@@AaAbBa@@@aBaAaCcBbBcBdBbAb@A@AdDdHa1A1a5A9b1B5b8C3c9D3
56d7E3e9F2f3F3e5C9do6B40g33D705d05j8746R91c589j2175N004B9042j1949o447
77A0646a0443h50j8584O574L912J052A1172O41a237L68A388a7583g352a928C302
93G05J0551A94J496a6046P479L009D124k46L273d58r018d340B797K818N225g575
110b2k125o565M82J463p547b267I990K356m102b76A514b721n999k218D326j624
126B702d76A3832K145B975e224l431k960N351e15B048H72J0592i102b907l76j5545
142a8828h357A0612m161P439j080O853B654f262b301K01r12D777R680B847M211
157G058a0196K026j5865e821D904B88J2765Q534e500p007N616c18j7667F892J291
172H183I63B29b521o288P0I651f898G502O631b653p330a277j4854C261h658G615
189I135C651i377d091L5m377K387A4033C124K252a263q789q546K791B49P267O195
205A3711d43H322A143h627K393q614b501f50A0541B710d708C835A637i929H577
221a3245d592A2198b20j65G52a1460d422i64F438g740K438m487C127a61A6502
237G468d769p727B849c669J740O25j1435M88A2327L508i159l279M213l104K085
252i244C18J883a231L56F405B503a1115A709a1959j113A3816l799G83P743B756
268i862d918m409J898k694M362a799G199J3536a1617N762R02C762h673M152r88
283e509A3183b831A8383B412i031L837j2103b372B537M170b938A3082q83a566
298f415k684L165E150Q195H55d149A169Q209a1937M460C72K257P875d472h78l182
314d060F059g037C852O047m192e408A1773g631J147E248P7k509h014H293e774
330A42L189M171k527L571a148E301g743n462h08A0474K050C877a134B621M523
345G144i57q575k16k399M498c135A1119A890M092A759i917m577D946h068A930
361A1049m552g72A8895c491O84k278m291b117l069j36j038F59P000c508F855N934
377A2789c176D476a4425g028h38F965R04j673a0495M727M21j3361e626b065m959
392g024A7999F436j708e94j526j3855c951J561j199E989j753J0453a0911G203
407b399p692g34E096D28a128A620b731m179G415H16c582C84a587p570e3A2796
424d056i32l50o416L614n71m699G045b900I339c991D867L653G85e413g7k755A0626
442C031K504L435g658H109C272a0308P94E03J3c764J023I605N766A929L183a677
459G595c587H591K652B55L385J0860e87o565C825M686i158E48K121a3347A628
475b727A3316f203C595I59J670M96L634L939b72F718c74l915k28G24P812R040
491A7576p607c784F159B236J88g650D829b256D117c82l933j4234D523C79g569
507I880A39c587k601h68l449k835A4174d593A1572g32k388k575l282E945b66E712
524A1138c166j885a139o983K123C869P395c042A1557l186j853a349r421b949l021
539e970J813H930D379a0448a909m13o590j0284a12j558a79r889B31O333f180a699
556d15p617b798a67n285R04g07D233A946N86R66e264n898c519I283f843a771p74
573b545D181N947f017l907C503h747i12m094A900P379O204D235a998B557a5552
589b420B669M432K943b897r24a897B561a0112l62M527G963P355h4q238E89K472
605C061j424a0598L560H731J0116F756b061F607L59d176A532c188m431c81A071
621A52O537a3007N633N4a549m153B77J3460c588o251r4M439b048j3686a191A043
638A8464d536A388K233d498j1825A397K440D7c68E774d54k516A421a1651A314
654e761B161R907a823q52G860c385n37D284K564J2097E005c425o087b174A998
670b620A426O777b356p593j547A687P092J3e777Q27H099L429h172B975M248f473
687D518n02h897B499c938H492J643a0262a660D18J787O579d02a96I081B131c274
704D836h43H42f323p935I573f167A1529m935C111A486b749l852A1811E085a2568
720A1486n530B208P615K661A25c926j210f36n85G526g73l765B424gB1h873D657
738b179o364E743e195J086I254c707l566o70o124H569F92a005A5618f09o495C799
755C66e392I586m745d90A755k5P42Q78h060J520F326e969J893A3361L754q516
771H599K098b809I20h501b157p288H556K259C208b346A4428A681a175D145b903
787d957F676c28D754A330c936B295R028D836g612B651K71h164F069A463G13Q489
803I202m326d808l875L55A1386c290A91N148J784l530R32j210P85A153K705M42
819D300K616F08b325M57f35r63l096g37C471q35L846l217h661a063j5903f920
836c353J089A0804C35N559k101j784j84O537b465l151C817c902C07N856L223g426
853f973j68B67P60R186n085I38a906m770d67A893c845q248A2563d523D011a391
870I037l710c322C884J014k266c157R38F034a2054a943D04c093C491L250b805
886e479K045j670a96E782N05J192b577Q35C106I94b599E245e833n407b239F216
903D731j686J736a043G24a339D492K014M857h779J995R30J309J404E341b761n861
919h622A291d747N5F983e517F419a654B893a2079I646c638a311j020p047B633
935I59a777k052C282j222g97n122b322H543k182b858E124a598D023Q439F091e012
952b453m701F818f7G283a1620b4A852O520l571a524O60j921B546c258D326m34
968C892L743C219Q473c741J538B388A127P918j463b676G325a084A220O688g979
984b874n178C421L599B363b01j807F9K0724q211c216I945a093A516c355A0364
1000a321C139A171c710D839e72r376f08q673K831a175k135F352A146J998f888
1016C776a1336d864J803k827C722c78l580
1023c958
##PAGE= T1=0.000152
##FIRST=     0,             0,               0,               0
##DATA TABLE= (T2++(R..R)), PROFILE
0@@@@@@@@@@@@@@Ba@A@bAaA@Ab@cAbBcCdFfGgHiA0a3A4a7A8b1B2b6B8c2C4c8D3
53d9E3e9F7g5H4i3A08a26A47a79B31c23E20a173A3603J2963A3253b0203p535N997
73b1741K739f141A4564F284K1867q508a1836o967O626p372A251N752k209J2195
87A6989p656h360c579C269c227A3889l32m660A827c427E91c635D002L22B144M336
103F480B374c362J272m560A2070d724a55B790F02N20c48j536p489a35E215J796
119G011j078a891l632q480o12a772G241C358Q96B21J008c550l436K015N57H257
136C537G3Q188g354e82j118r7o086B757R079D859J578g252m791C553a2512L529
152h983J082n083C620K689p93k053a71m239E302g317B115a5840A696N552a537
168b974H413f963C818J546o3OB148f6A272Q242C469h924C469d715o269c75B756
186f160b043A7313d330C990q73d154C396i333E307B023r61J568c5q894G753a118
203a0936b030A0105J4263A1119i09E164b0319e793C228i248A486F10e971A2086
218B871e799K66p880B071e63F871k656A226L614j792g588A1824a2607N105I98
234C594D43O055e192E965Q547d335B055E21b326j2559E2d870I42O195k760A90
251g323o291e205b472B229a621D502j669d431E342a6210n515b314k045B086j019
266A067J279J584a4480f453k463o68j13B049b493m963C099d363j436K036p193
281a0956A623d460A477J940P397d678a603k825A555O814i501G605B031c769a219
297e496l83E980j230l0c705a017A3704Q39k145D342D67d322l127p701P496A652
314A815N044A948r56k63d605l43A397A48N107K933H3h536L698Q11J785l008A124
332c364A347M33L255j966i45D62b298k661n749M236o701O192H717O760b538B919
349g835A1223e863p745A472L535R159F332B044b0155g322c330H289O26j912L399
364A0402d72j3913j293b955F95a0722A036h932M298C616N341K741f442P89B912
380a0616c065m145c082C56L317a469C683c799j20G104c422j549g4F505J387O498
396A4390D094B84a1765e361J769F283B541Q157j704B480a4028j87j277a81D410
412C890f220D391J126j573a3578A724e233C656e395e62A3986g800l703E721n54
427E167O81d355A4426a9512b274F024g002G08J0152a862F912B045d100r400K501
442a0999I665C107P542J184c224g96A619e438m754A1200A509N691M45j354a480
458F7c493j3729E27J5143n833r03d146n756A857h571A4442a474k799C463c56A1317
475D29c240a584B220O95J582M788c806H12a548o374c81n71D403r13d495B951a997
493C570J0558n78b47H102l527a501j736B741M874M749A334G3i115D602i04o247
509g151c026C239j352a0410D282h11F903a199q894D271l22I93Q848l861q79K406
525G507N38k101D57a65j2830L422E702b417F94J8535E286b323D726e28d1D013
542E674O423o21n490f405m154k25K208B877b977E841c964M15k980l15a83I177
559D22b507a003a91G06J455d228I814a0284a386I18c220l670j463dI767f482I605
577c735j169p279o36C490Q17J390Q431m751Q949h327N65J086k164b718C284R882
593A3166M583B204M173e43j7254h667a726l271A6342E306J653a08H596g717l672
608a1389n081g396A0232l016P089M527f299A398L243e011a629C823d716B178K596
623D774a269j2540d161C751a2884J753A39b457I6g165R44K678p768b767J046m356
639f077a533m864G146b736B084f849j950F108e575G872b992j4168c171A1338O44
654A1982f403B817K78f311J560K83C796E00J8268A878R69a1201A158c191l125
669f316A603a3271B962R570a241H33a1038a748l85j961j734A4029b6A284e901
685e499A59d240MJ714E43R256A778r5J012h346a407C08a624j216G433C442J0335
702A3777G58i168f28o665F428C190c709C598N041d880B954I43K067a210j0380
717a1590A016J8M487a917A4006b288C042c392D974e851a341o953Q98D110G78i827
734B957j61h904C12f62A492a955G052l105R568n559k93f131K393D104q26e963
751A908L030M480j754C488P58a842F03a1489A232e401E640g403I178a1492e297
767a1726M738b19D534f248I34a829B994a454j2075e447J522m537A680M419a293
783A862a1570A19c499A93N98c467q876L774C519M58M509j978k926L132h458M151
799d307a21I59N225k255k91a430o815B941a1834C919a3880I924b354B359L358
814E717i038B846i816M833K312j121B490L394H55e884E852a5392D108h5j2392
829a2477c24A3417c901J254e22B80d722c02o167E204M031M513e731P58J985q184
845a1172Q25F390f16n092K280B399L14g763C731a9760c191k026C923K359J99O79
861G160j136c101A2228c305k41H20N564M831c88r47A645i61q257c643A3605e897
878A634f771k715M360a297A2219A627K027j708c762n928c021F96h458H568e188
894A1100a3721L531b468A095O99l34L942A212D52b261A0004b147C411A61N362
909E523D99e82A886K067Q82g468o003c009j523b198D144a424j336f88E506b982
926F99d409A718b156k398a16j1731D883L916A892f092J62A396O18h76B367A016
943D053P8e008d13H714b255C047f232A5266o099f837G24g665C004a338p670A775
960G440l103b668B327e747G756f829K228J151P49E285M34d094C974a141o426J726
976e841R59B69P56Q609M38m884d931L63D15O47C5J1518B028J028P926D915J551
993F466D95d50j483j294A012L067N231K477k116a7385d014k799o84a263m749A0554
1010F380B834J1626D111J2340c768H399f854A614a263E683d190F938e29
##PAGE= T1=0.000152
##FIRST=     0,             0,               0,               0
##DATA TABLE= (T2++(I..I)), PROFILE
0@@@@@@@@@@@@@aAaA%@a%%AJAJAJaAcCcCdCeFhA2a1A5a7B0b3B5c0C3c9D4d9E4
52f2F9g7H3i3A02a10A19a26A30a29A16h5EJ90h19I666a733l2049J2066h711G222
74B8355o630q263b874A441a4510k197b299A644R750M211C165N520h865j0600g301
90G741H46N484j495M036b493a73j4408F671J1232a941C979c5F670h273b250D726
107e09H895J901E287f309F530h929h17n097b927A4012F884B508g234j379A342
123C829j34O029K536k158D124g341o490G387K367h30B168P012A436K285A094b0711
140h202b181D027K682J6048b744j833A5482E820a556B250c021I158C827d442C2
156C966d528D15h039G28b15A8697D283g524A2227E706b494l083B726f515c142
172B0718I32J879b7l26r168b312R83l384P98H48g112a291k584A0380k082d122
189H308j089c752k101G308d475B379N404d189C604d032m909c08C78b132d04I697
206c67o368j210C590f17B161a212C046J151P882J572A086a7163o609a1228F547
222A562a670E469B612J1031A606c049k484A0684D141M01O357k882a0627b502H64
238E247L177f988k254E535h614A0222D598Q918A668C23L490E04a3832n571d271
254E967M255J512A183A64a8719O869c900H839J14B030O191B357K635a6820g007
270e211b060E443O506n644C108d855F959b544A645g163F141P987l012n263a461
286B850d961M4K330n844b613B908N648J151A708J818i844l56j604j001N572F621
303A0763c225N55A2966a5306f496J653c50C132b072k1p796b452p103j316L559
318g312a342m276b369D515j28b494I632J176h552b894J19A70b174G047g60k225
334b985K8o366C477g374D776e706b816D500c8B620N899c204C271A65c325A0589
351a500D41J7813H391d330P75o859I203F71J537J342M292B582J3390f187m965
366a1152G101a2644j365A234N121k305J275c303B047G64b598k57m12k611B498
382A4023H45g229L082m71J068o283o726H738q2k643L836j777b746l509B760M573
398G333a0927c026H448l317k454J3235A223j29P818b163B803P4M529A574M681
413F255g848k168L66P73C85K715J1528D799b236B500e247a805A6471E349a1791
429e110A0489a175o113D453g874I438e53l78j1084m424e603A559M93g137L048
444d089J278k078P37A23L507c176I63O38P096a918C300f363K743j290l189F926
461d833R89n383k323D00d654C619a8j1095e444A5678E543a2528F2d396K06j719
477e909q78j352c218j980G557a054k228k767C803h692d109J12G10K003J542J1892
493A6147D000d374q368c076p074b0A0549B853M775l248A555a1129c941m056D8
509b046c1A3947d177E611a260N97j144A658g358l925a367E496K461l175q97b822
526a161o605E50R11J534J3157D049N99d18j4003c672o968b219g92A5349F47J2435
542A3082c20F690d925b052D664j212n59b52E020b74k898j735b096j6997g440J163
558f277b150B444p32J099R18c191I693c346B098q58M50h821F253D4Q271r04C006
576a4678d795p594a793n672A3885E560g864G65a938m442q32A661N603p66B386
592I218d14D628a5693g66o786L625A742E68P973B878b083D601b776l111F20L135
608C755P433i435A745p84b621j1551d91r052M80D73J0599B629n3K736i90n194
624f184b822o866b122E55f035C879j160K417A741a421D390j441c179D419L076
639G495A829A58N894j897N067a152a60j0947a876j93E20K242J13h60D394b766
656b66j0272A936a122m29E502O396e61j839a04n413f78E789e41m932G645K44B059
674a097j0420M595E672k325J308k143N15d857J327q501L817D954j479g872b006
690A3069f754A0227b333A721R041g358a617o451D732J687M322B402e013a161E45
706C10J925I85e587a575B923P269C254P671i576i65l042p79D420q35Q710f581
723b363G43K173d948a770G567B329a477j682a52o230A248g043A814o80b009j631
739c640j1020a807a84m333k11K225G096a7969a317B682b629g81o173H324b088
755a404k056b58j004l869n03K689j50G55g195i83o713L693A1705k576a0386D985
772C887g479A846b972k54I932F93Q103C866d502A3860h368c755G786a381j403
787b784A8938B311a1407a987r899G920B128Q650a281n193a951F955j520a243A0289
803G489k884Q372c416D90e706F798a1551c001k826C526g522j1467H201M518a127
819A4506o337j083f196j578D039a183C583j428M476a1023A966J309f969K227J538
834c204C487h064A5003e161m43p66a02D789j017g290H36N422K760k426L37K562
850I491g445b363n129c212m409G3a932A850g625J851D936A189b738A679M822K050
866H551D28c744a756B186P134f713j877H916b0A349i057d070J119H328C081H36
883a5322a254C178c430a20C063J3758a288j529E205e553k729L288l079a462F186
899A574f00A3367c365l507q806O485M042A001a0756A1904A560ik10k564j886m28
915e097G890d3B853J1122c096j181A51J073f216K558I068h160G655j303b253B890
932A635P336m52b628N47H148d498f90j0919H551A582c985A200a6572d809B34g189
949H47M492R52P696A926q28a376e35k207D530j368K610k125J5279c747a653l330
965d983O15a279E517c252j471B238b271G80i186J060E456k436K472f014E474O79
981F153f300K182a176C935N467a988k839a874C344O133A854O897e30o229b632
997c402A0058c983F483r10A776a659m860j592C327b956F500B238E79J639K143
1012D361A077g558a597A7298B346O43K650K004d067a794l872
1023e666
##PAGE= T1=0.000171
##FIRST=     0,             0,               0,               0
##DATA TABLE= (T2++(R..R)), PROFILE
0@@@@@@@@@@@@@@@CdCbDfGiA0a2A5a8B0b4B8c3C9d5E1e7F8g8H9a01A13a27A44
42a62A80b03B25b50B79c10C44c81D23d66E17e71F33g01G76h60I59a070A200a352
63A537a764B058b461C063c470B9251H243a917j2404j7391g400I887J795J0348
77B2030q343c28n960h09k6167P897A4018j419C066J2257k260g760L495k1856b220
93d449A428N818d783m397m360J89B277M118r72J464b921A941g407j2051I296l545
109E751e250E895B130p30e375o824b495l491E988j439M981b026A965a1460l781
124a5241d57A156a181A0967K883j29D99a059n528J103m411D503L13j987M450L410
140A0689a0039d827J793l489B595J7066N182A1681f710o03a196l013m873D326
155H315J628J758h026c294l561q202B428I92K912J2652D908B7h90j2224J208G477
172d72F160O982O98B301e865K489F323b224D983B482h046k162k435k882I28d365
189a468F707c453J153k938k34D859P622p2L221e92C417a6129N827k183c407A6348
206A2700l569D365c290G302h529A016N45K408P936A229K65M82f055n098A0256
222c131A0970M173B879P394j164A878a2136b232G737A974M389F35c416C25a2G732
239E032j205q22b326D16g461a642G524R574o521A805a0435I887D822a944m284
254f228G634a275F520N56A840M769j044c411B996a3437e727D214J655O324C099
270C557a0339j661N801P52l12D608d749l101A4894F955a3425J086b51k533A0217
286B955N782B536R70g13j0756M070A770J864b902A0104j56c663E60a2380e79A2644
303c916E641J277A15a975m982K21C795M794M486e39A0993n496D21N739c678o292
319i970K778j320c000l802L059a813F129d184F169k693h244r278P265L908C736
335g752H759J367B663d754i78A0311D421j206L890j990M078k751k303a1427N273
350f154G19b457F228j7K826B588d33l096q676d909j484a43D543B068a5p31b14
368E394N046h154k667N164C40a1964I37J2372D251p25J965h357M65k512E545K656
384H201J0178I09J601h810n255M222A340O36J3290M970r492b869A4768i216m538
399a3754J781l290A05J3503F663j697J054g104j663d055H705b522D597P011A731
415C059A97f567C702b806A97i962C117d247j809K103C296M19K574f522H59i052
432D4J158L242J5874I433c831m567B974l04K046g96E74c397C338O492m153h042
449e144l791B706h809E147N519d041I127R84A470e069E743e521J518e36k653D454
466C804A261R674D597a2504B819e033m596I001a0942l896d515l556B158i102F047
482H935A761D26N285e79K02B699a405F503E02J627a2142F646a073I667c951D060
499G991A960e390F756A498K401a2080N349j959H129A217e7j4243R87M670F214
515A0818j755m434j563a3564L648F385k264L934O707l813A534b221l585J763n969
530a0012J293A9008A969P515c856F261a0077M050H6a7491B883Q624M386G206L740
545A0946i165d418b205l203I261j603K447K098h530A2867B000m06c584F0N53a32
562b970B731b824I214e174C09a581C957b576A671g466L332E832K874b39A073a0943
579A870M039A271a1739I293A041l66M319c563P59j0163B691c406c64j243d3j525
595a568H1f295b993j0723M772F796f265k634E89c909B388i758C296c534p593A745
612e19E200B530g819b392p422K144L796q373a354C860k91M732f005m705K884b281
629d47E424e859D136J039a0413G776e429B908M32K828c647J564F740c364n516
644h880B002g817D065c767k0r74F375l059K105e58I369L576B941f883I674k411
660G263g025P0B572O312B721h188L380r010b59j2573A70c313k807C86e214n131
676a0345L403m88H564A269L852l1h558d192A3149a5380j326D569c119j1601D425
692I899e433g5n120G265a259n843A4J2623D420a262D135a64A802h625c471D911
709E460j839O913e993o944G962C128i997K045i9A317a6608a376B397n49i197L365
725e832G881b698D134R9j273O282e447C888L583h419A379K197b345n273k374d643
742G145h031k066A358L943c467p450F633L283B752b406A3516c265a127j111j0472
757a2710e882j2153F83L591b67l283A4572O455C663O99j02g896A420a2813C176
773g303H683A021a122B512N073b226h63l629B220L21J1546B892j311K911i603
789a6739b964F496Q93C95d77D160h587M075B26J7785B266L07J0778E3J0173a129
806H25N73c929j08m769B934q51Q72o92d353B355b472B039g432C493A434d465h56
824c002A107N983a6810d215m831C549g303b609J235m402J830j0186e287o273d413
840E799L720A639C77L635a755F68b355B489L218j349P585E780b138D957k356b128
857D195P510b621O55C842f848b857A640c908p024a012D263f352a28A2159f738
873b509I248l251j700a476c78j948j352A621h8j0262F925A272f881B125F78M138
889D816f982E089P29J81B816a357B149b0016i194c632D670Q549p17D688g087a243
906a578j9761g443c315B573J960e843A0527i618I780C803b901j464q1G071e617
922B736a2923A299c866H297A818O730a1551I899h314L597B885b336J006j938A3196
938D521Q943b354H262L557B119O760J136c113J138j371k602a339A1057a6392b089
954a696l659p006K720E934b392n108A776a337A495K307g885R4B488b482F318k25
970F093N434E538B498M046O74J296e468A089K0186e305A0825C50P53i243L384
985e859K349j615a784j7225e295A506L47h310a574q47G774B483a2062G11M052
1000D763o33M721L018A529R121a8625A581H4L404M449C657M036a641Ef815k154
1016h969b878l236m281A1608f524b723M06
1023b317
##PAGE= T1=0.000171
##FIRST=     0,             0,               0,               0
##DATA TABLE= (T2++(I..I)), PROFILE
0@@@@@@@@@@@@@aA%@@AaA%@AJ@@A@@@AaA@AbBcBcBcEdEeEeEdEeDcAa@BbFgHiH
65Ee1B70c680o015l508J826r648H529K0291j2970A309K844a5757j6150g824j5297
81b3121a669A5267r60a5397A0441b699q457C811g372I406b914C54P352A456J283
96B739a1155j462O226A6590f89m977I858B23e3p192L416B923R02c315l581n91
112g487G857a2016d48k786j920D475J968d489r447a676r624I187I59M658N254
127A0871M339F700a931j2674N532o900P674A2873A959L591i86A0226c652J439
141b213C71a806F899R528B389I01b305k136n431M845F297J175J851A062N840b850
158a2607c337m060e76B5937A420K390a520o838k091c330F355L050M608A434Q112
173I546a283n085r70D694c819A3698A039e247f48p591A608a513C043A82R945g87
190g073B533a4550b196G172L584K818B477J385a473n557j5771A289M152K996k851
205E586K22h118A257a4356O746E218O897L27D605f96j1424d501r476D061d47C418
222h218A4102a543A4649d025E06b290C786I28b436C380G44P850A812L246b747
238c730H016a0043m596L734C111J4488n168k272d064A578h37I7a6628a358m794
253f152A4552E065O203c629a718k353B797a1046e016A2004l353N42A848j11J0968
268A2705a3074f300P97p534d407A1559L206o755B032M998g004J762K85q223F338
284G931k509B338p25a3525D578a3925M132f01q528D919q77G66f881b423P27p87
300b483E544a190C437L257B917N79c009l247M66K724H357a495B657g157J539P51
316d867A161J020f127H675C367e260G999h600b97C344g33q704b475C887d248A697
333b376B61O846b137l693A080a3453A580R884A311C35R795B30a297j9654O407
348a4544L494E546J487B231a195F240f567R29j304c243B897c357d21F410a464
364b570I169k539j56g770E768K234i740C283a7367A10d715E626d109o643d346
380I90d528A0736r09a598F882k754a6210M368B70b978C611L813K533d750L62n53
396d941l644c380r717a204k854A2178E944d655d20q54G76c949g36r072a79G691
413C208a948B838K205b709A2528i595b53E387K816J422e573D822O520l916f593
429i507A794q15o1J819J813J998j135d739j0255P330c185C962g352E997M936m096
445F837A052J60a6493a421p396J099G37O37b008l719C21a269k175n159L383M12
461d808a174C211Q443k104a0953B264K012A518j85e241A3149d773A9a624k686
476d310q052b309D352K038b595B480J0072C828O302b605p75E75a789F503a129
492B043g13m805e76E02e961G117B302D54O512b9j0084a471A0380C287I81O61i745
510a915H056l577M62K908a493j0680D30R526b077l586b0A0073B712K055a991q382
526a0373q618i274A2515K7A89Q865C338d400H19e158A821e991C463M527Q583D088
543e935a396B264e990K199a619C885L851C230a815l687a530m00j827m35I336c552
560E950j318e598D246J256j907P30c683k092A969K999K721c765D850b80J18l155
576c317J041b13j709F947a935D867b138B047E23f358D913a4063b185A8594E391
592C304L53P867f710F623f774n67J050H580K605A981K922b515j4814d61j1387
607a1848E78J0866N38C304c291j86G251J0817B685K510G48J1666a960D622e173
623c409i98j3028E880f332E171A216d105I125a1015C261a347l686D53d007A506
639H521b572A741J2190e9A8567c449E960d947l93C607L167c850G989j796M344
654A0537K252c797l650A641b018E376i059B231b774l851a282n500b855j090J316
669b629G634j406a58D274d619j569p955B812P576l722M618f59j2444c762m50G163
686B265f409F508j657R306D598e914C029g67c47I317f39B974j381a30r650D678
703D292b734G263C605f675G34J0503m513A058e8G382d956D138A328e749b699B0383
720h181C868j196e64j3468f149b102n415J038a907G134j655a466B643i840G75
736b95o270a476l578G466e700J41D510K224g90l112g96n122O58a183A1680D690
753g043J970l208F667c072o876c338j207C459a3305j979f779J558K249j596a897
769D795Q074E69d785B664d981C803a1305c378J128A0586a77F028O016d607E590
785A405b670A754J4g321a410C431A317c235i99C376c32q418J958F27K879A301
802C281a3225c519k32a550A225i931b095C596g325B595C58f851G87c511m08F830
819f029J472a668m030A104L884a628B380j090K596L892C449r44e057J068a438
835B348K21M693c514B632a2572f138J172D828b443j4063h73A514J123L386N648
850A1671f85q930c651k121E224h240F336k145b105m922H349d293A523n5g265K538
866d727B479h713H589J56g439K787J141n920K042A611f33k160G251A869M288O101
882A2258h683E185a4321d870B887N331j857e506I082m166f945j0039a597m168
896e765E537J803K713f612a005k945A664b05F812h212B004Q91d686A2926a1007
912B501H6d199j544m595c378B521a2132b844P11C972E55b717G169K760b253A609
929A510g113M98G491b016d55F91g839j309C721j351N35L12N739l615L338a162
946i234d8r56o98j321l136J931k017b313j1103M128E179h31j1110D237O235h268
963A202A54g674F482a398B908a487I66f212D536A416b136j789F088B109L328M439
979I876C973a428C852j321N605i595A1331l792C225J531M605k324a0222K226C758
995a156l157m006C631f957A363M652f686q942e89k354J056C167n38i043c32E491
1012B609J32f339J713C483K920O00L090A715O338k277a0301
##PAGE= T1=0.00019
##FIRST=     0,             0,               0,               0
##DATA TABLE= (T2++(R..R)), PROFILE
0@@@@@@@@@@@@AaAbBcCbDdDgGiA1a3A4a8B0b2B6b9C6c7D3d7E3f1F6g4H3i2A00
45a12A24a34A48a66A81b00B21b43B68b98C30c68D11d62E26f01F99h30A015a300
66A814c079A7811J854m327N348a5728j4249a3016n619I109J1458q561P234J0271
80B9511c391k6231a2395J729H496J0985j239K067E553a3813k968A619e526B926
95A6920E439h021b530A905K548p0M455k037J3275B437a0097N57A055f506E909
111G005B53b481p178p445M972d913q465E998oh06q772a788r763M952R13A1284
128A4194A972O111O313e867k075k960H879b56E424j355M985e162o36K527k695
143e966D976J128f166a636A0804l729B316b660k622m890I847C972f81F527B494
159C087A027b897C904a4316O475a377I96K136a895B625e405J30j319C021j241
174A780c108h73B576e194I099l168d740A989b967o804a706O79j929G319l273j430
190B616d287j3717H672i507K505C55J493d641e55k448r09j299B041i668c302e9
207h215B302K276c505b78o881j976n225e194H489k398J1991m879f557J963A393
223e076j261A4121l198k263j378h719l371c041E502F14J535a831H36Q540A127
239E582h248A951n39b391F33h381c373A65N89M397b315I015C838h585l1K165A960
257h870A0042M05D742a602n797L217J348M81E79c017E343J5210A226C93g050n622
273a2672Q92c801E494j38O813a1760H737B639j033i876J417f94p958b530C00P555
289G855f892L404l863B219O55A034a0318h37E566a794F187f019n124b447a091
305A725J018L224B31Q476A539a4264B124b894E745j948j089K669j317L036b0172
321a919F868c269G170c798B449c06j395m916j367b860a230A359f86H331g115A2797
338F576A361a0127C123g67j786j340E204P913J626b224C099d18j3388e706j592
353g298D684b39C687O796C147J843c399i91A460i098D055p03J1038l135a558r65
369b523l153m922B861O486e575A4717m407A970R648J073n447D37f353l051o624
384a6028A6002p839m3C286K657j859b383c32A437a3167D990R439C888J052L353
399H293b0868K534C93i326A4180o869Q802e025E908a1753j471N186A42J1054l301
414G895B044O950K331C23E8h414K510q217a291f17k030n767L324D405M980c661
431B759D02e021j57k244H486R57l865d891m710h76m107A320M703b558G790a858
448A0066d678A56a2904q75b593C483g340K296j631D005f789j273L267B042J164
463C206A567N54h207I752h682l900c289p658N463B855h87A3472A253a436j1552
478a2988J743e592A904L7f202a03p189H000k825i781J665f2j662C780h41j4597
494a5438A507O6L945p36M481b903k118H779b248A2873h212a622A648f330o70c491
511b214m373D295b562D346c41A0198q13a096E136a1133d254C755a974R10E484
527D831M849f859H780D9J075c425J080F820K493e206K548b35j2277c840A498Q497
543I995C959M392f399a450o765a670l340a428F799J623Q082m499b667J62F84a0283
560D187Q198E664b967O34A630e234J650D072c669H273g154c381a557L08E351L948
576I299j497I63J0440D927a0733d41l794Q83k111A045J1055D272a0058E28N868
591F396j642b802A164K447J3797E784a474r148n37N300G080M7j116A708a746K55
607a491r153j756b840f58o15H103C800g062B213L465a6896P835C04i441d334K14
623d120A0799B34K437J350A48b205K16A061b64D635G46J4716B794I32e164o910
639a2074e475A4544B804L926Q52h90n930G338b686r858F091a508j3553K242E6
655A404M245B291f686F616c795E278a389l614M26m666A6578o693i057b840j3836
670a6676P277B81P196J0309a1792M946B725b328k441D197A334O388A36N696K598
685H430C160f941n643O243n452H46c263G810C902e283J334o072c814B323d448
701F832k54H50g984l838a998M67G676d488A209a4397G32k43J1988l884B169J595
717C764O084l249H75h434b745H305l144k115M27b362p39A198b038G460c077A8319
734E426A705O99O76i512J452c877B225f028A3576D613c515p461A4700b959q074
749a1033H549B964a5801d826a55E005L906e478j743n95c790F07a048C750b771
765E489a339m214A596g234a096F940k717P254n244b167E827B394O737i911D862
781a3334A0124e724j858J206g85j627M47k533J376o34C495B61J2015F130L537
796I667m472c826n62J951j318D187j055J565d347A1484D197B1d619n178L068f11
813D346e008A1176C01M66N187f136A661R845n39J658l350f378i21n91d09j3495
829a3904e941C695a1096c71A485e833I460l754g653A2542k165L354k607d778D565
845a315C660J184A505l49b79E73L785H68g5D582j534e734o425b956A0538a189
862G018Q71A013a2853f66B226M454r45e520J087C330a2575B992h294A0125B176
878a290C38P566a069D674M420k213a5075E092e998a219I375e219a001E46J267
893A813d849J361p328H597a1726a67F106J0947A336J3497e092A2906d444j991
907f435D16J161K281A133d238l999J484b832I018a5564G088D32b248F459N602
922A2061d302B613c234O15k898A2593B696a8980i60A53c395A0350B794K429l17
937D906O421h71F568k404Q52d066l288B823H71Q3Q537a0650D915p50a0764B699
954a3726A148a231B991g377D108r32J40a516p774k633d386n843j026E547R34m09
970F072d108a23j511j693B939f435H736b661Q1A5648a999F776G42d296j850B17
987C088g87F947B122J3379f010l723c1IM417j390a0520A3010C359N965A12M48
1003E60L548O340d778b086k039j1208C104d092b63A1351E500d348G834A203h298
1019H30e866D86f337A779
##PAGE= T1=0.00019
##FIRST=     0,             0,               0,               0
##DATA TABLE= (T2++(I..I)), PROFILE
0@@@@@@@@@@@@@bAaAbDcCeEfHgIa2A4a7B0b3B6c1C6d1D5e1E7f6G4h4I3a04A17
45a30A46a61A81a98B23b46B72c02C35c70D09d54E07e63F28g04G91h94A022a178
66A368a576H61g882B402b0097j1874A514P429C641K5796G352l239O635i725k2729
81c2454a0746A691P490k600N142D944a0689j0945g733j395A0624j516j613B881
96C902b273j153C083Q805J06j787l385c288E528b349H437L661B701R436A461N91
112B052a1410B964d016k034A5716L187D447K925a3108d466n072L944a94F381M183
127A0564E93A79g650q59J06H44a619C288J782c849O61p829r82b858a84m154E891
145g80A2573D524g195l615d623A043K606J7127q526E854b518G788a3671d356B991
161f698a217G882A076J492K190D43c279D203b440l676B282J767k006b681G060
177a0386a520j4302N391B68M750C00Q151L713B613l66a18j4661d369E613a0836
193a23p741C294R48b110j755J313o912i69F759d826D992M473j614L475A958G9
210h671a504n09G8J2075D533N709J342g011l434j0111O236F42J46J1742g622A2661
227d923l340b53j0767G429i776F359M169F82b250k721J884J512m882b645B612
243a1362M272E051P949B605L84r5b590C384a3914O598a706A3017k402o00L335
258A3350A577g552B398d287J137J39E820e532F534k179c712A369a1596e360B749
274A4556C886d60F819a0901J634A563K475p2p72P610l885e901N0l951D043H7b08
292A324K823N020e545A1212D327K905H90e553A0871c517A7237a754F722Mj293
307E433b242o948K079a8A3231a996B2694f771K787n579n239A628d94k515G599
323F443A05L550b984g20l133B449h641A386J094M667J706B389K685L741K694b837
340i790M076a307l56c01E775M32a459o442k379c050A581N647l300J0062F544K020
356H564a1547M108q614n03F523d89A897J1720l961E72M524e199q417a039C232
372b561E306R68P791D841a689j2142f458k19D978f851C297A584g171j015E198
388G568g720D252a0072E018h01A0033k569M403h799D269a3969L519B201O195G86
404D624K806g720L495k455C925M738A283L203R99G15J556b830q515D9d030J322
420b708B398J68a560G898h072F648b25B708N661a448a19j0093P4b519j956E716
437a619n51r050d696a743m912E161j686e599A588f773l731o081a963F194j115
452E079j843F34Q613e214A7906a1180F354A593M782a784A696D16d68D104d238
468a6076B593h62A645K07h699A411f098B891b963A3602C030C03K811o30b18A3594
485f529k063b928j1099E383a319H999C746P786e942l813d087i87n40r768G951
501F763L930l726L636D58k22N123c889C321L632j278K515A683e377k618b407m727
517g134L039l286k824e076E950k295F66O309k403b653o502d390j390D140P357
532A1497M45K572d634a723j0243oM605D451J733J649b44A3725B125a813k299j646
548e758K622A24J1953d100F672J0269a3650A129P13b377l041d73B80J1665h25
564I334a0821d49B420d535A384d742D8a4625a294M11E436J590B980e815J74A0708
581A951r21O196O063d591j196G365b815n99p515B742L199B57h770l245e679a377
598h799c785D579A948d010A207P019d730a42G027h985G814e882c6A2920n944c343
615e584F964A734e207n521G638N279k449j079B594a6401A0259k120d94o285I450
631a153A47J0865h234B26a3509a08J8n287j245H01Q914i831K491H31K564i950
648c207A510J1476g820J977d92I301C340a0439A3d824o953b179P90k04j238m327
664g158a041D408A558h562A589b818l432D116R118A261a0435c455a445j4931B741
680b420C797J3010g974J539A768c426l888Q81C009J851J1245B364a397l546C869
696g821b29D104J938J506e151C340K848b395k450k460C052O073e864F973J3493
711B0466C855l23N810i001A105L468e08E479f716M57G405g37p181a986l348l142
727h476B329b709J129F009i32A34b503l056J805p971e267b342A0981b233A1219
743E375C37R78g606L302i63l180E921B14i021A5474E102L232f107H93K168L788
759F849k50g393L151D695B264L452a467B891b393C179L826j367J108c751k413
774f164n918I626A336b543A5607B417n61M729B887M856e79l302F240f407A1282
790a55l919B066g604G46f04j0454h34A1275e381B673q01M70M060p54c812a349
807g874L324F909l410b338m205D702i20E54e91k337A31c529C874h82l520i22l802
824d724a669D392L852J936D573J985M410C220i129C98a626m299i35n785B326e903
841a1200A03K406c212l360k672D326F00h44q401A163d121j060m529C523c05A023
858a2199F801K052B618m54c450j3365b383B333N356B747K224f669H678a587A4198
874H178a3590I552c057m09A422M506N484n092J493c771J264C572A233i47E105
890B909b309E438A153a3464b470q387c356A0748j347a374E048K71j956h737O73
905h064B149m36c289B622a921D787i130j02E615e96B43M591L622k128d945E84
922B047a074o95G530D79a333F154f168m213B861O51G92g632a46G287b384i37q22
939a759A0173b510B205a5069N582d181D441C06a716k947D227J0276c783F322c572
955B611c088J115A5631a0874C274f977n77o23j2057b194k3n927c758A0630C591
971i071K397a145p843d441n25G19e3j266A58e883B987N174k505j50e569B028b980
989C298p86c906C219f961K663A85b254C537N80a9568g110G769M079i590C967f26
1006c544q67A248a2102D345R516F788j378b849F303A03P857b115R72I966A724
1022h643f02
##PAGE= T1=0.000209
##FIRST=     0,             0,               0,               0
##DATA TABLE= (T2++(R..R)), PROFILE
0@@@@@@@@@@@@@A@bA@a%Bb@b@a@aBa@aA@@AbCdDdHhA0a2A4a7A9b3B8c1C6c9D4
54d9E5e9F4f9G3g4G5g1F2c5a3A21d03D084r12b761k2440j1481a2083A4031F705
76B9982p73E835f70j4344q688C064P487m961j582N418K933f960l966M384P40A1116
93F913M296A513a396r140b018j984H167c463b10C383j145I1d579f07p08D334J3265
110A7599H755l972e292j7077d463E267EL842E70J3154g580m085K007E628I31a1176
127F940K066K975O028a370K99m116K132p254I366K299J696A563i536K581j755
142h710K107b62A4639F843L62B929d25m943k0586e668F062j682N733j878k873
157E362a1695J727k177b713C0J1200R188c616a62E869b29j0338M219C789K765
172F554O154g065n07K821a05p93H501B596j213g0j4712M686F253J201l46O593
188A3701C812h137c610a628j0319A458L663R56N137C898a5458b518j5703c427
203a2360E501M5L003O144C370e164m804c288E170q09j014N934B479Q771g502j1770
219a9272Q801c356a28j523m058C779a627E612A217f920F947K665h001n542E749
235E244c770a31j3831d871A921f173j2238G855g881A737O907C818f089b213p61
250b974E60i849C890J043b600A0461h39n045E95a792q58p589d927G39J9107r593
266A0253H71J0689G30d972a813m679j271B420k16a507A3653l491h23k581K29D36
283B88P210m69j262J06L929a0374m792a380O73E249B011P442C295p00N649c426
300A864J198b0204A2370a728E246f31k979a296C058O90d140C43a2336b536I703
316e204F988A938m77b437A4072E841g282b845K37H258N54A750a3398N043E113
332a2494e998F300L301J773h152A1770d142I2a558L28G753i37m786E647A229a1749
349c845m4o230F261P822B033a176E41O793C062a645E28N74b419r29n404a5E289
367f50D596j906b46k974j0978G444a657F025j891a5143e365k151j466m625A0550
383H945K532P975H483H55h156q130P978I35P792J872d589a815j587j413B59Q83
399A142b852m646B38a204A4389C687c824n323R69G426d111d1B406K114e325I804
416G627e045j578A683a3429b782C125b055B05R040C5c676k424Q74J241M79B041
433g148a476G10c54E963O66f460G211d855q81E634F51a38j378k723k709L176j0588
450a4360b116A340M282c835J825B498B72i047L983O79m71a706k48G461j959A174
467e207l032M004j5664D845J641B435N12g071n160D58a8330b576i93I420l861
482E559i301K545G153a0467N231A444f720A1406f866e12A277L4a0022A529d792
498A0220A270i573a316l939k56b449C522R901D917k065a394J60B19a1386F453
514d583H636D299j179I91L096b813B046H06Q096l59i26E680a0093d116l160B491
531H802A966g71k639A161K353r12b755l13B520E99J0322j103A025a2738e136K199
547b937D458j18Q817f245m991c090D88d461q549e298D043A395a683l26B628J372
563D000Q71J415O74K233c272o34L56k729C537i254G374J428B367b833B596i518
580f325F085j132b090r385G41a3942N885L81K995j3434f566B73Q715c930J815
595b115m045E322e215p062a829A037A0O952L148d553m961J463m695F26N320L745
611I691Q98i13A217a575p21F700d24k710H743d401r77l106B634b1130e637a027
628D716A080J0558B290J825J556h125i43q097G267b476A796O738i784B411a0848
644g492I213B847h276j286I870b680A456c562k12a65I891a892D099j053K280M068
660I394B77R054A680M519f078j76E015A622L53O555C319P175k425F56k98i453
677G505g966D455a509B567e246h54R4F85i770d154A222b03m22B19Q413b051A131
695g467E213b33j811m697m024H445a061F198RQ5b509D883a379A087b567G49K53
712A002a346r369j030N431A4558m963l933d579N63C896m38N641m290f106B895
728f820B177R64d14H019A282R809h950c403O21B017L79D30K449c920D557C15f075
746a071l280q04j1449c123H45N843G21a366H554a1485C4c205n379q62c668A0192
763E731n29L055a288m77F213b096m578K779E821a805C581g087A7840C176P922
778A1098b998q72B307M484h782k78E512d579I724j630i013D792B078c053I240
794I406a934A2716b740k531l501E944k176b895m606Q21K510g46D408A340d591
810g445E252o06J110A473R02b772j7583O862A3489F55P035i792F794J144k495
825E443a3927e976b747q100D933P23R57e259l32j255A0897h660k142A1609F15
841G39c922L96j3549c493n173d136E402L532d370K168H26d536R93B263M728j627
857E364j051a764c87k697j1841e96j488C449J694i46B053a519F51e793B867N258
873H125e63g9C337M032a988B850L917d032F362O35B98L92N158L098A710J1957
889A3667E706K706d26H508h77j2642F845c826r651A475L117H65o7M344A176k52
905I24N065L395H1Q406l972j607a2378e983l56p711h48C931e144d0j631B183a082
923e893J879J698a155o58K27A3925E44e900K814I76J1233c608k494N3m110A0313
940A879g088E031A568b893k854k508D093M433f206I661a383B898G0c545k841A958
957a0707M744b299A5852c276F861B310d269a306j1448j356d739A1057B450J917
971D367M283a976n073C712r7c024C685j80K918b673j0467A0951b240l019B149
987B195i69p13j602j63H958e629Q48D220b677H766r87A361P174B265O99J179a017
1005a363j6064O574A165L455K847l002g195D278b566B168A027J833D15A61K763
1020B924J773k226d893
##PAGE= T1=0.000209
##FIRST=     0,             0,               0,               0
##DATA TABLE= (T2++(I..I)), PROFILE
0@@@@@@@@@@@@@A@@Aa@a@A%%J@AaBcEdFhGiA2a4A7a9B2b3B9c2C7d2D7e2F1f7G6
51h2I4a04A14a26A38a52A64a78A91b02B10b11A90a27d8F55i193r574M085l736
71a8418G594K3331F123O990m733b0352o251J1337P076E942K8917j6969c268f91
86a0796n323G34Q216f7B179N956M777b511n570k43C243b186A3977n668i491B292
103B704R67h029I77O670B856J768R774a5281M188K162a929B874J3042B658A307
119c34j7551P467M178J696k036G262j897N753g223D908c946j78Q04C268j515J1945
135A3698o545g516K796j7971O1c741A6687E509J2581G245c244q856E931a4081
150a3893a295I180L473k019b892r714K991j949N77A0637L715j587e591K023k370
165e938C302f683a40I911a543H752l820J887g151J212a56l664A7266q556d145
181b158l584k971L414I636H7J5520F564D94a1771M290o47C820J2201n793C189
197E779d496j2841e999q0c8B0656m456F764o26h168L922p147B933b255A2560n38
213A2022e969l911J478Q42a690G516a587F118M032D091L994l154G2K433c270B982
230B475c604A3268j215b472l400m423I845A847a1805B840b872c55D356a1266E119
246c473j491a38p408C695c859E320k40L613g874B839e569a679j869l796k514c003
263C200a180o202A2980j300c497p485b526h02k953R70A2157A184N382I71i789
279a1157E113j692K646R738E243M160a1527b585L53o577K386A1614b379C970O83
294D653A36a479B137c212B757a481l502B590N694a783k81G367a439G62a3659c537
311A652e849j992A3797b799q809H571l172k517e271C485Q90d879G281a745e59
327d425o044M006B454N46J1776d881E480d182b62j4221F163J066e751A9198c716
343A4021c946q533O48j750A086O247i95G496g066N8a133o211a372A1960m444a084
360b148j698J695E290d844E016a6096f555E69a7113g048A1786B059a889g09L7
375f72p941A070a515j0169c094A3474B394o83J1094i257D035a3587c48D934h57
391E280A054b602B154B26a2700e644H755P87a4025f576B768A025c976B219e685
407C484a3106a940H942B333L793A508J926O870c971D468e20n96F165a739C260
423a2758A180b96E197G21i16D392a912j293b03k202C619h148B174G26b672J222
439a450A993J3922F679K611C526N62Q388d001l114n282b186F446M751j079a30
455a966j7441I186L374a4274D736J2547F219d643C03i604A840Q955a355C142N354
470H496j362B889K57i342j482c412a702E435g634E800m83a030o689n524C804H40
487C635N547m382L842c112F048a3107A1466qd301a404A4341D675a215j4749O801
502i163D215B95N456K170d783R72m161C763j338L380a225n017e70C024a1366l320
518a4686B33M429L271O72B148e750j904P5C247Q79M417B458J2780A831N290g111
535B8J3926N374C617a245j697q74N55k680c22A3895A227b842I717j539C223P60
551C983j807a3083A675c509G014C460H39c689l740h16m9I864e889m680c086C294
568b478E754j753C39K180g101A3591d290j3807F92b079j2727c902D473K668a4269
584A365l4e663A1194g987A088P055d998B309J082e864a193o939F722j674J94r17
600D325j768F10J0279e238b172k455l528E745K769k065f324K913k103N5K429j790
616d820a552bG258b016G981h779M276B752K893J411A764J667J0111a1619J835
631i784D141K397d6j172k31n099B782e660A0964b232A873K078h464F504J093H63
648F042I1J0952e437j678A913L825B85b875d27G23e956F347R58b216a23C622h197
666a548D423K205d212G895f83A68J044a0258C623a1494e199J496H84e186B410
682B90a8817a825p504n363D831l53R85B557l67J0653L067E121j259j859J935N317
698I255B553c183O06q630d674j2C185a0440B785b992A5936b19j3514C910a3736
714D494J093e89F363h181A352g187E043a3657f45c7j854Q33E942j956H75Q62J288
731C025d06j679A0830a2551f092K64C929o34b526j242E50a5792A14a055j105p287
747i447E83K852J1265b97k2893I886h062F191a2042b254n934A404h66A3941a459
763d079j620j94n112D08f163A0703D381h01l479A83O273A243g83k481I301G20
780g812A6912a114A0291C976c683C427g12m562H048d170B429h691i27m754L47
795e334l442h1B446h76K68H694i213r71C969b017F273c445a668m020a924Q2m898
812f740d20G34K727c387P91n511L396I142g07A68R483b399B83J0234F30a752A5580
830B727h567b809E347f445E023L363d60A360g638m574d901H014a2671E30P29O339
846G598k930j137L847a0457M226l217A2548l334j735b738K40l69m070A0899a109
862i0E167a0783d755A075e398J792C244a380E800a1604C932d457G395d922J461
877c461l648I15f494A3597c09p677a896r55F606f183G680G34J2076d036k2o942
893a1000b68A0493b107B537c737F692L1g572a948C403A338a273n452A1039O394
908A7433F975a308j2114c782o32n34B716B29M847a761D244c59A3476a1375H06
924b692j946E316c144I196e334k297A341M394h979a279q026f17j0352E913f08
940G097k222A828i637l508K618b9B767f633e36B053a454k218f6j2344B072d792
957A0223h07D292l84o82A613D58a689k335c58C969b244G372k074K522a63A188
974b264B396g9C072O301a988I077g424C455a1397A063i95o16D794g65C24J5823
990A6147c078A3J768f887A321M246K263A540Q174c116A1184h981A0576B191i393
1006A0527b433A694a0488A939C22c296n820B335O904a972D448e597D89J607J5681
1021A7777F463i573
##PAGE= T1=0.000228
##FIRST=     0,             0,               0,               0
##DATA TABLE= (T2++(R..R)), PROFILE
0@@@@@@@@@@@@@AaA@@@@aA@Ba%kCcDdDeFgGhHa1A1a4A4a6A8b0B3b7C1c3C6d0D4
52d9E5f1F8g5H3i2A02a13A24a39A59a79B03b29B29L27K4959p009C587J2662g120
74b9634J4087P114j634A7774l819C193J3377D607b1586N589f733L083A9439m512
88A4927C579O686e240j2368C377a2162b605D019Q674C882J2696d352n03J316m383
103g922B0561C357M249a1426d690o264H92a3933A0886c603A0738D482d469n32
117e001k782A6759K380E568a05E605a473j6932Q391L9I561l648J7834D176N411
132I587a0750K231d162l857G101L319m278B890l6a1888G462f170k483M79G399
148C364e847C347j615g504D3i885C109L539j541Q318h672b551n455b459l242p30
164f431R25D847B84O105j184c027l679a543A105a651E457F52B04J0971b756I831
181F990c637B820J115h594l114H032i17A192a70n934K787A1742h36e4n822A521
198d899E448c249G355f879J517h13n697q46H487e742A2659A906F31g510C334a3546
215i128C470a226H119J934L400a392A13b930m109b580A877Q153D740j303b0k226
231b246l357n752J421H710C453K032j073A809R40o36f754E7M852J356b549E971
248d083a884H810l576f12B467a2226d348k725b346m36C008R809m129C247a597
264b060j5659C575M097c543I452M851A451a3789j345d052a055q140b981k282G320
280d803C654G02e238e11k531H139J188J75l834e705o694E238J353c610R68r770
296a2412d071C562N997m194a6404b845p773b808k83C116P248K61B85d47j028A055
313a1120j890A0314K967f749a698A526R339c929j385C02a609G321g77D05J150
328A555d120j526f78n029J66a751A296c567k517G319O916B062e267b075C884A564
345b719o510A544N608f737A261c60O8j0266c910l633A490J9388h638H42J174e318
362e270l240K563g78A986M124R65k509A350b838l294n8r1m080C158O084c85C061
380B598g957l360A477b514m416a028E822k575O610D390a8566c888j5762f868J809
395e059C683B24c204A2046A423a2440L009K149a872q511F978l036j361Q23J302
410D706i80j1924D514n15A039J591c602n150B058b884O36A1141A457a563C3b470
427C418j157b005A992J6836a94j11p248R88b032A114L489j358K686j627a065j8023
443a9088L956B53J524L718H00c687j005r670b429E56f883I914E87h28A1688P664
459A9352f70B644a6562F177g863A4017F087a1872c427A0633c032j4076f613R35
473e678r08F778B147N311k869P57g550K765e22p210l5L874m095K296c51l840b90
491g605D253o71e721A098i27B127a989E298B298a1289O21A1766B479J3362d401
507H098l977a0625d538n215I849a4081C098b301E465c271I09R522b311m86B532
523c638D520c197E600j811M334l996j515i24q469c557m339K856B125D88J600O574
539H662b856C563a6070h83o37C400N390M434B661a3515A79L382e721D02h268a038
556F532J406f877h83j898B066K081j899P743c387B776h37J47F800E97d560G88
573C012b794H53b491A616O04a001F58a1274c594j812M52A1072k061D059J3914
588A7973a108m88j1219J130A1024a537k791E352j2K536C224f246e71o644G284
604G694l803E86c327k170H093g017j496H45O899D17c755A2536A358h720c130i86
621C70a813q27o021B831J367L550d403E522J166e173C818j090K364d037A727P34
637B461K53J289K271F17b063f01k861I594a3101d057B961d540q302G395B81a141
654g562C78a2480b245h67k145D555N388h271a080j3725G430B829a437C975L783
669G758f241l36E489A740J932g040H905l878e003m097b805D092e381H693f32E258
686a016A545g268l614b065A296N480J455B251g7D080d821B746i102C150b125F903
703I352j13d888a640C812c26I28e530H415c692p82A3523m374M777D795c659p903
719a1562A596f327a158j215A2897f188A149L823m0k392h917K725k74C230f71q652
735i323J670b979a73m601j0741b410h06A2146k915d649B634e67j4030e337F401
751B95Q145f788C894A373N214k586q64K494I97e820a401k355A478N971l194d517
768F777g757b371p882B583e459K479B586a2808F098b070m430k421F102F14a3341
784E469B289i653k51C430a717M06I242H09a2158a715B033K316b871a152m387H429
801e681K207G99M444J6669G143L423C055J219d177o654a6F483L877h65E028A198
818b593B639a358q250C637M001r83J19a845A1253B699J500f611D565M871B82e282
835A2535A342d71C23f522C838e171D179R6m47g959o310f128A69g426K682B708
852G26J520D77a82A311M878a0204a16l192a076A689n6J2562f992b405m571g77
869F71i683b274E944a0369K419a173A0153B714l45j040b36l968j274K423j2181
884a5236A1428E642G57J954g517a246m462E364g91q12G876l418A19O118e364p330
900a2694e187C223L066L174g703b42m8l267k052q712H591C372K442a080E216h277
917f354b374j963H062e639C379M597b349B220O173e456G728g3k24f3I769b947
934A611d859F760k75f131j867B704c208m575b863m483A2957q85a2274a175p240
949h415J700F583k555M029j173p93a2252E732j575h198B541N669a133j255k159
964d547C883m56d61n244c97B249J913A874b909B776A216C9M434d568k972a857
981G574e936D53j41K0513A801c4j214l93B36a942q64A458J706A48a0090I065a0115
999d649a339E31d32j511C839d253j931F481a1039M736m494F588H63qg538I325
1016f46A724h47k334d56l801hj0869
1023a0877
##PAGE= T1=0.000228
##FIRST=     0,             0,               0,               0
##DATA TABLE= (T2++(I..I)), PROFILE
0@@@@@@@@@@@aAbBbDdFfGiA2a4A6a9B1b4B9c2C8d3D9e5F3g1H1i1A02a12A26a39
42A55a73A92b13B35b60B87c16C47c84D24d66E14e72F32g05G87h85A002a146A327
63a566A895b398C273e275B1941p088B31M703a4193k1587a3725A0838A866J9479
77B1345o485a370B078a586k5373b998C744J3323m734P255D195e685o876n992e348
93e74A2408m405b789E540B559c524k332F699M081D856c957D555E85f178b930j5560
109a8490D753j225b179p192a671r52j920B187K344J2644o274a079k595n767M93
124h948c497A645K337J2702a233cA621c571E961k706R465n771Q190E811a0022
140c867L08l566g4q33F488K206o24d947l550j299M293I074b757F605n21d997a715
158G752l039J373J907g275j875B870e834l727b954g11F825k815P3A645h277E611
175G357c250B543L569a1121F468G57L712J018j887c586F67g855O78a502D885g537
192a233H451d33A2875F143K66A603o86R44a930l363C90e338M2A0654J941E883
209E032a8206k152f734H158g492a85n71I39P441B039a2645n143h157h17l191A4749
226c789k476J629A307Q590e161j014B49N799d868E58Q200c694I542C390h96A9198
243I526h39j1235C750O570j906R261G618C279a0305l603F049M262j457k2C405
259A4643a580j1102M201c962I89L421K35N342C213b105m285j5942A398e286C513
275I829E98J0224D692c016n55n110k005a088o07I460c070o111C408f574k511j087
291a0172G875l403E92P868j010q40J9184A449a4714L528B348h768c506i28E756
307I922A596g403J532q80m61H417B887k38g332A2514l323a2936J746a656l282
322d938l053G812e93j679n916D5g5G237C134a0485A0074j186a841M64G047j220
338E827j452d461D537G49K964L200f315A1103B460M3a0170b413k564G65a7100
354e507F411M281o57C847e75A282e154B19J488L47P439c310C541c484A572b509
371a682q467b706A1536C799O52N983EN2a695F927f439D959b561p21A1869n670
387F199k832D60b863j0651d239B783J4279q083C315e8j6538d778a963j1218d295
403A2594d765G673A805a1370L010J223i30r183G485K420K683o174a623G645f078
419D510b120i78A1325A445a660k666B69J1151E14J4771d415B635J195h990B932
435A481P999e341D792O938A503a2436A793a982m163K435A2993l736c166j728C027
451a0714A073N121M001B335a976C275K538d607j1875B61O931k73O750E004L329
466H333c853n076A5029f201D536J1222o356g058J192n430G577h043B759n07a414
482c736j0A4605C542k02K605G62L358e893I275C082f343k138G207J599j7e625
499B408d92b12H182J595E22g100a927n717F598a7513g016F25a776p122h43I130
516A157a054E963L169a3375D920A998J0206a970k159E151m60r68c176F971a810
532a7161G811m38a019E960J261d943j7536C40N77J6310m81e558A2917n831E77
548f210B315P189C072O422C187P715f670H687B733f746j52D339A18a046F043i009
565A2913D913Q953E599M822e841K733A0558c74F25a488L24L22A474B01O289A402
582h012b017A431K0555b918A2600e897j414l236c10j611j073A5724f888K273m350
597h965M124j3957e552G856f468A8411D451c335q79B012c667k582J58e31A6419
613A1165l643a1788K924D28P984d043a170j2065C648K486b483H9d759A6856b2
629A2668E985g466a535o19n617A317c519P27m553a232D132J442Q935a69j686A430
646G074A349f135f92r08E237I00a492F651a1142b580b64I158l979e133H32M186
662E018c022D15a543C593d018j799b200F48L609a3376A0M092M010b593B185P644
678I829f07B344K105L242Ab280C784K668C26a4920A853M97m35J0794A296h51p881
695h732B610Q0K466A146N477g33B478I74f042E045j940P236A293g337c222b27
712f493B474J3257e852b242l788c87j473A944q76K573K655J034e539J961O23E327
729c460l225C293J3843q317l663a008j0823G335O065g282b515A571a547m40E802
745A258N891A733h574i61H153C95K62Q19L468q11L38e655K175D351A189M958a745
763B159d674J22D092g060o43H477C205C19J0753D784c561J514r755c24j82D928
780d74B089L938k249a196l566A0499a1282F686C94K361i609N33K918G15P187e452
797i045b895A4175D016a008C837a745H340J023e117B414f834q178k390F979b940
813B307N98b742E465E77a0193j113K423c29H79a543C023M522e910b341j770C799
830a2361b907C986M959q45c591q045L189a536A3505C86f0k386g88E197e004F151
847b194A750p28d49m376n882J728E404b504j811m477Q73a589A2570d644j296l00
863f240A1065f054b454C261P822i13H861f733G225K358i134a119l081D62e176
879C527i032F233a238k073F347B805J257A606c934C211J331l09A636a460C126
895a0365L008L118a536A316a999A0401A305J73L004g66l227a987H295e753a139
911b765k44o771a922m305D38c886G10Q412c162H087A946a21D739m29J8801B691
928a819D025Q086n398a0819H795B337A100J2082B70N581d854G773Q256i97G071
944I019C410g872A551L299k042a751j325B277e522K710A328f206b846A038J7002
959A8040D617K40h848H137o91a601k409j848j3384A567P857B636a7227B057M408
974F465A527c519r406F433k661a1025c496N5o70B771i86D628L029B196a6581M373
990a2208K660Q37K527B130o0a5129F266f174a88m123l998A0052D750k5b320m060
1006f380g09j755H765A572N775j644i714B879d11m225a252A2572d849p340H372
1022b123F3
##PAGE= T1=0.000247
##FIRST=     0,             0,               0,               0
##DATA TABLE= (T2++(R..R)), PROFILE
0@@@@@@@@@@@@CcBaBeEfFhIa3A4a8A9b2B8c2C7d1D8e5F2g1H0i2A03a18A30a47
42A64a82B03b25B50b77C05c39C76d16D58e06E62f20F88g66H52i55A073a214A385
63a602A889b284B896d028G346a6968m565O30c030I004l418K0061j2798F378a7411
79b3161O945f062B264D60J5112M253d206j0235j423M687a743j438a168d28k928
94c356a395l019j658A8007p683a3452E622j547K736h749K840f2G179f881K132
109d749C869f675B284a8947K887b387B531f41H924M28A028J664a7203P616D019
125d239A0344D140M865b849j0691a92k627A014J002Q61J1551M30D286n02a897
141C584j685R699P857b81G574O982F748a1988K745L218a10j601A5567a352C407
157f859n967E486E87a4278A9710j91C664c917j2847L364B545K967c056G200P543
172A4743g570E413c093j0577H128C083M953d7k477G61a1403a480F606a1040F467
188B427M729a8498a85j2912c786j120a543A4920B199c954m318k931c00I753l766
203E987E23O826L903f110K250q512J196F056A525J0976C413G32a430j169k979
218e578m211K082c756o846A4558m519B920b253B835L175g207J396k621c764A375
234A644K14N093f297A1142g151j774H754c012a295G694O598o206C29e255m58j2730
250a8443b433p522J780A1233b498J46d67k026j758j7133b401A320h149A1311c211
266e687b066D434f629A3113a6972f465A9085o626A505J346L99c737a350n125b184
282c150D05N199N471K509c934r414f290B881e185a777C110N093A645a0974c68
298H98b931C932b670E853J46B683a0987q598C425d080F31a508A1154E281a0163
314i965A534e493e5E172c736J720c76j0637K296a296C304g38D637e050J337p052
330a0765a461B87J3787M030i265J920A4163g872a918A437o82a64A315J4371G725
346d539m261c823J26A1935C287e681b8j24l179p771o434c528H509a492A828f772
363g779B046J0943A651O247D8J615d113k171A3642i367B167L04f557D17h574p353
379a5927a523G155J868C718K501f240J464e98l440n1a004m706a400j598A5414
395H81d176c98j773p373D597A735a684E671d053J571a89m919m054B760m58d528
412B232H47P180g324f31E033a405r573c275G529C92K844J5430D719g987D447a045
429a0813d054D452K877B820N3b779A911e328A441h91E034i168C017e64C930c514
446A705c199l185q480M608B604g357D093O940C636h078G0b846k517b434A0264
462C94c616C919g663A514a0097O98M327o126F987r71k355M699C826b975b77k728
478c005k267F123j453J324e567O9E012P409b487F472L106B187N061b277A061b602
495f74G830q12l034M012p28l158f922C475c660N64B627o72O824d099J633G413
512b286m803a684o131b531D780M375A474j87d805F645n29O002a4737M549L344
527f844E692N077m945M823A260L987a3619F560b0437c00p775n779B842A152B70
543A0333D800c669C192c910B29e503I545k60j377g112h39q580I63h732E793H08
560a099o422J016a476o929J594G242e885K617F678f247J47J748A1030C925a2074
576b739F095b775m150E009B44b397C996N855r10C438j673i698a924r55A29K880
592C009g568A060g278d54G320b349l8O61A922J2532m710C688i692b919n042L016
608d945K126B818Q736b258q5l715h06p003b79j031A1129K560m966a5166B969I77
625g45D984d86A0612E030L354F19L444P334f430J912E65O346a986D490g911J028
641f883l524e005H391C8Q523k585d041J94n626J367d19H852l164e89n133A0474
658c037A946a537l527C990P613a286D999i749d750B353J542K598P690A507d916
674c991K78iA568N909g176C929a296l899q35a062A1332H30c735D757A854e924
691B278f206E200A972i964F949C422b351k417l30K305D928L64a289p730M111F929
708b020A3808B658E38i75l768K026C932a748P33k418B61h929j60E084h454l619
724a2073e524G037a1232B260a967l342B410f538j044c47A255f033J334l139D243
740F099M26A133J2900i121B016b791l409c084j408D305k22d755q25o619e964j058
756g022d6C621b98B03e876k633E795i086g7m280C696c087a437D650c532E145k533
773B612b861j732o279L606A4174E815j671d46A7053B02L702d821C96K276b361
789B47K720L340H70A64J289N830B314L740Q392c542o849d309j46J274C384q77
805B507f522m229K302K243i75C17f10E46K721P078i876B574B82E3L469Q706E015
823e687f29p481D520L258a257F489j851i142A1335h484Q29A2225n942N60i357
839E823a0892b03I096d003a406A602a143I102l702j923J08J370d575f70B150b77
856E405b963A2873A276c457B890k94M769h117J967o06R24C445e891K633B996e138
873e403l517A929c175n012B553K521l66d034p773A2937B340h647L238J389F500
889H174l240R6a854k135a363q536L279n335A1127a250j725A399f194k622j1874
904b0690P573B668L816L235m030H71h439l173k994e007j155f24C280J7424D584
920A062K906A871Q970A412c661A276b573A3399d930B262f948D539i500e68l547
935d115F265j840e84C970e740D629c25D256l77E93K81c314B096c181A653a20E739
953D963a413m493b221B239I45a453B411e002J085q770H957d907L48J534p337F46
970a198A28i61n621j75A1984C048A446h61D388d459D733f5n839C384J428B399
987E378a153H920i38A744a0255a771E201O154A441E53L18K3K336Q528c271A0626
1004f665K202j234L37I033P475F971N387b517o827m287L451D433f274C878j105
1019B773D08K207g245K403
1023d842
##PAGE= T1=0.000247
##FIRST=     0,             0,               0,               0
##DATA TABLE= (T2++(I..I)), PROFILE
0@@@@@@@@@@@AaAaBcCbDbCdFhHiA0a3A6a8B0b3B7c1C7d2D7e3E9f7G5h5I6a07A21
46a34A49a66A84b04B27b50B76c08C39c77D18d67E22e86F62g60H79a043A284a702
67B712a5625r592a2560A6476J6836j3376l892o741a4542r316d022m454B856Q711
81A1567M432r89O83h219n943b192c40I170L309B31J6582b101r483k417O731H54
98F747A900b67l657A953h162c173a198I256i343F554a0603b215j2764N825B429
114D401J2619A255M765a183k505p150A96f077a795N95b30A630f217K470l195j2010
130a8952a750b27A3775F332P352l388f972j2420P792d373K144R95r140I688j918
145G770i141n428k158e131A4941B508R091j425a570n852m422N014G18Q094m140
160D672d466E568H53a2480M678P38F235a880B645o19J977b297l202B433l30n2
176B051M00b183F74g50q245b861H771O193B96J2695B90e343n422C396M546c677
193A656O359f493K933m716r737F23Q13K4773A1064k267r87l188a4111b957m767
208g724E193P426J508a182C141a201l793l14C011J857f943C180N22N449M104i416
225f273E445c645B045a801A453c91A2999e830D96L081J358e991k164G930n38f326
242B300g916A5215b034p471a395n2o114H269A462h865E55M186i97n046P09k061
258g395B226Q06O298k708a884C587e454C839b418m077m450J076A0536A865N199
273G064B099a0673B888b244o331c287B063N424Q143c550n56j1568e990j614n493
288a3097e369A1680C229j552d920G13J075h201A697O914m289K60K347B703M683
303G386a2056K610q12H35c492B755R357l759A543d134r744b522D190a0472C62
319c570H227C773c729H851A22a130r660k142c071n818I779c388n199A0237c83
335f188j4813J0340D889J160j295d605F784f417E040f45B904N522A779J517K203
350E499A681h456j887a929j8258d158A97K975a761r962D047b353A0049a2456D201
366E304b0477a948O20A237D34O868O605l194b943l035J69q159F679c340D069j909
382B160I48c185I16g764m640E948O12B786d437k096A579c994C650f974A3785B403
399E337J425J28H25a30j0939J801E11J3904C169c618B647K100A040L367E06L558
415D064a0225F27b157q131A767e109A0530a265j588p379N038J505q404N357G239
431a4382C349N336b546o344c080I938a4770f9q45o260a512l369b055k930J409
446c576e85r119i58B935g97j041H020e190A117d020q816E714A604L068j311M806
462H167C73a201p042D08g753c492G196l173b725j834H13K734h573a87j746B045
479e996G094e577l664c168m359k40m367C203d72C998c146A465a1322e452G77d228
496f746A245P41h872B611a1641A025J5006f60l009C548j693f852b728l967b190
512H650f95q62r243c973n000L525E969B42J568J508f131m940L925p759C125D19
529F639f818B699M095a6421N300a134F597Q832c808B602M76J4010a858M71q389
544i776E16P485P651e52A2482l113f876I83d719k478D164a614A3679I50N10d764
561C027c008j51p99B968K109a0661c623A0021B304M635e631j095A401c188l383
576f571j635c627I205e344F975a831B152b81F939A362g169l948b309F324d293
592f888b798O16r652e757A667p61Q916K372g67A2801c406n145j602a8F016j367
608D649O998E503a185j1195A4565a5245F433j996r80O606p07c655o29r4a755o52
624b407j495h43H13N141J048g140j445E428a061n565H24J046d770C942K657d285
641a239G464f876G297k516b279q303ej550G828b146j1689D176B31f154K271f79
658B593M956A077P665j681a2831d670n095E043L439c017r576O34d629j6257H269
674B394G2K758c313I741A441K063f77j2767H230L370D604j052R261l959d223d95
691C561b195G403A810K435P095I9J974e435F653b371C537a9649h995C550a0802
707b686D631j688b246i92m305K325j044C734c259l99o03O33A163f305A6248a2368
724c527r241a461I77k69d038F614J757f218J852a710F059H49c766n16B59P778
740H037j567a836m23c0A749N452N130E614a27B240b704m830D296a1074b721l202
756e923j4f99A1303E513b668b71k267l281K798a098l020l894b770o02E998c63
773G624i837c530A2260a9021C488K550Q54b002B986d634j042d03H107b45A183
789H888B489e533K513n801M027E429f735g87l448b77k098n463E097d78fB394H53
807I460D539l77I8N476a298E478g05F961f02C22b841c08k05n370a282D901P358
824A2259d198A389N493a5824H658B084e622a388o650B073b620j337G465l113m84
839C868a0853M77D943A944M752c122Q16A4345o831B644a1292K941a589A4674B204
855b567G378k225a237A563Q405e931J461B713L930M00q44b870B314K126j798i10
872b600r34J78N57p823C771N226c967F726H95D38e710A764a573G526B460g280
889f581B229a3580C891A595e423A159N45Q17g82l11m578C630a6290M649G775j434
905F341j764A79J0370E05b406p982g08D224J244P078o151g51m529j42B299N19
921B818K46Q341C256j617i928d361a186j3294A1418c373a513C117q65a2756O276
936f480f40A111c899n856F410e502a421G680A131d287A1262d061C990d512A599
952e910k26J823b077L88H177d966n811A413O74O148c789m170I14a929A2562b354
969C09a3655B738G60O455a154m196A1099f479D283g518j603n56d751m108L104
984e755l608I056d201e02j5731h098b513G087h517J923A67a3389h81B997O574
999I571m588A853d422A1801n222g963A0542P880E740a7039i52D904b964h41A778
1015f995E665r15A754i647d775b264O25D423
##PAGE= T1=0.000266
##FIRST=     0,             0,               0,               0
##DATA TABLE= (T2++(R..R)), PROFILE
0@@@@@@@@@@@AcAbAaCbCeDfFiIa1A2a6A9a9B4b8C0c4D1d6E1e7F5g4H2i3A05a17
45A30a46A63a80B00b23B47b73C04c38C76d17D65e21E84f61G52h62A008a204A496
66a994C126a3197c060B0269m54h70A8411L89c0004J1033c235B415K1265q481k225
81A2974o69D190b6371n166c928F778k873K605J6156f329D7a3388a762g32F083
97A7078e810a35B439h873M193P39H053j880h898G003a022p794l12L628B888J4837
113A7725l995F268l095a6786N292L272b715B359DJ1176K867C406a2564j411M50
128a3525q58A1488M074p439j247e349j3927g061m185G331k984K0039A982P07M295
143F984a2036K115J458A24O746e249D446R48a1908B606A078c245q90A6699c040
159G658h332k241m050a923o373A424L155B72a7147c672B615a0155B909a0429F63
175a1299O83C417a129E591L934I1Q142k406h715J026p78h89H245b583C309o11
191B698O640a0820J584L229Q82l049c617a12A897e563a94E589B37d873o046b054
208H533B509M454K725m106k499N39h928b898a62o708A1168k216M112a497j1123
223a2620c537A331J019N700k327B791l10d267C655h907L14b706A0070B534M837
238G371c153A0339D458O854L307a1980A618J0879e132A318f275J537A6109F346
253G873A936i570n912D387b147j5128e083A4607H64c505G250e970P60l104A546
269a886F150N857a0413J293F114a2144B022e625F125c795A377N062e450E634a992
285E687h901M148f34j0711L702A738e63l191E367f301K249l863j658D401J394
300E795h784a470j0442M975o890N857J985c43E690N699A132e144b291j631o320
315a0242A0879P92C196J6126F227b904j800p544K668D284a822E916L790C494l77
330C117P4Q456b40H200i67E258j610r10f518c125A720P90a508j984o090b833M09
347b424G473R840E428L128L20a0512l014K412M581o096A030a733G433a473D326
363a3537e26j0148C248J144f117I733G42J44g633L800p356K771A983a058A0149
379H006j489a22m032a872m537j305L064a436j1022D690L56N01q81g666k654d064
396A894c351r147A3366c934E157f255k104c93l663H60P923L117g373a535j486
411c021o484M054b510E33O167d238H720i085E787H93J822H21h740A4853A804M70
427B274I64c193j493B195O329m062L79f18j1348e655F249b934A6558F441k488
442C953J703j987a3543O378B572H82O035A857M346d085J694C685a8096H848l985
457D863O499C13b620n233A070b282j751F132j839K370k0l152g32q579M336j512
473f487B449J507a237j959C448c423E634r63i647C351d562J596C580e076j6A000
490F603B759a1662d777B015a1486M592m086G318B137c236B419J15d146m123E573
506A3060b464A884f131J492k506L072J208k574C199A57K965c825A422L573a605
522B808N123c061m701k013d749C882Q594B971h355m480E665h068M30B009b426
538d412B864c474r50P32n929c260h47A8426F921A940M741B524d565H134a0707
554a1164E96J504M926a714H347c919k94p107b765J073C123K166K70g110a522L50
570a172m162r334H296g253j981C977a7352I068b768h66r94A1534e406m649C077
586A0716A903L453R940F975c611P66L46r862E241A493N866k694N748C891a0152
602h492J163A65d246A985Q100g783l355L292J611m21b564C145L835b10k978C429
619a0107K618E374a088H992b272A339K314a793D123d541N7B521b510A159N495
634F654d089B123d494B229g457j889n105f088r74r1d70j2747C995d735K015A979
651d508G456c959E091J577p43h120D187c240G031b243p688M017b475o822A3244
667H541h437d14A749a7096g544j981M532b420E973K903I89g497c489m314k668
682a0471D475K761e064D08L218d585k804E530i336m155a857k469C023b44A968
698a431l343m059F128h775c937A0738d394E798b33n264K209C57P212d28D269L478
714G747C807a0977G514G95c795B338g205a733E442j523Q823B948h944B724L24
729C048g255n364d229E497J821c026G726f648D486L506e209k990A397i654a833
745A3866n702k034h218A2512a154j3409G214B547g270F205N473j158C069a028
760f055J207r131d23j352l325O04a018I748f914A511i89A8116a4399A0248c608
776C151r24J758e495j200C989f509B762O926l78B907J6304d205E730k671f685
792B780J187h370F881H63d050a694E05K711A456a2518c783a79D631A688J1047
807A2735E323a811k614k63D87J36O123j652o45h08j1836B780F95a619p198G937
824b727F102h597E904A574a0510G75J1471A490P183E24c037k102L70B006g45B94
841b633a139H492b269D21K700A243K051e433m747C054L800A485P399k719Ib317
858B940h063C33J243J3352A568F23J226e50j1867e268F084a0947M362A150N93
873A743e519H660N84e710I536a352j0278B663a467H202q04f143A2261M762a1739
889c386k366a813j2346b453D156j172N332b726j670J887B995a952l156j683f34
905E550F14K535e711o448d181D372a609D733B202o1a364n49C982J128a0862l149
921a4011e75j228n321D955J029f278k243B895A120K13N23J431L66g576A793p34
937A059b451F545j1g927n581d72k619A047L799a3082A1251e309j094a396r926
952a1322R9A919G72c999D643b298j0536D968M079a78p054E798a440e19H415A717
969I905b920A3809H07R855a2866c586H324J154m234i131H02L296Q480i461b178
985B312K36b716q5l365E005k05g910A300m03c512j929E123h116F021g257b645
1002b619A3139C659j809Q548a167H68g323j1318b449j2197d870A6613B069n16
1016A553g450A709g497C564a2291A3197C607
##PAGE= T1=0.000266
##FIRST=     0,             0,               0,               0
##DATA TABLE= (T2++(I..I)), PROFILE
0@@@@@@@@@@@@BaA@AcAaBcCcDcCeFfGhIa0A0a1A1a1A4a4A5a7A7a9B0b3B3b5B6
49b8B9c3C6c9D5e0E8f6G7i2A12a40A77b33C19d64G45a456F072J6490q892a4610
72b05K5k2314J0849i53G094J5113p11B833a19j3706k475d97C911J6425J6n696
88A4656n094B549D35b0237G323J802C301J7126D393a3583f328b187j7441F993
103A1978n482a682K56r220L544k739L819A2450l987K592b415m948k510J20B917
119A5856K004D988n38C47a0100j3402B696c725B929J0344l559G91J749b0618n554
134b6172J2494I481M136K320J512c536m482l048m194b319B482J877N921B922k13
149B709L373a0495L9d366B412e677H848f966J686C085b779D732J235a927m205
164f132A0804k026R120a334G116e937m52D507b998k843A1857b978l176B817I7
180a082l247p766n960f953G045a0281a633O20G459d307d97n137Q05K10j341A7665
197B225g68B813a423j847o043c045p145c71I280A546J4632B009n1d111j3719e039
214h106I811D837L421d14m426l359b667q877M81l394C293o60R005j49D397p82
230C615h597L685B175f644k336M246K4J978a329B608g971B347M383B754g084j629
246h713G80O59e178a407D147f604K239g81j0671d200j832A6159o837m606f136
262f17p804M8r601I063A739K325b210m336j927n63j5982a1481I402e722A0098
278A848k78h94l311q637J449A389f369j771A5080B192n83i700M659m804F377e237
295h262c137A1562f91A4103a338C712A248g775E83J2155R31F347B868D38h138
311e448l384n063D418r39m79j363J449O060a551k940j05F168k742n53M23K112
327E408d415J970p150K92a368k528J589G269N452E272e477a104I55J1045A142
343i212b130F726B63P037b431B825b82q091Q89a202n111B585G74N804K545B453
360I200d826j896m809B669L474B870f202E30Q99e776j728J627I994p02N383k123
376A2552l320m502d078k592J126m910G07a584k427A2217k933k264l349K288b272
392c292m394E874j320h003a759C37a1590O21c494A456f753G145P142e577A8261
408d983o297d691k156J369A1229B326O041A252J034J658a0662E583c579p715A109
424A158J01Q0R225D628A084L300M497D204g170b109f49D559h80A2556a5778a830
441cn855l93K537e45G865M892a020D349a0327G033b747j495F644j854P899K149
457A4838j751C42J846a7266c171H033K683n072J0660B322a2435K371a746I23i60
473a1365C004A46L45c443B875j77b511G366P92l542e679K423j0383C849P25e736
490e766C003a505j2393A4082f58A9793H030c677A334a183j145A712P320L102D524
506F517A027f166n033D533f843B100B22c75E787j480A449E46K677K554g695L813
522c882E58b130i6C656G66h905cn512b36F312a257j266k574A1173D257p06J096
539D647g228B282P594L212k696C404R50c027m309p10b877l146E959J822B55a685
556e805K36j519K622F89P991E06K282a406F874f738b072k861G039B239a5230A0512
573I385c896m589D799B033L919j581g729C059g725C059q66L922L133d093D368
589H780a3532d490j5401c130e26C336b993j252j308m359L749i32E129k0J0116
604A5225n168B30a8553A356b674r245d900J359G073B113L258e35C674c380l87
619c767M26A5302b870G435f494j769G174e617k834A126R77h78D207g43j554I5
636E841b375l489k967L187j241A4964k717b351G713c293D727j393j017a285F949
652H756a553I161c012F707c217j1362a193A486g00D789b285G155O21J731f069
668a576l256l782m902L344d065E857K027I77Q21J860a4199c928j973M00k409C922
685B183c707M14D1Q677i05A159L598b683j676A2966a236C630Q460D050b730E875
702A418M504a0458a691c86A448B21a2172h84D819M225l432g587d28G767C11J4444
718A4755B02f467o395A207g358a311C089g608D406f728j38l85I868K404n654A657
735A3377B498a699m237J001M42C843N391a512H118b294D508f54k436A849K305
750D154J69N86R230a0609B422b81k830o808b343q239A0754J128m446J477J157
765A0070m797a907n553j896G816A089L524c893a252k992D245A704L004c45E48
781B736A119Q759D248H55f109D423K729f44n328D627a858j345b48A2178k241c69
798a2329c118C103e773D005L415N98i250I327F67d602l43B443K037d78A7928F231
815C92a430k67j0160B011d380C299F3M102N327c78j0561N80c299a196m345K498
831c043G110a990C360a2560N520b476I53a276N79F083L724B034a390l437l772
846h599K119b065r054I139k769C144K416a1086E486d326N82f63G366R961e33F639
863c290J388l98j0761N495A16i218f5o187J71C386g927A5713h21B542b332H84
880A404c16n544A3254B092b560j3092A135c276E638c035B329d211A622A84R788
895I972A33A2Q55a723C89d00I830b665P62D302e226K092F986a535I037j213a1996
913f642G420A632a689C577c216O83F388h89G744f009j745K45n248A0999b813B895
930F89c073m656b779P16A0195D419K878h416k815k258D685a44n58j0786F974B741
947E777a2942K931n995a809n78H604B129f030A064h629c416D565K762L19p57O478
963A3367f468B99f334K133B406N422J952G06a3773M996G993h784c306r767K080
978a0993C094j480b671b97A409f37G065e290B123c572n49C804d002C58A67a251
995E587h050L837A732i809A3941B982L642k265L352d523p930C201N939i393H806
1011B943O586C948i885A436J0811a4140H806b7B997M758f03E328
##PAGE= T1=0.000285
##FIRST=     0,             0,               0,               0
##DATA TABLE= (T2++(R..R)), PROFILE
0@@@@@@@@@@@a@@@@@@@a@a@aAaA@CbBbCcCdDcEcDcFeDdDcBbBa%BdFhA0a1A3a7
61A8a9B2b8D6a07D19c903k1652M830B489c301A6261M447I423i529l070l141d212
80E650e152l265A8514l471b557l246k792j379c099E90O860j442B504d793J700
95c093E49g961C118A304b768G879M307B556J047j563f28I087J635n059J15k782
111B996a084j1569E618r62j200E55f590A1615c716m660C418b422M76A5122e649
127B0056n050d920n838j137J007b864C840n85A48J694a1529b018r820r318F653
143E332A669O211R053a1052r245f165k130b38B796J5648E04b870j2900P031G21
159a907E164J5538q755a164p636j934o69M916D092N694P05J246e672K91l391p566
175a6338E612B343b714C943a100q296K190a204C217c792A260a507m628n650m383
190a6168G8J3976b26A6894G64a819A943a1007j349M438n567I008k654K423g02
206a5974P445l932O9A023K459R628D550L276c484j3508l799d531J364P58k526
221d935C984c09j3185M849g3E609a0658e98I72M104O235n130c580A0460b520o097
237h617J789n881c679G681O704l351b89A7090e351e1m969m022l149A0503d40B918
254e587O80a432F498a623l338n85D723a0764A357h954l659H112a156l291g32j1118
270a1850l680b723A6647c645A0704b134A381g051C142f771k103G307O634b60D536
286C058i222B559c114j3235a808A1748b489A0458J829e991K37D36a1450b759j159
301c918B280R32j603e494E235N214c46l166C03K011G3J114K110n64P526i023b019
319a63l0m908H794m246j249c235q97p492M107D789M919A490J401d524A0070e85
336C291h535F441a1562B18K925N820h384L327a929a77D023a09B276A109J1329
351A2438D532a717j433j2669D885c806A602a293B620c014r81A2774h34l305H683
367a221F142j363L82q68c882J817m404F15g936L835q315A838g700D578E83M599
383E182J223j304I78e592J793Q18H841L991K187b282B4a2528c084j280G248A480
400B281R01f163h51C381e233P30K148A0722E006A640J8064d158K047M29G321d37
417e699n301C285F26N191J929b650i69j3641E105e595E94c450o54f5l765l672
433g502m893D786A732c450H676k114R02e409H67D13M02J3205B289K287a2604c945
450d180g15j0126N265A5383d235A0843c337q481b007m141F46J77M317h0j0502
465a0582C569a3117c954B28a426C300P537B270c905j711m102E358i0I146d602
481B104B59K399J692b984A6h326d022l604D390J440A91L010b571q774C465N448
497H913l140a1537g34n639q759A71M716D45K95f821l344a686k680A772h314g38
514g998D770c522F20a175n327A2996D491K037j454a121j4291b854l052H387i1
530a986A1278f272C898a885p292C363d873D288K217R166E718L081L080a0905a950
546c767E17L173r23P50a887C698b926m036D745f652D012a4046B00e56n109B44
563B505d300j862k81k341b019d02B948J5444q120j290d043j548b603o162b660
579d425j2657d573G266j611J6k722a6629g932J800K783A0579A463J3466j649f913
595gl167a141d53F550O594J659A238D03J152b7592h291q849b71A3248A853K797
611D650J693e350J71C02L885d132A736Q425M996C345j487a1625J561a586B13a203
628d064a036I25K571d675F886k009i77r178C515g538J972J321o145E730A502K663
644D165c803J883G602C509a908e21E238d581m339I82a3184C511j583N627Q49e018
661B411a02B650h284m21o635I533a607k097jI473C841g64C438h328J866A1132
678C310a450C590h701J993J721n86n541c402r247F490Q06l57g134j014j13n5J604
695f712q5H055M803o231g907A8558d925a619j1005M854A2149E607g83m010a048
711G946A40b339l599l389G969J547B778b237A917N694f134a29j3443C903p64e123
728c369p557A7016n627a1227a716o035D310i372d587Q17E580J80K490J8A439d19
745d258A060g720a00A1422F1M534N30k77A686g658C684g539G951N182m149a316
762D147e32o483i93B023K621R973f471a104H822k481j384e686B155e793A2325
778D988h305A0129B016L708g9D607M347f578C244b432A0242h17j763D975a1505
794a1215A196a438H698j519K885B195P640a8271I380g29E941e672j510B516b552
810D936L964a802n873J997K106J470n853F535A391L351B92L413P16k176K53M527
826G025a2335b914A0572d858m954C342K562b249o187M72c237E774j651L459a0939
842g788G26b996E842J31B455J831K663J194l7d329C679J057b445F947o34b299
859A4155m988l198K741b218m999H864g111E000O00M570C194j439a6551A7K400
874B417i653D646a462p995I160k589l06a644A028C48J1755b540C076d87j098d40
891F653a1350b490j381J411A0511a674I267p9H98J29e276b223A534K650h539G512
908I711A608e528A593N665i457L519a399C859g83C283c872D91j62L130M813L1
924H303K227A496d474A803a334n305b425A3469E268a1234E91L765m79e272j011
939f283a974r32J251C817d014l409L463a705k170E763d527D303j008r4b358j2581
955a4939g334B985b009B527d930j3848b938n27l98F191j307J0146j720m421C676
971A0733g86j3867i26B51R494k978a569A027O565a547B37O68J394Q174d77j040
987a517j1125F12f650R98pB87b20D756b403F267e510H70J0407l215I45M170a334
1005g908c64E39L170d1j4652M452G627O256d436A481c42G301L182C58f149m622
1021a0771H123E83
##PAGE= T1=0.000285
##FIRST=     0,             0,               0,               0
##DATA TABLE= (T2++(I..I)), PROFILE
0@@@@@@@@@@@@@@aCbBbCdFgGiA2a4A4a8A9b3B5c1C5c9D4e0E7f3G0g6H7i5A06a18
45A31a42A59a74A94b13B35b58B85c13C48c84D26d76E36f05F90g96I35a123A403
66a866B861a0825N075B799J6645m892k807B187b0687M906J342d884F792J578l743
81D627J0249F815a3816l12e775p209c434B177R405B595c13k484m055L258E20e626
98e091A1186L370a4011J977d732E19a090B708K870d15B16L002a967A16Q137A698
115B194R667j869a7154N996B223f29j695G3J2796E914h096A2636f176q716M141
130a0751F589K538C562P271d219I05a4348b618D412A404K385M906J694b763n823
145h586j744N64J904G472N888o459J889k643e701K7F930A967b030F418M793i609
162e659J721o769H5Q970O24B336L0f468n90J553B430a3377H931k565K800C094
179i204R61I66N514b149L43k038k424A603c983C422a0429b947A2337b429B448
195a6376h68q409j1387A1901C512L706a630n870I090a2213J238a786k953A3633
210A7932m270F308L37c283o190M054J559N25H339i109H347c431A1466i145B436
226b565O41A42b954G342B226c093D088K950f770k194j3427E639N821m835L995
241A0620L335A935M261Q54g808E094a4029f401A4132C221h906B679N152b903r404
256a2307b08n20G40b566D393a75B132Q775a435N74j2282c74l053K0D109L827B287
274D189a6211g107c31F167c325E13K7611A1728B48a3949f902b543j0692F941p85
289F156K426o88f297j5414a0753a109A155a3073E117J4433D877c427j4426c736
304F981j252a4221A716L156e162k178H801C026h776A0485D927J908C099i43l87
319a330n500B528J1600F441B096b539l432i30C251I63M051N302D559d089j2571
334a6660D623b683o079A5346A167b907K10F52K075e454E78O870a021F122j507
349D615a0721M142a408N68q055b039o457B286N960r41j688c775E064b966r612
364a2578B139i695E960k024J0428p2k381a071F239g28l03j187n204C066R465D543
381B653e027l350j107k815e497A39K912o18J5343E813a296j5651a873j1773D076
397D013K877M620D970K752a1659e149m37q411E403j504M754f954K544K20G212
413d221j646j1809g569F167a1190g83l031o18l526L760n169C663e869E447A54
429I724k312A377a2682A102c326a226b97q905H296M554h12B975B21J270h945m2
445h987m585O471I240J224P0I84m65b818k741H79Q066c442B205c659A8657q977
461I680B764A057K862f775k320b717E860N75k344Q429E923c665J678l953b442
477A2613D350k174h302b452l859a660l434m579A1188D64i60k675M54m669k189
492a0039b580l85A4368o662A379b586j1545f038B986G76O756e672g03m48r050
507a0201J226a814I534b501K48q66n789A632J468L894M553j456B902e529L84I78
524c039A1901D153P763f532I962l145j029e933K442J117R77j80k202E771G08K88
540I96b0078d393l842D57M121c217A0041C433A359d957C951e46A849K424L071
555G344B803M372f381F849d468C634e443K541b84k239A2333I13a395f37m798M63
571d972J3j859c212j1172B6J4515D825c976F714a016E880b671E795g540c123F297
588A2293p15b1H827g742j289G34i079G46J2493k936M01E028a0278c324j0983O959
604g348E308cI317m481N658a928n222k202a422I797e97G353L682d962C419O50
620D069h216B053a2150E89O171L08A700J313a1663e018A0133i90E711qj858F90
637d503p201c952F079N801f090G128A073d582B991d358D360f374K794B182f00
653F059B461J91b063D027j934r33L666f448k694m642R94F204g4F692A070L886
669D956B248a968O72l554J73I867k924N243a320n55j9585B10Q694k713n50G52
686h10F479k404d964J032c85E962r15a347b20G52L843a505b80F496f60A134M579
703E713K050i610A825O810A707c164a49p088l592D425M649f868H666f585q177
718a4762M840a614o548A64L615f534E86M014j381A57f431A0928a1542a915q978
733a0893l614d568K006B809M465L24B731m87J533h924K315C690M28Q318e439I156
750C051d174E207b407C033K213J831q10n05A450h419B476d210B342O604b00j213
766a413A3480A586d152j143g16A169n57d315B292e470l362E002M488C929f792
782a2307m0e479C067d557j572l91B161P839A538J63Q07M764l512j817L141d104
799E547c95j3208A2760b134o538C935i460c87G093d673E991b622d05B329m84a0261
816e307M36D289b129n10C637c317L05C163j246f393b066l984l418d558J525E052
833I318M340J201D698c395j354j029q63g78D804h562a828D242qg59m690A0095
850a5468b9m265G14K921c893Q84r346A4b43A1067K755D297L175B416r34l92g113
868e055k372j491C698O469B371c532i07n570A1627B495h871A0331a4638b696a98
884B354J4456C870j200a385n006f35A104h375B596n9Q706b464A178h728j559M308
900e979C132i053I829D821J987J130l06B425a2864f181n600a809k950j752E443
916C025p78c439m772A1514b664A846g406A297K483h651c993C904b851M62N29B032
933a3254f065K857A0110A447c438G016a1373e538R98c53H94d208B996n57c637
949e089C232j426a408A6886g223G011Ic56o506Q47m673G951J67a6208F639R176
965A5815A376a0815G76a2349E758a8008B513o64J3158b485F037j147p54R07f920
981a265k331D916r03M205L54d377E811E80J286e083I15R634a1091a731A241R084
997A0325a2887e997B707O854k158A218J0478H13a0744c757I140E90f187d21E52
1013h73A2699n734L007D500Q717C897j564p87Q722K834
1023A3102
##PAGE= T1=0.000304
##FIRST=     0,             0,               0,               0
##DATA TABLE= (T2++(R..R)), PROFILE
0@@@@@@@@@@@Aa@aBaCbCbCeFiA0a2A4a6A7a9B5b8C3c7D2d6E5f2G0g9H9a00A12
44a27A42a58A76a95B17b43B68b99C30c68D09d53E04e64F30g09H00i15A059a252
65A533b006C100a2868j0964P701B0781J9030I88N631j821a9216J85Q782l170B3370
81B9869H594D121J3148g659j0178P248L906A2174N545a46E187c490H855a1093
96a4164A69J6600F184b029D23g09r460J916K201E490c256D950f724j03b322r437
112a1759K325A6920J801F229a3205N540a935H1c660k392A6639m639m212a0757
127h559j861p241B510K0038j0144d066J193j0002N910j3906f249F114N573K600
141A4287m087C660h844b260l103J44H387A244P602K107m637B075a3187C540g687
157c19G548e10j2509F26J3865e817b013A143g13l163E083a128F875j387k435j451
173A602e931n14m655l996G891a551A285N025M833C426e514B49a506j0662q22N587
189g403p701A877O283j504f149A735a5022c861E413i302I223c359B808L96Q25
204D029f45p28n635N01B110O704l221J4829n164A696o55a2266o641i5o455E673
221A4424A188J2013C04a5331c780k117D454R409B051a873Q13j157j098G659A248
237a0842d067G730h308E755M441i639A2714l404f54D436f349a160D610b156P62
252a394I179k916k587L891b746p819M080F134N921K100l647K54B216e808a470
268b828I965m387J106N257C065e616F80e478q580d962B126P148C989R806F647
284e002m857A0210m711a4917F273N40e4B549g652F68M950Q928H76d363m218B417
301D281a490I284P556D235f818j45g6H993H61L614J1266p109a0632B02d038J9
317d019I330D520j526J711b902l045K906@B015i714a739C837L918A905e504F249
334a09r623o76A275K693J6365A629N518B221j25K996a0936J449B541k66L802A93
351c939j692A1622f487K452o675c559j737a922H893b073A1348F88f126J034J342
366c750i62A3338D355a146F628a051j803j5680d062c87I136b655A5119D381E97
382a0151i70I32K988c557j0972F382k360j708R310B093i65j6192e409K667j211
397c953E522d390A4818D896h46m501j2398a667e25A0431C926J4031m444e47p345
412g892n062E08f264E635b826j816H443A726O41a815k039a368A620a828E361d6
429a822n889L644A1528A454a0925b313n159d86k030C810b704D570J4965C75d560
445e983n037b944C551A211k74J6212A355f583j274C820J922q91d581K001m74A138
462D251h440K803m049c325A824R926E351J987a418p404L078E536A471a669E268
478A186K401L620j328A324J577b517B843L321N696l292h62A456c377n14A0984
494B790a2761D277m18M280j286A717L594B161a95l969c66C764e303E957a0072
510d662a455m607c41q039C273N341A946K680d926I315e95j0975M002K785J065
525c718F086B725K624K422a729o784c181a106j2237A320h430K786f64k335C067
541B790a3478N386c400e86A166N343K220C215e658K6J921n803J214f30l853D203
558c100R36I40N55c544a089n580j134A274h265B683J14j80M38E37e252c75k251
575b626k11c71B46M898A583J3652d645k537J666a854H29J0498n080J0575p715
590I107d558j178A992n75a6111B309g921A4106l071l916a194n13o164A695O066
605G761c890H781A638N677M797A435a0135a180A938b578j66F863l054M034H68
621h835k043e98B434J380K658d657a464n892b706m918B933N229r91a601O9j385
637b917n882F208I85f165L043f72j422E743d66B877p38a103A1625B098e986o61
653f647b248G420h483D933k21b252F079j630b52j1665N511k211C053j292N966
668G727a43C82N518e671C027a0395A915N07O351M838b481A0638e831A6c613C531
685I582C15L673j585c952D682e148R20f14n713F295J318J939k82a585k142E68
702a5104c445J541C753h469E399c528m478r420K192F509J332c839j420J102I316
718H167k790D24J712c845g68B61M619E55O681e411B275g58r690F188A893M709
734F602A175c704A4030d0A606b564m289D305e966G356b585C365q48j049P176J1305
750A9949a752E784a1005e08p930K719f31j0676p40d641B966d629J788R39l741
765e643C433g131K612j509b03C286d314F686B453M484d606a650D761e480j4718
780b0198e240b305F78J1062h31C630h653o01c054n303l971E633B510c115j102
795d217a279j0412a346r84n02l340E40Q882b670F736c224A2974m289C044J1029
810A4073a788C771a4360e038j207E574P525l873e144D30h457B065J211A154R632
825A0786B656d617J902m141A611d03C586e917B932K246N156a4551N477F792a097
841e552A1374c293H012e199H62b55l402A34a868k537A000L131h479b44A409F25
858a636o563o695a795B977K947A748e400b327l874E203j352a5567c168N31q594
873a1231M182b298A3389C261J89A61J2382A465L104d4j986f77E800B25M812a369
890b430a085j3841B709g079B843O15K286a574C286L324a195G35K571H66R015b653
907C816H23O475C437f083B973a4586c446A2187m957D23P35e363m768A711L914
922E625M86J643f378m202d909J491D415d198p114C52a134b59m597k983N79D943
939I883C206Q017A363a2343e990b551F810B42J6557I82N514e890K21C261g695
955C028O809e138O61J059k373b090A544c111A2186l087k684G78c172R48G547f328
972f191F87L389d530B303d934l640G559c075G680k613j001Q663e04n680C548G77
989E608a178H604d971g67l98B551e048l097C448L890b403B370c902a438e89A2091
1006F259a0248L08H75b206q211C358h982n227H546N64b231k77C298g275K957A5711
1023A2898
##PAGE= T1=0.000304
##FIRST=     0,             0,               0,               0
##DATA TABLE= (T2++(I..I)), PROFILE
0@@@@@@@@@@@@aBbA%@aBdDfEgHhIiA3a4A5a8B1b3B6c0C2c8D1d8E3e8F3f9G7h6
47I3a02A13a27A40a54A68a86B07b29B55b86C22c66D20d87E75f96H75a167A728
68c516A4996K0333p144a0558j0815J0467p172L149M552H027J4797j1275f099D810
83h453K037K491p297d216B0810j321i392E44c575q720G943A391M478A239O920
98H159b441m069L71l38a421A981M278h02n047q639a299n61F943e205B2852g35
115a2846N601n669L992d304G646J6117A0123f180j994r250k069P798b94G846C326
131A8927B250D24a1894d475J884B240Q241k7J605E637f224l626L7F937c311A1109
148G654b259E410f720p358e293C764A660e264I292b990j1873N375L514b31J0A3406
165g273C239A489h260C135K855q36M14a0304a562p122A940R188C346H5c1l508
181c539f12D108b661B950E66g797H713K313P931a116D731a3801B513a1275a235
197B797a2409A0585l816H50e929J934n591M362q284d147o0A0528D717a155m023
212e178A84d953h11D175p18R11L013L177i616a443j2103c381l925b124H216k631
228E585k703d046F00d465q864O109q718A2638d689A1488a339D589e60l022k476
243f058A39b700m204r848b330A430J97P941c703A6223i519L322a797p404L468
258e733A4870n368L558e270Q16j7363P889c029a048A1627K242C025g278g57j4810
273a5567b176R53o722C785J092k5a4026H69K227d349R80B397a56j106G279k149
289E130d339k553c310A964M13a2009b807A069K550R742b105j1786B346J318F3
305C829d360k9a458B295R007D106B97d637A2869f1A03K245e978G925f023J934
321d089o360a019m242B841b945H112e021Q71j784C627q14a0197F690i64E225Q075
337A3300D332h465a981E82f375J420o806F417C7M367O569C039j463e631p249e414
354h135j064A2032a616A5763E209e959j066n880f369b815k250j754B064o30P817
369I251e370B732H94c649k596B699OL279O02N35c192r885d608L34A2217c520A3268
387D297O4M452I4f066p581A200i298C957m73L467J344C466d646C910q26a3911
404a0897a32A8985b510o844c742h97H436e307A2963a518C806J0543E101j874j391
419A836f134j2846C457a597p386A0106D782k209h80I771g219G015e118j2621B956
435H312i799A1502c38p097F621A757g448A960g77C664a1929A1200B890o04P081
450I367h291A841g462j261j158A460g269a576q129g21k618j3370C046L11c260
466H800D081c247p37B956f196a538q835D107a1446a467F115e506F032B22J2057
481A2279e075m578C249P8E61c873E12c704j272C661g230F52g094C799N072C070
498a004C549a1424D412d136n458B954d199I602D600c759j078k507n645k855L524
513a2320N502f32B3667A709a4125D803D48a0581a525r896dG602a590H530b240
529b107r262p588H94M512p15L049k421O449d113G350B118a7778e354j676J17J90
545f723D422J665b905p223M062a309A43J6341m294i485E865a5430a520j926B277
561e703p110d782a276F236H47J0161B678J656j882f734b198C638b068e78B497
577b781H160K660D336H30c808q453j256A135P979L56R698B175d851K214q647K50
593a1034a215D773M178m074g354J60j818k55J508I804L12o87b38A3351A066b205
610a2562F92B9O813b941C585d318k909E312c140B448J317f772C077m18c755a505
627D288J335C76P310B278d646A1952a4469f794A217k08f893C109N511c360A496
643A280L860j618M515a2135d114j527l809a905n6F154a154B153d950J469D813
659a8424D754J055q96a6871A3628e324r91J140q618f61l300l935K381n246d751
675D90R586b799D87d921k548B206O51D77N839k767b001A421c585A220n78K574
691C216K365J082B009L549m43g625l869d943A6447B027m60N417a690A1562d619
707a241C410P079c27f9F69K141J379j933d953C370J764A998d267m158c777a747
724C915O254n01p67A042n0g080J553a895o57d19F328b200o01q504a881p659G475
742E126J062K44a595A4356E422A88M285j276a1272I68e790A421d353E482d975
758i582a165C577d94l880F68P742c260A0140C909b998C810i195d546b004m328
773f332m949H580B517a0282G849l314i647A70J0883L397i210L941H037j578A585
789A919q57K079B05d612B23O830J41b161C145M280k183c730A082h96c16I797f663
807e79k034j597r50l459E834b073A498J1376B095P123A853c994j661m41D092m74
823C618a358B368K219b723j042P9D332j035b098A3545C07b706m80RB237f92o044
840f736A389f71m519h93l730J745m43j530J84C349F61J0336D903l8b971m07A0170
858d666b41F40i468F103a415A3116E724c50A933k08e747J878a818C652d62C576
875D504L352g14q23A793f979E49J150c7D256A352b89j700r39B047g651E81M43
892A024m40O5M31b686j016l610L355p454A393O828l915R48a1840d665A179e585
909a510l740b60i4A0682D125J002e259C990O819a4762d459k396B240L815L442
924I497d602E952g076K954j0563c873B350L416e278D195h759c149D511q87f391
940g33p806B741j246K149E51b381h80C721q15c763A2313C248L664b158F932J69
956G101a1111H1c693I449M433F12M164J2575c757N27D420O554L107C462f67m192
972d859l735E929k736f454A2804g331G331d812d19B862c605A5426L419a1897d140
988F087A788l44J4497G69a409m210a455F061i329M259l501k967c266k467H053
1004g117a666C227f791A30e195a851D168a75j540C98J4554c792J867l241K363
1019b803a367q017B357Q122
1023A0479
##PAGE= T1=0.000323
##FIRST=     0,             0,               0,               0
##DATA TABLE= (T2++(R..R)), PROFILE
0@@@@@@@@@@@@@@@@A@A@CaCbCdDgFgIa0A2a4A6a7B1b2B6b9C2c7D0d4E0e4F1f9
48G4h3I1a00A10a22A33a46A60a75A94b14B36b59B89c17C47c65C35d8o943j8742
69b5733C584A445J1307K4951C834g27r52k1293O755f019K206A361K1212F975a5484
85I735i048J755a402A893J609J0189F497a5678b865p242b101l9h90H332B603a62
102D813f18j4474B348o54L586K574M38e771I51K228f248F948K875p59d71l213
118c684j464p601e631C154d538A1661a109B2165F073f127P89o891e521Q61A2058
134D149b307H152a6316J534O516j223G112K681l291c474I826a2329p134d372N89
149c783C900J5087D106K488c977l571j0215O862D16M230M980M905B603J0a2617
165a0354I335b531C58P400E74c964n472k674J70d351H238g86A4385B3b4262h782
182a731C450J254J9085a3615c978J482o173d62A0773G99J2609l845a661l157B700
198h309K184N88G509l451O993L167e428A385a5444d533C087b626A038f076K07
213e869I134d822n614D972a838n029I820J865n177N545b119A5978a2627c312j318
228d630r114A569b96k818A1806i767L6c315o658o574G044B576K583J623g673G246
245d522j18n821J821b437G744j83n59c924H95e05F26K219a2487L020E700b889
262G773m24O272A633b3225f28j4842g676A615J1968a0188C853K178a858D447a4204
278c048j0356E234M98g47A1539B021d649p951k234E216J040N564D933N786d467
294G38a031c89k743k055A7065q120h35C981N05a6599A2696g449b124a003j820
309b823A720f584B758O025j539k793f707m556P82D170b750B507L016a448H324
325d813j225J370J167F443A109J3246E155g52q48A1605a5292B947a238G318J941
340I259A94J4713e326c27j2432A996b557I809O06C087P015a0761K115c703J127
355b576C51N652J8374A634j12N146c441B999f580J851B668e899C011I90O225a1844
372E823B79N807i211k828e640F04N72K2909F741K25f824p377c521p541e111A839
389G012b450B2920F739a2046d795a565j1264d263A0964a914b24D321a3613c479
404c981h40j846A875I13c797F613l011R12b18A013l99a897C215c966A10K624b586
422C951O735A934f611J186A3233J628D723L561J983f042b33D050J50c386o408
437i794q348P202L124k83D464c32E977A613e320E530d249o930A548M220c006j775
453d781j038b783D020c240l118b089C858J214b373E000i131G31f706f94j538p485
469i717d856D811O78g961A614a1210E105q11A545a1489A4182a91o94K01C450j217
485B233a3272C957R919F396a5993c507l00J509E871J610d351D251N487g129L037
500d092a18E494e628D86L936C79N89f920b616B88J5695G465h356E095a4074L497
516a0577d836C911j399J111e960c36A838c97k030n281j462A0014m759M431A136
532a805n353P57K805E049n26a850D853K627a2221N491K643q48a959A067d865E455
549A3532D199J769c097l114o10K185o24J160e23p016C244g69B8O908a763j7221
565a8984E038M819h451J545B110a53D421g53k526k810I188a4418H89J872J711
580D472A676M14J0075D115L27o22d966m87K272m947L020g67o748j0824f346p170
596a3516C50d29A2071L900n898a1907A898b3755c050G829k195J072R006h051H32
612E66d096j539I18J3551j373a02F980c345J599j5471E037f962B715d26H73K345
628C218L750g772m225a531B092N181B155M146k233a2083a780p639A0315c097D044
644B666c0j503H752d744b055A0774C574N786f482H284d545H60N707g082H665B270
661A3729h929a153q208j891m10C894K148h424D269c05l054A258J236a3691C360
677B27J538K659b744n446L646J516D832a414C046K406r17A539J766f488G445f745
694d440B341K402L33P189N36c90p677f47r939B084J0052J170C091J7915H908B997
711d642C050c473B506J370k82F62b5j607c46D381a246n14A4464I44a6871B428
728B677b222D08f896K387n483B545e355F041d854j806a578M13C752a437F27K238
744B865R89a21l849G367k041N90a5887C798i65q049l958G46A99c805A097J181
760B278h452L980n57k876B009a4581A799Q02h225a236d80D604h27m995D808i303
777D522B031e719D636c010l71E29h898C221h172b773I997B85a634A0276a028o7
793a095o07A82a0820b13E059d298C85N452a0022A0669m532e073A0443o99b283
809D289O971j05A699A67P033e016j326F428J279i13C564h719E247b463J045j0190
825a1608E845n19c858A0388l510A638b911F696c09o438I791A201J39M009d406
841i507a703j3951P537C662j499e61k393j2320A96i483n243C290L216f914n56
856g470B918O966g600b654B863o22K947m13a313A1861e943D749L356c375A0867
872B898a98j09l281F260g359A354k70Q473o04e04j1366A505P237j105C388J1385
888A4773B601e29k52j893B586c359h45n412E968d45B201O59c545l740F63J686
904B349c186A825D46c696A0136b082j349Q2n836d224C350A487b311b19F88b407
921d620c8E65O109A19b351q070e209m372K575l62F850C117f105D001A252J118
937B370Q950C964a352A0827B234H21c763m447D441b082G543b508A0359D002g612
953a6342F765J033i26E574F31a2019a81I91d204J081o357I949f182F665P93J084
969H542d579O01k482J178n565D996c053k22j613B891L55h566J782h03j249p760
985i812E650n47b565I50J973c876C786e652D720J698j441m88K889B605b093n63
1001b656m389k261E271P05k068N257l950j512c939a245e13A2978A108K291P369
1016A0768A506L21J3436a4141D616e578k585
1023h163
##PAGE= T1=0.000323
##FIRST=     0,             0,               0,               0
##DATA TABLE= (T2++(I..I)), PROFILE
0@@@@@@@@@@@@@@aCbAbBdEdEfHiA1a3A6a7A8b1B4b8C3c6D1d6E2e6F5g1H0h9I8
46a07A20a32A47a61A77a96B16b39B63b93C25c61D05d57E16e90F77g93I42a133
67A306K692J3429k420K877j854f095j2572N031L412J009A2574C343R987j810O235
82A7755a5648R9p2L582A0225A050J1052l470m047h040L571k140c026h93G956K723
98A0679J127c761j836b693A610d389E650Q153k002m129d235i09l000A1882a513
114c620c24E822b0562i426K924j0408D976J1750n39n836r59a5636MB92a8447B741
131G370R40J0307B736a3410j4560i747m514e019B0729G742l15b362m70n899c626
147b043C725K038O498C523b613F685f93j4884D258M951M226P527b561B484J375
162C859H56l90K825L749J22a667j397H170M525b541j3486B260O486a089D30b427
179B093N070n05l049e299F070a1150B881e981J653j2210A687Q498l255a070l151
194d221a763l50n553F385B09J7763C67f22I262d894o977G828J061b016E585m9
210E536k178e639l098P95c337m33E028i62A2174L055B260K430a2989F108c438
226d945G953C168O601m05e957A230a4968M303j577a322j2173d930G918R180B185
242F160j031e747l154a370H03e840D223j971K053a4587F671e321J046@a0516B84
259d482j098C750h48F482g85j1591o438D72P558b139A4K82O170e735b840L74k228
276d694n715A238O451c17o47A0917C746b705A310h690b104I053c99A768J87e447
293B237e168B471f326K761D550O038a2089J428M576q668a965r557I022b413E724
309A1927C082d628J590O13B633M622A004R048b58A0026J076l390a47C675c489
325a5193D54J2860n616r04N561D073G56a2289N376N24J058E253Q429E873b084
341a3052g05m354O62D928k343J4752m513a5905G162B545f180D667j46e699b58
357A669R84Q42N655K64e347C925f582J574e67I911d100r541K369M734G506B603
374b118A093J217J6182C689c550C804f575K663C579i978d413L24B665M306k804
389D167a832j0359j853c600D391c484K27I632D026a935a61j5896f176l063H982
405E897c067F765B073L039j701b849B146c639H788c798A1949A809K090h937B085
421I396A915e180B519g477H266O336F5f22G97e428k601C738D79c798m406C714
438C255j606J2931A469K885f98q953D843a6372B140M62M734B035M50J2933F233
454A484a1549C100K294N026j941A044K710a678l524o446e377G083B394O115c406
470f105H963c733a381C610g248H309B738J0154D321e694K702F907k975f819n2
485f871A188N588c788j2994c139j3918h376A0969I47N303j714r45f020j739c873
501D155j553O398M60q20h86o783A280c502E274e854n43l432l351N223a134A9191
518D773q99e948b819j5826h971k778a230A3315E432a615H682i775E483O088C19
534C060J1310A853l38K452e516J590j134l831J851B209f047A1088a912r881A3081
550h227c276o262a598D84f766I159B496L183b430D783A745a5164G250A764M672
565F436a3554A4542B912M062a103r42o308c299B137c140a383r650b197A0397B869
581C404J436c682a204o84E032j603J765L017f531A5222B555e086K208B480j044
596A436e651E665j752K818g628j1401e222B245q8m48Q816k193c624n330J001h88
613C623J369i867I404a6427b051I117l01h727B148L157j179b057F299B770b915
629H95D27N0b807E386K939i375F065K089C884j784a1706D397d878b222I409C807
646f826F229B308O718d048E651C40R991c356A6627a324l164h11C47i030J133C739
663A778a7997a5A1158g787a140j4624B816b572m70r74G436e91l384D135h64n782
679f646j514D004J060C36M96J5148E910K90a9579B702O761f88l938o50h50j5335
695a6185A6628A235l81f277b153E132k471N205k76b257E585B178J114a2459L329
710i130g43A663a010n96p941H953e578h77F973A617L127c271q324I841m555c27
727a408A978J887b018f74k170G693A869J438i214G21J503c77l064H977d324A4
744b228N63H10L231M220J864d473k433G387f030B974M816e977c48L1p068P43J408
761e234B884c012A1025P350I32b85l576o865E761g18A469c255J454h41k518a80
778a298E069A912b964p45o333B73a037C218I90M524A702p07c459H239j429L113
794I923g950E460K353b433d44m28j195J90J24A805g990c816A1825b410q785B420
811G335l32i928F08a52j0779c693C746p71h477D749g28G969l123f291A941C7h100
829e91A840m48b916C827K684K500l763P72k3f804d27m721F479a215D087J0051
845A4138C788c271q850e906b220j059H508b863l585g73I7e354j236N52C682F17
862A5304H14d454F654i733L813A614m98L882h052a44q26C885a0519C804c43A965
879b967j2973g52C040n17j137J1015m015B254R642d088A426a009H53N497A47b811
896B809A263a2307b001B825g358A102P387J386C734K422a1226e293n87D41d432
912A946R293m649a730k603l993b912o512H411D092j210f378J125K410F779b287
928e802j972F994f511b580I452h023A0756c28o960G222C36M944P80e323G523a066
945c84j2498d402B380a0971A0979e629J025D718B65P723J91l474A054P991e360
961a744k26l15A2842q44c651H790j750b873k417j950a142H093D00J1234c598C636
978E965K492d488E628F81N607c876a625j657I858k711d86k512F76a328G786B266
995E233a1524J391A1154E42f625A434h565f21A442g073B710d172K03A8595C048
1011B495f350b483n98B115h35o079q622I436b145j8I645e603
##PAGE= T1=0.000342
##FIRST=     0,             0,               0,               0
##DATA TABLE= (T2++(R..R)), PROFILE
0@@@@@@@@@@@Aa@aBbB@BcCbDcDdFfGgGa0HhA0a1Ia1A3a3A3a3A4a4A4a5A3a4A3
50a5A3a5A6a7A9b2B7c5D5f3H9a28A92c03D99i11B069a4941k985h830j261B0416
73C0927o665B41J431f452j770j238l044F595J6400j1134l695B944a3223o068k741
88b2032f298F33K7267I237M753A354a7794L46l45C542J409K03c628B227O49c391
105a1292E848j947P255J8759h364L758j1221e99d9B303L469Q704h535Q2j322L109
121f666J849A5054p205J136k838j546d472l325J014l337A3907O876A0080C908
136E33a2618m288I0O202B622M265J0634g450j524m97c049K41j556G827O198o384
152G641e490a337D036a622A139e132L3H988e227a34n331C951c254A0174e257R79
168d278H895k900f971C833L493l504A616d61j8115e216F05a3263b703G986o7p51
184G168A835h128k984H580b742B802L444E1b493I036m166h974P43b942O27L34
200a981d8m622M77a165M76j1277d899C571a7714F440n4c263A1902m278j504c859
217e794k201c286G752N183E101a150F523b411E874a5086g335J556G328B577P068
232I645l967A742a022A017g365a262k785H821a0445a581o530M22E285b019m37
247b456j743q830A665d410C484M841j020M033j716c228h86o886a319q8G018m49
263F569n29Q013C4a6368D974i032C890r84Q44N151J21l997A615e105G148b147
280A4878C559d912F541a145B210a3727A762f378R82B631J753m24c28p913n881
295a4122C952c993r82G07A60i661g80l4I711B416h78l059l09o349K78A1764a0699
313I965e141B945L259d367C042M192K467a3987E167b016j1181c161q909L275F390
329b74E575J2106C711O297D317c937j319r942g65A949k06L657A410J185h17F546
346G280E80J0168m350i807C269o59J285d120F186i508a297j5882c985J107I288
362C229a035C576h034a99q657b519J078k970A4243F123o0h713L105A0914e653
378A161N564j867O501b076j680o959c308k842J601D792P6k039L985N861A533N65
394B098g211o92n944B493a230j665o307A2164E606k709e029q225L082j848M425
409g595A5524p034g01r096C06a475l686f84A75a401N9E750h063A2614d967H724
426a0254A494J2189f432b268F979J895m026K459c525A256a1803n182B852f198
441D022P372B881a6436f744o768N338E46f183A0508C709a161G794i326L624k59
456e961n91G047Q884k248B568J355g099B24i339C136N035b225H108b90E287a585
473h606C110c010A833L807a1167E140A023b564o267c48A981c395B493K520b800
489d066a877G314k609d54n222K111g72G362a3I093J806d992A7906a18o445n889
505a2452D027b232m364b044D514C54K877b492n48m595A1503h121A749R320f07
521E829A003N676e08B978d499D450P48B510K565J336b043j620i25m962B913K357
537E270c117F482M770A374J983i586M557l342A2689a0312A3615l748m197k299
551C371a2470e517D699f938p71F738A111N841C439J330f49j0088b052I33a0591
567c339I431l397d794H141k323J329C524a231k964l445I558m130p60b290A5711
583h706A940e667j307b086C634Q273E664J0110A612L187b647q501K107b442A819
599A1562M532c598n162C656d120L24D111P688E577m82R20A367g98D15N146j350
615D211j810P10k06L993a2546e392m810a710B770L138A388J103N101b368E09g997
632B039f028j493D744M643L440E155e098F591i965m037c071m80p641L11H302g100
649h737G939B56g959a479p863k040I965D589N653K679d871B264M243k358f165
665e864K515F99K415M15J626d39l637F768a87D007e82E505J3050b889m582a45
682a502p126c929B947G54J842J4595c287H872a0251L026D586d082a403l373Q83
697c893A082i46j696A929O132a267G722L320g51E94M487k57c780D030a0488B089
714B558f772J465J987E408O576e839J223a002G574b90j1042j819B507J349J634
729E490k661e500D822g713J92J764A643P382h719d02A5528b664E528d220n652
744i872A311d162C198b342j1736a331B19e222o941D489a0771b756A0334O162a127
760e1q299o842I31f585b295A4035g878D511J6338D427A688g188b070m742m339
775a1151N260E961R33c459o50D619I6c752E27J452g586C413Q00c684H648g768
792I103M121d389I125m269b376o792I34Q741a613C412a271n546m257d124n931
807a0055a792D293M335B172a4505C049d569C288N306A155N415Q770a0851a982
822H104b167j0156B14N175j876K845M036d605k716D284d762C988a122A6891b275
838h068E589M540j028i046H749A16P777g312F434c412h86M39l293C822M962M16
854I200i757F956h839A316c164a43j544F730F24a056l890A703M692a969E809B144
871g375G035a1247a795f72C75d732C160K335e092A240b871p964D76i535J460m236
887a2311A5866n581e125A0796E393c741F324A54J1081A879j90J0810a353m871
901f224p90k757F977j473J6462E230J3226B934c59m596n00h91j2408F814b219
917A20Q197l72B182d852n660b302H471C504i141D719j082J0844c705f86p905A449
934F435C7Q922a85C526d232G706e364j697G31e810j263B419D70Q148a3581c787
951a73r955c509D543a684B44R353a371G120B57Q855K242h18j1872H487C553b210
968A840G95K731e356q93J530E095A46J5928E265P38c458B213a85q906C337J408
984D745i619a079A65R548f93b09B739f852E502j471b421H086a667E306N578b261
1001D919L646C07b381E956h62j774A0792A221J872A267g984k177M365A122N841
1016F963K572j990B973c325l310a007o056
1023g063
##PAGE= T1=0.000342
##FIRST=     0,             0,               0,               0
##DATA TABLE= (T2++(I..I)), PROFILE
0@@@@@@@@@@@@@@aA@b@@@bAaB@Aa%@aBaBcEcDfGa0Ia1A3a5A9b1B4b7C2c6C8d2
53D7e4E7f3F6g2G6g8G6g3E7b5j9B03f83C400j043a2819A1693Q985F838a5119f079
76a7298l649H709L197R724o450n029a4010D248a6770K282O895b806B0702k551
90A8151G277j865B657f069n331D596i55H513a607l430b11j4833d068l336B353
106B635M721b795l275h00a90p60G826K782C396J0664a0533L032E296d734A7429
122H757d55A674g553d24q460K759A295O503Q05K726n654b902g9j9314O857D38
139B128N46P924F05d371m845n941b108A3288L160G786a628l73P1J11q558M269
155f108B287e094A4887I26L069f721G494a0414d277A6010g323K325j655K646k181
170f188a412A0344E48M578b352j772o981a895n116A5487E923K996C012C58a0723
186a3969A3235a4419H257Q661d07E815c168l43j5614A971O714C526N556A22L970
201D092K315C081L79A604e777D741f519D386P650A65d935C219c9r989C887M514
217H401J033e654A4655E49K343d219a645j131r48A3568o064K551F58J0066n8a359
234c969j674F04K141a325i4m941I316g901a423m552K849D562j559b430m775L233
250c972q007A2301B865c452m304H015h600M095A0740l968K287H99O964d605j1343
265a5948f958j2183g7H841K915E853c293P42A80a1219N312A2888j488b435A015
281f4l862j3230C940a2710F737d046A799O012B47R431D205e698j192o461C834
297a22l128C397A293b701j0471H029C39J140b805k156C079K4376h779A6032d575
313f544j378F747c069C865o38P677l826A219J966a5907O290K626E530j055G33
329I264m360A97f387q672N543J322F466k460a0611d802J539C976k75i967E716
345a114j0316e13F113a227q640M308l722l000M908I65K133b4j132G897j659M638
361A0876g594j55C564a644m335K328H634J743b156C490a9586C871a7057J767A1575
377A4266c010D585Q875d038a701K92H21d114k440A0674B702A090O941a730F122
393a002o630b119C40P077J282j165A053a886m599L072j0689O891j750b881A2293
409E754J0024D177a6230d727p850C914N020a224I186l250L831C0e814k57N36e37
426G033a3334M185E128J0971C68L218N937k808i805K396j378I728f564A3272E092
442D315K251c225K27j464O37F308L772m823e460G9a5550j029c092A934m02K611
458D143L440a5099D376h229b094q57a299e61E82M879b607n691K768A690P697E4
475A211d27B800p6a244k740R70G147K66a2861D531J352c60A144h975H500b81J8
492b63D947g157B833a05j709C599L931F0i330c058J233C957N149c279H366B535
509A3014a1404c053E967B043O99c212C216J021M300l678d047j3425A580f705I139
525a2376L166I450j45C725j131d715B860a24B298f437b059A1402l011a2012m45
540a2457L62A948Q773a167C940J4478q098B489C16f131b498A993a0255d296A0696
556a853H028a0198I088e82C054i15C048h66j478o447A540R097D031Q097B542a16
573b459i67F293F00c806e24l231r21J860c05j0885k304F630k817J684k3J671C17
591F71a791j2672c6A536f826D17M932i894a718h20j862I37c213F636a703D387
608d766o675N208B554a8663a848F429J814c142P62A724R43f52D161L124C059a846
625A3292B857h73A2863j848B714d233j54j2421L38C048P62a4737A2571M247C714
641a1019e374B226c118j937B075O83Q80p9a4180B869q09f184G010f908F017q06
657E211c281A0100h651K403m99K447E450E86N850f499J529A095O705g842A005
673A2177g60F891a912A280Q055C854a2430d345D514J320J0226n047A76h225J418
688f807H397a715m001A992N596A816L941L732h433E98c043A0420g047G564R01
703H465A048P760l867R26P547e30m158F441A916c141A122R31b826B149O73j084
719A738e324C850i049B799b767l953A2025P510a216E700B325b635q81J487o829
734h858F158L977h127H473l315q90d900k870B184K540h57A787k90L791a855p036
750h891e74G924b075H113Q539g967E523b490A223J0695a3821c83j174j2390E248
766c609p422B823c022j592l309j925M699D250K725c440a532E138j548d096P2j0219
782a4243M516m736D348J85N011k066B299d294E633A856K77a3813A105e174E125
798c275p044C9b77j0375K569B192e440D767h304C310L093e439F54L706c182k856
814f038A0149a6400G030a99l22A3776B289e841k432a41D565J0321a3583H963c067
830d307A350g762C709r91J168M451b690l698J765q013d486K218A1578d287A1882
846F723a9333O514C328a879E463a0840C667O959r30A490P602D128J741N97G00
862I077e613K019A5949B258O503A709b805B149o52O862a852H880N621o983A243
878A3021c628J205m536C885n9K807A550d151p513k251e644n209g72F330L741D074
895A7213F035I71L152f917q11a072E221r40d728A0060K747D179K962i640M123
910e517E964B110g545B821J848J688b442B607i637d276q00n66e84G670e971D312
927b999l740o57n321A442i77C620a0890B493P98f093i61D565h587I186a0438A4928
944b1C567K386h820D223d501m18P47o852b275A1706k497f939H240c549l042B655
961D786N846c16q815b52n258F653e918j3011h81F809j1g822A910L737f627m611
977a1238I524c432A526f738K017o118A0054d344A0659A756Q532b871k157A442
992f094A6654A196c249A144d398E844p70k165g273J829j705A230a241q571A6275
1008i701d351h98H289h259B790j093l98a4926I30N080B434d701A935a813B733
##PAGE= T1=0.000361
##FIRST=     0,             0,               0,               0
##DATA TABLE= (T2++(R..R)), PROFILE
0@@@@@@@@@@@AaCa@aAbDbDdFfGgHa2A2a4A6b0B2b5B7c0C4d0D4d9E5f2G0g7H5i6
47A06a17A29a44A59a74A94b16B41b67B98c35C76d27D88e67F68h11A028a408B299
68a0725K291N23A1046K9953A4152h709G82b2761J0518d737j260K561B4198D751
83a5564C101a7776N505d654a630A1346L931E233P5D33P148g725fk662B563l33
99B230a3743F932B014c561j948D098d65A7055p823a0900d003B642J766k052L107
114E463L33c225O4l82r421J725e022a081A3319j753A887l83a5259a623p988L811
130e800J626A8136H362a77k383j3472g696J59h93G154L690L950D268e35j646j2478
146a4659f588F792q71k87M400R76B728i087l32J253c817C169M754N305b792B067
163e338n277d157m064D748J542a75A0105L88a2575M454K181p420B72J183O981
178H436e780A0377B930I8a452p91l057C298K983a6076F74N094N636C56P107j595
194E868g829b047j0589d619K098B71J8699m006A527g716L302m576d163D128j969
209B159J5189A555F16d98q763k634b289m06J079A054J2346a0914A819h39C969
225a2388e460J01D239N159M952A801h05o25C575J883j818g652J547K734A516O967
241H483h07l360q186C046c638j613P01k229B071c813j106A304c845Q64B356L333
257E689j504h705p24A624i68o99l187l121C551a1350K166A1996R00j717j535k943
273F701i214k03J059j813J929H254P505p263m028E94a1234J344m364L730E074
289D26K613g959C240C24J809h060G67d562G452a811o351D555b61A211e13k29A14
307h407e94q074c001G578g861B923I8b473H105d915K019A33a081G232A363L327
323D690l41a649C40c321r85H49J1002b556j6879f162o124A51c6B48N002K885a0877
341B191o71g851B676e457B2589c704a81q103G106B976h615a683H356j983j497
356D876m58f175D336A271J4723h38E210b0055H87a620q54m57j228G108c79j06
372d85j2422H895C891J77A226N391M99a138l684k952k171n922a848A37M365O634
388A1136P365F009i149G608a2411B969e434D358P036K729B791j266f768G162e407
404a0511A190K103J059L210L910D869a413G153K220g395c174G75g985B616N485
419H101d115E472j361a2813J362o07d742k768J191h03G851B970e378B398e68B604
436e831k343j81a426L74I242J437b820C49J255K522A159f382H938c568D921j401
452C520j337n28e463J120F544f228a291H114j901J926C197%a0837c899R38G983
469A0598i077c359D131h74l368k455a584G657L11e088b58A0190a0845C045b551
485A17L251j85P153g254A337a26G400c033D477K777b686D8h397K067A545M458
501F003a9j0226D022E99a677m686B922N204M786o232f964L454m273o884A0300
517C390a543C45b95p415k036B732g767a630r64G637O05j769o91a519m061k818
533h398a980n302K586D631a318A178b006E417h377G595a2093a99D440n67b339
549B600G0a4860b647J046A87O00J2708j81D882Dc163A533O819f729B732d322A559
567G147O487c568C128c58q572M253k654j5k973H124d554l243a272p485b528l530
583f058O59h75k072I770E52K239J0196F327K189J953f428l601A394J5959F943
599A7566E039B045N096b600o23B025L785K115j005k209j752L72g700c50l756F610
616B794b995F94g202L531M88j735G464B846R96K224b604J267H387G40b652A107
633i454I235d55j4099K843E880c667C6M343a421p45P49A0097e241l91L93A296
650D830H50c012H115d329j515a759A5412C565P030G42i290B154c571J371D412
666C606F36a6C295c991J229c08B893b551N65f21D527l53b842P15m589H70a1165
684a2512F768c06G825q97F38a3028F147k943J349j434j493d563B026L369B274
700a1037j1261a319B816O601K24J069d694A7447f847B81d810J854l705F402a876
716c353D708a436M54b78E555k46A764N644a667l305F061e43j31r917g34K78B517
734e102B019c85H781a128A0309E82g116O48q49A331a926O19A2981o304q59a3184
751d305b033r258N430C211j125M586g02A4h707L445k16F80J460a87P7k365r81
768c456B585a24l349a345D689l96E61i04H029b686a35A2713d775o959A289Q756
784A0045C511R32h050D253J05a0817F091M776a5079C781d824a755F440B943a529
800a5518g090J279m164F968l285b186C639a1742G497K394i106k628d459F73i264
816g984a961E43O501P70B088c312D495l97K028k544J1598A762d16q471M154A012
833D422J4037C168j54M498g297O83i08a73F677L688K302c303I611i23j95j8574
849a9692c031K59k508A5857D678c854C762a0248I515g235k858E638M941f97j526
864b223j1826b592n654A933d885C892N498b45F697f635a770K48E604H86d137J211
880b926i10k925H51b269B281Q655q47B546g50o23p638m603fC269J290R299C557
898c862E416h976g18A325a0756A0410k507E41M677J124a1721A99a333j246A0563
914F951a1974I56N480E20i28G542h471C065A380J2172j726f513K197B385e629
930D989c713o375C026b794p982H819a674F609B698a1322c42F505f430F150i06
946a283o656L052i96A612b245A720O673k239A959O525j929a2936E834D19f054
962b457C355J091j207N409A895J1550l263k848b287G156J064A19O257L369d766
978d53l981A81g48m232H006O7E86f750O82G337g209b665A191b668m928H454c082
996f744j175D030a3846f241n228N239m38A425M611i539L47E128P814f79j4376
1011a5055b436B386a2718A1261l256j807A16e14a64n467A0781a895
##PAGE= T1=0.000361
##FIRST=     0,             0,               0,               0
##DATA TABLE= (T2++(I..I)), PROFILE
0@@@@@@@@@@@@@@@BbAaBcDcEdDgHa0A0a2A5a8B2b4B8c2C5c8D5d8E6f2G0g6H4i3
47A03a14A25a39A53a68A85b02B23b45B70b99C30c66D05d53E03e59F16f50E29K651
68C180J7063p751J475B687a9438N397N354C128R019P855m925M538d455j1406f833
84b669j7576F6J1123k849J786e836O25K73J839j2441b891k514A5481j187a716
100f86k822r026a26l391A0946r13f8j0509L698a363o331G603C752M91f53q74o025
117g552m477e319p440I722m232b023j579D90a1363r422e069k47B850J0353D101
133d511p759j4618O036A585J0201o00l496B492a0263j668j3745a1937A1352l276
147H076L293L413m179E027J112h354L86j453a119B417J413l5f895r22b910k714
163e624E961r18N723H87a1289m260c109j1409D319Q4A207K282d774B472b54C628
180F484f021E807J021a5984I190a035m336a50j809G272k248j618J47a2988E381
196I480M36M543m26E707d398o077j3007a1105B86J815O759J0757D427a348p11
211b059j0618M235G255a49l202o348F266k980A450J663d886j0355c456B750Q455
226A1205c031A644O991C670A8f99n709o632d328m156D711P44l42K300a522B446
243H090b540I58O096Q19K150C547A47M937b053F078A237C14Q113a3451G519B001
260F216k481A055i668D441a0633O38f39F86R051J395f591l040K889K777e77F334
277B88k7J2301l8E890c595k404n035A2843b2A4044B807b65k819o270l282b171
294b907D71Q42c633E093i277J056A601J948O889C67Q860J770D835L811i874G0
311g225F476h404E440A042a532m43I13K516M234E58P415a0002J768C352O917c695
328A020K831c909n109A829M13M748M67O230F174c51B542b082C164h094J814E381
345E784b21n994k147k286c01j0653B089L036B99J020a4011b84G149e986K094a703
362I63a418A164f684K341I43J861m18d434a477n420B801a3928D536a299G88J3616
378A4404A221g013A258i247q24a996F001j370e654E63b778l499K05K198C505P041
394A0546N190b413I863l111a4614D846M604a6001b579b70k231F29M581c96B892
410B535j243J3789C471d971b033G864P39C218J22d197h21p947o0F424B726M20
426C146a848B070K24a5691N322M777J16j25E335b019P97l062G485g720n42A3961
443b225o464F314c534D361b875H091M356a8034h404j486A42e857A655b395E20
459A1679C632a4694M896L647A895K666C6J360J5530a1822N864J110m576C088M0
474C128b193a030D11O62N905i22j0556C715a618A6331d903J819D511m04e385C050
491C663N643M258C884J180K904f596m552E688O476i682F78J428K491B243c777
507GP50J0304A418J638N638d139B29N061j104J282A704b764E443g442b455F59
524c494A935P253B635L981h646c348F45d851b06A409c712F063A780d469a975l1
540b006c21A403O662C967j1J134h704c053c81o179I335d370l544e21A1922i465
557d117G90a5715G49K582j618b670l850j555B569K6a314E334L03A031a52j257
573a409B217J0802B025d042k002K063B452G14c290E804a533j631D352A966A10
589c871j1754L179J706D232n21b827G681J538j668b51p326J941b469D57J4620
604A5077C77J8158j508f38j3384N259J599e29j034F910R772A400a4621d81r594
619a0075b771j493D057J609A251k68g844K920K273k901a163b56H480L26e308c59
636c190E087b214c3A1742C495q24b604n23j876J74K012q6G398h463c028D418a99
654d972A8463a397A12R459d878b105D872k224J1206C490L606a278C346d892M32
669d460i12l416b122A977d048C304e13p873I154j278b635C406J216J761a151k162
685c313b80G980B875a6545e428q24G734q75l202d282A0069d285B859a72n218A425
702b111A02J1030c232D673a0926d758D366j493j282M759d304I012c086J495r79
717b570E838J604e604A2307a191G32K247b835A0378C678g563L298O14E896e526
733a845C517Q901o072F18c039J149n358A082M57O870g377mF876A038b677m8j800
750d525f96o748a356j875q899c774D54j08g385I612I26e509A5553G325M600f125
767A3625O753A209J28M929A096e84D063D84a421d4l501c17E193a0301I594c338
784c336D421c766A040b045A776J246c136A0337C770M740C844c169a561m830E641
800e295B493h72r309a621E950j129e785b701n854A3132g02j057p547I076d452
816f135o485l329d096E055C68J092c712j789k148E086B161a0152d858C531f447
832B989L901A953O000a1347B646a3390c042D878K967G50g968a979G01H8b323A3461
849b79C294h62j862A642a29p297l040I221b63I338C008d183B431b741F114j129
865D985n43K059j349K525b565k224a946j591l303D210j820c90H817i649I5b111
882A0962c039A103c266J094A642D45b104H717o35O923B933J937M02P096D399i190
899A745c03E346B308K1097A0558i27A732g365J902C595A683G32P434J191a70B549
916c252a012q289a443J26A0668K743a1242E174B218a745p619G859C382d003i80
932A291h565L387M70A2142E558b835E277f026b237l334l663H878C033H41h624
948h687a533C266P403f025O49A0844M210a6226F765c727E846b157m255E71a0063
964C493b564c9l138E640o39c8A3957B829A320K841J705K392A240J040D74M741
980E215f867I607A363g364o437L842F413B374F7d56k309l501b882I757a1733A644
997D133l02A096d44B938a5960A3663D838A776d877A1084f006q25I927g482F501
1013I080l296a144j0141A2398d565M92J118E462A686h584
##PAGE= T1=0.00038
##FIRST=     0,             0,               0,               0
##DATA TABLE= (T2++(R..R)), PROFILE
0@@@@@@@@@@@@@a@@@aBa@aBaAbCdEeFfHiIa2A6a7A9b3B6c1C2c9D2d7E3f1F7g5
50H5i5A03a17A28a44A58a73A93b13B37b63B92c25C62d00D31c65k633j6068J357
70a7709B63c604q90C2065n731H270i49r770m877A6i819I980M811b2p698j998j051
87a0769k625J410r88H646J703B892m36d125m530a742j0023N561D278k009b465
103b638A0520C552a2496F390Q345n844a347k587j894l614D152j77K970M254l658
118G541e425o019N68p619P611N099A2454k825J908D945a2428b911G619b939I285
134A2378f14k320C692a562p451c073l909I863K313j931O503A105b2080Q079F284
150d909A878q42J1614a86A2442a0327B968O760D667a968C301K320g932E825d593
166e410I31P667H55P861L30e89l317A631K308L012m05k444d957q528c256n572
182h828A7228D288h103A517g97o527a41n616j199B076J485R40f026K073B006a1482
199C998A707a010E772P123D730f041B283i655E724a0175K683i29G748E90J508
214B098L985K341p24f402k318m038G947k193m25c132C180J520e740G1h826J670
230g156J494I677a892A5268c110a425j2263H29g045J324D203o08fF676i418E270
247e30m946b467r839M859C621g575L035G817g96A5890c267l868K824A0403e436
263E424J2556A875K2800D413a4563J455f522B835J5378n712R91K588o648e373
278d857a705l709G276K57l714P264b659F855a5855C748J059a483q45I43P675E58
295E427c931D447c375E409f23k56G644i93j590D188D7K298a7718h347F254b851
312C805A499J0529E695f997L178k903g4A2083b484C930J8932I454l432c742LB282
329h504A2403a261A3566B412b88D501a3G72L323e84B572a560q401A5021n791D589
346B159A03d000m6B619C54e983A0021l187M733n316c663j0934e79q29C171R252
362A2423n812g50E817c469j6257J113b194A794K664J624k422l74e578j089k533
377i200a40C173h250C873J2198l302d138B740a2099M592g89b91C696L649J156
392H501j88j75B401g552c354J104o17p844e50H313j247N559b716B842a3678B508
409g906a863A467b057E326i94l109k671K881l240E363N500m532L81j176a0222
425F145J1144B417a052j633p476b917f40D018d513G247J255d809A2045i78I10
441I726l279C101Q29e849q104C637a3256M580j0212C256N26M460c553j1340N254
456i639k942L149C463a966A619f853c345k602J268m884G217B737R5N585Q29A916
473E093j11d291C90b326g37r09A0234b034m230f43l257D970I07a612E809j061
489D748Q227A879H67i107I651C619j540d007G624l228j296j408J0854F111d180
505f420o747a131n102J370G414b41A0358b161J48d17I573a7289c740a55F908L912
521A0820a459B779e818m596d619o494B910J0177e149l421E261i90b90j3676O732
536g234a270H284c552B729l56e894A4876f206b104m228m494b989k881D65M733
551E198j85f213b232A3358b757n570F75L084j501J5100o766A626b93j89m377j573
567f432E102k346L587g107A1898n748a0757F903f811A0034a7345e427G05c630
582A634r6J2953C892h924j3526a0776b860j897c57A6238c770n772d382H62b324
598A715N354C136A565J847a334q836A912f87A930C49J1546C014m49P50J889d340
615a3E478b521E557R099a825o504K688A643M200a154A458b213E960L2K114g52
632I974l883o8B087P658f202K957d01A388L651JJ04a3692l563A282d393l949b02
650E486a714H521a6273e423A0182a1194F553k654L396k824L729B278O218B584
665d022m122C422b483j400C853R84g158j591K691n181M816a92l710B409L884j412
681D881k107d823o151M67K891A637c387A9992B015c366Jk643C513p37M345A701
698d230A685O208e4k082I338B409a1557c450k308P05B919K033a0966B263i352
714C485d971J235B755J700c293k820r94A0923a5988c195m00A918q26a760G691
730H255N321c887H907K971f980J317b777M38d96A208K967a065k766a361n867a85
747D763R01J067d983A2467k607c837A1740B707k77a120H814P654c023k076H02
763G360i302E904a93j1716C936d670F202b977I761D364j877N088a3058b716n421
778h137B615f073K076b48k916D907e261B332Q42A530d537N7O41a082q544F635
795A506R658a1400b642G997C908J4J0204i52k549j452j587L064A800d12A1229
811E682f59j458l059J478a317A2468n451B592o7O97d549A2209i352c04C045g132
828F84f884C351J874e713m02A458f590C142R53J909O52k100f954K333Q78C628
845G852j775N5e879a15B539R591f390a730b81B081f709H314D045N52B163N30e36
863i933G415e297J445A520K778a3050A1028k94C098g558B821a470f86A829O74
878B503O849D054M739c520F574a923D205A079i9o12F995J011l473c490C457a0108
895e604E272a20A0779r74l806h39j0272e76j111F272L078b276B387J56e196D206
912H811A266f767J374E600J456f515B876A157h533K594H0K46K675O197h551A884
929a807E360j539f250C0d211H550C448f445n385B203d506G610k752M101c62M8
945c14j2329M181F443J016P79A631c393q826M056C574L565I6J1014c886j81C764
962d258m802A85f73o97G985L5l669b458D926f420B302d994A4105D034a2417A1922
979b800m720B965b723a62n805J352B176J27J893a802m399A2143H62J2325b74j5604
995a5878e802C832H02h73C313g736I228f716A0941i847B859c927E576a847j178
1010c025A064a3433f089j306A310h057c102e20o059C386h561A114d439
##PAGE= T1=0.00038
##FIRST=     0,             0,               0,               0
##DATA TABLE= (T2++(I..I)), PROFILE
0@@@@@@@@@@@@@A@AaA%bAaAcAcCcFeGhA1a1A5a5A8a9B4b7C0c6D0d3E1e7F2g0G9
49h8I7a09A20a35A49a66A82a99B21b42B65b91C12c29C34c00A48L40i863m379I320
71A1360J034J8261D467a0148L758a23k2719g401C963Q146P431F752h885m299l843
86a7027N864G334c944A0566a019j2808F62a6136f819b933C184q40J800M98c139
102d327k041a525G921d618G684A459a1991G025b290O04B940J329L861J93M381
117A2704b0099P126N337J630a768A3410l105B837c724j0740L202e080D616A242
132E44M935l35a931k408l334r098a8I629J500A504f160c07Nj3482B500p78m76
149A246J556b583n051O68b773r577D533Q795k84j449D026j785f491J102R34D944
166g57I048i160L813H665B935N109f831A21e891E933g389J626l378A2898N422
181A8320n643C453i637J771m47A157C95c357p927H559j677g460b79r126G54d038
198I50Q294C32O529B004a378o596P45D56a0402I973B415b648A1073M921c95C384
215i97o948K141l864K672F834J388A333P1c730j2013K528c778A539L003c568A944
232H506a222l437l884m645F798B345J1027m913I46i185c651a555D379c84l48k050
248b782C198M101a846A416O123f143A4822i400j670d735A1638a0512D669K941
262G610k986J495e898K584a204q743M716A4186D039J1425E81J0571g324a654m617
277f271K497E730K694N849a1712c616e94o271L166F951M484a0063d665C526a752
293e957a578j980A550a117q390R83a635l777D539e003D433d697J088J729n89n633
309h102F867a606A3042H79L348a0194n63D281m98Q640b766E277L082d87q72j1232
325a2591k116c574m185K873f01m176i01k739m129n784H736P030P4E868e125a591
342f554i39j353q451A579M490e210A385L536L107d409P8J184J113G208i819e09
359A2974k394A400J3664n050a0523j5073h793J226a279E678J626E64L262k76f945
375h480J327i69F721m59e658b243l106l187b351A664J878i40B493J2080n574e234
392G931B138a2186D391a177j811I40J751J1108a210D591A400a747C745a668G063
408A742a353A1586n604r26a0041K107A599J209N835j532e305J553I383A713h430
424A716K484h726J306C04R984d798a829C424A430d563K43J507n725h1E408a68
441B104p77b699D490f694a941Q5A6707e989A0164a898C974n07g010l586C911B69
458e618F973K933m025B035c709k764j1320e758A1433C560K20b043o853d277l699
473g976r90f71A418M517p85c736J379C097d740H649c298B722P937J643a714n181
489f895I311K66C158N539c039F240a689B819J521O30k012J481j510K409k100b349
506c76A0330N754i41A036N207h940I245c710o518M257R72h21G130a782m402q21
522g005D575K060e390i62H26R806c969I245l410g441G402a4944b498j2196B611
538b910E932c377r923d623J527E005c473A724K935a808B143R57e554C218j607
553A611d488B29b005D657P194c896E710e119C991b809j0074i59F291J22P80M863
569A2056C400K117A850c337A726L74b734f16A354O638k38r90j052q19R49a1247
586e055r48A1394B733J0143a130j3575G647b6677f246j341C115Q355e90D319a5354
602b205K9g04o519o151B171J446O82A117i74F97a0380D636A875L186K73k245a368
620C439b013k798o43C344b509A929A30R637K646b239n207A3345A666a5699B826
636b953F361i196n435a704C511e035j377B270h904b347f62E54e483J273A436g66
653A2777C552H20M344K553g810B514b298J76C407c709l768F296d014C319L595
668F914j021K788e94A0532A633c74r424E412o65A307O927L55e022r078d020o574
684a0594d9E478h206C935M543c788J695n967m488b414h30E909d605A4055g965
700E199d206K070C218F54Q111A879d080q7G357f22o533m487M048C7h908C118R90
717D108d087J727J136g7o614J302I519k100e699C997L334A215h51B545b567G752
734a4980F090G00M443J287c369J467l192o558a530F271a056H196f674B815c796
750e523A066c531j883K571K11E567a659A007a0421F866J2358c217l929K822o044
765a0368d702K090E512K192P05B316Q06A59a4785L337k821a98C320b334D27i450
782d170q387A517a581I242k261a0181F779c618B961c652o847M459l84D485N858
797A0343a498j465I926m952a869H707f905O49B268e419J563H66b08l596a816r974
813a1790a260l255F69O061k443M206h812k339a244l639J64H53R060k934C354J842
829E196e484O87a204A555R343m040K563e671l280K963J052o265E864a5211I73
845B606k65Q843f087B863O13a4241f497A580a606A95a30A704J1157A491b76A1178
862a319p32B873N690f048K894J355j877k218L82fj1578O71H518B713g856H907
879D245m78d322B456b501D818j391M873M927b37D397R488c255m342m700A2105
895c758J563A2940d910b06B291b858p815l41B818a509j389F203c82m044f74l658
911d332D278d426F345J009P198B95d533C884d074m575b705k640H35i12F525g85
928c319A2871B964h153a953C156J10K046k085b329e64m856B41J4689Cf2j920G182
946c490A5573D173J311f888o03L678J093aA694i954H88b0881e904a675B139g51
963D929K806L671m171B399i38D145J562K003f255m942c869A608M328O228I66c88
980e735A2834C905K108a3207a501q197I32c707a723p187K813J480A343J583L666
995F592K194B234e629J430l548b076q339d429A023O067a927j0470A0161h963c206
1011E305A904J852b223l197a313k661C043e933l630F242j834c531
##PAGE= T1=0.000399
##FIRST=     0,             0,               0,               0
##DATA TABLE= (T2++(R..R)), PROFILE
0@@@@@@@@@@@@@b@@AaCbAdDcEfHiA2a3A6a8B4b5C0c5C8d3E0e5F5g1H0h9A02a12
46A27a38A55a73A92b12B33b56B85c14C47c81D22d67E18e75F44g23H19i31A071
67a224B602g358B0867K49a265j284j5723l714J0696j658d336A9293k759D073d470
83h89j0568p012e434a136C431M137k118Q37a0591E678a4521A568N007K655O00
98I830O552p264H30a5936f817B981e519B220P376b112D957h093c133l069A1439
114E201B242J0990g153n280C798f42D488J2319p129B552K100a2601c606j4748
128a8354c348A127J1292B445h61o82q87r661K157b750A0438L661M89J189d841
144g536j5893R631b014m632H068N215F440B688a0254o245O837b954A8760a348
159A674P08a6779c089j8728h981H780k176l272J2889p569a817j320o415b076j867
174c943B972L041j827c013E574M033J077N826g305L596k505n31j204G84J0620
189A1404F13R106P407e406b558k135n262G13J167f10C318K2979A472a2013d227
205A015M94b140G819L084o06A591J45e382H66a330r781b060i39D841l25R338E700
223f383A948J1014a664D898J826p82R810p525b629o633c352m19o860A0471l645
238F826c162F945c722A263O621E75a2612D897L892C947M532P792D584j787N50
253C347a283A381c209D781h205E556Q465e191B664f566A2001g67j6875b283r725
268a2008F501k614P323n0a68bj293m921c97C590a220j0925b429q583C397a2928
285b184J052m88I978A933b439k781q615c434k806E47a2660E791J1643C579b174
301a0943j0075P306L26B603J892A602K052D11c662F048k660L306c529C653j436
316B217O602C561a790k771J604l332a537D074g054a741H88K513M527A465c919
332i303a310c00k08I315c001A4269a3128C104a4784F029a551n734A4946C11J7113
347A7424f195H694c65l837J679d05p701b748p737A381l04R26b882n969G088d498
364f92j0556M173j647A0542R44f92j117j2806f6p290L505A1099j929M02k244C430
381D713e756k081j639C815j291J1204F122B506e028r217C673K352j622a082B970
397H094b152l544a579j1270h19j765q032A049c213I632A475K17G22e308j701k52
413g261C60c922L27A8590b667j094A288a2324b677j573F117J471n53c843G56O261
429G017j01D95C7d440J368H041l68B183b566A1638E209P174b957B864c054q819
445a1873C271L672n41M926D715K482c99r790L994G01K944M215R624B672a140o021
461g161p527M846b565B784b032F077k85J607d320K044m766K978D547M894m081
476E360N378e12l120j1532f050D636A820a087G372l400f203a72m737J676C828
492d206A2368R24B097h335L310D411c010k290D199M410e722I624a996n476B545
508h519B260d348G560H47d92J01B518f471g4A0817D026A264f834d85C726h730
525I239K344B415j119P321c03I496k218a0251E841J605r80c750a340k797J803
540b334p10A1315f50A3124D898D81J1847A187O480j196L113d210C259g195b421
556E880c183m0Q63G62M252M270l720g782a563N9G713h53r994B415e626a348j0811
573a2159G553b716o463A2178A456N751j16B66a125C122a4004M906m332B0271G67
589D630f318j0460B4794B85a1432i49n123I905j133j824b728l049k675K738k491
604h205a782m419E126j149d566b029j5122k582L594g24B470N357A226d362A174
620i836E64J9357G730R07A048N920H91a0195M830O55J041F005j455a368r046G8
637a671A468c535E761B669a6047A245f061b004M02j1190D676a38j728B838d418
653i548c661A0657R46D019e760A4570c589E476a1570c277j03G062K082f5C00J1013
669A1313m963a588D282K427e157L15j126E648J860G63O139k622e070k246c38r60
685a298r000a635B973a0712K652A6045c800A739m51k61J1645f411b965m797B597
701h061J178p40C382l16e709F433c831a179B498c234C944f105D684j329K302b30
718A039a228C626i19m081J237h46A2542m848l492O91J985a117E83H2a613A061
735h786C811Q51N767c433k308P04C177b69E451f7B005J4710c546A493c426Q85
751b541E938i56G273F01N953B640k84f584l84C678a593C176J5482a990j7658g416
768i237A030l48Qa4888D413a265l8n947k087G053k970h725F895c363a7C847N815
785I662e926m367b466n927k515N353B008a792I379k778A252N910C274h032j544
800i576f89j0559E476N334B160c233j36I50a0590a564j2114d210H37a2010K827
815i183i61A810c572a664n289J817m202G137c624l556C13L283O32a2689O057A2005
832g547A8746k323C515a100C166A43a1768M207c508k671c69B762f854c180A726
848d319k086G28d646j2377E390K211n3h486l021D43a393A2882B5Q255a3333I517
865a119C876A115Q707m676j184J010c393G675b626k158C089i23D298d898C395
881D610b450B858j268b719I184j684A730A34h559K007L09a237l253A8108d133
897c631q324a696j8833e012D047M717l94D071F50Q21g348l105A202d931D408c142
914f610C240e756a007B862m34K031h698I48C46N639K971O298d282B862g724D049
931e623K078E356o63o89O762c477i19N8G586p90k442g242b69A556J023L625b899
949a0529J722I874d304D157C28R55b929m169C206d514n267b64l345A0497H50h318
966G077d075k902A0740A18f131K932p808C393N805e465r680M704L151c08l727
981d035a406A933g072Q91B16b243r797r049I999h003D68M834f923a715b49H592
998e737D332J246B302E96N458h501A174Q703D433a1861D426a1138D860b192o527
1013h719A3481c967A0024A282a1239C011g121l914K28F972
##PAGE= T1=0.000399
##FIRST=     0,             0,               0,               0
##DATA TABLE= (T2++(I..I)), PROFILE
0@@@@@@@@@@@@@@A@aAbA@a@AcCbDfFfFa0A0a3A5a8B2b3B7c0C5d0D6e1E9f7G5h3
49I5a07A19a34A48a65A84b05B28b53B81c10C47c86D28d78E27e64D72N872R945
69A6289l135g444m731m089d690D180a650A3718m304J7039f897q685K029b987k421
84e408B158P601J2811j1121b23j7603P320i2j1741k427F033L807a422H335b419
100a5064L933M237b651M80F808c595a651k053m702a259A647J5019A533J443c310
116f533b324j251p98E867R172N126e445R48j6912a533j1098d879A4576n488j639
131G449A93g222k098c579q021H577J2227p035F495A038a5929q477b575o192a411
147B4609p416D747h658M265j5156e883f67C435J775P085i61o808J301B218h879
163I91M264c319P25g30b23D074d408I698J4M306h109B2726a1106r953c423l839
179g262I166k289j339i319F806d348j460e52A84a0423F344j157i685P72c339Q32
195b507E367P846B003J977j457g339p472F389A869g960A1474n563b022B814c860
211@i132j642B39c537G270l171B23O437B36a6605M599C113c479A968P263Q20L05
228A0356P126H423a5632L799d44j062E652k731q89N320a498A81O35a3230f36B964
245C634O936q0k407g208B884c5j988j580D662A745f89A313c923A4700B498i621
262c089A820a3926j038c165E948L519i49A757a773r208d296o20a608C882B63J2139
278A2402n202A259a2163m253e807F695c11A0438D404P632D702e021R22o189b497
294C319P375G75J1294g377F079B546N893H82m2k60d572B401a497l094C775M670
310H445a803A887b468A3873f40j1881A455h927D127O205B338a9407N771D818a5880
326D200b919j756A963c062D37b901E103q98j329M659k549a5032a195r302F200
342h504A7621E643j700a1954H282A742b940A821L07M236e127K043k407k0C971
358i876F359A887i854a122r066P32B410d002B193O617l911h433D149a6041b687
374c605E030K003b504A4114c26j1722n299b65B452N674a0426A1751b351Fc294
390h916Q77l86B980f262A518J933I47c343p538B903h248M012C492a388j643A3171
407F59e148m989N48M767B16N517B17N542g533D742A951b827O84a90j5838B593
424F631c426B379a0757K58J609b151m02i78D392b164A4106f82b72C289b134m832
440f966A707N903A856b154e61A2753C425e220A054l57K940a3274O533D584j769
455B815Q541I05R639A816g972d58o087k734c300I528B705J277g89j1214A571e305
472b712A050a434I170f013B358A089a5441A0109b082a83F541k447J098b250l941
487f191L011a237j3540E753k847J379a4747h04r432E284c764l494C193R711n251
502G653a119G71a5139A3066a981B0491f170a358H21c417A258g479k332A3373D810
518D56e008j350A339c402C723M413C088k49d131f03j2404c63D625p90L106K877
534I818k234a345G351a0992l256J68k156C127E72O242c462a253C569h676R69a274
551I032B327d09E476R224a284%A156e302C517r38h462c816a141G788K895a3977
568b795E613J656A653J416A152a536A418J823c756A018g031o543F875H2a3656
584b977c51n225C022O183e261J077D818a0939A91P024L661q63K366f997L058j739
600e678p818A801a841H879D210Q400e207b212F187c084j491I13R481l911k071
615D412N595e868m689g49A1875C199K405b399Q31n216j677J097n33B545K130m72
631D203h396I100i06A873G98P516N31h021E092r14A147a3094c114C17K155h200
648c869C518a0937N325C513i507C79K571K793G95e226e7B706d776B834J1042a624
665b130k698k657A2678a5810P534E827R407f280M29A053f082b856G483a411k0
680a431N9n354m55K575m81B324c062B22a084F064P11b542p039D753l16i311b471
698f309b785o042J532C85J1670d775E23kd250p402I38J785c278E362k390h623
715d607A2156d590k077b901C954j389f53p564a244j447H09L839r44N141a550p863
731i413A0616A54g108H653h954R76D597g443a159C45J787b322a66j792j461j0598
747a4017C00b896B466J5140D132j286K50a2713L369A306a8742A974a6091g880
762E81L058b139j316E073g949K334j226B819q92k79b974D740c539k448b205k984
778e189a297A0507A667g553e04A964b976a68j230A356d771o862B312c551C086
794h399C135J2159h55l131C218c008j594J25n66D210J2951h317H758a697O10F917
811c532E223b132C92N302A289h839L195B550a1019N461E62J4317i44j1570b626
827a6230H307a218C47K878m49L006g119D416a2867J574c510J749r83E484K396
842G880h255A0559a313r434b48I142A633Q219I15L599A194a0280J300B429g575
858d429A0975B246c547p896B845B35h334b227m446H855a0880B487h693b169I859
874H764k904b115m016J790A064M491f032A4579p114K36B706f785R82L85e70D472
891C624K13K960h45I200m005g321b545C561J774d785A584R0R879b692B190d655
908C979j642a1661N795I17b104F965B330c754n972I369b362G386g018F50J9446
923B0096a0082p14d270M17a100m456k003G253j470c178f13A645M595B501J738
938D239L728N58a502j247j059J778F460d864I556b921C614a813l263D762O169
953A0931N29A997L717B819g988J814A677M43B6O919c328m671k476K665a847b19
970B724K163R74c336G590d205C511M436f498l962e1A1282a339d71B521P936B513
987c91F562A083N370d972A195b832L58A223b759F445i619A5026g586a669A887
1003C77J1262k761c56r92o147L335G873CJ1711b274i66C173c757k218j1980a227
1020E911e98B521A145
##PAGE= T1=0.000418
##FIRST=     0,             0,               0,               0
##DATA TABLE= (T2++(R..R)), PROFILE
0@@@@@@@@@@@@A%@@@a%A%@A@AaA@AaAaA@AaAa%@A@A@aBcBdDfFhIa0A3a4A6b1B1
60b3B5b8B8b9B1Fa49C733O093e578j2396c613m763Q0B4559p888g053A74f682p483
80a4165e551j4464e441A3781M35E947p61J740C373a0824q168a74G635R232d792
96c875H8K513e225A32N404K719C87b0427B451K020r96a2825A047M47f928B275
113f210k308a286o861G316k305M888A47c439p711A332N706a1793A4832r26j960
128A1946k648c907o416M115c002d76A5665D340J422b919q391H37c190o119A0911
144D321b52G186h884l437N172n35E403i75D710B25P325J414a0477A797c799D890
161D28N103f921B628c863o055A890L909e918d84E10O215q71a1911A8733C872C18
178E679k093g417b568j1478f265C283b836D243L074C454a0756L896k138A6Q081
193H097a338A0116m483F45h949J690m744D232H09g401A4207D653P601l964b833
209e093A1058a129l491B846d924A2483k623l657a769l31A1434a976r174A2250
224A1051D567j903K417e157j181O95B506c31A4895m551C008M969E92N217a3214
240F546a1891F20d652C619a251g8A2479m956j602a803B800e172A508Q79j034e97
257H239A147k39J460K059c201k880B610a760b10D24a802F347b986o791g06I344
274A3337l050m251c69j3232K82M491b230A5253C722J0060E425n41e350r894f255
290e012G641c610A5771D860a620A4561e687C959J69c749k706K372D416a975H354
306H074ar699H511l847j892a221k097C562P824k472a0356M543C92i868F72c744
323A6162D511L595c558m581k357L67M431a086E614q94D14P856D89e107g00G48
340a2101A1159B308d068D026A595c482B033E62d577l359K58a243A29L950b028
356c55F475d531m332b611m004A63J1499l444J775c692G863d133K96k437k915C286
373G811B693J1995B94g536m152I618a6150e750F520g885B262E12b787B231f032
389B647a0824A006J340i005A603J5321A319o44f764A59K917K351a719j752A7774
405H238j607a210B037a2550G52O175A003Q925C22L289g633k213a696j2518b352
421D186e58K06j0321L688K171A625a839g62D93b139j0114f96A505M594k837L112
437F374a882r949K928l116b124k34A4229C338O295i727k599A770e224o069C964
453A3124n996a16m987m760b069A589R324A483P624K499E483L726C193a0105e000
469f638C086J459K726k347c836o837a146I933B860L001k827a770k848l557L248
484d927r50A0925e369a636O08D067i677l478K390d104h08RA548h953K660G741
501H071a237F634f85B898i916M108b538I52L935H91J2857c928B459O290k338e568
518B989a462G262j253i683B861n61i106C795b134D52J3745e44k33F268a376A0565
535A3925f621b529m73k073n47A1112e207A5227D164d802C585e953j862G52L895
550D647L160k919b835A710g90D847A561G32M30J344O456B544n38m97g723A680
567F077j331f473A0514A247f491b409C846J24Q792g2D687a009q57k491A906h75
584b942D066g896a461q994K439J123B137D68P532e816H3J356c061j580k087b512
601f77D860B66f134G506c652C40b718A1752N002D544K3M345C15a388B788g84B309
619a7497E73J1375m699K174f839F26K865J951K840K505J933a2384d793E790N011
634A0801n92d141D140a2244A469O74c779E00a750p25J230m522a14p730A674N586
650G260l275P680a0111d665a13A702f409c162G14M783J772k419R109B942a442
666f337a151j023m000C894f49A1709h881b485D491J6833d719G421g39k310l997
681g046B159b131B103e316J915O5k471D616e409e25k567j123B005a1653D068c44
698E138B164B17M105e205E847L249a0682J263C241R34c556A356J129b495C371
714D443h732c118l915G168k440A610K880a168q58k371a918q239f76r712a774C390
731H140d31m515J134a272j2707d467l677K049A1019R322I974R90A573a3373J888
746a1485C658h674C340r04d881n782d560q49k321a785m548F207a499C183I93M828
762E821L173A319a103D798j043e806B239J011b840i30K72B855e130j450L56q01
778g025F501M071J577k952j280d568E5L553c247E602B771P040f039K275j649J359
794d054B754j45g660K594B448a29A351g177A1242n242j521a782n306c106G788
810D568j95a0592I406D37e690C07P715d493A0712l198C175b198B558E37h301D574
827f935H127A582J3385d83A977e451j130K612i69j745A6231h85B128m63i180K526
843f654l733E441b115pG735e161C572b820j842B772b184D457D43K697j84A014
860H203e893J376k972A479a1400j80C631A291e373N31A2593n172N861c918I67
876a2049d518B973g290L052a781F861J62a375k097k920K793A334K818K576l017
891C711R897d478B919a1972D16h543B372M401L692B758J948d206l60j213b660
907D793N574J100j975d883D635b88F941a1919k181M490m552B046p13M003L022
922H358a581l891A286c525m049F338k067A044k92P383a015k793j576p782M300
937h866b295k610m544I777d578A1407c065j229C698E2J987e210A0433B50K194
952B444a177k246a252B986L79d010I23J00M941c557G512l557h11j0082E429q53
968D576J572A114c003R58l698k510c662C920b565J103k49l404a620F963j376j5
984E572F61f643D358a766p816A0643L821b426I074g694B041N108C36N913h419
1000e453A571a77p880E343b592q210n341a786o98E019M473f765a980G740a1339
1016A3921g248b53k448j82C120h938B247
##PAGE= T1=0.000418
##FIRST=     0,             0,               0,               0
##DATA TABLE= (T2++(I..I)), PROFILE
0@@@@@@@@@@@@@@@@@aA@aA@a@a@A@A%a@AaBbEcCeDeFfGiA1a0A3a4A5a7A8a8B1
56b1B3b6B6b8B7b7B5b5A9a4A8a369j0312q951A404P856k086R440J0127a5832m776
77b0608e913p049H671j848O270J3976q065f936q062a668B97i882I198j517O105
92A3786A342b27k876r3A434K455J653e978a299B774d325m951J580D466K35k20
108D481E68g339L663C269a1584a097D136Q936J3127C881L560a1540k02e777D361
124A0470O824F042B870H81a7365e525E626L443o75M852m851e803J640r223j467
139a4853a096A1538N511o536d708q975N816j1285G720l08i51G029K161f847M75
154f372p035O049J75c083I809A990g30n438m924H34b813a46H01J1725B498e497
171A2052e6A312L785d394I191g124p554N664C929j063K330Q609n149G81J5230
186A6011d365H900b298J100A040J2472B623f53D832j52a3790d710n069D426d052
202a55A1404A18M157O53c421m894G38N815l265O997j957d065H841g947l394a813
219D089O562E20Q155k938e612q066B982A248i169A0031b393G185k00a534a94D43
236e458d56l637C047L967C190a202G354a0513i37l674P73j1384L744L855p546
251a5169G467M320B912C55Q777b070p886q5c270j773A5848m667O302L015e334
267i226k109k457A2526C051P767j819g678A2245A423d893j8111a647m591b874
282A3143a1534A683O803C584M085q28e990i98l114G382a620H54J0114a098o130
297g228A396J1239a1080c481N46D204D16e800E06f250Q2B329J395c929g14M2B52
315g463n825c316p308c091F274P422D214b857C365c075k679k259B008q28J981
330C161K450d468O44D275q90a788G401N854E091e00A3797i253H58Q685c930D130
347a0517c376a678C123N033j927b79G296a0291d543B05i099n834B96Q840N073
362A4209D573A815h650l633K178M335J847E747k385J0646C827b062j7070P262
376a1870K299n415G539A703a51H3g634F634c220N19p736A015R619A7c59G872k721
393E151R115e350k85j471a596A173K684a560k395A0079g400K715j79I122a4186
409B448Q500P94J683c380k287A2433a01q297L842A952K310g56r492G143e665K100
425c565j483G452k474g866F238F46M668K570J1600g82l876k604D583a309N47j153
441a915D934A624e644a923E837a2517d148h72j552D806f850E581o38a7011J231
456a5780a826J00B346e361A9557q561b0980h341m375N403m573a699A0083m107
470E976f326b89j764o52k719A57i968C911g99C679g634m851a186A1494k225f393
487A1729Q13F186j923i148G592e159J111o52C014g78k235l712A0632m999e983
503a051j1139a561l092D237h441G57J2691O351g188k755a421r659a814r86I580
519d12m058H771A082a1607E950B811d465C711K877P250A148m43N048a185j0163
534a1348c885C310a4403b905j107a330k17g00A466M820f719j9547e038h50D610
550D834e653F490J103g024J491l426b351H73P567B750g43p175A8519p640b810
566B380d071c92l734l781E825k187a823o44e6m026B556j252D02M726P39B441M829
583G270c940m188L709G267i502A434O048p18c120j368j4992a750j194F635G87
599a0594A1884e048b371l139n642L953I872A121M355j225P105n530c08A299i260
615i583H041P32A723N079B356d401G959a251A81L704L591j578O461g142b012a3
632b401P99a52C017e422B874e171C957c991E383B14J019M165i866a442D661L646
648H307p26C06a66q955J54L811a854d2E873J0585d677H480e321A085K805F64e612
666A047M846g842B477a2110B380a1724q76c134L92d86H612a4158B0309d754a882
682D916e863j628a642H759C129N908N949a0902b933q721j694B653a3774E194N159
697A0353E59J014a1945N862a256j146N80o288a00A181e768b758n421k18E809A784
714f183F164c314i79B29d92F836f45j0027K851c2A750a0040a772D518A008g411
731a0819C192l08N519i772A115c069J308j29F061A040J649g450A137a652j422
746c074I087a114n859j2348i024q14er498G149B178M193c120a89p772k611B103
763b856F326J775B355c957n869L077J714E0e683f84j1383G632d278F58a244A3096
780b116l47E59K02a5587H673C347N922C353I19J460K427b701p28B724a853r527
796a1380B653i244A806k79O69O825e331J379p16D605a1716K580K757C374b893
812A742a855p651nD623f96A7456h854A2537d772a158b49H036A845a0489H143f594
829D062B96d410A019L331c064A5124i4j659A0024I1f91o239PC74c475J15F56Q04
847A460R842E645K581a5296f860k903G105c431A241K597M1c653o359A5089A913
863D538j874a285a83I004f779D396J713a456B306e656B822F8e77K42C405h263
880A426b741k811l294c240B556K663Q554a3557b804O92m371L193o442d491m815
895i306A298N509J43f297j331A144K848g982L866F97a708j802A970Q131a8007
911b658B431a9216O648I246q94M251f003b974q674M911J980D218N94J27O31g828
928A550K454f707F391O757l350j045B484J422j201e166f12A2465b829j80M67A820
945b84j053l78E278B171a442B88f389b284a024G604b842F296g17j474q79A516
962e22I298a422j847A364N261b221I137a454N99E419E23J248f311l313e32H384
979g200j063b768j766C448d720M4H353f777C340L332r4O715A432J4129A744g5
996h0k962E457B409a824B690a2152B223c726h81B580N412K456j940G22M07a568
1013e634E808a048L75E762d726k735B451a1646N173a5
##PAGE= T1=0.000437
##FIRST=     0,             0,               0,               0
##DATA TABLE= (T2++(R..R)), PROFILE
0@@@@@@@@@@@@@bAcBaBaCdDfFhIa0A2a5A7a9B3b8C2c6D1d8E3f2F8g8H9a01A13
45a27A42a57A76a99B20b45B73c01C36c75D15d63E15e74F42g25H20i38A091a301
66A629b320E919J4458J1458i20j6510e982o282J80d95o102A1091M610m045a377
82H24b4338P097f578A222Q438O998G275h850m77d048q879k007A2g243c387n769
98i156b11j3845a021j091m549B554a108k281k38E61i870B386Q96L569J946P023
114A5820G784g408k798b837k0032F074J2820l185N139G193C176b942O44E45J561
129B106J8973j0095K49D49a6085l813c331l801E686N152m616c996r1j177q048
144a3312l071A71J3546A739K539a538a57m023J12r81B351oJ0439a721L31o57f87
162c603j554D501J4655I284I80a651H325e130j1401B082K951q9A694b124o199
177h323B158h147A0104N721d65m919D374F27i14H644l430J038k825H46L489R238
193A3573D862j909P325A957J2193E974C2K127b3018E21c679I157f377e00A1146
209A0718B259b100b11j5716N763G122C040K317j805d071E577e881b222H906g221
225D049P30j913b10E183A095f322l507J26G489d336q83H0M266c210F298J694b636
243c631m004b196F241k920M459b020f87j513m590Q84J657l364A677i976K477F988
260G875J60C577b2992A651f649a289B81N633F44J4593k32P076B569e454K065e60
277H202A21f94C659a577j4445d958J699o739b231I150K764a0487E894a6868A891
293a0730I911e116F284A348K49L628h200B773K093G95HJ0818A043c471K31p244
309a0484a051o886J537K397B77a167m270F1L887P722k643m099i711M537a123j866
325b989i53o288D183N81b2428e001m252b963j597I349m537M606a1976b240f54
341b728A534b143F966G59M285k293R589i210A0731d17G924a98G888C533e507A125
358F338N930A72Q479d130A718d730a081D949J903c201I097A426a1492M26k222
373a3288d615B949a331A1099E391J497f658A199a5289B419I73b260B904N80j707
388A777a4798f417n661e02R7F19b15F853j257j987L746f058l118M283A1741f504
405I53J3489m351a418l893J009l021m457H473c289C812b773G189M059g157B350
421f689n543i33A1083C731b438D791J919j105h971a509H574k055a426k917A2132
437B959a106D843b616O40m846j449A36a439n970A772b062D387e79q001C500a3379
454f868l53B695N541C079O031l244b795m38p030M621b537g31C955j007b576n241
470g817k385M381a25C487J610K503d522E023a0062A446l23K565M187A316K724
485D040e958b538B683L267g723b604G352k32A188L596c907A070h806A073J15b548
502c618J503m928j8175B219M058K351M193A975h051L047I9c329J648l607Q78D767
519F09h28j656C395l20N500j139J160C266j586K71c157a578M60n765A8284d073
536F063F64c156K85k938K460a94j0100G805a33D365O706a3226c178B788a1730
552g089H087P666E337O669m438C017k11i214C499h905a037m887J779A2266E865
568a0845o712g525k861b80j397A956D62J37g75I31d392l990E516d692J419k612
584e885k354A2013n379M419d439r610L390A012e821A622O210j584a399F922C211
600b589C648f064F06R73O089L687R426F1d216K052l73m762D063Q626k272D568
617D015f779r80b470F731i45D72J934A013J777a835A0163f73p963H766C974J868
633E842c916j4242f522j6A3462h162L735a400b05G360e18n66B191a499k017q116
649a1632L566e16o581C970B12K443b007C549f118d07j0381j55M836A140m73g337
666G94Q316a618j1812e752J030A80f685C791G83J5827a2175b720k767n032e015
682i081D980j135d038G582d298C421a5071E518a101o59F685e611o793D273j55
697D118j87a4678e008K293k739D550I86N338a6957A939q39a3555A3505B493i530
713b388G749b30p891m771A208Q938j762d662D729J85f006G883C176J224h486B044
730c751j393J473D684a4543A0367m151a454B957L335d955m860K138A6559B095
745D849A160d568l354c755P93i30B527L864K201C18J4956a279b79p240b570C089
762c262m463G29R01b588B400j032P928l174k797L532l34O385A342e134e91G266
779G485g780E818d221C192R323a209j1145N898C724K134R550a2285F41O0a0867
795F376b84C758O98e128r365D537g126C663c92A2824m225i753b095J43m594E32
812d378r91J312I180f309R97I787i776l226H948b098A295Q981K052B923c544C826
829b434n61M21n89D367N523l828B907N83L738a0132B195N897C020N516j685b711
846D087h797K929C424e088A1993j304a012j667r233E761d168A35O084j211J540
861F548N265j318k462H0d628a483q634K623K095D957g8D691e5k070E427A937K740
878D677I84M060k53A563J080O694D111n67i374L353C797a2643K856B047a734E502
895H21a1720B957P3d630J116p626b20q823B128h399K853a880j2360N292b30A6114
912B905H30a100l657E783a71E819B562K642J4936g903A731K379a1400D796a643
928A748g675H158a960j3788O793L673A982J0717B892M427b727o410H18C71d933
944E17b415r512N913A03a483j9937h697H87a698a93j047G365b893A106e813K865
960b948A409a2366H435k234J2666d284a848B29h045G054k907A940C3d020b40F356
977b476B973e073a744A334N624l167p3i086b279D552r05d60l615A210Q325a3450
994a0428a499c26H375j572g313A1891F14b161A924d08A3426c431P47F511a7358
1010c521a23l444E213L781M5b88B334e721H299g579e67k843l662
1023g072
##PAGE= T1=0.000437
##FIRST=     0,             0,               0,               0
##DATA TABLE= (T2++(I..I)), PROFILE
0@@@@@@@@@@@@@@AbBcDeFfFiIa1A4a4A8a9B3b6B9c3C8d2D7e3E9f7G3h2I0a01A09
45a22A35a49A65a81A98b20B43b68B98c30C68d09D61e20E93f83H01i54A173a506
66B087c371G925J813a9055m689m749a2103j595A1537l164J2724n762c816Q6D125
82a6725J851F443J447C180Re568p351a314k1498J0595F379J0372p585b814j25
97b939M16m196B734j07J358K11P509f161j233A805g728k496E433K005B346N727
113H073d866r113o155R285I39J1988n541k008F37h508r366O024C342N706M608
128A3656o784M175f360m179K217p226P088E518J0444E98J0080a966p631n535D623
144F45d542A5908p331c111n528k412l496D769g992A3588j934b695l343j0846n184
159b2068i160O58i6o93B676a048q142c507E275f622a128A3132a20H923B445i779
176d628I926c141D161J3132d16j129k660a281n336D013a787D300K142B261a0474
192a3434K332B821j146J4328B949J570P285A361d691E94Q648e646I064D444N64
207E008j215i889E653E99h478B940R636B631b261A687g071c379E51a2404J306
222a1098A042h995A0060K449C305l07h876c825m499L915k688K952E895q15L216
237H296A991E69a0310F548O056A418e804G069d775C081A36K1553d428a654n19
252b173A4752D064L457a1360I039j144B184K994j513f261m270e001C380N867O82
267I929J144e608K764g82B185c133o441E287O214a053F530B076a4824L346C435
283D500L072j057l31a772I339c722r158F721C208N714A492P30Q986e022A220M298
299E518e977n711A2402g65l296C637a5369E372F59c082o11j776D484A935O72Q141
315A0748G44B33L666J314c176A447i907A1166b192G583j011f567a080p607J362
330g325m308M325I483a301e39E525j337e107G7a0903D519J005R099f816B928c962
347a5110G543C138IR554a0109A2963b596j548B0772c034p382E933O148d780D94
363C165O95j858a573A961J374a558o321j101K630b915j04I396C117b404o124m599
379a3127I967a870N84m01A4889G374Q070d321B183a0657O29q271G989k482g51
395E424P33B807j99a1048M715b102j161B352I76Q998a6482G76N457e200k915F821
412e533B989Q858A53e206j0798b818r027c231R74D199A587n9N845a3686J954G152
429c136p971J965H793l636a2460E399f489a374k642f03n572F5c649a039j4307
444a5346A0064C493a2246A459c877J85G086h950f43A292K181g716E909n12a1011
460h435K153A0927i953A093b604j28n104A96a2962f345Q3A0747M190l809D038
476G8g209Q89A049a3585f567D638q11b384m905L89m50F989j648r07G18P345A394
494g497B418c349C51M29K847r92f076D424R868i832B718J900J886n05e910f19
511H576a697a39C652N742k189f91j3358N50c459F631O839f517A5N185a3531b404
528b3858A64e971A756L380A997J2747D153d428A269J091f529D963d853K318A0184
544H329j753K522a4236D676c052H586L554e564D612a077o736I01a6422C936a020
560b879C715P899j465g669A568N199e403n685b820A274H2c276J139G509b326E927
577E210a3171A480b37j986l090I61K113b393D685k019J624f57A580a0849D754
593A0170j177a903n484f77q464o788M361D329k1J2615D864h145C036f276A373
609i298M183b446C135C13a1318N654b325j205j0210b1m429E028Q590m67f38j0360
625a0998G88e315A334R507g464E673c833A840e609A3811E390p95k260a5370G48
641a3517J165F310k074d086D304O766i71A014f97o924c110b77j244D346L41E9
658e320n990K774C242O478A327M621k622a2877e622a956E696e798L68A4587e492
674A1725g408K665n441J364M273A0259E033c97I947a0016a288q645K651I388G69
690d313A3905o727g70G1a892j3381C288e105C428A251a073B443f882b706k897
705e603C365J5245E468q80J2720E533e476k801C49P0N542k599B72i52A0800C909
722e788K330C255c116k745C623f610l213B187J496i936M346A2753a788j876a106
738d377k660E220d87I439M30c867A4204a2301A436h722E935D16R939m829O152
753A1678b982C054i948B576b487l16a120F445j757d262D406b102C214a2766M963
768g803C195A305f731C779A10K24e03k720r03l004K860F684c629r458F05c881
785H787d7j354p56Q05F038d495E429k48L194l239b659D691f180i55B034a3584
802H518e733A1773B73J49M8J74i796A648J73H73N801C11a117j155j312Q75B506
820B605A167J766O128G01A14Q938i486K825E069A009K232g855C839f162H894A928
837f733b387H199e270g74A3173g841l561d647j60a200o463A412g023b541B441
853a0700b201A103g758A0686E278h377e18H145l181a1704A7285b602E077A753
868a4428b186P18q245G01h146A287e938J914j5a908E394L980h599H196j305a174
885e23k374k83C283J022c238A1363j324a387k165j271n466M795F472d639l856
900h495A911a810M44m922k281j0231C979R332Q54k220d396o46a487p130B12e713
917i302j750G13d43m058B37b260I067A090a09B08f300B409K61a686r032M777F771
935I462a1124a079C610f592G609d50H84R269a841j045j003H753a221j612m96E300
952g47I486J787g105b850A44J346J296C50a878D315o74r65a148E378j744N835
968I469G17M100a0617a018B94R302i168b146G711d253J205A4165E338a4537f413
984d367j06j82C46L26h749C791a748m043b622n255n535E786g437J671H12c077
1001G578k117a497j4113a752B637J645j797a1944a873l994K807n089G406b109
1016d085A246a1057e350J724C971f853C04
##PAGE= T1=0.000456
##FIRST=     0,             0,               0,               0
##DATA TABLE= (T2++(R..R)), PROFILE
0@@@@@@@@@@@a@aAaAa@bCbCcDdCdEdFgHiIa1A0a2A2a5A5a8A9b0B3b4B7b9C1c6
50C7d2D6e0E6f2F7g6H8i8A15a36A64b03B59c53E20i44A0345B037N163a1814p731
72a9545O998m452D157J1485J2590A0708a767p160p015O824l176a73A0271B766
87A3258D64e838j2043d387j4228D32K5594G332B91P615d936k388D229K616K956
102I801c336n187K222a352f8D42EK376K803B178M725a2756a897K87D397L615l93
119G619J563B304a0353N20E780e601A487b73A6716J154a662j2496m155Q674g5
135A3354J08m16f672j955c175c53B860h497D831J4028q952c698j027n642J542
150h825K806l255C279J3912g03B872j424a0107l575G762K35d238A4389k239e240
166a492D029J369E28Q430G82e918D787a0110F22b578J048C651O347l257e304f04
183A309a363I365L185F150g824n718N395c171j0983d273B92c349I688m181j467
198D040g4r567J788C388d81j15H673A239L124j639d906b352j736D31i252a898
215C507a544p4C368jh825J78L264F804f650C000O643f69I785a1244J93D91a2013
233F310k046M571N352a379G274h522H42L371G2f76m98n235H535k719O27R31i41
251a378B104c664j0337a81G91b515C256P900C216a194j3621m144I533d831j730
266f561A0888a0290c013a240j0678K850a146A3975m952k744B320j013d959j3224
280a8183F315b332F04N670i96I825M76e629C820a4172d334j0376h63I077b598
296a1656c24j15r055B425h025E281B179Q367h739E674P681m290k345f81n758D857
313e87p682B600I80a917j5775j163P488c533F048J594K328k999f084D10e121J11
329e010H14A22K908J111c6B993L176D09e189o435L859D450b978A2595A00L605
345C705L049k809M96c63C079g432c71p991A778b045H681h652K861J397g58A647
362f87l708H771k336J4154G124b096q113D254a1265E470N353J005m911b625A2603
378b617l860k003k493a902B392K776J6682G863c905j489o33G71i538A2479D451
394D138R60j58g095f28C585J833A129J6136n912M214b084j625J034m872b345r955
410a2300r15G554r63K608j386B664a651K66j3357b728M49D723a393G929J3285
425B1214b997F70a8120E108d029j229j025r74L595B908f102I985C440J331h710
441h475L236E352j491N508i30o891A036b780D60h051b308j417A0348b265H324
457C36a606j905o52A1671g410E657b394C38N665g910b147o661Q37E013n41d265
474e047L69a978j9518a018B234b61l875K21A1678g624h05H472a643k825q67K44
490e091A2634d13E578J291B939q28N669f839o641f391J845a079B358K664N413
505A0435k198a6377a424C250N107a69D078A511M720j885e215k759D921A569I0
521C840a758j08A7180a2321D814a6055c353F25J817C67b250A2090A101b333j818
536d151B005b280C631A369J363K424B365O501a836p938k001C321j537f146E867
552a144j209A405e160a667H01d400C065b029C655j596L788J42l29a1306b612I233
569a498j0360A77a4484B525d195B627Q321E259P695A946a084j1319B91a49F641
585D803a510j797C054d764k661c084A349N515l022J189B222A51a6556K617e88
601B558L544B331m57N944a6851c203E933a7207F51J0993e61D194A140c123k777
616e900G473f018q83l16k883A253h913b957I09K771h36j798A1395C343f116G627
633H513M171h921D023J33K330i185g55j5998a467E810k197b113n612A2355a1007
649B777c996B354d660K069B183J46b15E974d189p79A612N471a357k417L38a557
666C088Q839A450M05J2376F516H65e61m515l075D703H09c01B036i991A476K761
682D237K46b163D146d382G342B354d413n11A2656m370C335a978l502G582L926
697A1508l351a5789b782F202k723J903a080n398C898a065n90C246b978j859C007
713E671O327B402d655A1273h209C53d710D99b16A1775A875a510D920B059d175
729D793b95o311C678i349a675B17J25e699P74j861L193B755J236K601g477k751
745a0228E560a2051F539A414g34F142q22k010J2080a478n388R38A2173B701e51
761E976d927a232j2461E317a655D076C72N83J111n41O124J0412q354E25j8c253
778e509b321k145D111b770k82A090K495a3019J503c654C332f94A037J9133d925
794a611N26A6d080m336c18l5k180D84N05k69i756B140K367g410F182a0157B566
812F84a2087C865o77N50a2366F244b86A2243e784A0093j271G56O768b799l879
827f678l546d149B609b461m60E621e84C429h609K755G103a481A629P095b318B472
844D370A655n06d837A163d190J817C562i619b789B279d479H442l440b029E812
860E752j315j276d738jA795K754b817J211H67O723l638R410m775l715e158j92
876e350K260k536B464h086c160B109R046a3896b904G139b407B986d537n666D09
892H38K680a797o331j767Q24F664j862M116C461A620O576a65E566A618M031A310
909D174M793J843k599C275b130j47l177A4232b082o521E753O553p06e248D493
925e825a111j5487d784B064Q282a0799H048B036N77i443C501g481E514g028H955
941i374g6A715a896F10N380K099a873r135B505l8d652E799c863l351O53F675B155
959i30r725L941C634h540m5C52h571a932k759j113b48q077C936H89h560Q93c15
977a3223F005a545C148b569A279b948a78D608j388N747B72M763A046J2053n275
992G824R47R97b373A673h737A042a941o610C831J778d348f64C095e156C306b661
1009I765J34j166c178r977A199d225D620M113g885A148L212A401b311A933
##PAGE= T1=0.000456
##FIRST=     0,             0,               0,               0
##DATA TABLE= (T2++(I..I)), PROFILE
0@@@@@@@@@@@@@@aBcBbBaBcDfEhGhA1a3A5a8B1b5B7c1C7d2D8e4F2g0H0h9I9a12
47A26a42A58a77A99b20B47b74C06c41C81d25D75e34F05f90G93i31A129a462B221
68a1647j855N236q660F88J0216a275A3789M812g03j0714b861m087b336A0468D457
84I682N414h385a118o642L234b15l280J422e40j732m239A0821f623n955L346B872
101D649B197J650b060k230G920g623C172J047c88D484F44K383M360A918N066j264
117E720j741J976g335L233B257b516A8367F582M005C748a124j1909m46o934e837
133A1669E485P357C257a166o471o976N558d395A1026d439D911K777d581P58j0793
148a4616K344I588b603A5025l8E438i725c493j5891h677a339M15o347E160L927
163I087b519J1F49d278D632g125B533L258j326b156o483E000J6855C169R621c305
180f121m24c176l01H453M52C585K974b69q574a663e04D02R794k044a115j2885
196a4000O761a178A495l09M887M486k671C217g349j010J369C860N247A887N967
211G854B456Q61J513d001R98A2110i638b993A246J0105j924K434C475g462C48
227e579G95h190b279b5n956A3720D012j413g280n785e487p365C667f331D640A358
244a3105A4807B368J57L711a887G983i859k070Q84C492A044c486A3197a5101f421
260b527q485B480O458B626Q134m677e768J35O63E827k082L10GJ2779c296n431
276h727A262M93g704D020a778c19A5096g9E929a400m446j405B458N569j640j488
292D899J057H50d72k045H057C332g974A123c768L5F123j979K17b59F271b031m418
309f449K992B131b83B725K718c864F024A796h217L887d99E342k323Q855E635J679
325G314a1920L167A063d789a062D097H98M921j814J449h892L555j803A010e180
341E679e664c83l938A4816f155C581H20e282a637m559d6G621M614j262B466a186
358a8368O767M126A2421k787m723a815E928a828m042j804j0661c473B184N752
372G936A714d430j044l841b900q295R67a080D415R802a014A0328m180b170H089
388e729a007A7260l826O78o092b895B546g325j528LA197O48M387B93Q6b761J330
405a431m88m476b419n218D0R890j873Q9c548A324e273o87K215m7p93D805j66L732
423H371a75A0086h804A50M66b8j705B173C49L349I4g742J950F064J468a2643d43
441g847A93M9K46O839B500O123a0392n092N142H026R3K726L108d410m053g30j2751
458a3481d862G957a469G4L420A339i524B99M058Q801C90O163B51c68J54k831B148
476F474K265m325h576K407A1063a824A5709p811c032k252G252e350B170f033B013
492D291j116d440E846M133f316F127A929N129A164M417N918D875a0631B770R4
507B864a160p98I29P220h37D686k013M296b779m120k158a670N7E710q35h526K239
524f287l039a444j3672A321P698R9f843M03F900i145C621A455Q867a5932d429
540b288E587N853f931c095k983k632Eh105C212L251i236D658k99e349A499i036
557g370A585f245D443c842E249q68j594c867p10H1L580A079L244D3N621O299b394
575a3489K379c026M42I81a617C873j750L069J180h529J970R70k956B081L362o00
591D843A132e291A599a0410M490q015M374d078B043Q112e818r738f873H18a1440
607A2658m563B068N70L938L437g87n290D771K13g625B558M040e18A940J504K806
623F250a930H34J4044E029L814a3683c076j977I716e920m890B747N997h351L027
638e324A95d261l468F483f386C686a2257c543a669n162M53a640D971C78Q115a2935
655e563E13d312G684C632L200L410A186a6214e813H359k791j129c111F027K354
670H381m069k028J1342o314A9g732A355J361J9034F370Q39N848f493p597a560
686h230I427a17B1453F993B748O70K547g331a693D944a1899J561F303n22a837
702a1854d392j170C079e530G57P455l142K136a908F168g477J664F50O197C380
718g959E490K142M968J663A882i708c377A820a1348E864B293R78j619e24E546
734h267H54L94f455C106O846j359a3560D968P997B436a4727g98l54C346J2400
749A5746a438k788E219a578A5787d089R3F110a253B823h522c655a028A772L214
764D986a0319N149b517D343d832r003A0177B479e514E536L949i88j4990c421I273
780D187J219j697c505l144o506L816c677I657C469M67b39m171j388D668J732b942
797b274a002o082D52e553G232b664A2285C290d752E537k440j522M781I37N215
812F152e797E171e403C806b752F108P158d657a645A095K881M844K681c191E234
828e23j608k42G355e430A643Q39g448L349H150j247a52j0750E560j236a089B066
845B701J1831p147B840a3220L833H854A786N767f902b994D371N579l050c935C638
861D394r84e619a627G271e385I584D397M125C395i895b701G098d184E755d839
877D651J4253a292p50g38n552g31o196m450a045H79Q604k028A18a487p689c36
894a1156a470D907j493A271L24a687k317a156n836h66q510B346M774L605m687
909F038k312L528c407M80l87m822c131a401H522C408d20q098l02G28d732k889
925g621F488f088D674g874k639h80l438A358M20L529J199h851G162j268Q452D406
942D325B07g431i94A893O297l175A882K208J312F42d995K65C6a0507b635B254
959B657a2637J035L365m20a104F744k067j764K910K51a920f44I428e177J859k313
975e631C061O393k521a79k757o522b82B645e942C282O357C474E5M446D07O672
991G079B802d309F533B572O266k686B723E50O465e453A904M287j118a6203a533
1007G843b638F212A441L674a44o202C216a3133B466R48P443c607D181M993d795
1023a6556
##PAGE= T1=0.000475
##FIRST=     0,             0,               0,               0
##DATA TABLE= (T2++(R..R)), PROFILE
0@@@@@@@@@@@@@bCcBbDeEfGa0Ia0A3a5A8b1B4b6C0c5D0d4E1e7F1g0G7h6I4a05
44A16a27A41a55A71a87B07b26B48b74C03c35C70d14D62e20E91f80G97i51A173
65a522B152c679A8584J2250F778L886a0664k0035a2822b215I346J1453D120A188
80D043d175j9403f040k639b931A5174j866D748j029a0960r201p92A0235a1131
95B0385J096p398g294J571m701k89d316k140C825a612B288Q883k127a8148c47
111f16H225J0636F16c347o170l990b554n32H618J483J111b541j0229l434l56c783
128g52B954J4411J580p487a4871M563j178k248C280J1417Q089A0583i238d518
143a7617O434G497J0364F37P530M112a4571K951n146d993C537P752D866b714A82
159a1825e082o912G089k985K831c692N86q553e558b198l324B248f9B757Q3r67
175A873P098D290f652B263K310J524b290l456A108P274k006B209a309F989a633
191h861f00A794i986D357Q115B638J0147E318a325n628b197j832M68a51A8366
207I887d473d28q544j117J052B430c091a519A9257D340h521g70n586l832c764
223i295a021A504J0034C887E38a2655Ea1249l18G294N106q3a497G718d579r89
239e568K550R02r380b298A027e468C136K770K806l451a0325D602A088b50o514
254f764a320l247D409Q801j570J383C123D83a0039K916a712l437A4963l859m175
269F929f999r92c036j4793O000B665J4382q144O140p90c550P9o866E286k468J1858
285A4676F584l239L928A565c796q357c961F539M036J1239D200O737E402A82R34
300A116L344a560J83j303k046C72d431m494J733B30a760m110b475C575p9D22c273
318b404H373A457a0372j292a860q400B652O613a378C570b902p529A196N660h432
334H632k905Q510a0290D558e164l484Q16F404J058l298j961L189R1b910A1585
350c319p432A767b016M7n456A0393g366n010e100l186b569q032B529a4663c551
366D218b29C745h329F60c749l341a559A4555m591m402O99b894j0079K670B94d864
383E284B246R655C34b222l461j419j921c630M5p191F276A349f328C463h39p273
399h112J013A621N399b598A3327o251j244a2939D112j85J99d754F044A658J3343
414A5001l362K471D276j417b015k666j072A584e752D677K456O89d291j279a750
430F831d782C954M57h87H29J295J118N806Q89b015B644E80a1546G95B33b357A6114
448d771A1541g925J512K737C772i266k206A1771m625N497H31A49a3881B884a3671
464c17A0711k319A903f835p234c048o270c962A037P845k868A494e36D29K789b362
481A922M04J1727E063M690a4382A802K1M189B436R605c481H230E76i798B799g903
498f210K559G073j634g025k285F898k539j12M559j003a098F739e765G759h702
514F513J136l052l26M533j247a1063H56O194a480A2225P987C168d322k576c148
530b650A1364b440m151G692O55M26d436K062r683o492g912C068A393e897E563
546A882c385j3681a863E752c047F82K2288h53A1111C491Q041a0936F44g805C313
562b281G936L44i325A817L053L640e600a09n971c27j3255O108E746f148D414c145
579d998L35B345h623B647J944a457F0J1228E60b196j0639Q46C794j210M54J6680
595A9718m636B92a784n017n135l021a792I053j222L776B637L607a011j0488c482
611g548A4170i03C909j808b964k458I17f716l488G127N659F042A491a976k356
626d332A181e729D806R95a1749l36M054a625l44C502A394a547N07D32f30m999
642e629o246M412h61n01E193M488B544b944i2B633a084I321A794e194A3650A728
659h464K80B882J494r30b566j780C009F67b883m316A2165G48J134J0975A165E39
676e698l234D94J2944k393i118b543k029A651N437J106a0181M192g70j265G89
692A1654b997J36B816g053c36j919A243D21M075a407A998H74K617g146J155k076
708h067c039A1403c099C171K552a2639b700R91n206e15C528M080A363b231pA6896
725A2273g3K2q614D284h214G07a145j188F350L237e208j644L258A107b744e30
742D05P386K572c547n757c088n66i88A765J296j512k13K067R018D375g106C078
759e436A0292k581g447b923E260j827j671b174b12l367A072b306F859a4235f770
775A690i632O21O62J437K17m356A0123B27i492F119f480G259b034n159j4452G1
792H930E62a052A3752n977d895J307F181a800C309b784G845i212L650G03K348
807C051M420i401K974K821B170L038A69P468J924e250B65K18a2064D521i515L549
823e966A0176H82f737K331c56F90c196J380k666F259A329J832d409m530I85a1565
840a2791D443A108J0420i454c680l998c217P68A800B53L157J840g805A084e426
856C430c870C403O131i282c671j467J089D769H53J2383e300n69k43k963E704e080
873E995e245K47H159a170m722E008n39e839A543L442F26K100J011h022k310p429
889a7761H484e625C393O066m201k232Q52f24j2661a347F090k370g945D038K787
904F825a7956Q823A964g604l28I277K707n071M771c437J683q214M921B54J3914
919A4168l177c863C957c645k5874d306p343d267B510h401K359F49M596K258a914
935b606I98g44D614f057D601K455b049k337A2903A049g076d71n555l130J986m066
951a1236N125K119F136B084J744a6119L394B52K407D90i241A5077H88K933E58
967a550j1761I139f552C817FR365g245K541I20b134m126J542D424a0396H620g650
984H764b989l58o628G261B104R435C940j396q64A6c814A685a039D350m37r71j078
1001A864R577e721K803k000I044c482E040J2204G971J438j507a0716L132b655
1016c007k164a663G77c538J061B839P022
1023I861
##PAGE= T1=0.000475
##FIRST=     0,             0,               0,               0
##DATA TABLE= (T2++(I..I)), PROFILE
0@@@@@@@@@@@@@aBbCcDdDfHgA2a3A6a6B0b4B8c1C5d0D4e2E7f6G2h1I0a00A11a22
44A36a50A64a81A99b19B40b64B92c20C53c89D30d76E31e94F70g61H75a020A216
65a497A938b808G116a0800m286L677j2905a0916D033J9044J622l296a6048I429
80a9058N145K715A3017k719j669N783i882A723f622j0152e753A4785J005F275
95d047E767b10k0121M790C757e268A175d804F052e383k363J382h64I464L850C077
112F506d873o770h11k414B652Q96Q796K029c57j4212d587l670K48c669A8203E476
129E031d285o609J327M447a471C940j898J9180H401a4449M397m958f089K565A0228
145A32R267k452c717o278L642A121P044J564J2140H887i772d861B978g981F893
161A400J2375P411h587L246j4361f563E011j913P197c055A0140g981o1B144m27
176A717D56K097Q681c098F481B799c043o918D529b036F072L920a4988k81a02p57
192h59j0734D855L54f108C198j049a15o263E525J82a627A1518g577B543g993E466
209h477K713r69I513J914e155C827N47C26e049A4537A180a0542F417N54R40j772
225F139b745D11g321j337b577F021N9k96j003J866K195b399o274J880b366A0491
242i355A2642C458E74c410A2203C008E60c703B643J79A043O534a0582F74f0A0295
259h386B888c865l480L625E602L256J0825o142e317J812J195p581G008A437J7991
274A9428o302N745D835j507a0607a392n096F352k463L726J0896i070K341p346
288a4075L157d760C996A871O232A979f951d48A2356C603a343A1080N754d761A742
304A1779i162I76g743C24j0L288e255J509A0739i772A217K919J065L318C137i101
321b906D987b044a79A2142Cf670L270m412D349A655F97J359M078L032e739k624
337h363A2469A14O725A089O27a1430A540d193L09f14q843F388A689M635L475C620
354b789a317p527K624A739L017b669j889a123EQ329C991j337e912a343r179e179
371c387H980a974A1174C78i357k569g42l565R39C535J544L718M880K231c864j0849
387a4713f443q341G912b594Q93H886E02a1408b606l698K913o092A585f90A0029
403g5q204E835O20j495d272E11K130G17d392O72a507G231L506a2131N248a672
420f42E275e44E44Q499j633a0665A958b833A172K225c692C796j132j004e715i01
437H449j171b700o249b301B104Q312F39M811K058J195A518i414b56E809g024b226
454B119K636J585f414D687c592j643L08E363J0925F196d168D620d310G72d83A1043
471A3889b979E048a355a78r507a238o379a469G352B460M483a189J92A641a320
487B010J301e582F089g480L648H66J936L838J157h571B930N460b326B7397a263
503C209K285R378j095e475b504e79n37l908p7J031D818L602h223K613B508h304
520C80O357B135C97J880H62b314l958A893b569C023L581j53h4p020j546k262M099
537f813C962b65A677Q200M076E048f640a568l739l687A292K676Q500l427j646
552G395C375c438n751c55r943d503i75j139j57D175G1J88a2662H797B90e29r51
569a480H226H9d240G242J911d153J110A250a874l149m16E66c339n578a715B567
586C244c163C127e363a451D307H93J2799i870b212D729a3952j90G83J0553L034
601A4370J158j027d242n708m952K448N693B039O593k261P04d025J419r941b806
617c512p59a788G293B806O298l177d999A258M181K564e338E772b648k411D63K131
633B594N366B102a509n731R54a980k796D151b18A981L106a843M93I02M259e488
650C235C04J032K711M97a2276c183I428N255F561f139E00J0056c102E518b543
666B308C94a8422B479M022a4498E51J1816a2298L029b049G443f247I341m411c147
682B0112a1613d441l862P92B357a609A413J1952c844O44D71e170F391C48h279
698A976d69l603D643a1767a752k482l051I12a862p85F617G33g698c667B481L048
714E529B697O924f137A713H43J0670b79j605o098Q87C882f204J998I771C405P906
730A1311E599J573L99h578b219B284a802j6191G933C154K456e274I27e836J509
745d327r22H880D122d945E128K590a566j535e0n843b298p32j151C965L59i864
762A3413L454C398e649A300a882Ia580E334K376o15J472b163j645d83o382D248
779G166N407D184Q35a0738a743k012j763a979g4k328g25p087C259k72J1060o647
795G400h880L384A24N274N210d069A0467B736N138a1111P05H56a763m351K215
810c899H65J2338c796m950A1349f935Q94K032N14k846a10j3144D784E99M542b760
827D890f296b842H153P247a3160C7J314J2955E085f442i74j4521e678I195g332
843G405a0801q84A476P338k252c908C836K294f684J232m24G32M869L996m18B609
860a0969D675g79j0506d919B574M249b902O60a078G067l526L411d106J869E008
876C174f806F769a0594D294d89k38A362a2172B066K066A125e008D422d188E830
892E05N356h266N65D416b323C129a0751E954e200C385e638D802d642D22d281j0709
908a4990F836e377J432J760o89o017C774O036O872q187a789C791a204B087K543
923D630C51c649a313A0806j057k681b026D704J952i61D381a3121B606L672m40
938E838g441H169c556E342j736a976K47k512J090E629B450P100D73e072A0402
954e402K363F847e099K394G23O415j758A946e426b289o252G668J959c043H733
970B515K815c665d61r46F142l002K014A587c617q266a381j844j38q452c408k483
986e891f06F356f901p247O630c555o162C538I0d284C522h374D281R068C592h530
1003a54C738h385E893K987e000B948K540a799B710b656a082r38n18K78C60K0451
1019B0811A0319j695g89m949
1023e738
##PAGE= T1=0.000494
##FIRST=     0,             0,               0,               0
##DATA TABLE= (T2++(R..R)), PROFILE
0@@@@@@@@@@@@@@@@aAaBbCcDdCeFgIa1A2a4A8a8B2b6B9c2C6d2D6e1F0f5G3h3I1
48a01A12a24A37a52A66a84B03b25B49b74C03c34C73d13D59e08E54e64C27L390
68C717K2204j2267a2988n030r166Q564a494j3314I797J1938F639K400a3449A229
83a4693f296k688A1158e925b315o760n380a694j0362l610e662D689k053d889k161
98g050b303A792e746a204H476a714H08c867j450J838a151A1092J3025A1612p00
113A0912H70a786q204D269Q364A60O720j100g589j1394P996c396G047d774A970
129G650M298C453c271j3587c369m052a480G115K0996A58a919q165j923N146m700
144a1561A8968D000j172L678k342f159l298A196a241C227P695a964C551K365a7149
160a2705b83F04c685A090J0678A736K436h61A2803B63N84J6069C332i92F420a3165
177F609Q411D720L402a54j3540c540N76q514G512k950K622B297O777a2847L504
192i343L981K455A0042n38f339G871c578N24B779h238A722a3258C248A97i989
208E173L699K567m073a8562C435I56J0016B7a462q336C100d527j244en634m123
224i762H25N949N869E51K891d490B822P590a1562e398C442L313a32j0505C315
240i933c820H84d902A806P802O205B770i87G170b453p741d633E652c336i94o73
256a667p915c761M68A1068a2257F138a2490G11M441b417F761A344M596K800a11
272a5661f535A918m14L360J0940c500l001J58E63a3859L393k213e5k378b99l566
288c865D93a8972N017B663K446N364k093m114i980H911C334h724G49h708M180
303d528G834e5A099B09b468k954O0l12b370O26l345b239k500A1524b012A5622
320e150A79c138G634a754D441a70A0651f501J905j010o3b016A666J417g126E198
337C628J682g654m116h46E238J0382h893E430P55J66c676G653i304B678K621b395
354F620b395D126M763a641r287B910a3029O204l10b128A796R343J0125F530N670
369A2200f210k647m459d6E966h33H735j710c536F857a8212f331K750C251J145
384D396M034O97c938j129o6K540j5213d404F740J0075o160k589A582c573a132
400b226k684o517C200g262A390J277P945m766g096p057n329L726A5353D6N077
415E123i527G235B856d269l21l85l079E023j191p4J1151d477l814L926k810A768
432A119Q778a350j0726F288d24p75c3o602I76a4334O655J460b755G393K878A771
449A40h27m048a391B449a621H93J7632A418K965a213p687K525B620Q14j168R253
465A1519A814J0025a2033p374C131e020D420A168O499d547r326c793B48N917d96
481e91A1218c05o699J275K786f20C565N098a944C783j709Q102E06h212B265J827
497D092f710N50j905f41l444I12Q621h391B225d349G609c799r578L649B490F61
514g224B0018E858b116R8l803d92j6583a472D370J5410m137B039k14f490G44h549
531i56G415C598J113J850a193M21m556j0037D306a3613N275k79G426d503g98n301
547f099J306G20a5337A812n6N206h257F198b124m456b117j3812M958B068O118
562H186l362J972E27b921n604i3B680b633j847G471l635d179J082k56a37A2412
579C046L381a5163C318K948j185N061B394M820b692p151k243K666C114L71J0678
594A4163b57A2958b616n078o56L404b292n67C116Q94J348e95A395a4207f462D961
611F93J966K733J343k947c843e78q959K985J759E72P274l452k117M272a1157l897
627a5054A695H23a898n59a57F451h169j1C627K74j527a1785N349j114d90q277
643h767D071A412M614h304G5L295e955l944c499J242d42r143C147G76J930g84
660A730e978l138L688F366e112K33n078D492d953E07g182b333l830C527a5517
676C171K122b1B437A135c53q040A331a047c78j450A777b011l342b324A0117a871
693g33l72D065c085j725j862f22m138n372b02A1622b209K26l763H55b502f03p110
710g713C170O752C352L381B361M937f253j858A312a7613a580A0725h059D546a128
726h974B378a2540M333c280A1010D051K899j268f39q950D452P09e611A756c416
742I350g370C05M655k372h613D885b959F98N798a281A1759b511j151G59b355m504
758f859H9L513b213j7673g421c611b24m688g91p228a018n679D764c236o297B144
775e049I356K820g069P10b011j2848I619l629a389j6533b72A821c476E808N338
790A1146A521a829D37N848a177A209c137l051K862j0320E676a1042G273c89l699
805d088G330Q76k515K63h539a627q702O44A0945K38D496j981C96h741F464k54
821F210N333E445k523J36L772a9586a71l656a94G145C245f619a439j7408L639
836a5208F298j00d118A1335C229e171B262c677D889f304K225m613A4759e384D908
852C979j773N287c405F707c374Q2g68A2945A450J1175q86l790B767K199c721j548
868e269F489a774n955c861A755J0736D814i897o709a819m271F554l232j045L97
883B674n89K581J449e846J048f44l811D245M503a2147A942P118L660C748f434
899a1040J668D77N988J0335A918J521d539A1646a0822d648b320e92A34N98e0o679
915f729J239a934D42K839d375E162c674J45n23Q26p91D039J355h559H17N212a405
933D359e926J572A412i941L425D493a0492H137a6863N439i2j897C960e1o304F256
950A85a0872A1859k677D440K923c91j061b95D456J614k035L172i179A2021E27
966I68f354H054e438A0509i075G503l193a1691c409A0141B731i775A174c482A782
982f838H321I97R36b496q107B733K473o06a63j289A166L697A914d605l30F321
999d162j885m427D195L559j824A27f506K578l683G1N248J559p16a759A067a2572
1016B124a0132A921a7549a52p880A862P18
1023B580
##PAGE= T1=0.000494
##FIRST=     0,             0,               0,               0
##DATA TABLE= (T2++(I..I)), PROFILE
0@@@@@@@@@@@@@aBbBbBcDeFgGhA1a5A4a6B0b1B5b9C3c5D1d6E1e5F2f9G5h2I1a01
46A09a20A32a43A57a72A90b08B29b53B80c13C50c96D52e21F13g36I11a177A640
67b623F787c68l2689J5643j131b635B3536p420a803A9638f620b666j4876J216
81a6326B00e543b029B609R117a0700d606K074j937G545J132B657J6101B606b291
97b871H860d526A7009q263f573A835f329m16F49J0356f61E068a0479A0664a901
113h844j361A483a661B002l25H33b92j305o912p849O524b445I088r62L92d283
130a3043e087j3171h078G319j019J258b544m909l778p365L280a721F923J660R95
145I578M507C445D67a3799K225a470B627b202B009f612C078c729q140b897m295
160g192B1691E410B172L645A0a136D876L856k565J022i619c815J458A0241C945
176B396j194N047g464D736b0396i755a035A271J5369p846i615G40g353l573C16
192a09m413G638j506h772a342j035F969a881l13E537l33K53g69A554f131B703
209f989J939A231K173R43R42P742g838D29J677C26i88q960a446G6e578D739M156
226H895m240i855k162d229A272R42J872L54d151E393L646N183a3127p44D295f914
243i293H78c350gk455I191M20i698r6J449g78n625I474C766P567l583a552n835
260g387b169A831P853l027M334M161n769e937K120J138j0325e176a004I672l655
275F017k416g263Q59j984d52j9604G485L09j346P698a680n821B211f430N90K165
291c675E727J192k282A620J447a477C787a1938H89d601j627G540h752c122D982
307C940m71b985j2940c03B470J7119C941h196H40J908L983k169b545p739I880
323G942C121D16h34p684r315F016i359C917A590J2428E014M006d013J289A84c884
340b766F198A4J033K919h19p306i52p509m945E543d968d26C88M852h721e45J78
357c67n839J535a630p244K887A406Q986P066K044E016g631A489b509B461M0b651
374B2637F683a2362E482e375K607E715J890J1028l890H31J0491B962B78f946B808
390H19b513a252G197P377a1700e61j2049L112D931A359b774D417R923m520h246
406D557K248a398B963F32J600F46J387D33J018B8c376o591b468p12q927J986A696
424C600a198m546A514O760m072f304J680P87A2805m482C348b19k333E627c05n000
440e305f63j818E868O851B706d112A920d357A064h395E868E85e89G510L611d603
457a3538j16E459B005j12J0354n554g407B362K056f591m050M166C371K027r86
472D412e313C444J0323a0974D164J819B465L858d07C775b138j411m477C584O819
487A0403o44b647B821N003L763C633a1100G664Q729d377J424r91DJ1375C222O098
503I320h10q275B917J398a0161c192A940H50P165P976o155b585j875j999j1406
518a7865E013O40d533B061r33J0450C806n03h863K469K015A2904E855a59F575
534e903a458j641j04r843E051B081p31b061A7006c194J575r376L595k952D101
550D904f69C391J02L830d721E143b823F948c177D622J376J743a4727H476C229
566b832G908a4445e063B676a705H326h902a253L66j746l659k861E495a1463A140
582B899J7160I100A869h863N25b616l435E799N116k559M95R49A214M62a2119H92
599g008A1848K344B260J3301p389l592a3379c290m092B019c762F993D11P530i015
615h641b268A4132B382G8h830I12e419H58M033i327n959H627c01l150a23r591
631i714d404a115F396a272A822J2155G42e106E1K97d028d52n830K608A492e330
648G603M5a082m956M54B851K146h244b843D238C49d525C411J0381a971j827A941
665f144A886e630A4139b425A2552C600P309m408j894e138A322O537c844A0609
680a384G090E20b340q134M121j06K063o045J622C241K314g623a221k936o85d21
697D60f369c58G792a623A437O832a4765C058b652o341A451L794L58p58d15p04
713a119j719A0225A220b1386E515J196L462O002C945a157q86A1281f929c242m063
728g305F880C106Q85O431a5774f7l913k354a286D481a020k930F403P216D582g59
745A314b128D037a876G530k049B311a720F098b474G006j545i802a00m040H936
761F23a546B240b661g05I53b255C258g36I939c477L81m422C639N798b405k386
777d791B261A089A51M225P447a749n692E869c710p001E791e979J781B176a466
793a4350a64j0721d158n746C724e845J775l719A1277L50C677e009a457d31F998
809b143A9493m152m331C852c042A714N91o55b945D752b069N22l982G735i181d352
826e404A559L592j606M723D42i341K675l028r06G601K224E30E5d712e95q226D174
844h871B350i15C359i227C969g658e96D697b0767a086j0435A9827B168R720c948
860c19B74J1929g35q142M035R61D89a2274K697b061E105q51h939C056f213j416
876g629B451f765F88e3A0443C784b013o49h61a33k408C643a8035d825E544N292
892A0836a4639j168f369k013c651m441c248n389k703b381j3528A305J240J660
906D205j535h232F800a957R48I57i493Q69l10D700Q076d95B953a0532i92L82j1511
923a2121f42A5586o194N538D140N357B513N169e063a189k050l312b450r57A4731
939e16q52O22E879i93j144A477a0035D669B021L571a1843A1865m091b236J61R29
955a146H416r05d143B918a0826A3443D816a5979e597k579B205d190G974e583D78
971a909G365b584c8j07D014j035A187a348B340P433b6E506J434q1c891E540R45
988F485L574c871I885L495F140b008D761I62L001P141f601B935a21o465A5988
1004h848A0275a6858E353A677a540l673F94a1527B012c320l201B532a1013A1511
1019F061h31A5023c087m910
1023g997
##PAGE= T1=0.000513
##FIRST=     0,             0,               0,               0
##DATA TABLE= (T2++(R..R)), PROFILE
0@@@@@@@@@@@@@@@@@A@AaAaBbAaBcCeEgGgGiA1a2A4a7A7b0B4b7B9c2C6d1D5e0
51E6f3G2g8H8i7A08a22A37a54A75b00B31b74C30d10E12L286J166n09a6057n870
72b1927i680k048F812J1177E125O813Q99b1323R374M38k270F046J6062p423k923
87A1762K112f590j4774g473I613e762A0321P054L921g08j3820N656q072A1595
102i394D60O494E73h533o172d023E986N37K583j658k550c725o624n53a248A1189
119D938d030j240A6649f410p921N656A175J4355K341A675J5847E082a4681a614
134a1469J821d569A7302G991K546b11n544j001o842a359D104J0724A44R734h178
150a1165o245d881J471A0750K042G28J0987b08j1742o07j976B461J1513I89d199
166A1095a1827b957C214F75Q519A721d14k049D687a4649D202n27K020a2969C794
182g776K59E652b859j515A9109b585l034k830D306a986l29A2606C890K92N753
197I935g486C385K386i765b098B903J3363i62A8379C365M562R06a2139J159R41
212a0039B844L78L252A15L528F03e252o056i6E272j209r1J616J679F42K0981f642
230a023F846a0438L375A451N143j074c520k962p364H443e213A1441a2614A073
245c616C405J497A662c14j625m359n524N420C733a384D612j345R541F348A726
261b56q359K415C094g905A771Q043k578l366A417a903R25k917J60C070K645L803
277I518c908a372j2443F49h960a531n84H832a780I990i270k127d461B849I30g997
294B965O523A556d348I38g762A0325m145g901A2136l168J567D726g575D727e130
310H815A888p34e087j116C259b81l170c16C661J080h456B476O915C516b446A81
327A880N770c538a47E406k219L351j860A406c176A228N613i842C315K788c223
343D133i044D371A1c020l655i86C18f25A0416c794j338A0741a335D200g240F475
360G049e263A078E7J1815C951Q881b170Q82m915A339a0620L286d53A708J1795
375A3503f796e0A024L481h986A911a829P44E675R497e5j13j4218d689o819b647
392E473B602d783a903c88o500a031A19K893b433m164F192J4893C384F19a853o270
408h123b493o760L065A1209B289H68a90l650a586m99c63q275r73C913c548A1127
425f11A3647c638j0192B849c191k180A560i289L162D731B42J0436K66l305B89
441C156i513B149O027J0771D699J43a0706E393B170j80a2474F90K202N261h516
457I977J0046B796f563E632f875b540F414l121a89j677D339P733e268H628H33
473H605K226C867D69d947C82L950j457C54P583c817I17O409B758c156e82A4043
490e488b143j546k474b238j317N89G144B314b321r02o58D092c863D605b710I26
507H632K192f675H359k905f387C089A9J079d59q909L169m969L900A0475m970B267
524d143F645d048D27g855j107a801h73B609J7982r747B514g132L040G28i276A2263
541C82J1991k778l186K364l238B033h401E930j444R978H90a269n95q491C04d567
558H26c489a200A3903A392k33M713a6117i22H602C010H27L352c056o91a673C697
575a889D735k355i159k169c307j0038g1G609i767H038j971J571a4358C54N24f215
592D870M118N245A16L430b412j3568N990G98J0124j822L227E777d454l606D94
608A2267a2598A5078C109K262N835g673J984D235d273A589J152b463H526L73A770
624h62j8098g276L482d09o725D390a094J9E260a1294c285c01C99N940K369EP138
641G143c815l995G208l309J885A817f266A296M254B059L211M23a92j2485b571
657A79e018A855K85L178A761K492K314F20a0940g43b92F288b699O33G824K414
673A0238D148i971q05a587m552J583A0797D815p00h594B912b699a071A15e109
689h609G844a500A965b528n592L817A0269f554C541H25J660M022r00A307f259
705b73j4979K740A170a709B741J344N726h163J145B360a0951b993A329M643A677
721C154b801m667A174f823j240D390c638i54j1438c647e56A295L280J3663a41
737C165K680A301L860P91j641g652I14B17a958k228A0326d456h0G126l402L562
753G286l444J4907a905a91A184J683e536o016E529d592D081j078Q51a2399J963
768a0436m73A170O578b10C624f250D72L859d960B678K595G83d140F856a573A2738
785g009f58H61J2504B52J3539h333C574J298a1088D991a273I569e377C024a5955
801f044I101e535F185h695b00G385a0470b030j2423d610G780a0621A0162l019
815G143i39r752d393N54A0625m063A843b547E104g844K554H05k35K27d424H523
832A470L860a4486c67A70K048h014A758J2687a0362D038I01L982a9645i549n061
847a4610A4529B337h740B979g165H346a1853c876A0090B398M322D89N286e35l89
862i24r1j3348g044D123e811F909B533c481A39N856Q287c943I530f715A183J091
878B274e954m247d696D340p02K16d600j917k087d280k636E56f217E038J123R55
894G116l528d655q038G54f824B018b416D757A167i921C93P22d335J494CL895i87
912c689F70b128E201f977m323i68A318Q3N288Q49e926B530H69c900j673I3M243
929D336L549h898a632A1825C357c472g13D990J472c757k525c113l81Q42I861a1175
946a1080L164I847h20j1436c979a46k101G089M79I22c31E06N004g292A6980A195
963C790a0683q75A998O604d997K309f20D285A898p58E31a1477n336a979G619j959
979E660J093h88A977j38b416C766i661E532j235c190G698K030b30p913a107G435
996f799A778e230i70j2814A32K350D45f403j050B583e696G323a0148K599B072
1012E971C70P57O843e76p28e41C330J025d808C537f103
##PAGE= T1=0.000513
##FIRST=     0,             0,               0,               0
##DATA TABLE= (T2++(I..I)), PROFILE
0@@@@@@@@@@@@@A@BbCbBdDeEfHhIa0A1a2A5a7A7b1B2b6B8c0C3c6D2d5D9e5F0f6
47G2h0H7i4A05a15A27a40A57a75A98b24B57b97C50d22E22f71I12a367B506a0453
69a4961Q37n377c876G447P232L891B416e172H927a6944j4739a1443C099q3O334
84I350Q24m469k684i488j7194E82J9852b644C239a320D443a4505N500L158a531
100A0808K150C758o00J710a488q105i58G492N305A384K575b395o333O48c084j874
116d958A7419n021D291a1168m898j829f565L041F653M716E486J734e533n529q251
131a9313e478L1F702R024E734Q336c633l865l32p9F245j202J0469E199M286d996
148i618b189l345A188J8108q74c976p682j330l230e172Q72E264J2160G825g177
164A619P794a7081N495F195b829A3107m410l381j736g339B699e642F968c112h04
180G765a991m862a024D170K931j577j788c089R21E35O824b649F189a961c49E737
197i446a378q259a227l853I887C123M273h67C782c316G370c910b11B127k47R87
213B867M475B83a2433m368c169q051A286i469I502N806p352j695a667j11o559
228h337o407I07J185J505M725A621f804a30j2527b912K10A2325e085A6088a779
244I13J0321k093L611b453n590B744J2273h560C456J545P651P802D097a7215G63
260e693j3986O659F558M077l123A239h213o765C400M547c840A1475E185j407K724
275F502b492h67j757n301c73F906J2747A228M397M703h54n185m518o9A2207B073
292C602b093h47A221c374j405J375H937a968p787K900E680h400E641L951b164
308b67q0r564H936d931N67A7090m590c054H080c06j3760A0360B086i052a411l156
324d567J42P45B116c466k128I705D715j361N157k494g710b291Pn662b937A4266
341H945d48n242A0522C675b860A59e464j623m76L058m504d013J636m749n316A041
358d093F06L317F81J4793E602h130J98q788a361j3228B857O923k420P672L853
373A8885q993g657n216m803G478c178A8497p621k595C607e433r371P321a376A827
389g433B249K470M471l928h716n927J680F939e984B098e038b442I424K236e8j2604
405a2662a667B034aq250k824L888C784R225e489D372A213d684L96D700N063k322
421G441h43E283a0323M814D501I5J1901h69m844a044B215O656a2837c670A2790
437D853i225l008l648P778E271J142B805K493L950B458M25A261a1799C978K696
452F674N243J7366h09G162a9147M827c12I723a0417B634L439a691m317a807n186
467f993L436B86J685J1170n445A714K150R02a7651d039B096a039l967J489n161
482h678M118m974k265c995F798f479E292c298J318L17n397C849a270j1655B289
498A3064b983E920A034K483M332j282A220c648h96n788c026J178p707A126J179
513B305N050C504a711j1732C391K556N248c009A0894l299i971D28L986a1437c615
529e292F010N039K74a3940A567f499p90E086h608a122C748q06a815D410c109j0745
545a3854j834D333M656k738p24O600A417b143A377a3358A1175l074a1429A2775
560D743h95F46e916J450A0664B430d380C517d45A898a1220j993b352B539A214
576A204J978e541k398b705B593b577a178D386J48a4837K445B850a578G048a76
592A4257i690F462f274l667b476q906B325l32J0729E519h846B641a2368r47c970
608D431J299d238H158D013b561o449J584I684D432b88G845l356L510c735I147
624e636H79M087h386E68K524L653a456q265e54j102B190M233k035p84c443m932
640h375C820e796n865c388D278B92J0048D440J6p37q30L139f2m803A133a58p850
657h008L288B755J459J1019f054b364A1938g31p245K361F067L945m476J803B684
673a6107f522j4665a0376A1374c459G736j185B103h118j451c004A814c478a12
688g70H859A047d814p624j363f69F92O3f139E506M970d168D391k74j406a622A185
706F618b241B416O607m52B368b239H31d858E778d09m890p05h13o128A664N743
722G407k541A63c147m446K757E532C22N11e363a981D610d963E521m41g014I36
739i736C526b951E858a4A975a795r533C012N31N134k007a430A28a225j3945g336
756a635l392O29A5154C990g558H138k767a652m900K440k545p684a012j927K98
771b641F538e964C273a1037A2957b082k974J038J159l914j094b828q438Q90m229
786a4605E66J0145e557J306D369i005b909m368A469J689g196A254L887f889C132
802f289F677h59A501E81O742g203H454K199f94a56G758A957f99C671L036l221
818C486b232H44N595b419b81E338J531f436a016F37c675C53P629d476J878r68
834c566L45B365b508l053A0043A265Q570i440G742B497K341I10J0400M714a4270
850A86a2342K515d663G05d45E952e080a015o540J335c53q055c09n36j634k263
866d742n072A2985e568P33E588k59g337J312F042i132c385E2a206F875L948E363
883C370a515n863J089b072A2417d208A1457b875j5006D811c512L57D843A551c872
899F950C075c989k046b175I250b502H613P290A050J2900I57b126k323j0222f788
915c729C98K869K549I82b214A44g715A129b768E136K843K421A177O860c827R32
931b895m27C116h512a766A912b272G200d217C045N916D156F52J173M41i86k976
947c962P49E295N579d462B447K885i020l232b547D098O732K039b783r913b508
963C415a6361Q020c400C556J0512B394a816e91m838F18a7o002G390b330f21k945
979c566p774c956k03b048F587A704m49i893C699J559d990G714f113N50C352c281
996g641R92l62d2j2339a723D584l31L338c858E286C55J113K351d991p209L029
1012i171c987k106j446a907A93L057Q026A796b076D899h807
##PAGE= T1=0.000532
##FIRST=     0,             0,               0,               0
##DATA TABLE= (T2++(R..R)), PROFILE
0@@@@@@@@@@@@@@@@@aBbBcBcCcEeGhIa0A2a2A5a8B0b3B5b9C2c7D1d6E2e7F3f8
48G8h6I6a07A16a31A45a59A75a96B18b42B73c08C53d07D80e85G63a187G701l235
69D466K2137A2634a1395d530n631j601A0407n009g075B0931C904A908e981p629
83a3610b983a408j4348C732Q096b420I58i31L8q643c623j72H776l045A444a0651
100h877A9000F696N067a0676c099E150d147j259J623A282f761B955a873Q53D111
116b420r26q442a75G007f50l604C768F5a9958h501a284C322M877O263h744H254
133a3397J455K468c733D515L752L783l873a007r285j0757L804b100r31B0532H747
149D193n65g877j992C260m79N151L36C896L471a1689a326o848m659F634e807d7
166E985k011C56g209c246D285M003J718h8B855d64l601D067M595a560D179k46
182C933e413o741d819o839B315J3208A491J0839I2a1001l359a527p766F440O053
197A2493C365J30P374C358i205o136c159I179J604L016n661d09j463A908a0334
213b0174C944j113a1562l70C511J432O10J948A469a0623A976a6309b194F579J2753
228A9332i949d011A809g634e93F31f2A890J935c254B83i668E264k24c548n32N57
245c523j677D702O066n294i548E423a97E037a8306H25c889B732Q271D397Q460
260A2857C652q08f795a218j1843K608O85J609F077J0968a92G87f717K07b767A940
277fH096L870D247m43a1343k726e328N18I584J953h19A0000m244i141j1044E398
294G043B734a762H202A670Q42J933i845D738A777c359k709D838J286I10J9716
309B0626a0159c381j546G38K754a3425B385M484c750A679N77b876j0105N159C745
325A517J664d895A047M689a9812i433H49J22P622c524G753M426c08A0144D85L790
341D275A859q69b121j689G903n59N148a234A623d523I81a2001M259E680f479A986
358A3551N639d345A692o97f512n565c166A4927n557K95c895l504j5093a0275J080
373i195L83h80E287k167J0284E503a769n269a994D155A343J261G1J977H19j12
389G07g923B36g207C821h401A4102k1F239j873D04a0999d569C741a1883F07M318
405D925P792l271k227g078E576a524C494a065C947K60j960Q753D37g301H193g689
422a057o056k396C231J0526d556A975L001M22e733A464b383m297l561C863a0270
438h192K214a587k649D691f972A270d701J79B468M539K855a322C767O61d528r457
454a3985C455b650A8473a124k154k181j520D25P769Q78L407D060N024h242B051
470B148f922A948Q589B308J303R02O26b870I76K738C39P646f39j1210F968A255
487c589Q92D32O092b900J22A793b2B981a540k343A3618C612b139l877D719F05
504a4668C764K333b932i50o61r960l039N392J466H583L943j253e561D252f651
520a3405e249I449q71b57A1608A386J1105g582A4374e023l201l691e852D703J3415
535A8118E266b507j554j017A441f736D161A468L153A411J5577E641O748i537a411
551a060A944J0288a860A0238B083Q018b487B478G97M052n45A563K363d482E353
567D896O75b796D615e649J584J837A3310E388J1988N09F886j744F05a7220g902
583f770F260n59j829Q476c846p466d711n254C214A5O957d583A1750f552G034a510
600e320n016c14l95G216N577M275G047d692C47b820E152K984b095B295J2176C828
617b362D683B222L297k171a0567A2513B414H43M768D77J241O364a2407A3099E468
633A9048E298g252a114D9P852d628j0948C343K71L42c291A840P359Q03l265a0651
650A585a7378H66K664N641j410a387C962A899b897H396i410i15A0583L605o861
665G327c037M34m566n339F031r30a517B895J809c533A807C3a351E394R12h463
682c081E302a929I931C201b534a252r218l707I288A356J4015o173k330c939F365
698e595A244b267E48J146g088A2701C806e94n575P86a105e2A331f856I70O313
714G283c165C004A284c244i45A2623e254C649O747B459G81c795D150K995g111
730f781L15F449g347e92m729A055e60k160n554A977K144l12j110M439f012K126
746c886n126J566D441b224j42k9G616B84P075N052d299p291D129d294B748q4K718
763E382E19N187L720b963I651D044A865P415e12r092A0250m319a711b40A2522
779A1459e43A854a0171a016D573f101j477G962d037D904A831b503A638d667A037
795A4461A400M458f068o634O159o294C351c554D853c298L6a329A122a2j2915d779
812A74N493d622A6054e520A280a856l279r29i05C582q77L432j526a1433e450m04
828e854K576A09b501D438K692B982J203A639a0471p40C520a377B086K635A271
844D903A499E83c126C92O852a109c04l917p597C168L134a8D331a0450b329k055
860d384J902F51a239m09A101a518n403K83d04o164k597C633g139C709q01o21L298
877E585a3087d929j686D336L378A382J0459J464l514c778k767C067i838a769m190
892e959B890i29p217G60i520D471q43b802B630K615i253d16E505I87J842P676
908A0505k847k951L174A482N13d499a450l129r58a342A027K707j733P486O1B50
925C299j162i304B730a864l373A2512b488F270k603J096D80L446f548C695j561
940B134a59m663C887a1044N390C654b751o321k215c143a488E680L697C790j364
955B426a417l213r052E043E14L260J513A54M952c722G826a002c70m266I655j151
971H504f821f35j4739e85j20j6192F90f910r68a849j69E355j938j575f533E159
988G30a015l792j321j1256F01a147o693a254I646b831o097G590b16j305N60A770
1005a0323B922K860d657l227b794Q72D033q97N005I35c420j246l823B278g913
1021A120M572a311
##PAGE= T1=0.000532
##FIRST=     0,             0,               0,               0
##DATA TABLE= (T2++(I..I)), PROFILE
0@@@@@@@@@@@@a%Aa@@aAbAaAbA@AcCeDfFhGiA2a3A4a7B0b1B3b8C0c4C8d3D6e1
51E7f2G0g6H4i2A01a10A20a31A42a55A68a79A82a62B8K868K986c511j6669d180
73g559r420A1450N108l407B755M776a2461j080b836p207M104E230M671j441N389
88A3849A126a1052b324A793f645k114A4187E759a3775H634e769I854f476E769
103D992l75b322m626A1d013c50m835O35A0732A505a1115A284K17m92K084P209
119A0302A871d494k394F125a7519h82F462L9J2744n498C643A263c434n917h94
135F01N108J4086I393D543a7178c599l438j388B08M910d4G838a2559c797a547
151h211A196e2B2748I523m553g150p505B950b703B523r82P761L696n056K248c94
168D091h41E941c192a440b27B888A07L279a2819A2115l022m160g175M50r096c555
185a491E081J3447G861j863a1468n770d236H491e13F640Q84M54c639k661l835
200a0135j06D854a105j743A0262E079A497M87q88h776i33l948L18E669k794O98
216C573d768N03B44b907h32j983d19D611E5J3910F488i234D834j153a0487F078
233A938d979C556B80L149a5431N388j754M550r92c626p270C003J048F2a2380C706
250D408b834A490N21h922F742n9a358I25g462g36p789L336j3126d179A3918n498
266H420m189k095e949l592i31j0703e043R08F455P55N936b520m19C78a2194C358
283F662J1486a683A1539h7B710a2329b950B818a5466a7l126O98A193d277B09K488
299B697L637k200g966D287b463j983m207K364l372C223b558A873d111J836h48
315C444b098I736I85b520k193n400c913gI452h114b281C430R9d752F974i87n585
332f572K235A559a042B432a461E323a6061O640L426K394C294Q8a527n59D153e517
349c613Q41l145f41A3687E51g71I371l055d218A496f398b456i09E48M717M211
365I476O36A977d763j3757Q436A249C38M570R202D31P379c196l339l604J783q212
381a6568A532b054G381A861P173a656p478c525n24l225m50D675M480l725r19f461
398H638a3089O481F632d009C113D53J852Q114j951a185j333B689f930B684M227
413F911a909R47j813k981J777q873L301c203a47H745o22a056j0045A0807C750
429i62M71j489j803B355e500r82j880A50P818I9N097e571j060a153C652c022B955
447a3748e565B710C11K771c944k464H461N193e486B717a3948l045B292e371G006
463C974i658I69A03a8888B68g148l600b05n498E42g971e18F214e449J771A935
480B916A445d71l979c5l327A56e864D740n95c743A3417b287j944E943B131h981
497G100j227e720j3422C92d17j323A223M748i447b161A822g191C227J143N81a695
514I240b584l355C362r44a416k507B271R393a386L87I015I67a1008F684A754b215
531H090D34a828D421r04L703a231l67j442D659j045g092A2175D218k22e116B346
548c091C507d774I036l282c26k292I81c144k865c004n898B778O327A837d709A1357
565E313d767G93e337C130i1l62o865C705j066J1050C504c652A756a755m874K83
581f346m309I643B662K266K01d923l934l305j185e820q47A2331k508C925J169
596E094g397n60j361G865M05m089A641f304C067j063f333p883O742A767O586h01
613E083B56i229Q32c695a201L72E764A760L937A097a986A029J675P44j08a879
630B329b230q11H240l945k038i575k353F776b71I985A374b158E645a226o618o580
646a4424A0521e636b02F053e204A3023k677k577ld309A4640d793b224A4566g95
662c76o573f53m933J908g48G966e110G75f804D921A412J930C71g416K300A197
679a0472E073G47c730A818g490c089j1200f25D471f443A2773a614c14j715j033
694c062q089g30b53G13b657n787F147a179j105P38j0225B349Q32F60J2870o657
710F873k84a293B324f247b390H662b857E526c463A1628m099K003Q75H81b370D289
727b396m823c030j818J616m381F176N19k752I80a4026j156b349p374G952M01l397
743D956a311F705d824C523A054a0834F203L119q18a16A1923d277B04K251B91O376
759F667p28j904J00A992M676F1R065l286L13a609j803f1A185O305p57b517C451
777A07a0433B744b877p045D427N005b694A0532F41f968b748p40I934k161a6647
793f409D73a712r061C72e628F506A880f918C016i158c126A2402l113D480a0949
809d505C76R483B521h122a625A98g597A0642a879C088P231j845k870A21R594a508
826a867n911L163a634A0103e589G298k362L562f618e58A1932C347a0696A768J648
841C416e607a92j1576L350q604A0116d248c18B15N75f465J045k799C2N841K263
857H136A121J2220C192h527F253A061c875A021P817i913G346e698a453p16B815
873B903J1173n934i672a809l200h96I93f026H476A996b66n162r71J331D415D7
890C574J2294o215B949e603C45a0823d351M26C285L725d706b021j600m600k881
905a1102L622G576L583c311D429A006c70m886o126A5270E929J953B704d372j827
920f199G398B983J36O478I02M412k40R297A554K453a1582L958k057j031A038K322
936C360M759a294B056d274D232P23J428a2219b886l194K120e17A411o37N008b518
953B414j017a4049A334Q752e35m324A452b145C677O710h576j039a807h86o062
968f948b636J0F26N08C41d707F705F2c82B465c684A395M276r36f06A6771c370
986E545k000c99j6042F074f86j228A5406C719b793p860A3914F929d293e72A1631
1002e126N65K079H09K107L868f56k010b50h5H587i037E589g658K786b199p701
1018i900B328D81b98A885e087
##PAGE= T1=0.000551
##FIRST=     0,             0,               0,               0
##DATA TABLE= (T2++(R..R)), PROFILE
0@@@@@@@@@@@@@@@@aA@AbCcCcDcFgGfHa1A1a1A3a4A5a8A9b0B3b4B6c0C2c5D0d3
49D7e4E9f6G4h3I2a04A17a32A52a79B08b48C01c73D79f43I26a903A1005a2533
71c2015c762k269D784J6347E898P328M094a2783r208M494L718A7320a296A3808
86A097O977a8166e259F267h773k502A3769L316e0n880l320Ko433a244A3823G36
103B614M970h44m191j0181G69a621A7544H022l618a7908g952j1484a685D127j757
118B370J0218n604C158a1189o918L078I379k437K023Q177D661f016k258L588p972
133a2658M197A0004M248P422D292a4067N557k255J311B442M502L191j128i642
148G05i960o162d529l118A6392j377B636K920a4026j705A1489d212A1105J693
162A2798B283K637d728M83G213c578o131C239g120K299E731k00a6091E6Q5a0275
179D978O639i259c093c10D227g843C058i154A60P845C562F24f351F407h58m998
195e856I172i513c705j2161e257d06l216J58F444J3982A0044C279G4d430O69j394
211e155Q00F993A727L264P176a118F137c483m46l882b676G927C17K06J5532g328
228f993K423E71e38l617G175i140A3635c89r819J338F195a186B470d846B630p78
244A852a3785a701j2547C272l79J1605e961G705e460l127G151P3j902r23M040
259H439h045l167b510B952d38A5919F961A224f966a274j4456K195f293K542A2642
275A4460C63Q910D398b94o776B579d968H358C936N382C540l13a476p924B681c018
292I42Q314D455K364e326K055C854f779p6A381d547p398a141D012d816C567J267
308D834c16o546c106I00J090K481j485J4124b031j447G14e456r844f516H536a165
325a461A0420d262b19j2648a564dB125R74c872C779a928m642H072e854m264b808
342E786e061q817A814m76N663a396j110a230A5428a2219b719H461A271j19e121
358A833a4727a763F986B685N17I73a566f37j342p841J217m775A0148e234B506
374G049K48g01k267N65L11A1190A658K548f837E623a582o655L424l30A3527d551
391A1698I70K374L932B785c778j2145E296i341L624G189K125m365J3d941H820
407a0085K014E414d724A6670K871a746j3l483m133k147d200A798c287C829R22
422D751c072j347C25P434A032L243b747D296M860b229c85F446b152A6369b561
438A4839p264A148Q23h971h48G3R093h500E472d131m820l524L941L294A1216A548
455I314K196A42K831g922A508a0837a937G399d877D961I83a4851d948C72Q99i25
472A4493b138Q23o682C11a2448a735A587O31L871e089o59o97b009l938K691B733
489c378j026D486P895c586B785k07d228A3305e276j304m425k064M600G209L350
504A0559K021E659J1269a0914b110M28q787I680d839A3667b371E808a137o263
518g400D1N305a0863C283J940c908H809A731g690B252N285A173a661B6218d76
534e754A243k2a0416b251D176f301F911O001j921e176j705c255k485A64L105O011
550I280l829j978K163B346Q72g176L449J583E446a987D158A633O43h367F422b691
567a1991I306D117J797a73J9E426a029j3321J952G141l442f18C810F15a4251C604
584A5830n936a146A58a0191A770b565C645P684J497d586F609a0880j046N549F252
600G855j181R127E905a99p889L368m30m573I635f569A0855m207L92h355j985A152
617a6980H1N386F14O883B020c311l629K907J727r344B434L607a881I97B88L19
633F07e210A0294d053I384D229g670H019d272b049j2664b719m80a324n218I5f74
650B139c773E66g034b944j776a649B335R45a365j623D13c511E23a631k057k2m036
667g746A060L928P640C975A591M059a149E751e860A335O61d737A2500k479A801
683B817c332P2l213B631f831a819N81A4481m532B362d875B866a1668P05A2354
699a751F858L424B53K310a824F37b313j2904b061p436L191F216E99a991O9k138
715d060A117d40r54a83I541B268a535l319A983c82B880B56Q252B48b098o827a047
733E562j817e628q867G500g475E96J8081D048o08b543J95i92n397n662C176J224
749D400J290j338J226k124j376d738E295M984b879C056e525H590l648f50G380
765A687a2302D855K012B272C84M806b191F992e759p101H98g162L129a525G722
781A8149f53F177k89a0662H529j400l513M352c969a878p641J751F674b111A3955
797B1118e096J325m355F938A044R763B133p36J524c80l426Q04D089c086F014R56
813F970a336o847j674A370a772o401A0409b202l753B967b632E973B893K734p98
828D829K119a005j071a50E39b48I198L691d539E314c484I731a6994Q101L554d96
845A346J554i966E738N739d932e4j3822f905F473d993C670f738c369a538L27E79
862i407h21A668K706a0744L336C855e453G804I61b700H61J5037e029A33a2007
878A470N823a734A504O091c405j672k757n54B004g263A0048K43n67B075e197m399
894i596k261l518b74F827C169f554G728H1a7754N105b007A68a617H374J2770A0236
911D47e254A393a3172F269b100F981M751b533B048C13K845a41A30f697l423C140
928C323a992I43h163c277m42F362A710L476j712b26m081Q44A1197a2561a436k014
944c450o429J133B409c626D161f75D274J32L356B019m82K77d223D759B357F42
961H308L131a531k584J463m074I11O64j48b551I930l209i574c166C383h565B241
978A328R9B95d708A1202h215I984g750c446G024J531g892N43k585n882A511M903
994F414B715b576N71A612K091A376L325b739H971f850c014C112J566A401c822
1010A1517E053F09f3B064M448j768c517o721B413L119k431c588F899
##PAGE= T1=0.000551
##FIRST=     0,             0,               0,               0
##DATA TABLE= (T2++(I..I)), PROFILE
0@@@@@@@@@@@@aA@AJ@@a%BbAbAbBbDbCeEdEgFgGiIiA1a3A5a5A8b0B3b4B7b8C3
54c5D0d4E0e8F5g4H7a02A21a51A92b72E12e768m600j7013C059J4325F625K2262
74B8887A2000c521m203k5287J0393e396a812A8163J173F134a2083C692a6131j59
88a6290F575P411b327A4381L012D343h832m71p709I98O010O540O961b623D438
104C067a2674K511C129e164E322P585g314K720p1n86H049N840l033l289i184c94
121a6739a676l354I238R042B851a1353E556b3502K778g509F107K273Q813g49p12
136a461j4693n992O055N768A849K5379j1257G253p09f083a796n247E145J152N824
151A2121M102E15O469e686j5730i024B818A60M803c269r977f071E379i986c428
167D015Q083D912c289l029b654F403h008A760b467A3571F766m57d568J828m233
182f973D159o06f23d1m31B818P044D184e92m016K45G99a3227B699a7094b477D578
200D959a192A0354D419J0138C03J239a0006M592K636b34D341L132e81G54R634
215A0388a4332M192D550e94A431K059J4107D649L239l898h240c982j138F978N395
230A2373b70A2626J266d78p351a598q048o83B607d477a35B469A022b978A0467
246e93A3576a3638B877f321K700A595N208A404R873c611F064p52a0874A346K538
261C884L252D88N186k462b52j1992k388e092b074p565E196K35O030l759a2596
277i48q877r34F643K089K817n83B76f925p46k763J724a347k650A1210b295n578
293g873C043J2151h365c184A712J5159G178j517K441a3045C612b858O28k769B961
309c664F333b582F780P608D84O940h180A1277i927B874p13M840c425B743d257
325b847j146A188B67K0322b66F530M802C568Q425e753q994N000A1327e69B572
341d828p34D609a2328B117J404d867J826D291f021K678e96A219J82g02D5e00j6915
358a7415G776n05B047J6759c139A203a3560A053g272D869K277j178L597b064j820
373c884C233a1287a816n781n44A3007B113M903B881J020M13g218e15B170a245
389B17J0161a262l376b246A904F45a3026N117j817A78Q588J772m520e995K019
404c976k722q319A160e37G602l382M085f494k866M468q093j015B482L449L035
419H966C409j690a285j2217i78D722b07E960c49o1j835b53l889F21J656L7g322
437F772b316m916R76h63C118P51r53N514b065l897n679N774q35i67I726j903d091
455B57b2439A3299a742r31F218P502b046I51d977j476B181d955H208l175h69E124
472h992A643h73l61n463g61n528F356h31r648c015a490A464P687g770H06L846
488D652h408m79M90H233c716A224a0583I380A707M323J637c824B222M2a001A6689
505a1855F775g339l406b054p694E968A238J06a138l928a63E010L326G13K075J135
521C923d524q884E676f989A75a33F503B490J969j644A96J584g977b238B399c330
538A307J3376m013D266K614i300a036D709f24C571A205M799P988k765e004a605
554h756D234c80A4873a0246B235M935J563b113l133I00J965b695E547b294C453
570e188D991M279C609g051a965f1F854h580K678E769p1g088a592C729L720j692
586E757g821a795A759J0619C680a34p25A3270a0636e076G630e520A3026B024J050
601C074L097d367j9406a293H000l111M650C223q82K90g831j208J387n831B0485
617e592F40P66b924H446a1536C182a047E970A843Q617a107B232f764a559j4460
632a6019B814r83Q488b076N06n064b75G841o62b402D548a791C850A405f927A025
649F41e324C38R12g707L194B874M352b293I716G10M837b68A007M710j112f832
666e124f13p151a986F79J1525f64D246c469I874A191d265H432c775a091o403j709
682i203L438A643c597a26D948J100a469l305f39p592g21j1856a661H328j332o46
698F350b132E94d600l913l362b859O40A347d111a785k34l562F021B19c659r47
714d606C38J1110b17q712E373K284k530m94g574l167A320g373G23O428b650E154
731B661c24A0709e133n856c034D374b25p386H90f648j428c373C428a375O52c31
748C474M937d46E698N472a107E83g583C996e910a587G333A600a847o06L88k965
764e030a112F866B238J449f778A353O291g402n050c232m954k676G212m77k422
779D313P057n210H82K229D22c102D946M70i96A982M65b761b98m72l260A1350C596
797d490N50D273B076J448c873G243f055D879J507J37K697l530A089D49a63A460
814f226m598M802A693J66F2a603G21a833j2476d588A1359a3830A353M988B053
830G90g963j156A946h357i13A3254l544C949a0718J984D499g82q687m835E921
846e16A2343a501C600f033G341c309J404A499a07I025G33J0047f51C250i048A105
863B841I88d031a693E772N288C213c84D372k172l18a1447C376P562B891D96N755
879F251M819I33a2874d266j2331B185f781l895H170l866P938a1500K189c818a477
895A971J1745D685K534B117c705j602a659j664j602F505Q014k840i229E4g737
911b674a003j0275a355o870G166a002n648E005J606B183J942P41c686O45F890
927I083g679K199J352k058J452E710N330l229K468b191E368a998d34n077b647
943a954d89D15b97n702B500d170a000D362I53b7j0072K970a933o935E802a664
960B812c802q049E45J945J047d472B237b91q184E043A645a0433C346h135H560
976F857J698j759F03b335l139I07f365G111a631G635b150j372H28b852j548D314
993d357n487A2391m391C32d012j207p966D972b809p51a031l682F547a1698C991
1009A3742a919r042j0393f493b924C48b79C059R037d259J8J829l637o048
1023a2097
##PAGE= T1=0.00057
##FIRST=     0,             0,               0,               0
##DATA TABLE= (T2++(R..R)), PROFILE
0@@@@@@@@@@@@@@@cCdCcEdFgFa0A1a1A4a7A8b0B4b7C1c6D0d3D9e5F1f6G5h1I0
45a00A10a22A32a46A61a76A94b14B36b60B89c24C64d13D71e47F48g84I84a301
66A880c252A4830J545D723J4199I270b357r206K004q182P222A5374D27J371J2565
81A4363D574h710n643K304D992B487d286A832O559N245B518J316b086C052g841
97a2276e94D782d98F960l50e617b221q162c105n822H161f349j57A2340k609a372
114A614K88Q796E144A851e153p49H098O117F997C482n41a1350P85B212c476l82
130c858A5367o544C658b535j6242h296a001o9B194Q835m270c204G228a2434d988
146a113j406A1485m143j393i070b409j8440c821A436L374k273R060h146a275E213
162a1434K968c882A3262A077M320E21a7020G515a627k377G413j645g622k933A391
178h302L025K441A6915H427E33a5678j139a024m935m118B1399B068K10J4697a5751
194A906b851n235A2152E156J2891H611Q031B16a3081N483l497b438G566j825J363
209G104l424c294C819c212j879K036A0308g823A812J879g847A7256c99F713j901
224D812B068L345B579a099B0500C264N517E95M768i861m298e860b349A45g439
240e954E8L657e23q597k520a783n235k222E373k196j201K799c563A988g614K410
256e204j580j907K340E881d763E428C77a1754D517d043j446K50A1299a948H933
272D976j973i521J570i54r26D358J2310p701D149g592A079a4879A5754a773J08
287a665E498Q94C077f678k452m87E722k420K968j806e272J954J653A9328r203
302A0125C527b798j4084H764f441A005h943K611C585b567k169Q31l754K200G04
318E872k215d169j352b211H64g270F1c448B985g376A1689j141C999J281a4135
334a6441P037L51E40a440A7515a1715C069c953k980K589h10o763C872K884e940
350d470p654c241A3076i75E992a2474E004l84m99K037e11l074I976i072d122D781
367E424M01P247E834d34k211k644K76E231j101O084N906A989K2281C004P362a370
384f385B096N882J083P398A506g834j031b024E425a7951A897N70m54a232D130
400h14A452h573l441j643M394B305f741H135l106M92c77E148a1512d525M2A5053
417a2832F516k570j438f674m749r86P94M579B0363e750O66h20j234l404C379N72
433C951i859A214J266a0685H963m472R097k237b985j432A109O021M923E182J13
448E295A906a478A6375o342b203j5392O876D601P345k610m528C01a1083b204e76
464h151@C338Q850n865b017l099l060O33G597a214I931d98A068a0130B577c186
481H76a27C850a2283f053I409D76c454F620D67c638j058k140K479C589c914G105
498B891c362D607a412l3m840H692B912J2538c849A684Q387C586N90d754k648B849
515D353L563J5843o655C227a353a42l17l493B150O806f19C836l7L316a120r829
531a0949M915b08n102b03j388A834a1585a768P24E15P703C158b984N29C572A642
548b584F529i296J991r220E46R09f798J249H513A577f301D124b431j3267i06m555
564e461D569J5986n188p057k727d11E72g079C252f270E29J1022i920i74F805f166
581b111n271A064a1827J42A261i53B0547r590P72A507i604k167a927F305B985
597B0709c328A923i149j221n07M313R70b303G207L258j202d630Q20k4254J3136
612a4928F666K856A385N993Q44l435J868d169n707I414c83A0294D931f415j522
627g937b486A283a2865A110M41a3108D029j71b706B354b816B436N538a3994A1451
643C957K895B743K309L25g82A0658r21c661j009C539a0253F602b6I257A292b396
660A0278c949E10c582G387a217D089g031F020A922R87g165A0718a1643A8431n264
675A3167a0048E733A127g102m680E53a206l198D418M175k553K418D33R840e589
691C380a115E745c152E384A236O393R593a738j302F0M322A49b527i62F742g166
708a1255L695A756c574j869K672m125H871q27I86K240L297k771r53i42F065G41
725i479c560j313C600q9e674I236G27e098A877I35H4g62E430a2923B734M358E03
743A275J478n27M389k36c809n720E834A793c028G039B1e783F023a3047f480M85
759e995r007a463I72M614a353C123g232E220a0695M100A545a0115E522h863L571
774e292e81F867a1226h10l27l648n401j175D366K41a115D884J563E92e633G666
791b257l55B165i321A590O052j460L260C21K434l64i086j585A0216C169P867B924
808f056K043j6450A717h751K19A654N302J848c208a553j0827L848b8l001D574
824I476A602a2318e446K664Q61c92k172I93B14a464o748I412e669J196n419K305
840g587k750c001C295h931F081j695b237C035O221A826Q708c444D013J220I60
856c670p28C425h159C511a161l486A734a642j174k707D432i85H495e135G148D85
873a422m459A501a685B705J6997C674C44Q194a1042C53N575L721c826C76O591
888F967c858q480L575B122I78l28c088k915N37D738f113e06j028B506N646a4190
905I938B865b37j3510h46o458g54D237R569c103A030M988e783k105K546C889a0134
922E270L365i8G803f391D178g82D500o69A389J1379l989e597j437j182i93A883
939d486B434e47k073B224a207H894a363j586n40F553d518B626j064L80J1653d711
956f065m905F594E49a1033E453b704k677A0829E117a3227J599b028K63N64A10
972A91P9a065C657e066C703B73b238l51b83j58n68o616G135b805k271b31j896
989b127B797a724E434j534O058g710d18E582k043A128b890i97A786o50L159a440
1006C7M507r78c661l872a678o882B00d147K023m052D74a3n369F051j97j557b520
##PAGE= T1=0.00057
##FIRST=     0,             0,               0,               0
##DATA TABLE= (T2++(I..I)), PROFILE
0@@@@@@@@@@@@BcA@@cBbCdDeDhHa0A0a3A4a7A8b0B3b6C0c5C9d5D9e5F1f6G5h3
46I1a00A12a24A38a53A68a88B08b32B57b89C23c66D16d79E58f62H06a025A395
67b203I044d319B521J1749a1244j845b393j3947A6695K000f087B843K895A671
82C73f526n933E336A403c414A6149b772j2512M933A764e283F594d564a851E910
98E560b881G361A249J476d98D785b622j1771D138A683Q897j888k46k506M443A544
115i997l783d944n651G144a041C851c592j242m170I96b35q270H656N659n80A055
132a2134j472L150C462B01J4299J2287n807A268a0278j760L923c407k168B892
147A904J3095E77e919A845e535J962E199o43d50H944e748l954D208d157a532A5967
164e276B343d784H936D223g729F928A895a944D569a1317j4229A322F50e270E833
180B867d063j678q70n007C964a561l01G039C404d720R06k028r836d756A543L814
196E357J336N385B24e416p310q591d63j610A478c335D632A554g936k274M570A202
213g412J088A0609f426I152r29C931q46g444g95r491C92a485D917O481E194d322
230b601m71H134c501J178B40K878q4f066A0019c40B5L255J720a0873c028a6m094
247d110l138A006a256j535l436m124c205n394A270K260L264L163O487g153k583
262i736E327a4027e035j273F888j627J009c211a470o764b057E0M268K810E50Q536
278I086h109k605q412F766a1739b52H540h352a9C985h807j817B781a8311F301
294E923j054h785F173i019B508K219c690l803H8b287D930a2951C98L361a948o865
310h813K471j462n824l233B76P26M529O28A88M53K68f411b212r369b949G571N946
327A3517i264E96g117j322D647k44c617A5152k597E310K77a593n177j023B190
343a1706E230k318g49n972D937a903l262C148j540a011k56F039K742A300J543
358B843e65j222C488L382a757C662j137f76A1034C273q91h30l537a511k337A1438
375H624R289B689f068K360j8445c692l759F644j558Q415D025Q812A130c945p37
390d682o92j930I00N84k25M364J294k550A063m68c928Q13j590b262j167j714J707
407c436A0803c863C395a966q29A630P663b644F496M063E82O617b990q901C233
423B80N419B574K254b617C38d827m385a032p184c955H168j051k186d483J148A732
440f459a733j731j032A779a3732i64H460B509A55i225d597C105c736J554r72C669
457F242a027o993a940m529F62d89C739O474m187k6L140c627m998C849G88e16A3617
475D43N126e116G142A546b35D935k211Q496B75g738j1205d265A800O127i77D636
492e211H442b028l2j0117B0852a0332F000g007K481a511m909A0168b255E326b402
508b887j0580A594a4904C538K643P521K40J964F928h889j0410b293D718A117N717
523F834m95g40H848C991C35K111a7810f56J10A2888m470c850A738c154j1808j587
539a6549N003G207G65J6174g61A576c312b53k984D006j656N569a986m25A782K213
555C995d33j1679F133g334J311b290A0002j623f589A1999b360m737A952f424p829
570a4253B205e992A0178a959j814E708A929J926h876D934L53f898G893k770a3424
586H495j059a232j290q257k483N439A532N437L288B608A115O622h445c015B917
602h48A023O568k339J391b360m65A5119F435G99P403K166a334d61p75n84M20b45
620f944e79B09K565p04R33L119O439n427K62A898L905d374E211n28g155A4776
637C983a3562I273a1576d313q61K261D266j316O30J426j469M671k181R11d173
653c723o896A1068a0548L677A174i73k104J537k80l314a611f38B06a7323O028
668a1295L551F067a515H238C845L888a389D243c321p414a818G768d078B358j69
683B189l10P989d952N47k04o332e007M53A574J0774l590b809q9D94h876e82D597
701e19C893L18d089C586d212J186C142p74d733D109J395M343a2558A1481N143
716A6624E209f17n936E276h692h67e2E279M578d185F465J0236b824n367G646A911
733G532B854d440D95a1343m26A932n45i638E815J020b631I89J288b495i33B768
750F622g759F689c828B05N012A701p98c66p488K347J464d17j430E399J260a632
767c707a652A905h491n90H77F4e808k224B128O397h998D632M050a507A3581e359
784E915d057A163d855F019k148a137m55o165h81a95o381K293k907a186j402l162
800e750B579e695A055a237C857d904k909C866a624F072A40i16H151A024L501e071
817a9348c799m534i1A0604F49Q972k223b530k174D844e222k48K143C125M975M236
833A2336E016g392b439p105M727l450F040B573K611j69a385m233n829E391a0562
849G013c413E718k483g260j767A705l67c300A431P408B209a534A6065k247F307
865b197o448D565c023A876P42n63D84O65J1351b420l387H697c792R49P47r35A088
883a916j292A520c756J234o808h12h4l989j866D381P79g808A340i41j552j065
899c558A278O791I9N156d168k166k161B500e871c38m079E048P247D085J105a937
916b076l147C892a506l355J907G099a791C216C27f011K864l797E672P543G58J309
932B067f672E968B724D2L246M534C805h730D779d593b275D428d985H70c310a65
949d717n323a641I517A771L130O46k674N458C112L563h51G570k045b260o080d120
966a1870d250A0065D363A362P592j571J186a0610G60h496D682L94g2o87J69k287
982b877B862a235F052d899G536a3549d27A206c165C471J1375A279a804K14A3568
998d350A668g166B351J3760d133A064i472M400j390h57n517E038J0337G043J712
1013H755j395i442e76H61J232d965f12A1731b115n193
1023g308
##PAGE= T1=0.000589
##FIRST=     0,             0,               0,               0
##DATA TABLE= (T2++(R..R)), PROFILE
0@@@@@@@@@@@@@@@A@A@@@a@@A@AaAaBcCcDeFfFiA0a1A3a4A5b0B1b4B6b9C4d0D2
53d8E2f0F6g5H0i0A02a11A25a43A61a84B17b85A899a8008K170j067O034M749A3459
75a470A1023J0811a6995j1439a1041a141o42B1115E347L799J0400f900j2434b147
90a2799E095j162R161F464O472a2565n407c531l244H662a720K10E519b930n930
105h860J771a272A038M721J24R901c628q802k726f370G174P78k486g572I624a3702
122a3527d894D248a676A9078r115b518a12j3422m177g761B752K947J1030m441
136A2288m467j703e721j0113J944A998N193Q478C506L674a2442L071l462b477
151D814A399O953K590C33i906D31f058m225E157A380f019F945d797k613J483l830
167i757e08D993c177j614A3303a988j3554D853a411A491N47n12L289g60A0476
183e959K419F595B541f732b366fn940a478A754d176G993k276h103A0814l687d925
200c369C363a005B114J023Q14a37m178k79a243o650D632a391j551A4283E466L695
216I161a2788B994A070J45d692F680K1527A0763j874a1876L03j352D442K494c419
232e375E929O671h0j0121C497R10M001a294k626P65A430a759m817A5800A542L515
248E057i181R03J626G009g207H292D05j93P41B00d872M31r5I35N843R809C752
266A1833f809K690p584d35D143J070c559F823p66B755g109E962a3213d974L10
281d664D207M505q1c038B783b758j94F116K399C585a8D070R688c00j029B195E47
299f063l125H336l751j84i744i95B552k20b260A0184C791K892j258c698A0339
315B70a3095J707a467A062e527A8174D325L923k218A991c251A969e138B896L111
330F007k34A918b526B006L200a3020A175L697a0489E975a0763K608e07j4711f096
346f20l120o032C009e21j727B34N188F63O0c389q359M625m625C296f99k737A4872
364b740n584c649l203n148b869n306b27A7462D632j414i782d690k564f40j722
379b362h34A5691n010I66Q560A44f824p852d001q182f57B169L804K442a0410D253
396B41a1551L842d60C882a47n961a218B035K546g234K735l37q41G755c653E049
413B674d662g51H810C636r11h166A6271n334c814A2772A285d68F0a1484I200c469
430a166D900N354a4451H301n56a817k308K052p292k0E804e844l810A2745k922
445I823A875a0534k560b463C693j34J4248c130H090j429g333j3282f311K024a501
461F068L944d003k931l39q293O165D68O47K138j198e890N60G062a5729M036A358
478A743J6522F206I78h272B934f838C415e34q342K947A8113B345A072B02g832
494a7570E551k035j516i566c229C549J1928f977a219k949I820d718l932c349o416
509i765A2345c191B07L311i255b405e61D283A383i629C644J977b696F488b71j4544
525a4815G183B914a3301b535l967B649e05l449i16I229b105n732b06A591J1405
540A2996d964o61E40e180A497e025o354A608P674l964d490r14e53p040o790C002
557g794R30C254f889a89A877d441e77D20g175D354A324J2840j586n464f656F302
574A19a051j1623a731r156L723o738F880a207B859K956a392d31j0851M31d685
590D938j068a761D697c177E608k737i787p121c994A4807F656l018Q78e761k765
605h526K446A509N655P76B800J001e933K81f59m197F499R978e732k184c322M89
621b833n835K764j0143g579C482K35j153b682F697a4754b8j2594D74h116e60j3670
637a4230B587c229n311I10R974B132b085q489A2944E920Q26e542n995K841q686
652a7382f118a655F792j835C50d581E510e19B31a594B234h44D99i856j440G843
669B157g072E755a69A0428L382g101E05g301b142a58D26P345a5001g143M97n54
685g200j253M171G468B697M880o62i8F18O312a693o528a075d43D214j999c29j540
702a869B798O795d626A029J662L851A503b856J070P83k0941F020J881b458C717
718F715f421A12a540j0344E970a0922A789G21N319A947K22C59M466e269I333b1572
735c82o56G826h152L923E40K296g484r50k553c4I81i687d617o61A0129C373f954
753B676c355q709c74B818c72A69b617C054f264F672g892L423G035b486I913c374
770a065C000a3576G803l23e961j814I380g385C560h408O03G224k565b289C374
786A588c247D185f640C620a1087e424A0085n70f395D082l4i691b021k629o638
801a1288l19B465J935E44a8425A793m83d433C202l20K618g112B787e877k635c282
818F184q99K533i74I455D273C73e662D801A295J548N089B547e316J250I915a122
835f330L066j818A0659g451C978c016k176j758H475G59J001c488H348R97b315
851a01A327b244k178G386l580a028A965h240L84H702D309c552B76c63l72B761
868G692C346a214A3214E315J361N191n782c75D638d910K263J019A4087C67f950
884a036k681j0298B31e554A0026J546n576B448f083k032B352c78G769l029j116
899C624i97E798d218R10E593j440P548M044F614J969f219F729B363L980l28B769
916E401J861C040O894A03d924J769B2e390R66o06J920A4900f616F407A918c989
933C508M942B589d169G249a977D874q43P23K395a930m229L24d86C7c118B0163
950c527A0984c829H423c855A583G71R525a5893c437H229f636G951q22a4296o70
965a4966I133B205H09c714D83M216a217A318c108c69p31k375B795K073f164B804
982a258D952a3317l323F019A028J350L999q28b101N72A645Gb523j101A353f347
999d323D755A938M205B273c272G743A204h839b074m638B712b793i66B290e157
1015i9m262F68N183A257d640A351M295a9207
##PAGE= T1=0.000589
##FIRST=     0,             0,               0,               0
##DATA TABLE= (T2++(I..I)), PROFILE
0@@@@@@@@@@@@@AaBbAcAcDdEeFiGa0A1a2A4a6A9b3B5b7C2c5C8d4D7e2F0f4G1g8
47H7i6A05a16A28a41A55a71A90b13B38b69C04c49D09d88E97g60A032a554B911
68a6565J774A1521h68A2925Q455n460A417g851j1635q47i544a56A0033N284n717
83I600O717a2520o397l800E279M67M256Q765n166f402q362m861h962j037G084
99c71E034L606A138a870k1148I060k786K046k756K252a2554a219q588a103A2253
115F522M452D133b204i95j5765N678a265A2457a44G574B249h217J770o627N265
130g809C603j732J5616o918i66j2298L075l611N400C047K61R780n704A4a5854
146a0335K199b078B211P446j48J042G13a4264N775n921G492P15k717A236g710
162A0547a3179J349F152k623R592n400P75h073a036A0751i532d297A6362E987
177D586h827H262e153A2262D184r69J3454E513A903J397e697E874k657L862f112
193A0659a837C8c614k285A2060e010D630h36j546A0668a231n304B578d434e12
209b50D057d566A1025k161m423b4644c622q13D995O593B992L844k433b40H020
225c235q256M140C04b012A0712j458K913d304a948p50j1733H8c793J248E484M643
241A0127D447A646b004n815c903k252C313J0373b417E114k552g302B199O34D96
257a965n746n844b224A0567J2321E34J3340B948g753n666L273G799K419m382B23
273b253B160a1173J123r699c040G087M32K24c717B175h359J552M96A719J065N412
289H196A553N028M942a265j0802g53j041C129h465K319E339K126B988e949n803
304a1752F948j611a0646D257f87k9D708N832n101e229D912a958J61i1D189a2380
321C042K383b233j0890K666e144J709l113C542n0A165i85L2p549H762B773p65
337B008L098K58d262i66o408c186B22O62R732C58O918e805D631c180a422I261
354D900e940q78K810R53J278c68j655F23Q86a5032a917B258d237A5505o698B204
371A5133p188f773q03n029a178j38o9C253L534a4913j652A359K902a1612D619
387A0986b90j098H15L220L270h905c300J579E424c499C239J1410j72a829F427
403A1856h844b171j875J808G807L323j547a842a48j1910e884q321e36G459A365
419B211J1460l111h361K491I23d769D268D44g174A3556C893c028j3518B747J14
434B861d295C630L091A804g281G377L518C444J936a6744D33P62d942E694I18M37
450A355M677q69f519r347D12i420b040A6527C299M396l183e693H965a0092J097
465h995a680A2566n363c127F020e113B789a284j5208F762B798O277e75A5184c769
481b175m670K244C867c679C500M799d84k161o262A8668a317D225M1h742B463d743
498i252c075p33B339A5a1072A3493c796I32P384g713c020D390h951l216J392K587
514h188a370A287M61P304q25l634A701K293N800a2680O124B02O57c249B0176a745
531e967K564A938H08g893K063a786c38l176H399F22L030i161M94b907o70D758
548A2584j929f999a07n545j799C16Q279D250k55l93P287b567k583k969m327C11
565A1355D423M535B603P230C852d569l877M067j564b943k856q886e505J029H135
581e073a158D364k020o73c988n749b519H21K343d904b199a059j2672J626M811
596g294a37B647O335D87K815a921C165a7423B389i09A1419m734j728m89e932J702
612d230e38l503k277H366L384m581c869n208B463f521A3367f976A2317I86a570
628d865j1784D038G76e539d23H153A59M091d637p209E892j965f032A216f206D417
645A250J2186E621b311I861e213H014I11d376C89g790C695K688k521b848G655
661B898j228F12R889m823a465l87A049M182o22f415D256A239Q3F05g898G61A31
679F158B579A153b619j3621M075B348l53g39E847b575p842C861a612C677c425
695c425A7694E685i130L382r42b744j978C97b21D437i527d551E320f230E052A481
712a2839E74a922E535F48Q910k871C047c67j3892b325o754k10a93F484d173E600
729c18l66l333a164r809a062A728h723C869K559K489R48d675j573j330c435B622
746A6652e062A2694A553i876a567D046j386i741I765D181g768c003p760E94O469
761G063c407o401B389M271h930E926b759c83A762a144A8717b106p316A1712K182
776A3894A147J425O28b754m667J146J755j137B480P42L6j505K709f085D385L737
792H122l856e793C915b582m404E267a575E296A071A40h773d226D896e459D518
808A99h123b625l810b700k990k456R53b985A1564p78e002Q55p933d175a229C084
825D41c692J324C73f1p477G214I05R149i470a547B960R6o9I29f199C448j105d588
844d295H306a989H53N811e318m035r902E479D63e500B710d577B822A116e427G642
861d698G711b237j19E237j751L69e455d27j041j145m609a998A870F36a1387B406
878A2842i2I026C331e637a26A164a982H23J939N622j3b175g04l023q942a492F
896A5822D680a0460D210a1923G207a0225A6180A84R119A521a82E061l52c865j0376
911a4241C466K249d734p517A1656i166a64j3277c522A221P655d659B508N943N916
926A4367n717c077G390C157c321H28c980o597B549e354D16L185G28O130c146D584
943c322j1955A0905L42E372n6B504N483e059g86l782A321J999d740A696o08g131
960C752K14a007A26a229H519A629O813a4617C167g153E99J1445l874L628c47E801
977B194N69N971d468A217M92O351J573i04o209A414g194F534l229d427D688M70
993E158a400A855l75d128l243E038L157k207i045I113D48b011B792E67J0325g027
1010A007f63j821C387A570e931a253C659K030a0880a038r260d10j780
1023b190
##PAGE= T1=0.000608
##FIRST=     0,             0,               0,               0
##DATA TABLE= (T2++(R..R)), PROFILE
0@@@@@@@@@@@@@BcCcBeFfGa1A1a4A5a9B2b5C0c4C8d5D8e4F3f9G8h7A00a09A21
42a35A49a64A81a98B19b40B65b92C22c54C88d30D75e27E86f59G43h43I73a136
63A358a673B161c027E055b3152g990A8444p605R32A589b81k5705a0401J799I11
79e364A5582C695k56a2785K376j654L857D976M984B150J3377o846p72C325i10
95a420A0016m900i464K125J886a562I96Q793d053G032J547b545m185j235C516
111c169C487m01C84Q037l348a8761B261i347k337A800P066l087j82O295e726l080
127h806B45b792n25c86H376L885e864C89b5r048o708a478A6351m551k835K398
143A1363a1938J622O00E49c09G150M017f662f44H664b036j2673H642a051H104
159H069j252a51F80A32K804P001B812R333E61b570G290f980n383c40A0645C056
176G606k038a0100H69h587D771f844A0186L186a278r618c960L9l825A0523R320
191A9843p574i482b923j3036f971M1a165l561I361L18f768J919J645k276J711
206c769N45G495a343k895A0411k43B70L497i400a455o536m854K645C121Q565k409
222I277l292C44i209I165a0143c204c86B2477H213P70O931c282l857a834g38k663
238c401I070K616c977I25b15e8m14r414c935E579e524P18E764B40c125F237j008
255E229a0060d229j4836f735a965B162M768O558E933p60o71a0471L764c199A2700
271F831K598a674m09j2301K362B333L794g67F981N365b636A5097C520h280b807
287D912J0973p27D418f975c283j942j718R41I539N882k1j703h102A076c394H711
304i802b626D280h972B406c953l892A269J1882e894B350J450a2501e593C329d338
320E026f50n745A730c21a47k772A66N33A77h716D289a228M0o158m272k065a079
338A144M540B822a0356K029L465l730G44a3886c784I621K746g865C488a731D548
354g93C885a675r461h22G564d163A806N332A899e186K71J346k334C781f079A7940
371A3205i116i49E850i136H318C324A021J466P135D363J0794B676f797K523q13
386e087E538E60P519F61b886B70c894a36k484j4678g361G744b618o24m137D638
403h77G879n9f348K279I039b182D456K835b90C373A160D12a795C818e305k798
419h103E570O369b352m31I240b62A5129o939A224O03R173a0635G793R89d49A995
436B173c311F569l57j014M369F11L565b306A2170b932l399L10E374M847e726A506
453d487m251e79F455B594M891a85B920a3702g97j2984D449m48M939n06d421F379
470D287e587m795a591E304Q836b230A2293D613j868h836a118A360c437H002q56
485G146j370a506k675a668B33K115o08a488E339e238P71m161o917B460d397A067
502e893F519f040j0649g238K878J502D855d533A585b407l68B302I24d44p386A3972
519a301j889j739j0740L880N586A235e473F221K645J189b44j0408d697k903K298
534e302l548A2704m912j417f000A675e538H413C410L295a382E642J119H04K986
549C790J313A859e04C26M20b928m871E9g274I047C356d632B730f60l101a462C619
567g744a756G683r99a0232c721O61a394M95C422M449G17R980B137K332e695b022
584h624F595a4269a853A0120D676O010l77m142e733J508C002M356D95b693E62
600C093d127j0455M636a984j0079E217B449J730N6e748D318f270i50q560H934
616A3907E421L456m213f675J56k375r68B948L522k577c350g37q798M379l467I3
633E244a835d04E66J269a649A6J0769i566b759C317h602c075B340K314e546G061
650A1020a235j628j789a922f93I861H37L657O286E87d04k1749b902j999j2877
665a7778a134J91k700p211A1027B518b892o783a499e24m033I906d802b374C15
681e395I876B574d95B767J6192H447l421M501A958n42a599p281E332j759d465
697F690l0B302N442d884j686E785g769E597R84j478d17j206B43e789B032a2011
714B265d45r4H140e426J761N01m075j623B055a94r674H27L923B116M037L738a2076
732a8336L956F200e30A1058J696F115R2g707A802L288A81h144B350A009J4614
747A5623B349d996D714d159q266g2A70P139A584R852h650b320n006m113I21b047
764B20O3L025L286c439H589L834D012L695a0457A711J326k37b180p844M366N24
780e134H146a597l32m933B389K768d025F421a3243d323J770d68o007G298B086
796f302A5919h37k156j3920f804J655B756d915K332D922e99r154G41G0f073C624
813c659J498I548A472K795K947Q668h118P86a633C838e32D514p12Q18c10n43n465
830f318J043b087E564h957L690D877e86B145f072a763p108a703E524O888C490
846d602G437b583o785D85i84C757K014J870A771b967l98k813K479e0A782e027
863F387i112A0939n230f060K657a272F726c378H070f331J025l900A505J120c726
879a269l79m4m547F404C045K513K729a734F939c726q144E673O859B425a2129H800
896h787F726h55j384j616D291O38d620F354n60A324h345H59b333J47r531c764
913A273J921R110D214j149K943i46l85B503h281a311r751F384b517C615L089d891
930e963k992G4h1E757a972I16a438D692A944A72a3024K018E562A682L351c74A1724
948g4m154K71a348k411e4B403L503B946a955j5086E651B028a2150e11A743d920
965C728J307a949j039A152b446F933e844K717l32j546n708c667j452j560a852
981F204M255k682b282A916b108j001n860M377C295K258N864a833B279J37P63A384
998D728a239A360i417c043n718C777h14j3428f28m034J166i36j0523b823F874
1014A104N021R526D854J183k324d141B252d02I927
##PAGE= T1=0.000608
##FIRST=     0,             0,               0,               0
##DATA TABLE= (T2++(I..I)), PROFILE
0@@@@@@@@@@@@BaAa@bAbCcCdDeFgIa0Ia2A4a6A7a9B0b4B7c0C2c4C9d3D7e2E6f1
48F7g5H3h9I9a06A19a32A47a65A84b10B44b82C35d06E13f84A011a879A3198L789
69A6987G886a2680E357b0809K547A0042a2050A3384K806A208P421A957M794a2026
84a2136a50B095L395K023M211C434f258K918r166L019G829f152F828J93l120O935
100A0836b997B205d645P49P80A0434a3556a380F832c429A071c534A3543B305d189
116e978A572F03J0433a301B72f001a56E10M242c172a064A382L933D22J3981b603
133f472D849b0505i996C126Q095K520l639c086m662p250M132G94M991L5N595K261
149A3676B175d72D913a6628N563I153e929a606A2299g688k415M308J689l658F304
165A5881a214j577a45j5233M213o12A190c150F295c343p029b365C203h180B533
181I012C938f885l865p625G931e903a524A0510k143j842a8184g432j2191N541
195a4082C416O478P299n104E039e132q241e929q756e285E602N097N037c728A5447
211g802A01b475C18i191A2683F139a4499E645a4311c999G871dj3981e246r393
226a4639A2985E931e149C680F38a276l904k799A518J0160A187L354N193c260D763
242e467n472g30D682e10G582c037G52l11N552k832M955k5l071A243c168j905D165
260g68I656l494J727f076E036d216a906A8054D250J0224E502g463J027F163b0247
276g45j22E42M241L429i096K835n660p589d71j257A4002C252b847R07C835d400
293c665m448E349G42c85E948B574a124j0656b154H18a241E78J968E91K791c864
310c098J475H05e3o751a280F759B816J2347F090d039D070g036J817d79A178N107
326F285L251j296d796j2614L690a212J81A242e262k632A7974H863g799Q47b298
342h283A983J0206c65C006d028o745F322G59e340C045e567D159a3256c055M06
357b649B550J916b151m986r97L82a811k265A2412E596c360A3286A44i259j221
372a0480E410a6262f449C596M076c679A0912B892J93i712j048A993d000D944P434
387A2378H43e457e3j1067c227C338a695H683j904j987e850a317j9o324A435b304
404B368N074L723K336D500N344a0678A0582B464N52M561b03E520m90c92j274C687
421B696a2834O186C193d531I770L102e833j800D486e517R56E622K793g322a57
437c041o52B297K051j980K489a0377e079G88g95G666a87D814h136c710j2550D584
454e340E914j376f558G265c228j0163f306j968C021b999G702J550l686B344J571
469C915p93d727B94i526H044b05j397O57m044D638B08f876A4505D926b366N23
485a843B387f442j37A146g780D892P98a5B325d62E655b727A1598k684N407o828
501G493a0991b46F53j44c314H145l402M683B775a1493F113a3381F515A215c395
517G264L435e819n392J250K001k132A803J2584C951P47f371J60b392o778d536
533A613a2285G987M713E844c550a555o118B86b77m173G903f602A1494h362E341
549b656m358B145e105c57G674B074M508f318b277B006h074A794a1444A1179a146
565h30H981a0762G561A271c227r777d945C100c918A0597A602g763E051K829C589
581b533D902G50a343E085O074D305f78C932c982j759j885l644M431E086J383J425
597G894f731a70m803l851l826G529K391f059c74j867D904g117b706m784c446F078
614A1698a803k659H372e12C781K957e0A491f463C249i29l312h19p500f01j3706
630a4307E818B00b693A1735b54C337M319F83N242A25a1788I676e07C274f385j157
646g542A742d186j0394K032C823e630B684N500p53M221f453C057a719l392b081
662i07m098B312O745m006f464k474b045r248C341I54L688e509D662M791a1332
678F003M07B41c931o10l917F997H90R812m296d103j738j00N43f23n573J588A2956
696E130g693A4114E170g579K459K512A2124C879K935b125a81D154a0079a261o925
711h186H38M097M6c98G668c974i05D099b395j6988f506n687I017F16c039B069
728A145a5548e872B147l15M977C156b889B151K095A689h510k70b455A394L837
743E231a0051A1388f75H75c825k269n270B318J0869j657B452g577B791e720r44
758f664I170K236a119I406C926a7808e061A0744d697F591a600A055J243a961G130
774b611B945c165R43o209c947c74j357G866d528E757J151O72c043k772b835Q50
790a985j0259a586j86A250g4k306N51o051B55a376n980F134k543J017Q306a241
807G422D04c043K50j769E545i329C618H50c085m14J325B70h800E107e117J379
823c738F367k424b29o332a909j9398e238F081a805A0196L575a189n648o616h84
839d907A0526I64b705G244J877C540c608r187L255C314k85k32d745j721k708a280
856F699J0866G943a248L78r438D216J1856D894j080Q003M293G566a967E497E2
872a018j608G256d70q6q41A0911m293e683K380k443A5999l78B480P09g841k796
888a0637a78q053A124K364J500Q08a259k565r532j582i41E053G5b083j194B290
905e140j6033A87a6207B199e910B1O172O453d576D926B52a940i45G512B024e540
922A0874B786N380l809J351n82B052O524A759O3I10P420D067a47D805J875B253
939a893j538A5128G96d107D885a635j215m267G94h279K346B388K689c673g12C018
956D012O316a12E998e898A7993C424A032i544b00q378G520a2311C601N16P408
971A1525D384i723B425a419j647F464L171c498A255M62D4c862a092j0919L272
986h739a21bm05k500H201h064c840J175r74A541Q01L32a50I810b976l699H517
1004A579K680a5136e070G254c875l014C895f029K471H846B579K495b701A2273
1019b547J120A2182m568k890
1023D724
##PAGE= T1=0.000627
##FIRST=     0,             0,               0,               0
##DATA TABLE= (T2++(R..R)), PROFILE
0@@@@@@@@@@@@aAaBaBbAcDcEdGhHa1A2a3A5a8B0b2B3b8C2c4C7d4D5e1E7f3F7g5
47H3i1I9a08A18a29A44a59A75a95B17b44B75c16C68d38E36f84I25a390B607a3721
69b3642R519f653E128O365k232K18B704b5923J0047a043o053J413A0999P466K2210
84D0675g111l576L438n814j0901I200K983l893P694e99j0832a991k598j5485g771
100b06I837F64c205A897d033m844K730A392O427f790a511n215Q70B17N448a377
117A5137d89H548g18o778p599L995H533J005R877I192l296a9523p00f485k576
132i061I345C587J558J1142h163j505j0337L795B681J0799n12E813p2a1102a482
148b609o745I403C579j664K892g898K520F248b252C772J2292E019O99N189c770
164G548a1614M517E35J975a268b05j766r099a174A6692f875N23E346Q704d707
180A6888m995g691b049P46m486D334a034j1217R33e86j180k159F406b96l388D730
197g090b057h31m061I297j829N015C747N535c61m37r379G487b149E873k569J3889
213A7193a90j4391e949l949k722e187K479G989Q982E995h873d154F259h30l862
228d692G262J461J735n050g34F3J1390a2199c669m41j75G962d059K020l967A4511
245d449k595B742N205c223J277G65o3a582p759E99N503b578j559j041l459K204
261f433I903C302P532b101B808a2249n23M218g66A918N660m72e580J517j000l35
277e398r352C448e093D663J2533G489k523f494m089C980a47k0662e729A2149l908
292H241k716m23e564a581l361B914N952a637A871N888e543G212J631e149a670
308A1282h548C548a176n362I591a585C003a614n26j3988G726A478l82O094b14
324c928B602b143E969i149G397j572L336c658a12l531j505C318O11b355p45A7480
341d840k391J270j043K930I825b03j787F45a771j672B143c254j843l955i94G54
358F583j114J960L187M887F831h169C632b254k884K136R04A3927n401d25k407
373b832k081m707C215h394A1828J0960I61Q752bE315C34a3569N496C168g966B579
390B562L498A116Q256e774a772j577q336J896l544A4944F207K356I64h904j2055
405b0959a867F95O385c780l735a499n449a725N11m082g99l308j109F768r48a35
422A144f478b812D266D09P038A815O458A779d448q18a745C048J0611o442e245
438g209K637I667a522G276E15K535N719c114r605B053h989A0753O79c572H99e749
455e650r466M727b50B028d375G526d263J269B128a0384c118D262A702a227A7138
471b278C222d476m596a22A2201l855G09O258A368O728e98D996d532H171a277H969
488A440O616e483D93K018d893A0007C679f416A471b686a2B030r93g28k417B667
505h81j351j237A360J0795n713J491B65e390I237d474I70J0144C93e539A0710
521a0233F953i90A2020f81j1841F505i242A6597c02j3591D438P767b641o102I839
537c847A1531P91R49m936d309p829A163a1157C260j128a984l12G64h77l079b52
554gF730L329I84Q777K417D074i185b599D537b096C288E17J630c678h76G375b577
572d035A522J1186d11C066d53E528a4632N068F340f50E720j366f486l697A66g19
589C627M600L769l603d74D44d7o815B733b991B0404r656D94J459a282m031i60
606c32l772F641A151a997G732g357k766d717j71A7085q113D191c928H80K855g600
623E3O816i865d528A122f688C376J362a170j456l617A154a0155B197b989D988
639d949A1178a1829C484M651f179b940P64q01C24a469H164D73O853b250m432D321
656a46k418m619A0441A526N006e897O02J545J402r54o433C580a217l400e79o111
672f690G008d024f94l314A826L213A588N071c763D771g735k814N116K97G631R89
688H620b906A472R14f765C290A351L843A072R343l044N412C400A616g516D74J2851
704A3325c850G644N06B224a0644N118b0p846a836Q38A1363E463J358P414g53l600
720d353C793q45J702b197p31A0135D567J00j368L6Q244g22k648j636l140E903
737C153J531J762e539J136K99J67O3k679m039A570h07C653A053a2590L953n955
753a4592G33a6797C384a3539a125C272J514M152a0416L843N50I67a0676d969A0193
769d118A4650b152o742b028o363a125A0626k110L701C674a675C487h97j867D177
785B57b828o978L775A0394A52M808d6o54q647J940c63n472E396F48J0904B370
802G05N770J44k384K904j099c180l866A2618D219C99N109Q860B001b984l408l031
818i423A4787k974l502b785F33a4759d740H177M071k987B32b145c34G892C121
834a1328a891l734D997d39I033h972C325i565A138e46B353e18A182e021o032d906
851a0591D89J422q07P435b907A269e644K546H731e372m458F649Q11K672g257a763
868F67N220B615c622H474o51B187a5208D43O35m7R54c766o31A290b607j3494g12
886D17d967K384F486J3142C063c326r7a478k738H041f002D747f86H579d855j20
902d975b006k535F891M215n337l74A748P98M206e696M84D560A401e427A6730C159
919A2972f206G626h305c826A41c976I821a1413F835G10R735f686G871b483r61
934c444J680G585j830a568D568J0392B56J665a644G676d295J031N37n110l027
949a0864L858G714f850D932a7497A57J1837c050G144l047b363l356C961f439c171
965a575o323A0698C370c882a461m381a679b77o250F831e324j75b030j9880a0274
981H725O735i174B41a043H5N195D33J0496b611E504a0231A017L172g84n574G060
998A4823b432B126c243G22M517a100j659F9L510c576g37E616L785C120b184k746
1014d930F326k997c266n48l076i0o244m044A0108
##PAGE= T1=0.000627
##FIRST=     0,             0,               0,               0
##DATA TABLE= (T2++(I..I)), PROFILE
0@@@@@@@@@@@@aBa@@AbCbDbEdFgHhHa1A2a4A6a7A9b1B3b8C0c4D0d2D8e4E8f4G2
48h0H9i7A08a21A34a50A66a86B10b38B70c11C58d25E12f38H33a175A935c456G762
70B1463q463J4352I325a1194e299o629K390B1741q439J1376L638h157a457F83
85a7435K161A530M164J5426Q017D699M9a8251m957a0999c76H012k632J8924A1944
101B32a4016L804A223J2633J449J053e569K466n947a163K14j0447A4338c71A7578
117h828b654j2936L807g28F205J241J973J317C677a6420b794j0322E461J2573
131A8034n251g65E858F61a0919M47d989E440J2755l889O485d263C756a6531a180
147C301e397n926F98O473j750g889K229r001l98G634K775J0489q908I41L591c909
164a218F694g104C783e137c6n54l229D08j79J004h282e68l105J310n073c422l262
181f684j537I929e552A3488a349H050a2454A4763D936O67R568c696j2481b696
196d616A39e177B226N179D96J228K039h93A168b577k131g57n488a316C893J6157
212B0050e171m907J129k054b677A0441l772k681K192f34m790l591m285C136FK242
228B248P251J2377d581B952h59B634a2933N440m41A203R875m286f944B973b792
244i45F582a376H553a769B435a0245C943e971l721F39i983k577K235d583A0128
260E876K049m04d691j851k449b876j356E147i72F336c309F846d593j1566f772
276F865i450C887Q113A802K017h651j0285Q377M230k67A1320n044L865B910N83
291C493d239k202A441a328D303j587L146e801H967a2284a469j0072D390a821E119
307C124L268H87g152A7761H79c952j340n597L912a111j172A0059C126c34A152
323c73m952j5524G806R86F60a380j0962c171n361B334a984E451J5996D580m86
338D094b571r82J411A263m36K223L266d43A09R67J4262B480F90J842c92C638a5353
356C44c056F002P488O348m494h873j13c267C87L443P845K027B229a519m873K833
372c559o382L497J002G807j65A7O535g93B618e747J629K36n539I253k097B703
389A4575a1975B743f215b447j3094O003n993D743A642c150I450k467c003k132
403e135m282c556A3498g411G114c12B793g726o070d779P13E30K239P02a362A948
420B928g049a252q124c423H560G81J859e205O41j170E566k518h24m833K480B518
437i797A0219f388A471a511I774c625m719B753c920E875b975D991J608r56b50
453g445B93e825J016f34F059L997d76A697a798k4022a237A3831e262A335o02Q154
469H887f06j1707K157p2c481O58G768A340b490B198a0341A897a741j322G689A253
486B134e96l386j189H389K982G26M966f495G406C65N98K875e66E433a4128E930
503G483k494F35L947j364h841L904K97j66j048F038a0099b413q416A8808B177
519a36B206J637j761p73C4c433G448a0061K125A509K02d771k588b0j2380K201
535a0199K347F131f580b388I997a1052b290q613F360B584n90J985P527J878m315
550I069a529B731a4904A214J2922m191N018C039b131E33a070q271L844A0753J729
565A2482A409J0861D345f304N64H485l144L508e893F86L88i26a97A0536e485K686
581b799I65e451l507L323e74D244L062l191k03N518c979F01d485J591I043e979
598C523d373N94M78l888c403D934k66P016A202J1542f733A5681f601b366R82D597
615A1052E98M313f235h4k504r608M165j008B840d479e66B053h403M187r499C346
632e11r9E762d424B356O907a789D068f289a278k293A05g57A414d484a277A5183
649g232B682r78h617G438C27N585k440f669A155J160H77a789k240P0b89E535e032
667a1546d783f46j753k023H58c319G3d135D923j60a47j1481b790n669b761E676
684I483L006D495J2267a597j077G815a2268d964a32j990G37O756j109L031d864
700e709I414c946C421g454F630c474g49n275D04e78E84i102J504I609C585M58
716D043d877o852n64B152a0798d29D25N473b593j128j618F760b393j494A2486
732a3287b395F032J372J939K429H08f590A754J615j124l38R798g25G335J46M23
748G904e540L00I276i615D754J0309F836C348Q242J149h69l624D93h636B163d638
765A1922h875F812b789G10c279B53g16D670a2859I469K140E80P026d667l599D373
782C29a5028b442C829a344E357b001j077N61e17E387A296L525e275G913a5090
798F146k669a315E551e278D574O35a1007L265o31L067C228b921I467l797k109
813C561f294b023n036B739C88d654m429l393C872d40A6071F857A890h16j329k369
829d514k178l658K101o111G936g644C021b049D177j483A267b079l227A869J181
844C050M938c476G597g841i58a97E476g439A2996N05e654b761B903a6218e785
860H361j244a509N51E405N692h059a585A0747a10B630d408B196f82A0778D082
876E226b48j4393e113J330F945b810n791B389a6443A506a1862d800I09c401j2786
891a6187h8C915cj0517D964A979j16e115J037l254L370n94A5213E972H69M019
907D888i844N47D675e232m125F349J173l606d421k103K487a885p850D295m48P944
923A1791d420k032D562b500k542j636F274K3d393C739j358c881A957Q62c197D026
940E822d022F728f681j61j104D646L572j531a573j7137G201h022A075a5762I654
956i29l818k490j4358G20c73G563j868L447j379j445a083E679a289p547c069E51
973A0367h55D623D56J812e272F478A649h375C698N73K540a1052L434j490c298
989g74A399f656m70D500f656E488K546a213E815I12Q324C736b835I035a1628b398
1006F720j727A469e143n520a624j0147E555D90N569N009A045f148c55A731a0388
1022e578D518
##PAGE= T1=0.000646
##FIRST=     0,             0,               0,               0
##DATA TABLE= (T2++(R..R)), PROFILE
0@@@@@@@@@@@@A@@A@@@aB@BbAbAdBcDfEgIa1A0a3A5a6A9b1B6b8C0c4C9d2D5e1
50E7f0F9g5H0h7I6a03A12a18A27a35A39a38A26h2L5E17f117j7962d948A4113m029
72A0084m113J0539e458j9039J1690j6969d725F740B906L378L282j603f432j0477
86a6909a790A0616B465K883B285b552L13A912a318j0351C956f358a473B38c549
102A90b273a69A30b641A3742C259f508k435J727A6594b868H666A427c726F438
118f008o06m96J637C320N07K610G85b74j9639h720fl773I076j36l448M820m269
135F043c855p44r370q30E85c24A3098k679L678f743P60q974A157a749E849J5854
151B1703D255a0229a114j2134O034J830G451L986L235B093b677q541e206j600
165f806a120C601N788A197a1479A2943h716H604A940b142G27O247c192J239j2755
180a4708e729j38h41A0172K047q09a4269L119e207M21b115c4D321b29j1997p336
196a9562a089o794p369a48k053E080J112b849q334K001A982N881q81n41j819K785
212G407R566a1486d321I945d739b47j316D873L335C498A087L490M068C098a1035
228I86N238A852E6J055g162C240J096i020Q22A749a1853M080B424M041N79L844
244A0888i244j217d735k404B326M406c596b12k063j0023E157i849b750F241J605
259G846g430I824L006c182H399Q474e444K310j0366K366e313J601A3867C901M180
274H081f125O02a176A465J285F49O519Q28f9H276a2259L674J212C986f669H117
291I053i134J692A601M033e439F22J776c08D120c076d45I831m748k183b866i55
308a0689J699d365J246C578M212e694B96a606C587K80J267a576C948A047J2327
323A3374A922b673m044j366m262A2282n023J55j367k836M03a4269c615B0c217
339B311L169c043k088J891r783e126J87H55M694J3921b599l29a369k153A2188
355H858a932G384e013B273Q968D606j682K665j628a287o914m716E07h603D941
371B6a374H518h034L518m495c718P05B863A056a573I624d107j2056K641K319a314
388A4458D795K663j780O254n628H98a634r556F818J883b509A0265h418m81a604
404I021c789A0091a794o562C048O13A101J0184A650A36i85c97j006j104G648c100
421A7035C42N793A505J354e956g49C079f72C503m02g567b074D486a1987M535G335
438A2523B716N922A021N093a3811H967b752r180J781B022a797A1279m305a639
453F830c370A733g039I322l512J530j203B833a3431A0306m784j113J511h586E152
469A1881M61l025k528f023k438l784a804l350G393J032L837e304l88l230B480
485b508j898G039b071j990C144b824r43k119m517p081P481M636k919A2997j287
500A1710m222c651A4472a818m677e8j0665K162E146b415I362a927l829k528A1167
516d506D600c426m4E704B703d727J594A424a0386c569B033J812@A1269a7408O923
532a0485r431M725e827F701J568F47M479j84M356a475j413F171N02b501C423c818
549h964Q51e6F737K386g112j096j874L518a217E54c849A0073O384h549k860G659
566H07j01c131A0953a279E674h484M157E053A5J049K412c901F202j234F01K906
582C507d436r87q05b949C226O937M83D481j372J1576a954D284d856J955E133M865
598I998O92f214L051G701c318j2735e632H651l719F66O578l396L822b302J44n179
614g337J258H078R004o628D073e962j212l493c327B74F8e528Q22j0148E003d848
631D038c380G525b004F595A106a0006k26L618A1496C613L780B3b815J293l34k073
647c929A722g967D805d016l484A679J891g774E541l84J735b647n743a174L7E116
664g085c493E662h256F998k137k269a99p072B463m18J0659C220b014E262b9m349
680d378r373B209a3981E980C8J2342A82K232P86K478e801J072F95b796j348A0537
697A0523m290B888J692e835m369C469i604D77i947a425k563A3787B459f076j044
712g120R00g73A0489a066l776C094L068A168g239E485a2185H259B012R93d240
728F069K908D251g37j3660F86P909k762k38L134B116i31A3114D623f788B700i66
745C206J159L602R90J919f740l456M290j900a982F789a2663C728c95j0081A2808
761A780K366L144B323d243F524h650E95d21j9513b115F49g893A2288m574L179
776A0893m636c580N54B396e617K49C825d038F211A976e591E141h233J209a379
792f917a760K59j840q760B629d61o939j847a899j2630e862K589A397C62K124e161
809C32b202M71B92i866b60B340c574A3428n276h092B688J810M075a584j529j401
825d514C344b172N51I771N55B504a945j395A3526c832A2637a1094P87B69M955
840E224e736n511C499h074A1733E119A278L260B104d527C049N60h00j487A030
856E20K752Q860a1088D16d430o02J522n514a471P33j916k100A2131D089e53C245
873b861C212f361G74P448j517J99e713K310I466a2746L420K690J438E394e074
889e078D448a6765d717D502a402F430M622D282Q920J006A465h411L638h11o832
904g643H640C777J120a0000b981j939q66b477j4603d607b66A4883f768O83J107
919d978J189C472a979A479o94g00G586L093l226A481b393E191h6C061h010L527
935d483E705j783b895C86P079f356l683d782e41n203k928C21M207L266e483b137
952f66k052I06Q003d210f43J09n139K233l080J292J227F039a723C875r06M675
968G644f10H87c136a149A000Q400h524b368l101l938B665I94P063m8B09J317d308
986a0787d319A806P868B344b847N22E750C29P159L868a0018C482d330e9j2124
1001a2183c479H904a210B005e197a477F590b87A30f720Q80l886b981A4178B210
1017a167I082D171g522l748A0857f528
##PAGE= T1=0.000646
##FIRST=     0,             0,               0,               0
##DATA TABLE= (T2++(I..I)), PROFILE
0@@@@@@@@@@@aA@A@Aa@bBaBdCdEfFfHa1A2a3A4a7B0b2B5b7C2c5C8d2D8e1E7f4
48G2g9H7i8A07a18A30a45A58a75A95b15B39b64B94c25C55c72C30A2f302B08L5335
70C5543j4307e458D696a1690J665a702L35n922A1611K817a296D574f337j2731
84a9068J141b874A2157n480b155H000B077a017E600i240j552I08c833m64j347
99e644A2084C717L936d944J083m825k137N170e62A0225m436G80c003A3999B164
115F743a6281e587J734r641c648E238Q90d671G056f148K084N16N70o038G495b895
132B1840q262h007k718M069k319A1927a419H443P29c965o051L993l925b823E885
148D385L836Q160b370C72g453m730d102A1664j320O212l049A983Q365D598M799
163I397f369g34A6141r85e362Q81j0617f337E2a2554H655m149a8355Q047a68B188
180h36A0884b335K96k058A756a6056L164A851Q431O215j582F094d221j3240k54
195a7715Q170E188N31L694j658p67E85b0180L942A064P119C111Q139a140I268
211C273g331C50c704A609g305K280K291D820E45b815I49K404Qi393L046G616C033
229D512J765R1h976c490C739c137J125B646M719E90O753b855D337a824A0458d882
246a1186k51K792c474A3250E686A588N527C078a737C956j872d74C851c297H58
262B145J055f456c176H6M93e187j517G255J0350d864l251c706p8P59P03E395R711
279A5106n660G32b536n481L829B42K138M334b534F871c839H40G5L039Q485a2607
296b90A0602B374J99J876b246j962r745H071f250A644J0021n145g921L021D317
312f899a911B567d674B080N169B133M109K685j371H66h740c99k10p057L107f75
329C526J097g077L90G9h620k833d500C786L636e79A6458d479A169g206a129I009
346a0619B582J613E26a2443a649n004O98b767I034a0078B082L820D69O738L408
361A0615a377j6168r18K762A784a707N38B5472b484k164k315n300m77f287E42
377b81A8995r214g44r117n508f67D515H19K647b83I100l343g123a668q925C853
394a1530A775P778k932H95e051B984g6l057p307b335j0090d420n281L713B792
410a659E217h57j1476b767E756i393E369i849C819K052e706C219g720D885L528
425H413g232H139h641b067B260R7b274b93j2435e362D725Q23k172b041j1331C492
442a0840I709m397Q77a0658a746E32a0052A6892f087g13m746P86D453N890l080
457G263P348r81I15g051j931m558e719H68J6263G034J3365A533e168a198r853
472a1051j104M312E750i97A344c630L95j4606J793e62A1321a161H945a324N90
487g34D087a6560b662j2599A0196C496O575b934j954A566a37G486j696c748j1528
502a5276B810a0969G250A872N507M274l196c163G634L128a1297N191B275L705
516E980Q634E197A296b396o620K406j174L121D039h407H876A731J885e405o938
531a2343j472G509H71N084c873J882A2244l070f367e07j1942A4749d414l132a505
547A212a1907e179j616a154k506n948M674k21g18eA2858f52j42o010E667d47n190
564e637a504k926A4894k38b905a4B879D97b478i96n084j416b904A2221A873e164
581d818n160p040A923g921L334A156J455c322j433a789m683k034h1j506A821P935
597I756J427e259g72j0708c727l376q63H705f725f98D387O89f718J764C152J344
613D496c949A2964C85d963C051d555o711C390g511H34M88J157i224j270M969J886
629c639P57m83H677K657B23N485d848a603P56B589M943O575a5613d739p742B507
646E243C19j17b654F763f506O00D384M629A698Q461D971a3040a628j765j570o497
662a1460c506p190C312K256a362J91l798r730A0482g023D853P158g83D629a494
678G609d397l569C765c017A840d085j336C341n90d508K082h05j1693M979k648
693a0167M761Q26C274h146e04j165A763e591E475M455a923J86E571f484M01j588
709g671m184r14I962B840J152R604c066E418g500E313c103G28a011p869k020B22
726d699D925b834D214j850J553g883b121o271D893j165A321Q985G95a9268N658
741a3610E517B293a964E483a843c96n794l717F850f643f91D155j994G20a182m175
757e357J183E704j934J806e180j418D03K909j066c00C101e793E424e039J083B79
774d949m53A2478D119a5507B222F81J544r49Q337H97J652M283a000C75K641Q15
790C831K61b357O48j646E263M078B541R66p14d459j504J924B955i985D958M982
806I940l742a800p011I21l51b080I183I52c037I519D113d434C351j172g509c122
823B279J240N618f704J297F00h206L928J776i41j481B778M829a392I50g353C230
840a6382D157A421P527m07d203n247A826j84a47j563C126K83a1792G448c787E17
857h118q144D154a0843d070D912e103o281E406c135NA1853A929J790O59j760j126
873A492g402I52M08J2299a298k279B615K235D72a619l261j1230a973k40B037J638
889C675g548B953f437b003k73a99H051C694h367J121c559n003c407L14d83F677
906A4281a1001A974a1470d601G572l160b09o262G240K199O445a4064b34p965k212
921a0411K114C701a430j800G3M576K64J009c249H271O077C303J993b800F550a3
938a4157d406J258G519A988e747A108P011a732C678A184c442d12E357a0E039B273
955c88C514f989G56d20C290a7054b379A0647M643p006C17K072f002I672g123C959
972a909D299K513B651D6K66b898B272h414D201A469g656b16r768a923F041J94
988F235A88J1669e576j403m23b004c82A159e475K190A15g11I18b225E715D77L702
1005D179d894A896e409r179b691i2m06C916a817P67k976m578c53o49l33B832d697
1023c111
##PAGE= T1=0.000665
##FIRST=     0,             0,               0,               0
##DATA TABLE= (T2++(R..R)), PROFILE
0@@@@@@@@@@@@a@aBbBbBcDdEfGhIiA1a3A4a6A8b0B3b5B9c2C6c9D3d5E3e6F0f7
47G3h0H7i5A03a12A24a36A51a69A88b12B43b79C29c90D78f05H06a166B011i006
69f673l250J192A6114K990J4778e432j4743P532L498p813F188O292k390J4049
83B4139E047a1109a165j6431M843G13K0378M260B449e704m999O38p342l671A0896
99A4668j575J452d775D76a363e74q646B4787F394a39C190a8523i127a420B335
115I643k332K040e346j1610M694b411I06J3968J2434p817c421a545q947K96B011
131A0322P38m41k238e610j8565a0072a728k893A0549M844n505k523B180a464D89
147a7638A732K601J57O625C216a982o483L093g6G25O75R405a986k340A1339A748
164a0859I710c548f19B738J0068B953f40p237A22h649D830O035a899G865K561
179A0426d829J811j771H61h199a48e7G426C007M520i522d732D17b007A832f991
196g423c673A022O052b359F55R122m122b143j920o310K147b08C878d833F970l424
212C546b440p227J338K820q256d263B204J1578m957A253c792J460D911h618o1
227h679O29J162F727p87j805a1321G69a5122k227b487m744P07A356e270A994c280
244b101B452N225B842c652J238k179O28N82j185B214P324C01b1604N215A169g122
261A289Q719j361G44b89j373l15l633b268G593a928D180c069p306e178j0790b319
278a764H625J6494j1969m236a6821F92g187a181j3634E031b365A3135l369h28
293d407n101l267O036A809J2407D161j4J1625a454o20A7234A690f200a062m35
308a497m664i90A266f613E627e614A040a6963O390k445B965J139k74h587n455
323a4042J724K405F208a0922F120g574J549a229B273K604g072H120c992A3331
338A837q43Q66b974a074F70R271c784J880m914B891C33K3132j1663E147A817c8
355C96g506J491E347J990l98k426C24N276a2520c480A72J625Q211p97i22I762
372a327A383g898c374B241d446E647L833k850a0371A1731e805k857c343p031K557
387g817K396p26F396K227a008m960J237A352i817I28N717A657J6226n134a3522
403d795l488l242i28B637J4212D086A986F72f619J745C880d529D27R19J77b270
420f880A0237C021d258o351A3313a382C283K833k240a715B977b522j0A251J438
435B689a370A0061B682N160%j199N283D492J317d443k788F300a5048E26J2046
450A2572l789M138A654c44C539n77A061O706p67c373D961q34c805a544r812l635
466a4991H781B619a837D198c251o54j309o355e714l10b966I77K15J9237D805a762
483b938P94A7801a537j432l466f71m064A238i331L24H065b938j2012A494h561
499A185i632a78H35a5370a348m85E588O21j150a0993c985J79F638a0364a527k662
515d189C764M046N127E317g597a46r833E454e64n655B079N649a77l72A0759c32
532C532a5594e702m585j660C508J0725B439K277J803c062k31j5328A0390k603
546G787e186a438G795K21f842K853i2F206c934A3412B474J135J336a5951P717
561h234b180A734O867A232A78Q054e715a863I285D51i35l799B426J893L452A571
578b59j212D980H02J6458q566i022b824A077i405j534A6153m228a1075b634C421
594e265J855C908H33O439P151K61e892A8323b045o090L034i46A143J191M493j161
610E666k347b470r030l99f06r84D585F51K954k3b861G651C01a059C903h050B731
628i172C919D05N287B471b456F371f757A385f58j1419B422a1462C448A374a195
644A0002a624J03F66k07J177b031A685a056B685a888H351j232g948p903A0370
660b58G800C639d326o489M253A0625M091C438a1523E94d08j1141J630M194q88
675f613m976a159A4720o668a123n823D483i78m510K262B150Q397C985a1838M351
690g487K536A0139A77d082I005k558J496a954m508K908m457l225D614K907g011
706b660B655c592j98G590k76c54I286B895A55K63Q920k434J365O86b505q07F530
724C321j249K404h789H065O56h505k137A3169h585a543l341a48D651J149a0816
740a3982g06p096j371b082E086c942A1179n261B316j116b499G175h096n458b105
756C745b74C752a0675c73A2h179G750l192j959L180J89R013C258e168f37k767
772c404m207I65O485b368C134J4403C960j007a2279B914f784D104j448L220d461
788A2897f205k503N41B162N896a426n79d71A5927B777J91J322K622J067d435A276
805a0498D344e313A259a608l661D771b0501H81g356a32G115G36K716R664a967
821d689q09j128J966j70D218o91A275c136J08H204C466i69k877a152d47E180a4706
839d632D287J893b33I08K11M041K996D73Q303c322q498F22J0686B471M714J661
855H846C773q33d428l698A540J790P70H22e008C488f533L015B685i729c039H15
872F49f423m870c392K98A944M835E93e18m557G232i313b454c28G770B12M540K53
889E005b160A717D53e400m404F5J1357i58o982E292g234B038Q448d683f26l059
905c685j788A6542f936a211q091L874B904b501D209M741B836Q731a244o471o498
920a4213I034l732A006K395P391A607a886j479j143k264A4921c608D704B17a3264
936E678b904l001A1645f097A576L327Q73a0942K016C679b597A7588i014f00r726
951a0326b915j008h84C091O352l107P093h689A2000F10a71q604a990A0328A990
967B911R76a846q329a928H607A371E99L21a010m765l150g97j0580G798a3097b751
984a970I557c850N07H235a619o44r55A752J63i030L904C541k86M83e953b941L79
1001b562p890H377a5888b440F499B795c104k370F988e853b557B959K465b292k210
1016d502d68k456A906e684l23b775k905
1023e680
##PAGE= T1=0.000665
##FIRST=     0,             0,               0,               0
##DATA TABLE= (T2++(I..I)), PROFILE
0@@@@@@@@@@@@a@a@@A%@a@b@@AbCcDdEeGhA0a1A3a4A7b0B2b6B7c1C6c8D3d7E3
50e8F5g1G8h6I4a02A10a19A28a38A46a51A51a39A02Gc64F030b329A9383P162a606
73A224a8419L310L207B835J1317m810J0804F929i904j0616J165Q969B150a731
88B2020m663c11j21k2388f776p923b268D050L272J2270E401f677k0379a1784a58
104F230A703O916K830B702d847j391a137G119B789M417L222b112q981m499B76
120C01J287J4020G609r1f764q200k927h078j257A1480M650o896L863a8141q734
135b6875h463q92H776C055J0711C905c260c73l457J378k008C264P488B263R340
150A1603A061a0562o210f697L329A566K2302c811F390j426a9221c783J28C315
165A1236C869f50B191J279d088C749b635j1690O431F150p88c749D65K720i909
181I47i723D6R685m000c463G220B395b968A826d241r15C616c125B986A411a004
198A8024B412M470l330G24h309F092g73j1005B45J0761m908K084C472M349d194
214B287a175k799G336J492P562E222a193j3557L052a523k250A1292J994M12k502
229A1196k434a4933l267L473F101B228f79A3177C922N061d087j77E541M89c93
245b943G495l531a2757b440q688B776q84i779k425B006q98i501E686e656A414
261A4797C340d511n070c690p587I486n15J435L562D756a725j0470C84i917c849
277A0395j501H98R66a2643K778K447a917G037G53c079F427e983A297c473H701
293B780K56A110J738O49A50c454E433J749B534r26K845f538J996F77O589a650
310d390F796a1236M767K066g91A591M937j095b110G988a0712N238C675d453a286
326D297G91b268q668c80F82J738b145A1810e101A1435L306E127K63e555A388R602
342A0990E038h084m538C154P212D061a755M94m826L96B334a0948N072d55A0159
358H10K268j84c355i67B021r70a740D991M777j101i06A079a2743C486a513k565
374d078F931g14E066L55d290q784J467d561l504c45F223a0715A7909F384a1030
390b904o11m98F896B772g733D065M443L731C061A26h214i65G033j194L486A201
407C942N260l830A816n46e299B35M10K306d666B366K921h031n230O209a867j0517
423a2384F153c42D038K088d762o376F548B940J932i46p918c002J097E079i721
439A0186a783C304b398E762i880B574M219l016L173C051j361i458c792M23C89
455D062f75C848L971a345m035b652L38p840E240K406a096m266F193a3338d804
471a0289N67a103D484L628c247J166n219l216A467c183E355d890H332e79p8C055
488e000C217c027B029L666A354B61J58N865c678l631R17L058p654A781L906f667
505I873I04R38L486a2060d515a413k253D943a317e56F2a0821F48e969a761m122
521e883b731j897A2686n699A625J4291a481K37l283b006E084G23L063I25C73J100
537A473M744a531m162b063m093D041a36A1937B361i78k997m833o671c341q686
552a2027D504Q092k232A439Q338g936J127K99C732q41K115f497F330C031a3220
568b45a21E044i174f44D213c084H048A752h842B583K511c032A061f58B656d267
585g396A256J0485B479p75i71j1625e944B972d27A0241A280J0996J058f566l480
600a0046J973l586J303b839C90b670l658A0975a0401B907a0110M008g26A0328
615H65k87P284M590a2393B450N343N177A829l6h06j8168c433I591A835e053B996
632C650a347C52L650h067qI681a081j1512B43Q931K256A522c389A517e096j17
648e213K51G304Q3b557j919J304k381K636e80A936a1895a384q528A661K036a6098
665B39a050I015d206n800E780A487J121M376a299G105R82a1841A442o11h679C282
682f003C451A244Q85d507J738m236j692b460J074I136p00B47O452A807a310o794
698h104a308D81d765B403K741b37C994d588B560F45d57F188a860D523A24a7941
715B841J0882B162J800a2481a489j428B260L552b621F739N478E028r62P777C763
731B030i065B350a194A2236C175i60k801l499c196D883e177l381n500B45J136
746A381N21K576i818H479c739a234l520A5183k338b552F099B080R892C47J41a3343
763a979A7735e06H814C041P503l950e824K82A0750D098A511J1369A498R554h347
779f282B204K678N618C410A82d861J503a047A370f502A418c9E960a2561K357f55
796B18g466L264I467a2855N480F758a5054A5626F515b158C918K219C009R108a3480
812f941B544k26L584L85b706A828a092q309b92D646i368c527D896b37l17C827
829f977m693D338b623A0653A985E01N89a718j741j0447a764m789j284K090D021
845C016J873c037o110c037m140F552B963K49l77e83r357b638A558K487g629D988
862d561h19G269A391d157n316C626a4857a708m873c147E372e377A316M783K69
877F368b485l012C934d035B517L031a327m698B638b334D142f301b187j785J128
892b844E886M95a533M54A720K852g009F313J271j32j381b457D181g863a692k3
908a715k956G73a704H754b531H578b481j0220B270a3709A774O10G51J9843F003
924A0120i88r548b15j155l830D416e14H543E92d230j321D184A687J1144B618b712
941b862E857c263r21E71K098O193D213G92L653K203l157b698j0380H510O774a150
958c266E51f898j472a242C104J321A090O441b138B107K229j066b594D932b753
974d639G151h112A1169b86B076h484E008N032a482H87J215M08c961n729A0074
990E604d661l723A170g615F416q80h922b387C881I27c028k800A373J2664B964
1006B142O853D268f907K671k013C294d965h57F956c266I514A289b294B574a6250
1022F720M99
1023G219
##PAGE= T1=0.000684
##FIRST=     0,             0,               0,               0
##DATA TABLE= (T2++(R..R)), PROFILE
0@@@@@@@@@@@@A@A@a@a%%AaBbBcDeDhHiA2a4A6a8B0b4B6c1C6d1D5e1E8f5G1h0
49H8i9A09a21A34a48A63a78A97b15B36b59B79c01C20c30C16b30Q3D062c820k4030
70b7850a3547C765J2860o156A145f18j855n589j5694i854A170J4264E761j211
84D550O29a817k072l851l416E531k362j209P37K637B01J7609c015j295j340J969
100c681J725n345n412c17B609O646h532B030A012f898D391b508a249j0325G120
116A0134N938a1857e714J609G521a543r740K961I028j586A26M129j865a1282C856
132h873C878a269B0630E803G40a5953P050N63c603d97A4225k267a400D581a5472
148a7166O929a734l924F395J597o54b255j1666k636a897A7725p201C429I50g532
164h736J73a774H173g749A061O84a104n599J900C930a136l52A5032L118d007a271
181d338l974D597G00K1745a946o47j6421h588J817r354E822M864N90m903j836
196D537a1060k172d428q72C065R465K261k708b494l720c030a28B439J363O551
211A0353j91J0612A435e74D862a4932g356h41n320K216q536G598o10j262b592
227C987A054g789p93J2k919c672C162c713I244D424A017a1596E12b66l568C637
244D611k065K657a414D968b149p258C458A55Q08b859a283p526b509E222B611f22
261G4O685L885J3m077b493A919c204J585k917H373C789A237J3263a359j0829F904
278G8g274c357E450o47N858m591O551c588j786b569A3441f490E735k189J3262
293A6808i944d331l29k660E228J05c320B967q75a0056c006j959n706M035k590
308i226D764h994C364J354A420P727k510i792K96e5o02m214a013A8269i380G294
325b132m704k769M319l382b073E308e36E157K862A476a3147A126i419B828M028
340F856f832e34C688J2125A568i98j5957D097K778f63l90D192L888c616G469C37
357h405D843a2014b723k0D896l51e356G651i887a622j0387l753A598K576o32J3367
373A6909m784C530j128h527a131m221A367J3935j681j435C673d351J749E66c138
389E828j8j701j119J816f962b719o825J856B680M587c534a220l159B133p61b146
406g823j624A728e038a731j105B291D51f536J099a477C44a571D749d057E843L08
422F151b118R54p413k389C261i04A945f59j920Q62j0738N700C408g492A847A1
439A933d145m793H585d987n748M378J397A482e778F70L372f922A2651m666C900
455E754E19a3188C916p39e517I89R528l955e427H85e245j235B971o58O487a1273
472g79n289C510E5f963K522K29A9547G731f18n811M30J820k75F315b972D379M487
489H866i365c678B421K155e341I817p24i864A8208B663J375f204E027g409I394
505A170a0349J097E772E38N639R975G129A833J0258c659J029o142j768A2617p69
520A1848j704k076A975a0145M849n774F283a070D161Q529k831B422h922d199j893
535f092a042A0981P057m671n597j180A195c53j0171d41f1n230G179R38D81J982
551B463O40N251B946e617a643A377Q13M307L759d533f40B734a2375d863A632c924
568a0523D785j356N750k072J538A147a670l443E001k242a541D701a631I165C20
584el710O44A509c360C420G74g807G959B731b531j0957L942J808b115A654M619
600F273k241A554b699r24l835A237d162j349H534B202K331M781a1030c886e61
616A863f360D374j897k3a2816G3J674J886A297e954B4736c30j506G557j123a4297
633d113a248D405N246N246d855B20a4925G906j288k847J929d445A793d059E302
649B869P574j029j844f92k797j763b99j875B094R239c449k989p50D230f423l6
665f459a707m735I609m172B076J2575d28m585n244b947l416C506M293E43L83M840
681E766B100f42m176E552A052R099K872c596k143B750a0201C002c710k073C376
697C435M992c624N82m517I493b19n111E546c123A083d07G25N256j460a4196N249
713h947C788a846E53Q417H61P502j722j009c711E853c54l136A42f348J685h12
730H92L906K772k295c261n061a916B533R326G66d204J213l215E931d673J177C097
747b93A282i14F911G69b018C32b250k612J282C648M878C387b765k707o733a062
764B386G15f624m191a244n080G371e073A2866d97B75N631B512K597R58g592C242
781A302J155c036j103K77J407C354f641n081F391b470j667G847b713A187L558
796D745a198l362J909H598b88q03j644p017d423r64E565k052H20a817c94H4M683
813D767f677Q21r060b17F449g14D39a0006j41C678a810h1j3672G666K56P11l088
830E545J62a0022a780l368J31E494k688J2345b87j6311A524b055r586H022f636
846E377c243A177L632a417n146K505B467O748l565f675L322E166c03n052a927
862B635J77Q472d78I53f713d47j814l105a840H339b867a338o509N21B569e821
879H037c783A7747b227j050B095b551j3753D239J841j94j969j419g101c106k890
894e996H245b34E990P557d532o222C609d272j7014B351a3319M494B967J359j30
909D196J370K841j092h32n123k161i65G869B081c705j792A3083G1J5116A07a0986
926c194m866J419B510O613b298o503g09k344D148n97L596d452I315k705c670m875
942h545a661m035C924a018C372c950k782H594h923k176a777j696p147e269J688
957c581A3802H86e955j529c539A887J0136B900a296B93M045K161e382n870a54
973a808r716K557F929B76g46k804F397j330J393B723N22L813e868O4K202B354
990H869g359F145d230J806A3376a963I268a542C546b089f15A151c244A4184L586
1005A7770f049A784J1871F020C86M249J700f481E151e729C146J337d445a443j1320
1020a2763d008F730J643
1023H373
##PAGE= T1=0.000684
##FIRST=     0,             0,               0,               0
##DATA TABLE= (T2++(I..I)), PROFILE
0@@@@@@@@@@@aA@AaBc@bAcCeEdFhHa0A1a2A4a4A7a9B2b3B4b8C0c3C5c9D1d5E0
47e4E8f2F8g2G8h5I1a01A10a22A36a51A74b01B37b86C59d65F40i61C791i110A1096
71C3460j5107b763m328k496j7181a361l937g61A6354D794q53b987n544a557p56
86b313l130C2J6174p321A144J510j061J175a064k856H320K961a1257M211L139
101c907J130D240L225c774A3854h532G271a0577d667d35J3A097Q56M354B523c877
118a3454B124J785O64A21i258l669H927P23i739j284j787K202H936B63Q225C388
135D306i185E532a089j019E612a0352B763k15a263A932K509A472e185b439F768
151C001b448j4265k59f881p425f938G126k845c707E794A147a0193b70l418h77
167A6614l575a87r363b194m108K627C286L64E1K915a381j613j460A0552d47A0485
184E388g914d72j0384k816B29O65Q711Q2a65j1736L070K063P43P79H023N46j223
201G346a4206O690r626k265d494k363p764A8146E128b098j049D426a3573a014
216e991k467B08i518D097J362N80j60R334i84D271a666A357P154l801J155P864
232A3729a062B370h153J7a550A0867b25D825g692G080a2006E8a0498J603A64O742
248F906f950l108A1816K242g91B511h012D424b250A225J777h518l389D973a147
264a608F911A664d962r40A601N658A459J1333N41D509a969K30m077n895E258l86
280D872A469J7623p926c851n543c613j353l739A5990K226a609l011n456i34j611
295b545G55f773J360a790j0215D086M62c353l135n591a969k299A1556D381A641
311a661m571b522H070a0388d342k082k021K605G803P392a6753L612n4J475b319
327e512D336I56b180G365l107e051b319k96n658I215C757M74Q405k174f210B078
344f421a252k989D266a3k883m55J283B737a6259f536f55B275N030A641L915f329
361D319h58q820d401A21a2088G473a7147G663f141a731C158a074n913c105A862
377E28c407A9438m967H4b247l863j1622E031a2497b46A124J6274D721g174A996
393b780l701K754A1662a109C601c856J408Q25o089j272D746P447l798a5195C584
409F182A246O210A062c386k634k755A0569d228b44A0059D603j389A106a847M86
424a361o693E907a704A5571B693G28L304A077c145A076f780B427f961B075J429
439C504A616N083b02B874H10c522n317K401k786A3768D533E68c355A4726e806
455a1718c742O42C244f357A3000n236a73j165p133a684p565I07R91M679a2561
471A190M615j925A29g23A680L500N508c462l674C971i996C712c991A514J0173
486A1687E739d036j324K110o948M938o319G54K940a6970f37n394k615B506K910
501E416e188K373F722a5746B857a759I787B462N366A424R70i09k3456E959k206
516C753K340J0836o358C459Q150a7744Q775L803A0188L870D666K216J438A498
531f110o23o261C145K121B81K834p18K143g507J010g69j0199e58A965L003A767
548e348K471A0231B165b108p565JC021J4914A144P40K309J723g811A514a075j2435
564a3510g78A953J807j033O806J87b452k847m566I704D846j490J918a422C456
580A2806m171c893m801D906h062B272K213a524n27B429G7a024B991h321b713C899
597A1418p29a0071A7248B121d165k763K49L29E464R478n870B369M89c136j09E71
614a181G484J0283i6E11O678g854C323K02a0412a796r6C442M782g065C724a1833
631B237a1195A580a147F506m04B542N661f141I411b36C47P52b79r286c567l987
647g554D025P006d34A629K441i191b376k346B734N556B687M09b681j4928Q684
662h925j465c929a824D507N721b794D757a1074J374b711r876B517d790a258A759
678A136Q484B239h371L553C813K160B867J304J852O560i455c382a199o788m8j29
694h164C313c367k363A050a898j2f9H604j115a777B455R643m593K82M567J862
710A4216d286m180E014j461c793H884f335A127J875J82H20d274B939d080a880
726c426i66B742A124L53L544a0243P6e01m961H054G87J105N019A347K097L658
742G102B196c624I339C140A390d829J57D261N67A624M236P32O283E548M386f9
759f474a582A3884D683k086f228n233E930a0686m287G979A77P410C142b258C806
775H373j983b99C312e196L21A209J28N470g412h4A1415E404B074CJ250c863j863
792e726b240B134K275J3789H234c949a931j471C827j744M59d302l183b455R54
807a501l654k113b613P31k634L03g22A2258b833k428F139o48d751o470d060Cd605
825B635f008E019g010d6k239j1925d994D998R45A998i90I634a28n991k71a609
842A2152c307e40p13D141g87C866c758k732J396l088b655d79G242J482j326J386
858H784B362i206o16d144E832N336c140k108D241r03e811C095i734b53j731f29
875g445D179G13G0N353d313J981B580O996f863A1364b379h36n704A584J57g520
892B518a755o406E489j500a1958M336R49K477a999n674p76A0022M512A998d183
908c823b07F208f502A416J487A270f56E963k740d528k727a044E115o79c829o51
924d480i35C308h336C040M282f379l963A0177d611m609A0361B67d194C554O688
939A0242b583k197G553E97J2287a42j1410f97k04p793I758o03k948b567D685K510
955G195C230b282H693L21a128l622E379j283i115F275j942j441a3172e910j519
970g429c252E245M768B004N645l069e762b278l55C161P319A682f144F066N596
985A1662b456k948l123A337c459j277j000B659j149a0231H929i295A1958e483
1000e205F359Q94a762A5216B866a971j310n551D435k56A293d989J122a928C411
1016A1544a4255E11P628g00D159h613A0533
##PAGE= T1=0.000703
##FIRST=     0,             0,               0,               0
##DATA TABLE= (T2++(R..R)), PROFILE
0@@@@@@@@@@@@@AaA@a@Ba%kAbAcAdDdDcCeEfEeFeEfEeBeCcCa@BbBcBcB%fA5c1
63E4i6A78c57H98f541q67A3803J1324o567m577a065l0672J5710o852a1123A3867
80B2427O61m416a653j5591j883n758f203E122L496J044M772e641j1117N482j527
95a2803J177c948A84J8898e523k676l376m807L334H649M678J312m712a1723k006
110a3729e415G2J5530k82J1576F954h458L594p170d099A2784E808L640l207b06
126f4r400L084b993k28G489R722n999m344b450j1232K214b722a062E618J1038
141A6656k551a0079f38r057a35j4569D206K737O693e555E77a1384c957j3497A839
157A3183B779c962G632N173a0439b36F43L416A926L75e847a946j128A969J576
172C545i672d256F661i968A4510a584l687m36k287l094B133P468i915a894l344
187e238A490L579g205d74B156e007a633j8607A382d843j190b33m683I418d500
203F684B57d633G5a563n865A0963k331N57G32a1992i2o651n705a981A842Q683
219A0525J550n232d633j234l1j76A4968o232N304C977Q638C486a1234d234j60
234d394B622c047r196b804F934h72C508b437C051f237D620B16g11E827c647G911
251B541N177h479c461m156j81J405A810J093O22N330K164C258a3021K031O71a94
268c5A1836l17m622a5368b866q321J682M07H36J421n55b660C832c117j435a265
285d060k34B335g238C877o90D84Q180a985A938e45m03A3278o435a520m836B198
302g348D318b634l687j1771D788j65k221P932b971F85a0583A179M157e727B0379
318h815G583b967q904C842f984N39H85J423J3943F173a4035e821I638f515m432
333a0947G059m75i503D701i992b034A1654C87f650K516A4871a714h5j040G43J9888
349B0631I110B067f862m870E595d34m186J749A3274m571b807C437a357K57k193
364c293F561d293l380A0416H20J425f581K217m01b082k812p836C535b401A6125
380a070k186a486I050A833c336n597C005J6505A411J2884b0706b570C038c228
395b656k455H835K782k379B338d75o215M83D644j542P037J766D717c226p58Q06
411c178n303F36c574D316M386M297K744B489K419f463M21K073F579c180n425c073
428a292b40r13j512E415K181Q21a5190a271E939f380a146A3514e069A113i588
444a576q140E741a431j2C064N110k115b522m342A62J66N281c11D829d704B935
461A0446f758o818O710j1409A7368D537L556K949h573L338p5A1393c214j1004
475a4218b629k927G566D43d827k69b52H88P60d564r101c951p666A67c198j919
491e117F013J123k650F62R709c9l819D665g262F302A264c513B432i384d600N92
507d008F936h279c141k219K74p228d336D81Q643g39n033M86G529f831j678D087
524a3345c385C793d106E43J1117l517c72r252a024A417J140N76m02R587C090j305
540A785d155j2544N508E758O556f969I540j941b612D014g458c492E499M188l406
555F281c77A427M003d442A3393N71C50h269F479B068a2688C16b842A43h61A599
572G56M295D19a02B242f932J693D947K543e582A2581b2711F19d453F643J261O020
588A3924C773N95b605m150o090K183B750N644f73D565J271g62l353E088h388K316
604f072A2484B088R595Ha415C57c186j062l784C605a312m204A465a1606J967l074
620a2713K460d133o852m484B903J8254D107f227F820Q196b593l195F225M93N245
635A1963d703o154H391H87R499j123A48c8A1739k153k355L824H19g121R56G156
652G313K855d977C16e373H347A41c099E080h289j218m653b144I312K258C993h588
669C046d136o59C632a9544d064G023k844A276b196a096E702h623A525K455a562
685a590A982O532e14r70m527a445q793A167J194J111c545f6o931k316b892j855
701d747B635f013k042A909e793a327o67j5294j659Q222D54M029O49h505A729f636
718C279a0656O88E721B634d740A467b385A300J069e005D302j008c354C898Q820
733A2718C445q86a066D986j880R987e842b771D127K10c612D157G73g357J291q32
749f898b852m790a300G14j03g416a860o64B639J082p63h497b574a279q789c8j458
766a496N83j042k074C251K269f230o30A468m39J657h503C555a2374a298l989i44
783f672A0055e179G407C28h071A296K188f93q911F517k261O951f140J360l512
798h292J891A33f15r292M245b736k859l649c093j091o79C973h394n88K953g44
815a693l612C069K661b384G542i095I61a4395a461A526a483K53j940P63l630J457
831d580M26E404e607A5716b653j465E98k67e937l947D542N80o09c157H550B540
848B282d028A634l55J567O351a930C567a264B343a4716B430P25d00k960A91E9
865b151G290c860a029F327O677C483Q18b709m010D791i10n956D97a952A094d848
882F918a940G361g83F059b376j925G067D54J078L405c750D815m44Q449D197e891
899h506a747n163m738b305A8049E306k383c672i42m94A940a2954d73F225k956
914C269j554c027j989q208d958J256l429b084E757b876l92B798m66h20B521d229
931B957F13c682E330b400j095J209B508b937G56J0135c751e10C375h116E156M41
947E597c62B636a486j4895d419A722K393K413L528D578a307C376d058r246L23
962a2981c688A498J1254B916L944b390l001l632K620D332P057f69I606b26n64
977g90A48P63b775j0641a970C260c909a452H634c774k014J169I465d494A090e811
994e538K350k787G316k289j088j494K172a2604I25a644n940K410A112a0485F416
1010a4945E558f005G430A138d813F194g393D089b776r393H788B572P722
1023A0294
##PAGE= T1=0.000703
##FIRST=     0,             0,               0,               0
##DATA TABLE= (T2++(I..I)), PROFILE
0@@@@@@@@@@@@AbBbAbBcCeEgEgA0a2A2a5A6b0B2b5B9c1C6d0D6e2E6f4G1h1H7i8
46A09a21A33a47A64a82B00b22B48b76C06c43C83d32D93e65F59g81I54a223A708
67b899A5881P397r160L54G40a3744Q3N543a442l347B0542J0483H989H12a6090
83b4686i238k947A0008J6226l838A0620n200a4096k224N959A985K1809I274K757
97A2031A041a5670f083D530b493j82I443L260C899a6224P02m84D58O422J3866
112B0746a345H066A44a0664j1091a624E110A366J0059D911M329h629m922N573
126g978b032F729O11M556q06m785f346n909b914k647B581J929R480c851A754D33
143b566r733A2162n118j136Q219n35B812a5573P292b750m002I624B470a1593C912
159Ha5650E601k313g960B889J2417j698c295C233a298p397D099f269G13B37J153
175A390g358A3766a143F75c564j688l757L248e52m524G964C049A03M557M00c556
192e909F224a1872l666C447c531A2618d99J52E384k100K496a0206G327l539RM250
208H047B261f819D886a3399e133C136L823P341F089O357c70a48l757m349H115
224f633C523M897K88O368b279p130b664E933k269d534C165F93L308N385h21j4621
240a5442a521k246b1A1501d530B134J128D36J1637B426a1081F003b769p703d827
256C606o78P783p85B22e182l90J341j0884a17C212c256A0835j511a171B906e534
273a2353a551A000J949O027L37b05m151j2114f832A083k41k3K861a2575a528c68
290a1863b383I244B535b965E659n96b973o2D291J645j913a200r599J995B790K995
306E785bA2697b830E703l98b00j3576B287K806c694I491J491N284e985j430L046
322d369l307C948a517G77M486i217B122g653l653A7019G934a756E138k64k005
337B869d224B380g572j960F667a841l14o18j714R57m053I256c053Q10q742M097
353f888C735J475n14E6g357C404f227a990A7893D630J396k588q61h104C28L980
369D308g177A118K155j465B13M357j6P014i430d112k112d85G794J114G41a164
386a615d32G696i546n73d939a923G85L476k065M276q60A083a1196G60e883C669
403f686K072A0991D225M603A848J373a4465o284h534c188D145a256F37g054K893
418d161D442a1340l330A629R654D618L006g951L472D007J0214d648B209N15d37
434c624B64Q795l088c639A1973C69J872d302n301M382B861a802F560k134R938
449A4364e543I857i465j809I581b491A7424h00A0482a365n756l282a019G811k65
464G546q34J73B022d30l675J883m635f89H486h05A6531o604h853K974a81o466
480f647I030a568n833A246R579b528D309A055c032E090e747E930c299A332J491
495B823L520B459b450E689d834j851A3a61j2774c405N47a60j2114A0467b803A056
512C24J889H05K503j275h784M166n061a090n266Q85q569Q88N954G841K371c89
529c805m566K117E789c151G153K065K337l031a2711b254J73q270R70F454P946
544A4400J720p472b595j9829B177N882e30F505B474J1549p61h64o800J89o278
559a3753O675b769I871B41Q801a527m42j98k127f54r255C897a571q047n717B729
576d661A0748M52m100d291o552c047D77J579c928A6097d50B514d700k272c034
592a1491a28A2510K044n402g39j777D234k103d266F628J454j347L86h040j824
607i864E405e145m357m557F790j292a55E487b554D890b780D929g844A321L515
622D836m54a294B006d381A875h447K992c3m063J029q02n357G867b462j6388a286
639D530e927L63A3184a5518d892A892O318i792b193a16m642D396j939h141J022
654g119I005m352k072i395F307A052a2394d447C608J495f34E454B686J6h227A064
671a1987B251L814d79F438k959F12g261F747o19C50a6445B169Q453C546A190h01
688a0283J666C338e57A4134m096e380j258d98a38l595j452D876L374l367J3044
703A7927m877A023D7c139k999b261A2893n157c565n294j304C674i65o20B146a1529
720a0631f59D53h980A2506f86A2153B337j069a4302H644a0203b925m480c163I746
736A212M932a3345L054C803J1379e926A4976a017H993A055J1843E093N404a503
751B708d082G947M428D050d180C027a2141e313k130F58J063e123p15B245J140
766C385d639l305b369B668i000F030f600o98F462c463q538N498b084N49p07j404
782c646A463L764j603g091I690l393J647k411k506J980A387a5619e638a750j2510
797a4260c070A760K454C83c086A493N340B123C06M572q82K630J0386o776m503
812E733n6M874A368O524c764B069K734a1362O29G478B773a552G160M71l532H83
829f633A448i630M007H855e037D055a2013a002q7A1571k938e300H461M84l214
844E731c553C195a7334e555B036A12Q926c718j33J007k720K101a483D826A387
860F737a93F564O19a0639L719l176L177G632b818q423e70A0024j942B985o77a4213
877a4274f786a987r900B181c360N14F981R761e046j606F734k100A203g910J219
892f691I623a1324b055F9e607l628q544a282j2237C664P443b548m272K761a85
908C926a5252b291q890H121J530c404H563A010k51K936P485D499L254a602L56
923a246j92l146J711K50o4G179M261B199o02g696e55j697j275l507E815g073C618
941i529C431L91R60J04Q26N408b767n023b461A1621n550h89A899N761J252a0769
958A1225i308E285N567A126R247C063M618l012i861J103a82H991A007L255J320
973E582a889B69a2976d566H323A398k51J4742G284a752E92h308D260c259b83A130
990A3099b358n573d92B001e895K384A283b530B575K104K608H48K74c809A0196
1006C900R27c062r98j4187A841a656A3132A556c485H739c383a171p983B951e222
1022b28F169
##PAGE= T1=0.000722
##FIRST=     0,             0,               0,               0
##DATA TABLE= (T2++(R..R)), PROFILE
0@@@@@@@@@@@@Aa%@AaAa@cBbDdEfEgIa1A1a4A6a8B1b4B4b7C0c5C9d4D8e2E8f5
48G1g8H7i4A03a13A24a37A49a63A82b00B22b48B75c08C44c79C87b49D190b7417
70H38a5346M542B4437j895A1157b02E217h27A581j45e973b323A255h1D415g769
87D169B54i12j0002G6L502b094c67n712J006A1274A91P679l670c669k585A04O828
104F932h215E910M899C950i379b853r343a595P60E98K336J0649a5135d137C628
120c725k540G42J545O097c318F972J1415F934a7973A0541dC912f428G646N825
135A3471P497A979d029j794l464k292J466D229G33O161B573a7762D745a6832O026
150a0806E540L523J320Q077F444O90a1865P45b870c05m74I072b91k340B742j023
166A719j23g489A989K40K111D44d067J078B359J563N293j304J0685a6831a906
182b671b69n55G579A207M777L040i222j0549Q909d083J344B1145F152a331H512
198e677j092b8l363o588A5548F849K398A56e022J581P25b75j54D809A357P221
214H578b33B49f3A477c125A3394n025a9251I025A715K363N6A319N29i787B380
231a2973f138A0480R470f846K791H325G36a9019d876I06R673b853E750K718N854
246A4322m391C685a764Q47k413m544D170N86A023J3283E770B225P5a1411C128
262h184K06D557B72a1437F993a1824E346A309c877J434C905e430I084C761R766
277A3527a609p041g64m872K428C078J2526G564K102f418j12j314l06A3618J621
292A5239M670I575n72B04J3537d196k195A094b973E598j205Kh799G261G93J280
308B073b476j438m971K815p53E595i101C691J49e349b17F128e290F181H73P018
324G891K404l68d021J51l61F48g911b210F515b229r6j3187P569R74K860H525d602
342a944A3879B168M275a950l536r97I726i808f72A2406d801a538F496j149J920
357G267e93A1091a0126L44a371j033A1260M012C605c234A2135g835n855b091G43
373I017C629P03b859p992j415J351l255c573I04K1366n327b91q992b628p522c081
390D644L269A129d901A2085a3325m021a393j374I74a681l142D251l8o29A572O761
406H333j119c726n531a754p761F348g579k301E213c411F083b708k891e74l955
421d529H45f74A8575a572n14A6586a0709M534l634D414G88b919I269f930a842
437a3815B94g551a260k638N6a566H082K251d818C407M318A153b924j1540b976
453c80A287Q81A27c336a260p64k142E404b363B655P290l945a2493N342j083l712
469a1946A1885n931L419C146a864D746c621l537b889j4662H803P680p488e70o271
484f841h10F153a049I832D622c585H934B064N828h793E214a2986N118k348B626
500A0729B056M951O390k501c035J259j347A927B42c34l148b54A4884h02B049c236
517a4534M554B13J853L00L316O759C888K043b2755A420a0415I317l208A606P608
532I214D258a3044f010F381a3113b504B637O022j798J0353E606J350A818L196
546E014E01J256B01e028J198A0805A277a0342i12J4D480a438C954i46B672M93
562C165h013J090B719O547c50A360K516a2193F439L604j07k036c654e47A096c640
579c454m996c54C539Q728a88I116a910l458k30g71o44A0006A477J81h87k707q050
596a1644d161A892P454D606o2f41G322c543l514B673g889f86B02f533I050C979
613D288a952D05a404F98e38I537J877d789P74a975i20j4185F953K147L38l131
629F307B683H60K628N043J681A057M749J022R406a9264A30a3316e96D868g906
645h643A132c636k035b491A743E78d45I264b333q932J549A0422e228C25Q242c891
662d268j431j059r779D05b405G710M557K207B054P611A609b860C99f782A86a605
679C74P612M093a4j0924R07c232m416a954D474K40j235j571Q758f775B511e129
696b904c36C078a168H49j77K058i25n418C235c476D290N809k882g016F928B672
713e16j966r186L366M98F541K965j955j108B254j013K597i180j622q86I148j133
729H015M00L833b537l635D795a594A093f212b117p339H177e514K431B95a913Q
745a905j4473I776B94O604J504K544b002m277l739N004e11E115c92I63d575B011
762e716b061k903K015N65l373A1929b303D575P80e376H425l818a0945b323G616
778B952J0155k683m371g401B691c499C60g362l623H040G21Q156c101J191F170
794d356A0527h888c66n78A5354m585d15B616b135r19r150L175K192H156L888d985
811I648B631j081a5971c44A0979a334m380b793E006r09bC436a8505N788a438H584
828B286e614A4504c39j027m411B04h156o422G552O272n404e521l836e71l128J841
844a858D348n08K579J9C150b817m756H91O920P434G618f80b81j648m52F196b043
862f448E988a874E911B615i475o245e25C044b70G474H05a4393L559I275e781K379
878c402G213J1070j776m246d888i22j421J162l488D421J0038m665M473i271L377
893e894N90r758D890c149q659H052Q44q79C17e473a984n042A309d553a095j2076
909a3171e275D779c331F835O604e547H40a8444A1978a745j74G071A803c013B234
925e438j1026a426q44H188B791b679F134k634a310l545L13J7K050G613O19e667
942A416K949F39M77L289a964A63P803L055e972n292C517d96q9l248G334l351a043
960I282I50K718d548J988C17J214C83J2789D803f346k254H501b348q104D577K582
976G159k172h652k342A437A34b759j958K212B267L322n94L272J362m242D36c210
993G192D74J559p93a872M81c48H821b979k217p88B739i5m820A733R513a952r378
1010a1330d408g05q054j092E384K800c331D635Q303b262A7299D159a0159
##PAGE= T1=0.000722
##FIRST=     0,             0,               0,               0
##DATA TABLE= (T2++(I..I)), PROFILE
0@@@@@@@@@@@AaBbAbBeEdGfGa0A0a2A5a7B0b3B6c0C4c8D3d8E4f0F8g6H5i5A06
44a17A30a44A60a77A95b16B39b63B94c25C61d00D49e03E68f45G39h60A019a238
65A581b188C681a8064J843i02G170M126J1848B376b2963L630j0210i235n668E016
81B1385l458J29E120h223d72A058f543A328O846L965a1385m06A962c322k473E872
98A806e43n340j1748e225A1045B878d791a759j14j605l785c0C834K238E83J6268
114A6851A287R27L080B580a4152K482h86l792A1344n581B720h255c063q198d598
130A2192d803B247N479K31k056A066c385J42k889B194J5067I28Q015B531c09j5614
146a5923N248j621B735J3478D516J3893D393K749a0723j337k84D171M58L581J284
161I494C077b531a099o827E515A625h64A6543a666m236A994M086d592B42J1799
176A2041C236c073A291a2658H068o03b524A644R599a1287G612f527l638H297l765
191D532J257Q888D405e190a779j0109L720E042b046I970J750D728e029r285k484
206a6798K470f432K576A3315m507B141d405C466e839o915H45J3331D742A50M082
221D232a893C270k78a001p941D249e514J037H41b244F177O930J121B787J752b133
238g98j832n30A384N035j389h64l650P79o686N160C386M479H41J909M886j002
254F634c534j1044L449a229l078J582D349g931i34D549N670b546k656F88K030
269B718A236M220K12M746l275B18e917p560C370j422d797D025L147H21G6P704
285G780C256a0746B295Q868A657d09p64A3553A226i583d165o844J740a385a2D919
302f606m000A998a2083d330D750J69G36f925K215D56J902M11P686C331g869L186
318d683B033g382F077K815a458k45H759i407c730j471j50n58F331N127B661b556
335a3379A097J194K52M353B366N741c308n719a014q132K535m835L385I614A071
351g709B529g940b869l598F840a465F844m24e708C272Q523A010b088n244J973
366e359N16j82D186J6002F264L341g259d4m548n945A524f983B011K202Q728k047
382A0894L602b823m159j35B413M625P634j857N564p924A209a0853E87a4191G672
398I417C764J3796a050n859k100A603a158j2557H561A269c057k404E518H67kO082
414F947a230B776M40a3691b193p844D561P291D885f046j0112c157q830I919d786
430I495A546c538G631b097Q68F064k417a502E760A504d164j1497P086A182K954
445D136e66l06a17j4245e956B942N061a0245d063j1089g452F220a117F108M444
460A0552c020F070e1k29j1723e205b372C133J322e683G994d250A52c110o629L174
476f565D338j657J01L240D50a2003n563d583D123A701C26L906Q487e530p49n12
492f791j30F458J066Q877a3646g35j05C275L343L326h258J875K873N71n081k362
508a0382C501J0204n967B627A115a4766B545i77A000f775A2769d95B650M330a229
524C287b570l218c00A525J7872G201p68B422c672p986A285d372B051M968K408
539I427b958D122e854D649K476f404J85A680e44F577a110l026E439J2331g671
555e15k957m129B701B05J830K316K499a1053a673k485B817a312B509R048M33m977
571G013i683L750n675b303o4C194c787o206m349e996B840n4i437b851A133a314
588a60m417E931K760B826j194J040a2672b800k39B722d842H235P718f417E501
604I039a2036A783P019e086j259M04F061A309a192j3049c458a619q328d293d34
620D995r87a3331d972j308J055D714d200j209B495a834r840C448l36N9O641a1013
637A73g438L6K653b185i60l359p397A1802B021g272J728o333B134d599A200Q203
653I403f867b803C767C89K813L194c335j0087d834J151j5749C702N792b539l031
668e570I886n59a1292M502o299C070i915A312f424B220R05h040C546f112b275
684i048J012F828b097I76N01a516E498B024J65b424j971A507g258A7302a130k152
700c282p635b37A5900c455J191k698E352N581a01D861M460d027B357c964D92g530
717H610p53b462O29A606l91a3359C773J24j210b261A3156m446o84i396d443j74
733d617G465h153c313D552A516R017C792h164q78j072H212b448a147D878D20c539
750B440l56a1367i60m309k522G162K438j371h504A388J843j502g574H8f927A75
767G536c201o45n595b705m280a826c44l035D031a065B342L175L34f08A727b058
784d595r26N92a888G64K245d54D152B94d538j1006d146D028d179A396Q195M299
800A3890g748F35c59m223Q59c65E371d203G287A861g319h21o363l385M111B848
817A0680N89B551a2754a475B228J335i138G199g793c558A5906a1049C479j512
831A967c407H641k048L20j993c69m525D206k23a5913F535b634B772Q930l870a0402
848E626a509j67j8971D170M452b359C478c723I203c596k08h09m990a385j944E746
865g431H236L800d915J416H800i158I10b364o99N28k167d9I94O985A739d152o166
882a0318d691J604f71G746Q71j687R22h364l213o913P874E590A773N038d310B816
899G641f325C433D56a0936@C377M03d392k265A665R552i708c019E55O340B65J880
916B145K797f063o68i83D188P11a607B758a296B640N383e503D899f978E001a480
933f288B65O961g42A3417b315l366A4873d457j320F181c376G933N95A623g506
949b194n137i83k432i32J82A173b645n173A472L33c494I73K641g368J326b222
966G023d617C920g032l054J647A025g647J675C529d469D477a790l620C910P292
981A1202B307I12a04A575b235B494H55d195k814m653H527k737e831D727o41O14
997D700P99j832a0747J949p450b395e21j0444G120B563I40c175J288H76N878b198
1014E101h498A5305B392a2336b92o934E472a534m870
1023f404
##PAGE= T1=0.000741
##FIRST=     0,             0,               0,               0
##DATA TABLE= (T2++(R..R)), PROFILE
0@@@@@@@@@@@a@@@@A@@aA@@aB@AaBcBbCbBbCcDdFeFgGgGa0A1a2A2a3A5a7A8a9
56B3b4B7c1C5d0D6e5F6h4A19b25C765P533J0045j682p357a9681j900A794a0856
77a6079D411K4599G604J1816a612j2814m189L804N944I608O647m120K537h295
92C283a6513J899J597F813k566K656N960b194o478m016a442h6C939A763d49o939
108g388m862l928g496A288J0076C367K862A473b728j1412b006D735J0632b783
123C683j554b727j7200k615e448A723N139L401K686m393A565a3788m802O641I362
139A0156m695j07c960N24p977d96l955D092a34I097m016I04J881a2710b430C049
156c615D68N107a247l025F861e787m592B999c418D566k200L992b29C406j065a2382
173a8031D381h510I757C578A024O040C152a553j1373E772k13B033J311A98c816
189A0212A828i215p00A6149a483l191G622b845q020A021L340R111E015J484i138
205c088k83C515K611A390c65E841a073F05a5486g596C750d637A0543f797A319
221C428d205m498E356e497G701A869L165K058C327L051a2970h27o273b233D780
237C680M01a209D125h707D350a53k546n268F532D71f97D026d210G300d729A517
254D825c770i0L6B148M623A401c103b9l727r181M678K22q312A4286b199I926h076
272a1744K880M139A0073f264I650m048k032a2101c64k081e21o355E430a35B221
288A0457l132L320C514i908M103o570d61j636O1A4141e367Q72m084G711l421a0748
305b572j0908D458A868K894A566O277g491B499b054l053I406b429j74Q31m686
320f458A006b18j4119b935n77b91A779d615F782b663B938a052C378j107J868h55
337E742A778n07a907D761G51k16K263f201l873H461h643D850M170r2A930h314
354A411N646a79p277I620d320F576e723b75k2133B33a2089b733e89A453J0384
369A1837i031J760A758c071a524C990j811g681b821B243I51R71i829a220E139
385C077G33K502b495A7394d824l518H1a6422D973A778e650B7475D357a1953A0431
401g524b003p371d528D991j186E27f843D445e911k942A553d429A0094a0229H191
417B209Q685B282a732l729E183j674M065O79Q350a2224b581A158h856G781Q038
432A5819d187j1596E491g98C730k85M734K818A068g29j6039b732r10o62l036A014
449A4934b369B536a093n162j116B170b732lA6448n909c300k068j043N87K261G217
466A387N129b756K77j562p057D212A706g005E928j588f573R42l177D440j747a725
483a574E068O229d18j0323A0782h08r627M326l460A2141B599j057O487j891B791
499g395F581a1772c85E7J249R13M409h025A650P085f517j293H223C262d331o248
515a0579A278J2052D047j199a6784H615d068j001j77n55C406O788j885H15c139
531B932b694b18o54A1644N556n541K031f9p185K962k2j2986C879J095O191E227
548A376a0345n335C915h318b031I806m219M418m866O66d352a405B26J0873k044
563I055K405h36j1068C281j158c540l517B188J336o60N406h472A811K320M926
578I057m350a355j0516A754L51g10m139d84A4250C329g791A2474D345J04a4378
594e831F114J196M617b211c58n58j712r135H258K79L228k43m365A094C40L45a5342
612A961g816F852N29a979E835e237K124j993H934c13k499j2137A401c855o23K94
628d184J100d32A3770e510K105p07E638B690e723H362c515a238F050A244K461
643C705K3g07k787l509k051a06C298Q77q33e803F179c352l228j779H556C349j559
660A790H09N822K804a485D574a6885A3272b624q783D835g850k970N266B893e212
676b941F84B25h481FK125i132b820A0264e75m36k296j3296d947p812D875N957
692A0832A870J0307C279a2334c75F632b535F349i812L668G265b889K87A673h546
708B463a655m17E512c744A3202E250i44H423e471k462b528j529p926c137B131
724g278C909K193H72g086B468F01a2789E3N442b020G287K582d258N70B075e614
741c380D502p1A080c336A2338d198H375d290k601L97I831e012K247A2864m608
756H256a2103L138B896I82a8540e327E443j897K775f980I021c600l065l33F12
772C255N849c811E212A826c719n019K61E62c168m607D528r07d399D82b622J052
788a570j1972N799M07a250o305L668l974P74D338O938E224i40m915a13D842d826
805G592A629R67J052a160n231J371l757B52a0819I132C917K135A472R053m213
820F312c543n69D549J0157A033L325d325A675h482B638A31O88O351J955D249a7403
837i89p24F76M539n00P268C002J790j451h137q286B234h810L825C756c474j112
853d586F348j387k448d50l97k438F761f428J377A0902B537a981j800l220J668
868e333n830H516M583c305D753d231j776j319C389N105d873E196a2305c604k104
883e708o278C429M474e473J003D053c239B347O093C696d038H931B567b718F467
899f981j148L542D459e844D733L356C446c190J97F01c715l039A5445n884b923
915B744J815f353r98f23C007c837D870L609B158a1213J581a068G02M865h861B250
932d699j052A4006d423J802j287j5277B359d841l993L043A470d736A0144k616
946G528A254a0389a718k93D335k08a307A858J0234i399C643K361f298l155k687
961a2140I14M906B373e74E358a782B332O755H20a0868A0028f50E580A064g007
977i801I28Q816e043G313j726a2997N0G735b748j0657e451j0099B253i263H887
993c330C128M677e952J533C265f698A1765d662A304O060B767J1728g510A0641
1008A4973g249c533C541f22K67G971b687B1010a96D126a1071h99m838m408C646
##PAGE= T1=0.000741
##FIRST=     0,             0,               0,               0
##DATA TABLE= (T2++(I..I)), PROFILE
0@@@@@@@@@@@@@@b@@@@Ac@cCcDcFgHa1A1a3A5a8B0b2B7c1C5d0D5e0E8f5G3h2H9
48a01A15a25A40a54A70a86B05b28B49b73C01c28C59c92D23d49D52c73h5A1039
69A5568b59j240j9900J099g20q964A6599J4959j1056F693a2842f222n024p22H940
85I187K5755A5505P840i421l101j465M771h29B4452p650l147b988B968f419r620
100a6039g250C788J0778j207A419d665k204f24A0808a930E683B180b685j31A68
116a1796b735C84a370B2660B571B10d469Q40j0990J974G928C692N354A132b873
132c826p349J744G280A364J5021a476G248f864J286J630k115I214c878A2343a207
148A6521a221p733j283j675b127A293m31J477P924f080j437N82b145E981I24M246
164E170F5J4078e263l566D371f127D660b613B633A311a822c70r402e28A3162a1956
181a833A3974C428f729d68j0094A893a4826c320j3320a928A05a1161A9619I248
196B524g307c219C12b247p302n644A26L049a760A1168F74J296L807c188j4849
211a8037g344i80j609a153G654A759Q325a1644d765J832j0173b537a112A6088
226B627d486n387j62J400b015E561J194L269C378J954g47n738B975c104n987A7185
243F245A302a982I105c349d8C88g83A078g305a386l045J677f09F81J2449k146
259A0984b087l276b543p92q05I231P39D320O145A272a2655J73J20B76c06F545
[truncated: 11,718,861 more chars]
