# Supplementary material for: NMR data of a Grubbs 2nd generation catalyst p-cresolate derivative
Source: Data Brief. 2020 Dec 8;34:106634. doi: 10.1016/j.dib.2020.106634 (PMC7744701; doi:10.1016/j.dib.2020.106634)
Supplement: Supplementary file 1 [file mmc1.zip › NMR raw data/NMR raw data_dx format/NOE_compound3.dx]

##TITLE=GII-phenoxide catalyst , NOESY, CDCl3, 14/06/2019
##JCAMPDX= 6.0         $$ Bruker NMR compound JCAMP-DX V2.0
##DATA TYPE= LINK
##BLOCKS=   2
##TITLE=GII-phenoxide catalyst , NOESY, CDCl3, 14/06/2019
##JCAMPDX= 6.0         $$ Bruker NMR JCAMP-DX V2.0
##DATA TYPE= nD NMR FID
##DATA CLASS= NTUPLES
##NUM DIM= 2
##ORIGIN= Bruker BioSpin GmbH
##OWNER= nmr
$$ 1.83.2.2.2.1 TOPSPIN		Version 3.2
$$ 2020-11-02 11:22:53.057 +0200  nmr@CZC1203073
$$ Compression mode = diff/dup
##.OBSERVE FREQUENCY= 600.2860028
##.OBSERVE NUCLEUS= ^1H
##.DELAY= (6.5, 6.5)
##.ACQUISITION MODE= SIMULTANEOUS (DQD)
##.ACQUISITION SCHEME= States-TPPI
##.AVERAGES= 8
##.DIGITISER RES= 22
##SPECTROMETER/DATA SYSTEM= spect
##.PULSE SEQUENCE= noesygpphpp
##.SOLVENT NAME= CDCl3
##.SHIFT REFERENCE= INTERNAL, CDCl3, 1, 9.01432
##AUDIT TRAIL= $$ (NUMBER, WHEN, WHO, WHERE, PROCESS, VERSION, WHAT)
$$ ##TITLE= Audit trail, TOPSPIN		Version 3.2
$$ ##JCAMPDX= 5.01
$$ ##ORIGIN= Bruker BioSpin GmbH
$$ ##OWNER= nmr
$$ $$ Z:\Data\IPC2019/Rudi/71/audita.txt
$$ ##AUDIT TRAIL=  $$ (NUMBER, WHEN, WHO, WHERE, PROCESS, VERSION, WHAT)
(   1,<2019-06-15 03:57:19.009 +0200>,<nmr>,<CZC1203073>,<go>,<TOPSPIN 3.2>,
      <created by zg
	started at 2019-06-14 23:45:04.283 +0200,
	POWCHK disabled, PULCHK disabled,
       configuration hash MD5:
       4C B2 51 CF BF C7 56 87 40 4A A5 6E 64 86 05 F4
       data hash MD5: 4K * 512
       45 17 E8 67 8B DF 80 00 00 07 C0 20 93 DC CA F9>)
$$ ##END=
$$ 
$$ $$ hash MD5
$$ $$ 8C 96 88 28 81 71 ED D1 32 CE 05 6C 93 F0 CC 3C
##$RELAX= 
##$BRUKER FILE EXP=format.temp
$$ EDIT_PAR COMMAND FILE
$$ 
$$ DI_MODE         LONG
$$ ED_ENTRY        ACQU
$$ ORDER           FILE
$$ 
$$ 
$$ HEADER		"F2 - Acquisition Parameters"
$$ T_NAME		Date_
$$ 		TYPE	R64
$$ 		CLASS	ACQU
$$ 		SUBRANGE 0.0 50000000
$$ 		REL	"Date_=itodate(DATE)"
$$ 		INV_REL	"DATE=datetoi(Date_,DATE)"
$$ 		FORMAT	"%14.0f"
$$ 		TEXT	" "
$$ END
$$ T_NAME		Time
$$ 		TYPE	R32
$$ 		CLASS	ACQU
$$ 		SUBRANGE 0.0 1000000
$$ 		REL	"Time=itotime(DATE)"
$$ 		INV_REL	"DATE=timetoi(Time,DATE)"
$$ 		FORMAT	"%14.2f"
$$ 		TEXT	" "
$$ END
$$ NAME		INSTRUM
$$ 		TEXT	" "
$$ END
$$ NAME		PROBHD
$$ 		FORMAT	"%14.14s"
$$ 		TEXT	" "
$$ END
$$ NAME		PULPROG
$$ 		TEXT	" "
$$ END
$$ NAME		TD
$$ 		TEXT	" "
$$ END
$$ NAME		SOLVENT
$$ 		TEXT	" "
$$ END
$$ NAME		NS
$$ 		TEXT	" "
$$ END
$$ NAME		DS
$$ 		TEXT	" "
$$ END
$$ T_NAME		SWH
$$ 		TYPE	R32
$$ 		CLASS	ACQU
$$ 		SUBRANGE 0.0 1e8
$$ 		REL	"SWH=SW*SFO1"
$$ 		INV_REL "SW=SWH/SFO1"
$$ 		UNIT	"Hz"
$$ 		FORMAT	"%14.3f Hz"
$$ 		TEXT	" "
$$ END
$$ T_NAME          FIDRES
$$                 TYPE    R32
$$                 CLASS   ACQU
$$                 SUBRANGE 0.0 100000
$$                 REL     "FIDRES=SW*SFO1/TD"
$$                 INV_REL "TD = nextpow(SW*SFO1/FIDRES)"
$$ 		UNIT	"Hz"
$$ 		FORMAT	"%14.6f Hz"
$$ 		TEXT	" "
$$ END
$$ T_NAME          AQ
$$ 		TYPE	R32
$$ 		CLASS	ACQU
$$ 		SUBRANGE 0.0 1000
$$ 		REL	"AQ=aqcalc(SW,SFO1,TD,DIGTYP)"
$$ 		INV_REL	"TD=tdcalc(SW,SFO1,1.0e6*AQ,DIGTYP)"
$$ 		UNIT	"sec"
$$ 		FORMAT	"%14.7f sec"
$$ 		TEXT	" "
$$ END
$$ NAME		RG
$$ 		TEXT	" "
$$ END
$$ T_NAME          DW
$$ 		TYPE	R32
$$ 		CLASS	ACQU
$$ 		SUBRANGE 0.0 1000000
$$ 		REL	"DW=1/(2*SW*SFO1)"
$$ 		INV_REL	"SW=1000000/(2*(0.005+DW)*SFO1)"
$$ 		UNIT	"usec"
$$ 		FORMAT	"%14.3lf usec"
$$ 		TEXT	" "
$$ END
$$ NAME		DE
$$ 		FORMAT	"%14.2f usec"
$$ 		TEXT	" "
$$ END
$$ NAME		TE
$$ 		FORMAT	"%14.1f K"
$$ 		TEXT	" "
$$ END
$$ T_NAME		D0
$$ 		TYPE	R32
$$ 		CLASS	ACQU
$$ 		SUBRANGE 0.0 1e38
$$ 		REL	"D0=D[0]"
$$ 		INV_REL	"D[0]=D0"
$$ 		UNIT	"sec"
$$ 		FORMAT	"%14.8f sec"
$$ 		TEXT	" "
$$ END
$$ T_NAME		D1
$$ 		TYPE	R32
$$ 		CLASS	ACQU
$$ 		SUBRANGE 0.0 1e38
$$ 		REL	"D1=D[1]"
$$ 		INV_REL	"D[1]=D1"
$$ 		UNIT	"sec"
$$ 		FORMAT	"%14.8f sec"
$$ 		TEXT	" "
$$ END
$$ T_NAME		D8
$$ 		TYPE	R32
$$ 		CLASS	ACQU
$$ 		SUBRANGE 0.0 1e38
$$ 		REL	"D8=D[8]"
$$ 		INV_REL	"D[8]=D8"
$$ 		UNIT	"sec"
$$ 		FORMAT	"%14.8f sec"
$$ 		TEXT	" "
$$ END
$$ T_NAME		D11
$$ 		TYPE	R32
$$ 		CLASS	ACQU
$$ 		SUBRANGE 0.0 1e38
$$ 		REL	"D11=D[11]"
$$ 		INV_REL	"D[11]=D11"
$$ 		UNIT	"sec"
$$ 		FORMAT	"%14.8f sec"
$$ 		TEXT	" "
$$ END
$$ T_NAME		D12
$$ 		TYPE	R32
$$ 		CLASS	ACQU
$$ 		SUBRANGE 0.0 1e38
$$ 		REL	"D12=D[12]"
$$ 		INV_REL	"D[12]=D12"
$$ 		UNIT	"sec"
$$ 		FORMAT	"%14.8f sec"
$$ 		TEXT	" "
$$ END
$$ T_NAME		D16
$$ 		TYPE	R32
$$ 		CLASS	ACQU
$$ 		SUBRANGE 0.0 1e38
$$ 		REL	"D16=D[16]"
$$ 		INV_REL	"D[16]=D16"
$$ 		UNIT	"sec"
$$ 		FORMAT	"%14.8f sec"
$$ 		TEXT	" "
$$ END
$$ T_NAME		IN0
$$ 		TYPE	R32
$$ 		CLASS	ACQU
$$ 		SUBRANGE 0.0 1e38
$$ 		REL	"IN0=IN[0]"
$$ 		INV_REL	"IN[0]=IN0"
$$ 		UNIT	"sec"
$$ 		FORMAT	"%14.8f sec"
$$ 		TEXT	" "
$$ END
$$ HEADER		"======== CHANNEL f1 ========"
$$ NAME		SFO1
$$ 		FORMAT	"%14.7f MHz"
$$ 		TEXT	" "
$$ END
$$ NAME		NUC1
$$ 		NONEDIT
$$ 		TEXT	" "
$$ END
$$ T_NAME		P1
$$ 		TYPE	R32
$$ 		CLASS	ACQU
$$ 		SUBRANGE 0.0 1.0e10
$$ 		REL	"P1=P[1]"
$$ 		INV_REL	"P[1]=P1"
$$ 		UNIT	"usec"
$$ 		FORMAT	"%14.2f usec"
$$ 		TEXT	" "
$$ END
$$ T_NAME		P2
$$ 		TYPE	R32
$$ 		CLASS	ACQU
$$ 		SUBRANGE 0.0 1.0e10
$$ 		REL	"P2=P[2]"
$$ 		INV_REL	"P[2]=P2"
$$ 		UNIT	"usec"
$$ 		FORMAT	"%14.2f usec"
$$ 		TEXT	" "
$$ END
$$ T_NAME		P17
$$ 		TYPE	R32
$$ 		CLASS	ACQU
$$ 		SUBRANGE 0.0 1.0e10
$$ 		REL	"P17=P[17]"
$$ 		INV_REL	"P[17]=P17"
$$ 		UNIT	"usec"
$$ 		FORMAT	"%14.2f usec"
$$ 		TEXT	" "
$$ END
$$ T_NAME		PLW1
$$ 		TYPE	R32
$$ 		CLASS	ACQU
$$ 		SUBRANGE 0 63.2
$$ 		REL	"PLW1=PLW[1]"
$$ 		INV_REL	"PLW[1]=PLW1"
$$ 		UNIT	"W"
$$ 		FORMAT	"%14.8f W"
$$ 		TEXT	"power PLW1 "
$$ END
$$ T_NAME		PLW10
$$ 		TYPE	R32
$$ 		CLASS	ACQU
$$ 		SUBRANGE 0 63.2
$$ 		REL	"PLW10=PLW[10]"
$$ 		INV_REL	"PLW[10]=PLW10"
$$ 		UNIT	"W"
$$ 		FORMAT	"%14.8f W"
$$ 		TEXT	"power PLW10 "
$$ END
$$ HEADER		"====== GRADIENT CHANNEL ====="
$$ NAME		GPNAM[1]
$$ 		TEXT	" "
$$ END
$$ T_NAME		GPZ1
$$ 		TYPE	R32
$$ 		CLASS	ACQU
$$ 		SUBRANGE -100.0 100.0
$$ 		REL	"GPZ1=GPZ[1]"
$$ 		INV_REL	"GPZ[1]=GPZ1"
$$ 		UNIT	"%"
$$ 		FORMAT	"%14.2f %"
$$ 		TEXT	" "
$$ END
$$ T_NAME		P16
$$ 		TYPE	R32
$$ 		CLASS	ACQU
$$ 		SUBRANGE 0.0 1.0e10
$$ 		REL	"P16=P[16]"
$$ 		INV_REL	"P[16]=P16"
$$ 		UNIT	"usec"
$$ 		FORMAT	"%14.2f usec"
$$ 		TEXT	" "
$$ END
##$RELAX= 
##$BRUKER FILE EXP=scon2
$$ ##TITLE= Parameter file, TOPSPIN		Version 3.2
$$ ##JCAMPDX= 5.0
$$ ##DATATYPE= Parameter Values
$$ ##NPOINTS= 1	$$ modification sequence number
$$ ##ORIGIN= Bruker BioSpin GmbH
$$ ##OWNER= nmr
$$ $$ 2019-06-14 23:45:03.022 +0200  nmr@CZC1203073
$$ $$ Z:\Data\IPC2019/Rudi/71/scon2
$$ $$ process C:\Bruker\TopSpin3.2.7\prog\mod\go.exe
$$ ##$BLKTR= (0..19)
3 3 3 3 3 3 3 3 3 3 3 3 3 3 3 3 3 3 3 3
$$ ##$DE1= 4.5
$$ ##$DEADC= 0.5
$$ ##$DEPA= 4.5
$$ ##$DERX= 1.5
$$ ##$FILCOR= 0
$$ ##$GRADCHAN= 0
$$ ##$GRADPRE= (0..1)
10 10
$$ ##$HD_BLKTR= (0..19)
1 1 1 1 1 1 1 1 1 1 1 1 1 1 1 1 1 1 1 1
$$ ##$HD_DE1= 5
$$ ##$HD_DEADC= 0
$$ ##$HD_DEPA= 2.5
$$ ##$HD_DERX= 0
$$ ##END=
##$RELAX= 
##$BRUKER FILE EXP=pulseprogram
$$ # 1 "C:/Bruker/TopSpin3.2.7/exp/stan/nmr/lists/pp/noesygpphpp"
$$ ;noesygpphpp
$$ ;avance-version (12/01/11)
$$ ;2D homonuclear correlation via dipolar coupling 
$$ ;dipolar coupling may be due to noe or chemical exchange.
$$ ;phase sensitive
$$ ;with gradient pulses in mixing time
$$ ;using purge pulses before d1
$$ ;
$$ ;J. Jeener, B.H. Meier, P. Bachmann & R.R. Ernst, J. Chem. Phys. 71,
$$ ;   4546-4553 (1979)
$$ ;R. Wagner & S. Berger, J. Magn. Reson. 123 A, 119-121 (1996)
$$ ;
$$ ;$CLASS=HighRes
$$ ;$DIM=2D
$$ ;$TYPE=
$$ ;$SUBTYPE=
$$ ;$COMMENT=
$$ ;$RECOMMEND=y
$$ 
$$ 
$$ # 1 "C:/Bruker/TopSpin3.2.7/exp/stan/nmr/lists/pp/Avance.incl" 1
$$ ;Avance2.incl
$$ ;   for TCU3
$$ ;
$$ ;avance-version (13/06/17)
$$ ;
$$ ;$CLASS=HighRes Incl
$$ ;$COMMENT=
$$ # 145 "C:/Bruker/TopSpin3.2.7/exp/stan/nmr/lists/pp/Avance.incl"
$$ ;$Id: Avance2.incl,v 1.23.8.3 2013/08/30 09:44:49 ber Exp $
$$ # 21 "C:/Bruker/TopSpin3.2.7/exp/stan/nmr/lists/pp/noesygpphpp" 2
$$ 
$$ # 1 "C:/Bruker/TopSpin3.2.7/exp/stan/nmr/lists/pp/Grad.incl" 1
$$ ;Grad2.incl  -  include file for Gradient Spectroscopy
$$ ;   for TCU3
$$ ;
$$ ;avance-version (07/01/17)
$$ ;
$$ ;$CLASS=HighRes Incl
$$ ;$COMMENT=
$$ 
$$ # 27 "C:/Bruker/TopSpin3.2.7/exp/stan/nmr/lists/pp/Grad.incl"
$$ define list<gradient> EA=<EA>
$$ 
$$ 
$$ # 31 "C:/Bruker/TopSpin3.2.7/exp/stan/nmr/lists/pp/Grad.incl"
$$ ;$Id: Grad2.incl,v 1.13.8.1 2012/01/31 17:56:17 ber Exp $
$$ # 22 "C:/Bruker/TopSpin3.2.7/exp/stan/nmr/lists/pp/noesygpphpp" 2
$$ 
$$ # 1 "C:/Bruker/TopSpin3.2.7/exp/stan/nmr/lists/pp/Delay.incl" 1
$$ ;Delay.incl  -  include file for commonly used delays
$$ ;
$$ ;version (13/08/07)
$$ ;
$$ ;$CLASS=HighRes Incl
$$ ;$COMMENT=
$$ 
$$ # 9 "C:/Bruker/TopSpin3.2.7/exp/stan/nmr/lists/pp/Delay.incl"
$$ ;general delays
$$ 
$$ define delay DELTA
$$ define delay DELTA1
$$ define delay DELTA2
$$ define delay DELTA3
$$ define delay DELTA4
$$ define delay DELTA5
$$ define delay DELTA6
$$ define delay DELTA7
$$ define delay DELTA8
$$ define delay DELTA9
$$ define delay DELTA10
$$ define delay DELTA11
$$ define delay DELTA12
$$ define delay DELTA13
$$ define delay DELTA14
$$ define delay DELTA15
$$ define delay DELTA16
$$ 
$$ define delay TAU
$$ define delay TAU1
$$ define delay TAU2
$$ define delay TAU3
$$ define delay TAU4
$$ define delay TAU5
$$ define delay TAU6
$$ define delay TAU7
$$ define delay TAU8
$$ define delay TAU9
$$ # 40 "C:/Bruker/TopSpin3.2.7/exp/stan/nmr/lists/pp/Delay.incl"
$$ define delay INCR1
$$ define delay INCR2
$$ define delay INCR3
$$ define delay INCR4
$$ define delay INCR5
$$ define delay INCR6
$$ 
$$ 
$$ ;delays for centering pulses
$$ # 50 "C:/Bruker/TopSpin3.2.7/exp/stan/nmr/lists/pp/Delay.incl"
$$ define delay CEN_HN1
$$ define delay CEN_HN2
$$ define delay CEN_HN3
$$ define delay CEN_HC1
$$ define delay CEN_HC2
$$ define delay CEN_HC3
$$ define delay CEN_HC4
$$ define delay CEN_HP1
$$ define delay CEN_HP2
$$ define delay CEN_CN1
$$ define delay CEN_CN2
$$ define delay CEN_CN3
$$ define delay CEN_CN4
$$ define delay CEN_CP1
$$ define delay CEN_CP2
$$ 
$$ 
$$ ;loop counters
$$ # 69 "C:/Bruker/TopSpin3.2.7/exp/stan/nmr/lists/pp/Delay.incl"
$$ define loopcounter COUNTER
$$ define loopcounter SCALEF
$$ define loopcounter FACTOR1
$$ define loopcounter FACTOR2
$$ define loopcounter FACTOR3
$$ define loopcounter FACTOR4
$$ define loopcounter FACTOR5
$$ define loopcounter FACTOR6
$$ 
$$ 
$$ # 80 "C:/Bruker/TopSpin3.2.7/exp/stan/nmr/lists/pp/Delay.incl"
$$ ;$Id: Delay.incl,v 1.13.8.2 2013/08/30 09:44:49 ber Exp $
$$ # 23 "C:/Bruker/TopSpin3.2.7/exp/stan/nmr/lists/pp/noesygpphpp" 2
$$ 
$$ 
$$ # 26 "C:/Bruker/TopSpin3.2.7/exp/stan/nmr/lists/pp/noesygpphpp"
$$ "p2=p1*2"
$$ "d11=30m"
$$ "d12=20u"
$$ 
$$ 
$$ "in0=inf1"
$$ # 33 "C:/Bruker/TopSpin3.2.7/exp/stan/nmr/lists/pp/noesygpphpp"
$$ "d0=in0/2-p1*4/3.1416"
$$ 
$$ 
$$ "TAU=d8*0.5-p16-d16"
$$ # 39 "C:/Bruker/TopSpin3.2.7/exp/stan/nmr/lists/pp/noesygpphpp"
$$ "acqt0=-p1*2/3.1416"
$$ 
$$ 
$$ # 1 "mc_line 42 file C:/Bruker/TopSpin3.2.7/exp/stan/nmr/lists/pp/noesygpphpp exp. def. part of mc cmd. before ze"
$$ define delay MCWRK
$$ define delay MCREST
$$ define delay d0orig
$$ "d0orig=d0"
$$ define loopcounter t1loop
$$ "t1loop=0"
$$ define loopcounter ph1loop
$$ "ph1loop=0"
$$ define loopcounter ST1CNT
$$ "ST1CNT = td1 / 2"
$$ "MCREST = d11 - d11"
$$ "MCWRK = 0.200000*d11"
$$ 
$$     dccorr
$$ # 42 "C:/Bruker/TopSpin3.2.7/exp/stan/nmr/lists/pp/noesygpphpp"
$$ 1 ze
$$ # 1 "mc_line 42 file C:/Bruker/TopSpin3.2.7/exp/stan/nmr/lists/pp/noesygpphpp exp. def. of mc cmd. after ze"
$$       "d0=d0orig + t1loop * in0 "
$$       "phval1 = (ph1loop % 4) * 90"
$$       MCWRK ip1 + phval1
$$ # 43 "C:/Bruker/TopSpin3.2.7/exp/stan/nmr/lists/pp/noesygpphpp"
$$ # 1 "mc_line 43 file C:/Bruker/TopSpin3.2.7/exp/stan/nmr/lists/pp/noesygpphpp exp. start label for mc cmd."
$$ 2 MCWRK  * 2
$$ LBLF1, MCWRK  * 2
$$ LBLST1, MCWRK
$$   MCREST
$$ # 44 "C:/Bruker/TopSpin3.2.7/exp/stan/nmr/lists/pp/noesygpphpp"
$$ # 45 "C:/Bruker/TopSpin3.2.7/exp/stan/nmr/lists/pp/noesygpphpp"
$$ 3 d12 pl10:f1
$$   p17 ph4
$$   p17*2 ph5
$$   d1 pl1:f1
$$ 
$$   p1 ph1
$$   d0
$$   p1 ph2
$$   TAU setnmr3|0 setnmr0|34|32|33 ctrlgrad 0
$$   p16:gp1
$$   d16
$$   3u
$$   (p2 ph4):f1
$$   3u
$$   p16:gp1*-1
$$   d16
$$   TAU setnmr3^0 setnmr0^34^32^33 ctrlgrad 7
$$   p1 ph3
$$   go=2 ph31
$$ # 1 "mc_line 64 file C:/Bruker/TopSpin3.2.7/exp/stan/nmr/lists/pp/noesygpphpp exp. mc cmd. in line"
$$   MCWRK  wr #0 if #0 zd 
$$ 
$$   "ph1loop+=1"
$$       "d0=d0orig + t1loop * in0 "
$$       "phval1 = (ph1loop % 4) * 90"
$$       MCWRK ip1 + phval1
$$   lo to LBLF1 times 2
$$   MCWRK 
$$ 
$$   "t1loop+=1"
$$       "d0=d0orig + t1loop * in0 "
$$       "phval1 = (ph1loop % 4) * 90"
$$       MCWRK ip1 + phval1
$$   lo to LBLST1 times ST1CNT
$$   MCWRK 
$$   "t1loop=0"
$$   "ph1loop=0"
$$   MCWRK
$$ # 65 "C:/Bruker/TopSpin3.2.7/exp/stan/nmr/lists/pp/noesygpphpp"
$$ exit
$$ 
$$ # 68 "C:/Bruker/TopSpin3.2.7/exp/stan/nmr/lists/pp/noesygpphpp"
$$ ph1=0 2 
$$ ph2=0 0 0 0 0 0 0 0 2 2 2 2 2 2 2 2
$$ ph3=0 0 2 2 1 1 3 3
$$ ph4=0
$$ ph5=1
$$ ph31=0 2 2 0 1 3 3 1 2 0 0 2 3 1 1 3
$$ 
$$ 
$$ ;pl1 : f1 channel - power level for pulse (default)
$$ ;pl10: f1 channel - power level for TOCSY-spinlock
$$ ;p1 : f1 channel -  90 degree high power pulse
$$ ;p2 : f1 channel - 180 degree high power pulse
$$ ;p16: homospoil/gradient pulse                            [1 msec]
$$ ;p17: f1 channel - trim pulse                             [2.5 msec]
$$ ;d0 : incremented delay (2D)
$$ ;d1 : relaxation delay; 1-5 * T1
$$ ;d8 : mixing time
$$ ;d12: delay for power switching                           [20 usec]
$$ ;d16: delay for homospoil/gradient recovery
$$ ;inf1: 1/SW = 2 * DW
$$ ;in0: 1/(1 * SW) = 2 * DW
$$ ;nd0: 1
$$ ;ns: 2 * n
$$ ;ds: 16
$$ ;td1: number of experiments
$$ ;FnMODE: States-TPPI, TPPI, States or QSEQ
$$ # 96 "C:/Bruker/TopSpin3.2.7/exp/stan/nmr/lists/pp/noesygpphpp"
$$ ;use gradient ratio:    gp 1
$$ ;                         40
$$ 
$$ ;for z-only gradients:
$$ ;gpz1: 40%
$$ 
$$ ;use gradient files:   
$$ ;gpnam1: SMSQ10.100
$$ # 106 "C:/Bruker/TopSpin3.2.7/exp/stan/nmr/lists/pp/noesygpphpp"
$$ ;Processing
$$ 
$$ ;PHC0(F1): 90
$$ ;PHC1(F1): -180
$$ ;FCOR(F1): 1
$$ 
$$ # 114 "C:/Bruker/TopSpin3.2.7/exp/stan/nmr/lists/pp/noesygpphpp"
$$ ;$Id: noesygpphpp,v 1.7.6.1 2012/01/31 17:56:34 ber Exp $
##$RELAX= 
##$BRUKER FILE EXP=uxnmr.par
$$ ##TITLE= Parameter file, TOPSPIN		Version 3.2
$$ ##JCAMPDX= 5.0
$$ ##DATATYPE= Parameter Values
$$ ##NPOINTS= 175	$$ modification sequence number
$$ ##ORIGIN= Bruker BioSpin GmbH
$$ ##OWNER= nmrsu
$$ $$ 2018-01-24 12:37:40.901 +0200  nmr@CZC1203073
$$ $$ C:/Bruker/TopSpin3.2.7/conf/instr/spect/uxnmr.par
$$ $$ process C:\Bruker\TopSpin3.2.7\prog\mod\hconfserver.exe
$$ ##$ACB= 1
$$ ##$ACBTAT= (0..23)
0 88 72 88 50 0 0 0 0 0 0 0 0 0 0 0 0 0 0 0 0 0 0 0
$$ ##$ACBTBA= (0..23)
0 40 30 90 0 0 0 0 0 0 0 0 0 0 0 0 0 0 0 0 0 0 0 0
$$ ##$ACBTBLK= (0..23)
0 0 0 0 0 0 0 0 0 0 0 0 0 0 0 0 0 0 0 0 0 0 0 0
$$ ##$ACBTCTL= (0..23)
0 1 1 1 0 0 0 0 0 0 0 0 0 0 0 0 0 0 0 0 0 0 0 0
$$ ##$ACBTDI= (0..23)
0 70 70 72 73 0 0 0 0 0 0 0 0 0 0 0 0 0 0 0 0 0 0 0
$$ ##$ACBTDM= (0..23)
0 10 25 10 0 0 0 0 0 0 0 0 0 0 0 0 0 0 0 0 0 0 0 0
$$ ##$ACBTFHI= (0..23)
0 243 600 365 0 0 0 0 0 0 0 0 0 0 0 0 0 0 0 0 0 0 0 0
$$ ##$ACBTFL= (0..23)
0 249 250 249 8 0 0 0 0 0 0 0 0 0 0 0 0 0 0 0 0 0 0 0
$$ ##$ACBTFLO= (0..23)
0 6 180 6 0 0 0 0 0 0 0 0 0 0 0 0 0 0 0 0 0 0 0 0
$$ ##$ACBTINP= (0..23)
0 1 2 3 4 0 0 0 0 0 0 0 0 0 0 0 0 0 0 0 0 0 0 0
$$ ##$ACBTOUT= (0..23)
0 2 1 1 0 0 0 0 0 0 0 0 0 0 0 0 0 0 0 0 0 0 0 0
$$ ##$ACBTPO= (0..23)
0 300000 100000 300000 20000 0 0 0 0 0 0 0 0 0 0 0 0 0 0 0 0 0 0 0
$$ ##$ACBTPW= (0..23)
0 1000 1000 1000 0 0 0 0 0 0 0 0 0 0 0 0 0 0 0 0 0 0 0 0
$$ ##$ACBTSB= (0..23)
0 0 0 0 0 0 0 0 0 0 0 0 0 0 0 0 0 0 0 0 0 0 0 0
$$ ##$ACBTSDT= (0..23)
0 0 0 0 0 0 0 0 0 0 0 0 0 0 0 0 0 0 0 0 0 0 0 0
$$ ##$ACBTY= <tty20>
$$ ##$AMPDFLT= no
$$ ##$AQSBDCH= (0..95)
0 0 0 0 0 0 0 0 255 255 255 255 255 255 255 255 255 255 255 255 255 255
255 255 255 255 255 255 255 255 255 255 255 255 255 255 255 255 255 255
255 255 255 255 255 255 255 255 255 255 255 255 255 255 255 255 255 255
255 255 255 255 255 255 255 255 255 255 255 255 255 255 255 255 255 255
255 255 255 255 255 255 255 255 255 255 255 255 255 255 255 255 255 255
255 255
$$ ##$AQSBDHW= (0..95)
2 1 4 4 4 0 0 0 255 255 255 255 255 255 255 255 255 255 255 255 255 255
255 255 255 255 255 255 255 255 255 255 255 255 255 255 255 255 255 255
255 255 255 255 255 255 255 255 255 255 255 255 255 255 255 255 255 255
255 255 255 255 255 255 255 255 255 255 255 255 255 255 255 255 255 255
255 255 255 255 255 255 255 255 255 255 255 255 255 255 255 255 255 255
255 255
$$ ##$AQSBDID= (0..95)
82 88 83 83 83 89 80 66 255 255 255 255 255 255 255 255 255 255 255 255
255 255 255 255 255 255 255 255 255 255 255 255 255 255 255 255 255 255
255 255 255 255 255 255 255 255 255 255 255 255 255 255 255 255 255 255
255 255 255 255 255 255 255 255 255 255 255 255 255 255 255 255 255 255
255 255 255 255 255 255 255 255 255 255 255 255 255 255 255 255 255 255
255 255 255 255
$$ ##$AQSBDNO= (0..95)
1 1 1 2 3 1 1 1 255 255 255 255 255 255 255 255 255 255 255 255 255 255
255 255 255 255 255 255 255 255 255 255 255 255 255 255 255 255 255 255
255 255 255 255 255 255 255 255 255 255 255 255 255 255 255 255 255 255
255 255 255 255 255 255 255 255 255 255 255 255 255 255 255 255 255 255
255 255 255 255 255 255 255 255 255 255 255 255 255 255 255 255 255 255
255 255
$$ ##$AQSBDSL= (0..95)
2 3 4 5 6 8 21 25 255 255 255 255 255 255 255 255 255 255 255 255 255 255
255 255 255 255 255 255 255 255 255 255 255 255 255 255 255 255 255 255
255 255 255 255 255 255 255 255 255 255 255 255 255 255 255 255 255 255
255 255 255 255 255 255 255 255 255 255 255 255 255 255 255 255 255 255
255 255 255 255 255 255 255 255 255 255 255 255 255 255 255 255 255 255
255 255
$$ ##$AQSBDTY= (0..95)
66 192 24 24 24 4 10 7 255 255 255 255 255 255 255 255 255 255 255 255
255 255 255 255 255 255 255 255 255 255 255 255 255 255 255 255 255 255
255 255 255 255 255 255 255 255 255 255 255 255 255 255 255 255 255 255
255 255 255 255 255 255 255 255 255 255 255 255 255 255 255 255 255 255
255 255 255 255 255 255 255 255 255 255 255 255 255 255 255 255 255 255
255 255 255 255
$$ ##$AQSBUAD= (0..95)
16 52 36 37 38 60 33 32 255 255 255 255 255 255 255 255 255 255 255 255
255 255 255 255 255 255 255 255 255 255 255 255 255 255 255 255 255 255
255 255 255 255 255 255 255 255 255 255 255 255 255 255 255 255 255 255
255 255 255 255 255 255 255 255 255 255 255 255 255 255 255 255 255 255
255 255 255 255 255 255 255 255 255 255 255 255 255 255 255 255 255 255
255 255 255 255
$$ ##$AQSECL= (0..95)
1 0 4 4 4 1 2 255 255 255 255 255 255 255 255 255 255 255 255 255 255 255
255 255 255 255 255 255 255 255 255 255 255 255 255 255 255 255 255 255
255 255 255 255 255 255 255 255 255 255 255 255 255 255 255 255 255 255
255 255 255 255 255 255 255 255 255 255 255 255 255 255 255 255 255 255
255 255 255 255 255 255 255 255 255 255 255 255 255 255 255 255 255 255
255 255
$$ ##$AQSECLS= (0..95)
1 4 0 0 0 0 0 255 255 255 255 255 255 255 255 255 255 255 255 255 255 255
255 255 255 255 255 255 255 255 255 255 255 255 255 255 255 255 255 255
255 255 255 255 255 255 255 255 255 255 255 255 255 255 255 255 255 255
255 255 255 255 255 255 255 255 255 255 255 255 255 255 255 255 255 255
255 255 255 255 255 255 255 255 255 255 255 255 255 255 255 255 255 255
255 255
$$ ##$AQSETH1= <no>
$$ ##$AQSETH2= <no>
$$ ##$AQSSPLT= no
$$ ##$ATT19F= (0..1)
0 0
$$ ##$ATT1H= (0..1)
0 0
$$ ##$ATT3H= (0..1)
0 0
$$ ##$ATTX= (0..1)
0 0
$$ ##$ATTY= (0..1)
0 0
$$ ##$ATTZ= (0..1)
0 0
$$ ##$BACSAIR= yes
$$ ##$BACSCAP= 0
$$ ##$BACSDEL= 10
$$ ##$BACSFCM= no
$$ ##$BACSOPT= <>
$$ ##$BACSTY= <no>
$$ ##$BARPTY= <no>
$$ ##$BFREQ= 600.28
$$ ##$BGAETH1= <no>
$$ ##$BGAETH2= <no>
$$ ##$BGAETH3= <no>
$$ ##$BGAETH4= <no>
$$ ##$BGAETH5= <no>
$$ ##$BGAETH6= <no>
$$ ##$BGAETH7= <no>
$$ ##$BGAETH8= <no>
$$ ##$BIRDS= yes
$$ ##$BMPC= 0
$$ ##$BMPCTY= <no>
$$ ##$BPSUTY= <no>
$$ ##$BSMS= 1
$$ ##$BSMS19FLock= yes
$$ ##$BSMSETH= <no>
$$ ##$BSMSTY= <tty02>
$$ ##$BgaChMap= (0..7)
15 15 15 15 15 15 15 15
$$ ##$BgaChShimMap= (0..7)
0 0 0 0 0 0 0 0
$$ ##$Bla01Eth= <no>
$$ ##$Bla01Nam= <BLAXH 300/100>
$$ ##$Bla01PN= <W1345062>
$$ ##$Bla01SN= <24>
$$ ##$Bla02Eth= <no>
$$ ##$Bla02Nam= <BLAX 300>
$$ ##$Bla02PN= <W1345069>
$$ ##$Bla02SN= <750>
$$ ##$Bla03Eth= <no>
$$ ##$Bla03Nam= <BSMS 2HTX>
$$ ##$Bla03PN= <>
$$ ##$Bla03SN= <>
$$ ##$Bla04Eth= <no>
$$ ##$Bla04Nam= <>
$$ ##$Bla04PN= <>
$$ ##$Bla04SN= <>
$$ ##$Bla05Eth= <no>
$$ ##$Bla05Nam= <>
$$ ##$Bla05PN= <>
$$ ##$Bla05SN= <>
$$ ##$Bla06Eth= <no>
$$ ##$Bla06Nam= <>
$$ ##$Bla06PN= <>
$$ ##$Bla06SN= <>
$$ ##$Bla07Eth= <no>
$$ ##$Bla07Nam= <>
$$ ##$Bla07PN= <>
$$ ##$Bla07SN= <>
$$ ##$Bla08Eth= <no>
$$ ##$Bla08Nam= <>
$$ ##$Bla08PN= <>
$$ ##$Bla08SN= <>
$$ ##$CFASMOD= (0..7)
1 1 1 1 1 1 1 1
$$ ##$CFASMUL= (0..7)
1 1 1 1 1 1 1 1
$$ ##$CNFTXDR= (0..7)
6 6 6 0 0 0 0 0
$$ ##$COMDIG2= 0
$$ ##$CPDBTY= <no>
$$ ##$CRCOTY= <no>
$$ ##$CSW1= (0..31)
0 0 0 0 0 0 0 0 0 0 0 0 0 0 0 0 0 0 0 0 0 0 0 0 0 0 0 0 0 0 0 0
$$ ##$CSW2= (0..31)
0 0 0 0 0 0 0 0 0 0 0 0 0 0 0 0 0 0 0 0 0 0 0 0 0 0 0 0 0 0 0 0
$$ ##$CSWNUM= (0..7)
0 0 0 0 0 0 0 0
$$ ##$Ctb1Eth= <no>
$$ ##$DATSTAT= no
$$ ##$DIGI140= (0..7)
0 0 0 0 0 0 0 0
$$ ##$DIGIB12= (0..7)
0 0 0 0 0 0 0 0
$$ ##$DIGIB16= (0..7)
0 0 0 0 0 0 0 0
$$ ##$DIGIFA= (0..7)
0 0 0 0 0 0 0 0
$$ ##$DIGIHA= (0..7)
0 0 0 0 0 0 0 0
$$ ##$DIGIHAF= (0..7)
0 0 0 0 0 0 0 0
$$ ##$DIGIHRD= (0..7)
0 0 0 0 0 0 0 0
$$ ##$DIGIIA= (0..7)
0 0 0 0 0 0 0 0
$$ ##$DIGIO16= (0..7)
0 0 0 0 0 0 0 0
$$ ##$DIGISA= (0..7)
0 0 0 0 0 0 0 0
$$ ##$DIGISAF= (0..7)
0 0 0 0 0 0 0 0
$$ ##$DIGISL= (0..7)
0 0 0 0 0 0 0 0
$$ ##$DIGITYI= (0..7)
0 0 0 0 0 0 0 0
$$ ##$DIGITYP= (0..7)
0 0 0 0 0 0 0 0
$$ ##$DIGITZ= 0
$$ ##$DPPFAC= 1
$$ ##$DRMSETH= <no>
$$ ##$DRU= yes
$$ ##$DRUETH01= <149.236.99.89>
$$ ##$DRUETH02= <no>
$$ ##$DRUETH03= <no>
$$ ##$DRUETH04= <no>
$$ ##$DRUETH05= <no>
$$ ##$DRUETH06= <no>
$$ ##$DRUETH07= <no>
$$ ##$DRUETH08= <no>
$$ ##$DRUETH09= <no>
$$ ##$DRUETH10= <no>
$$ ##$DRUETH11= <no>
$$ ##$DRUETH12= <no>
$$ ##$DRUETH13= <no>
$$ ##$DRUETH14= <no>
$$ ##$DRUETH15= <no>
$$ ##$DRUETH16= <no>
$$ ##$DRUETH17= <no>
$$ ##$DRUETH18= <no>
$$ ##$DRUETH19= <no>
$$ ##$DRUETH20= <no>
$$ ##$DRUETH21= <no>
$$ ##$DRUETH22= <no>
$$ ##$DRUETH23= <no>
$$ ##$DRUETH24= <no>
$$ ##$DRUETH25= <no>
$$ ##$DRUETH26= <no>
$$ ##$DRUETH27= <no>
$$ ##$DRUETH28= <no>
$$ ##$DRUETH29= <no>
$$ ##$DRUETH30= <no>
$$ ##$DRUETH31= <no>
$$ ##$DRUETH32= <no>
$$ ##$Description= <Avance-AV 600>
$$ ##$DppType= 0
$$ ##$FCUMEM= (0..7)
2093056 2093056 2093056 2093056 0 0 0 0
$$ ##$FCUPAL= (0..7)
260 260 260 260 0 0 0 0
$$ ##$FGSVTY= <no>
$$ ##$FQMIX= 0
$$ ##$FUNCMOD= <>
$$ ##$GCUTYPE= 2
$$ ##$GCUTYPE2= 0
$$ ##$GPREDEL= 0
$$ ##$GPSCUTY= <no>
$$ ##$GRADRES= 0
$$ ##$GTUTY= <no>
$$ ##$GradAmpGain= (0..1)
0 0
$$ ##$GradAmpMaxCurX= (0..1)
0 0
$$ ##$GradAmpMaxCurY= (0..1)
0 0
$$ ##$GradAmpMaxCurZ= (0..1)
10 0
$$ ##$GradAmpType= (0..1)
2 0
$$ ##$HDIETH1= <no>
$$ ##$HDIETH2= <no>
$$ ##$HDIETH3= <no>
$$ ##$HDIETH4= <no>
$$ ##$HFAC= 3
$$ ##$HPCU= 0
$$ ##$HPCUTY= <no>
$$ ##$HPTXLP= (0..3)
-1 -1 -1 -1
$$ ##$HPTXPI= (0..3)
0 0 0 0
$$ ##$HPTXPO= (0..3)
0 0 0 0
$$ ##$HPTXTY= (0..3)
0 0 0 0
$$ ##$IF451= 0
$$ ##$IFREQ= 1
$$ ##$INTFPR= 0
$$ ##$IPSOETH= <>
$$ ##$LOCKCONF= <>
$$ ##$LOCKTY= <tty04>
$$ ##$LOCSWID= 0
$$ ##$LOCSWIF= 0
$$ ##$LVDSSPLITETH1= <no>
$$ ##$LVDSSPLITETH2= <no>
$$ ##$LVDSSPLITETH3= <no>
$$ ##$LVDSSPLITETH4= <no>
$$ ##$Location= <>
$$ ##$M2FAC= 0
$$ ##$MAS= 0
$$ ##$MASETIME= 10
$$ ##$MASITIME= 10
$$ ##$MASTY= <no>
$$ ##$MAS_CT= 0
$$ ##$MAS_SG= 0
$$ ##$MAS_TO= 0
$$ ##$MEMPRM= 0
$$ ##$MHFAC= 0
$$ ##$MXFAC= 0
$$ ##$NAMPD1= <1H LNA>
$$ ##$NAMPD10= <>
$$ ##$NAMPD11= <>
$$ ##$NAMPD12= <>
$$ ##$NAMPD13= <>
$$ ##$NAMPD14= <>
$$ ##$NAMPD15= <>
$$ ##$NAMPD16= <>
$$ ##$NAMPD2= <XBB19F 2HS>
$$ ##$NAMPD3= <2H>
$$ ##$NAMPD4= <>
$$ ##$NAMPD5= <>
$$ ##$NAMPD6= <>
$$ ##$NAMPD7= <>
$$ ##$NAMPD8= <>
$$ ##$NAMPD9= <>
$$ ##$NFCU= 3
$$ ##$NFRED= 0
$$ ##$NMRCH= 2
$$ ##$NMRMEM= 16384
$$ ##$NPSGU= 0
$$ ##$NRCU= 1
$$ ##$NROUT= 1
$$ ##$NSGU= 3
$$ ##$OrderNo= <>
$$ ##$PAMPF1= (0..15)
75 24 64 96 0 0 0 0 0 0 0 0 0 0 0 0
$$ ##$PAMPF2= (0..15)
0 0 0 0 0 0 0 0 0 0 0 0 0 0 0 0
$$ ##$PAMPF3= (0..15)
0 0 0 0 0 0 0 0 0 0 0 0 0 0 0 0
$$ ##$PAMPF4= (0..15)
0 0 0 0 0 0 0 0 0 0 0 0 0 0 0 0
$$ ##$PAMPF5= (0..15)
0 0 0 0 0 0 0 0 0 0 0 0 0 0 0 0
$$ ##$PAMPF6= (0..15)
0 0 0 0 0 0 0 0 0 0 0 0 0 0 0 0
$$ ##$PAMPF7= (0..15)
0 0 0 0 0 0 0 0 0 0 0 0 0 0 0 0
$$ ##$PAMPF8= (0..15)
0 0 0 0 0 0 0 0 0 0 0 0 0 0 0 0
$$ ##$PH4= 0
$$ ##$PHF4TY= <no>
$$ ##$POWCHK= no
$$ ##$PRAMD1= (0..7)
2 0 0 536870912 0 0 0 0
$$ ##$PRAMD10= (0..7)
0 0 0 0 0 0 0 0
$$ ##$PRAMD11= (0..7)
0 0 0 0 0 0 0 0
$$ ##$PRAMD12= (0..7)
0 0 0 0 0 0 0 0
$$ ##$PRAMD13= (0..7)
0 0 0 0 0 0 0 0
$$ ##$PRAMD14= (0..7)
0 0 0 0 0 0 0 0
$$ ##$PRAMD15= (0..7)
0 0 0 0 0 0 0 0
$$ ##$PRAMD16= (0..7)
0 0 0 0 0 0 0 0
$$ ##$PRAMD17= (0..7)
0 0 0 0 0 0 0 0
$$ ##$PRAMD18= (0..7)
0 0 0 0 0 0 0 0
$$ ##$PRAMD19= (0..7)
0 0 0 0 0 0 0 0
$$ ##$PRAMD2= (0..7)
2147483644 2131230719 2147483647 603979775 0 0 0 0
$$ ##$PRAMD20= (0..7)
0 0 0 0 0 0 0 0
$$ ##$PRAMD21= (0..7)
0 0 0 0 0 0 0 0
$$ ##$PRAMD3= (0..7)
0 1048576 0 536870912 0 1048576 0 536870912
$$ ##$PRAMD4= (0..7)
0 0 0 0 0 0 0 0
$$ ##$PRAMD5= (0..7)
0 0 0 0 0 0 0 0
$$ ##$PRAMD6= (0..7)
0 0 0 0 0 0 0 0
$$ ##$PRAMD7= (0..7)
0 0 0 0 0 0 0 0
$$ ##$PRAMD8= (0..7)
0 0 0 0 0 0 0 0
$$ ##$PRAMD9= (0..7)
0 0 0 0 0 0 0 0
$$ ##$PRAMLED= (0..1)
15 15
$$ ##$PRAMP1= <tty10>
$$ ##$PRAMP2= <no>
$$ ##$PRAMP3= <no>
$$ ##$PRAMP4= <no>
$$ ##$PRAMP5= <no>
$$ ##$PRAMP6= <no>
$$ ##$PRAMP7= <no>
$$ ##$PRAMP8= <no>
$$ ##$PRAMPTP= 1
$$ ##$PREPTY= <no>
$$ ##$PREREC= (0..15)
0 0 0 0 0 0 0 0 0 0 0 0 0 0 0 0
$$ ##$PRESHLD= 0
$$ ##$PTS160= -1
$$ ##$PTSA2X= (0..7)
0 0 0 0 0 0 0 0
$$ ##$PTSF2X= (0..7)
0 0 0 0 0 0 0 0
$$ ##$PTSFMX= (0..19)
643.52499 643.52499 643.52499 0 0 0 0 0 0 0 0 0 0 0 0 0 0 0 0 0
$$ ##$PULCHK= no
$$ ##$PramDutyCycPerc= (0..15)
2 2 2 0 0 0 0 0 0 0 0 0 0 0 0 0
$$ ##$PramPeakPowerW= (0..15)
100 500 500 0 0 0 0 0 0 0 0 0 0 0 0 0
$$ ##$PramPulWidthMs= (0..15)
0.02 0.1 0.1 0 0 0 0 0 0 0 0 0 0 0 0 0
$$ ##$PreampMod01PN= <Z003462>
$$ ##$PreampMod01SN= <00394>
$$ ##$PreampMod02PN= <Z003506>
$$ ##$PreampMod02SN= <00417>
$$ ##$PreampMod03PN= <Z003473>
$$ ##$PreampMod03SN= <00395>
$$ ##$PreampMod04PN= <>
$$ ##$PreampMod04SN= <>
$$ ##$PreampMod05PN= <>
$$ ##$PreampMod05SN= <>
$$ ##$PreampMod06PN= <>
$$ ##$PreampMod06SN= <>
$$ ##$PreampMod07PN= <>
$$ ##$PreampMod07SN= <>
$$ ##$PreampMod08PN= <>
$$ ##$PreampMod08SN= <>
$$ ##$PreampMod09PN= <>
$$ ##$PreampMod09SN= <>
$$ ##$PreampMod10PN= <>
$$ ##$PreampMod10SN= <>
$$ ##$PreampMod11PN= <>
$$ ##$PreampMod11SN= <>
$$ ##$PreampMod12PN= <>
$$ ##$PreampMod12SN= <>
$$ ##$PreampMod13PN= <>
$$ ##$PreampMod13SN= <>
$$ ##$PreampMod14PN= <>
$$ ##$PreampMod14SN= <>
$$ ##$PreampMod15PN= <>
$$ ##$PreampMod15SN= <>
$$ ##$PreampMod16PN= <>
$$ ##$PreampMod16SN= <>
$$ ##$PreampModBisDat= (0..15)
20050722 20050719 20050729 0 0 0 0 0 0 0 0 0 0 0 0 0
$$ ##$ProdigyEth= <no>
$$ ##$RCUCDS= (0..7)
0 0 0 0 0 0 0 0
$$ ##$RCUCFS= (0..7)
0 0 0 0 0 0 0 0
$$ ##$RCUCSS= (0..7)
0 0 0 0 0 0 0 0
$$ ##$RCUI2C1= (0..7)
0 0 0 0 0 0 0 0
$$ ##$RCUI2C2= (0..7)
0 0 0 0 0 0 0 0
$$ ##$RCUI2C3= (0..7)
0 0 0 0 0 0 0 0
$$ ##$RCUI2C4= (0..7)
0 0 0 0 0 0 0 0
$$ ##$RCUI2C5= (0..7)
0 0 0 0 0 0 0 0
$$ ##$RCUI2C6= (0..7)
0 0 0 0 0 0 0 0
$$ ##$RCUI2C7= (0..7)
0 0 0 0 0 0 0 0
$$ ##$RCUI2C8= (0..7)
0 0 0 0 0 0 0 0
$$ ##$RDCU= 0
$$ ##$RFSINPUT= (0..1)
0 0
$$ ##$RFSVTY= <no>
$$ ##$RGTYPE= (0..31)
9 0 0 0 0 0 0 0 0 0 0 0 0 0 0 0 0 0 0 0 0 0 0 0 0 0 0 0 0 0 0 0
$$ ##$RG_max= (0..31)
2050 0 0 0 0 0 0 0 0 0 0 0 0 0 0 0 0 0 0 0 0 0 0 0 0 0 0 0 0 0 0 0
$$ ##$RG_min= (0..31)
0.25 0 0 0 0 0 0 0 0 0 0 0 0 0 0 0 0 0 0 0 0 0 0 0 0 0 0 0 0 0 0 0
$$ ##$RG_tab1= (0..255)
0.25 0.28 0.32 0.35 0.4 0.44 0.5 0.56 0.64 0.7 0.8 0.89 1 1.12 1.28 1.4
1.6 1.78 2 2.25 2.56 2.8 3.2 3.56 4 4.5 5 5.6 6.35 7.12 8 9 10 11.3 12.7
14.2 16 18 20.2 22.6 25.4 28.5 32 36 40.3 45.2 50.8 57 64 71.8 80.6 90.5
101 114 128 144 161 181 203 228 256 287 322 362 406 456 512 575 645 724
812 912 1030 1150 1290 1440 1620 1820 2050 -1 -1 -1 -1 -1 -1 -1 -1 -1 -1
-1 -1 -1 -1 -1 -1 -1 -1 -1 -1 -1 -1 -1 -1 -1 -1 -1 -1 -1 -1 -1 -1 -1 -1
-1 -1 -1 -1 -1 -1 -1 -1 -1 -1 -1 -1 -1 -1 -1 -1 -1 -1 -1 -1 -1 -1 -1 -1
-1 -1 -1 -1 -1 -1 -1 -1 -1 -1 -1 -1 -1 -1 -1 -1 -1 -1 -1 -1 -1 -1 -1 -1
-1 -1 -1 -1 -1 -1 -1 -1 -1 -1 -1 -1 -1 -1 -1 -1 -1 -1 -1 -1 -1 -1 -1 -1
-1 -1 -1 -1 -1 -1 -1 -1 -1 -1 -1 -1 -1 -1 -1 -1 -1 -1 -1 -1 -1 -1 -1 -1
-1 -1 -1 -1 -1 -1 -1 -1 -1 -1 -1 -1 -1 -1 -1 -1 -1 -1 -1 -1 -1 -1 -1 -1
-1 -1 -1 -1 -1 -1 -1 -1 -1 -1 -1 -1 -1 -1 -1 -1 -1 -1 -1 -1 -1 -1 -1
$$ ##$RG_tab2= (0..255)
-1 -1 -1 -1 -1 -1 -1 -1 -1 -1 -1 -1 -1 -1 -1 -1 -1 -1 -1 -1 -1 -1 -1 -1
-1 -1 -1 -1 -1 -1 -1 -1 -1 -1 -1 -1 -1 -1 -1 -1 -1 -1 -1 -1 -1 -1 -1 -1
-1 -1 -1 -1 -1 -1 -1 -1 -1 -1 -1 -1 -1 -1 -1 -1 -1 -1 -1 -1 -1 -1 -1 -1
-1 -1 -1 -1 -1 -1 -1 -1 -1 -1 -1 -1 -1 -1 -1 -1 -1 -1 -1 -1 -1 -1 -1 -1
-1 -1 -1 -1 -1 -1 -1 -1 -1 -1 -1 -1 -1 -1 -1 -1 -1 -1 -1 -1 -1 -1 -1 -1
-1 -1 -1 -1 -1 -1 -1 -1 -1 -1 -1 -1 -1 -1 -1 -1 -1 -1 -1 -1 -1 -1 -1 -1
-1 -1 -1 -1 -1 -1 -1 -1 -1 -1 -1 -1 -1 -1 -1 -1 -1 -1 -1 -1 -1 -1 -1 -1
-1 -1 -1 -1 -1 -1 -1 -1 -1 -1 -1 -1 -1 -1 -1 -1 -1 -1 -1 -1 -1 -1 -1 -1
-1 -1 -1 -1 -1 -1 -1 -1 -1 -1 -1 -1 -1 -1 -1 -1 -1 -1 -1 -1 -1 -1 -1 -1
-1 -1 -1 -1 -1 -1 -1 -1 -1 -1 -1 -1 -1 -1 -1 -1 -1 -1 -1 -1 -1 -1 -1 -1
-1 -1 -1 -1 -1 -1 -1 -1 -1 -1 -1 -1 -1 -1 -1 -1
$$ ##$RG_tab3= (0..255)
-1 -1 -1 -1 -1 -1 -1 -1 -1 -1 -1 -1 -1 -1 -1 -1 -1 -1 -1 -1 -1 -1 -1 -1
-1 -1 -1 -1 -1 -1 -1 -1 -1 -1 -1 -1 -1 -1 -1 -1 -1 -1 -1 -1 -1 -1 -1 -1
-1 -1 -1 -1 -1 -1 -1 -1 -1 -1 -1 -1 -1 -1 -1 -1 -1 -1 -1 -1 -1 -1 -1 -1
-1 -1 -1 -1 -1 -1 -1 -1 -1 -1 -1 -1 -1 -1 -1 -1 -1 -1 -1 -1 -1 -1 -1 -1
-1 -1 -1 -1 -1 -1 -1 -1 -1 -1 -1 -1 -1 -1 -1 -1 -1 -1 -1 -1 -1 -1 -1 -1
-1 -1 -1 -1 -1 -1 -1 -1 -1 -1 -1 -1 -1 -1 -1 -1 -1 -1 -1 -1 -1 -1 -1 -1
-1 -1 -1 -1 -1 -1 -1 -1 -1 -1 -1 -1 -1 -1 -1 -1 -1 -1 -1 -1 -1 -1 -1 -1
-1 -1 -1 -1 -1 -1 -1 -1 -1 -1 -1 -1 -1 -1 -1 -1 -1 -1 -1 -1 -1 -1 -1 -1
-1 -1 -1 -1 -1 -1 -1 -1 -1 -1 -1 -1 -1 -1 -1 -1 -1 -1 -1 -1 -1 -1 -1 -1
-1 -1 -1 -1 -1 -1 -1 -1 -1 -1 -1 -1 -1 -1 -1 -1 -1 -1 -1 -1 -1 -1 -1 -1
-1 -1 -1 -1 -1 -1 -1 -1 -1 -1 -1 -1 -1 -1 -1 -1
$$ ##$RG_tab4= (0..255)
-1 -1 -1 -1 -1 -1 -1 -1 -1 -1 -1 -1 -1 -1 -1 -1 -1 -1 -1 -1 -1 -1 -1 -1
-1 -1 -1 -1 -1 -1 -1 -1 -1 -1 -1 -1 -1 -1 -1 -1 -1 -1 -1 -1 -1 -1 -1 -1
-1 -1 -1 -1 -1 -1 -1 -1 -1 -1 -1 -1 -1 -1 -1 -1 -1 -1 -1 -1 -1 -1 -1 -1
-1 -1 -1 -1 -1 -1 -1 -1 -1 -1 -1 -1 -1 -1 -1 -1 -1 -1 -1 -1 -1 -1 -1 -1
-1 -1 -1 -1 -1 -1 -1 -1 -1 -1 -1 -1 -1 -1 -1 -1 -1 -1 -1 -1 -1 -1 -1 -1
-1 -1 -1 -1 -1 -1 -1 -1 -1 -1 -1 -1 -1 -1 -1 -1 -1 -1 -1 -1 -1 -1 -1 -1
-1 -1 -1 -1 -1 -1 -1 -1 -1 -1 -1 -1 -1 -1 -1 -1 -1 -1 -1 -1 -1 -1 -1 -1
-1 -1 -1 -1 -1 -1 -1 -1 -1 -1 -1 -1 -1 -1 -1 -1 -1 -1 -1 -1 -1 -1 -1 -1
-1 -1 -1 -1 -1 -1 -1 -1 -1 -1 -1 -1 -1 -1 -1 -1 -1 -1 -1 -1 -1 -1 -1 -1
-1 -1 -1 -1 -1 -1 -1 -1 -1 -1 -1 -1 -1 -1 -1 -1 -1 -1 -1 -1 -1 -1 -1 -1
-1 -1 -1 -1 -1 -1 -1 -1 -1 -1 -1 -1 -1 -1 -1 -1
$$ ##$RG_tab5= (0..255)
-1 -1 -1 -1 -1 -1 -1 -1 -1 -1 -1 -1 -1 -1 -1 -1 -1 -1 -1 -1 -1 -1 -1 -1
-1 -1 -1 -1 -1 -1 -1 -1 -1 -1 -1 -1 -1 -1 -1 -1 -1 -1 -1 -1 -1 -1 -1 -1
-1 -1 -1 -1 -1 -1 -1 -1 -1 -1 -1 -1 -1 -1 -1 -1 -1 -1 -1 -1 -1 -1 -1 -1
-1 -1 -1 -1 -1 -1 -1 -1 -1 -1 -1 -1 -1 -1 -1 -1 -1 -1 -1 -1 -1 -1 -1 -1
-1 -1 -1 -1 -1 -1 -1 -1 -1 -1 -1 -1 -1 -1 -1 -1 -1 -1 -1 -1 -1 -1 -1 -1
-1 -1 -1 -1 -1 -1 -1 -1 -1 -1 -1 -1 -1 -1 -1 -1 -1 -1 -1 -1 -1 -1 -1 -1
-1 -1 -1 -1 -1 -1 -1 -1 -1 -1 -1 -1 -1 -1 -1 -1 -1 -1 -1 -1 -1 -1 -1 -1
-1 -1 -1 -1 -1 -1 -1 -1 -1 -1 -1 -1 -1 -1 -1 -1 -1 -1 -1 -1 -1 -1 -1 -1
-1 -1 -1 -1 -1 -1 -1 -1 -1 -1 -1 -1 -1 -1 -1 -1 -1 -1 -1 -1 -1 -1 -1 -1
-1 -1 -1 -1 -1 -1 -1 -1 -1 -1 -1 -1 -1 -1 -1 -1 -1 -1 -1 -1 -1 -1 -1 -1
-1 -1 -1 -1 -1 -1 -1 -1 -1 -1 -1 -1 -1 -1 -1 -1
$$ ##$RG_tab6= (0..255)
-1 -1 -1 -1 -1 -1 -1 -1 -1 -1 -1 -1 -1 -1 -1 -1 -1 -1 -1 -1 -1 -1 -1 -1
-1 -1 -1 -1 -1 -1 -1 -1 -1 -1 -1 -1 -1 -1 -1 -1 -1 -1 -1 -1 -1 -1 -1 -1
-1 -1 -1 -1 -1 -1 -1 -1 -1 -1 -1 -1 -1 -1 -1 -1 -1 -1 -1 -1 -1 -1 -1 -1
-1 -1 -1 -1 -1 -1 -1 -1 -1 -1 -1 -1 -1 -1 -1 -1 -1 -1 -1 -1 -1 -1 -1 -1
-1 -1 -1 -1 -1 -1 -1 -1 -1 -1 -1 -1 -1 -1 -1 -1 -1 -1 -1 -1 -1 -1 -1 -1
-1 -1 -1 -1 -1 -1 -1 -1 -1 -1 -1 -1 -1 -1 -1 -1 -1 -1 -1 -1 -1 -1 -1 -1
-1 -1 -1 -1 -1 -1 -1 -1 -1 -1 -1 -1 -1 -1 -1 -1 -1 -1 -1 -1 -1 -1 -1 -1
-1 -1 -1 -1 -1 -1 -1 -1 -1 -1 -1 -1 -1 -1 -1 -1 -1 -1 -1 -1 -1 -1 -1 -1
-1 -1 -1 -1 -1 -1 -1 -1 -1 -1 -1 -1 -1 -1 -1 -1 -1 -1 -1 -1 -1 -1 -1 -1
-1 -1 -1 -1 -1 -1 -1 -1 -1 -1 -1 -1 -1 -1 -1 -1 -1 -1 -1 -1 -1 -1 -1 -1
-1 -1 -1 -1 -1 -1 -1 -1 -1 -1 -1 -1 -1 -1 -1 -1
$$ ##$RG_tab7= (0..255)
-1 -1 -1 -1 -1 -1 -1 -1 -1 -1 -1 -1 -1 -1 -1 -1 -1 -1 -1 -1 -1 -1 -1 -1
-1 -1 -1 -1 -1 -1 -1 -1 -1 -1 -1 -1 -1 -1 -1 -1 -1 -1 -1 -1 -1 -1 -1 -1
-1 -1 -1 -1 -1 -1 -1 -1 -1 -1 -1 -1 -1 -1 -1 -1 -1 -1 -1 -1 -1 -1 -1 -1
-1 -1 -1 -1 -1 -1 -1 -1 -1 -1 -1 -1 -1 -1 -1 -1 -1 -1 -1 -1 -1 -1 -1 -1
-1 -1 -1 -1 -1 -1 -1 -1 -1 -1 -1 -1 -1 -1 -1 -1 -1 -1 -1 -1 -1 -1 -1 -1
-1 -1 -1 -1 -1 -1 -1 -1 -1 -1 -1 -1 -1 -1 -1 -1 -1 -1 -1 -1 -1 -1 -1 -1
-1 -1 -1 -1 -1 -1 -1 -1 -1 -1 -1 -1 -1 -1 -1 -1 -1 -1 -1 -1 -1 -1 -1 -1
-1 -1 -1 -1 -1 -1 -1 -1 -1 -1 -1 -1 -1 -1 -1 -1 -1 -1 -1 -1 -1 -1 -1 -1
-1 -1 -1 -1 -1 -1 -1 -1 -1 -1 -1 -1 -1 -1 -1 -1 -1 -1 -1 -1 -1 -1 -1 -1
-1 -1 -1 -1 -1 -1 -1 -1 -1 -1 -1 -1 -1 -1 -1 -1 -1 -1 -1 -1 -1 -1 -1 -1
-1 -1 -1 -1 -1 -1 -1 -1 -1 -1 -1 -1 -1 -1 -1 -1
$$ ##$RG_tab8= (0..255)
-1 -1 -1 -1 -1 -1 -1 -1 -1 -1 -1 -1 -1 -1 -1 -1 -1 -1 -1 -1 -1 -1 -1 -1
-1 -1 -1 -1 -1 -1 -1 -1 -1 -1 -1 -1 -1 -1 -1 -1 -1 -1 -1 -1 -1 -1 -1 -1
-1 -1 -1 -1 -1 -1 -1 -1 -1 -1 -1 -1 -1 -1 -1 -1 -1 -1 -1 -1 -1 -1 -1 -1
-1 -1 -1 -1 -1 -1 -1 -1 -1 -1 -1 -1 -1 -1 -1 -1 -1 -1 -1 -1 -1 -1 -1 -1
-1 -1 -1 -1 -1 -1 -1 -1 -1 -1 -1 -1 -1 -1 -1 -1 -1 -1 -1 -1 -1 -1 -1 -1
-1 -1 -1 -1 -1 -1 -1 -1 -1 -1 -1 -1 -1 -1 -1 -1 -1 -1 -1 -1 -1 -1 -1 -1
-1 -1 -1 -1 -1 -1 -1 -1 -1 -1 -1 -1 -1 -1 -1 -1 -1 -1 -1 -1 -1 -1 -1 -1
-1 -1 -1 -1 -1 -1 -1 -1 -1 -1 -1 -1 -1 -1 -1 -1 -1 -1 -1 -1 -1 -1 -1 -1
-1 -1 -1 -1 -1 -1 -1 -1 -1 -1 -1 -1 -1 -1 -1 -1 -1 -1 -1 -1 -1 -1 -1 -1
-1 -1 -1 -1 -1 -1 -1 -1 -1 -1 -1 -1 -1 -1 -1 -1 -1 -1 -1 -1 -1 -1 -1 -1
-1 -1 -1 -1 -1 -1 -1 -1 -1 -1 -1 -1 -1 -1 -1 -1
$$ ##$RG_tabA= (0..255)
0.25 0.28 0.32 0.35 0.4 0.44 0.5 0.56 0.64 0.7 0.8 0.89 1 1.12 1.28 1.4
1.6 1.78 2 2.25 2.56 2.8 3.2 3.56 4 4.5 5 5.6 6.35 7.12 8 9 10 11.3 12.7
14.2 16 18 20.2 22.6 25.4 28.5 32 36 40.3 45.2 50.8 57 64 71.8 80.6 90.5
101 114 128 144 161 181 203 228 256 287 322 362 406 456 512 575 645 724
812 912 1030 1150 1290 1440 1620 1820 2050 -1 -1 -1 -1 -1 -1 -1 -1 -1 -1
-1 -1 -1 -1 -1 -1 -1 -1 -1 -1 -1 -1 -1 -1 -1 -1 -1 -1 -1 -1 -1 -1 -1 -1
-1 -1 -1 -1 -1 -1 -1 -1 -1 -1 -1 -1 -1 -1 -1 -1 -1 -1 -1 -1 -1 -1 -1 -1
-1 -1 -1 -1 -1 -1 -1 -1 -1 -1 -1 -1 -1 -1 -1 -1 -1 -1 -1 -1 -1 -1 -1 -1
-1 -1 -1 -1 -1 -1 -1 -1 -1 -1 -1 -1 -1 -1 -1 -1 -1 -1 -1 -1 -1 -1 -1 -1
-1 -1 -1 -1 -1 -1 -1 -1 -1 -1 -1 -1 -1 -1 -1 -1 -1 -1 -1 -1 -1 -1 -1 -1
-1 -1 -1 -1 -1 -1 -1 -1 -1 -1 -1 -1 -1 -1 -1 -1 -1 -1 -1 -1 -1 -1 -1 -1
-1 -1 -1 -1 -1 -1 -1 -1 -1 -1 -1 -1 -1 -1 -1 -1 -1 -1 -1 -1 -1 -1 -1
$$ ##$ROUT14= (0..7)
0 0 0 0 0 0 0 0
$$ ##$ROUTER= 2
$$ ##$RX22TY= <no>
$$ ##$RXFMAX= (0..7)
647.5 -1 -1 -1 -1 -1 -1 -1
$$ ##$RXFMIN= (0..7)
5 -1 -1 -1 -1 -1 -1 -1
$$ ##$RXINTLV= (0..7)
0 0 0 0 0 0 0 0
$$ ##$RXMSTY= <no>
$$ ##$SCMTY= <no>
$$ ##$SGUC1= (0..15)
0 0 0 0 0 0 0 0 0 0 0 0 0 0 0 0
$$ ##$SGUC2= (0..15)
0 0 0 0 0 0 0 0 0 0 0 0 0 0 0 0
$$ ##$SLCBCONF= <H_>
$$ ##$SPECTR= 5
$$ ##$SY2FLAG= 0
$$ ##$SYNCTRIG= 0
$$ ##$SamChgEth= (0..3)
<no> <no> <no> <no>
$$ ##$Sgu1PowerLevels= (0..7)
0 0 0 0 0 0 0 0
$$ ##$Sgu2PowerLevels= (0..7)
0 0 0 0 0 0 0 0
$$ ##$Sgu3PowerLevels= (0..7)
0 0 0 0 0 0 0 0
$$ ##$Sgu4PowerLevels= (0..7)
0 0 0 0 0 0 0 0
$$ ##$Sgu5PowerLevels= (0..7)
0 0 0 0 0 0 0 0
$$ ##$Sgu6PowerLevels= (0..7)
0 0 0 0 0 0 0 0
$$ ##$Sgu7PowerLevels= (0..7)
0 0 0 0 0 0 0 0
$$ ##$Sgu8PowerLevels= (0..7)
0 0 0 0 0 0 0 0
$$ ##$SguType= 1
$$ ##$ShimPowMaxUA= (0..63)
130000 130000 130000 130000 130000 130000 130000 130000 130000 130000 130000
130000 130000 130000 130000 130000 130000 130000 130000 130000 130000 130000
130000 130000 130000 130000 130000 130000 130000 130000 130000 130000 130000
130000 130000 130000 130000 130000 130000 0 0 0 0 0 0 0 0 0 0 0 0 0 0 0
0 0 0 0 0 0 0 0 0 0
$$ ##$ShimPowMaxUC= (0..63)
131072 131072 131072 131072 131072 131072 131072 131072 131072 131072 131072
131072 131072 131072 131072 131072 131072 131072 131072 131072 131072 131072
131072 131072 131072 131072 131072 131072 131072 131072 131072 131072 131072
131072 131072 131072 131072 131072 131072 0 0 0 0 0 0 0 0 0 0 0 0 0 0 0
0 0 0 0 0 0 0 0 0 0
$$ ##$ShimPowMaxUG= (0..63)
524287 524287 524287 524287 524287 524287 524287 524287 524287 524287 524287
524287 524287 524287 524287 524287 524287 524287 524287 524287 524287 524287
524287 524287 524287 524287 524287 524287 524287 524287 524287 524287 524287
524287 524287 524287 524287 524287 524287 524287 0 0 0 0 0 0 0 0 0 0 0
0 0 0 0 0 0 0 0 0 0 0 0 0
$$ ##$ShimPowRcbType= 2
$$ ##$ShimPowRes= (0..63)
1 1 1 1 1 1 1 1 1 1 1 1 1 4 4 4 4 4 4 4 4 4 4 4 4 4 4 4 4 4 4 4 4 4 4 4
4 4 4 0 0 0 0 0 0 0 0 0 0 0 0 0 0 0 0 0 0 0 0 0 0 0 0 0
$$ ##$ShimPowRng0= (0..63)
0.016 0.11 0.526 0.526 0.526 0.526 0.526 0.526 0.526 0.526 0.526 0.526
0.526 0.016 0.11 0.526 0.526 0.526 0.526 0.526 0.526 0.526 0.526 0.526
0.526 0.526 0.016 0.11 0.526 0.526 0.526 0.526 0.526 0.526 0.526 0.526
0.526 0.526 0.526 0 0 0 0 0 0 0 0 0 0 0 0 0 0 0 0 0 0 0 0 0 0 0 0 0
$$ ##$ShimPowRng1= (0..63)
0.059 0.245 1 1 1 1 1 1 1 1 1 1 1 0.059 0.245 1 1 1 1 1 1 1 1 1 1 1 0.059
0.245 1 1 1 1 1 1 1 1 1 1 1 0 0 0 0 0 0 0 0 0 0 0 0 0 0 0 0 0 0 0 0 0 0
0 0 0
$$ ##$ShimPowRng2= (0..63)
0.132 0.495 1 1 1 1 1 1 1 1 1 1 1 0.132 0.495 1 1 1 1 1 1 1 1 1 1 1 0.132
0.495 1 1 1 1 1 1 1 1 1 1 1 0 0 0 0 0 0 0 0 0 0 0 0 0 0 0 0 0 0 0 0 0 0
0 0 0
$$ ##$ShimPowRng3= (0..63)
0.485 1 1 1 1 1 1 1 1 1 1 1 1 0.485 1 1 1 1 1 1 1 1 1 1 1 1 0.485 1 1 1
1 1 1 1 1 1 1 1 1 0 0 0 0 0 0 0 0 0 0 0 0 0 0 0 0 0 0 0 0 0 0 0 0 0
$$ ##$ShimSysFunc= (0..63)
1 2 3 0 4 5 6 0 0 31 32 33 34 0 12 11 10 9 8 7 24 23 22 21 20 19 0 18 26
25 16 17 30 29 28 27 13 14 15 0 0 0 0 0 0 0 0 0 0 0 0 0 0 0 0 0 0 0 0 0
0 0 0 0
$$ ##$ShimSysMatrix= 1
$$ ##$ShimSysType= 3
$$ ##$TFXNUM= 0
$$ ##$TRIPLO2= 0
$$ ##$VTU= 1
$$ ##$VTUETH= <no>
$$ ##$VTUTY= <tty05>
$$ ##$WBREFAM= (0..15)
100 100 100 100 100 100 100 100 100 100 100 100 100 100 100 100
$$ ##$WBREFLM= (0..15)
0 0 0 0 0 0 0 0 0 0 0 0 0 0 0 0
$$ ##$WBREFPH= (0..15)
0 0 0 0 0 0 0 0 0 0 0 0 0 0 0 0
$$ ##$WBSGU= (0..15)
0 0 0 0 0 0 0 0 0 0 0 0 0 0 0 0
$$ ##$XFAC= 2
$$ ##END=
##$RELAX= 
##$BRUKER FILE PROC=clevels
$$ ##TITLE= Parameter file, TOPSPIN		Version 3.2
$$ ##JCAMPDX= 5.0
$$ ##DATATYPE= Parameter Values
$$ ##NPOINTS= 1	$$ modification sequence number
$$ ##ORIGIN= Bruker BioSpin GmbH
$$ ##OWNER= nmr
$$ $$ 2019-06-14 13:02:20.761 +0200  nmr@CZC1203073
$$ $$ Z:\Data\IPC2019/Rudi/71/pdata/1/clevels
$$ $$ process C:\Bruker\TopSpin3.2.7\prog\mod\edparproc.exe
$$ ##$LEVELS= (0..255)
-47371137.196032 -26317298.44224 -14620721.3568 -8122622.976 -4512568.32
-2506982.4 -1392768 -773760 773760 1392768 2506982.4 4512568.32 8122622.976
14620721.3568 26317298.44224 47371137.196032 0 0 0 0 0 0 0 0 0 0 0 0 0
0 0 0 0 0 0 0 0 0 0 0 0 0 0 0 0 0 0 0 0 0 0 0 0 0 0 0 0 0 0 0 0 0 0 0 0
0 0 0 0 0 0 0 0 0 0 0 0 0 0 0 0 0 0 0 0 0 0 0 0 0 0 0 0 0 0 0 0 0 0 0 0
0 0 0 0 0 0 0 0 0 0 0 0 0 0 0 0 0 0 0 0 0 0 0 0 0 0 0 0 0 0 0 0 0 0 0 0
0 0 0 0 0 0 0 0 0 0 0 0 0 0 0 0 0 0 0 0 0 0 0 0 0 0 0 0 0 0 0 0 0 0 0 0
0 0 0 0 0 0 0 0 0 0 0 0 0 0 0 0 0 0 0 0 0 0 0 0 0 0 0 0 0 0 0 0 0 0 0 0
0 0 0 0 0 0 0 0 0 0 0 0 0 0 0 0 0 0 0 0 0 0 0 0 0 0 0 0 0 0 0 0 0 0 0 0
0 0 0 0 0 0 0 0 0 0 0
$$ ##$LEVSIGN= 3
$$ ##$MAXLEV= 8
$$ ##$METHOD= 0
$$ ##$NEGBASE= -773760
$$ ##$NEGINCR= 1.8
$$ ##$POSBASE= 773760
$$ ##$POSINCR= 1.8
$$ ##END=
##$RELAX= 
$$ Bruker specific parameters
$$ --------------------------
##$DATPATH= <Z:\Data\IPC2019>
##$EXPNO= 71
##$NAME= <Rudi>
##$PROCNO= 1
##$ACQT0= -6.52533740769035
##$AMP= (0..31)
100 100 100 100 100 100 100 100 100 100 100 100 100 100 100 100 100 100
100 100 100 100 100 100 100 100 100 100 100 100 100 100
##$AMPCOIL= (0..19)
0 0 0 0 0 0 0 0 0 0 0 0 0 0 0 0 0 0 0 0
##$ANAVPT= -1
##$AQSEQ= 0
##$AQ_mod= 3
##$AUNM= <au_getlcosy>
##$AUTOPOS= <>
##$BF1= 600.28
##$BF2= 600.28
##$BF3= 600.28
##$BF4= 600.28
##$BF5= 600.28
##$BF6= 600.28
##$BF7= 600.28
##$BF8= 600.28
##$BYTORDA= 0
##$CAGPARS= (0..11)
0 0 0 0 0 0 0 0 0 0 0 0
##$CFDGTYP= 0
##$CFRGTYP= 9
##$CHEMSTR= <none>
##$CNST= (0..63)
1 1 1 1 1 1 1 1 1 1 1 1 1 1 1 1 1 1 1 1 1 1 1 1 1 1 1 1 1 1 1 1 1 1 1 1
1 1 1 1 1 1 1 1 1 1 1 1 1 1 1 1 1 1 1 1 1 1 1 1 1 1 1 1
##$CPDPRG= (0..8)
<> <> <> <> <> <> <> <> <>
##$D= (0..63)
1.894933e-005 3 0 0 0 0 0 0 0.5 0 0 0.03 2e-005 0 0 0 0.0002 0 0 0 0 0
0 0 0 0 0 0 0 0 0 0 0 0 0 0 0 0 0 0 0 0 0 0 0 0 0 0 0 0 0 0 0 0 0 0 0 0
0 0 0 0 0 0
##$DATE= 1560548795
##$DE= 6.5
##$DECBNUC= <off>
##$DECIM= 1280
##$DECNUC= <off>
##$DECSTAT= 4
##$DIGMOD= 1
##$DIGTYP= 12
##$DQDMODE= 0
##$DR= 22
##$DS= 16
##$DSPFIRM= 0
##$DSPFVS= 20
##$DTYPA= 0
##$EXP= <Organic_NOESY>
##$F1LIST= <>
##$F2LIST= <>
##$F3LIST= <>
##$FCUCHAN= (0..9)
0 2 0 0 0 0 0 0 0 0
##$FL1= 83
##$FL2= 83
##$FL3= 83
##$FL4= 83
##$FOV= 20
##$FQ1LIST= <>
##$FQ2LIST= <>
##$FQ3LIST= <>
##$FQ4LIST= <>
##$FQ5LIST= <>
##$FQ6LIST= <>
##$FQ7LIST= <>
##$FQ8LIST= <>
##$FRQLO3= 1237434.70000005
##$FRQLO3N= 0
##$FS= (0..7)
83 83 83 83 83 83 83 83
##$FTLPGN= 0
##$FW= 125000
##$FnILOOP= 0
##$FnMODE= 0
##$FnTYPE= 0
##$GPNAM= (0..31)
<> <SMSQ10.100> <> <> <> <> <> <> <> <> <> <> <> <> <> <> <> <> <> <> <>
<> <> <> <> <> <> <> <> <> <> <>
##$GPX= (0..31)
0 0 0 0 0 0 0 0 0 0 0 0 0 0 0 0 0 0 0 0 0 0 0 0 0 0 0 0 0 0 0 0
##$GPY= (0..31)
0 0 0 0 0 0 0 0 0 0 0 0 0 0 0 0 0 0 0 0 0 0 0 0 0 0 0 0 0 0 0 0
##$GPZ= (0..31)
0 40 0 0 0 0 0 0 0 0 0 0 0 0 0 0 0 0 0 0 0 0 0 0 0 0 0 0 0 0 0 0
##$GRDPROG= <grad_out>
##$GRPDLY= 67.9840850830078
##$HDDUTY= 20
##$HDRATE= 20
##$HGAIN= (0..3)
0 0 0 0
##$HL1= 256
##$HL2= 55
##$HL3= 83
##$HL4= 83
##$HOLDER= 0
##$HPMOD= (0..7)
0 0 0 0 0 0 0 0
##$HPPRGN= 0
##$IN= (0..63)
6.4e-005 0 0 0 0 0 0 0 0 0 0 0 0 0 0 0 0 0 0 0 0 0 0 0 0 0 0 0 0 0 0 0
0 0 0 0 0 0 0 0 0 0 0 0 0 0 0 0 0 0 0 0 0 0 0 0 0 0 0 0 0 0 0 0
##$INF= (0..7)
0 64 0 0 0 0 0 0
##$INP= (0..63)
0 0 0 0 0 0 0 0 0 0 0 0 0 0 0 0 0 0 0 0 0 0 0 0 0 0 0 0 0 0 0 0 0 0 0 0
0 0 0 0 0 0 0 0 0 0 0 0 0 0 0 0 0 0 0 0 0 0 0 0 0 0 0 0
##$INSTRUM= <spect>
##$L= (0..31)
1 1 1 1 1 1 1 1 1 1 1 1 1 1 1 1 1 1 1 1 1 1 1 1 1 1 1 1 1 1 1 1
##$LFILTER= 100
##$LGAIN= -12
##$LINPSTP= 0
##$LOCKED= yes
##$LOCKFLD= -7485
##$LOCKGN= 130.699996948242
##$LOCKPOW= -30
##$LOCKPPM= 7.24000024795532
##$LOCNUC= <2H>
##$LOCPHAS= 111
##$LOCSHFT= no
##$LOCSW= 0
##$LTIME= 0.400000005960464
##$MASR= 4200
##$MASRLST= <masrlst>
##$MULEXPNO= (0..15)
0 0 0 0 0 0 0 0 0 0 0 0 0 0 0 0
##$NBL= 1
##$NC= -6
##$NLOGCH= 1
##$NOVFLW= 0
##$NS= 8
##$NUC1= <1H>
##$NUC2= <off>
##$NUC3= <off>
##$NUC4= <off>
##$NUC5= <off>
##$NUC6= <off>
##$NUC7= <off>
##$NUC8= <off>
##$NUCLEUS= <off>
##$NUSLIST= <automatic>
##$NusAMOUNT= 25
##$NusFPNZ= no
##$NusJSP= 0
##$NusSEED= 54321
##$NusT2= 1
##$NusTD= 0
##$O1= 6002.8
##$O2= 2763.17896771161
##$O3= 2763.17896771161
##$O4= 2763.17896771161
##$O5= 2763.17896771161
##$O6= 2763.17896771161
##$O7= 2763.17896771161
##$O8= 2763.17896771161
##$OVERFLW= 0
##$P= (0..63)
10.25 10.25 20.5 0 0 16.5 25 50 20000 0 0 80000 80000 1000 0 0 1000 2500
100000 600 0 0 0 0 0 84 100000 10.25 1000 1000 0 0 20000 0 0 0 0 0 0 0
2000 0 0 0 200 0 80000 46600 10000 0 0 0 0 0 0 0 0 0 0 0 0 0 0 0
##$PACOIL= (0..15)
2 1 3 0 0 0 0 0 0 0 0 0 0 0 0 0
##$PAPS= 0
##$PARMODE= 1
##$PCPD= (0..9)
0 70 0 0 0 0 0 0 0 0
##$PEXSEL= (0..9)
1 1 1 1 1 1 1 1 1 1
##$PHCOR= (0..31)
0 0 0 0 0 0 0 0 0 0 0 0 0 0 0 0 0 0 0 0 0 0 0 0 0 0 0 0 0 0 0 0
##$PHLIST= <>
##$PHP= 1
##$PH_ref= 0
##$PL= (0..63)
120 120 120 120 120 120 120 120 120 120 120 120 120 120 120 120 120 120
120 120 120 120 120 120 120 120 120 120 120 120 120 120 120 120 120 120
120 120 120 120 120 120 120 120 120 120 120 120 120 120 120 120 120 120
120 120 120 120 120 120 120 120 120 120
##$PLSTEP= 0.1
##$PLSTRT= -6
##$PLW= (0..63)
0 25.16 0 0 0 0 0 0 0 0.00010573 4.2294 0.32634 0 0 0 0 0 0 25.16 0.53946
0 0 0 0 0 0 0 1.4985 0 4.2294 0 0 4.2294e-006 0 0 0 0 0 0 0 0 0 0 0 0 0
0 0 0 0 0 0 0 0 0 0 0 0 0 0 0 0 0 0
##$PLWMAX= (0..7)
63.2 0 0 0 0 0 0 0
##$POWMOD= 0
##$PQPHASE= 0
##$PQSCALE= 1
##$PR= 1
##$PRECHAN= (0..15)
-1 1 0 -1 2 -1 -1 -1 -1 -1 -1 -1 -1 -1 -1 -1
##$PRGAIN= 0
##$PROBHD= <5 mm DUL 13C-1H/D Z-GRD Z8646/0002
>
##$PULPROG= <noesygpphpp>
##$PW= 0
##$PYNM= <>
##$QNP= 0
##$RD= 0
##$RECCHAN= (0..15)
0 2 0 0 0 0 0 0 0 0 0 0 0 0 0 0
##$RECPH= 0
##$RECPRE= (0..15)
-1 0 -1 -1 -1 -1 -1 -1 -1 -1 -1 -1 -1 -1 -1 -1
##$RECPRFX= (0..15)
-1 -1 -1 -1 -1 -1 -1 -1 -1 -1 -1 -1 -1 -1 -1 -1
##$RECSEL= (0..15)
0 0 1 0 0 0 0 0 0 0 0 0 0 0 0 0
##$RG= 256
##$RO= 0
##$ROUTWD1= (0..23)
0 512 2 2 2 2 2 2 0 0 0 0 0 0 0 0 0 0 0 0 1 1 0 0
##$ROUTWD2= (0..23)
0 2 2 2 2 2 2 2 0 0 0 0 0 0 0 0 0 0 1 0 1 1 0 0
##$RSEL= (0..15)
0 0 2 0 0 0 0 0 0 0 0 0 0 0 0 0
##$S= (0..7)
83 19 19 83 83 83 83 83
##$SELREC= (0..9)
0 0 0 0 0 0 0 0 0 0
##$SFO1= 600.2860028
##$SFO2= 600.282763178968
##$SFO3= 600.282763178968
##$SFO4= 600.282763178968
##$SFO5= 600.282763178968
##$SFO6= 600.282763178968
##$SFO7= 600.282763178968
##$SFO8= 600.282763178968
##$SOLVENT= <CDCl3>
##$SOLVOLD= <off>
##$SP= (0..63)
120 120 120 120 120 120 120 120 120 120 120 120 120 120 120 120 120 120
120 120 120 120 120 120 120 120 120 120 120 120 120 120 120 120 120 120
120 120 120 120 120 120 120 120 120 120 120 120 120 120 120 120 120 120
120 120 120 120 120 120 120 120 120 120
##$SPECTR= 0
##$SPINCNT= 0
##$SPNAM= (0..63)
<> <Gaus1_270.1000> <Gaus1_180r.1000> <> <> <Sinc1.1000> <Squa100.1000>
<> <Squa100.1000> <> <Sinc1.1000> <Sinc1.1000> <> <> <> <> <> <> <> <Sinc1.1000>
<Sinc1.1000> <Sinc1.1000> <Sinc1.1000> <> <> <> <> <> <> <Crp60,20,20.10>
<Bip720,50,20.1> <> <> <> <Rsnob.1000> <Gaus1_180r.1000> <Gaus1_180r.1000>
<> <> <> <> <> <> <> <> <> <> <> <> <> <> <> <> <> <> <> <> <> <> <> <>
<> <> <>
##$SPOAL= (0..63)
0.5 1 0.5 0.5 0.5 0.5 0.5 0.5 0.5 0.5 0.5 0.5 0.5 0.5 0.5 0.5 0.5 0.5 0.5
1 1 1 1 0.5 0.5 0.5 0.5 0.5 0.5 0.5 0.5 0.5 0.5 0.5 0.5 0.5 0.5 0.5 0.5
0.5 0.5 0.5 0.5 0.5 0.5 0.5 0.5 0.5 0.5 0.5 0.5 0.5 0.5 0.5 0.5 0.5 0.5
0.5 0.5 0.5 0.5 0.5 0.5 0.5
##$SPOFFS= (0..63)
0 0 0 0 0 0 0 0 0 0 0 0 0 0 0 0 0 0 0 0 0 0 0 0 0 0 0 0 0 0 0 0 0 0 0 0
0 0 0 0 0 0 0 0 0 0 0 0 0 0 0 0 0 0 0 0 0 0 0 0 0 0 0 0
##$SPPEX= (0..63)
0 0 0 0 0 0 0 0 0 0 0 0 0 0 0 0 0 0 0 0 0 0 0 0 0 0 0 0 0 0 0 0 0 0 0 0
0 0 0 0 0 0 0 0 0 0 0 0 0 0 0 0 0 0 0 0 0 0 0 0 0 0 0 0
##$SPW= (0..63)
0 2.1944e-005 9.7529e-006 0 0 0.0076221 0.00010573 0 2.6434e-007 0 0.0076221
0.0076221 0 0 0 0 0 0 0 1.556794e-005 2.419985e-005 1.129961e-005 6.093789e-005
0 0 0 0 0 0 0.10097 4.2294 0 0 0 0.00010662 9.7529e-006 0.00062419 0 0
0 0 0 0 0 0 0 0 0 0 0 0 0 0 0 0 0 0 0 0 0 0 0 0 0
##$SUBNAM= (0..9)
<> <> <> <> <> <> <> <> <> <>
##$SW= 26.0292592649472
##$SWIBOX= (0..19)
0 1 2 3 4 0 0 0 0 0 0 0 0 0 0 0 0 0 0 0
##$SW_h= 15625
##$SWfinal= 0
##$TD= 4096
##$TD0= 1
##$TE= 298.16
##$TE1= 300
##$TE2= 300
##$TE3= 300
##$TE4= 300
##$TEG= 300
##$TE_PIDX= 0
##$TE_STAB= (0..9)
0 0 0 0 0 0 0 0 0 0
##$TL= (0..7)
120 120 120 120 120 120 120 120
##$TUNHIN= 0
##$TUNHOUT= 0
##$TUNXOUT= 0
##$USERA1= <>
##$USERA2= <>
##$USERA3= <>
##$USERA4= <>
##$USERA5= <>
##$V9= 5
##$VALIST= <>
##$VCLIST= <>
##$VD= 0
##$VDLIST= <>
##$VPLIST= <>
##$VTLIST= <>
##$WBST= 1024
##$WBSW= 4
##$XGAIN= (0..3)
0 0 0 0
##$XL= 0
##$YL= 0
##$YMAX_a= 2971140
##$YMIN_a= -3304864
##$ZGOPTNS= <>
##$ZL1= 120
##$ZL2= 120
##$ZL3= 120
##$ZL4= 120
##$ABSF1= 1000
##$ABSF2= -1000
##$ABSG= 5
##$ABSL= 3
##$ALPHA= 0
##$AQORDER= 0
##$ASSFAC= 0
##$ASSFACI= 0
##$ASSFACX= 0
##$ASSWID= 0
##$AUNMP= <proc_2dhom>
##$AXLEFT= 0
##$AXNAME= <F2>
##$AXNUC= <off>
##$AXRIGHT= 0
##$AXTYPE= 0
##$AXUNIT= <>
##$AZFE= 0.1
##$AZFW= 0.5
##$BCFW= 1
##$BC_mod= 0
##$BYTORDP= 0
##$COROFFS= 0
##$CY= -3
##$DATMOD= 1
##$DC= 2
##$DFILT= <>
##$DTYPP= 0
##$ERETIC= no
##$F1P= 0
##$F2P= 0
##$FCOR= 0.5
##$FTSIZE= 0
##$FT_mod= 0
##$GAMMA= 0
##$GB= 0.05
##$INTBC= 1
##$INTSCL= 1
##$ISEN= 128
##$LB= 0
##$LEV0= 35
##$LPBIN= 0
##$MAXI= 10000
##$MC2= 0
##$MEAN= 0
##$ME_mod= 0
##$MI= 0
##$MddCEXP= no
##$MddCT_SP= no
##$MddF180= no
##$MddLAMBDA= 0
##$MddMEMORY= 0
##$MddMERGE= 23
##$MddNCOMP= 0
##$MddNITER= 0
##$MddNOISE= 0.8
##$MddPHASE= 0
##$MddSEED= 0
##$MddSRSIZE= 0
##$Mdd_CsALG= 0
##$Mdd_CsLAMBDA= 1
##$Mdd_CsNITER= 0
##$Mdd_CsNORM= 0
##$Mdd_CsZF= 0
##$Mdd_mod= 0
##$NCOEF= 0
##$NC_proc= 0
##$NLEV= 6
##$NOISF1= 0
##$NOISF2= 0
##$NSP= 1
##$NTH_PI= 0
##$NZP= 0
##$OFFSET= 9.01432
##$PC= 1
##$PHC0= 103.4625
##$PHC1= 24.8
##$PH_mod= 1
##$PKNL= yes
##$PPARMOD= 1
##$PPDIAG= 0
##$PPIPTYP= 0
##$PPMPNUM= 2147483647
##$PPRESOL= 1
##$PSCAL= 0
##$PSIGN= 0
##$PYNMP= <>
##$REVERSE= no
##$SF= 600.280096802697
##$SI= 1024
##$SIGF1= 0
##$SIGF2= 0
##$SINO= 0
##$SIOLD= 1024
##$SPECTYP= <>
##$SREGLST= <>
##$SSB= 2
##$STSI= 0
##$STSR= 0
##$SW_p= 5411.25541125541
##$SYMM= 0
##$S_DEV= 0
##$TDeff= 0
##$TDoff= 0
##$TI= <>
##$TILT= no
##$TM1= 0
##$TM2= 0
##$TOPLEV= 100
##$USERP1= <>
##$USERP2= <>
##$USERP3= <>
##$USERP4= <>
##$USERP5= <>
##$WDW= 4
##$XDIM= 0
##$YMAX_p= 0
##$YMIN_p= 0
##$CURPLOT= <PDF Complete>
##$CURPRIN= <$PDF Complete>
##$DFORMAT= <normdp>
##$LAYOUT= <+/2D_hom.xwp>
##$LFORMAT= <normlp>
##$PFORMAT= <normpl>
$$ Bruker specific parameters for F1
$$ ---------------------------------
##$ACQT0= 0
##$BF1= 600.28
##$FnMODE= 5
##$NUC1= <1H>
##$NusJSP= 0
##$NusT2= 1
##$NusTD= 512
##$O1= 6002.8
##$SFO1= 600.2860028
##$SW= 26.0292592649472
##$SW_h= 15625
##$TD= 512
##$ABSF1= 1000
##$ABSF2= -1000
##$ABSG= 5
##$ABSL= 3
##$ALPHA= 0
##$AQORDER= 0
##$ASSFAC= 0
##$ASSFACI= 0
##$ASSFACX= 0
##$ASSWID= 0
##$AUNMP= <>
##$AXLEFT= 0
##$AXNAME= <>
##$AXNUC= <off>
##$AXRIGHT= 0
##$AXTYPE= 0
##$AXUNIT= <>
##$AZFE= 0.1
##$AZFW= 0.5
##$BCFW= 1
##$BC_mod= 0
##$BYTORDP= 0
##$COROFFS= 0
##$CY= -3
##$DATMOD= 1
##$DC= 1
##$DFILT= <>
##$DTYPP= 0
##$ERETIC= no
##$F1P= 0
##$F2P= 0
##$FCOR= 1
##$FTSIZE= 0
##$FT_mod= 0
##$GAMMA= 1
##$GB= 0.1
##$INTBC= 1
##$INTSCL= 1
##$ISEN= 128
##$LB= 0.3
##$LEV0= 0
##$LPBIN= 0
##$MAXI= 10000
##$MC2= 4
##$MEAN= 0
##$ME_mod= 1
##$MI= 0
##$MddCEXP= no
##$MddCT_SP= no
##$MddF180= no
##$MddLAMBDA= 0
##$MddMEMORY= 0
##$MddMERGE= 23
##$MddNCOMP= 0
##$MddNITER= 0
##$MddNOISE= 0.8
##$MddPHASE= 0
##$MddSEED= 0
##$MddSRSIZE= 0
##$Mdd_CsALG= 0
##$Mdd_CsLAMBDA= 1
##$Mdd_CsNITER= 0
##$Mdd_CsNORM= 0
##$Mdd_CsZF= 0
##$Mdd_mod= 0
##$NCOEF= 60
##$NC_proc= 0
##$NLEV= 6
##$NOISF1= 0
##$NOISF2= 0
##$NSP= 1
##$NTH_PI= 0
##$NZP= 1
##$OFFSET= 9.004308
##$PC= 4
##$PHC0= 268.8844
##$PHC1= -166.4
##$PH_mod= 1
##$PKNL= yes
##$PPARMOD= 1
##$PPDIAG= 0
##$PPIPTYP= 0
##$PPMPNUM= 0
##$PPRESOL= 1
##$PSCAL= 1
##$PSIGN= 0
##$PYNMP= <>
##$REVERSE= no
##$SF= 600.280108841197
##$SI= 1024
##$SIGF1= 0
##$SIGF2= 0
##$SINO= 0
##$SIOLD= 1024
##$SPECTYP= <>
##$SREGLST= <>
##$SSB= 2
##$STSI= 0
##$STSR= 0
##$SW_p= 5402.55248098688
##$SYMM= 0
##$S_DEV= 0
##$TDeff= 0
##$TDoff= 0
##$TI= <>
##$TILT= no
##$TM1= 0.1
##$TM2= 0.9
##$TOPLEV= 0
##$USERP1= <>
##$USERP2= <>
##$USERP3= <>
##$USERP4= <>
##$USERP5= <>
##$WDW= 4
##$XDIM= 0
##$YMAX_p= 0
##$YMIN_p= 0
$$ End of Bruker specific parameters
$$ ---------------------------------
##NTUPLES= nD NMR FID
##VAR_NAME=  TIME1,         TIME2,           FID/REAL,        FID/IMAG
##SYMBOL=    T1,            T2,              R,               I
##.NUCLEUS=  1H,            1H
##VAR_TYPE=  INDEPENDENT,   INDEPENDENT,     DEPENDENT,       DEPENDENT
##VAR_FORM=  AFFN,          AFFN,            ASDF,            ASDF
##VAR_DIM=   512,           2048,            2048,            2048
##UNITS=     SECONDS,       SECONDS,         ARBITRARY UNITS, ARBITRARY UNITS
##FACTOR=    6.4e-005,      6.4e-005,        1,               1
##FIRST=     0,             0,               0,               0
##LAST=      0.032704,      0.131008,        54321,           9558
##MIN=       0,             0,               -3304864,        -3304864
##MAX=       0.032704,      0.131008,        2971140,         2971140
##PAGE= T1=0
##FIRST=     0,             0,               0,               0
##DATA TABLE= (T2++(R..R)), PROFILE
0@@@@@hA0a2Ha6B8c2D0e2F3h4A00a24A48a78B14b51B95c49D06d73E46f28G23h27
30I41a069A210a369A538a729A937b164B415b689B987c315C674d064D489d957E471
47f032F649g333H085h924I860a0915A2107a3473A5051a6899A9099b1766B5078
61b9312C4932d2773E4470g3705A10678b06464A034687P45726g19412F53368L20818
72I74186a236239K78028B95507d84916a85787A077281l53894a67700I6404B1440
83f50583j48161a00065D38630A48918J025M11561g9076m03607a09864j44881P8679
94a76066C10019j04223D7691M9558J5138f4643j53917A9765J07830A7333M7178
105F4511C187b534k1806j59544Q3515B5256J39928N2182i6653m8422h990j95678
117b04668m0711H8496J89008E7827M9629J78488b32564k7644B12221b83884k7162
128c11046D88710k12137a15468B25819q2473d24398J00580A13152a44515L4786
138a09729D98218A87741b31157A31506e473m49292a79812A92068b1177A4251M58326
149D72577A44284b48387H9398a49661k73151H3712J17066H0866Q3269l9184E2784
161b04503o3466B1890e9744n3457B15493l4178i0290E8586N8882c00526J13933
172a86593B31504e5338j9389B18874F317c752F114i5756A67073A6178a57387A23584
185a08763j16674B04269H6600a48078B05173J8891b67215J00828A06115b32386
196a36666B33920C7059Q5601J37449g4909m9445L9394j16229Q4016D9760J52643
207B02403k9936q1251M495i0369o6964O7323q9482g5762A35498K6946C6671A1808
220A68873e1782k13633F1d6415n2307A77274B7709g8005A48460o1348f3723a1449
233D3630f2736m2851b7805o1484D2080J40536a9631I3854P9597a43242J672N3777
245h7793q7697e9298F4187J04981K7248n4561m4860a54967j12669a21246P918
256a13328M0827A32573J82176j09819D100P8888a36317k42043g1141l8591k3455
267a33187C60232p2364B6078J11331c2335k58230N5484a03203M7374G1107K06085
278B77192p1530D3584p420e7412j36442p8461h2985A58146A5883J45022J64928
289C25833a05054K659E1931b72382J09357I9873A8601K6677Q4415P969A5273i4470
302e4374n9163P488b045D4477P7425m8183k3100J2282a03646K6680c631q9283
314i2914M5461C4558R0634F1204e3396A49121A2912b45991A5937a5091j60458
325a75549I7728O6075a5720D1635J54876d6154k44041C1546a3354k59090A68391
337B47710d6523A89762n4047b49400P0323a3738j22627K9744B17349j7822D7038
349A51963c8025j49952h9872j12530f5756A08556D6023J77146n4520d5622A1590
361a09104r0969Q5252e3811E4259L0166Q3354M9395B9150f5870n1433m5599k713
373a65615M3805A25599r798l9568K69541E5885b36676B4756a80130j77997C0099
385A38225C9110K09505Q1359g1598j23014B1469b93742k8430A78925p7587l2908
396F8430K57573A36236i9539l5438J3875o2280k2358A37360O3841A1945K01840
407B13785q9921a78510P6939M1281n2495N4551G7020L6540B154P0301j879f2151
420a3040l9031J4068h480r7237F9993j193h3664A39263m4824h7344B087b1715
433h4040j0721A4733P4241f2632A03928J04503a08016L6224D3900a22011q457
444a30468C4654Q2269b5616D3207J89500i2124p1394A24498a16640j10936A22689
456A46525h8579F5274K03218a38950p5084A92029a51372j07579B69560F7753a18952
468A98149I3660a47731N3616B8796e5414p0158A25064L289c9983G2711k7427a01772
481a02734a8688B5578f5156G4137R9359f1069h806D6161a08776d3610K1632I594
494F6893a3569G3274B1788a07179E0643j0166g9022b7778D3564F260a16344E9530
507A39670a15893H0516Q0430b05613g8446H3604a46029N2451A83235k6413d8499
519I1208L7006b75579Q1202G5584a17355a9384B79426j01597c2995A7801L3784
530E1585c00684L1233A56020a4802k1872C34214A38877f8334B8744h7768j46748
541b34516O8308F2831K2607A4867J93805m4336f9245O76j1280l7779m881a0777
554A34482A3057N9828J33691d4641n8155A6897h6619o0880d5605I2825B4112E982
567B13334F3928i2223D1544h7662j02917h2175F657P1169C8522J32025N0340a04533
580h1447e71k73219J00544A08111l0559K875J59781p1564a32932L4626d6384k45554
592b91938a31978A51183o1598O2380N8483H6835h8140r4505P0839q8530O8057
603a32279B22895p0704o1575J55347F966b00971N2120L70L0089A2000J84517k5621
615A70896F8226N3862f4888j57677i3570P49c2743A08623K1218L822B9571c6272
628f2017p9902f2794h658B8445Q0967C6755K5858B9696a09717e289k5620o4916
640i5825E1361j3020D232J5975N601L5626f5808b7016G3885a14695c7293I6699
653h7477b9412A35507D0751d8400F0966k1000a80392e5308G2640a32912D8924
665B20252a1953B5672L5928a26146k7020e7489A7307h390I9015J23249B086b8264
678B1898b07195P2375A1300b4446H5195O9810k4440B6337g7324K1926r9470L5381
690a19487E5339A49P5893J03072C9673i930j9445o0294k9578N8117E1031a531
703G8833Q6260d6173a174C4481a62163d4412A6372d1697F1869j9947k896j2321
715B6705a9404D1904e8643j855D2746g0415b7278E7112c416C9399J7042k7007
727B9434a0860k0555J3116j00480b8393G3085e4731H7676N1601d1628C4234a1794
740a38022f4838a8668A3386l197R4607M1605f0980A0537J5888b15309d3492E5329
753g6135G6287P2627C6678a9279H353b0625j56171c7042H1589h2059F7994J01114
765A69108c7147J2322D7993c5683r6521a1854I3470a17515E880J80988i4446I415
778A62467a11630L2923C4114f4109q509A7528R4412A4997M846J16143g3460m3011
790a16471f855r7485c5688E7945J7241L7891D0328n708c5471j21329O6117L2546
802e8137B3272N8847j2660J12971B5880a18014I217a46247l5906E4388K1571j6215
814E9744M5884N3332b66k08528i858o0290j78550A42781N6645d6899A36979J8221
826A55200a40679m4348a948p1205r4279A82077K5089h6833A20351M595b01972
838a39739B82f1054k9749A36956P7088f8194D8145Q7167b34166J16862G8825a14263
851b5964A45805m5577h490E616O8568a14167j0907E6223f5025K7990A10926D6624
864B3941j0420K2095c804j22969a6515B57h8917A8255O3457N83C0508k095N3439
877H1852a49638K175D8717a25104d8594B12530j01247C4291K5217B0512a60461
889b30033C1952a4901p5411B67241n6130g6771C1780j3773b39890K4256G7682
901D1265e5571B79639p0353a63936d236o904k58978a10774A20592n2685a067A90042
914A59779a95823f1795E0037b33104d4106A70386f255B9516J00533C1868a08713
926e7066C7950a07062c7496A36775b7697P533H9652a0283j5579g548d4k4317k6671
939e1032B7826a811j2770E9498B0961J3835b0516m2658D2185g8995J2223A10518
952a9713f289A23258H587f2841K7023G819f2730k0853A32997D8233h4938A34859
965D2565a61700h941E2730h2827L9295A45873C1291a17487A19905C7007a95626
977E1667L8148a07845C850R6496a4603p0506F2197k693a28222E4911N0885a41259
990D600O6954i6469E337O5821C1455I737a419A2099h1278K2531B3957c7325D8532
1004I7081A4978J4878b2980m3682J6375m319B492J8948N3988J4851a6104D4113
1017b9637j23728C971c0805j9714A31799n9923A8394K4773a8964m8044m6095a9114
1030B0213d0282A22617k5909d3026E7814a3329j13060c9826A002a7498d553A00705
1043G0001d9195F3612D228a29832A4187b2151m6112E7257j0065j8565l508K6628
1055E1747A4972a18313a1419m313j07476H8449j7150c6466A28372D9151h0684
1067c0980j1610l7707J6559G4508j708a1820A38895F0406a19287a1648m9886q1743
1079a43277a5132H2306o905C6626R4284E0514a58296a5025m1409j42379G7803
1091A08823C124J26135m1820b7589o7501J1896K8338o0473E0347Q3161D134J10750
1103A14884l6061h4897L7493l3690o845c8400I721R6276l7054K269q408e2034
1116d0004p1265l042B5628b4452G9360R2794A4804J8857A0170a09008j6748L1885
1128i3871D1974I647K5488K02750A9152h6373H7614a36552p8616B6166J7133a9240
1141A02913J23683f409j22633F4855a32571r6308I3316k7416a7459A45730J395
1152A47125c9007r0817B1489f9885j39329A14771O192f8344A39430n0193a03186
1164d8386a3057k8377m7086E9362O2108h2845D3039P5193a09981c0627D9628e1691
1177d9148A2937L9045c8118E989J11164d3335N514E6614e1891l251K6024C0065
1190B9693e4280A20328m1150a21674D0944A3365a39986b8945E3759k0080c0170
1202I0753N4125a52401f2466A13114a72001P1504A74801C2005f6978A26590K52
1213A26842a93171R3033A54046a53334K2668B43992D1243a02023A20577l9286
1223H1291a70260M8839A39430e3128j07124B30143H4558a84286A18037k6805a78112
1235f4875A03798h787j14436A14619P164a62657C9359R4352a48335e4740A03712
1247a5262o8717D4555M9606h9302a7106A36097f2323k887F2313a9765m7625b6498
1260H4409B2054g0814A45687D7389a77493C1725l528a36931a1761A07405E2018
1272c2326I1189j2818a94135d3606I7536a53134c7056A87026C0506f5690I1277
1284G4102a89280f2715A39889a38929O3724B13015b654p9258A30378F2701a50668
1296g4432A09835a10781k8586B18459D8933a10319A74158F4908a59567d5265A6979
1308i8978n237A37059r656e3473A20068j0941a59688N2752b6342o4105K7945A06877
1321A77485B3936K3372L5714a49568j1635d9139Q21A6233O8390R7076p8450f8812
1334A5623h2714j52434b7907E2261A8584Q4212M7904o9164i9429L4167e604j88801
1346a94405f5371A49133A7269J8693J16070C8580a07812d7987A2560a55050f8476
1358A65219D572e334A55550I044h9186b9018Q382o7421J8366A16131D2640c8303
1371A51112A8852a16070B6875e2364n2520e112C6764K5227l0529L8854j6777g9473
1384c6503j4211n4511a570D0400L2775K360C7209O958e9142l1957L6471l3698
1396h8326A7054L9453Q785O7381b182j7582e187j52788f4098A7237c4937G5561
1409A22297m7296d294l3205a0385j40556N3625G6363c7346D1900J49771C2823
1421c7421E583e3710q9722f9495G7182b1250B5772J70025A0347e3928C7004g7215
1434a12091e3101B3286P570C340J45831F9327g7825D3526e6483r0547a6283q914
1446b5197B0282O1969q649K4817b554m2818q026p1617f0581b0482E3414P0925
1458A24339D2507M6259D3195a31477N6745J5777j9701A902Q0853L8671A2383K0237
1470C2620L6127a62532P5136E1874i6667A6958J13850B7403A257M216J1749g9055
1483g7923H0751b9558J734A19644c3308k5532D6336b826j2680I408L5518a1904
1496e5188A9680f6204L1870I5369H052L8222J7339d7876J9981n2058Q620F170
1509a67A08865l2660A1695M4910a02247j089d337q5376B4838R3439D4756J2294
1521E7050B0954c9984n6900L1941A9288f0093C8693J07764a6768B4051K1014a06076
1534f4948b822j722k1634D9647P7981d9146a6014I0013a33879f1026H3196f6632
1547d867H3957B3831a4997M490E6976e9364k4171G9347d0143k0717I1396A4479
1560a2354D1907j5224d2792l8615B0847b1004m2163H7589l9188j9818L2766d1393
1573b4908n0998k4730D3132f387B7592J12936D6917A633c4969k6398j9959m7649
1585a28975E2712L3406b4947A57254l0819i4324M0896J7012r7689J1112H2804
1597A34797a3831A49723M541a69517P6576C667a66924P0918A25172J6397F897
1609A03161M1697a86193N3365F1714a70528h1775A70811F4800B4682P8717l2906
1620G0493i0663l2029A8737i5279k7004A14911m4052A3179J04301m3955d1640
1632i2839c6957m3517p0700E4180O4672D3780P8092l9384a3502q0745m6800f4748
1645a12840a4403B07781I0360k7677P4923d0943j28494J6060g0932J4542a0393
1657B39695o1740b2876I4455c7628k37284a17582A9095d0954C8527K17686j13110
1668A43103a08214C3111b1328k64659e7989A19421b5163E3351J54927F7472a61819
1680b6430E0197b26684d5323B16715e0103a0186A92495b6476j14806A0206K7035
1691C7241a12725d2892A65412d047p9216A20566A8823a11632E529M1988d2370
1703e7770H3020C2753a05398F8987J3575h6529g952D9464a6504n8181a3913G9209
1716e2115c773A62737c3216n4970E5557d2480p5953a1789A07568B9290b6268A57059
1729B8197a88254A2240C34a68118B3716J45728B7970a2154A36028b641k26134
1740b28775g334C6638a55897F8746J16297a997H710P3561d1168j40190b8624F9020
1753a22377D8150J69518e6846b4312A08840i1143l0509B1232J256f4744B2019
1765A38909c6345j4874A06419b8167m5729C2336a4696m6901b7729E4922A1340
1777c5185A19547n0865f8901a4034l7186l3571L4616I525R3352B9945L5092O7071
1789A32108h9937k5061a5130q5314M2506E7511O4892n1381A2082Q1052e4092j36892
1801a90984G214a1781q8103G9108N9759A0490a4285I5731b4323j57373C2804p686
1813B5118a39938G3018L4010d3903B9854N4267A683i6330E45L5573a60026b2084
1826A19290e2270E9887Q8705a6793j7857J4280n5505n4317c9405A03867B8600
1838G6521R0361a5446n2260l823p3328O6948A684Q9354K5641k7427J9309d2429
1851a27220M2996n2256b1575F7015l867J03007G6642a2932r229j35622M7392c1286
1864i552A03764o487k230l8568g7501K0520m2933k1890C1795J8305K1288M9150
1876A20538E8271a9407p2617L6919k3124k7950A02769k0577B98J39724A7220i7420
1889a8993m3742j7577b9080G4543J980b1738A00740D8692a28636A4881a8059j08459
1901a26518A9940K7565A132K9086N5395k9431g0979c000j7602j29316c162C1162
1914c0723A02802K0110D0858b4265j1890k5876j07500d3045E1736a8413A65145
1926A72264a8056G713g4592q8529N1642N1331E4972L5577M9715L2725a9919n1344
1938g1263k507j05902Q2459F702O2466N8504k2035J92a2456j00416L8426m3626
1950a18072N6995B2918K0270Q6100F2453k2276J8076a27742L7077E749i2271c2820
1963G0586J3552m0792j7608O7140f2055o4138D5670i8501k8684A27907m4198a4581
1976H5219J5939g1959n5057B0230h0203n2757A38494m0951c2672A12881l2773
1987H0108a03894j8958h98k4799p8789A22927J4212g4895H9377j8152a71693f3116
2000B9688d0788a9116H5502J5223d5687h040D7984a16743d7792G3529a6995a056
2013E7944k4822d9579L654E2782c6156j8480H4974B1263b3664I540h697j3528
2025b2225l6267C2752K2868f7004E9731K4711a04866c5966D2472b6997j9299D0804
2038I5966e2082a9477A09770a16760l308A21608b11p5231A14121
##PAGE= T1=0
##FIRST=     0,             0,               0,               0
##DATA TABLE= (T2++(I..I)), PROFILE
0@@@@@dHa2B0a6B8d0E2f8H0a03A31a56A92b28B77c33C94d65E45f37G42h57I86
29a134A295a478A678a901B147b420B717c048C407c802D233d705E222e786F403
45g076G815h622I509a0484A1561a2750A4074a5552A7213a9097B1249b3740B6654
59c0124C4338c9580D6302e5286F7969h7355A21001a96290H77771f90211m5590
70g35801H53740a386906K86322G55726C23752f8983A056601D84919f51733J59784
80d91949a35019m33444J09735B99445N05522B70935f3284B38635a99127m70137
90f69264c5267G4681B6043L91998j63699g2474b8059r069n0369j22925A2191K03330
102B15521b3243j7977d61j06492c5066o6201M2628A54156L498p4016a34369j02665
114b37034h412j0294o9031B02377J67751C9537i7914A21337b35102j30687B38633
126a7042k21899D96497j72659c03717e3355A8842d00665J02400B51809p5994f6696
138C84497j75101d35145g9798G9149c70324f5704D01488A40892f426C04402D3021
150d26854h9748a1642k66868A63255K04274F2743H757b0287q1845j42105J5560
161b28677A23205j0805b1511B07795m7696a35294M9507E2256a83384K671B84993
173A25683a48657A81713F2291a50599A7950f0684D3591K7906a95991B1691K1619
184D3310a86973A69010M2918a75931D1797J53294b97369L5358B07749d4551n7927
195a02478C42243A14068c4881A46654a85356o1330c1003o5015C8060J51600R181
206A98841o0897g2827j8038m1366r0139c6991H837Q075K07827m2923c9438l3153
218g2591D2188h5926j72812A4470R4879a6605A57773p2988i5535F7540k618a05117
231h9693B2843b6624r4154C7311J2472j9397J72498g191q1307A03140a87147m6532
243b33679C9922c8357E6171J64908o6266m3447i989j20665q7760k6249b8323A17808
256A03282Q9132Q6392F4612b22864R9869l3983j78457D7234J31046B1955L38794
267C60749j01595a82558Q4968m5505j54462a28475G7010R6798J586M7052r0080
278A32366a50876k511M6068r2922P1072I2133J75430A28886E0734J07948a64767
290b85361A7145a19653O654B17478o6704B2304M9880j0077i1595q6112e1122J298
302d9824J6796A19086k8242J6116n0416h0529i547r8753k6098F8629a7286j582
314a8868A25811l3597C1002g5723b571A3524b27263c6964A38530g4141G6265J47107
326B23372c1610n0443I6844g3047k41978C0999J24676a52646A71167J46225a17395
338a1707C4470c00132J16627G6427k7668A8294K00765R960h1079R754j22j91777
350b63224g1401A1813P456K13128r8620n7494L951a72366J4490P7718o2502a8968
363A18227L3668l1791q666l6182a31315n7073M0355K7999H521K9852J68767K7252
375B34392a5763A29990a8956m00205f7562c663k36088A88856J42366E8273P4296
386A32569J537b27069j13198d1937m7567o9778B97858O165A2739J25991A3310
398b77310M8104f6077c1168o099B41991M5629d6405D2298j9920b82019a34360
410A0481a6226E5571M9470L3521E96d6877D9310i9814J0011A0804d4068B0266
423a807C9655Q0959d8481B7544O5221a30373M5921A2207d7137k76F9381O8567
435A37948c2018C2306J18048a57579J440E0939f9192J5754H6595O0965C1048e8615
448A37500f8142k11604A06053B1441b04016A77511M5630i9135a1445A62396a35458
460b76300A38881B8892b19411B43246m0924a78245F3936K7448b00651O3303H2675
472C2954h2921A38296K0504a03198f270A0988a36966e8741A4640O5118B7843A1471
485A54435f1991q1177F3052g6709L390H1688B7028K7924B1049a0949A2311h8449
498g197F9049e7887P631F1669j9447h9699C9697J26082a11808b9141A43417b03454
511a23537A47751d8402J6682A89626m6022h5611k629E8615b15800j1803B10592
523H1594b1306B78469A15678a94262Q1248b6254j89388M9258B58110p1613b9912
535B18703I1798b34228J11258M9873q3794e4600A98898K180B639J08576l8605
546G2610b09484O8755f3876m165B1751L8800J16930H2454d5056A11618g2660j59153
558b31813A7077a8534q9658F3394Q9431F6784C605R7770A0967a81409f3455J7685
570d5770q0751F028J25862K1022E1714J6013L9243b08840p36A6836a53139e3926
583B50724p8583F8380K2585A4234b22751j2880A055i8941d5923C13265j27461
594A85804B7222O7496g6765j57103M2506f4603a1485D6824K36862p4565b5563
606B8460a01890j90399J44516F599N0415O3215J16784r3169i1041c8966q0693
617a19659j44306a5138F5044j5164J40496q7367B2117d3776j12028g7056Q746
628f8310b7324A09053l0144m705l4124c5554M376o8562d7958B7953b9668E0557
641G9691C408i521A939L2203g1448R697H7025g4512K2659A35955d0825P099A31282
655A8948g1295b3025A5827a14660L0403A51221E036a4184B26896b4270j19343
666a43613B7690a19177k8403E8862N1893n3226L7554L8067g0331q3973c9392j02834
678a42226O7611A24515l2070J6858k554B9040g3846j08612g1024J4175l284A69803
691I8807B8258J21270d7784q5234d7015n6084M8575C4795O0289j2510l9791M1858
703H4641e7126o1622F532i6201M0077I6761C0350J3400J0513A1367a6670l4842
715e1512A0940e2850j6706G4074b6000J1153I9674b144B5830Q781c9732J6545
727b3187m6037b8224O110j899A29679B7711I63J26869g3131k9149F421a15845
740d7042H8251k4645k3857M2885l388a11587K3864A3981a54303b0189A50524B71
753F6486N2770a8119o7272J1570h844r5274c8739A87321f636L187A80463g8441
766a19182D5907e2569m2274B1169Q6989b2272n613A62447c4503o5975A18385g3500
779a45473E8481A7839d4577E3057Q3426F605e9017G4127i4622o8472D6578b2124
792A8547J17156E4439J6765b5051p1546d4865j01546d7744I0210k1385N5144n7122
804F6847C1559b8723j67005f9251b2701p6011A26103O0765D4805k1343K5485h7717
817b54561b8687F6039a23979A73844R7846h2213f456E6286a87288j2036A9448
829H7015d7269A48871J14586a38648O6514A07221b36794O7276A16685C2400a807
841A52755J7845i0741j3860F4017a78384J9965A53467B6781a8795A55536n9139
852I6397g7189n687C4765i5016l8400A15631B2225c0358A44303B7470b8322g357
865d6009g336r9762c9443I8061c6742B8888J09418B8957b0331j4981J3370r5583
877a17525k2387I0602D4397a1366B08162r3298h9885J9449K5645j05292k4512
888a74595A21252L1450c0592B15340n1057b07222R6543c0804j47661O6180A60041
900B06650a3691A30242L7324b77519J02729F1912a85151d4952B60524A19545a8368
912H7739l3268b32044P9285H8960i2045b5871B33036E7632d8173E7607b749j43929
924a46678N8185H7609c3779q768A73782b951p3627H9176c1679k7083D247b8252
937I686b4260A3923M9373b4487C1710P252c8611Q411k4381G970b60m3108A00673
951D6916d3583F1631B592a05503N0842C5236d976m8958A38716n5456a26499F2831
964C8646a82097a1395H5898b5883N042A02579l6439a33771A1946Q7536a83936
976a1547A80306i7290d2500A29997b7801o6161E0191R165i9164E126J02638a05897
989d6727I8609d2970a5108H0261B6910c2853j5712H754f1676P919I3443G326K1270
1002B8596P9506d8264J0906J0520p4349b722H418J7706O2369m1448p487c8745
1015f2478b9905q2471c703H5140C253R7557j5137e4824J2076J215l3724l669C6757
1029I7161c959I5481j1494a12600a4175q552j07791D162M3451j3368M743J0770
1041D9758J6655g9237L5453C2822a28537a4944H3100d8756E7680L9261a8522Q907
1053i615A0740c6071p2044b0201D6387d7124H5966K7809e0709D1631A3555a22776
1066f1678a8630b444d52I4183L5314d9364C0929J6075a96967e8424B4885i7562
1079F9544Q1815F3137A8770n934b3950j48577h1968D0324g8506H8077J14571b672
1092A4146J9738a06442l7298e2949B6635a8623I6431Q1615b2858A2994R236a62156
1105g0407c4811k416G2112j4917N6638l8965d6016c448r1403j5852b9274k3192
1117e2466H2633K2407D8923P3144a9707q9758c8150o6677P174A0515J13120l7545
1129H6090B6509J26197b6761j74054I161h1024p8988A06679M0879D1265J4846
1140E6111O3638d4903k03170e236b134j86432A57549M8299e0087H6789p891a39311
1153a58181a0508A2437i9029A13111Q9172f3124A2745N9097a42661L9101B6147
1165A3558c9933F8007P8415h3943b9772A11599a18975M9636G5347c9640a7371
1177B8780K2491A2535d3433H7537a4652j05029E8461a7471o1519C8103Q952p700
1189C9355a2625D1828K3119a30011d6091E4724i1108b1291A11231m5081c5122
1201B7930P4797a63305L4154A41414h2897m401B09004F7087h7229C7571L2328
1212F9899a61290j853A71886A969a57364B45374A18277b02051E1693K1416a87732
1224a00673A55102D3805a26564A58200k2108b09082A164J20335a56944O3625A41289
1236E4245a18863G5813P7486a69365c8682A58807a35726N5553A32293d50o2010
1247f2460B3084O6932d1445m0939A21617a4254j20180G4188B1265h0617B3155
1259H4602B9776f1660E5720q581a74238b8852I3212g2398f757A39759F5459g8181
1272F850N3265a91099g6808A67272g2726c3245B06286B4850a04249A0133K9130
1283C9263a38634L2266A72283h850j11703B16554F0783a72515G7569j8079a78336
1295g1943A26892b0925q2070A95729q4686a55156E9171L174a90292h5937G1818
1307c740m9730A53558J3663a07999E13O6976b09659Q7589E5479e25D4147Q6971
1319A31118J9755g437j01880d307j27305m8403F1427K3440k2486O6222j9004B160
1332a49994N5291L9100q4833C5992J42157H2397k3562J0619i599j65906N0939
1343a24566C8064i4023a1188B31990E6300a9661G9369d1116r9285N4750B8706
1355c1400j1331A94164H5790i5485H9411b90j72860b7913B3268d1278B325J24998
1367A27323n4892e8370E5095H163a53243a8662G265e6039C6726N2235j1881b003
1380D37J2418a27502f2770A1998e9334F9650L3591D3726J5768c9324r664q457
1392e7445o1046c720B4637J6942P8803E3006k0369c5556p6990d1691m3607c9612
1405A02910m5439M359K9349A4117h8794j7166a6499p2392L6592A64099D5208A3543
1418A57403c6298r2389d2262k4115j760a1055A25155m0891a6989A27846E031a76120
1431g111k4347p7647C0915O2489l0195B7765M7864B2771a34174d3674J6551q1926
1443a09049B7628M6218j0386J8928C2190p874g7858l4818c8404m4437A4311P8635
1455I2946k5815O3609H868d9250B31a65316O7658E1293a1606F8235O3178o5206
1467F6207b0051m0920a0103j09750J9037A05031A7774E903J27355B1598f8428
1479c7272G88e9482q648A08632B4415e8397A09969b2948o9497F1216b60j6638
1491a6898A2244D713J733f7939B342K1062c6675A00269D9613d2846B7633f4504
1504h4322a8890j101E3583J6451R135l7516e6141b7705p3058R30E3627F590N0993
1517E7583P3349A3079a0726l8272l1389J7466J2417H1381C2273D967J45375b8270
1530i4826C9357a07579L0070G4462B4276A0453M6202J7750d4884l9050D7593g0927
1543h5131A10152H663b8097H1053B4198d8818O884D1631c6966n8979I5345A6540
1556g5328A05505B3156e0974B4993b0493j8510k3236I383N5037c7321F3145K7924
1568I1069d7650b020m3002l9992b3374j1522F5469J6423B1965O1961A0011h6928
1581h4982K5596b7677j9144A04734M9505b9177F8425p270a78128O8876a9368l2193
1593e1561g209A22326O7204a1660l253I0531b11103K2749H8707e2017K1194B11417
1606A49847c6450a5348C2879a89002J0278A06523a6302k6658B10979r8987d8781
1618E408j669a29961k3179E2518A4359g0039A66811m6489c8813E1884i839j00053
1630a09892J744e1873A7827c9419H3553J18292A8224A397J7494a26267j1395M6881
1642i0781e418D3117L6127J27942I3611f5589a5924r0195r7354R9943E7899M0028
1654I7927k8322J48268q6987a69874f7936j344j83068c4414A56221p1273l961
1665H0987Q4395G2961b07684P7641B0420a93067c0583B62330D7962c847A49139
1677a8306k05613g6013G7900a07831b7696B53492B2316i7078A17459b2153j63221
1688a85374a1882I1707e3931Q880A77121B8555a41778H4797C0516a36484A0099
1700E5880a7165j6170D5584K1717i0189B51J15038i2994L0407H0685b1710m4179
1712f5889B0217N6845f343k1729A03297b3062j16396B0851n711g8394A6967J27078
1724A44045E2989h2177G0234A4933b27079a0150H9372i6004F0957J26222B0285
1736g2690A3708a6716j94725c9366A60971e8373C3228J91777c4414p3532C4521
1748f4984r8889I647J26403b4828B2258J70020e2216p8299E6831e8241o6298D1214
1761H8871a9973d95A35704b6195r5509H8736a1927j04052D9434D360d4427A9120
1774E1032J167c0354D1037K1949a23607M7137E686e1158A0907P3221J7497C2516
1787a2988B9269a14433l7717A1293n363P200R2505K1724C8636h1159d121n6647
1799f0768j37628C9883N9002d6150A04466K7797b8740l6661H26a8613j41580c659
1812A30275g8314C2007J37109e7603J5400G2319c9930p3913a2105E4909h3385
1824i355A63403B848d020I8795e9145n0358d6090J0926j2442A9446J56478G0173
1837a2472I4295h9568q1985c9592m1439A1009J17638j9618o79A2391d0210n3116
1849i3326p9223e7647F069M4292R8384n5861k4605D43a17826J9421k0179e2246
1862G4433P593M4254n4362A778b5877j21570O3585b5686k7824A19361K235C7444
1875G4828c6256o6701P171K6135A4188d056A07170M1930c8403A9889F232a61984
1888d9866A4223c6026C1975Q1149l5736d6348A9412q01a53764b3134C7076g6083
1901E2025M0531A9458k855O747o50a03740K8810C3692i8858A1464J32243g480
1914F8931L4637f5270k6893J8266J0616l775A8919J29582F6792K1695J9142a10397
1927a30245M7854l4609b2974G3475P5985k7935n2716r421a34538m2432f0521m2762
1939a03283A1374J28271k6933J6380B8188c6626l9544j02708f6518A131b308A19556
1952A01728l1064C5299f2543K0620o6667j209E2987A6422B449J06362j3915I24
1965d5479B1103g5579p7183E5854D318g6852A63921m5342d7003A3932O359i3251
1978a52122A3258L7140g6551A37450L3394i2390I921L9370a59944L9186D3515
1990D7774b0854A03443M0073i2949c6732E0070a57221P2591I8488C3965h045G5143
2003H7851h2411P141E3338h6963L9490A19842B788a5079D8021e992l4008j6924
2015e6924C9432r002f5846F8370j0268g5527c486D649c4898a4414C3812K7123
2027F0935c7393F27O8036h7371J7882F6230A7109c6495C3982O0417e3150k4511
2039g7661I1845g1816n4046A48769E5211h2125G4993q404
2047F6589
##PAGE= T1=6.4e-005
##FIRST=     0,             0,               0,               0
##DATA TABLE= (T2++(R..R)), PROFILE
0@@@@@Ha2A2a6B0c6D4e6F8h4A04a31A56a91B28b73C21c78D45e19F03f97H01i20
29A052a200A362a541A739a958B198b461B751c070C418c798D212d663E161e703
45F294f944G657h439I303a0262A1326a2515A3854a5368A7105a9111B1462b4259
59B7655c1873C7264d4422E4397f9254I3590a39986B58074a232452l32022A939261
71f65605o39752A427014D00024i19357F21893k63750h36173b57919D30354a27496
82b09980B36337K58469A80d99932A75352J9653f22028A91308K06018c03992B26674
94A60615c19006C3965C98h873m2494l1446B54491f3007j12154A49383i1489F167
107E8949a11543A35705E1779d4936a7487j48746I2756L8417a27570D6962J65153
118B12115d6547k24505A44596o7913d20743B98989k6668e29097C06010P0406e50860
130c9093B82098b08968L3311B68703l3138c04362H1367K61120d86973a06803D37431
142b80152J36694D23957B9105b79422A32051L0982d11057c4677C49492b79411
153A7199L69745a86678Q0290E2867f0876b0841j09153A53077K7605a93560G7961
165A39989a84271i1007A39402A02b21181B18378M001c75298A03025J10739c14377
177A02361n0447a24461B07053a85858f4145B69436b46151B0351L00874b67863
188a11453C26730a67517j48864C56348A00553c50796C06179A22472c47405B09069
199d2247k28881B21278b4919j0334A70281d1713D5812i0595l1416I8182a20542
211B0266J32908i1952H9241J6640a29016L6396F3752n979a83958B8228J97654
222B25882a40810B5081J08389a95150C0314Q1136a10707e1502E2799J0622a11573
234A5611J27218a33287A09135m2817b66884A83827E971b81141B30523C6502a08278
246A92613b6285j7953B465a05761a7865m2452C8911J10358c446k071G9352A1112
259b14717f3886A63399b00824C4348K96394b14810G0013J84870c61701e2313A37444
271a83793C8982Q6972o1704B2568b0099F4569a55938L9813A15924f5411c0560
283I9504J7990C0346a61492I7712e991k87233A88231H3463b06492B13165H9827
295a44915A9660R046c1262q3209C7773M3312h3086A01305C2086e4463G9798a32509
308H785N7228a72105A43904E5224a46261A42084A1561d7569a9023n0579A29557
320a24451K7510B70865a04373J3425B30387h2116q2050A07471l8790b39320A0955
332C29995b16311f9393C81295b54519J01264B47791b12926i4547B05759D1768
343e5993B7483J29782a46430p016A59523a54124b3549B03356a16614A19709m0559
354G9150a70990A04603i8977l7176A40348e4200g050A14638C1859e808l4761D6151
367h6467k5195G4820c7231F5613j2946b7609A86763a61078g6068B20707c64841
379a6120C53566b98636F8585K74443b08099e4811A39239a37880p3496A18115L4050
390A52165b06433A51424J20411b60226f15A10152b24074e3072H7557j4152d5685
402C8075K00321a98063Q1629B06385b32896e8746A98249f4170D1803j3658o723
413B1422q272a47163I6578f431j29716A42109c4940a4901G0656h1554A15931d6684
426a08831A71813a08319J4798A28704b4552n539A7243Q3835d6035q0166A97999
438h8086j14367B15207b6471o2564A02852B4556N951a40696E8180P1100c22989
450A23811J18204c26489A06936J53898b19875h5343A82876a9511k52630A49701
461B30170c39404A15362J97347c44399f868B28257a93450h7950A37420o0261a28538
473B1229J78393a86501f1847A53423a45474E518O2625a588F7064a10527I5270
485C8843b44213A60313C6545a66127A67227a2585k6398F3501h9152D9243b9400
497f2591A25859d5785k0453F5091j2818g1498M538A97962h3996j02258B77181
509a17949r5934B97080d6454r3557A58797D5185h6653m0446A26815A5754b72466
521B56229r5416b82877A75664o0227b68353c3492A22405d1461j05674B02549q378
532A94171b63823F6499R5426b78077b7185A22298f4812b2106A10953K9677a42844
544d5945A62175b02621f9997A38860g4104F7542B1304o467Q0709a79936E6013
556H8683b61807A04136K4013a55747F7000L5891a7195n2281A5362N5111a58504
568a8093A18081i1246B3266O6555C9166a8504p7251A22476h7270j32873B31713
580a4403j34817B49492C6768a16258A5692D058g2724p7119A39124n2921a80637
592B27074j11612b32454G3548b214j56770B872M6626J9001b5839I2718L2433a96642
605a7984F4744a84375H364J09959C2636A1842L1129L2605a66287e5045A08709
617a94107E6021J28516a16475A07172C1235a21002E1002a04589i705H4735f8820
629I8416C2109e5216D5167g4647G45c775n1790I8243c0446a5000H5609e2724a2954
643h591B8277F20a14675A35178B788a61406A94845b2547j25194A63198a5698p8433
655i4131I859K6355D299a20764A46680G2824b12835A93791C5405b69538A51171
667A7629a58377A26347m7578c6020J6622F2729c4674j23465I1679G445i7300A63849
680A4634c8929E2183e9759e109r0779g346A21217a16183A11256q24a85821A22343
693a730j85829A09252b1411j8219H5399H174L1812d6578A6666j844a46928I0651
706A8065a08269A46397c553m7016E5811d0733D486d4548A7185K7014a14816A08876
719B6717a23199A40917c8162k6180I3165i0527A8849B228d7869H6573g5198G2739
732G1096a64575A34513i988j65856A46910c8558l6693A32708C503c0038H85N1803
744E2688f5329n0123A51918f5404k8414B24117g1557Q217A25458h1078M0423J3320
756b7335C7064j0125a25407A89093B6716b12564B14617c8321j72386A70133h346
768i3152E3303J5016E535a24908A27652D0625b23733A62172C4006b08442A36314
780E5411h7516B0775N2418I024a44201H5891C7338b04678A50899D7854a13035
792A59928e2573K3919D7445a44001G5682b1769n2219A69762c2201F590L4852i2628
805E2543a07759d1826A55742a09454D2167J15911i1912M0920B4826I893a46544
817a2803B36856a58903a6186C02104b19062a09059A84890a29177L3548H2463M1695
828A24158e8153j3359B57101a48412q3959B96120a24080p8645B63606A3411a02443
840F6749J9778g9530q4763A61713a2449j97304B31483E4051a67479A19642D6701
852i6496J9859G5695C7143a73479A43848n0668a87774A47852A5254a31743H2895
864f6245B6368A1685a04800A67821c3328o2899A56066e2104p711A1414a7077B1113
877a04668I2548K4321a55586A06701j8221a70056b7367D2334d230r6718H1442
889B06645a90138B2916J91737b75283g1876A69854i3596d2459A08274L9709a08202
901a00270B37934b02445j6815C18144i1082n6923B80638A3850a56999B4960O1714
912H6674a28135j3111B23295e804j57875B26505A1258a71942G1610C0011h2338
924f2767A24789C9725a65277A67908D1129b14371A51819E885a26525A03250d3508
936A0940J7164f0589I8531d7400O591H7776g7508a724E965a8003G1227g8241D3797
950H3101a31865D4729O430i9422f088E1077r601i1398D4349J00197b07930A1194
963A78169b09453B309J60731g3750c4010D1195L4205a09845K9124B23873a39993
975a31992B95355a10346m6382B06460c2215r2994F4244J8656h5457K5086A63962
987g3977m7536A77865d5064l8763A03025a4512j2124j5182B8557K253a03504A11836
1000B8901a14407A34629f0562l0566A05705i6089B2458N3710f5123G6759i589
1012c0982A6074g9888E3884b8569j2816A42942f1732a2466I8701a07664b7227
1024C0250a9564L455I885J04464f5975L0718A38217a56877b9141A27102a38821
1036D1543M6743d7927C8751c5416D3684b6153q8807A45260f7422j9643A90375
1048i0674c7675A33137h8762b7623C6631a2928k8676J9519A08488e9061a9378
1060A44682a28232a5455I7968a29909I116L5571d636B1479b0453A11381g6472
1072i4193A73498a60516g2626B09494a30173A0365J43420g6149a9935N641H950
1084e5998k2097A61990e1916l183B10545i9443P705I7601g5109J4954A6431O3253
1096G9684i022l0855A59643i2357j1597A43758a43562b8688A16509h5159H6363
1108A7817c2721H7656a25772G284K6694a16363I8249a4363c820A25353i7221D0393
1121B2737a52458F2434B888e5671E0324P463n696i9096E4278Q210b43112H9275
1134A06036a95525A29347r335h2685a6107B6510J4803a98951D613K23228b28181
1146D9791K29719b32458a3373A47679a48202f6839E5135L2923g5122a9631B16838
1158a35519K6013A76464a21127M1735A08130A8692c2916J0227A37116f9518q0879
1169a50397B07651h1719n7109A93524f4268K1057F8905b8772E3253h6043C1486
1181I0928a87235H6681n736a50464H7061C0832b3166I432d9863I8072h2960p891
1193i0851A63156f7900Q242A15681A1602e2248j207A20854e0204j52178B42043
1205I556b25613B29558D4951a81859D0985L6407d6656j24393A67168j6691c12444
1217A59826O5029c46447D2891J58959a83839g2624A61006G6750a90665D0944J84719
1228B25663b53081f4480B58740a48362L5250A67157E9296a42973b6069B18728
1239a50519m534B90352a12867n4334B29679c3562n7877C9874J009A6718a37321
1251I9671q961b15904A01600k603a47505D6353R378a637n6934a8480A23455a34754
1264f3057A97166h0552J2474A21417B1219i1893L9230A39727i0130o0674B66974
1276d2816j43440B30732h504j57135D7307J4530c6756r3300A60035o0569b70582
1288A65092p056c02663G6719Q9734a84106e2041A61627B6355a75398A10079N8779
1299A68858b53438H347J81015a85747e1634A47022A2980h8166C7552J31378a61604
1311a05806B16996a57936M6547B04200c7166a6110F2757A6153a787j45177E0037
1323E1259a66859A22146j1931h4054E4901A3560c1972n0243L0721A01770f7167
1335d675A69709c7936j3620A8374b696o7011k3999A54585A759a37410B23362E109
1348a78924A12369a8207q0985F370M5230L213a11905I9953K8538b32827E8821
1360A21635b06162C2657P9262e8433a6428F5790o579a18120C993R8548a56664
1372I438J05390h7044C0348J9145D956a7870m6318G4205f6309o354A40536g2829
1385C398J17821h9188B9220a4507o5784F9886g6038A8791P3924f2788G2761I20
1398e9049C2127i4749B5287P942g1120A12653A7261e3668E2914b2568k6917q941
1410e8426E1281j6023a14132A54599E1169a74551A49950a5738j58570H8883c682
1422b0216A9646J8420N2009a29445C3066P3078b18753D4513P4548a37872E8353
1434H1285a8730j299g693E2994a12240b7395A11204a00405C1646N9834d7270D4424
1447c4378i819A298a05788G9912i661k6061A33543e9656C3629k849a50615I5817
1460d7914o5741A76659b9221l630A05796c8035R673k6828B3730r887a15318A40121
1473D9148a26425A12951C624a01873F277J8265l932h8090H4237L404a77572A05208
1486E5725a87127A25622B1529h1736F6861c9907B9789b7286j7039A08953h4178
1498B8885O9071a42944D9670A9294a00224G5802a1564A5174L5043b7975C2629
1510g5869g749B7547i7572A11263B6850f7927A21260e8878P641C1521f9709D1601
1523b7787C9974M5715a34514A11381B9135b03681A41273i951j22224A54932g61
1535e3547C6080A7132h196j01053H0657C7149a47727A40542C8647a26860I0158
1547I771e4850b4400C2270J7112a34286H3803K0471a86972A06458m0663a48486
1559G8991i271k7134B1214c9258A04201e2879Q260A39879a11112b1813F3478i7696
1572E6337A791f770I1908g2095A9774J0237i2112G61d218C7201a3060a474A53033
1586a14448e6076A54239a67892e5643A24112d3062A2234J8884O0979b8807j34707
1597a63514A59970f1960j61855B44293B0494a57739A76073F0047a27473e3475
1608H2715d4691j20092A85392G3952a83203A62150G2019a62167I520L0072c5525
1620i7611H1538L5678a63444I0557M6924a89069D2762l68a11251B0716a4719F3434
1633D502e3697A66361e5500o3099I9141h1832K6551D4945G557O0912a7625E9241
1646E0601a56898A1266J4206a04101A3074O7102L618e0970B0331J04748b17804
1658f5077A67612a73079D418K02865c4674J60C2045J0413a33466M877B04456f4917
1671a36535B92449a5933j75545A41037A3186a78954a6591A70150c6853j04611
1681a41464B28228B7720b45561A40412E8435a88507C5336R3646b8480q6088A26944
1693H6532b33587H1145N6185a99815D3136N9643f3546f046K062G5247e5919l3861
1705h9780A74892f8420o1559A57398a7684o6515D2483K949C798h3769G3107k8339
1717D4768a62867E8734K9903h9036A293Q4812D0230a33144F431J40109b06944
1729b1266B34623a46776b7049A81075f6347l1355A1412N9233a00462K0448B45793
1741e4151r9670B40464e5708j41649A27201A8083a19359B4939J23733c5505q3182
1752a18687A73072b2228j87405A41272C2072a35911G1141J2079c4684m0779I6922
1764C7318a97437A13458k4662a96193A00074m2117a04585F0171D083J8570b1293
1776e2214A13901i0472M313A28194d2398a4227G0629F262A344g1329C4405d423
1789a28857I5681m2481e3067E7722B3690C610i5360a7704A02454a61565C3668
1801B01103a53145A5448J15406a04921d6613A5640L5514g1806J2316B07586h2030
1813a18129B22659h6006m1677A38823b4508o6150A5521P7265c8887n0906A70066
1825a5979j19548A31165d1895o0608E4055G349M867b6644I2166l2779a64830H8340
1838A2634a92782A16866A0404d9174A40027c0591E390a155q5477C0144g4545C622
1851I8440c4120G8084I261e7097C0389i7027i845B4538c7752A02498G862O80K2895
1864C1437h9564C0601f1159L294A25088g2982D5422P6034a20863D1217c364r9941
1876a03305C7270c0952E5956B1813c7640A38031i8299K1044A26931a35554b2079
1888A24000e6359G842M8439B6360g1855L1159A08759a18734c3599A61951a11955
1900I919R9746g2117H602a1360A6744a9285q4225A33942c4515n9814B00731g5752
1913g0653A43736a09135N0044C5506a3222A7388a6613A03883A0492h2336A01505
1925i2101j7350H8627d3282A6665N0607C0610R255g4771B9088d0400j07078A13611
1938e793l3523A52247c6189G394J274a04831D2352g8056b1200A27836f0658E5860
1951E7065f9120C6878f9987a9343C4247i6741I3986l9480h4861F8687C2998c9314
1964f0196A9220K7189a44486H1065M1288a77295A07371J3045a67536A0440L4850
1975D5290d0342k8306A2016J37327a11012a1559B13480a81771g3861A72877a30223
1987g2680A13554D7360e2012a0892A31221a03512r220A64612h8487j1310A64851
1999E998f4647B1118L9791e0331o3730A27064h995j17239A66469a0985r0005I0641
2012c5275a7351O863M149I3260i7466E521J14512a28476a405G0392e8410A1561
2025I930K8318a8855m7045A01662d3130n4863A09125A7462e7285C56O9476f709
2038a38290A18367D7098b05852A60496o0705a91429F5068J9989i5476
##PAGE= T1=6.4e-005
##FIRST=     0,             0,               0,               0
##DATA TABLE= (T2++(I..I)), PROFILE
0@@@@@DhA6b0B0b8D0e2F9h4A05a32A64b00B42b91C49d13D87e72F70g81I04a040
29A196a368A562a775B012b272B562b879C229c611D031d489D992e542F142f798
45G514h297I156a0100A1135a2276A3539a4943A6505a8261B0248b2514B5128b8185
59C1805c6182D1592d8480E7585g0243H9147a20733A86577g52196A487523E84523
71a742740A304949m61831a162940D8523N95714h58884c43736G00883A13863c14039
82C41615m1944a34094l64440b8532C50315c61443e7721F31010b49679J17839B79974
94c36021a21427B03441e3639b1856A445J54222h635j81106I9319A2083b4896G1612
107h0048A07521C0434a03447A8679a41426I9168J02148a75723B6383J19436a11376
119a98913B2589J61667b29012E2500L70918c97958e7358E17601d71143J95390
129b75753D84604h9165j51100C12829r0602c27326f3447C14455c51318J51999
139a99319D79377a04631j20494C37418G8361c21352d4384B40481b56911O7134
149a89777D90832a08745j20395D51509a72465j38713B01908f7015b3103E1781
160B8813J82039a41421J5396A97969a38627m0312B03261F7500b24142A58294Q9894
171B48188c71782b3092C00899b87427A6547J57417a70591A72556h3979p8904C25582
183a65687N8496C44053b32560M9088C04004g9941j82955B51448l4409c12785F0248
195B49996c44911a0032A84208b54625A23929N6810a24780H4588A3500h3293Q863
206g4430L535I8502b1566B5828J22113h0769B8024J8463a38354e0758A6623R1412
218A08035g3801j4813B92487h1732r5863B23622a64305O0640B36446a33415M5529
229h7886A45405G250f0983A2652P9497e9270e831F4124a91648F6859M6915b17606
242A46041n36a37068H4035a1576p9819b9928m5791E7717a1883E4415J31566h5070
255e0151D3211h6312j5401L4129A65226C1737i5506B96751f8192j50945B46126
267b21765j8353C00535d3073k8224B27697C1036i8536b9022A17a36331f1486A43869
280c057A1476P2986C7012j15b18347e155A48068b92186A39630J33285b87444A44742
293A68382b79382C3114J5671h1525D394e597A06332B092c4419G1705f3325b8225
306c2968O881G4920g0972F7332K6157a23263F3558B5656f5128a6894n8530A45961
319d3735j09022B95464e2876j42925B34833h6589r5050A21481D4406a02354c2418
331B63231c5186k23580B94300e4245l03066B74952G179b20912B65849A06590a73326
343I516J04623a51494l671A82621d6151K404B32524a04007A3004P8096b33469
355G3157a2652j45852B17931a1309l4140A53240f5450a9960k1847j8105C5507
367a07965F3015N3415b7804F2373a5904B2066g3698p4524A65063a38521L0256
378a08265C81108a17240o028C11371a44038p3154A14780a7407j68137I8520J88915
389B87435a81322b1052C32644c09485J45634B44837b20251b9397B13714G006J9044
400B6050c0154I0572f9623j84488A86151h114j71350B53672D4412a12133F4862
412a663n3814l4180F2810l0765a04061A20884A772d3808H4136a05760H1040I626
425a83361A93285d9113j11163B08854c7844j4919G3925a8160B3456a22171E5660
437H9395b40559A37339K5114a92841G2329K3044g9248q502B4837Q8545a94421
449B5141K54231b23168c6384B61401a57526o404A39552n4696b31617C1897L24035
460C55932b87840i7399D31850c27726J54273C65442a93359Q0092B15637A3646
471f6262K8028A16307e4978j18786A59157a43r9523A17477C0413b3063m2983C5868
484D5930a89346A03271P560a61272A19198B1059h1139F4648a04099E0012B4876
496a12460A64903c5226p9321A28363a1716k9930J4887F4533j7453b07962A35568
508A02854b82735B00662n5294b62165I7707K6951a67577O3661A38477E7390b03110
520A75917K5801b86314D1722R6803b25775e0525A40074F5853a16272G7440J85121
531B62561b90008a17874B88562b66548i3217B81106h3886a3620A30278A3905h8218
543a22689A01743c8694r9844A73396D7455d4132D6656c572A1589a25873c422A09717
556a73272E8024J14377a17888A6136N9351a1563o7925J5920A29589a10123J8511
567i1612B36695h0601L1057A69210g1788L3178j1843a4882E3148a73356A24693
579A85201b04081A16027K6753b34373d7598H3095g5955j0106A67680m8386a65267
591A22641j5197b65894H121M0006a04868E5111M418M9773a8415l6315A43964b06279
604a34420B06023a45853a0930B40131d3012a4038B3405d7178l4671m989A04364
616a8377p165A96422d9070j2838E2338a08887b1048h360I222P6771b6282F1855
629G264h2145D1067h5008I534N3239i6236A28811A1657a11229A37673g2397l390
641g5787H7079d9544C0172c2663I29J12688a46426D9615P7416a96237F1612M8376
653A09988a57384h384A05279a4231q2306A20310l3956b14978A03486j5262b64693
665A14227j1976a37966A08412m6162c8295j0865K2737E3946a51701C3768J41340
676A75108a46518I7961K1534a86588D2361a89j00142B9447C721Q6996e59j0112
688a0671I9381a32598b3997F9023a39846D4687L3337b5171D2015A5315R794h7114
701a8774G5692a63209H0820M3356a73064A44813D9136a63651A08054d9976k098
712e2074F6962f3054G0126b4838k955A20295a14054A2971P5520a23310C5314j4525
724B0789e2647B8591D49M3313c7766C1974L2306a60775G6821l3214a83496A43400
737B0859i5327A42558c0759q256D7c1688C4883a24946H3299L1961a83845A64115
750F6606b27703A29785B139a48388F9905k5122F246d1023H1819k2981a90145H6876
763E7965a99005A04942k5742h5171A3653M9456k5582a58720E9734Q4294b67513
775I8708O9094b72941A31484J438a70765F3891C1126b9950k6429K8146A13951
787a16335A3950J62234a30907B5513L3742a16568B1230c9555A4175L4445d0031
799A11177i029m0447A9187a03816E7848d6195j8052B18824h6816c6080A84008
811a56987f6554E0466c8322f237l2745A86616H324a91901B44031g2711k19881
822b92592B35932F400a83069A57219k7390i7917J4799A62330h0613j70183B39837
834B5188b19161B18359G9897a33552B43N5503b1334j75288A26339J9625b63530
846A83854j2384b86464A02143j7121a74274G676L6370P356f5820A3138J47634
857A60772a46664a8654A26477a46680B854N0273b4814B2635d5846I7440G883a11502
870A01568b9381m2475A2846b0172G9869g9181C0399J61695b00904A0305J48085
881A58390b37953i428A12625d0664A4714J0125J16063g8386q2755B02006a30083
893b06126B57151B4456a30410A36790k0654a50595K0084A81395i5943j25649C01403
905D0334a94052B04292C4052a82946c4467H6383a6732j52840B01338o2770b71182
917A67929n9029b92063H9803m104a24888B5362N0489k7881i8730A8627R5061a76994
930A5628J14053a32346B5740L6302c3259A1301a8365D9463c3527p637G4449g0739
943F336K7510d8363A09095g3492b9242A48682a65947d633A35781a50240B5842
955H9576b5151f086k4422I4618g7864m4245B00083g2207o0188B12282a1879j26055
967a37934F9466J307a12479L9775A95875f4181j00112B51555c5923j63570A68267
979A5321a17267B4847N6413a1508j22666A37100D6767b22946A74995F3348b05136
991A39829A9045a16563E1836h368B3911a3448E316P0490i2130A5360J8615a05598
1004E8909A2980a8785F5436b9314A8708b0271j4163B0372h0462G6501B5347h5825
1017A64728e1004n4677A43322a24630e4145A16518f3335C4451m734j4097Q451
1028B4071a08515G1765a7669j14329A50814a4654o2087A36211b2085l7350A0423
1040A7217c0446m7389A17202h121r3247A65602e0240l3569A21274h4253c0332
1052C8118b4709C3221e5430H8447D2451a41243A44386d1362j19542A78086g4640
1064h7014A62277c2461J1395C6386D144c4597n7056I7225b8433p6678A82338a6733
1077g4467A19368d3691k9646b5386C6321a449r4044A81476A6470a60589B08951
1089g5185j16607A66754f4449M334A01535A1543L4786e4660C0583q915a75286
1101I4010B6783a22243A48449H431c9454F1477d8325B473e9637b3276E6525f1730
1114H0382B2248c5181A08932a14792a5144F4156a68076H6668k4211h5415A08376
1126D279M504c7304n3233A19542a42213d8637B54064a50761a6508B23881a42762
1138i4364G8997g919j13270A0161K08728a14788N2812B49337a66359L3807A56387
1150g8370O708F3428N6999c5236q1194B10818g8270j53923B34984e7954q8395
1161a46349A97255a1398l1555A4555O26N395a54688I6179o831b04253A31607m9400
1173H2207a49166F9465C0569c2487l353I401O5016a26315C3505Q2243a26818D9340
1186D2806d2010B5835h5844H9595g689j50996B01991a1824j32906A70770b6443
1198h2065G518N983K8387a52578A04229O6711b53618H4521R9511b43599b2753
1210A61702f1622p3787A41998K1711b63134C3905K21422b87131e7720B46740a14958
1222i3778A26375j3181a61440P2837B74682a72687k8567C43307h9975j11474B30761
1234B5323a38505a3859A23522b5742j70015A94612F8011b53119A64419o2878a85280
1246B7749O3246b5275q1457G0728L3424a80068E0057Q3737a35794B2329K7307
1257D9636i406j5896n5327A43619e2980j00840B47119c5731j28715A71396a3301
1269a09196H96N6448A6780a33306A45939m0958b44559A09721J4615b25120G833
1281A44899d6870o5408A34673j7541b48400F7001J30438b68078A690J99874a32506
1293f6276A25356m5706a55094b1034B35675b13341Q1175B99295a47905J8464B39478
1305b0471p7694D3793K7660g7911o8330A56109H186a70178A81355G5142a19218
1317C2904j541e5676n7754E4125L8948a19693I6352K3133a13561A2173b1741j6790
1329c8531J7152n2985A53519A1967i7921A93424d7167j06115G7149d0392l956
1340d4348E52P1352K3194a27618G3501K9403b22342A6888R0491a19746i13A13651
1353C1574a01895E1933O1588b09827c600A60559a57044H747J21613d0006a7186
1365D072O2673h2465j5398A73285i4355N804B19319h7211L5469A29912g4966b7304
1378a2396L457C0178f3456H2283C8434g2144G9024c0581k9552A2301c7324D2776
1391a6355A4721O9951f3849C6582g646q4637F1998g5872A2758J05168a06469I2494
1404E5436a49484G2493a9576o8018D2227G071N8041c5722A5499R8773a63964C51
1417A06055a75886B7818R4594e0002A864N4047j9344a19807a4248A11449a67357
1429A0888J55730a10719B9540M5363d4546a0371n4755F0227c5716o9640A84188
1441d2885l4420A75568h6181M3044E3130i1945B9620a9561A472Q6696d0508E1212
1454H277f0325A7109i1112C0885P212h0476A32899B5141g3033E9208d4307J5593
1466b8714j8903A0672Q7714a21334I1166M2102b09741G6353r228a76622F6402
1478C8801a5548F945a1509I9607a04333d3394A45436a42268C672J32705a07191
1490B838L6608a7292L021n709H1385e3661a4913I8248a35214A7277M7961a05829
1503I5287G652b9386H3613i5738A8391a2396p6258A18523e3890A1846J25251a34596
1516C8562O141a48383E7080A6701b4975D8708A8597J9406h1818A3607M6615a61494
1529G0483P031a17945A06597C3993f8186H285g341B7566a06750C2389J08833a77017
1542H1090N6536b14524G6456n029a33133D4532A8483N90b9529N296A32456a09501
1555c9763A45614a23648a9667H6788e2149D22J1487M9446c3718k9993A11775h2176
1568e6683I6486h4077E8469k1444e9290A10260i0607d5286I4217a29988B1797
1580G1539b8463F2342c4952E4914h782j51690A25821b1150j26415A72871D1188
1592g6237E0587k132f2220q1074A05221B8093a88430A93668q8505a81087I5719
1604F1307a29544M9493F5205O31a63607A23082P2588b53215F5649R3613b47085
1616F158R5222f9771f494D4803N6228g5493K7449A53171a30220M2353A24050f6947
1629b9796F7163j7518d852m7556A01887d5097j02045I0924c1616p871H3304A949
1642G9522c5806m525H4665a80509b8404A40581a12110D4440Q2515e504j0995m3898
1654f0397D4185h9009m9856A96354f360r2006B17473H345a59582B3359J8124a19904
1667h8644B08270B0100a59397B18336B1908b39756H2096l2932a22021b3469A56354
1679F3181a97436A26588J0951c17069G3037J14627b33114C9019J37948g4090l75
1690g4465F1030J5131a53780c3428A89121a18139M6622A63021c6219l8576C2851
1702F1677e2546l3000A45054b3452j19559A40146A3384h7139C8878A9084J2899
1713C1983i0747C111J20096a68446A1935J67678a29506a0190A07617c6378l4393
1724g0771L5305A10694f2708m4987B30630b5504j36407A69469d442j74897C6699
1736A09639g4827M411B16294a0772j93717A73539F7b16171A10482m3777g5919
1748E646J03296B6992a80298H9198Q122b65016A02724O2217a98282G0185N5840
1759A26025i9244d0149D5964j4046a16614A4773J31160a34017i968A35314h6409
1771a3891E4212a053l6843p119I2888e6998l0335A44096a9083j2588F8774d1678
1784A0496g1058b0112I4090a26408F4803Q6370a30910C2147J8139h9480b6731
1796b6582G6523b2408l0293A88378f1494o3341A37963e0612o6342E4071K0175
1807G4246e7153m71A81897c7187j33119A88404c6436j30968A39312F89g2105A8718
1820E9051k0910a30579I7831p724b25831H8990j2584a80962I5776k5580e1435
1832C2391q386k688a11581a4332H1853a26520E0723O2601f0498F4116c052n5626
1844e8678b0036m5815D7687b6408A1820J23451f3862B7658o369a37469E8302e2858
1857d8580A37208e3189E6500J5477a13630C2824d9708l608E8081e0992H6115D0584
1870e5047I2371g2708L951D3810e9086A9103J3590J4889B1963f4887I4746g4636
1883a27432A53127h3075L5782A69232f4293g285D9266c5625a4209o8841H0042
1895A2430a25409A75862g976j17725A54926d9616m1286F2642a3571n044j7162
1906c5777G4883C6093i7089A21784g012j22343I7953d5417k9697E6341B1536K2916
1918D4452c5463F2738k1913a68008G8245a2193j53748A63485B0737d7491A28183
1930d2773a6897j4704m2875C7010h2315E3603P2022g2249G0207B3900i7391d458
1943e5210G964j702a192A16771c0509i47C9215i6308B3493d7697J3689A00820
1956h4717F9227L9797a45589E6376j5653a01731B960a3555E1248c5748R923A72282
1969a09248e2934A83625a51850N6847A32892c2396l6935E5450O2944g6037J0646
1980f5391A63862a23299p079A72121e2187k7832A10592m9247c9176m1175A05638
1992b6760j64618A83821A8942a79652A98203C3011a43075E7863A5486c8423k2264
2003f0687E0787L1607a14708F5088J9740a43021B9714K2569e9988g18B4860L2746
2015E7606f7467b2253A06869i7315b7408H4607d6738A8797b230A3899R724a11666
2028I0499B9012a55391A31183E2204a18225D3110j4884a2911n7539B1559R4425
2039A15984a45204B5434J61644a80927d9423A62342h7629j0634
2047i8263
##PAGE= T1=0.000128
##FIRST=     0,             0,               0,               0
##DATA TABLE= (T2++(R..R)), PROFILE
0@@@@@hA2a2A6b4C2d4E6f8H4a05A32a56A92b28B73c23C80d46E25f06G00h08I27
29a060A208a372A551a751A971b212B479b769C090c440C821d238D696e193E739
45f334F987g705H496i362A0326a1398A2594a3941A5465a7212A9232b1596B4411
59b7828C2069c7489D4681e4697F9580i3883A39927b55540A177113j85764b959558
71B82789J291534a201368G7236J578479e14540k78134D90836b23367p06246A84288
82E88566A72637b2534B38610J47754d90229r5362D56640a33341j38088F48812
93E1758b39641B40082a55198j10732d9061H7007k1046a38139A08106k3011a69061
105F123g0606B3884J30202b4148H5935e2805m2224A14677a91733d1777C45074
117G2955a08399E4893O1607c29310Q6973C89920b41436J8510G46029a45531l47805
128d93336D94911i7876n28518A80276J54922b21032B2228N38748a52158k93529
138d45687C68583i2851m25421C42443k3491b40436G0294L14611b13308k27311
148d40619B97147g4418m02301D89400B03853c45554B98281C8632c02465d9750
159g6282A22198B0712g7215C33031C5511b67529A38652E8869c39964C0371L25883
170C56254b29790i4509D62975b12735j5241B62861a96253a303I4359b48587B46233
182a0969k75547C95094a0377l04092C39570B3011d35631A30234J46774c17469
193c367D82195a90617N7653C20886b93919J12064A90394a92263B9811K02007B7190
205C6030c8884J5943r8768n2355H7309b0711B6025K03046B189b6564C2449f968
218a33577p0844B02664E3373b08572C11420E7753b31237B32232f4384j85190A33700
230G576a39836A2480J01437f389b318A61551a03492d5795A44032b78958f2127
242B06085a58868H1044J40018a3175D7410d4807m1873m0049k1969A08982A9537
254B0825K34494G9302h6870k5021c2692q0316j60745B03474m5432a53659D07267
266I9064c70254A84938i4976l07714A40580j2723c1476A67128K7169d0990r9920
277a40910G315a31421o0397E2867M1042M6981A3785K9801J72866c05621J30877
288a74744B51352c26346c5185D17103a54959A8014K17585a30926L0447M4906b3446
300a6156l6153A39082o4623F985L3256e9746f727j05315M1802A15861h6255C6916
313A59798d1306B835d2665C3347b4156k26141A95315I6744b60286B75358A29440
325b57284A13393l7254b16720R1493A89395C9927b57436C17582r7690d03386A84302
337A22018d65668H5698J07331b01574H0200K21855a9699j54921A24611g6261k13802
348b90063A34824a3838l4514B90349d1839C9771Q1872b82318G408a6104k06236
359b22340A57671p1073B4676J16766A6238R187a35755k861A3269a23799A7713
371A25680L8j2066f2792A21872a02721k67425A95496f1058k26604D28993A56854
383a90068B38419F0445c47676a27283A50556b08334Q6224E06306E773a93048C83748
395a55501j98212A18486h9773m700I3849J00456n5125a53375A30787D2626c92273
407F7907L0340a94354A31656L0341d880k6191C2480j0345a74161A0755L6766a14884
420I5806h926B7049J03097a61141A13260l9172b81387A19654C1838a81686A07184
432E9944k4545a7025B2459J08669b47479e1683B01360b34329a3149B45246b8679
444d7760F0987L4376a97196M8177B62016a61381q782C87625h096k10512A90168
456A02736b97966a14647C34621a88488o1704E44566h6093k77961D40867h8054
467c74731B19777D3543a41312C4558J34514C2760a82101A05062D5525b27748F0691
479H2488d1401A0576N4884L0607a62343b4305A44498b11692A5606J36139a00419
491H4322B236c0432F5706a49420F6725p966a76941A12846m7709i1339G302O2758
503G0060P488a69841C4395J47641c23253B1892K55688b71052C7322K71183a27126
515a36795A22393A3635c00711A7588K79518a97511B1164L50185a62103k0051A03436
527f5785j64251h62C35593g5036m4043D32451a38167k16146B22773a27606j04101
538b31707A86779o4813A7894j539J18315a863k67988A8833O427a54413G8121L5695
550A13816l1695f20j5198A15093a87903N1858A61626a35555f3727A88590D9952
562a3051g90A16617f9703j58537A37249e2150j44231B11911F5758a9471I9435
574A8002J3428b08649i2054A48040b40529A4375L39892h6665a3906B09800a08913
586b50732a300E0611b02534I2902K44407a06872B0647J59463b07395N5883c5868
598c2397G400J2934K56482D5303a49931A95534a66231j44890A45720c7573j7559
609e5132B11651r1665A1971e7851I20a01113j09000A05478C9254d5508B08785
621C7980d8008a419j05722c2788k9518F312J01017g279H8895A1852f4208D1678
634a39041C054P6408a33026A34754o3775a20558A05669a3595m3337g115m3925
645e1040I5273i6450c8887B07222a44500b4296B18070a41267N6186A28300d8124
657a53895G3053P8351a62943F3077J85628b46880c4207A65786b50500b4783A54783
669b5723C7994L8763P709a23586N876A13243a88963d9955B51275h2589F0136J11570
681A71706a20966e3288j886m155b8594l893A68088B5587a1129A58383a27987K6030
693a01957E0871a21938b2175G4183r676B4376r565R4594a40944O3469A27788b12803
706A8975J76946a50657A00709p13a21408E4265e0125J8674H592g9765A12451c6528
719d8411A67985g7522a8265I1284i3139b4479h002q318m448I283J19712g5149
732C1231J13781b10997G979P0912b06574H7024j259e0457I4841C0138q237a06969
745e5918I6148b11132D6287J82907a86819A12049O1868b05994d858C8736i9233
757f5885F2138P1658a08982F1612J21716b22846b0839A25764a68097c5970A09270
769E2569h8900C1398J79304b17894e2382B63123b84435e0214B56677a92343A518
781A72017b9867O198Q714G1361a14304p123A74275h5037c7251B06446e2366B832
794B1126h8223a4445q5083B9757M3017a5543A22912C454O624a7670j76358H4499
807d3184j04169B68845B7519h0329A59248d0488p9982Q417D4911J385a85203B61289
820A90289c05936A80175p6745c79567B0799J40012a14152c6468B62577H5327b66207
832A42386n1858c94940G6117J16955a69062E9417J40320C3344a70079A1345J23838
843A35183c29973a2139C16024b43492D5326K58953a66999f0650G2849d9341n9590
854a08931e0266A69889e2353p729B30901g5934j2116I6199g8309L3992N345C2364
867G1557i3954A05982j3833i3185B4270b5653N351o6673N926A96252h3422M1679
879d1743C18693a21823n285A42635a36130j395C628J12661E0832h9614B67447
891D7910c36074A32048B1402c20371H5970J46184d6065K322B53441E979c67542
903A22004m7722c49507A69875Q5800a31801C8496J17781e2277k08319C0793J26673
914A57466b84739I0325K48809b33699A9372J94135b09202i3845G4306B516g3925
926B2250J65235a01236L7368A84462a31696N0811A12537f0154a7274A9617J2527
937C2144j5321d7629G9814b0667m0853D7529g5325C8535A103h0841A83903e3925
950i2131A97586a23892J5901A18381e4978J7471B4938P9462A5911a43027A58961
962c8k61632A63952G6682a91890I5634N9507i6885r104A64916a2140k45496A98472
975A04788b71409A56901j9447a91802F368R9330b6388j05501H9638L4925b36258
987G6329J10459b46615G3632Q4089a66504B6729J2168e2623a8614j67H5091b6478
1000B015J07527i8363a6209B9159a03319C1365A3837j109N3522b251C6052f2775
1013b6208A8384a49879I4346k3845a23163A89967A2997a52442A10834g7241k5574
1024a02815D7249G862N3095b1724G3202m79a75475E7166A8083a93285A06517m1863
1036F4654g1072G7567q127a8896p1845D2971I602a77740A13822n5036a34271A60951
1049B8178i2969G0969c7311j688j8235G974P4489a17150A20308l237a90294A34149
1062A6356b31329A09990D486a00175I7305k5695A6981d6016E9837b007k04960
1073b06967H3540C3160a52419A59689o5615e9928C9562j3598d9215j21493D9680
1085F8936a89687B07489o0153b11906A67819B3556b34563C8859i576j8380B2574
1097F8821O5071a01584B9580M0069b32572B1628L1067a11846A09907m6690B7468
1109C0145d5308A6998a09315e1352C1962g0284A26477C7626a8130A57895a27958
1121f2613F6431a86637A0154P3342H359P1700e425A20916f6544j41791A70793
1133a27952o0999C00126e46j03480A96550C9592a76387Q2350A22573a13368n3350
1144a66718C18232B9504a72825B45906a2392k11610E091M0999e9930m6254B26211
1156A07836b43147B02408F1777c21063A17715D9526a42898G3511M907l0722i5979
1168B3678J07538b33163G953J68652a86033B5404J07247e3531a6425B0812M7654
1179F8466i8748M0478A38515a25041c6170A30197d8665C1458e908C1653J9660
1190E1313a98255I1771j9207b31511A45647l6405a19784F1363j2405C800a49155
1202b5200A92008b21786b3068C37631a70937O7239B37539g3400j58597G3512J09653
1213A83165b18741d0966C90848a77296k5741C14763a03494j50852A32889q8a26486
1225h2033C06916c6228k93537B96956B9798c75218B12556o8695b01414A8958J51443
1236A70401i90k14798A16875L5501c05355F7524J62602b15303a3960A73514c5900
1248a14274D5513Q3341a65298d8468A95134a30662e5872A35261a4016Q09l0833
1259d4040H8287E853b33353A60930G5057b45080A78780m9842a47772A9231M5129
1270F4360c0471j39690D3679J28159b14335E3728K30592a99820g8474A87126h8011
1282a92484I1317P6512a99132A658L25244b03054O4057B76958a31991o6877A39672
1294H6474a39774b9582B89978h2617j58226C02630f1544k65242B19376E0360a79961
1306A01776N6566b0065j09321A08631C7519b88073F0418Q0099a48951G2655J01387
1317A74042b20q0766c702C8089b01145e0361A73251f5663D7611J03979i764r225
1329a8989r9844g432m433j76948A67798l1809a19347A52055F1376a39146f6945
1341c3476B3607a06818D4674K03957a11976b1835A90314a60479J7879H1465c851
1353a04860E9697J52321a04506M0652B16042a57078k320A46902e4752q585G6549
1365A00628a516r6472A40747d0659j84763A68503a7344j38968A92608B7564d9891
1377F5880b0490O835q0439a6625E2794h3715H7302J357d2807E3278b6942j6447
1389d3389L57l0859F0046a5427C3002Q1186d5079E1656c5325q2663F6183a18417
1402h634A73315h7287G7857L7674a27815a7391p543k1799M129a5053A71703c8572
1415b0875B03270a49242L0317A14718a15559L5898A00871r547b8681H471J53559
1426A62030a30718q009A49878a33454M2008A61060B099J9739J3042J3781A661
1438a72724G4806e326j81898A77093D6870g3028A56216b7629j1803a1853r1363
1449a03216A8100d7332A0349R8380D099P2826a2614k9213A6596a65851E937O8204
1461G4141h5074A11539j9904a9583f175l5553B5168a46585d0821A96089a41334
1473B7040K04223a62045b1679H8583a05818c5848b935H5067a8746n2950A79099
1485g9304l5845A73797h3949Q926A04746b3672q489a4996E3063a1925l8417A38758
1498e2853k168A14054a34230b2618E9440g8285A02300A8322E569O8457a11252
1510B5040d3525p6392A41919d7676C074J81597a05709a0464D7229a27620a6774
1522A4640K1049A412K6769J03934a22423c4632A06260a81542B323J16074g8205
1534D1436K8015B3566g1379K3205A22502a62290d7400B35127a62313d374B08463
1546a46494b3868F7871d5148J0493m016A16233c5606n8805A91760e5420n5049
1557a10469A28418e8078j6914B7078O379B725e1319A25971A0037a19294I8559
1569g4707l46F9478g5578I4503D5842f0243A45671h0710k5122F3153i6784h207
1582B8925K5923N3517i3085H9494l8097b60069D5773J6468a57770G2781Q4771
1593A57552B2691g2615G8785l0280b90473A6190J44784b18661H0158J73092f9087
1605e4361G5688E256b40538d3172B22390a96189b41C58382a51640P3666A85340
1617a37014j475A3236L6603c6851m72B23685F496a30680A51985e5446j16232B4475
1630A845b5768a2538A42761m8655a12382H4263F749a85522e628k7734F495N0955
1642E7450A9540J65581c3175p2438A19754a76677J6089A08961d604B5554O6604
1653I2158M4235B2097a84367F0284d3291k40769A43109Q72a10895A34389M4705
1664A79094a04189p1853G7410a7827k54036A68616M9508a91583A12600P4649a89860
1676a31692H1651B0222a99032I1811K02805b28290b7735C01202b57590J10001
1686a47589B25550h1398l6764A21873P746a07103K7330A96045h4800j02796A73975
1698A1608a31001F6852K1550c7605n7327A12036D0838a94386I3473o736a49246
1710C0581L6430I735d3658a8663A41983a24711J2379A94420a07499R8A83570B3385
1723f3277D373P9785e5275j47626A47699E7762b18678A92321l1133a88691A7104
1735A18500a35990l8616A55978G7637b08738A90399m833b50776C6893P2681a90220
1747f9832A11694m9959a11799H8970J25166b37855d5525B19105b49748g2853B21784
1759g7562K9286A22343E7721a07753d7420A40406a17676N120A74928e5202k2875
1770g8077A14069B2150b4341M783G1721a8033j39145H3867A0089a14265A04229
1782D4321k0751j299d3782F1368a38716M1424A53808a03937g319A98201b2140
1794a9086c799q696n4112q1513A33513D3933a33381B02149H4314a62330C0549
1806E3218a19739j637A39854E3384a82164A92103p0592b28184A02771l2475a74323
1818a3877E3164A5967i6892F1881J28171a71379A8447J68818b26477c9332A05733
1830a31161c0I7426k5904a4878c515A02080a48897L8928I0971a02692A9924J16436
1842A36360A2039M9484a2521j3993m4692n7568E9743b9095A1918J61953c1185
1854E4624A9882a69677B6461g7990J1817A47569a6785G1854J9262g8879A0029
1866i8601L9962C6832f9865A17575l7295d6454I0964d7391n2545b0189j1444A2945
1879b2749A25681n1366a25749A26064c0195j83270A16345b7589n8857A35945C6281
1891A3642b3729B4687m650a92732G1330L524a81597A55498o0912a26323I3405
1903B6722h0184K2101G131K0515a12176H9320L1365a15552A11672n4014a55216
1915E476b2535l2974K4610E4009Q8031f1760G7822K9527b34019A0091R370a96849
1928A03278j9405A8668R6532a130A5932a05460j5262D4447a13857B4567J50531
1939A75098a273G2895C3141f2922O025o1001A0665a0491j562A52388A8157J9792
1951C7949l356a05258B0426a07535L2540A41369h9940C3367J50759f3754a0736
1963A6712c0951l5447l8394A22603b6140p5662B59187h602j44234A64024b3467
1975a87320c72H8849e4523j2118B26501B5980a77429A65417a2257k18496F0396
1987F8248e4004a6645A50219p1884a99884I2695j2355b95898I5850N3100a76960
1999H5159M6322e3833p753F462M3808a28986f108A62756a06184c412A30306h0053
2012d7029B8547k629c9491J79A29953c7491n3211A07721d2067q212C8703C823
2025D7291f6894C4165N4877a81508D1391Q3560a46804B5831P9977b3890l3482
2036e7372h830I9794a24034M9231B34567i7943k3964B32026d1739j49836H7322
##PAGE= T1=0.000128
##FIRST=     0,             0,               0,               0
##DATA TABLE= (T2++(I..I)), PROFILE
0@@@@@@Ha6A2a6B4c6E2f3H0i6A23a54A85b24B71c23C85d50E30f23G25h41I69a111
30A275a454A656a876B122b392B689c014C372c767D197d666E181e742F357g027
46G759h564I447a0414A1481a2659A3965a5426A7063a8909B1011b3434B6254b9587
60C3599c8530D4754e2892F4018h0185A05888a53898E18514b231956d61013B695624
72h95486L58560A563592d71045q79025E02718A06940f30430C26688N31545A28487
83b24060f8129A97282d77644j34008E46526B38683c72743E55306I0923d95581
94A16903a10468j50685H5110J2550P4331a16799b1381B10083b07480d2919A41796
106e2038A74327B0369a06150B6185a06180C5933A6358f6782B59225A07072b59390
118i9176A15576b40906j8371D57697A7698c40588F20220a2809o89649C78246A01377
130e64813B24128K41527h9406m0879C45521b7947n89980B10060M2884e22295B74330
142E23278c58204a03890C16101b50463j96520B56567r4451c56311C51375M929
152C56304d13249E1721P8899c15178d7064I1363P8658G4102i6431B29566c809
164c27812F5230J3578b01226b791C20091d1995k26953C28824a1477m39229B53208
176D5063b18710B17896a09145B4882J80974b78903A72198L4862c95852A32798
187B20273d29654A9130M34057b33760O3819E09064a53637k30827C26086a91294
198b87368C45653g7597a4198B99314i3767d4453j9682p6227B0482a21007I9947
210A98215e6563A60977D3025b13363G238j371a53044P2826B05821p9201a66682
222A59151n7719b74447G3790B2285b26315H7704J3438f8650a8204A39221o7127
233G2094a31400A11362a8411k08130A79841a16331o9103C68489d9184l8441C05437
245a19620j4248A2432a78873d6518A8623P6055O7396A6197O9688m2747b02280
257a99738B0597A0171a63367B58062L5991b12681B05558I7190e08473G4459j2031
268F2428c33492B30433K1742b2046I6650C2019h7842j32095h2364E2175a26526
280A03027J50503C6033a8684j2297B7604a97887k2723B52566c7129p3268D03371
292a8783j80079A58228h5229j13612a6496G8607B6285b5457A73257C6015i0464
304D1422a37408c2576B0721a21233A91018C3245i8697B20953g0139o8044E8270
316e6990I21i0347F3873J61618a92382E0774J82498b77254g4506A81401a64288
328a48025B54684j22048b64975A94285O6208d61709A5646K23310d06802F9403
339C25662a36395D2093J58022c8298k01204c5555H7259b34887G7104J77326a10283
351A73463G1002b17904F9354a69156K4004A65942h1170H4553J42556c1808e688
363d098p7647q0363g6664H7513b4350A05636N4839B7407N6990a75696g2357C2062
376c73883A66469R9995c13390C58559o3037d16404I2277j8679d10223e4303B29476
388b5129k0534C79860I3739c49359A33035b0443l87442A04007N1493e0479A07387
400A96538F3996b52945b853H1168c67162G4298J82649a60226A36292J5807h3960
412c5265m9915C6469h5227n407A85782e7642g867A43605f7715E8508e0357k5100
424g5457A16728a83889b3588A79482a23083B5507J23230a907p5110a3547I2677
436b10759h1200B66059a48062c3712B68700f1016j1810a3130B3201f2731j55854
447b18585B58370G3603b97012C59473A16925c97393A52744k2482c09237f2634
458C06557b8171k24156C70729I2683d67102B40478j11802d18424A41951Q8446
468B30397a44257b5973A84407B4801b54053F6195M8461b44020I1578N4675h4831
480F0465a0042C2131f1686j00768A94818f6284p1187B69754f0557j9895A21293
492a06725C647a3762l1732A06812h1443c83A29897f3074K079G4014L771a79273
505c1495B28967b53383e1139C63907b16283e6053C07240a58851j1367F6471k9760
516C6711a38603e6122C56530c3381j81352C43444a04995k80439A74834C6216a97459
528A16857J89381b6104j68301B23840e1624l68284A44050l9664a83065A72874
539B15538b5877p7014E4437i370l00872D1912J24517a37627A40095j032b9403
551B6868a41121B5670d3417j83945B18321E4215a66482B49856G7081a53004A8702
563B4147h9033o5963G9106N927a15095A48016m318g0137a3293r774K235j65240
575a86072h3798B44025a09546i308C77050a09974l4509A25125a48650m8864C491
587A47197g80m803C30843d9049k08454A57270a49058j11501A42438o9763C0536
599A18852K1985f754k09153A5707e9555j90546A51171J0649b5390A31671l6065
610I5606g4059j05383b5990a0125j77429A77119L63a19463A85448A6253b03495
622C8153a16936c6151A00980c4760A40438D4281g5193D5747i7178d7569E28c6777
635I8108a5677B0399P6088i6876h659B6624e5211b6959J0541A06803e7355q622
647f5977B19169a13602J3964B20861a41581K6244A34762d1020k5627C4294J15909
658A50203c7246p6592B24929a29928j11326B48153a00786m6317B89003A2025h7607
670I9137i919j46207O6023I9189e3616b6318B43505a9029l0999H9659a36689M4069
682i2620c9307E008P5958c3256A72285F8480a71824A28746a07131j07971A66189
694f1786K7704A95833b957F960B597c3760k7295n2245I3132b2337l2420B09380
707d3546j1758A09685a00225d8984D846a2557A2803d1312A18877f624p5878A66170
720h8483N491A14402a26744e690D5669e0134H6360a4639F4295l1347a27050A17395
733i7593n8677A91862i1004c3736B20517f1948b4983G1817f2947n4147b6671A00741
746a01810B6098K19340a43369a0656A51794b07982e2808F0644d2550F530J6911
757B3441J48157e9373n6773B20652a88764J4412B54469a32516M9193B19065f777
769f8048A9288P6310a03570m7371B10282i3458p5142B73846c8852q7097A76475
781A1048a16311c7705H1342h1144m8726B25712a3552q8627B25390h6734k274E8962
794a51178C9662i34k1979A92827d8888H893N9842a44611a8117o4618a2065A29086
807h3504A44121m755a83950B1844j08a65542g7602A18924o084a34340A70830L2136
819B02966c52361B6918J33749c38127B1693K16397b9454M062A29890j6162b82147
831f8865B40631c18656c8467D08179a59843e0227B54590h6490j06299a0480I7534
843a54995e9177C30452g7981m4060B65745a01348j00153G0699B4951i1374c3332
855B16565e862j37023B20772g2537j13493A42030h9491d1056F6869c1462A38347
867e6100K4054A69280a56684g0044H1037h7475a8809A4429J05958D5608i7743
879A75621c3812k16548H5574b9j30019E4666J31360F7953a39966A50593D5802
891c91567G9857O1690b49720A29271J24180c0791n9816F3747j3411c46230b6665
903C04089b57318D2540L74291a94466P1370A80479a25428j03777F2554J27208
913A89762a26131E438L09091a50027j1296A83324a22786l4494A05656j2463e8123
925b1270B04195h7165q3917B12875a03377m6521A94818f5682b8172H7609d6118
937F1082d3477K0054G3956a12494A0756L5357d4686E4037b2619F0316k6678a31210
950H7499g376j40340I2075m0718d9734I821R5714A2190a86289A10894m9187b72530
963A52970k706a99180H5286L6260i2260m922E3882M1679b08639D8477K18175b61435
976i277B79951b27953h0707B01380f4926n1173I3373M092a57678A596J91801a58848
989c5790A75556a14825e2462E9627a0219p947m944A20737a8276o2374A35900a12746
1002h5825A23445a17820D0703P1075g1482H9776a1390o6492A7194g1843A8957
1014a0053A1795J23398g2061B5577N2103a74501C760L6396i1657D3963M1704m0247
1026D5420d9585C1370K5494b02875B4618P1292a79930A22865n248a06808H3001
1038G968e0962K724n357I2267i9955A870K02956a38597B2917J23450a83519B86
1051F2569a04312e788F2588q032d9150E0359M7796a68354B0347M0790a91343G8128
1064H5597f3285G8709l2607A5253h8449c4766G9066b06345C6712J68177a81371
1076A15363O2174a91647A4456Q728a16618e2367B6895R5847e7017E6293J32077
1087A88370a97963c6850A09594b10003b2470A28195H037J709O3913J8599a48202
1099d9512I7605b15023B3213J40160a08786A25169n1773g2505D7083a24388a7174
1111C491a12652A33407B4323A0652J22738i7955B0148b3638j50521H1898b6985
1123d6066A62979D6426i496n579C1385g5665j26339A50358I437a64241B85853
1135F4420a71575A12269e787j50346M5719A09531k9170a87000B44587o1023c33227
1147A33825m1040c38553E3434Q2511f2028a050A42113l7652b12465H545J29612
1158A38157b66252F148J89337a00082H194J09242B5486a27792b6461A50238a96581
1170d5307B51887a62119a6550A73129i6135c4n179A0016B743a37930A38144A3497
1183a53906A87537G176i9441G4545b6654e477q0561h904A37053a31045B9425J49003
1195A78428a07906d4372E8863f185j29576c2884B31177a34504M0018C42618a40784
1207a99814B16206f0466j24175E3965J33251f3798j03971C23273a8689l74346
1217c93035B76137F5215c60009A78173K9110a59718e9263B08943h29l12496A47558
1229A68435c27014I0253J73135a76390g9222A77456B7383b45872E0860J83874
1239B34734b79060a2964C15698b13176f6188B00982g2578n493G10R7678d4544
1251a52120B04821d47j86201A82278B8821a22136B0150J1478b892j32700F6364
1263A54526a73582E0734J31831a43610O1506G4891G396a52816B9750K11825a70701
1275d1214C03020b05851M5155B03134g5421n7654G6306Q8854f9234o5033B73432
1287f2258k58440B66067A9478c03834A89597k7159a69578a4488B20579e5664k06136
1298b61800A80261F0347c07906A47004L9372a56856B4513J38520b2382j82341
1308b04723D5869P0192b75313D5511K24049a58173D2529J29951a02994K0084J8293
1319f4617B0366d5902m5469B27989E5193a01153A46070c4028j20418d7246a6731
1331C2446d2753A10731O2247a10208d735D9779a46096M4038B2227P8773d5210
1343A9219K37625a27362j7246A80418a61842J3053A38001B1916a3732C1566J09126
1354A40692a6956j87592A46958a3033k52520A81546H9323a44529A21113j9905
1364A01208g5284n115E6661f542j69464A07074j0930a29428A21118m6503i1179
1376d587j7254i398p6024b862A36540g9297E8674O8985a37377B5115a1155j08301
1388a19456E2422d7456D5087O4669e1801H5189a1900r0837A6448i1990A1016K9797
1400D0813b5464A48315H3e4354G6325i9430Q119A2662P773d927E273J76039b8787
1414a21763A69712a39338m2696A73265f4319J7326A52697D4555F451f4457D7690
1426b6732j96248A35113E5365a68090A95150H7160a10137D5347F096f7403m0286
1437a07689C0748L8567a02636A18388l587i8979E7543b3597o2348b1824m8709
1448g0533G1332E320P194J42417e9812G036j9a57365E5516g6450K2178B13054
1461f2707A7085J42063a26206e9866H81d4835J3002J3851A62844i624o5195A75253
1474h9538n1310I5561c3785k2737B7488P9161e40j13738A56459c4146j48835A90373
1487d3178q0734A50510d3035J2582B4371a1503F6194g2153D5516Q850a56910G9907
1500c848j15704A30960E89b388H2623d8504f492n3457b9105I312e6545A25939
1513B2258c9421A34197a06181L1074E2267a02266B7581J4064n597K6194f6357
1525I5592e9110j12768A69825h5349j4933B38729f4319J2302A31176f1556j6224
1536g7780a9447F0758d1473l1090A94070c7167p5089A71582g1827m3183G5679
1548B643c7998M750A23033H014a47054A78562a3336j76064A53271c7086n9458
1559i6544I6180f456C8452b7661I314P7968a59451H695O3410a32443H4145l6438
1571D7707a4708I0737f5918H650i353j23200D0576A6647c991E7986L812J0903
1583G2701a23276G43O4002b49360D0279J21360a22505I0790M6518b4025n5430
1594g9455J8578G2887a84640h5935C08878a04620M4658C21184a08459q4737I3015
1606b9984j43765C311K26845d5326l2054B80464g8902j49182A30932d9405j11121
1617a60526D8221Q5286A2618f9732A93473A8338b41803A15122a6737j87187A01974
1629D3836H922M8753k0432O3627a32812N3066I0101a79457c3506A39817e005G5765
1642E8771k2747c5051j24913B4011e0550p8558A42013k4512A3779K1463L2041
1653F7283c3817k15189B0242N1553b23338A73607P0235a40216F3353L3192a50340
1665a67428I225R9754a43955F2492K72033a77128Q0386B30952b08352N145A72477
1677E6561a31032H3325J66110a60781K898B41246a36523q5532B28942D8062a43588
1689G9102P5873a04382n8609A91232a5863k27669A95639G4526a70372I5539l7289
1700E8250d3345j2009A0359R7385a50285b3167A97406a38702e1103A61314c7027
1712f3131A1686M8934f0549n3861A43573A1986a24344A35755o3019a03186M8685
1723e4501G6985a3638j89173A39771K2825b24992A32485N3555b42031b9327A01538
1735i7678n580A04301P0409a47985A2449K36660b47813J13935B21777a48524M1022
1746a07502B10969F1249a08217D2694J00624a87557N5425B08752a13459q947B34347
1758A2565a02944G0146M76a11615k606A61472d6455j27782B21262G192a45590
1770A57848b485o4522A6214b1558B5539a12895A918J38917a01674C6899R5781
1781A32680f3389b8543L666P635m3699m922A44824A4513d0106A46269a3857q1115
1793i4972d4439h592q83j06990A44996n862a73571A42606m6005b43454A4629L9839
1805E4468i2632c7787H8969M5931a31364B5176J79734b35492e9492A88209a74431
1817e9586A56512C581f7859E6989Q0891a29859N2806A57935a53920N8064A48892
1829d0743b200I4247l0722c4999p1119H5548i6656p4796A93706a4700k0153B09849
1842e3445J7522E724a33368a5397l2925C5748Q2860i396A01887A1487i7355d537
1855a20462b5726D6327a2996A30783C3285c853B9913a11412b8849l5270K9702
1866c4417A19232d1602I6243J1547a45933D7252c5919j18987F9042e618B9856
1878G3766A6010O5793a23076d2043G3236a95466D7598J00258a07717I1420Q041
1889I9461h0220K7123I275B74a39622E5212Q4242a38039I4968L1174a53635C3023
1902A6204h6445b5314R706A01294e0316A755J98596a40935c1170A32711b15437
1914b7735A01318g6666D7382M0036j6381b4005k7165D9229a66531h0014A19797
1926g8213F6476R4900c809A3662d8342L20n5154k37A23377a9935B8211J89943
1938B18154e8381b2246H533a56729a3832m4304I924J28449b8654A07002m1499
1949F5503a18969A2375h5330J7543B6110d8062A24578D3363d7607A36069c5329
1961a20703D253g180m7979p867A46103E0179a24898B04744A6884b33343A15907
1973b803j71807C8883N9487C9411f8627A14821p279b59480D0351Q1203b67496
1985E2772J49362h6544c209A22137A5115a71330a1261A15158a89221A0368K20290
1996B30658a11901b4538A41706e4888o4724b629I0946i5181c5497B07745i3016
2008g5057A56679a06279M6964F5971a3298B4222d9921F0845m650a56839G1555
2020F1626a25825F2822j7399b8766a0633J617E3786i0923b5975A43049g4842K7847
2032d6995A09413d118q6873b6468A14262g1447l9956B39701d0504j52222B11028
2044a5277j89718I0011O049
2047I6060
##PAGE= T1=0.000192
##FIRST=     0,             0,               0,               0
##DATA TABLE= (T2++(R..R)), PROFILE
0@@@@@hDdHhA2a2A6b0B8c6D3e2F4g5I2a05A24a47A71a99B30b65C05c48C97d50
32E11e77F50g30H19i14A020a136A262a401A550a716A895b094B310b547B806c096
50C413c767D164d609E113e692F357g139H069i201A0606a2409A4811a8178B3251
65c1714D8386i3474E17544P57402A51478k3127L91562e47424m62910c6836q9629
76a26465j0741G92907p7624a09977c4466H8701e89293j65867D3292K60560j26865
87A76987J12222m7181A5992b93304o6734i3674L1771A49963J51049b5682D8982
99A51250a55762J9065a668H5127K4264b7157B2658J4293g0635l3978o2779C1343
112B40619A07935d4297n8350M6017r2754q4187A16579P4930E1302J63595F0344
124a67005d6831J695j39820L6727B33105Q7687c0610A17289J1102c56106J26182
135b29924D634a24845D9506K53092j31562g6593F397d398l39691a64000A18888
147c1861A32974J64937I3608c1768o9197m6268p3630i6866B45363j01208C4911
159B03831A664b22499O9760f0946L0387M880A45112r472c7206H3546i577k14332
171b23909g7217D7828K3259G58P811J53164d3811r9510I3599C8226f375D9753
184e1368m1077K1867E0095M684c9610A53679j7970a36160K0648e0966k8054j0476
196h9496B0088J53454o4972N171m0342a63709O3635o755q5622I3848Q0619o7182
208A07285M7164A5987f8017j4805n5615J0574N5804A34833J8042c0244H4285J9956
220A04241g9854l7542k380c0779D2258m0Q785b6157E6858M7549f5300i424C0725
234d4250J7535r0417c9107I7259B2397M8103K1054m4603F785a57182L9848N5441
246f1893o1126F6057Q7336k8705N7024E0559a33800o4960O7511O4477l4668A30239
259B82927A07992m878A8711a71674P091k0408O4779B4614J39311J23332A07262
271H851J2017b25961j2139h0455K4317I6902J11405k9416F7646a9518C886a94466
284b66230C154L4670L5221J32048p7559B6726g7395j2574j0197p6147C5403P4169
296A09572b1462A27869M271a3998k4974n1203J5701j1975c8615A00369m9109K7492
308G8752J2795d3634J8745l8962L780d942r5235E5441Q6140c5303E3199L2393
320H5592d5049l7275M689b5939l4834A8519J27469a8819E5364J14204a02765k9910
332a32675b8605o5144K1933C6912J20922n2810l0600L3994a57521k8514h639j23753
344a32392d7737A44798K118l136B6427a5691n6992j35397h0133M0029a8459A67984
357A34346l7805m0183g4815J2885p7796l416A880i80H3813P4982k2506n2304a00139
371h8608q148j22322a1470E7910B6523J93514m4385C0184e4282o8812M604r9985
383b18475g6321A32835E9198J60184K4675f1108k1445j6269j22643M3897A816
395A67529n3406N9533K2311a22611l99N9913j74707h1600I1560J8827L3447m8449
407I5385j0662g8675r5040a4753o8696K6474A05234D1212J2336j5392F918K2562
419B9480h7220a5950B5129a03943H049K4548a6164D1436o622M8171g558o6211
431g3769C7499i4455R454F6864b5273A5109Q9601j8909A1607a03688C257d4033
444a62694G6771j3572d3091A29742m1924d4900j3996a3201l3169j15144F0435
456A35545g9978A12720L5615a18765e2525h07r1410J362E0616Q2759c2693E3215
469A49135a37199M2831D2587h9164d1165F0471L3167D3391a0517F6410g9244m9284
481a28528D5812d6285K2010A05843E2149j2021c6024Q805A1560a15773e992F5455
494b5620F6492k3033c8480J5909f222E1775e0861M796H2971f5078Q699G4455e82
508B3702L8564k2452d8066o2752B6011g0698n0009A73820p1327a1437A33409A0897
521a57722J0898d7559a8283o165B04449k1090d6783F9272a8566k44289J25700
532a37155G681K9608J6097R8866L5195c1596j0154J2060k06064a16586E7982k2983
544C4999N2549L0701J5978d587j32664b1883q0925l0328F8853l0450m957P8715
556A12161l4966A8658h5411b7413J1293j43357a0711G3023b1761G4230L4977n3138
568E6069f980l6250K0712j35350M3739G1660a1150E9636J33169H3449D159e8655
581h7478o0625k5360E5158M0990l3642J62452I5501g5822K1890p6920m1457N2460
593a19849E3982J11577p3960Q0710o0117a24087K8096m5908n7795b2550I7208
605A59683j2162l0974E7723a67309r914Q5173l7036D5910J12540l6418J2942C1405
618e0283q8220l5324b4091J0511D7144J35160G1237B9213h673j05912M4341q179
630g8423a3730H1280C1287M8094k6285d2181a3974m1173J5492a4284k820G7536
643b804k1488H3466a8725j0462B6102c0725J2980n647I454f100m8057I9267m7626
656E1641d3520H3774b3358q2211a8505l2231b1939D0039N7663L157a1973B0453
669e2912j23099b5731a0003o13A37838k7256m9927B392g6057j3129n3016c2264
682D5259A8574J45336m6228a5614c637j12592j4d2721J360F5224N971K0882Q477
695A00554d7165J8811l2208p2511c132l882B3098R0271D3325k701f357m9302K0940
708c4719n9062f28D1729b0114G9615B4369b1384E2158c1893P543i151k9186A2985
722d0589E134M9681a7872F8154B8125c3551C4231h3102J3515A4506c6573C9051
735E4896j918J5375c1361J3962n1914m1586B7272b2900A3478J21246C4098o356
747B7742H622f9099m3k0709I959Q312B046J49541C4976c9275E4230i2003p678
760i9681e821j5539C0495L917N1583D0385g0922E1784c2446r2606E2348b722m2620
773d5342E0069B4900j033H745L3236A5846a10911A2711e305j05236E8765n231
785E3534A1859O8385B7528D510h2811n341b359p3835C2057Q9409B8968O2111B3355
799f9025J16p7186a8558D0595A044J48554m4990h88q975p9605p020k4326a7121
813A19012A4415J01760M2706h0086Q049J3077p3826N7327C6426J13744E6567p597
825D8970R5916a13634m1810C060a26727d6855A29374l0571m5080j6568L1889h8845
838a79179B0138e9093j7036A67705p7230A5977M6727g293p6578l8894c940B175
851g0357A31307k7663d1551E4178e852o6777J9460Q826A8755b8861C5041P5765
863A10806d1343B4167M1737f8385L3260o57J1760M454k8824A02749l8339a3157
876A08352b471j03369M6645r066K0226J7672A13450M8632f030G0000C0917a93267
889a07244c7445j6344C3931J10220M0100A150b6061B6006b17309N8746E7985b5182
902F1394J32441p7638a6144o5762M0928j19716J7716A23535D8702A7624J73778
913A91402D8348h6064K7318o61k3022J4850I5865k0165a9622A19620B2795a12104
926f227k9910j0914I537K1703K0659c0650A9852M2567f7185C264J9820e9902F385
940a0400b749B1777i219G5299A4455e5287B5270c7466j4717A32K611L5011C866
954E8416k84i0651g994E277a05155A2326M7517A6573K679J9105N650i3918L9398
967e4520F3525h3434i772A18194b4169f496D9763a8840m4833b8868F7203b4337
980d6735A00180b1232m2587F6938a8931j2922C5244j2537a4795l5848B4560g970
993f3607H0221l6204a9539D3841c6479r896J7976j8935C3016j3357L1739K7921
1005G9319b7349e148l1770m7178e012l0482B7934O8297A4456M1658A4552g0860
1018d1897l0103b5423A9686J6212P0605A7731B963K6464a07458M4057a2557k6041
1030c8598D9440O493K094j7747b2290I104h3152P966D0522d2898A5593P7123C034
1044C1430A0520c3947J4467m3933b814q418m011H2120A64J5748O2260d5017J0948
1057c4069J318l4915a208A263M6959k52k2541N3982d7359j8936H60a07232b0601
1071F2394C228P4082j1455B8905a4403p1680c4303o1534L9078A07626B5767L5971
1083F1738O0715b6732r645k2226m2769M2184a9729I5421k7981l1914Q4219c5324
1096i5717c2064q0636c7455C6357J6354M6532C3202K0585c852j11780b3365m9391
1108g2756K724F6771l2257N0837j0835g919C2914g9062k7607c0192l8029C1858
1121H5660j2111J3782a1300E271e4383j14722a4755d344j4535A27585k9032D5591
1134b666l1995k5200j10470b4065G3204d5237A30820L4040c3034a5735k8672o1329
1146a05736l885b6140A03831A4936O3294Q8832g7872O339F909a23363N5791C0865
1159G5812k4272B4328O9361e2012m9380C7144g8257L0081H6938A9008m021j929
1171A3058J8328E069h6490C7946D700i0859F1061H248c7830E7085A9507j626b3718
1185a0153C2564a00053a6004F4218e6911C2213M7601A4873f147k7815A6144g5239
1198h2469I6460a4763m011A40069B1155e9031b4504i986n0527l4395A01024l6454
1210F4570f9481A41096E5970a52264a5864A0376g6467K8903I2168J1330f8472
1222E9622L4660a75750e2847G7763g6523a8530I9138l7148e4334C524R3572a18216
1235h9500A14946d8039k424I6604B4688c3017f948E8103c3203o8432I0263A5329
1248a00103G7329B6636e7547B2551J2182A3806e7611I253L2868a10143C523P6557
1260H0080d8511C2493M8384C059e7349J0640B8616g9833K7144A25143H230f73
1273A08348b3008o1848c5536I12d4795q963A32232E5302f9758A05254F785a38553
1286B895J0255e3166b1551G8045k0750f3268G6402l266a43192a3408D1343a06453
1299b8055H1188k2926a6132E0995M3055a08707L4431D1724a19967e2326A05000
1311E5273j6651K0434R677f0591q8252i468n6461j4714A30217k3454D9821J9333
1323F9154D768f7294q7396g7146A1670c9174A06083O1475C3650j4666b7252p2707
1335i9959l1868M6987F7160k9502J8169J19355A8327f7164a9563o9732j1292d9273
1348F4683J9886A1664J03620D1521a09240C88d2718p4673A442N0673L159B3376
1361E5683N071h9713c8692E722a08331e778F1562A5872L4632q688r651c7058k1301
1374e8359E149h6383d1195G9170A3098L8483J5339A276a917o5368J3194J4249
1386c9842k0302G0988o229C1540N2779f878k4757k2355m9060a4630l083C0197
1399A24068D0453n346H823g8387J5553j4259a8303B5508p096J14884F0566b9390
1412B5226g6230k4357c7982J3362C4625O144O5775j8811f2163C819c7737j10925
1424a48662e286A1804f966G9066j064j9373b9584n242a096j23780d3332D4849
1437b6896F6540K4156C0581A4985d1629J7419n1926j4519C7583B250L7642P5875
1449A15767C2303j271c0887n5028L8639n7494e161H5880C0365O9151l2648a3831
1462c9541p4711d5979N260P131A24874F0222A9178N8934c5676m1966J4614K5994
1474c7034G832a4013I3272k2285e0882D2418a3920p4378D663a1844A4168J3650
1486B7818j3749K0064f2918f014E0693e4980C5207N218c4938A7217e0838Q584
1498d2254A1058I93P3511C3116A1950K0826h1488L0143J2482j6915G0456j8208
1510E2248J652K7184c7365m401k7889j2061A486g655H1663J2950A544M8328e2911
1524a00681b37n7485f988F1567k0784L1556a357q143j7315p6246A7563a803m1106
1537d2909I8874C8008h810B7716b7727n009j8445a178B8053d4076F7972j9581
1549D8391f1838D7449F632e4919f74j8059I251b3413C180P0326c1195B7434K7717
1562E5151h1122b0048Q453k7676A1419c755G4649j8297a8028C9603e3794l6533
1574i0327a6591k1603B3970J9242K3301L3875c4562J0515L835j18929d1147B4110
1587A8568M8170J2263K3608b9276o5191d267j32380L7959A00833C8831K2809O4366
1599A26006E1071e2715n9745c7212n0458k5203A24483k3106A5613J16113B9592
1611i8844J7964L1734l133k1568H4786L5008a4798I2897l4354a06916d1200K640
1623c8560k9497K5363A5520Q6351B5175K5562N3255f6335O253a6208r9284M9058
1635f6434F162P4763J8188D0502O0768B306a21422e7622n2770J1676D5766N4495
1647A00261K2673n5088J935A3223a80332O4499e4726m6830F8836R9303m9506m7356
1659G1277A0698d1468j45977M5883C1544d1624E7025J68745F5610a5918e087q4720
1671h9807o1786O3220G3947C4321m178J62573B5747a22861G770e0693p0805a0531
1684H4845l7052i126I9039B5408a41867A0559J1553a04038A8658O0997A6152b4002
1697B4366K7846h4477c0773G3671f5386a6144G1962b3883n41B2875K3993a4799
1710e6812F4259e482q8126C6545I671c5681D7360J7287A3990e9506B153j055a31061
1724D718Q5922a9002E4337L6469h353o3718J5927a0744q4658a5868A52627A7383
1737B0667R3236e9002n8209c7670J0374j0921A2424J23402D9789b4182H2000e8476
1750a42500G873a7251j7518F0170L7180C5569c6452C2027b3190j03672B4183m886
1762A9297e8011F4619q100h141m462A0869K1159e6740a1542C8900h5114e936E1647
1776c6946B2806M4711j2107c200o7992a2022n7286j1308F2323k7627O604O0688
1788A01988C9824b4522p3868M0063K6272n5684F6514N0898A3776O5654C4987g7492
1801h8114K8553D447d3063B9499J09064a4862F830P4688g4819J344i237q807j619
1814a9663b277H3031F799b6183A00267a8967n3119C8410d0577k6968a9198B1496
1827D3471A5498P6786D5610f8342G404g3320n5644I826J3632L7440K9152j8824
1839G1226r375g8274k2510L3469m9282B4209O2544k1177O7598D6349b5609n1206
1851g6815o8343e4768K0662A8895J09935m8826N290B6331i1861J3715m1035e0113
1864E1737k1768R1310k9149f467I32i6177l735M9492J4969H0864j1667N148J6910
1877I1255f5407J5277M318p7348e149C9172J2193L2468C5123P32d9710k4883g657
1891i3294a3991H8945F195M3165J561e446j3973l7998a2769l5025L197G7681a0317
1905A1097R3111h840b025p214o0945L1429j4739D774K3868k62J05030C7853c8112
1919I200a05692P236c4382O283G1029K9844J6521n1962f2243J7380p0402k8444
1931a43709C42Q801P5805P7565H0829C5669g2080l8526K2648l8769A6172P3336
1943H9508k8198P7669F0078b7163k6468o9111e4587J0432b0492A05223m9723L316
1955E8816K2144c4327k6230r091L2098a7464m4885F7344J5284f005H0616B5811
1968f0388b5584k2455q234o238D0596O8740a6195F3949L1687i0848L7099b5278
1981i1931b7383D8474L8045B6527J0919N7257i4773j6725A2435g1014a9297I0219
1994E3326j8136j0401o85g6659l3321C7784a5656k0018A05649D3892i124F263
2007b9990p514j6379B5500J7796c5489F4388l0265g7895E941B356b8341b502A2148
2021F1393a3033j0342C5066f3979b8881D9509a4816F887L4985o611c4149l7097
2033g1246D2414a2564n3734H0234C3027c0042D4691G501f2477o372C1631P089
2045C8720e4772H2535
##PAGE= T1=0.000192
##FIRST=     0,             0,               0,               0
##DATA TABLE= (T2++(I..I)), PROFILE
0@@@@@dDhA2hA7b2B8c7D2e6G0h4A03a22A48a78B10b47B91c39C95d55E23f01F85
31g82H88a003A134a276A435a606A795b001B228b476B746c044C367c720D109d532
48D997e511F078f704G403h184I065a0065A1213a2543A4109a5979A8271b1141B4867
63b9913C7179d8586F9203a18375E79261A6925g10234G4314f07880l34759B38060
75E70291H5521N95072j86625e05377l2366h4028l51068m5494C79639L03946A78631
87I2640A7559b26288j28693R2238I8928J23225l3252Q7249e3397q8561G1603a50453
100a71073H4837K3568l5603f3521J491E943i1136J4650L1081H5550J63281C1188
113a59030J4883f2145a2163n4330A83598J21826e085B6029f739k56587i2835C4274
126f8490B959K56371L1846a25010l1295B2092c26504R2435A95389H8675K562J83053
138B74290H2283b15721O6591f293k14790h6511C07500A23390n1388J51320e2129
150b07094M3131L9119e0978D8490K43610r9699a04151A6969f7187k28791a08015
162F9250J3079j4111O1478j5425i8139M6196a4082j75998c2105A54879n1861A8171
175b7652H8657b8900j52403H0677L200f7821G391e5832k1768D83P0374L1188c0991
189D2651M3445a94636L4009B8266I174J2565P9564P8705G9434d1562p641j50436
201a99639N9361B5162c4256A56169R5284C4929B18h7210q6018P3527J8559a2225
214F2999J06910M020g1179L2415E2498a42649Q287c3389C9111Q4979F1122l0268
226C0854i382Q87G1859g6399r768C9114d4445O418J0519B378J39452E6781A81
240C4045d4480l3503p2774N8899F4138B0554J05125P6683E1863B0253i0318j39592
252b29910N6748d0228I7865j9647P8590J13966a191j26773L1835j37797Q4789
263a49137a2552D2300J44267L2676l7838a7867j80103Q3516p4827J0721I2083
275A41944K3221L4008F8388g9173q4658O9434m2909l2556A37007O7118H7866N9000
287A46866A9053a22522k4328J8103b9763j4713H5187J22836a603C1671O0800a12811
300a17626M7988K1669A7002K4747R0084n2388h65B0321i0716L60c2990p695D4545
314f412D9825J10136d5395N065D5970i2674n997d0810B6119J7729q782J12733
326A47799E682f6683I5210a23757p8295C4754G260K10J11043L3385F5515e8157
339c9652j24384m0895F7173k2973B0355J83685p3006A7238h3909n5173M4196n2201
351a47087e763A23661n6074J10151o8976d6256n874r9610M2094e3383p776A16181
364A22104l7552N0564A9280f6617r8987K663b6841m7456F8949J42743F8902N6753
376A25655m1265a35575l5095K0521g0703K0975E1355K09628j30439m9435K4764
387A05873b05136k6611h4850l5045a2564A56459R0452j16135I659K5895b08272
399b48256g1q2663A2851K27015r8146o9172g45o9029n4955o0168G551M5398f398
413A40857o4782i969E592d6984a5502n7421K9361F2510e7946I272Q3446a0492
426C7488j1167I091a8515j02101H086a2165o7784A15812E0182a1703I6667B2495
439f1992n6715d0659B7950h7704G8175P6065d4928E0808R954a14379J6365a6407
452C232g2037F9289J28830f2464b656A21833a61938M3455D1075c7320a6649H5613
465A43718a3580m6450I1535a24464l7181I7976d862k1901A12287l5753E860f1780
478a3528l5849p4270F7229j1569a8329A07410C9890c2832k2152j0542B1125e9144
491e883A21594a0994A8764K2304g3537b5599@B7993a0823o0085G7272a514p9149
504h0663I6591C3276b5914D0235a4494n5508k5591B2091J7976e9063A59416j3555
516A45861i8530A603b8547j61977Q8812E3340N5339n4276R8326j2570a58915O3437
528i5478b9407j98943e9081A58872k8318l6855j2093m223a17913o7469c6685r6709
540a33394e0068A99148q2258n4748J1587I154h9213r8933d9852E667e4783A22381
553A25779A1285M9143A0540f3660n3018N4335B8432g9594B0020J37514A1516K6369
565C7885M1440c1446m0246k6087d1990k1641N022A57150n6381B1541J19678Ia36859
579a14399J2361L8873K9595A42609O1244D4553M3546I03b09149P8943M8829Q859
591g2518C3349J27961N7252E5368H525i619k17529O5782d1019k6836A16853R5564
603B12417o8113F9753d9845m2534j09293J5691C3568J2326P0354J02399F8150
615g826o6340q1767K7086L9608F6521N5993m4511O5251A9107i9025K9200m9631
627a19456d8507A8543K2977Q3310C8975A1104O009i5424d6993K1643n012D2364
640A2721M6773k6569f3659E1113A26g9261B5708a3623j4281A2548k681J2412b2765
654F2192M203h4909H457f811j12742D306K6622j0609N5245n82k8380g8336K402
667g5934L4325r6448B2444R3166B9060R9119n4233e8108j6432m9654M7840c5924
680C5160J12512F3797J9230j6104a26884K6513J4382l499D8617J3584L1391J874
692I5466B3757r864a00479o89c0997m6037D7658M1859C3482O7142I922d6352P224
705c9128n1020b0465p697A4738R0195b351C1167R080g3469A3282a8077m4271A8242
719a7489A4250J945F0O7477f662F479J8368g5455i540l0790k2758F4756B5823
733D0855K8163E84J1415g1710p53b8071m4099G1891K556C208J15941I361g7155
747b2656o9416L6701g973D3116N2951A7764O4143B7266a26823a0347l8506n1724
759a00577E2306n90p904Q974j5974G725a05459i402A0795a13761E7241J1864d7294
773E5441k3023e808b262j4917D330i9417b2053G0482f7345E4114O0325b6700B8961
787e315o8140L388n30D6006j9729J3496R6968F024b2647r7j01761N8014J0396
800e6095C7570R9550C4315N6666l1393a07821K7226j5141L0206b901D8609J28942
812A77551E5421a134H2458a45201j8520g690m9237A8271J09958J8736D9256e9000
825B2810a17058q4808E0420A7295H93J77517p6833b1103k7771b4068o8746p8141
837a70955E7544K5086c0349A67083o3185g7609a6741m4078l8789K6313B5918P1119
849I7037a3929H8213L2468a07069c3814C085a02489b6274I607L6012j1683j4767
861A9169P3167c5626k0178D6901g4605J1040G394B852K9662a610H4824j863f9539
875A7670b4161j22308c4179B206K5617L4770L7910L6354f2362k0555g184j82448
887a89632i4019I9513D7865M2081N3998n4626g9636p5183c1502j01503K2121A73142
900A09780D9552R5452B1789a31626k4666e4290J720m094A91659m8665c2523I9902
913a0833j70073g7772b5063h071A5635R3713P922e0924A6791K702a55206b9347
926C5001b7110D4592O887j8979b0839m342D5132e5148J7748D5571d3193a028B6720
940a582C5664g204C0786A1562h9242G117c480m4649D0404j3146R295j8021b28
954C2604i5875L7443E6500e8955A3971R4849F484h969E293d113p1836Q318H3331
968d189k5960A20229e633n8408C4796b1484l7070a0416G1810A4410f5384G8705
981A2239i8108E9021A5479e3603C8410A3172a9704j9074H502L1497d5447E3517
994G1595f7851c539j4155n0864I443C738M1561J0175A6722J8505e4789p933b0591
1008e8448B5932J2097k026N8943a0605j1749Q496q8521c4370g089A4633O8928
1020H3561m1060K2156b921q1356e760p6231J2197F6488B0002L6934J8140C546
1033d953n7366J7741K233j2908G3775C3701B676R1935f383k8322g151n0432b2014
1047b8703A1833L3984d955G4433A8417d4923D5737e9768j6465G460c4110C6302
1060E8567k4801J7226b0195A284d9698n8628B0101b0609f753A22631C1671j0326
1072B1345J5314d5223j6727k9184b6194a706o5A45464F6722a3337E7831h0894
1085a09248c9539k1252B2138M1096M4173k0452c8023B0793e6832j03351i569j0148
1097a9717F091J14597n5207r371e82m9690J1394q1772c0448B4903a7645A05061
1110H2638B7266K172g4666L0519k2829l4388C6157r294L8896N4100B6658j2288
1122A4370f6106j9134c5576q7727B4581R7750A5075R5881l4252e9290o439k2479
1134h8208K8463j4554A7276J48646B3488L0232P1596a09593j3073d1021l4378
1145g5399b8264E5713R5583E5570f653H7129a11803m8082B9105e2376b1066A03750
1158H8991m0965c0962H346d8197r3864D2120A5215d9570A16539D0652c2660I031
1171a1219J831n9975C117N0406g1778C7564K6862d9687C8559j3896b3671k128
1183b5799r305C1464e1554K4234A07248b2528h45H3681b6169j6040o740i097o34
1196i731m9727A07155m6606f1247I8284A0433a28780c0517B628a6816j2900I4330
1209A12157h1732C7202J9591a80237e0398G3607b7742e853I6704O345h1916d0340
1222H1991a52166O6073A42210a7167n856A05971C8507f5366J5295F5396f4803
1234a16854A35476B9933h7353I6148C5026g0246a4371C0697a5319p1088F1927
1246F8430a01501D2335K6337g2259E031L2737c171m8187a6638E8756f8396a5994
1259A21211c0517a3204F9911c5031l5981K3749C3913A71d3452A29957E2645g4398
1272E7394c1280r4980a2575C6222H234h576A05877k9139a11208A7435R312a48190
1285e699G3487b0173A043P5233j5051g5468d061F9375a41003e4208I8359e7649
1298i581A14737E2216b9328J1278D2059i5356k3811G6292a9947j7728A53465G2712
1311b1847A97a6225p1958n4600A2191M1683a2340A42973j9130c4727N678l5826
1323f4875l9053m098a8117A19184D9620L5915N4123e4473m2783K6712l9756e5008
1336A1001J20754j6170A3361P3156c0548j37598d3690L030q977D5018O2681l493
1348A04206g393A4250D020a50158d6031B0657f4628D4130O2457n1912A340a1891
1361A4959i9966K4086E0236d8317A2495J02468A5945Q13l763c1029j7071k8144
1373g6244A3474d051k0664A12324D6588h630C7508d8024q890K092R497B1754j0275
1386A1479P0725Q284a1973A1356d2534m7844c9716j7657C1362L8483k5629O3573
1398A07789C930e8211K6811o9735d6207I90K5740O7602D0331K9340C3801a14868
1411d2207m274m6017C1747K3036Q010N173k3684j7990a08810L2187g924q9105
1423i7029B4582P9973B1795M5013j9603a4431n8375j1809A339f1612b1563A18761
1436B0527J7877M2249c7594n988k4022J5035a9680k3044G9528M079A4040O8996
1448H3036h788o1067J7391m3885a7872a108C7652R9152D2500B0780r516i1923
1461h0417l468a1019E9381B1668J00146n0564f1096I523f3407m2741a7864G621
1474F0945k8168K0036J5808h9367b9706A5863i4736A4098L4225E239L4113b850
1487A362c5741O371F5032b7757g527E3179d8686a1605j976j9403E1349k4772K3690
1500E0267B3438e2836b828p3867J4855C7056a361H6517j470a3905B1974g5299
1513i7982b1406j3908E3481J4298j3187K2104d9263O493p00o4321B4235O391A0004
1527H9219C6227A2208c3555l4342b3109m4997B5382M5268b7964G9278l0703f5728
1540f62l7802l058i815E449N9035a5249B1926M4999h0424f204C3061g2484C89
1554A6541E581R755a940E8088a3634j8639D0522g3504K8596C6166a3264C2615
1567B8697J4473O58f7903a7211k1601n3465C3603p94Q751L5877B1201J5147f9172
1581a04027b418p8315h386A18716E0515M783j2759I32g3140o8525a2579j1699
1593b4278j6574A61349n8469D506N0480c3126q7122k450a8625B0898b7304A52208
1606A51440d9146B4359b2192j39120g5965b466B6279r363P4356N1288d0528J5839
1618b4689B8120a42482O6354B5048b4590B2604M6540L1316B9872b8581C1990h9061
1631a17708I637d3127h677I4787R651j9918b1781Q286l4009j20919e0243a679
1644g362A32917K730o7150c239o3295K983j10517O8039G9644C3089P7934Q1850
1656A92873C9565e6191l7545j9143k4628O6476A34306l8407m0539J21053A317
1668a51008g4003r409j0041D2J47759l7662d531I9210a2161j90284b8590A2382
1681g2024D8123P1409E7509c2994A1315J958a48782b7277H9421f3265A3961R9257
1693A13218A38d3911g74B9445f1523Q700H4500a8323k5322H0674e578l8363B3366
1707C0279a3581n0573C9584j1742i4371C4716K4180c3954C9557M045b3392m6155
1719f9547c3365C1854f9233E735J39362b295j0018E9646e7446m5520d2541B2084
1732e482A4658J41514C7078g2546C8253g1669p4329H72M5634j8883J6658O7263
1744A11544C5986a01044D41d1900j05214D1563K7896e632G6542l594e012o8910
1756g3922c0207a312r7498A7613P5791c8635C9443L2584d1990R090i89A4911c8830
1770c4100D9969d1249a8774H5525i869A804N5917C948d2414n0376b0281F93c7797
1784A00731j6387A25N0394b4791o5956j288M2215D6224D587O8448P2422b3576
1797b6446c908j14195L4830b127E2407j5238k887Q3259a5260o3700C7696g1504
1810i4870B9353m164r062L968M6673B2860f8587D9886f600j09714C0601A214e8706
1824C3527J8416N889A2875M123k310a14267d9147a0708o9092F6186M2918E0588
1837F1329d774l5090p0613j1208d018j57H0372O9504D2135o01c0859r4568L3612
1850i1815o097A2432P4892k2399O8437D6542c5409n947j02189O1998a9208A5529
1863A32264n5661k2255q319i2522J5664R43q14C5104J8044M9282j7361A092O842
1876G934a02565m270e103m4519D2974O8841E0635J683a8543k2162k1291l3285
1888i5281B0668g258B108J29506B1586i502C1449e7480J0425N329a4327A8198
1901a2580H2688C7674c1859G0451b0041n7218a4557m2892a7952A5544K2667L7822
1913G6033B6616M1784a210j21107c3621l5580l030F1115o340M3337L451B1024
1926b3773j15920L7426d4722k4498H8639L5844m8979M3175i381q8667j6581j2571
1938a27200b5164A739Q1753P9919E4245j2641a2992j10983L3226L079h104F1327
1951C9018Q1565n8201b1417A3570h4330j5226c6699i087D6897D430N7918M7664
1963A10012d0367b758H523a08892d1428g664j3101A6723M9723N0512a0612k0528
1975c1140D8290a06694N008B3166b5370A8356P7351j1325G889c8767B2496i4739
1988a34962E7729A9997B144J15686D6123a7503p790r370k5640l0214E7430J4716
2000G2146c0399H6890l7827g1395b3022o241m390h899C4457L0855b4574A1933
2013C7775h5328a6986C5941a8776I174J1609J8207a2344m4177B7953c0594p363
2025c7957G3230C466i888C3118b19l6081l0147C0230J6791e7011E6603N514f7371
2039D551J810f8152L2672D9296K1007c1786B4075N2946
2047G7021
##PAGE= T1=0.000256
##FIRST=     0,             0,               0,               0
##DATA TABLE= (T2++(R..R)), PROFILE
0@@@@@@Dd@dDhHa2A3a9B1b8C5d1D8e7F8h1I4a10A25a44A63a89B15b44B78c11C50
35c92D41d91E49f10F78g51H32i20A015a121A236a363A499a655A823b011B221b456
54B724c030C387c802D292d888E624f558G788i473A1920a5761B2559c7484A23851
69b78082k14658F69187d3596l95834E76712G8556c59528B07663a13409k15045
79c28454B84499q5889c64155A62704K25869c03646a38710A9684a39870A93085
90i0327c7001C64462a67466M2332F2260b07072A58121p9023a47868A46599D8590
102b944o0057n2787A36801a7336n4415A9421b8855A96822b3489j99553G0662A6675
115b318j3898m073A30377a00547h361F3034a82696A84678F1161b45550A57468
127C6180c2931I3408a64106C6745K1057a16145I2996C613L288M3933i1311A4255
140c9996i643E6035h8977H6624C2677d7898G6984a17698C4132p686a74149A95198
153A4851h7303B29488a99348i6624B07749a91535B212J71798f9455B6520a735
165f7125a1939B0008b748o7586A04184C8693d8427H4395a98000D133K07661b71331
178A04404J56642b48452I1845B0953b44376A79092C4631a13716A08057B7331b0271
190c5167M856O88A0735Q5390a26273A9905J83927a82091i721A00224a63760I3379
203A6398g2508A57267f9454J6435D5546g5057H0072b234n6888D9485A519M3833
215D5352a12511d9088A74500i3221a8331F2225a00225A55437a8742j73230A08067
227a0700d245G7878g6906D7785j2212c7605j2509r591A36304c5632n7347A54689
240e5797a3840F2269a46442G7821A8073a10138A21806a3697N897E7475a07761
252A2225J6551d57n373n1699A27597b4445o5415A17942a00889A8452O9014a84159
265A22043m8928a34497A17131h1067J1264A43939i3681a2123H9959b6454d65k2707
277b3172e895l0283C4654K7738a41738H6984J2894a41143A01617e4184n6108A62926
290a09828A4022J24714a57797I3678A4956a60251A41997a3029o2852F5392b3467
302B8981b1027A505L6574g9448E5240a8034l6519A09903e5691E487J8432h3299
315A23933f7588n380A54616a05753E309N7218a17963A03230g949n9343G1054e7411
328G8512a3094r7537A18626g2770f645I8081a27242A06614D1448a48259H0980
340b6164O090G1331e9366A8901H681K1754b3291p8208A45554d9723m4249A79371
353a30729h605A48105a78853F7225r785a08357A13441f2475b9210G2411i4554
365F7637B2468c8321C2951f4341G0854b6532m5670A16444a16393C7179R7706a80571
378H1426l6892a31170A15205e4851J2044A00749c9597A9781d5162d341D9614h8036
391I1161a6418m1405A57123a38077b3374A11111a55711A10674C5894a12794A45754
403f9812L2884F2819a26132H3388A1805d5614A33184f8261b5747B5149g0367C5878
416c4725E5681j4267h4504A28501g0770j9268A39359a29711A9166Q3339a09578
428A01999c5335k3853A16096a15837D1492l36a20784A34662b0203l8661F8755
440h4206G2484a247p3234A09831h6454H216P5192a14715F9202H824e6264E7904
453d9485E0466a4682l6037A00791i9969B6505M0064a33013A34714b7509o7280
464i4789A68824a38914h597A34752a68677G7972r683a03189F7205a4563I775f278
477e7134G6039f3831A4745O3857i7114G1401g887n1257G0031i4997G2794k7001
489D5793a34738A37637c0893n7049A17297a09834A1393Q2705e4788D7338f1323
501G453L9654a21558A03920E996f9505A46147i5927c7161H1108a07992E1318D377
514b7815A09966g0733A1375J1954i6548D8688b9140B3259M5037f9603G4951c8362
527e8547A01329a19517B3896O7973h3096I1045f3993R606A39817a27155A0571
539H2699a10242I7406A0604h0356D2575c4016C9694b8748j19A19941h1604a47
552E9399a13906F5599A2878d5300G0906d5996D9474d240q9904I1256e7751b5635
565I2925f6537F4859d058o0188H1085a06767B9486N2797a33827A16035B4959a13641
578A06841f2871K8304G0703f5954E7016A5279d0246C5055e0381C1220f453k7964
590c4417E9098e7365F1148k2750a20958I1768b8785l4775A03667i4892D4897L8154
602H3051a06480H3549c9717l3534I6016i1565C3067N5509f9100E5337b9897o734
614c6631C2374g5572E7303E051b4038A11724g5192a0628D6033a04711D0150D732
627g322G1048e2561E1102a4908o7431H7312g1925A150R8800i5851F6270A2751
640h1401G7172h8904A7678P2763a09716H2511G298h5970A00954g1757c2005F7533
653d3397E2768e985j2147B8464f5614D6089b8128m569A10530g7307B7797L3525
665F1322a33173F7606i836n5047A05015e9014B7222J2365h7477G6595f5193L0998
677c4195A10594i9069D8739j520i1077H8819e0613R448F7123f4733G1259a20p1923
690g2043H7060f0755f078D6945g1069E8441h809K15D2767g2071F7659b9083l9594
703f8677A19688i0737A7625Q1608a30635I2336a036j16822A08831f5479G220Q1940
715H9160a00800G3664f439o4601G6705g8185A7896L5338f0591F6227b2393d879
728B0183h2718H3777c2770j2269A08810i4225C8582K1985a26720H3881a8447k2277
740d0724H4721i1260E9500A9135i5204A15779g7771b4830A13555a20202E8916
752C3691i1899H6948e5017d582E8468g8707G3949a8866k4580G7530h3372B3636
765B2900d9791H9554f2343A4534L6686a16901H3811c6930j8065A49860a09100
777A8565N9728a42284I7301a1225p5310A17115f4675A8587K1306h0437F8935f6313
790e722H9910a04252G2458B5103h3328H0405e9994a2199B7502d7432A03280f5664
803a9039A05968a31948D6513j1497a04988A04778c7153C7O5886a07098I2542c4255
816i7501A38974i6450H721J09612a16912E9485c696o8426G7967f8749B2626J6820
828C9446e0637H2585e6595a8658D8432g9825G5790b8315j9655A12705i3642B9901
841D6827a12645I5907d8819J2356A21140a12307E5927j6582a27667A14311d6769
853f2034A05844f3778C6627F630e3755G6827h3326A7720L6586i6996A00066A625
866f9756F7977e4758A1759f653k5604A05364g8337B4787N0552a38460G3000B8
879h8766A10056e6024B9150J9507a15383I6853d5871k8814A32592h4736A2197
891H4239h8805D2789b9860l6E5241f1429F0951A0186d4237G3282g4641D728J8468
904B3196g8891I8118b1443K008H7308a09167B9750m496i2833I1547d0924I058
917I1717a17687F0158H489a10273A03220d2364J9459H6898e5561D0015b0642k9067
929d9709F1237h0085D3742J4675h8501F8144a0333l0678D1149d9158C9096a0842
942a4425H0305a02920C2489K9095a17120H7057f841o2456A03534f4366A3423J9363
954C2786i2119I2302c3336j1604A07038h8189I412M2614g7313D9145a7963c486
967E0905e7940D0910a8490j9186F5701g0065B6405J5037f0457G9862e2711J4674
979c8037H2537h1785C4832p236e3991H6060f3042e712E7794a14252H3149A7173
992h6856A21375d6286o88F2089f5297C5241f092j9156G6664e9137B3281K112g9350
1006E8883a8585K878D0077d4843F1938b8914q272H5270i5856B7078L5330a04661
1019I8193d998o2930I1412h1188A5379L5540h9136H2742a9113j4272G9091h8946
1032C3641K185h0393G2775b2302a0792D7197f7765D0856a5073r309F5366f8465
1045D8921B3385i2854H9409d4511J0550G7989g5768F2123I063g6481H8837g7687
1058A3282O7385a27157H3405B4006h9194I9658f1601a7511E9422g2569F0079a9101
1071b7254G6660g1537C6621A4092g6955G1990c6710H966M0083g4679F8599c4842
1084c5249I1539a14810D8534J6061a11624A03902d0046k3699A12610i7411B1499
1096E0590g3270H6824e0374a9381F8584i6593F9952H506g5534I7550f1786g380
1109E9832f6052E0327c1899h14F3702a06001F7160A0646h3474A18464f6173b4041
1122G6475h8647F8557b7175k3012A24593a05928B9834M7618a37871I3730c658
1134h2626A00117e9532B1758J3381f8475G9105e4577b2517E8459g5884G2037d222
1147d6123H9376h9599B0242J2623i8756A02993b8640K184I2307i9988E7451g84
1160a07029A26276f3452a3851A12464a08862F0628I950i7658H8485e6318A7016
1172E9630i1712H7645b5785m1174H4286f9147B5208R135e1430F2749e4542B5330
1185C2326a08654A10430b8454m6552A36774h3808a065E8756i3967G9224d0335
1197b3991I9069a18060F8041j8575a38249A01336a5262l5986G9897e6390C6174
1209d85m0622G1351h7679A6515M4353g3422F6164b6791a1463E6933i9455F8555
1222B692h7865A27463e5635b6524G5617i9290E9573d736m6939A07276i5524B1332
1235H8153a24644E7472G662e6246G2782e4878C3462A5742f7922I9626e7353J4506
1247d2847H3651f4907B7785q622a9610C8717g4315E2453E333i8823A25360d6106
1260d8747A26018i5063E892L0039g4405H0923e4578h000I3049i8965E4964A6444
1273i5036I5153b7482J762D7902e1544D6583b6807j3F7181g1103C7238n551g1779
1287F1470d4201g953E8009g0238G1162a5491m7825I6389g7914h47F2946g8506
1300G7351a9921k1046I7654a01012A2469M8502a02878G1037A2277d5699E5904
1312d1080B5925a4798m1591H4819e0290d259G0538f8058B5068f903j6242C5747
1325f5839G0496A3405h2358A07617e7720L608H8735h2528C2723L339d9528G9622
1338f6825a2552F5666a05939F2691k9507g2991G7505b9853a1701C1318g0269D4026
1351g697o930E8668f0257C1488A3837e1846E6002f1406A2968M7064h5915F6424
1364d327n2690G9268f9185A5962K5273h7357I2901b8367k8649A02114i0214A4113
1377G2903h8932E1379a946k7526D6940f1314C1715I187d2362G4463e0951f137
1390D2444e8095D5893c1481a3114F8790h1306E8930A6271i8969I8821d8533J0255
1402c8278I6137h4787C3379m289f2978G6612f2428e001F9350i1840F3261C684
1415f8821H8816d9000b382C8238f8667E8818a4025q630E4594f7215C8528D934
1428d9305G2407f2926B6030K7828a04682G5203a2037m7261I4506g2537B4208J8304
1440D2512i1136I3052d8336l380A13962i2033A7291M4937h1297E2450b5927J0744
1452a5183D1308f5224G2842a5100m8134H9225f7017d808D6159e5564F7419c2004
1465a0667E5140a02927F3462H436h4110A14348e1310h496G9030a09120E4412i379
1478g6218A08884e8367I567N8539h7408F6538c2253l6741H2256f4241C9445J3130
1490E2575g3481E8713b9537P266A7788g1752H1588g870k0185I2822i6123B3844
1503C7837a09365H8534b4209K32I8906i9145D4446A7479a10483A11776d1842J1135
1515c0707A03625h6736C1791j5481g4930E8691c9577B5977J4368g4895G2562c3385
1528c4324G4013i2490C5299L692e4450G2572e8441E710M5277i9054H0174a9501
1541e6724A20763i0754A3218N0718a13501G8324a6655l6999A03272g4803A7562
1553C8650g8307G1264d3024a5772G6840g3204D1996C28e7100F4547e0069A8021
1566A7097d7898A03412f7626b8341I0791a19739D8807k715i0633I1154c0319a1414
1579E6906i6968F7870h384o4852A19940f7395a5147H2390g3111C9069a6775k0036
1591c6811E9173f2804D9960B2699g0792G8779d8433b3652E5041f6011E3428a2390
1604c2669H6942g9865A9190J7077h7675I2796b7285l215H2838a03838D4675n172
1616C9503a07502I8941a6217k5205H0367f7021A1092B659d0738G1871e1452A7257
1629E2721g3216E2603b0420l0572E2312c1685D5904a4319l1596I6830g9287a4531
1642F9639a01376G1784C4696g6019G0557d4201F082K2305h9617H4162a1540l2634
1654d4174A07520g5528a4060D6620g9657D4107F422a925D9007e6360C9381a1996
1667g1050E8044c5408A5755L6168d0509E6672c8953O242E0648i7308E1394L951
1679E5345g1654H5039c4708L95F4340i7548C9353o329g5719A00224b3604k4214
1691d7818F7500e0810f44k510m381E4442f0338C4995L412g9886E4642a7502k0127
1704c7629E6153b9044C3440b0371j0591H8180h6901a1192H0564h3210F0227B8310
1717f6171E0738e0830A2868J1595g4142I4802a1608m3589I1751f6759a3743D5442
1730e9046D4674e065M17D5184e6688B8394e958l9697E9641c4631B2374L971f5954
1744F6484c1899j900F9912g3133D2953p345g5987G7695d1939R700G1088h3859
1757E0733r816g6725G3915c2416m412E0392e8608B7117I661d605F4413g0937A6378
1771B4291g9312F0478a7350p464G5851c1642B4516c3120j2293H2593g3171A4679
1784G1944i1920G4204G633g8820F6386e3444B2567J7486g6247H4655b9417k7243
1796e6660H9111g7856H085N2897e2499D2697b8970J4022B9353e6809E7921d066
1809c4270G0801e8408B2444r282h5683G9550c5225a6444I4289h5416D1483j7588
1821B3895i4241F8486d6587B196Q1903i1901F0070A9163h4271F8182e1547e757
1834F5055e0364E1000a9428m443E3886i5367C4229R167e6067G3941c5046a2287
1847D0553g6865D7373b1105P45A03786h7164B7534K4226a08601G7864c4117k0908
1859e5025A03975f0671C9591n978i0798G3084d6013J3086G5384g6222D7410j8083
1871B9327e2397F2559d8227e788A5208e5572G4216c7365e204H0927i3935D4671
1884G376h8842A00324d1715a3629G1632h2570F2129g639o3931H9018f6171B1030
1897F4840i7293G3151a4312m8051G5337f4295B9419J5102e9047E8201d6660h017
1910E1194h7198E5722A5476c4760G3525f8494A0354J7485g3901F8657d7386d040
1923A00180i7391D4358A1650i9796A02327d5974J2664H9926g4109D9940A3410
1935h1803F2175d5031A2595L9121f7652F3061a9254k8370E6035f0636B5473n609
1947A9864b9242G0198f8835F224L9074i7411H1442c150p0332A06260d1301f961
1960B2358h0780G6073b9602j349I3193h1090D0715J582a07459F6127g074k0742
1972b7816E0787f1024D2196A1862e1388E4088d5465A7740J9939f0893E1144b6729
1985a4512E1477h2758E1177k0989f1367G4578f2693i342F8237i5160E3372A2815
1998e4456A04898e9020b7807F5232g6151B4564A848b3514F7456d2387B4658A1971
2011f7018E6327c9222J5923F8398d5364B3319B423b0177D7922g7554B1078J6340
2023C7418g5210H3156a9199l4163H7714f0158g946B0097d3162G9323d7190a8937
2036G8066h4212C5631q651i4567F2511B584a5933D0305d4618C1197a5408
##PAGE= T1=0.000256
##FIRST=     0,             0,               0,               0
##DATA TABLE= (T2++(I..I)), PROFILE
0@@@@@@@@D@DdDhHhA2a3B0b4C0c5D0d9E7g0H0i4A07a23A43a63A87b14B41b74C07
37c47C88d33D85e40F00f66G38h16I02i94A098a210A330a467A616a781A963b166
56B394b651B945c281C670d120D648e262E953f625F793c611l6828l77829E22991
71C63066f63673D05926j30899e96729A00082J7908c44562B73865K2639c55190
82A8308L64970c19722O9662A60156e3325A74889D2185a41897C11435a37722j40437
93b78159A73635a27584A01963J03452b23507A14853l7866a40891A0200a21116
104I4245J3158a67539E9388j5311r130L56b33352A3503J41507c4967J4385A3049
117H0421f8062J4201I6191a29000A04967K6063b61800A11717Q95a24593I1589
129a43023a7185A59040a50751H0618j2643a06894H8339i6379d4664H4628f6334
141G3699g71k2936I3757f9249f893j2350j1859G1768h9750A04415r172a46920
154A18639i6965p1568B21398g8279J6852A88200f3372L0671a5948l6420B9564
166a1572E4819b9918A1615J08743a21368a530k0516q3104B39701i4111j3831C22982
179a92017M9760A78248a97914F2376J30858a60365B5399P0816h2980K0992B1090
191d610m509A25274h5233J7937B37939a62831M0351B08017a55349C4595J05817
202A40412a60962A37170e269j65899A32788d9893c941A00012a21932C6950K1605
213E8555e0301J5253n517A22413D22i3637F7457c4513E1815A9711a73338G9223
226F9534b3384E2877f6323B8497o516g0216A2640f8787A11070m6107a87348A49240
239B5892a56852A32169a01584c2029A62372a43670E7421M3759a24598E1352c2873
251f8197I4870F973d1155i275G9748i003r5257H8538d4504J2993A16503a49513
264F5586O4618a82398H2125g122j15218A81076f7982O665A34316g6518b807b00
277e0512E2851g852D3205d1592J2101A39252a03466c9553F3666a12501I8113B1953
290g6120A23325h5806b1744G1960a27011G9673k9924h5699D6872i411B7820b1033
303c6998H6228i9883A7089O1759a25908A14715A0211a17605A06634g4819B0420
315G0163a53369A19400B1190a28794A12444d9656a3020H1516h5163B3489p679
326A5810o634C546i2074H7519a2897l1376A13065a08699D5541L6639a81063G8326
339B5562f6667A13596g9172a333F5380f0993C8106h0149D4291M6523a64268A17543
352B6132a52951A68167g0079j1415A50018h9380F984L3217g4663E5665b2277A2281
365C3293d2122B2019f1454E6060B2565a25070A43021d9797k0270B07596a80683
377b1082A72771a94132H3031k1509a46175A47947b0382n9614E3825e3919D6787
389g670j070E0164f8983F8211c8678n2295A20859g0901B1864O4525a19638H3969
402b2052o1435I1516a00909F3742J1525a07791A28873f0450m2483A02469i5246
414C8084J8340d7604I8323h7499I42N7593a58175A03881B1345i9172A41094e0292
427b7173D9656h3328F5168b9818O319F8983h8846G8378A9837i2157G5163f6872
440C8570J2635a29030A22189c8171m4151A60969a28284B778J10314a36964G1701
452A3127e7095G6313g6330C8940A8199g3002I3685f3024A2303N3512a15985I2423
465b3362o3323A35676i0025c360A01624i4331B8743A53f101A9353h8936I9370
478a7185m9945A45193a13074f310A00735a42887G7134E898e9902A35296a20638
490A1641R4342a56011G1830B5158h5038A16604a6413k8738g754j278D2930g3625
503F2871j2654i6578A12276f4082k3224A22587i8377C6452L3116i3182A22986
515e7553k4882A07070a22153C0897N0995g1640I8210d3944j185F0619i5783E3271
528E127f1501A14909c5862a7555H605f9517I7408d7308L462A01104g3383D1703
541C1043i2629D8715c1325C0838o995i0648A37296d8022n5901A40278a14254A356
554A23602a19584F4868B2015g1690F4115h4900A8129M6238g8538G2933I247c1032
567B5018e6470C3039c3288e506I4855i8916E3734O795a32140H0408b1169m0952
579f2121A02853f8432C9837M840a01686F9371c8986J7807H1854h6470E2916B4595
592e6533H7133i3440a3940I0098i7916E5148B0845e0371I0351f3119a8398B7504
605g0263F4393a6048b561H1995f5740A6009a9743k9161F6859f9020E3675J1639
617F5314i4441A15127d9267o0090A24389i8969d524A16446g8403F6090c709o3371
629f7080E6891g9310B4138K0842e8748H4990b5354q142D9196f6684B5073a3938
642e676H9350h1915C0859P452a00906H7039c6885j6412A06215f0562C9727j7632
654B2095h9615G7306e9688a0246H1042i4118I0588A3949a02598A08306h1480c9838
667A09279g8250D7422j0347e7203D1405d5573E021F76c7580I0044e0039e25F3029
681i3497F2022a7189n0501A07279f5869C5659K0046a39737A00521i993p9811A23426
694g6856C367Q1220i2774E1433a5644k1149F0715g4191E5059B1381f4951I4550
707f1665a6021E7897a00501F0866A6240b9557G9579g8262B7651p421i1434H8756
720e1173a0831A07288a01542E5154A9746i1304H5205g5313A4954P3045a21577
732I4190H317i4071A18134h5479b3878I2808g7487D2535b941k1930D8615f8896
745E1734h237m9803A06053g6121D655O3790a03145G7651b1705k7210A07933a01362
758D1836R977a25175A09414c9711k4782A22203h4968C8128l3i5870H5272e8355
771b1013G9624g8412H2466a432q1005H9277g5232G084M9757h3091G8161a1780
784b4705D9464h5518F0613b3977k4337A39743a07809A0535R0839a50080G8333
796F764i5922A16803e3948B7874J8174a19986A04397c7491l9953A22074g7392
808A5505M9439f2170D1430d8010A1854J2158i0815A06465b2818k3196A20903a03028
821H963L0451i8145I9455d1285J8540A07406a02745F0772G387a13776A17669e8960
834a4065H8886a10413H1387I895i4227I9522f7167c563F1596g4489G7444b7102
847c6927F8301i3885D9048B2690g6607I3582c4493a471B7665h4441I1477e3499
860d1513A30306a19545E1849K9768a58912H9200b317p1451H9012e6083E3048B1391
873i0882I2470g1208L3197I6186g9110D3791r057c9224D2086g6295C0428j3320
885A7108h2395A12909c5597K606I2941i5912B2322F102f0335A03093f3063A5716
898G7989a22150G1287a2137q0152A11846f3817A9778O5364a04357E9264b1780
910g5602H7650e2902A5125L2138c9143E4769f3104a4001D8276h4236F7654A2941
923d2391H0233e8229A4175C618h4868I7096e1703a2029A26578a26708C0746L5648
935F6394a21941G6407a0947k6587G6859e9626C6288h679n7243I7487e9943a6775
948G4547g2908D1330A1151d1639C6496e1595D5518G891f0931H9749f0786b1931
961G3542h5202E0198I654d8857I0656g9143B152N5143a02586H3748d965o2907
973f7872A12366f9109e485E0626a02776G1568H801e5968G1295c4964G302A807
986d4252D9434e2797B8404K5740h3021G2571a4609o0017F7549e1014B7277j436
998B5841f0436I8502e6934J7193I2552a12607D1301J8341i5651G9089b2322l334
1010b5656E7907h5632D8457E656f6225I4150d9359e896F4503h3629C3217e96l0052
1023c0648E4468e0495C9049I194e2206G0582g0263E168O4983i7630G0187E554
1036f8461I2463h1096C611O2885i4074H4484a2507m5245A01856i6630A0783O2219
1048G3002i9615F7358G098c7363E6861f2484B2775E224c1223G2956g4163B0031
1061E9262i1819F3265b2601k2998H1085g1615D3765B0748h3209A09044f3260L0197
1073c3063I5203a19588E6937j0510h9340I4609e4184b6197F8745h6561F0543f587
1086e1653A05448g3936C9M6320h4736G1069a9085j3708F7684e2829D5231a7486
1099d8577H7711h7637C5681K6363a23529A03025a9884o1431A24588h3266G291
1111E5994h9897I1876d9446N198A12630a01331C7943R666a06698G8957a6600j0112
1123b6712D0834e4115G1568c1136o197H7236a02166C3988J6313i6510H9548b9311
1136a8585F8868a01778F8522e075q8358A22907f9778F229Q4483a23930H0137f527
1149i2579A14317g1729A2354P0465i7087F0161a7427k6371E7640g8706F0162B6389
1162f1038H9294f2823h289D4732i4658G7544a3682r397I3020a11596E2321j7728
1174C4593a32396A17775c0971j9225A16646i4995B9960m07g7955H6202g2723E354
1187I0216a15449G6660B4055i7446G7205c6700e32B8595d4130G2042f0640B604
1200G8685a25004E9872k4716g7461H8432e1016E715M1354i7416H9937d1068j7825
1212e8893A38606i3972E706O1350a01638G4538c3401n191I9021i3097D5367P003
1224E2370a02886F3752b1865o92E0529d6566E6175c3446M597I0800i4445A4730
1237D5528f9593G7637d1699a993F6777a09408H7070C374a19622A35536d2003j107
1249d3110I8545g7282B6200c894l9207G9003g9345C6270K8516a06996G9971e316
1262g8667F6491c0199B0244D164b9830G5641f5847F080L9760i4623H0960A438
1275e7777G7663f4703C0450l600h8720A03174d1539k593A10245a00769A7734L6079
1287E3813h5967H1460b0151r212F0856h1527C8250A9125f2092F8551b3947C646
1300B2448e0504F1535d9748b3548G8503g7668D4297m538f8489E9600d5223d85
1313C7785i5738A00296C353h5987A18975f7588K8553G8878g4011C8392E818b1543
1326G2113g9806A8016K2245i7225F4389F573c2963E8030b9742B1768b6290r439
1338c5729F6618f9222C0900L1920h5490F3446a5598k9670F7710h2318C8311J0369
1350D8680g8662H8969d0843k210I0940h6347B1166J3506f7393H8347c5352L804
1362c1548G2086f9882B4124q744d1509E0049d0339B4220l719f6906G0146c6344
1375b4691H1003g4383B4251n118e2161F6934f1922H736N6087h9920G9187g241
1388h5597A03988e7833a3430F1377g3945F8578a0998l6101G7720h4316A6470L8714
1400E5184g9618F6044g947l0168D9189d0513B7104a7872q754G1580f9971B9874
1413C5524h7933H9234b6611j9703H5741h6576D0952K665i6073H7165d2386L314
1425c9072I0353h5561C9457j2106g0190H4723e8574b3157G5231g5236D0983A2480
1438d2588E1809e3850B8908H615f7835I2153d1668J6968G6685g9401C4890A838
1451d7168H0853g1559C4058J9934a28254I6671e437q2938A16224e8082G13N7999
1463E8712h7099E8410b9727l542H7747g3918C9799j826g0898E7581e1014a4588
1476D1248f0329G5971a1093k0277G1216h7175C3488A1142i7379A11172c3418J5756
1488a7662A03291a18449C4200n078i7044G9599d2411A3537P2318i6760E6623a0496
1501h0897I0503f4220F613O4153f2196E4372c4169L097E2931h0295F2310B0941
1514f2822H9292f4189a1098D6097h9197G1191a1148j4318I1449a07306C8383N994
1526D4377a16185A04990c6147j9277A23715h0910A1671K0750g8532G2761d0580
1538a2268F2749g0952F1888g508m9033G3775f8034A8655J6898f4707H1991d1934
1551b3085F4205h8619E9161C4f7124A13215g7260a1654G4637a11967F9041A2631
1564f7327H6673e8998B6316N894a10922H8018b4377k8868A06898f7729I683L3455
1576D3138e5712C7123d5703A4014J9664g1908H8738b4954k9783I1144g1902A2790
1589B1993g0759I2418d7964h390I1601a20096E3046j9682a07872I9420c1968K448
1601b9520G4199g7308D6666E109f7154F9966d3519A1144L1716f3355D9720c9663
1614a2018F7056h1548E1587B5196f7171F9120e3205a0796C9166f4151H6005b6632
1627d6129A04377i6859F982N1494a07821G6962A7339d0184E5389g2441D0324A8206
1640h7873H2501b4090L687H3202g0767C126J4663b9115B6389e0543D9523k2457
1652B7066f4541H1101e3411L272G6080f9749D1145k788e2129G1953f7143a5026
1665F0572a08379F3178k3763f2110I1783c9924J0059C5106g5366D0462e823j3664
1677a9487I2642d9871a15B3307f2036C8706c4696I57N8119e9195E8932B757g2525
1691F1952d0818d656B9084c6529G9453e0312K1595I6855a05794A6681M6346i7451
1704G4089A0114d7054D5210e1944C9094C105g5342I0795b0193j0030F3996e8195
1717b710G940i800B8555d4488E8914A2764g7607G5747d3936M371G2572f2958D2722
1731B2689e6626G3814f1385a5602F6053h6762E9377B6426f2920G0191e3807h163
1744E4339g6485D8127F399c6922F2285e0015E573J3621e1655E3712b8262E199
1757E5473g1494C8369e315m8217F4948d7548B4310J8130e4172G4118f0925J1563
1769d9362I7116i1920B9366L9676i0734H3536A135f6789C4367e2920D6203A8388
1782e4371G9776c9519a6891E3198g2908B2570A1200h818D3119e9207D3616D583
1795g6275H9882d5656K2364I2447g5162B7508B156f3687H1874e3836A3185N6328
1807F9513i7661F4103C17g1548G5422f4383A4176N1953f9972F4705a7167l3285
1819e0452E6207f7363A6163J1990b2535F7571e9776C244L9246h6212E4132a1852
1832b7441H9649f6703B5337p030h3791H5992f5390b5593A26369i1880C0781P644
1844C8425i8036G0010c3166O629F8242d8595E5629i768n0995G0063f4920E624
1857C9806f0467G5792a1082o444D2565h8161D6671bn7299A00661e8065A0292O3734
1870G4026i8724E8582a4566n3239H5511f2493C5876J3279h8722H9378c9002j9719
1882e8721H9826h1729C3052K1882g5020E8798b5496R215C7816f5226E2832f274
1895b1426F9634g8919C0877o419h3171H5240c8535a0696H5426i5943D3771D346
1908g6393A03938f7140g029A03109i2005D4497A191g8868H0044d8196A438M5233
1920D6671d9505G3040c3617r212E4989g2425D8249B2369f0190G5861d1415E30
1933C4028h9287F2540g826j6076H8020h6988C1006M042a06263H6356b1833j7005
1945c8838I3119f6526B9752G392h0956H4076d7365a0065H2679h8380D6029j1491
1957C4538g1807B7634c2224B8727p739d7187G1747d4483i938E8902a00821D6367
1970C1022e8965F9209e7346A1250N1497i7375F2150a29n5441I3802f9483c089
1983E4155g5069E7445a7243j4788H5273f1187C761J1583e7787F1944c2807f745
1996E3988d8653E3542a7947m1170F4713d8327G894K4184c7496G3586d3655a9449
2009E4800i8087E2061k5320h0096A03810b6197j7765F8547f1272B5855b475m7963
2021e0438H0844d0962G68N1311g6834D2209G765e3914C6242h474C6328a3612k6721
2034d0333F9616e7586b069E2666h7032E5914k5628d6140E5219e8176F845K6400
2046C3245h3043
##PAGE= T1=0.00032
##FIRST=     0,             0,               0,               0
##DATA TABLE= (T2++(R..R)), PROFILE
0@@@@@hA2a2Hb0B8d4D8f0G6i2A16a39A67b03B40b85C32c91D59e31F14g07H11i28
30A058a200A358a533A725a938B169b425B704c011C346c710D108d546E021e545
46F116f743G433h193I038i976A1023a2203A3540a5070A6840a8916B1388b4388
60B8116c2887C9222d8053F1203h2706A23482b25711A025297l62493c304864e2543
72A811588i70357B13327J849626d23826o36811B84839d28320o80654A23216P19053
82H42269m14455F0218L76839j47548g96233J52188C11862a27408f2298G15490
93B06252b34848G0377a52157k05338a11703A70517H1584i0061A25550n7387b05666
105e1320K0441J4084A80016o4455C7548d1524r7610e0341o9553d1576C89101j32888
117B56213a75967H9984J4481e57086a96371C83291c09204f2782G84067i5672l38576
128d34248C86848a60280n85343A08017L17126a65991A26101N38960a53360l78961
138e32321B59949a24548m88626C65929J18979b59111A87333K93883c84730n4186
148d38916A92061b30193j24250D77278j60889a54695A71230F5908c50697O4242
158b86455d358A47418c476I8342K72250A598b60511H0544a5084l56119D6381L21015
170C67396a40551c9947C93238a61297j31242A50662f6050O601G5801a01109A08272
182c0718j88657C04744I8457b84030B90668I9328e43911G4288K31099c83936G5077
194E45667a66050f9249B73757c26294P0805H7500a65216D5439K62503A37176E5515
206c1096p3815j03809j4841C5445J0314P140K44533A25235a10417D2902a1145
218c03002a46158A81883a1223k0294C00853E3670a56193A04861d2855j77974D0747
230F4462a51372b2086A63632b0815B5236J71883i4066M3792I9395b95825a23658
242A83542a17994F7986K54837E1724A7698n505a88317m7927P6137B1795Q9832
253A11627n23J65323m2130a46190m5972b1229k93985K5207B68779A11995A7627
265E01258I3430c10501E2666b16318k26791F1662J26062G3739J68108L7883i597
277b13163J04271n1915j15289c042B43524q2942G4721J29728I0035c48938J52532
288a96406F6778b47823a6770C95623D6428b5996B16313c8172k24340g9135d45
300a20608A9833J75531I1419j5063B9652h5767L5044j08432O6473A15262d0106
312B8951J84083A6138f9471H144P44a29866n4260A32008m5604a53949B22968O84
324B23652b34162E441J63463c15171R9797B90417e3222j48644D47046A72432c29785
336A72523A8162d89593e99A90989a35504A19952K62972B2247a73098E6335a37275
348c32287C1726L2147A7969K53288A25248B7416J6601b23779O2910e4416j12480
359a66896E8748J61764H7799K0455M2192d0294j61487O1480R869J7041C6743J02310
371A39053J15348j20700b0853A45020b08672k14639A15893a06044j54965D75952
382B75436a49822B91605G5288e01726a69481F4249b84772C128N20943A21067f1765
394B80664a20712l38997g3260B365a62462A15676K90824A05298i7291A70036a09683
406d17500E264N3458a14387A56513O7042C3534d8631A0242a5468j60142d4521
418F5571f1314B1966M7486j9097L904d9120F1843k7312a96663a4782F5228a42806
431f61A99947C3912g1972A54532E0002b81668b3094I4720b01559B397K45305F0386
444f8093G3970L0425b62020R0436B39616a55147k7675D35715G2873b74813B41391
456A11814d36663e5477B91229b47101a19313D96030b6508k58107C10432a4260
467d23142H7508Q6415a91885B2521K87173b1866j50281A28809c7151k00773C5443
479H8932g317B9390Q0336k2882a55528f2995I4699a72234d6263A85939a8902A0444
492H1229b7989j0666l1477G270M1243h6458A3873J10918g4626j1770A84352D5793
505b05824A36940m0168c42610D5858J62579b26172E8583K76613f2763r4896A11580
517c2274l38945a3173C03327a21573D7716M04522a02281k06800A05240a16820
528c82877A01235K50366d7882E2554L24172a26758k36600D8805i4421j81781A31306
540B99675C3989R270J78289i7307k19074b1625j9888r4701I6309Q0089m4119A5945
553b073G8336b05370R171A31092i3062k5220B49738A22445g6948I3610J4965a53918
566a66701C5742g9115o1546A20968N8466D2165M787J00364b9169k77484e9173
578B9994b58364H6454K80223A4972L0009J60245a32181k04289g9138D772a88917
590A23090K89162B1607C646J86946b17831j20405d6683l59k0102A93590J37954
601C31544G4027b9423F6035b28346j20827a3004C8640b295B35661N6884B58a00972
614f755k32560k1347A07486E2823q908K31917H4239e5825P426j21017O0888e1085
627D512J43869n1100m1492j2846e6377k7885q196b7843B2845a0103H6670K483
639H9153c8093i320C7287d4665o3268D2803J9262a43031E1373J08006a42878B1827
652A89961a13900K9651A06559f3280j19632F9837P8031a15067H6152J72355a84478
664a08983A31335b40031R8740B20952C3979a340B22389F3809a91990g1459c5103
676b05747A407J91330E3089N0937L9154d2045j10561K7038e8806m5622A8042K14665
688B32707E0628p70J11490a54967J54A4004a53246e1796A50008p2599k6620N0724
700A01513C2174a32770N5954h3j36483B666J53600f168C7271P0840d3746l6717
712h0463d182q836p7965A0099P9327g0593B9925R5341f4209A1866M5013g7688
725d1557J7817j3388J3144C3352Q1383a0650D0152P3147a56747P7615E3690a69190
738a3984A72582c472C8462J23833c4501j33543A1309d2195j56459A02448N8055
749A60503f9691A29867J1147a42046M9668A0313h9700l9553A08362N9467i3633
761I8843Q7148b32881g9954A33657a85249h5070A97438B6236i7830A24093k806
772A21287a84262a7529A57698b01346i9085A94669g9200n042B06368G2585a26393
784E3286J9633b18731g8675A23402i3938C3323J70267H939P516h644r6619L1085
796g4178m7459a3A12523D7906P4221k6584a6292p9870o4954c8106j7113j7735
808g2954B16480n0581d5813I4164m0292b60207P3296A07952g1024l3783C66046
820A62324b10086A46599B8897c91585g5622A67993g9348a6640C52140A15081b64918
832I9890D9027d35577g06B58278a52857E0702K95003h825j93043F6033a0448l13341
844c23789D811K37315a08702C6745K61266e4229j27623F7633a6364k16723A2192
856A88969h5833B1128J99724g2280o354E3572g4149K037K6484C3519L6837f0379
869H9948N7629h1202c1310D3557i2505o3741a1658A09593c5793D9302K20279f449
882a59103D5162h2376j93014b0424B25528b336A8235L34841a2767l02014E6925
894f5538k69530F3879K33034A8677q887K90557b0913l93825B6814J6067c59862
906A49021K48840i6967A7930K35924a64859j66614F1577j6366b20089A51737J62922
917C14659a06780b5964A68627a56699o7706H1997k7695a39751A08427J06570a38555
929b8948A48250a50124O9778I9795d9991b2991C5109o885l142b5927D1892j5757
941B6135g1491a8766g742j0710m471A4240R8691h484l2481A04003e1281j01482
953a52763C9667k010a04768C9923J64292e6808m9062A78344h0200j63290A45002
965F4867a57473A03746P8054i9685j6685A48651c3920k21034A71611k5439b50581
977A07824J01224b26038d9892A93995i8838l2773A68137C5023a86749H5531K1253
988A06784a57801C4661J11264g0525J3410D9719b6821q5750B6290P2259d5550
1000F3028M5647a04944b5182h069j18447B1259K1477A2388R4748D6192a3731j7148
1012c0879k0352j9846j7204E1149K0075g405A35631F5306a16856a2644j5909j18875
1024a47428b3017A18938B3170E652J62056b518j56274D8121e9369j11183I0976
1036G4340b6083H7243M295b7860p1071A4036a7718j41009G1493K6103i5485A16046
1049A10742a13374A7672K5199a33508O2462G1218a8539j7821A61190E7217h5904
1061H2986c1389j46966H845R014f1338E5753R9985C2910f2116I3913d7798j92803
1073b40601E8695A8957a52245A78148n324f3253E9228n114a56202o683B5692f393
1086h2216A97091k4358i5613F9212k9256b38222a06185F1125d7231h578B15773
1098A05784h6477G5556b9080k05865h258G977f2910A13297p334l4920l5190d3646
1111b8652r2137J6986G239a4619I3856J8197D8013N0486f0378o6637b0079j06631
1123a26710L2927A18593o241A2579J02910K0441a73063K4232G1580a85256O1689
1134a23567B60560H0921d4562A85878H8712b37869Q3304A00806a57964R365C53226
1146A03456a49283B40371B5642c31662c0500G2501a51778a8756B77243G7492a33560
1158A36314B5364b85174a7165A07576a07522F54K14456B8855a46264A01206D6587
1170b42380C6930R0937a42536A7265J13789b2774j6150C9929K2243a00997L7613
1181f3384A09199h6879L472A39253B0634d3311E7004P231d4079p8949C9230A8023
1194a48408F5607J02088e1127K0553A46184b3796k22774D9243P5284b37965E4303
1206C17998a27817L2452B18970g1602k22330F5277J20199b16893c194D10746a29313
1218b43313B94049f6390l04030A57030M0367b07531A7301L13272a00803j58555
1228b59358B20842A8768c33832A14804J18848a84131e2585B81299d5236k23021
1238b68257A80898q6357c08673H9419J27400a86465b8241A84889c2865j04225
1248a37090F1965N5654a51706f6207A80788h2319l9498A59593E4522i8872B7272
1260A07294h8944p6031A02372C9836a61050A12746Q6321i7797K8765A37734g4768
1272b57371A10974K3722b07261A20074J55180a79096Q8981A69890a06025j26477
1282b32502A05543O3278a80579B3239L00665a60846k3759B69754i1405k12468
1292c03873A77155n1168b25823F8637K33254a27678k5277B35565g4823k30188
1302c05011A17266n904a74622E8791K21156c2440j20591A60253c7595k92700D8815
1314A16429a26053A05362J30071B5796h2960b0101j4177j89888i8993A64563B9266
1326D0118J80538F4149a24772J8189N2019p6473J8696A50885K1616A2189R2000
1337A04189l874a45693o2791c577o635j40447A50186J11575h3499B4251J24559
1348A48810a85872k342E1621e956r5479A01344J32459f1487l470A81520a38842
1360b36126A23325A551a35354A39502K4746f7521a6046A11513a11804n4996G8175
1372a5744p7319A22264q909a7665D740M1376f7933p9303A2686E894g0431A26417
1385A06971g331E8899c3357n3849J7985k1183B0963K1961N347P6498D8417a0170
1398e2713m9352M4002k0745D588J26794C9846K0685N2225e9392p5859b8523j3682
1410d2205r5618F7424J26186d3674F8760J11320a64182L2085D7707a29168L5083
1421i4085A23969N024a678D8123R4864a27714m9575H6250i3560m8885A70559o7237
1433A03322c6993I3304j395a04372j8176A9978g3786l1371A15153k4527A8481
1445I1251D3315d7363n7455L0669K9838k9463F2463M9030m9262M4420a2531m0156
1457e2687J4346j54478d0082H7827d6968A13728P4437b4983k5077C280h3593q4428
1469a68021E333J17502d5513E9121J30547g0321l6378E1965e1243q8450D7864
1481A32670g5107A1274J49212a21967L5846A29619g2042J5383I9120c702n0285
1492e3987a3608C1756a8680k599A16861F076e6214E9499h4299k1052C5777f257
1505C1465P3897m5826c559l1235j5338p5459e0207F5096b310I3803M8782c5895
1518b8168m12q5926L7302A7842O0583A0471O5763N9605a20081N7960F9670a82077
1531d7601A58960d1034H600J48966g898j12003A3474Q805a53192H0J59068f8556
1544g087A58749e4122n3938E7697A3091a30120H337J32477h8441c2540A79959
1556f4165k0460A03474e0783m7385A5823K1981c721o937A15304C9350i3056C0045
1569c4212q4051A537J1112L9035K5902C4747L5023b6707r4496d8827J3290l6223
1581g1760B0055J53761F7234c8919A35748c0861k24698c953A3272a35027G4536
1593B28323F7858f0486I3459a805l30984d4768A49137a83232F7034K92381b7279
1605a02913A41191h4440k35834A220J39335a40002G3048K53025d3934o4709A25318
1617h5635j68265a555A07655i9427B7498K45064h474p9212A33434g7492j24385
1628b01877a7639A556c8576A7986J54184l9749e8032D2823A1957b20705J06771
1639a13934A0465b0699D6292J15003J4809D191e9401d920j74824m0706B5459O7788
1651I3247B2459J27735J17016c2359j61716B7810a68545j33111A41062L9124b8626
1663A85103M3397a25818j06884A7261h0414j94202A73902J24826a19672I5191
1674B48642b43012l015A27321d7282j62794B07299N7692a74201D087K14949b21952
1686b12471A81728E073a70110A52617N4646a69658f4047B02822a32821m7597A72412
1698B1745a25895G4273L1545e4746l1832A01222D0145a73156D6188P4557a43288
1710c2873A43031i580o9215G4592J6224a28572M7456A05409f5619m5285A48115
1722A30946i3656a698A50571a46314p7053A59426G764a76787B27740l9704a58304
1734B924J03126a86443k3452A48489o0716a54390B03573L0181b29504d1638A35606
1746b36612Q2653B01654D2754a02770A96058l8739b20947d1781A21325b05557
1757a05138B00510B0060h8891A45409l7230a79321c3217A41512a54419O2146A74759
1769e3223l0869A19703C8997c9934A2712N4232b4522j17590A3166O507a10661
1781E7333R2676B7751A484L9943b5625j43580h2317E7758c5883B5576J61513I1187
1794f1270K9324A2694a74399K0014A56267B7874f8712B33792I4895a66891C130
1806D1706a64709M1632A45249E1679a29005A78412k7534b04163B5206J00177a95091
1818h7394A37174c9939p4261A48532k4271a17032F0394N7010a69546P1964D8030
1830h0993K0544A35198R889b7490D6612M6602b01986N7954C8910a07675B5536
1842A94919G7435o356B7251h6399m9126k762c1580B2666N1981R2362p1138C1469
1855c5548r9102K4039J6809b2569I4298J4730P171n3462a2425p1090o8986e3751
1868c2652N974A70654o5757I389P5924f7002q8757f1863J9210a2928D6097J09489
1880A55586o6316e7989E6852d7251j70480A7500K0293h6288A12855M8775c4441
1892b4325G7534i5036p5831G3591G553a03868A39797m0138f2753D3349O025g9288
1905a10626A6936a600j16386A08068L0977g6031A09899j4769a75100e7545e145
1917a32417c7037A26713j9679C1953R0610D7047a79559Q5791L7953r5663B3127
1929A63269n1054k3581Q494a2893j86098P3274e1145p3688H1404J19852H3909
1941A02881C1635h7043m0105l1345c7791A1012J8154J36744n6937B2592A1091
1953g3221j6438k7789N8545G5595E133L5157J34975C0528h2242A7789d795j75330
1965a80125f6859A24213g6067a9748B59552G862a11721A21814b9862j94174d2139
1977I8319f0343K5998B62067F1842a68442A26704b492k95795A0196J19466i5554
1989B9668K10673A7726a55794G3578f907k46066C1803J22391h6509C4629J58950
2000A93579b7102j23383D3866A5747a79365D8150J09183h3974A9957R6050h2494
2012g7530B3454l25c9490a5378A19747h054r4793F9020a152j03874C6642L5097
2024G1739a1282j3785F2107A5573a32389D134Q7887g4572b7228A43765B2871a37800
2037C8910N1203a95140b7394B26705i2944J4429B24417c7988j77940F1508
##PAGE= T1=0.00032
##FIRST=     0,             0,               0,               0
##DATA TABLE= (T2++(I..I)), PROFILE
0@@@@@DMa6A2a6B0b8D3d8E8g2I2a16A41a71B07b49B96c48D08d81E58f47G46h57
30I82a120A276a447A636a845B074b327B605b908C239c604D001d437D912e430E998
47f619G300h048H872i784A0793a1916A3181a4603A6221a8083B0244b2797B5860
61b9609C4319d0426D8678f0417G8297a08038B99260b300598d15452B971140c39745
73e78050A623767d45303j428459B36874l4791f99710D89275P64507B67714b67181
84f4944o480o81699J65950E33964j33324a24189E16267A82202e90663a61519a6538
96c19731C7018K88259A06969h8960E8520k2631a65192c9573G7960k580Q1982D6881
109d4392p0007l9646C5944A5026J4923L16530A30828c17342a35985B6049c61760
121a77395D88314E0013a98061E80858A9521g25417A73975l9899f34634A91821
132G32157i1518o071D64962b36174m60112A80441k4794d12156C36706K71129b56018
144a69291B96756c38693k46419B48319p1615b77709D53616p353c84045g6082G2711
156c95764a50435B07514K4596j01266A1551J59435b1299l85485c4355A45949b67442
168D4690M25862a05048j04182C07269a44143k42764A82864E0835h4162A22009
179g2557F3842M308b07910B38203o6415c46615A26070K6220d60972A8654M13423
190D32077a87281f7295D80654a12423k52265A59771a66141j63559B22585j07251
200A15334I350K92597I2777a85986M2776K0886m6279e5897A92155k2113p3579
211I6463R2496B510b10086a01790c9481j22704P1858B59314q7550a13791A81828
223H5541c27308H069M6803b52152F9740J01986a26842B1889J71566a1593j4668
234b6261I8403a10030k3226E6822a58428P7486B65547E0697A5025K15580a0424
246a80734N3597k4552j93a5641B24424r545H1821P2482A3967b99039L2174d3025
259g2277o292C37755n067e9023A83608D4272e18961a39400C6935b88486A80714
271D59866E8164R452O7633b28801j13275i2585M0379q600A75777J21607j21088
282A76296c9032k0816a1311l43391J03082B66726a2324o623D63615C2774b29923
294A11116a15221j77390a3517H4657C3395M0860R3663p5644f7567k4204m653L489
306i2935J7474A8077J34652E2819B2385R7708a6827j16161N6582A6150d9446r3495
318a42941A78019K1706a65891A26388P0211c02897a04033A54543b07836N3371
328a54465C03839A30770a88264B40354k0843d32163i0906A75599c78238c1888
339D47316b8634a1594C35206i7219k65505i61n5055j75342A65194O4443D8031
351A99409A8002a58126f6933j78452J22069A02016a6120A65969R1500B0236b662
363c2837j21530n0011P0335C9322M0596L5771J05987m7222b4969j37349f7113
375a89875j36756A54879M6729a01277C68444m0243c03259f5645C9265d69614b12905
387C15246B2613D988N31511A16226c76632G3083a21990l80035E5761J82968c245
399A92678J19778A4427b57022g7510K4110k84083A2047K98881g735G2925J71365
410B44290g0481j21676a4564k0664j06403A9508R7327c812E1390O310A6734J9205
422C5939a07764h552E5273b06471d092A57302i4909C8220J52676A819i2717G249
435B5303b13517i9296B12365d2123j4332B88030E9795b04714G785M9818b30915
447a34655B66577A6965a56768C26141A30290c47750C3429J29661c42825a40510
458D04163c5348k02634D47693G5127d85252A99195r0194d53430A12687J94399
468C07086a46120D994K35125c6170j96218A2289M5096a76166A4433J98875A4464
480d3059H6276A7922a91373g0508A16971h2033a9884A96571E335d1109A9453d8769
493c5494l7714B7838O9535h5557A9489J07673g9780J4388A19347C9364a69165
505A08J42705b18332f4733C21902i1474r150C23572f0617k64574G8965l1302b86968
518F0547L37839d0202l4054B84498a42491k73173C4591K8863a92150A26087L24868
529D50955G196a93794B19904a35775l68609I6119L7005a74553B33479J04974d1490
541h9229B5175a38388j60378b3272A59106B097R3589J28369E5546a19016L2727
552h6289h955j66725L7219A75563E5791e2392B03492p3149a24515O0565E2920
564a29791q7759A00579j4833a06068A85630K8564f2742c0129A064a20586j16996
575b37582g5514A77994b0379E0647L40311A8540b24004F4617a39943k37999B5811
587B12646c5903A60805K16191g2680j33900A9591b22299o3458F3720J08835o8411
598A04144N8052R0384b7187k59095e6339r3508j53894A68397R4804C9857J69827
609B09684n1524a74401m8744i9659k5833K0746A87016M1345D5233P2756B6111
621b03140N1086P2460c8183E1469P5276J7755D6288h555n5859n4659e2559j1481
633f4040B3395J02975h734F4657L0273a18151c7646C3898g4717L4321C3450L5415
645F8865d0721J8421A56106e3240n4075A71318e1824j43720A13369B9517a82510
657A04974J07858a15533a184A99517b05995J1660A45069a05303J9047B63928A07366
669e1480F3420A031b23314O9101H4200c8772I571K88296F4921g3425G2183a41517
682b28692c4068A8032J4152Q9121P2203D9464g7617b192j37507n3328C7332r867
694B7465E657J62323l6915c4326L463B494a74281N7608A08105e3121A1691K22738
706B34429b5696k4050H7278a17190K3603A8942a8388C36J8231O1174A6538d1891
719I1192a5727q4428D7167c6735n9408C5167J284a4184G0168M3995e2408K0364
731c2044E9283a67808P3409A05579g2488C1165J67444F237a8730D0779g1365r6871
743a68236d7085H1782g4807E8296K03533f6743J4042A38821a89543J1264A01186
755b3638l9007A67705q998h8666a3445A00093a95827N1593A47441c9230m3189
766h2419A89332q2423a36955A3274J31605a88545O2821B15772a30999j6877B70525
778a5710j04496A98791C0491a61996a4421C7741a23400M2067A68259E4660c6546
790A61507A4837a44325d2521k7804q673B266R2261L7010o4653k6345b8591o4107
802i2698l1580k6965E6186L0837a4817B27243q7172a63628b3821m347k02911a07571
815A55927l3749d3435B20157l1880c23077h8082A17693c28260g8889C60930B4391
827f5642B81975D0019c66788b4543A03059c00183A3310L58820b5594k5616B33523
839b5357k87766d5647A10029b17093e656C85154e0527m8666B64126a12220j65429
850b77649F6492A6842a33073E1214J59473H132g2120A35252c1393j61786B7598
862A3465h7700A7957Q1963l7623c1017D7427K9132i9312P784d297k8542n0003
874h2842A3888J89874C0240d7615B05840f7175k21907C1681b0811j48966A01906
886B65960G6342e9877A36368b2536l77921d6372A47307a95914H6950L37204F312
898a60232A50388h2846l59881B0767J96777a72149A38089K75884i7085q5412A05595
910a25469k07781F4638J87655a15848G0470K88918a60242n3786A59032a43793
921b23602A61044m0027g1214F9598R1261a03774l5505A05438e0107q6822A13754
933D8140f7980D5519J5613b3047p668C3116a6484m9290i84q967B3401M866a5523
947A13152b046j27250H7362c5261j38613I3809j4812f5922E5883P7077c8733j14255
959a52988F2294B2263b21895H7738J20244a42022G437K05688a22574o6827A47231
971B0672b26434A46428N2794b19800A6142J92323a80097O4818A78519e805j51772
982a57577A03016K1819a91998c021B03260a50055e1902B03331a02015q322H6616
994c2757k8299F0472K6448i04j0023D3212h0726j3208A9781b6657A6819P9453
1006I6272D7752B2780D406d8800m8508d0871D004d9877I9948L4745e4757F8790
1019C3859b01175b6428B0660i7512F5764P4605D4989i083C3392a2611j65289c8935
1032F4348a00326F8413J13700d0750g695H5265h7306n7465C3385r755a05140I6892
1045A37288h2596E4743K2345a32849c9817B4296g0417K5448G9458O637c6030G5899
1058I6918a67298b6384E0809a91848B1968J31484e2139F1456R0035d5288o4469
1069a09757A0203d8443j23907E4953P9297e1766A08515O2083i9924N14A0976a13865
1082a58263I9086M5196e9549A55260K2071b12310e5533D4405b36711d6992A61912
1094C6233J0677R1144E6623a39980N3957G75a65304b5949A63518A4255M9299P3414
1106A36968b0360o0762J4200n206j7152a3552G9457j9361N8010m4743c7958I412
1119a25307l1139B9013d1406F123J78961q0329C556f910B236a47039o5394I4347
1132C6092a06719B77127r9647a82872E2722j94b96300a44660A78697h453o3317
1143g1770C15432A35490b40687D6193j6899c10712f0442A96845F08c5782B49296
1155A02273b62994A2901O4848b93769A127K27192f5715A2320J63166a1246j46124
1166a57370f246G2751a56714c8106B09708f1051j2229A70009g533j13245D3037
1178D8494a11215e0639A12336c2337k9642A26170C9532e1865c124B5176b6408
1190a44408C3210Q1851a26499F2070J39531i6855K2538H2871d9242j29839H996
1202A89504i1505d5675C07203f1520k00553A65772H789c11887H7017J95223a49486
1214f1361C48337i9837k40416A99958D5048c19572A19221J74802a29848K5174
1224a04674B73403c6647l29802A60768K495c34421I2094K29215a82852Q1079B33709
1236c3001k29123H6264Q8362b24628b4187B85319a16141l2695B07796E248a99927
1248E9409P8870a40600O5631A80972c4786q3061A33118o5965i5664c8932G3895
1260c0208j48707I8171N7406a61510G1520J42126a56635L3418A00636d9265j25034
1271a74299H8965J21220a07826a7337B53284a40837j00911A62198b292k34880
1281b37172A32830J16386a55087e0932B77451a36592j29775B11607G632b70948
1292A40883P7813a48888c8163B74532g2199k23732A75953D7144c35005A34177
1303B47741a63503C5047K06982h0104j32456D7815A7595b38042B9617K31129b9675
1315D563K03862c7599j88084e7251D328a45724D907K47502H2653b954A03736d5925
1328a87147L7130a1491C3023b8861A91455L4673i1553c0513B7216b17556M8594
1339a68962F2293K7549a516A12107J16751h1242q5800G8790a19689j05429A21137
1351A38787g2361I4856J20424a12924n0000A13487a00971j14994A43892l3420
1361A10472g5733I1134N4067g0206o2591E9986c5906j60557A12278J0647a09951
1373A21044J2350a14587c6576D690i0437J0132B8191N6263A5389N4066L3552d9037
1386f7135K5649m1871K5433A2430P6797j5199j5545Q860d2052k8900j2478k6485
1398a09915B6711A2237K9461J44761A2316c8775E5521a34714j6068A5135m056
1409A1079g941I4457Q2490e716p5600G8304a26349r2004H8810C2599g3660A68023
1422A72199g3011K7270G1851a53221l5634A14753A7452g5642A82595n9550f3304
1434a1158A5011i6575o5756C8541K7563h0639A38454K0559g7459B3539D689a46015
1447g6496c3140H961N0177K0453L5074D3852b3627n3016k5598M0787k7088B8760
1460A56621C8826K4292M1134g0603p1920e4924a4929p7628B9537J90543i075k7344
1472c6419A65350a15792o8848G8372b1235o1790H7566L8274b3803l2503I3646
1484d8893j00733A09670C6344a11736H3035k9620a00736i416G1025a8279j409
1495a9688A00047a8590p7465C4738f2315o636H8079C5701J7542J6537a4902k1882
1507c6784o3806M1238a9112q284A31906m8584e627A01109g1797q1220D524f1739
1520d6936A17998j6502C028L0577J4398a33206K4384F5999g2617b7724A81268
1532B6531d3363G4090i332j38502d1940I3281h1802c4910B21857c6581o9245A59102
1545f5542r4587H3634B3218h5373B7000R0118a6864o3396A13178B644a55718E9352
1558C3564a16422B9884P7672a1482j2530I0597c825j25767E666a2170o3407E7818
1571E5437J1353j819d5970A0223f3711r3533A2957J4798b721I6998K7584D6722
1584i4642b9351a1898k12679c2375A78349c4899D8305J96197A958a85751b265
1596a9917k46242d873B63046d1305B6732K63938e1407j93787A2493a9520k29560
1607b49080A2419K89820b7742l480C04754h2275j98452I0857e2865j70170H1806
1619A80626d463A3293J70145A40b01367A4324a0140j91063A0765J36291A5360
1631C3877J29414E3225a51170e3572K5152j51042d3469A13229j8126q03l445K827
1643I3682i1021j17800b4287p4310m6388A74224K5362D0940N3121n46a28950j46082
1655b75032e5806D862a48890A76571J56763c7176d584A35293b12195j05689F0200
1667F9541a41939B05540J29913a39012N6092A37631b20008m8796A47611j6747
1677A30864a25520A30835J71185a92525N071B13921a59663j01954B53371A05517
1688a68159A29947M4561a66168L3729A46710c4754j59512A42040q526a42403A5450
1700A43289g2275m8346I9404m8060a62404B8994J08092a03423d3705A28016A8829
1712h5044C961R0172a01446l1987A49880A7873a25383A63523m6148a41007d8952
1724G4878i4260q5463A36360J9493a35155A06579J09284b09170N9708A30176a17527
1736a88137B17116l3816a47364A01948Q7082b65615J18597A43259a17787M309
1746a13478B22880q1150a13542E2548R5813b37375P2233A94691a01018k7903B76129
1758F4120a47051A04937m1005a83730g1810A27200e6435m9784A58309D8430a17812
1770H1344N088h5650d2328F1918d1771r5978D4618K9946e3212G7568M7802i441
1783e9745K827K7838q4692M4319A65707E6569i729A74079A7634a66311f9089a9767
1796i0414L1626A70298k6915g4581I3456K102b26090a04892A00168i3964o650
1807a00614B05333q6294a44219A00984L2154b34218e4954A31518a37082N6535
1817h0547A52635D8360h9133G9700P9462a34260N2212A34565a56193M511A51215
1829B036c6123A76018p5472h1415L0310C71a56675K2342A08426m9991j5175J36018
1841A79278E9381g5629q046k3425j7532e6983A03617P234k4298N4414a4071q5587
1853i9658J5461q4668d7281D5760n579J34030o6950a925k94j17600j2088N9475
1865g2432a3302H3974q235M1793j8898g1987J1411o565q2467c1926H3827j9411
1877F4416n317P8071C1298a56358b2863q670j56191F6328P1110c5498I9332J5551
1889A14883g3619k1779d575l2511r9409F0212Q4496h0345G0193Q2290a26676e0800
1902F6650a10612J2577F7860j9817d3490I6935L7357h2434a4973D2736a67960
1914i9110E5284e400A3215J37909j3387e4519b1758F618b35018a09271H6095d6844
1927A02850J30328D4343g905k8122r6091m0846P0084F4771j397L8054J14670D9307
1940h0168J9019p7471r388d8749G2526L3504j1293L5239B8741g1325p668m3684
1952a22677e6632K0262D304J62287E4207B28J30120d4537j06887a8653j792p4822
1964i5267b3948A52738E6421e6938A74958D6453b30991B0374J9391b20575i020
1976B07599E02c8035B03408B8221b40532A6870J7513b26815A9532K00401g54k5109
1988b5863A64061A8377b46184a6581I1706b08889C0276K37856g3858c0957A66215
2000h1903r5577B0046L1912h4416B2865J54474c1082n4522I0893d4932q1494E1311
2013G2729d3287h453A02687a9957r2624D6782B1140g0281C2030L9589H738e7347
2026H500L7764a24604a8722A53879f0638J1110A35350a0252j23880D747Q0766
2037H5513i2360L1638B12397B970a71918A50626C3870b61237D2148J39486
2047A81634
##PAGE= T1=0.000384
##FIRST=     0,             0,               0,               0
##DATA TABLE= (T2++(R..R)), PROFILE
0@@@@@Ha2GhA6b0B9c2D2e2F8h4A00a19A46a74B06b41B81c31C83d44E10e84F70
30g64H64i81A106a246A400a567A751a953B174b416B680b968C284c628D005d418
47D872e370E921f529G207g965H818i785A0891a2171A3672a5460A7633b0333B3792
62b8393C4825d4429F0217i0410A67154g82344J40165B558273B41865a827526F88873
74C07206a881436B28370J036349d04422C4857J035312i6234q37059a68874A63789
85d91027a00705G45430l72308b07715b5946F756d28228J27294C38966I1392h7465
97C87944D4773c21765D0978C089a05411C1463N6670K3024A2584i950m9944j26114
109a86008b5765G8816k1898L3189L1175D8387c27008J30724B37402a74691h5133
121E25921a3222k66849C01334C006e42068A9071L55394b98364c9552G36290i9054
133d98673C32995a13208n02505B44888J54267b44916H1813M28812b62752j99876
143d62628C12985a11895l81058C87278p1390b14251B20601J9105c33536K7217
153c06319A01567a2777j59718B93385M6458a44134L9008E2624a24022j32649A8072
165B74428i5284c3628C82218a32737j86013A71479c2090j82932A19562R5528C743
177a22526A5088K6409a08623a6463A60515p2390a74354e7319A69900b44842a20391
189D38096f8961j49361C39122d7604l16695F7499n911a67471I2887J75980a7127
201a611A25108b54071M7982A06467g1763D4310K05348E0048g433G730g3331j04573
213a77904P9863A34324c6410j7111B85209E0597a67285F7334a8856j79095b0070
225A40372b7320j0986A82787e5765q1145A77149b2914q2189A01782h2226J8116
236f4110F4289f9843G652J28914E9771d6119A4569L7931a84450N6601G7900f7329
249D0902J97908H2187c3851m88L32j61088q696A72573G7918f9171C00023A37267
262a88838A2196e1878k45315h8131A76292B9881J2030K97524B9194b59856C8692
274a20666j65185H2071O5412D3946N4372P6805F1222b43119i7416D0215b51436
286b5325C10665F6990b6540A45735A7469b72923h3768A31029a69862c8701B81750
298g150k8856A24589c5134o8199%b3560C1230c0152A08387L481b1101g673k2794
311c0467b360q3152k1460A49555i200j15519B01607I1531a53203A4606Q4099a48015
324a70283A99134A4718b32231B91218j27590c02617A44513Q265c49573h7302B05669
336a02727J8263C50788H6936b58965A60034c506l88964G2370N6039a10350A41867
348A70152A7451d2418l2800J0993o6857d9898F6488p201N6450E3162o438A6831
361a65311c3972a3414j39685D2414O1956k2579Q753A7236N8577a21264r5033G1043
374i0951m9343B41146q4177e7911A06004L2504b40074J498A47631a59179l3241
385a92420D34197A17261a60012C02024a0307l93841c9649F2443a87319A5896L71648
396C87544F0798a38196B21475h7294k91031E0623m268a26045A15795J32727D3865
408a34593E2336a6491k51582D7541P7016i2439G7952M337a3421m076l5411F3128
421b8291p0131H6185B653h5784A3800O6716C3017h0184A03127l0031b21978C7981
434A00784a97610G412J68328F055f1775I3716Q787b42427h3865B09305a74369
446a00248C00092E946a62243A46554k9931b86046a06680B90543a88790j0896D50156
458a1124k93520B91552E6166c84196D0002J86907b06699h1729C80830c5937k25222
469b61159B41496b636l03419H3302K7736h7048C602J56832E6541a71536C0242
481F8539b10710H379J36523c4887I516N4281k3590h6794j534H1519e1724o849
493e8573A31071B1089d8856a6874C6109A1126a24085A06049N492b17289C4456
505A38724a84747b0908B14197b192j34100A36679o3144c38019I577K26864b39727
517B7145L59216h0776r6144A24995d9614k78334A6874K81067a22062a612D11171
529a20988j88709A36141f2175k24891I5007J84972d3915J7473B76356h6050k19525
540c05575H0814c2371j56172A14107P1057D6891c4724F2981k5830b29069f0441
552A11894a03398a4320A64958E7518g0783A2841J04458a41104m15A64632f6807
564a53254A60326F9300f7270D9706P1449c4808j41110D2781G209b18724G3205
576B05093c4968B5856J42360a6762k36429d4480F5518b30483E4257K82153e7825
588A161K07584a35797j11040a7069D570a25105G6298K29138H186c9673A53653
600a68237r4663A4779a6775l3864A51727J01983B2703i0612E9255a70348r6155
611b66503H4455D1334c465B12517q7236c6098l7295N007m4314k8019G6203L7557
623A13760B4546J11438C3321h0885L3188o7343b0908B2502a0320A16724D7514
635b8602A6414c3236j4031r124B8410L9635h4979D9911N0071a24346C195R7289
647A00484f7072J3997G9120C0873a46429B2948J15914a64637B4627K17396a44284
659f1853A51559a41317l837A05511n1626f7739A20256N3364a59014g2938H9645
671b12390g2195A84823a510C9361J07446F180a19645M4635g867j21135a8654A94272
684I424L1706R5242a02479k728b5230m9882b8919D6682O8691B2258m534Q4228
696A01952a23693K4943E8030a25025g710A40131a2476C4060L9247a9398o5759
707h5157d0783C3774g7618H622J23748f8534E134Q2075h2952i189C8273b1675
720b0649P480D5281e2743K5843A08362e5142A9553Q9533a08980a7075C7113a06442
733i550F0657C0325F156N5674K587a30133a9017D2809a78386D5654R8328g9512
746G4775M8310g9486o098A4962b4874j16975H2067P1179a20143I1688O2644a93275
759c9225G9650a20304N9042A21782l6450a03692E8865R0128b15556d0150A94570
771a67793e9535A88972e7035m3893A14699l0947a33995A6774J39536a86008h0056
783A76830a21439e2525A77804A5059c0669B2815p798i8887j1855G6596a2477n682
795a8159A57275C0349B933a4938r7907a0004q0442M0619A63655D3013A4486Q4870
807I9356A0433a24333j1580E4784d8109p4409B61635A21870a53179A46454D5506
819b81129h6373A30010e8929l6563C03995A30066b62475A40418o8364c86218A4368
831B03165a32607a358B75219D0130b27526H6187N04c46526H730K46255a57187
843B1066K49296e4593j14609F6727C2425b34736G839K28815a25897a7046B36304
855i0294k5081G1694a8685p7825a7516A16068a5455o2171A38978G658i9919E5342
868A3576c6811l8939a160H6318a05950B1708J81629f3197Q144I4218f0651j16148
880a76799b7072A36028e5497a7963B98690a6557j92698A09343e1180k17570A9784
892B11938a2128k6792B96991A3568c48699I1808C3865c39528A01995J92797f4458
904f672B34457f0543k78055F1402L6890b80650A31692J95870a44749b7061A87278
916a35346r7526H1229J1036a64321I1062J59302a51801e3075A55489a48589L3064
927a15525A09639B7763e5731B9524P2744f7739L681A12645d6647j3251G2710c3097
940a8097d751m482G0420c5261b03H6119f6573R233C2576A432f1545A411J39682
953A41093c3478m2669A61143f3934j19809A13316C4166a24942F3037J02610f4254
965a23936A59035b9488k19042A66955n9162b06726A12863N6064a64437g9941A51607
977c7314j47551A61428m3015b27075G6987P7471b04469h722A59446f8503J847
988f6656A05004B4876a54786B0463Q6399a13280C5666R8299g5622a3679A9963
1000g2456b6878B567M6439k1962m424M1264e9679b9526e032r9113C9641j65c4269
1014A13589C9616e6980F272c7556m0683K9725F6119k3635c3435A33168C1371a42511
1027D6547b4155j11929D8222J8493b979B4065O2872a719j22743D7977A120a57214
1040I9183k3203i2918H2023j9755f3831b1945B3570b3786o5899F0350j7203a06896
1053A06726l2118a07930G2822B1964a25066f514B5927c1002a3962A10673D1204
1065i0387I9903c139j86669F9535A8087a21833I6032L614b4115C826O8793d3320
1078a75881D9106k1656a45139A56425k1309a05477G8751k9466a55271O8670C9754
1090a2460n7323A58997l2389a23000G4658C6178b08798a3395C6733e1381D3047
1102I7665l3667d5905A0590J7012a51517b3276C9725f5780G7673k0523B0304N2186
1114G2490e7346K6454O181q2537a1559B6510K6859q833p153P5358i6144j0536
1126a06680G7898a46005M6363A71411D0840b8493A15098j8114a54699K7750A29649
1138a47819j2651B94530D5136a29667B08548D5323b34828f3530I2587a09802L315
1149a06487B81626G3739a85492A86552C5966b86290A4785Q0042a01084a6218A97263
1161E9122a64931I2211l7801b53772D6474Q9112a22982A6717J13792a1756r3113
1172a04869C8973N4166a52063h513A54383a29645c4871A23699c7511J699C4482
1184F4091d4336m8578A08664b8108j13068A07848m7046f5841B0353P2054h014
1196a68312E6108K9659b17220E8093J63832a22438d3186A75644c5445j96575E0136
1208A67144b35961b299C61157a54763j1007B75198g1435k24831A16423O7314b02100
1220c4228C60941a07824j65156B71171a1270l22500A57734M5114a91718d6515
1231B76043e5855k23980B07229I2606c21415A11001J11653a90392d7627B02792
1242b3633j77295A00694M3011b28061I578K13522a51905O3721A55543d984r7296
1253a02280C2614R7252h8932l2812A58240c2253j36826A35184l0838i7984i753
1265A28332d3922j62290A03456q825b10457A05732J11633a49788e5868A45897
1276f8328j43816I8991O4830b08858C8422K56655a92493N8565B31553h4708j32499
1287b17207A42221o764b02801c347B89884a45419k8757B83441e8609k20219A60713
1299A05297b04919B0855K31721g2569r2528B21703e870k88342A06368k695a77606
1311D5051J64791A598a13135H4030C4401b56298b3122A49005i1297C5860J59467
1322A95327C0034h2295L8585D812a37462K0792A53749F4132b2856A47832F7781
1334a15685m344a114l1455j00854A32737N8457i2820D5820P6372a48590Q83D4416
1347B5009a13856G8525J44370a07425d9047A81828a43484k4284A17991F70a06043
1359H3141Q1284g1252m964A55984h2551r7037A26604B122a14238A06029j3868
1370I2161d9977a9447H3020d1380j00626F4751A0305a03103A01864k9798c1156
1382C9170E089c0617m8840c9234C6891d1676E1847N1349a1623C2311b0958m4637
1394f5595b3070o3341A0808O4240C160P7390k3642c4443j5509L361a8421p0460
1406h8881A4465J30652d2055C5099J06645a11036K4213D2842f7010k3962F1065
1418A32727d2116A7422J49197a35187M671A14161i6850m356A34251o6947c5526
1430C0679P3919h0788n3151I7280d8072q3913A33195E3736d2952F7910j4908c6502
1443h8315F111a1227r6177F7298M910a1896H8375A1108b3710n919q6850c402c8
1457b9930A07476k7164B0195a8494l931K059j32172e692A22215g6567F6900J00746
1469A67646g8035J5841C4143e2806o4432B4904J17872f8286C409J68589a14466
1481i6745I8775f3736J879G9621j0650d4462N627H8058g3550j4631A36568b2551
1494d0785A05033d8357q745a706k1437I199P083O8301B2605d6675C5006h5408
1507h2033E1192c1345E6469N3820g150G438b9582l4872m942c2038H0313c813D8543
1521A33639i7323c5907D8727a37567b6107G9585A191J4444N4832j1696a00019
1533c4390G5485a50701a7415A67933h0919e201A38383d8205m0003B9900M222a08761
1546g09A57622i3553d4430A65457g9025l662I4675a1754o2606d70G6576d4155
1559f2315A46828a1035q4410A00539c0276o3486A7035f06A7608b392E4620K3924
1571G8544f4751a8654g956p0870b1268d713G8910k7953b8808A17405a9610j45927
1583a65537B8946i297r4781C2115J08727D5557f6921A17309C1087b69270A2288
1595I6304a82179F1911J74891a6552n9411A10536D660b78778g580A70828a82661
1607C4498K74361g9307l1744A36345d9905j74271A8156J31784a24432f704B64612
1619f7767n1718A47358d9144j11293B1303L9555f0000K5578A71819C2736a08257
1631A17809A1372a72824a6375A0599c9050h971A02721L0333d8850C157N8173a61500
1644a18348C3489H4e41I7065Q4392b1383q8131G7114a26156j09771I3948J977
1656I5925c1913A31088O5814f8065j22076E9630g1928j99951A64569M4828a23461
1668A18334Q5540a76102k4369H4519b3337j97754A73970R3165a85573B0050K04144
1679B24194b28130L4470A74628C736a71935A49179P1434a87250e9929B18769a69785
1691a77164B04913A8983a45084H9873M8706a06104k78A53883a9811j60225A32488
1703H0953a47713B0587Q3958c9967n1991H0119J3269a44424f659A39342a20278
1715h6910A25669C7162g9765C7911R6830a16987l1032A49971c8385j30889A72637
1727A30885a21720H464J23866a23139q2859A45953E0911a97027A93923L417b04687
1739b503A26572a75304K4374A54856F7233a46760A50222L4964b24470b8246A49346
1751b00409i9530A92238A9384a02313A24553m101a95528d1758A61359a59368P9311
1762h0057B02378b8948o5442I5070D3574i8277b4336A26376d8388n7223A21453
1774a9880j07538F8635j2748a6734A1623N2160A8006a42439b4799E3892a00635
1786B1803J18686B9435b0247A1698Q473a38714K8770A24257b2850k8261A94372
1798E6333a14928d431C3937a18101N915A59574D2935a45915A77056p8164b01931
1810C4467N8587a40594f6999A34192B0842a42399A13463M907a89996D5698J07858
1821A53556a52556e2114I8943e4832m4570G8561L6961h0829D1132R8606a56935
1833h4393G0315a09616c4815A17879l8453B6384q980J8328a15982j3399B9100
1845e5009B1107J37949D0328J928D030h9216K2905l3380a5254E6228j4582P2903
1857A14549E3862b719k4075j02937d6728Q528N673A27260F0017k8461M0002d7122
1870g1968n921L3858B962a2295A33756n3215e5675H2616d8430j19349A8816e15
1883c8287F8559L9198A6688f1697F1216c4587j39608G8885C4421a08769A16132
1895H8590f7730B033M7187d2128o4120F5258l1075a33450I6010o224a05817G6758
1908F8805h8354b8860H683c8833m3963F5750L3067f4317I9411j696a48456b0131
1921a856j30942a0567H4669j0310C6291M4091l3827a53900f3872g078j32249D2219
1934A35464D5189L7943D1269c0305q7463N331A1865e0490B4437J38399C8216o507
1946C1709j5560g7140K8784m4367a6007E8639b1416H1414J5375b4417J582R321
1958a3514K869q5731c9784A20633f0398K5321A81507b2239o3770I1918g98j44895
1970a45693c4168A11146g2943M1B36611A2893a55659A47270G75b17708A3572P9819
1982I3391g4902b7692B11620D0847a76172A08503B7663b55928D1708R1775i6993
1994B2129J54390h600j39999E8453k3021b10138D4507J23274i6530A8334J13117
2005A31451f0226l7943A8857J5674h7985A1062J41087f1971O882A05477e1336
2017h4668C0123J2311a0688k0711I0676A5127a25641D5552q440a00809B0977P8272
2029I9249B384g5673D6177J8141a63811a3132A62927a03310d6797A81195a0467
2041a47005D8671L4555a75047c4735B51645g3317
##PAGE= T1=0.000384
##FIRST=     0,             0,               0,               0
##DATA TABLE= (T2++(I..I)), PROFILE
0@@@@@@eA2hHa2B4c6D0d8F0g6A00a12A39a68B00b41B81c29C89d48E21f00F89g90
31I02a026A161a312A482a664A866b088B329b595B886c205C550c930D344d799E295
48e839F439g098G828h635I538a0553A1696a3000A4502a6252A8324b0820B3893
62b7774C2857c9810D9896f5797I4435b91966A740028E16405b549410A34538Q29932
73I64470a386032H1270J748442b75464k37790G14736b25729r37626a33269E15092
84h4307c1819G66545B74488e13797K40525A0409b62349J18356D42688j55624a86080
96A80362E6139d21575b2395A52175h1935D9721O0332E1240e2321m4399L8420n7056
108a15356C3171J34565E8677j9329E76f3221j77113O7545C16863G4925a48658
120D21173D9654d68405A42359m2101d67659B1495M86857a08132p6812E49960d8786
132g17386A72846l165e01652B36700L46440b09503N8256C67846b16843l56963
142e73806B79025q3160d10345C44375J30348c14166c5485A80842c59069N5870
152c03199B07097j7041h3466A94907R9280b56259k1265E7371e4956r6146I3887
164C09472i997j48079B42675g3215l35263A50623o835a83547A19717J13231e0360
176a79982a0694G6559g0843i241A37893D0419a63618N3042A70154f5748r9216
187a64964C89034E0222c79240B15557E8533d11501G8330J54796i9113F7135J81944
198B49079e7983j10876C6021a72295k2764B12653I8273A0176K01390c087j49493
209a52580f4526j6625k5765b8047A91383H3250h7756A96451E0315b73186c968
221D1214a48742B1199J60873B7773g8186A06793B718a86516A17742n8619a75063
233G0984E944a01278I8195A1134a6990A22623B7079a05014N1638B6592a25726
245a02656A70169E6711A9782J80168A076a58615N5126M3231k2586n809B21657
257B20845a06082A38346l1547c21706a07977C2290a86431A4303K77382A18772
268b7623A62257c3008l40415d6833D3226a70569A54971J21149B7398D842L8399
279D3241d9963k16620J32543A47237g2484H816L42401F7842a59790A1907b9054
291b40919i0305B16068i647o2643B83023C1419a81886F9884d6572j02738c1333
303B9806O4955C2329K4867K8784g7197J401c2332J2002m527l3191A41704o5821
315G5883a37164A28571k3952a97497e1125I5006h3338n7577A78179l3427b19190
327A50641Q5705c46138b9838B29047b99446a12404C11105A2882a09699B51464
338H7639c49123C72J10253c18653E5483K55364f8902E3227J01852i0320m6013
349a36333M1008c3666l276B4712J27654p2888j9339F683g6384c2886j20104f4210
362A00010f1434F7209J18062B6672r752e6402l076l0962j07378I0993J0784h3029
375B19629k6435a53140d7844E7385b22951j5692B03753G9483a48029C75380j77175
386A98205c31799H2497A6595d28052b3616B39313b5988C3371L01032E7531c07737
398C8864e277l65895G7704J74463f6807A00764J12996d5270j66736d3949C5634
410a79928C9078J94864e8580B199R3508f3873J3440R855C4239A4364i7812G3003
423D9993h5429C0008M4766B8368g7539G589Q3736a90602c8043A91835a32031b5477
436B23334f894r9686B7865K8540a78271N8223B42975b6577j24467B72374F1145
448b44382E5996O5997b30519R4307C12076a3832k40906C67568A05487d19543A59628
460A56128c70721B417L12110i7086m7034C09351C9888c66103A32671l214c17597
472F7691J64536h6474b0702A22352A7991a80463d1490A18960a28037b0028B04828
484a6026l8734D3017a466q2541m826I4336B4095g1769A21817C0787i6547i121
497A5027J4281g7875B7103J17864a82586e2907B09717a23007N2488B24480I63
509a82109E1289L9220b52367d1883C26227a05112J4955C44840g5570k43281G5255
521C8108b29987D7063L24960c2545j22586B87314a01481l25571A20729k0215a98150
533A30833J87978c0725j29509A36189e4009l01390G0199Q3020a31620A30737R4256
544B24993c1645p6247b8123A500a72215f7020A87270c146l2683A60119D2510a16879
557d8484G9976h9836p2130A71495D7160a61049A55860l8095a10480C424N8628
568F2052e5025j17825G730J05945a26055E6412K06640e1683l6021H6643f9087
580b46117d0901A72656f1823B8375L11827d3793j46761A10964a24975j45382D9748
592A46555h532G4046J94554b6707j92156D6924a23638j33075A13620K9611B1262
604A43729K0189f6439j57683c8901k7085j30024A60468N2284a7850A30133o1950
615F8183a68344L2525e9790K2699J2332A27358M6656e560A9264a6022j33277e9722
628d2638A7976Q2924A8821N9572C4372i3632a7377j7815p901e69B4888O3970d6011
642b1873A16897a03086M1122A27161e3099k6271G7696C4821a09975h101A58570
654h3989K1147B22749i8802p7747A45522e6823r2762A42487j8251f3770C3554
666A26101a71031K829A30766h7322J2602B57531D6388e7737H3641e9777r8250
677a58027g2925D0887e91A0066J96975D4604i0864E8992a08270n6146C3197A1977
690B0378P4473N565A958f7280B6542a03296l3309A00093a6321J542A71900a841
703d1570C3690e7137k7059c4694F2276H77a8349A37412c4181m7592I7649f4557
716f0543G3131b3784J91E997K3275c769l3614I0907i623m7273H7431h3667O130
729g7537G7432e4189f430I8472C4733a3164a523B8734a20191M5524A06994i0350
742A1458J99637g1043b5862A07803a19572O178B9476q378e7839F2442J18651i0353
755d6157A46389a75114N0837A43025d7139q731A41997n0697a07793c0443A33344
767a57679L8289B25249g6366m6468B04538a1080j22575I1518m119a17699N8827
778e8872A51373a04408m3261B15196a5132j04150A90752B4034a15886A085a1526
790g0155L312I7353j8473c2920A08855A8387a02346c8078o1112d315B4462e352
803A71668F2237f9400B6040d8285q2638L3674G6954J3571g7053A88586k5734b46685
816b272G6472b67479f3486B21122D3186g6854A97905o8683c19193c4376A58508
828b99323b3200C36647e0330k2586B17591A4601b83766a3692A54778b41315b9362
840C55619g9443j5094B35283g1468j66034C2721N2127a39168a7143B76715d4979
852a41083B06064f0049j48739H8144B5455h3439A9461R1260B0134i4691H1707
864D1015a36831B3834J7409e3780J3792I356R7192d0842J0743A80797f1402q4988
876a46390F8792c9188r3494B2252J54080C3802g8003A91598D14c17723D4762K0607
888F5369b05684G3195K04149A7647a07491A41430D269c77601F834J93494b16392
900G6517K91954f8364q3732A25067e8988k76389D1684K12338a64905E1695L07646
911C59341a57031l2661A50457i9713j20490A05603P7380h8445E340K28970a29089
923a86774A58489g3551p7168A56483G3951g3438A4479O2220e0886m3521I2824
935B604i6297G2431D845d1845B4542c423E4613a2357l3979F9431e1785k5517E2230
949A9180b3899C110J00794B317a35006I2208H064b02023A04096J8062a21892C9528
962A49641g1346q4873I7953D7770b16969A06722R6570a92223A0576J85115a52236
974a34451A52763B9337a74920A02868P6211b14852b0857B08842a68869g2031A95277
986d6065n3628H3137C8525a28465a2442A50333f0205J7811A46055g4081j9290
997i3371E3714d5927a6785E3126o176j8316a3140A4441e8153r232B6333d4977
1010C7550N8768c5171E8050k7761a11538b3810Q923k7380G288P0567O867d3782
1023C8324J432a78195f390F5149a11331F3011O1824b1351b459C8321b6435r7139
1035a23574F911O3825a06486F1709Q0588i7055A2047O4159h7898L8237B9278C071
1048f0262D4375M8128i1869D1148O9684a39429c77F2007a29086I05P6784c955
1061E773O4534k8322a09722D751M0777a73765C4500R5502i6278F2570O9848f6636
1074e4794B7501d0149j06892D4593Q5057i1296I4485P2575a52703c4005E2886
1086a50157f7409I3207k7431b7171I3868L3763a64622e5161G8725a85391b3007
1098A49897a5559C9995N2376E288g5810J9323B3614i6912c4339A19545a2258D3781
1111H2051c7004G059f5206j3588H848e4340B9250N7547l5457q824b6231B6213
1124g9368q3169I0298a6978p5173B10134H6868i4841D5554j4961a58432J4645
1135a43787A30052A2419a41437B61722j22093b26605H0920j7435b64077g1625
1146A65504B906h3261B28314j09928b64820D9845M2280b82907F64J97873d5545
1158b0651A52200E0003a97511a5725A18410a98934d811B30958i4161d5113A42087
1170c2731q3771A2261Q2417i3903L3438A67941f2256l4624A42362f994o7927C5593
1183D0599c4828o4774G9671C9173a39445I3598J1171i0776d331E7016a7390j20181
1195a37571C760J51157a36101a3475B59168a00987m0173A51251b3949j90028C6102
1207B11673a22222L6171C28274g7094k15892B13957B7517c03116A02845J55106
1217B57951a39727L0129B97489c8778l21392A98218p2722c28299A16744J61681
1227B78425a70264N8931B24090a816k99146A17063R3417b85944A6835K86465a70481
1239a30124B04514a878k04640E6290J23527a67105g2180B44537h9595p1812A66143
1251C2223a25698A5065R8635e7227q9485A32944E1176a75592A10897K8558a23961
1263e1768H8122b0075j54870F2338J21684a57704A0858K32227a50311j746A45702
1275b7552j53642I1783J15461a39377f2532B68729a29878j10067B13310A2670
1286b30079A23573O6220a61386g6955B64378g4441j89671B29304D7329c08955
1297A32668O3379a77493b3256B27926c9595j87593A29776m8899b90488E9360J67871
1308B27231a44024d546B13610c2520j41727A5570L7971a87579b8303B35887a1072
1320c2796A59802b0938j39751g3919A9685d5952j3244A89479o5166h3414E7259
1332A4942a69908N4116B6639L6495c7805I9525J07291a14091J7184A00138a39743
1344a56761A01347o120e0396D4840J43721i2235p1019A34755g0302j25160A43578
1356I3710i4165E7327R0318g4670p2886A08175a4531j83506A25731k5647a18879
1368H7585J5684h1023K3329D0448a4932j12034D6782N5883h5165F3650M4734h2677
1381a7961B091f1420J6347f956G2807A7928M737O6709d3185k711b2806n6333B066
1395i895C2238Q3227I46J6721K540i1638L0110K9446A4284A985J6003J37112a1512
1409g2933A00768a02388m5149G8944F63e3168I0288L9475c6230l2985I3911i7265
1422a80950A29216A7120i9630A47747n1420g5786b6806E6816f5276q8020I2108
1434E3198a21675A27461j8538i0869B4468j465g0439r771b715E2320d9971E2751
1447A27217d1114A0498l724i3326c1584k9395A0821P2810D438P5455j4457e3954
1460f4857P374a2714n9177G451J71282b4142R270A37508a04167k4034D0331a6058
1473e8614D2974J10515b1128o6188A31050g0692r7337A20659H979g9888I5693
1485F3550e9043M82E7610a7351p8755A19251C9586i8204G1714a8975p3018B9305
1498A4965J1722m5J6289A4006i6533a625k6976n0249A02052C7135A3595Q8481
1510A02076e4143j3354b5265m0445a0727B3167P2693D7885a9742G5151h6294l2668
1522a18962G0960f1795K8025A35703B6517a4691C5188A6305a01025K6312I7944
1534f3231J6832A98716c6239m7585A23451d5719p2465B8414K2626e0374K4370
1545b6004A48450c1116q9032A48650b5111j22768A02827B4749i0924A6627N8181
1556G4808i310n8735A00493C0732a40829E9352B4515a09594C5118J2054A8163
1568A1973O35L6979h2063J5657B6816e0289A5142L9307J700O748f8142A6671I61
1582a83544A8709O9777f5427E5648Q8211A8204a05058F973K5617b24387b5991
1594B08690h1654A1500K29618c8820j33569C2167j1917b18516a9587B67562f9737
1606e2740B85612g5770j57679I3589e863j79749C7532J68419c8050l6903B19338
1618b9578k00200A08543A4120a78422E0315O8263b3216m007A28061D3905a58315
1630B7932J6019a74113a2887I6441G270J4444O2436P811h8650j0501C9264a20479
1643i6390A22769m7664B8164M5687J4687f0945j37110A3198a9810j59071A47313
1655B16029c9247D6005O2993a32942j06094B6098L4433a58869A53764J43428a29695
1667d5267A46519a87989m8120A12024o205a31020A26688J62678a89643M4514B03134
1679a68103n9222B18017A06058a46882H9734J17725a71364k73B03727f4455j59007
1690b23462B13911j03211a77806E3795Q7087a05578k5111A24355D3796a72710
1701H3827N3031a47677b2080A24247b9617o6912E2108N0314a20298N8577A55639
1713g0410l7991A44659E6226i1626c922I3890g8023q9432A35225n8870a66386
1725A32132L6359a63749f8804A08991h4607r4084A39644J6488a60099H8362J24529
1736B12891b25019J03071A53413a03755l2502A82180l9799a41087D2342J37739
1746A80081b20905Q3861A94186a06766j1157B27429F8045a31711E0068N1806a68273
1758a08773A83194e4849p4779B10356C1679a57002G3765j4633a05186c2468A11238
1770a0041j16429H9625m4419a31049F2187L6092c5949J7748B0254a178j21665
1781a22843c6440A19173c5111F531J42153e486p5254c1900a3390o4560n9A50876
1794H0900h1925A32488E1808a84277d3663E1610f4816k105A53841m7072a52390
1806G4125N2225b17775d2241A42132i6994K3474A44450F3474a35966D2577J07409
1817A49986a71747d6175A82827a27570K3539A32744a2176o5674G8214L9144f9336
1829e6994A07109a22037k1629A28071i069k8235A53245F5995d3922m408K3353
1840b4977o7437j6017H6889k7972B0752J27125G752g0082K9971p3875d6220a0390
1853C6916Q9018D5817N633H263i9862M1747l7155b9048G4570A9487R8632m0965
1865G7154f0895b15o8833l8572b4879A1258N5060k2903M2481k1173a14902a7841
1878a7594j39402D0386N4293h534F5445J2015a7479q7883f957A2515a45346F3479
1891A34901a01287F6973M3270a13446d1112C9611c4951m4736D3963M6354i3294
1903C4818J01598a10885h696H7071a06520M7725D2364b238l4248F6613N6366f6166
1916e626H1130a67746g4704G0814f8021C0737J05998F4196b302j9209a0600j41314
1928a51914N5225H6037c0986E2492J38509H884b3314L313q3831j658M3580G3525
1941F2296k8484J09290A4377g9791c1051o3373M6903a4283B2753Q9745A2955J7889
1953C0844M0404g6730P415a9979O334j7113N665A31638A9062h6045A44142D424
1966a57671E6910A9680a32256a1898A35392D400h1306A69845E2668b24526E5854
1978F4076b06311A2430J58645b3527k1566A54622D4135b27653A3622Q4738b11880
1990B2098J98754f5031c1661A35935b7603j47566F440Q9314a38975F058K20886
2001B26944g0706n965A26398f6915o1615C9008K3580c9839c772A33999c6102q1720
2013a17822H6008a0405r0373D8458J6834g177l0244D6656k0031a27293A5073P3530
2025H8603h4399A0771R3230a4734o6129B928O7744a05533N1837A87801c9736p3084
2037a12820A61167E127a80238B4894Q5109a04961N1256B31571g253j94712
2047b01965
##PAGE= T1=0.000448
##FIRST=     0,             0,               0,               0
##DATA TABLE= (T2++(R..R)), PROFILE
0@@@@@hDa2Ha2B0b8C2d4E2f4G6i7A18a38A67a95B31b72C15c69D25d89E60f41G32
31h31I40a061A194a342A503a678A873b084B316b570B845c147C477c839D236d672
48E148e675F260f909G634h451I376a0431A1656a3088A4794a6860A9426b2697B7040
63c3068D2011e6565H4030a52769G06354Q6912g07782A323188D81930a479164a472
75A78524h61846B90876L33369E3052M48027k31801f37163b33658a09293l31479
85d40772I1820O8261J9901L83549b38741n3453B35223c92518J72216B08450c7113
97B89746A33434a36542A03737f7940i182J450j28135B37858F1220a75787c0985
109i4637A01873l4982a48206A55009j8120a62762P189e6311m4757d4051B73670
121C3019d9788D26208a60789k62928A97985a66338L8474C47583A8491Q1558R2552
132A92601i5937p6640p7426G914R578a33222C29693j52599a54675A09772a01395
144c05329d7694G5212a3507D6617L06300E0504b16877A48745a73193r3243A92502
156g3647E6194K54400f3797C001f393j87155c3578m6379J7078A22256K7631G422
169f6236A24949a01365p7481A52243a90713a0179C57282b55316C5313K87255b76539
181H7739K7192c39389A67210H2052c22827A51633O3148a46309H7655Q2739b60801
193c6730A48680d01255F6L73473b02680A40808J52733b18926C6580i3321j73716
204b67037A09213e0209E1247J90130A0083J33465a980k58465e0736J2706n4157
215i2187b3720A12915P6686B8441J8026f4882j04846I7866i8093r8599A47649
227F9776B3145O2128A0840J8785a739B4179a44853j3763A86330a19316Q074C29373
240c9725C0912J77003b58687d4246h441k93806F3367M7405n0889J84960D7897
252b5727E567a83669o6425f3383H1275B7290J95357O36e9987A41425a17688l26598
264d44286F5531g2906p7063C64748I0674l5182J95110a79869k3266i7899n8135
275a56034h477C6951J21855L3708r3184m6041a69620M8154L4074p9186A04855
287C7117L4148K34819g1688N770E7581b58204g8264B6917f5208A36463o254F4298
300A958b9239Q743j67236b8441C3252h0177A93788D7024d5004A86962a23476J8306
312a05170B8279a50905G3260G301c4391B15630c8592F322P4278b15795f037C4622
325a63476C0961J34362H0430b9690I6534B4343b62544D3686b8715k37578B66258
337A59652a03904B21485A8301a47031f7777q1851g0248b1010A61120k1796b9648
349B35478c8879k27674F1565b21112R5923B30905e0819A40898R8676g3027F145
361g6543j14953R2344M6652E2493M3323Q3675p8634C08Q2939b09835M1405c184
374b72275A69051Q7861a39003C47885A20228c13974A11172b02468j44951A50549
385F0436k7740J88653k4185c161j35216c4883k01876K4547A59903E374Q4069J83047
397B72490D1463A9514a20396l7888g1210j27099A08353K7714c2659B67152C0746
409a26912F2118a81107Q6083F690d7054A30773A1020O5149L0384a17609G2201
421e8332r8007I8181a13057a7061A55444e9149H7874j8793f1035A4372f3579L0966
433c2613o3690c7281A46353d3943H2419L7397a08427F6854g1315o3176D4575a23307
446A13253L951a15915B30472d003k09654A17172a08005l9364I6926D4356j4743
457B9613N185J05974c8200j46486A31688a13522p1980B25365b2981p398A92428
469d2290l891K1748k5154k615j2220A41532A1779c0866A58806i7862c0469B5560
482a73235I2449a799m8662A91122h3858B2530P5114b13150E0088k3798a17830
494A26614b2536l672A23961b9854j5580B729J3210g0734L2059I6982a20372D4053
507A99842a64818G3050N4537b13812A6855c0049p2936H4824C258J41135F6309
519g3035A16440a76081k574I7439a22952B2310J89725H2839j3808c7166n621q7072
531a29859n2421E4079e2369C2454K57579D2976e54A4604a31399K9137l6261c304
544E1917j9598K09512B0531d5366A06099b13459i0297E674a70899A62479p0299
555I2180c6391B14829b4755m8260B2556a64398f2301a7917k51H1500k3340P4176
567A32336D8437b7570f089j42265f5530r529j2236A74127C4546M6960J46226a20531
580d6719K3176k38940c2338B6005P578J23046n6492O4515d3175j25717a9608k15100
592b34708h5710A55774b1348A73775L3346i451q193j44001L1726L5812j7618A46081
605A20210k6083Q7111c8853o2428j1305k1961f5760J8951A81616m7306c895A85494
618i9491q5374E1843a99496b5968A77140c2640A48955o9851h5555B3510a30009
630f8477B0429d5424A10877D4335A7046N8993h4399b4230N148m5622A2166b7194
643G4498C2665c4053A14706h2110c8422A11998a62903a4478G6065i2078G5366
655D1254A9869K5902e8353F0372a17336q914A46605a18018A4854K32642i2213
667B5544O3074a70088g3536b6445L059B3580O8381O4256b6751A4923r50a99636
680e0491J5653O223A49939C8291P8469E7212a26848E9157a60260j3100A49490
692g2860F0497J54873f2108E1582D337a38546d1210l9964C0320m19A4818J49190
704A64008c0282a2083E4731a51977a2087b671o7418F9760A3208O2049B9384d7134
717H6623i3794M5400F1278a49403E0996O251f7570A30940e36A6001K2259a33200
730E6305g4605m3362A52400f9646D3187J51879a08320B2093J4706a44435d7278
742b3411B2254I933O4721O8657h4807C1166m74b13440A9547c043o0456A28475
755B0715O8406B5501i8779H0900a59160O4469A53964a35819E9600J17242h4549
767F3415F932f9704a8635o5595E3784d8647K1400A87946f8596A589J22731a15559
780b1427h792o3083a0794M470A16383a332A5893J25660a60557b2909D2172b14056
793H4225l2283c6985B06491b0484K929B3322a72035A901g6130L0539A81592i845
806A02762N730a50636a3596n8982o1647A0958L6787O9747C4558O1107k5124b17626
819D78b3613j96503A44508n7992c404A71710h90k9828q1108L239D9764a62218
832G5842J56926i7469A35874n4055b11652d670o1179k0201B6155J0214J21519
843A57888A479J4587Q8342a76641f7125A2002a11709E3247M072J0479j7736h801
856H1080a36752N5692H9781a67791D9830O5054i1469A70282A5795i0281I7518
868a29267e5487A6855i9192I2298C0687J4400P5719e9938C7842e1362j20747A8702
881e5460A760J19884n1830L7154b5393a0720l9351j85078B9384A4428g0783B29916
894H4601D513N8013a15717L7205p3341e2975A43480f3190A64933M9214a68395
906D2847a2195k34190i564A6488O654O8703j045J2511i3301c5261A0196a92512
919C109P0225a7222I1192m2187p186d5732k3111F5415a43508b5032A42918a25835
932H5560K8633a35673H7522i029q1718E6767g7891H617K8675b9991I1602c1355
945H229N3697a10368A9029a5640p0241H3108A5070k547L3840C260J2723i1475
958I472m607a24251A24141D1750g4171A36490c8818k3766C5120g4878B4170c8974
971A8855J12426a26057E0566M9038a84233F8623j8944a38155G9639l8412d4951
983E72L1158M18g6906D4608l677a18983E9861D263g3407H3704c27B2232m338c1497
998E6133a21514c4430I1215a21110I3359J0944i3412A10483b4713q6653B4210
1010h7270B0476K0238B528J25438c1109e469B9278a56547D178L027f3236I8746
1023E3194j5094A8810c0984J4558j08789F403K0894i1005A61325E6159f4579A21214
1036h1910J1696A4790a10680E6032A793J1005J31248h1040D9466J1056a90273
1048D8445A880a19501H9779C5050j1500K8815A0258j993a01393I802a3568j18943
1060a32511A12215D2602a8668A32173b5721Q338j3314o2108A9010a09657D3923
1072A46505h8710A54300F9847a83921F3673h1077n2283F4363a4466H5375j2257
1083G3118l0448M2961a47007d1730C192a74885F3574R999D025J31099C3863a1872
1096g3706N799a8022j24688G7517K5062e4560A94229A1058a09220G2066a68386
1108f8215D7764g8480A31462E2313j6381R3880a30402b3013p879j50087G7358
1120B291d300A77812C0053j4331b4869n0645J6052p1889F0807k8025b4514B27669
1133F118f6974G2457a57462P1016b7918M740A16853F63J42648n5314a78871H8216
1146i1168j41170A44669a6251P076A80894A2211J9594d6711k7910a7922j22469
1157a40391F2243J0770e2673A43301C1806d8916f662o3490A0336h4693E334J13871
1169A19205i5381A01120l0618a45283A00272d3943n2385G6300h7822E4488o019
1180D8469f9422A32254c9657N715G1942a28151B0765c295p4345A16085b0119A8839
1193I3001g0747I852b8088l0207a4091k8817A13748e950j3588A64633a15441e1826
1206G6067a58472H605M7850I090P2527d1690I2588a6584j63267A19129h3219l3636
1218a16855B10136b9107J2235A14271d8669J9631l5502c819H946i2276A20893
1230E5954f7274H7684b5716k5603a5283r079C5995h5371G0554L6121a45185A01262
1243C7330a47874A04965d0822k1563G7468f4122F3821A4419e4665A07909f9324
1255b5105E3691a02052C0406g297j4108A05768c9523C3468J8046i0155C392d1067
1268d3553A2213Q20R6843c8142A3430J05091a63061b7306D9611a39376F6918j3708
1280E3210E375P3477d8207F6682d3422j10891A16915h0118j1517A93529b0978
1292a6041A02548b6632j8931j4864D245d1864l0509A32586A8763a5443A34114
1304c5437j6267J1584l2534d734p4005H3118L3821d5527A54857F997a58163D0102
1317a27629M1896H0094a8510A40966m9924a2119F6374a33704L3677b2597q3315
1328a05912G6669M844j6065O6692c2847P68l2847p0918c0153L164G0716K0375
1340I1091D4566R1535f8546j9307A9358a85900a0071I1952d8157A30412n8077
1351G2335D869J9998a34723A845d7104p3930A43357G87a0255A76482d7186m192
1363e1378A0619h1899M0398P240E9499k0175a1853A33621a7767m6767C2932a10189
1376c3198I468a6832I0937B452P4855j8804a31417C3791f6190n9387A02479d3341
1389C8351J10646c7137E5238c7760p8987A2620a02258A5458P2520a5671A36229
1401B5303f2945B6604a20644M4256H705B082O6540k5546O1845H954g8156D5792
1414a58381O3324A14125h2219H2157O6330d3481G9863d1973m8768b1340j17193
1425a38533E8807j2290c7772A88336C478d5278G6234a32396N9332i844l1005E4264
1438B5106P7066m6976d6806E5016a08225Q020B4380h3090E9795J7489C4732Q2142
1450A16874e0071c100l4208j37692F0856d9767J0753B17116b0558C6773O7480
1461A04253a60026b7207j8467n4012E6983H155R2039l0472c2425G2638i5553J1163
1473h4390C6014h3763B9885K7793B4675L2569c9283D2354e2815m0265A18927h8015
1486c2435A39260a05653D2386J8593i8623G7087a5796K044C2322a15534F1055
1498a1328o5586A37223b6183A3695Q4906i9522a7220j9260k7771B8803a5037I9980
1511D3782a5690H6773a09940M5281A6719a10332G0245j5542A2891Q5267e3059
1523C1395d8753j04081I8935f8934a8674B02854i0177B2324Q0738a41198a3163
1535a9416k3479D2490d729I4606e272k7901H8198a12106d0324E1172g2552C9095
1548B1680M347J6236f0066G3219e2826l8692A11602a02649a1928A30789g9988
1560G0389C1213g1416E8758i3902a9914B3292g9622A28571A6933b7896A23067
1572h9537d0302H330a26582B6590M156L41N4486B4127K8962g8366J4936D135a58733
1586D2013N4040b6491A62371B9786d8808G262a45102b3492l6687Q563B01775h848
1599D8328J32711a58383f4980d798j64153A247N6936J5624J42k6383N7218a04320
1612a04672A2874a57460e692I8907A4057R0761D9218m755b5947j07355A5541a16709
1625g9467A46645c2236G6673P2843e2023E1303g5096o6038D000a07164C6128O2862
1637I8990F323J62855C6874f1346a5945j48133f1298a5882k7069A32754k3019
1648A09735j8916m2554f0394k800j12164f3488C1217f3356A91737m1804c9562
1660A08400g8540r1219e5732m5963E3106J737K0316J19070f9095b5238C4381b29814
1673d1645F9833c5303H7511O518l9269c0053l2953H556a38301c4695A21641d7624
1686E0672M7198c2226a0764m0541h228l0622j4347A12853c5622a1790A32600i7613
1699c823E2593i8059D7340b9270m815A02116f0957B5518K8272g2657E8148b0693
1712f1800B9679d3231C7698o903a9407G1200g139j3737q025k7037H019e9819E6467
1726I4715f2672A18875B2392a58057D6038f2589k6760G3289B1980O7598B4911
1738D45O7325a61765d7374E3752a47670G9847O0809c1086F1851B7497d5273m1445
1750h6718K5691C6249g1513D0470J02766d5267D2104O783h6205c4962j2995A4675
1763a7406j1186A33259d1302d269A34554a24849a0984E5585a24968C6943b3424
1775d2634A13809a0244E2315o553g5574B9386g0501j3441A3309c0926I0502k0647
1787F9855A7012N5471e5616Q441j2977l3312C2037b0151H9178L6220f1124I0511
1800a4932j52527C3640g7375K6806I8217A4401Q3228A5733a9018E9185a48044
1812a7711D3460a51905G9366N399d5110H7827B7336d440k5121k1344B31a13529
1825A9110O3779e7833A06770k6492b9102A1861i7451c2985l1174j2008A32590
1837a1535G2083J10631a30406a0817a171k00379A1096g604A7969J45392C0476
1849F7433a2963j01283b5406j10958c0980H3487B5201J18685D8787b0852B709
1861a33393d8252q115K2319A35920A6071P8654j1580a34001A6529h3241n3581
1872a36822I2723a9324F3210O2353b1859F0334h9448p709B6479a33817F0399M9269
1884A09668e4073A43511C5049a01225F2g0178K3406J8772C2057M8542b6590A11930
1897B9852a23210E8899g2708k0528E2371d3309G7106k5653C166J07933a04842
1909a7803D3012b11035C1565L0177f5901A50594E5518F249L7802h5646K8202o6130
1921a23574e0162H4901a7279A29546n705b8861D6240i6587l5648O4178q962I5708
1934E3529L1768P9904f1067b782n1623j57239A1373c7953F714J81791B1573O6905
1946H8478D0513a29174a1062j20765N0208G2380b4611A32751l6853d1819H4225
1958e3386n5689c6008l4300I916O040O5595p294b3937A17592d8753j09257E7479
1971i4408L1722I8588a0385I3538l0517A84K9976a45655h848E617a56510A18780
1984H6844c2485A28155i083n3715b8129l7205a3340n1771F5099N8097d9838F5829
1997B6632a04834a092m7187K3506A9252P321O4177e2669A4130N0526a38200B4501
2010B9308h1361I7795a5078m401G2591i0184A9633m448f2903H9530b4156p03E7147
2024e6685A2842a7529k0600G9788a8570b642C5337b8031C897d2466A0436C707
2037c2909A21192c3755l9564A12090h8402L1445G8563e2926C7291R036
2047D6327
##PAGE= T1=0.000448
##FIRST=     0,             0,               0,               0
##DATA TABLE= (T2++(I..I)), PROFILE
0@@@@@@DhA2a0A6b1B8d0D8f4G8i5A18a44A73b07B43b87C38c97D62e34F17g05H09
31i24A050a191A348a517A706a914B142b388B662b960C287c643D033d460D924e433
48E994f608G285h032H863i791A0828a2005A3344a4888A6688a8820B1390b4558
62B8581c3881D1214e2115G0261a08267D48285e91851B12961L58065a710859c14392
74G65031c68609A75680P51497d3334o3631A9100g04472K24246B75807a04770A34842
86E04406I1684J01076a54947m26239A85796b7729k50255C96621A97804D0981J06112
97A47093b14474g9626A7956f1663a3765l7331A48579C7562b01913c7095L396A31291
110I7199a79610A19367l5083b18485i2591b3131G6599K8126O3114j9254a57837
122A15256b0023n05377A38376Q1657a88237C20178j59254a88425F4637a29691
133b94399a09620A23646J4427a0107B41572j17244b50270d7649l5999j04929D2965
145A72943j2302H2J76651H7936d16977A1749N2835c33433B66350q6020a39587
157C01001g8590j93364G3513a77281g3123A47758b7518A18689Q0062i0409m7579
168a37988I4655h6275r9220B00337d6172j5251C81615a88769N1417C48955b73079
180h4310B05901c26186A04169R7128b90347A41684R8822a54775a7837G4985a80037
192a19555A51142a26701f1811D22756b0116j13507B47238a92486j5407C4764a45371
204I8072O0283D7368J04419a3594l1205o3141j33665b6747D0672J3699Q365K0273
216H3009J36737g5593o8246H134b23958E7113O0158b23897A97219J9150a25895
228H2392f423j07703B6487d7114q1975e3537A59512B9056h4762B42180C2268a32680
241G5266b08792P9315G3469a23803A25080Q9526G3037M9793h5733m4904M2442
252h8195r9150g1563D0118J66453j6399E0385Q7917a35479n4227c9389l10996
263c50385A6236K84235g5569B59823k2687b03895B8375a31145k11950b42G7150
275D7927J16513L3846E6951c6867k6028k06444a12898F8698i6886B06881l0111
286A76770f6266B44411a22268j79515A24188b03726i6358B58783d4275A25955
297A80591a21919c4372l6701l7172d3636a4016A02225m8130M1316l3517h6172
309C2505i0804m2890C6096d4141I6537l2258c6557A80810g7669k4303G8620b26496
322A076J36946a29924A15576M5232I897b1552o8798I887a65167P4895A83906a16249
335A27358J96502a93953b3083H6697b68378a07897C5340i679H5622J35854I5430
347a18606H5420i0528k41922H9029d4514k0998C48202C929K8823J54341b28449
359i2332K5170j30674G8249k8926O4452Q9147B5234K745h9037l9475M654m4367
371a68225F8219B4363J08202J87067i0384C1826N6412c80370g9539F602b04608
383A99697O2465E0092K2407J2331a06898k11719c8913p386j24162C32870j62420
394A70450e5017B61235i5130j14900e3638j69361B4997K8541J025K22618a6572
406A9440N3707b53048f7172a4513r1671H3022J3653q032B6306L529l969a59509
419A5354c2618j23911A56368c4340N558B26600i6309B2124O0670a82138C4435
431d6166m0432G7907d9522A44235n5054i6823A12784h4239l4778D2199a13064
443B1537M3222j0623O7820g4804D7437A3250b23412C1111A2226g9658I9435J596
455A01031m3967e6698D8642I761b84847A11193l6684b52930B82738A04328a95448
467B13807f6090j16147G5925h3870e860F3122j0453L2928e9677A9066a8156r1671
479a09827A5250d5537E0078J9923b5910A15570f4011J1744G4188a82581C5237
491I2815a07956A40932d935n9390A32996i4461d6660B3979e3248D0260e4074E6110
504E1065g5354A74480d9016r7869A61649a41231J3401A37651c7026D4004P1914
515A15918D9362f682r8790b688j23069r39A48932A6264M6828J19260A0055a6362
528a61885N5246a4114j55698A59043p641e3408B88746B869b44482B7952a62051
540a20930G1836A8899J30931l7712m3428A4331a57426d2386n8849j3318H1050
552G714J24529N599d9929G1043f1499p6855b2306r2685B0089L4104j5374J21852
564A60671e021E3705k1065b01306a1017p2758l5219A34105g020A31177N4422h6627
577H1283h3069j75968B8482i3200M5603B20675A07133m1925J4223B037a64586
589a98292a4610q2052C3204K24514C7947P3744j2198a65860P4852j03762R7042
600i7728A08608c8066B15614m739h8693I0429a08902j58896b864o8151A1419J47240
612A58659l3263N891d4544l194k6211j36182A3965K149B09J96647E1050A4509
625H033a16345e2616m2498a819H0552a0974A43869B2849g2893G9757a44591e8885
638G8661a07632H0974k8338b8104A18845g8056f166D1164a46097G8451a1098j10451
650a21549A46585A2223c7075I7967c074m8366J4590A3238h9341J3110A72031b6174
663g276B14583a12651M2202E0182a73394b4546B4363J4888Q8712H566J05207c3448
676a87193E2145a41557L8222A82302G486R7246K3328f5094g749j13064L5547b2691
689i4575A44525l8864E761J25451d8740m0186d1613n3923b5043K442A13985l3678
701H0307c6355A60724g0607o9235A03555a71915c2144A44169a06604A09550k5860
712H3690f3821H2866i3971c4346C1207a28029F4028G077d2824A32793a1092D456
725D6278d3562Q878n2045B4819a8867m7046A68159h729a470A57505a52824d6262
738C4748a52025C1387A4694L2907P0003c7738A07351e6253j09621A02481a49142
750f6963A98209e5904F8949N1953f6018a2130o9993c4832n698k4488A46006F777
763h09A39242f3546K5481J3415l7005a568p5277A05865C2209h5957B23243e9686
776a36533A73984a55592P3045A07754a11156F3279J0581A5193O6014g3097B1893
788e3831r0582H3633e2972D738J65076a2465F0419A013a11840c7780o5136A8604
801A5921K335J87215b4032B664N8440b33434b3494F6a09907A51415F9039J2345
813H1384n296a06218C0275a66148K2882A60745a08510F6029J98613h3751B0794
825C0433a74637P8391b1359E8346a0286H1827J26842h5088a9260B7186b14313
837b9789F029h53A05983B3557J34324a4936j36916A14714a79516L9420A78957
849h6161F0971J11676e5722D8781c6276l2143c1655q6773H0928A6253b7843A57193
862b1260A0346L0859a24098c247m7537J706D8160i800A11368C5547E741P9124
874H4865a46475b2233i536j89593A19632E5493b2426B08970i497o900P694j69812
886a78515a1468r0927b3409B18171a2693I8648N1226a51740g1763J0110o5980
897a27633d2030F8177J05782A6800O0957M2289b13135g8521B103a70306E3273
909I9999j4113J5670b6335F2325a27960l7770A11883a34799b0639B40361e4680
921D0869M6711a10370b6384l4053a2582G214d8380A30793F555c8744A11719h5841
934d5200D0337f5688E859e697B7501P257a7538H5848e9865K6256G8627a49090
947B2257M3225a20109A39707D1352g5894I6940g1679L5508C27h2185H1454b8178
960H162J37940i4546H72N5346a28921B03L3361a5041E617L9002L3463i7522c048
974H5306a47434B9519M8374a06220G0371C3463c2091A1329c3918G3894f5536Q580
986e6956A36109a31398a3928A45037a29729E9847L4744a02204D1358b2112k4506
997d6618g077m2313H4510A2695D561R5322f4600b0376c197r0532g57k220F2174
1011D9506f397A07904h1783Q988E7563a68275B9791Q6393h6819A39610E3829g7968
1024D7822a11021d7698A595e3351A19448C082K5051J01970a16429b5184A3785
1036a26495A1788P731O859K6790k2079M1645g9683a9937C5187a63498C8668J9153
1048E7821g9692A19393C0505B010M0049i2847B1399h0430J0774A26419a05908
1060E8275J27224a22942E7176k4605a66840A1324c5096Q941D6271j1208R0187
1071A25250b0442f566C9502a72000c5196A3030f2415H2387k1084K8444B7015d6005
1084D9030a87827h2076A19854a44367A01764Q0126h2697A17829a4391j36857i213
1096a04499A5108J7261A3209J69307a8956b212E6323a82848c4375a7138o2042
1107g9180A03971E1585K1193j2205a8644B0783a49036f1840A4485a15390A37539
1119G9469b2685A71797e3255k1093b3026j35001B9173c0506B7299J72690e8990
1131I4673j5652b44232A4456c1254j22910A10635l3722j1641K710B5343B661a74216
1144b5880c752j43663A49630m4379a1879A15907c1296o456n4545j1384F8040i6439
1157G3247J14793a20423I7841m2953a89882C5165e4334J7932G2796d1655A18872
1169A0812f2797A06981a15766d4432G0839i9970C4992K86E225M8324c5633E2351
1182b8313l6067E0189a04662B5366K7038g7760A45259a0035m4070A19120a36539
1194b6237D4297a17362G9001A3287J7572P7306a09548F1909d345j81234I8183
1206b0644n4667A52105C3532a2222M497E178c5931j05415H0507A6593h5993A84001
1219A4791f9201F2696g6044b6048l0517a3731A14798i8673H9440M7113a78863
1231F0706B1891a50906F9818a2165b623D4355a8465A00877f6303J1081A01558
1243a15258f238G2264g2493C7826j5342p646o758d1657F2308f0600K1540F4092
1256i2943E1242j5020e3513A40212f2539J3496I8312a53877b307E3969i1634A02509
1269D1569A4850K7498i2765D8262e6186p7169A12201a5995J970A31830C524a6753
1282b6100c400m6355o4839A03315F126f8593A76135b886n8402D9264f4357b9862
1295g1212B263Q2966i0982A29574j7788a47675A02613a4882j68341D2235c9179
1307i778G7719C4989Q2026a5608j3678A0138a67085d1945A7980c2760A02433k1153
1319H1280k02B3611g7685b3537j23336g0982F2293c6529A44760l3159b2466I4818
1332a26381N3A1229a40827E5653N9380A8532J28244f721k9382J0184j53916A064
1345d907l7632A71799D7606E690O9726e3380k9641j1146e108I776c8276A48828
1358D3578c8860A11793h5832n572C819g6061C7691a957E0769P6126h9700F1336
1371C1495a98798E3102b0607p4039A38693A1447J5592N3068d3346C102h9248J9825
1383f9423B3250e1501G6577o236A1893O9616c7382l476k3876l1961D3847c5212
1396F1079P6802e3164I0305h078j60120D4945i8993L3519A42191c250H7076j6742
1408G0334d7015B0231a27358e2297G93a01120A40258n8380b4991A33834c5675
1420h8614b4641o4048b9247R522H9202K218a9499A17828b9819q9440C4498a28318
1433d1241F8865a4815A27697B1577r327P0280a60461a4009N628j58406A17569
1445D1771a3819A68827a6133m162P493j07695c0461l7343B9984N6761D123J38097
1457A42220A6152g5577A8030a33405e8328A2928a8417A08372B9496N1094k7545
1468E3045a37782D4613g5537o3206A38943d3169G691J45777f3502C0951a1842
1480h5527C3799h0899D6956J5034i6091A10615G089g7732H2670d7073a8695C5135
1493b5742c129n8415E2399B6154f0906A28685a9295k2706H3341a38580b2859B2872
1506g5595A21573F248K4079P6017a34492A8051b6278j40405A09445b702l565A60710
1519c0576h331J758p0489b8474m8202F4354j5102a8980A41537d6310k4566F1282
1532a11957c0722A8830C116Q1688b6758G8771A3504a39042A04184g4288m0886
1543a15174A60758f3532D12J16525f8294D1940b4917k7473D0933i3112D8331m856
1555D3475g2059A14713E214d7203C8653e8192h750k6236g411D9089c3025A14051
1568B3027h5796H9817a09770L3445G1870a11173G8217K5153b8855A09883d8636
1580e5507a4632j31654D8910b919j5195A98977d481a320F1127a46600f9660L0688
1592c8972N438D3115j480J20105B8396d8153F9141a62519L9200C2615f6137G1211
1605A02882j7749k0042h2628C7364a01668r9119A11042e0777b3208B37825a2001
1617A9166M9915a14143d5295n5702d6559D5729c0450A36345m6590b4888G7329
1629e4315l3262K3171k9666B9820A1001P5506L5705i439I0200d4210j12007a7735
1642a41977A791J25968a6663A71563p0597g0112I502a59613M1344b6326k6639
1653e2965A50783p0130j2164R6752a17494K0096b6637j58175c0340H1406L044
1664H4450J3364k9807P558a16165K503F808a50715E055J39524B2538O5678C0675
1677h286m0594j05650D4414c4941l9837B20564h754m9961A44889i9755K1814B2081
1690f0824B6412A1670L2489N056e0373E2783b1863o1334D5102b6820a306A6978
1703h619F7865c6957B645L5834g9162D5807a9263m9575G5765d2206D0541L6044
1715G6585h8195G0120e625j03385D0910e6012D393O1820g797A03573b2739k1653
1727d4392E4681a50248d3542G7292e6778F3189M2745B1867b2601j0733d391j31903
1739a36294c8254A06401f4101H3684O0182f4725D921c7635l0561L0778m2806A12133
1752B7619c6379A90745e7162l9369I7172a29937O4239F2631a9794D5643B0185
1764D8136k2519f4105E2956e2018l4128F0241d1649b709D0363B613Q0738e339
1777D479e79j11975B4406d9445j5248A07726a1400H6714J1640a01914C7286f6111
1790a35204D6261e5582D8265P2272D490R4960d6860l7875B2200a44603b2728G6646
1803b0749I1803j5376A6346b7230k7352D822a22429a7936I8913i1883H8939K8838
1815A17777g2068F2450b1148l6211f436j00579D7793a1595k3864A85275c8600
1827a0363A28841a30629f3793a4431p1424C4217j5715P6955j4642a0193F9885
1839a12118j5524A7624i4785B8132P0193l6425N7458b3431J681m8171r1968B7149
1852e6823A1408J91387d750G5720l5110a76071b112q8892N000A13427b03A13707
1865I9529f1654B8464a15188J2901B7725f5941H2299K2556A8157M4726c9311k449
1877d1760n0995R035F9362d9295G9103P3056h3440G4056F000a74318A8808e2948
1890a3343G7702c004A21319g381l1830G6765a64273c5767G2231a18763G5714O923
1902H2637f712G6201a8408g584n4925j6557C9658i6525B2809J16444a3573H5880
1915C2401f1220b6247r4054b5330j8358a2852B02618D024M0018Q8876a68729d7753
1928d6170j35132F6101j9864L5552Q3061a1040D2427e9311j06784b9398p4766
1939a04164A1059J20477E2719P6032C0860d2475k384r9077c5792j5817e825A53257
1952A6619Q4507k8380a40413C0373f9368q0311E4591b8182F0437N2370i92H6520
1965e0823N548A6531a87899A4470O6922h0422A23238m0268a7573D1657d2027k3497
1977f5524l1106a5655E7200e8582A06677J1909e4737C9257d7635m2854b3566l2943
1989e6509F5791b093C0404J47792a01156c9416G4355a71477E88N3877f2507I5549
2002C8126H444k265g2173C4241e0794j920H8313b4689A9158K0236c9671B0168
2015d1558g034B8191c5791F7653a9654j9518E9401f7800A6653J691f3135A13104
2028a9173m1308G9013f9869h197B9532e4347F6760g228A8111K7791a22727D3557
2041C1970a13424H3456m0706d1774E3803G929
##PAGE= T1=0.000512
##FIRST=     0,             0,               0,               0
##DATA TABLE= (T2++(R..R)), PROFILE
0@@@@@Ha2A2hA6b8C6d0E2f0H2a00A22a46A74b09B46b92C43c99D67e37F17g09H12
30i26A050a188A342a511A697a901B127b371B638b933C255c605C986d406D862e364
47E915f521G188g925H750i668A0701a1871A3210a4759A6572a8730B1348b4597
61B8749c4259D1929e3342G2013a07571A98021i52336l46826H82004a346866M55760
72h91106A960859E37867e85071I68170b3344j095785b70431r516m8571F15865
83E24453B48238M4786a35440j38558r1423k01175B51039K33247i9706B43942J08125
94C52067b76204K8185a02176l8416E7981Q6139A1011a1626I3865d823k10167h6960
107A09967N9615p5429a05211g151E2871b47792R5194B09095n2062o0607J30473
118B26899f4455k79154D3536d7289m11939B30031K56164a86428A31104J70926
128C02030d22008J66448I8977b88724i7732E04773k45664a40769A49655F6142
139d80175b08373A83708i6787C6087M28942A27845b26109A08215d5926n13068
149e58994c5792B92116a49770B15274J90178a74057g6330L0492l09283d2506I1613
161C8544K14374F9286a7024A54841b21306q1397A75157a1851j53689C15551I1984
173a75605B22772a19113j90958B57614b4767j55661B29060a37839M6851B72768
184b09807c9476D15436a71905n9966B18038a84361n2498C01303F747a24811D28273
196G1125c51803I0127f9269k91537F1028Q5197p1286J57595A06648g2218l5834
207a08052m4328j6251M1255G2322J54225r3809C3743N0705D1446b03593J8305
218a85288b1088p3529A16851J17540a15095F8539J70282b08697O1820I9473a16218
230d3262A11123a10595d4807B36075B3909a17694A75433B3923b21936g619p6474
241h4093o0525A40105n5561k3871J71250F8487a06708n1145m0720R1429d0404
253C7098J88489M2987G9993a9935m8657k14534Q1508c171j50193A50027L10978
264D61005B2361J7966J37083c39365O1498e432k24888D1222L53731A40850F9946
276A41710a16965j16979O5952k7062G235J77739p6515J32995j11955a60510A4091
288a66820k12060A21858j0280g8688B93722j36215a09534E1410i6156j31208c9642
300A314K084J08875K7799o8089B4832f1922o9411e5499K105q736G0127L3074k2816
313H0385B9474g933D2362a09735j9990D7363a12272a6475B47631b0300j6500B22027
326c0333k17038a8899B3620a95392B5710K54224d3601D9435K66224b25928p2661
337b98589A32421a72673m2434B81698j14875b160B43010A9529c04524c9125k8632
348f7757k03033A21252P8384B7890K24849F6263a71566a926j78794m1170E2328
360A3303O4176J35218j01329E5054a7940j30359n118L2772J8787B8899J41933
371A70832n6715O4233J2018a88500L3728A0910c38299a27466B63122a8218A40546
383D31066e2986j74091E6387b28604j75398A14561O3581c5541C57392p9923b24449
395e1665r806k94242a24281I8801J7880L9050K9131l2920a15783o8884c7893j62141
407b00034Q3752A87580H2795C9601J33474B4738a29010c1035o743q8532B2565
419D1432d0202A10306C7416d2514A21841d1653n8680F1748i6577P921G3221D290
432D873P3603L1211I332a07782F581e0767j04641D5413K2429a5357A01017L4483
444A35500b1729j03464E299a7483j93287B6943J59505f2159D1034J97389f7716
456b02580A02553d4523k60332A73615M3388b24527A84156P3703c04764b9280A21278
468b56895c3303A76448h913C4027R5430A3973a10993M1860a2324n0364b6131G8406
481A07808B5551g087C6431i1523j2680D4683e2001b430A43424D452M259O603h2159
495B1610a6518o7272E7622j2667d7291D695O3220b3955j335A34383e3559j16862
507a70421A22990d0525j65487A72650l6803h4049A28359j6829a89884M2245B7275
519a11289K7142B48066p8542c1347A00062B9099b49260K4859A6145K06c5352B69098
532B29828a18031G2882A216c86073a07407I4184e7649A12710J24091I5743C481
544c6641q9137o3244h2012B4483J7808O3905J1418j0981B1764a23389e6459N441
556e1018r6301c460G9832B6811M8237M4595D2119f4930a1968k4175j50377d6366
569D8618b3944A05897L3125m8574m0287a03107L5927m8744j15969E7399O4750
580A22149d712B52808m6028a37276f6410L2188k51396J14996A42055o8464K7313
591A00904J93089G1904a12048N1909j18940m9088i1750A02640R8825r0893P9396
602A89968n0970b14689N0322O3717j52540I325K15390j11084L9702J3408d8087
614b11949O2458M8489j0274I3908J08793I5059J8428C8787a39533N47M3737L4963
626f0286B1722R3925N785D8671m188e0527p4849b0824m7077L1229A18441B4778
639A1542O0176b2845l437r629Q918E821e7915E2198q499a03554I3326K078a15500
653D6667L5089a53205e3271H7321a07488d6013B26138B4121g1662A60468g1979
665b28585C2382b8531n7966A38583K9848C7186B316K5347a35676p7660B0891F032
678c6690B20342o9389b0761B4595h3350r5730P5841e977C5406J7973J20095m4628
690A28846e7418b7715l2992j15288e6574D7479C995O8736J04634B6126g7153D6603
703a00114p7053G3688i498k6319A77463B4415c4021F6301e5098j2492b8962R596
715a9366B1177b3856C4108K3262c1776E1476r615g1896F5J0750i7696d4498G0301
729f406q56A47972A4229f1837G2738a06363m2008E9921a8332p152A29594k3829
741A05765H40b2669A3518a22229k9836H1071a4104l3677B26367F6444h7604G9370
754d6689j36599c0090C7952c3502C6523J35459B9466g4918E7256c9559j22061
765a61620d190F2329d3275D501J50437h130r2898A49996b7985j74681A18188a217
778a73534A15321m4812e8327I4585j6455e7223j9236a1045n4170l5121G8295L398
790H1693A1485J12909D6704h2353J7754l5259M441F30P7364l02K3276J7071e4694
804i8569d7653j37377e5132A30935B6376Q0163P1431e20j04262J5073J2616q5558
816a62651b9142B28681C3524k640K21470i8797j39488C8194a18663p1876A66239
828A96810c3242I7921O7943a81355l694C5278a19815K9116A83155m4042F41O0792
840F1433L4131a55679m6812G5941f3043o4428B38723A09746g5191A24324A779
852a66432d8395d460n4877a6563A22972m6294c4981F3898A8340i2706b8692j0449
864c9141l080H379P328K8039R788n905A9731a953l3539q3275c4085f313q8163
877i4476A22606M3563b3381I3029D3631a73681N0037O1376J8524f066A27694J09612
889B37306A7480b8395G2960b12784l1295E5264b654l3475B49531k3614h8976b8420
902C2517b84684J00886A43825G077J3956K35746A20657a15446M2480a4571j85710
913b00281P1862A95934C4270c2803B53870B5874a86666B6806d3305j11787A8215
925A07732A2130c86A09288a496j10992C3692f133r1406D2033r93d1015A9629L4688
938E4317c522R53C2170e1750J3125C0291g5237D643Q6120d8489F4122K5843a04145
952a3833A6889i5997b6956D9738Q76A840L7039M9973a02941J3902G4957h6171
965g0152A53096C3377g7361I8994m5216a75087b2261A19567a15363b5338A70783
977e2646j5787A05832a9184r2107D2750M8295h9091c7014A33570h4848n179A55191
990c2796k8870A31388c4531o1619B5764b0899k9789B4668O6975C5370g950C6008
1003d9610m7140a2156q873P730G7588J6772A0636b075B0854a13632K1820C7060
1016f4129C2409J40415a3810A6112N3732a22100L1256a5063k7245A5784O3574
1027G9358K1645A3732e968D0324a20743P801E3710c3208J5494A31614E9870b7461
1040D0373E458a30043c4726D7086h9175A9733J16709b6739I753P1852c5877l6613
1052g2490b9085J3035n0754B783J23631b5297A8276J42593i6364l635E9106a21538
1065g9962A09056C0441H389J03427m3170h6152K9604d872j33574e8943A14840
1077C4531l61J03168D6992a08859M7033b0337j52716c3839A88518h420D8211J57837
1089B06048g3744l3264B515a47073N0939F7466J4190k7953L2325K0626f0203n3197
1101a13400a6288j00061L8587I1437m5205J7131N5686B5112d9030M869k6905n5930
1113a26996b4328F3257A7939J10047j2124c8363B1627d9009j21741f4373e924
1125B4688M7973N2492m434e6896a9343f750k38676f1718A23486f6674H7158J59751
1137B46909f538p0267C3437a13280j09559B5871P4590e0728A44364O8981g7047
1149h0181I804a28416k7845D4525P9689a6281I8278Q2201a32014L9132F5416a54583
1162h3808A18526D7188A0260M4150R090e0496m3377D3275d1651m4168I9502B7827
1175e6904F7418j6824d6199a9632C1330c6814k1509B3590a1300h23D4913A0115
1188E8373f029n3433D0381g8104o387H2013f397q36A02666m7332b7333m5287A2493
1202c9826j06466I0868J6583i2790A18634K2676a61117P9585H3722a09450j8911
1213a28361A71862q3713a03677A38002m6609b02304e0998F7677i2655K5293A47828
1225A09432a09525E1893P6037b04439g8063A43549a02678N0066A58661B3118g3024
1237D2128K7809a11950L0206A20541c3707n7718A24758B8451h9807D9071O526
1248E5597g1572c1180F8594c1956l2663D9415D735a2523C0845o069K8468e3800
1261e9970F0246i6260L5616A27429d242l511A19490H446a00678M7806B6075f4649
1274h7858A48453o2845g7326I9753m2151a69792e3065G6378i1053J8181A80035
1286E1597a11945A25780o1916a85200a6855G1327a02039L3346A31079o1132i0070
1298A07063R946a96138b7720H4846a83168d2112A54777A2683l282J05848E3063
1310a03013J6374i592j10354N5943A33952m4764D1624O6728C9916a17353j3366
1321a30719e6737l0721a7723A42139l0462j8552k9217e6564k1863p7849K6472
1332a29804E1553B2640N9571J16789D9056c2517j2011o6754j5877M0942F7538
1344I6599C0029J22746G3491a32571c7543a8753j42623e0136A30486D6835b985
1356A47419C5611a33992D375b6607j20708E113Q3312B6340p464P7787m3797a21109
1369b0970B7088a63902d594A14604d1324F6444M7490c3602P198N515n2080p061
1381h0030b3090E5178j1630J9002K0625D462c8740j6290k6624O093a1587G1240
1394E3286K9255Q327d9440J5192k2440r7215I21L3926a1131A50372n1207b6814
1407D664e1222o4706K7325E223K9465A1544J35973l7073g8906G330b0465j61680
1419a82145e0674E6217a7870D7307J22595D9365g1463B5274e2355j14556a966
1431B2011b3738I0417J4291D4433b2270J378J167j24975e0198E9551e3278H1679
1444A50949a4380C3038A1789a18276L6557L0461J5977C3692O6616n794D2033J535
1456D3568d5049r1752f0252J591K0603I5190J1118m6227j7865j7887h2399o6615
1468a49014b758j8586m3823A59037o8617e0600H2871a5915j15733b7452a017j3829
1480a4846A0125P8072l5900h0093B3823O957a09970A7904M8765d9978A2943L2685
1492D5628f5134R616F7750B2965c1720H7237A9477g9074B968f4804o644E1202
1505D1218K7485r275A1653f993j11570N2879d888o5727I6498L1866f534G2188
1518A746a44687e4558a2628m3930B4500J06858E4714a3392E9126e8654q4152B1425
1531f244n5419H1519K6135I57b0254D4015f2867o8322F7918F709i6471A42717
1544F5227i1619F3417A1644i2128a7252A7903g480k1186E2925M014e6121C5463
1557E6962h9127c1258B8103d6333J7105F0667k1427b821G4739A0731i8435a883
1570d6311l1467F1370B1591K6535O9898a1188j5907m899p4222L8316a8012E8940
1583F2333p982Q4027f836j07703f991j05012k9533G0405K1557B3895R9165J7447
1595A40507h3032n3171e74j33019r174A33694j9864A8989J19842m0725a23618
1607a43007D886a08972l2348A83628o5206d6498A77587E6143a75628c2506K400
1618c0106r6469c4437H5262m434B2361P3333k0038i4680L3789a7670r5408L7172
1630g5906D3967L0101j3952M5426k3236d6862m222k5972p3620e5257F748Q3007
1642H9755P0742E8091J8748l8029a68499K9833N6373j3255D0434J11929J6337
1653A68700G9111C0906H899b09113J72A3322d7100I556K51366j01308c4228A9701
1666c8515k13975J18753I0701a6407D5086K12616G2715a06553a9086k6758j36871
1677a82715h6666A48286D2200b6446B18550B8569b09870E1701a459j85673D6339
1689A22301b0081A6221P2939a1751r0269G211J3219h4307A3562P4341a2059j8259
1701c0318D4383j2545f1174a2926D7983d5784b0542C2117b4372E89J9461K5452
1713D5502j5126f3285A9649m787a23578d150F3357a1116D2978M3084B8180g6270
1726e4104A1329a23551e0389A69140B6095a3925A54550c060j78663b9946A3123
1738a41162B2749J84250b155R42A43617g9824r9522e101a69p7746C6363J49378
1750A85741B6824f6555A17444e6370j52758F5172A6779a14850A11396J1799d9196
1762c653E7394e0559l8862D0185H018h0992D7675R803d3759H524N4844B4498b4952
1776f790j6030o9358a5486A9144a244G5924k662k2321A1811a10926N2700J4199
1788d4027n8989E6120M6819D4988M8263D3438d8910o5433K1756f323m9279B1308
1801A71168C8095a1407H3342d9346j08925a3700B6535i6953D2770J17617d8733
1813c850A27285g6375j9532C7596b2647n1756c507G7598a489q747A48786c296
1826a05579G2371f1479j08765B7829K0511fI3424L4095A2376f1523b7701r5249
1838a22950k5200C6957K8914j4896R1300l6951a8355p4488j1047j7820L2156G2278
1851H5957K009P8162A5239g5852P940j00892g7421B7069j475J11419j4355C9786
1864F008i9787j3744J9094L9918G4941L653Q181L4353h319p8595K3604k9525j0002
1877a02837B7521R3443C3661N3640J9677a12400L8306B996a45093c3166A11921
1889C9785J642L5212C1032g9397J2387A3890a06194d1843A35179a2690d524A34906
1902h130n7584A2736c7159o5844a8444E8702b7101B7598J26159A8677d3608A6129
1915g4487n2272d1034B3360F93Q3122J11045A5389e4443B7666a64130q14A6124
1928b7062F7950J24030q0501D0881d9308n5147l0623j0258h253F9302K2905P8203
1940A70410p1414a8024m9983n0858j1907N4008B4400M4159K9949L4009C2395a0370
1953d3554j12996e1759H75f6535G7827L8803B7493K7688B1274e8319k7753c4695
1966a5165q9586D6209J13870c0335D2336Q8502i2271p067A3509i3206j0032I8058
1979A11122b7013H1021L6802a13691Q050i91q4013K3250I3239K2572f319D3376
1992A13014a41387l000G8764g5990J4576A65209D6862a7397F8123a6336r2274
2003a08610N0746C7269f868j4163A02663D5706e6277B453g386m8724b1110C6718
2016B5689d151C8208H25e9395d506L53jA0906m652O5363g428p6133C4772a6940
2031f5234E2631j6637g123B2466J2866c2395p7025B9252K7607i6055F1457P6974
2043A38431h6003b7561G3893a14553
##PAGE= T1=0.000512
##FIRST=     0,             0,               0,               0
##DATA TABLE= (T2++(I..I)), PROFILE
0@@@@@DhA2b0A6b1C6d4F3g2I3a16A40a76B11b55C05c60D24d98E80f80G84i05A039
30a188A357a540A747a971B221b499B800c130C493c891D326d803E320e888F510
46g189G932h748I646a0636A1728a2943A4300a5824A7550a9519B1792b4448B7606
60c1427C6157d2197E0215f1420G8306a06971A68800g19100H24571A34108i57112
72B175362H30534a329080B23403G4546a380812h1789C96658I0607O43393j69554
82E64446a60534O8471l24282o384a65756m2470D18116K67388a63024d1203A80135
94c97651O7626A6907Q244J51317l9154B2991c4362P528B3169a49044O5767B48185
107A41752c4464n9680j8733C4917f8583n7321B77786k7279i9533A8603i3068l32239
119d25307B2834J68867b86846B35782L44881b49567R2328B06796d11927J26169
129b85758B49402b761B9710M20705k19901b99733J31601E8002c63430J44343D25097
141A29046f0611C85477C0584d52159c6840G745d00998F8266M08414c327D9353
153B70636b47844l4089b1019j43492D3553K10252j26306Q995a063j29535a8932
165a72921n5886A75346N888a10876A57398J5278b59057f390D6587c11131A58374
177B10189b51258A28688m2574b11196B28353E256b17375C34049c9650l87457B08667
189E9270b90323C27945j30803b70005B71458H9303e28501B4208Q6486b89684A83575
201B95143B1249J14281e2240j66942R7504k9154a8658H2055M4570J55704H6839
213a43496a4346m5166j79609a02317G9889k1440J00631K8693a08194N0335A22836
225a78030k6912A03429C2855e3245I5575C1087f1630A57631n6452b17205C1997
237A05376b88819c9240A34778a09695A82837K8278h1749A10707a5896k83273a25389
249h3416a2934A88145n8849L9004L6903a27764j10254a03089j38220a02998B29970
261E0760J17449K64495a07381j31951C6285c42558Q3917A83963B5283J30013K36351
272C91647F3731a25245L5527j00750l4791a03916D5531J28897N8534r1525E8981
284d4998j92681R6927O6198j07771A62475J41012a2591A09023J6405b14002P3358
295a40644c4331j16366a2269A73229H4300l3595Q3949b4540j12685e7574q0347
306a37921e0998A06699a4964H8301Q3076c2228K151k529m7026K9511m2539C8349
319G6376h728A78663F7894a68980G7423A9341c11230c5883A92279a03702C3386
331C41045e9031o5013A97880b46544j03635A92990B3778a02840C06187r8739h3823
343B865f1685k42951a14425A16359e9081A07654K27475H103a6151C1014b83285
355a33880A827a34834A26973J02171D5690Q0244o0093a51350K0268R726l6792
366a58148A5366Q7646k2027J51385j13257e6187E2290b44182p1901A20776a14231
378h5003D57662I8156d7086C05013a95480k31747B9913i7806j25938B62606P7016
389C39622B1513J23500k9519c35037P9516a1187j43978b3693B79775m0017F1385
401C9284A1970b57367J5986C6438f4563A0610K70650A00341h490E3159g9993o5828
413a45821O2383a892Q61G355J00232C1245H922O0323f0845a7255A1749a31501
426b266C5980g7472G2014M1042b5718B3777P0970g7614q2480A7653b0672o8107
438h8779A14285j5625I830N7952A6054d9847j02368g2809I4636a13287B456K98233
450C00689d7271m2060B04285a21946j44608A03110C0087a89633A64041J04992
460B69033a62819b797B08914b58017P4679A78211h8162J1723B38674G6855h8865
472F2430I544a96525e7996G9385d3005D5353P8375C0392j0247g3951J0461a1501
485a12297D7061N3143d5549A17955E4009a27323I550c3753k7871F1963c3934c707
498A13895d1214j8243A08417b0190p3792A21549d2653j61046A37802D4509a69076
510A84942k8972a19051B2347k752a71973K6509E6420L3447b2310A93618K2858
521B16476a79209Q6092B7013b71364J15996A93796o2510D5821J59049r4049b06069
533a23789c4828k18274e9058B51598A19033E9498J03141C0740a84190M3423O7244
544g3523p6517C3547J57335F0870N3993k5366f6432L0080j23768K7268G5308e9505
557A6853J95500A8246q001Q9170g7253m8804c0515k7754k8901B9952Q0950l0976
569G9926L058k1481A3272g5124j14732f8486K9969p1078A77134M0275E373J34766
581A40139E6690b46517P4008e1819n6935c4757B31787Q733B5692O9827G083c01393
594a58658c5684r8634H2201J94679r4815E9190A6316g3431j87267N1586a0283
606b971A14525J70695j34807b8106k809q6046j71816a16105A06581A3361J45962
617A59323J07524b7668r316j313k05188i5702B0705A0227J38964k5911D6528A6636
630i1458q010K4030c7241C6427J0089L7610j8749b2903O04h472m4802r360B7534
644B9505d8736G6749k0429a04103G8817J558a30788H916L7683a13232d0843H0980
657A4610c3090A47363n7312a72079A1277J0584b54863B9002J44505f7308A18576
669B00155i8012q684a5446j40428K9320A14512o019D2619J22159F8082a10929
681a09821o954K2874c3441I0320P8524C8251N3931n382b02849R2169e677j50007
693a55684D2652J19874B2168P1448N041f7336m7118d6483j0627l2116G2500M1753
705A14253C853Q1341l5152i6768c6258a2006n8219c3094E9252j3635b5789F1026
718D4814f4373D2608B913i6370A4707a1153l7377A7566L5253J4100f400C8332
731D6944a33700c4563G749a44218G1730O8694d9511I2312K7855a16182K4173I419
744a16339L5080A50621F2457a6905A65515B2733a48597a9542l0265o0728f966
756A06813k6711g915A13339D2165a98688A177K8841a79814E4148R1579d6689C1370
769A10408c7175o3541D5998H420a60831D3696O4006a10034D3872J11874e4475
781b4049G5795h1993o3776C9957A0877g4952A47803l1516e7883G6070b9629j36073
793a65702c5946l0501h216A22375m2521J7762D5619d1215l7021p6191f4522e227
806B639J78976n0784a3177F5854d4399j82937i5067C3161f2856F6068K17997B9995
819g8571A17121a52819j21682D7662B0192d8279A82687L4452c1036o3339F4449
831a45250j28151A12536l2559h3998B34327o7628a28792a7742G949a84567M0406
842a44161A00023k6801c4480A70495l1461a30867d1654A0792a55072P2254I8427
854C4872b5258A51655p3832a30898B5666A72a47967A2823i35k3801I7224I240
867C5428L6441e1079a5771j1114p4425d6998B721L5614J56N1938M4635c1979m7434
880g9413b2290j18759Q5D8895N7870D1839R5557M7751a05122n6628A843a87367
893a54540A64152l3275E1234J08258m0097a52743o5939A628a20277l8973B69063
905A82286f5492A85105E5598b75281a11807A3855a15439c958B33950A03966e4778
917I9707d853k22577e8234E2333f3210A2735J60305D7187i2587G3822A771a83491
930D4666J844a11050H5189k4763e9782D8753A6615b0883C393c3260J2590r17a711
944A4959B697O2197A6819b0494C7974f4770k0026C4006e395l1632H1626J3520
956I5146e1655i175F9968a34962L8802A12346d1562J0068A52287B3846g4824A3244
969B5909a05413K6327A42907F247a10183A66430B0886a77485A02669C8061a62565
981F5018M6145a03916b9273A11645e0746k6492A15869A2587g8180E6187d701q8092
993i2793f974D6529B52c505A09238B5688a07497B1877d1245q2433G1223C5090
1006e097A20670C1206d4693J5020l3780l581K3993D7275J5629l0384P5918A0693
1019i9166a0201n4212n0973C5278M6505B1594N3286K3550f9564j2853B4226a22064
1032h0110A24210A3457M377J02515C807d7524J1025M17k3040J291H7001C1251
1045c7504A41602A9026a15287F4750b2841j16201B1855J6530d4362E9958N8747
1056A18705c1663R942G4004a02589j9912D6420b4713L555A13244k6144c166b30
1069C6876a09406l5088F3917d0506j3054B12404F4259d9705A00978d7265j24373
1080a71638e0231a4367l0404D4332J44561F9340d7737F9094f4657j38736a8165
1092h40m9406A20437M8055B494h203E1725a38215j9554C8899d9457e529A77926
1105D9124j2208K0334h6170O802K139R285A993J4914J01724j6162A8322L8095
1117E6417g4794n2582b5066p8599d5916A35393m0429D4400O0486B5109a55270
1129h1857a4989j44273A5190J89601B1255L3977R2812f2281j06771f7206b9416
1141a20002D5479K00690C273M993J80617a58239o0031E6915g8810r968A57222
1153A45719G230J9078K9048a29021l1271D4521a4787m3473A37297j3458d0530
1165b1675E2518h6343l7679H2345d3p1742A30856C1256f7348E8808B062d0670
1178b9031J3405B4967e4007C472P6278b3571B6987K4121c2466J5798k8090J8830
1190b5928a126l9720E9246K0344a6828B8757K5086g7317m3118C5196H921a03177
1203A27564J0368a01293D9833K7528a71655P1012G2086G079g3399A20680N2723
1214A73403a31635a9678A31028b16429R8994A84676d0820k1108A81828F9211a29981
1226a4340G2575a38980M0665A50062A8075g6282A15513m3076a20884c0591A01119
1238a00896q123A68236D365a15385A35488B3504a07275D3290k0656d3662J1708
1249c1954B6472R074f9400A4343O9478d5194B525N2676b5858k8544J3995A9430
1262f615k2733I8945l7229d7467B2870n868a24810L8766I3319A991g0663A74895
1275H8726a35319D2077A7163a67656c2454H3809I265c4123A12305j828a48120
1287a0959A18884a91876g9815A73153f0985n350A78630E7112a10077D3400J6317
1298E9717a74307g2215A05570f0877K8440A69543G7692e7898A4487K3011a54805
1310a29209G8681c4999a4357B14629G0250b9895C5989h1218n6496L4642b0289
1322G5413j4886P1900M163c8803l0046j6709n9329O3300H649J00278K0166m4068
1334H5025o697a6176j21677Q849e5739J4220g812A69635k9931b2860G4910a1254
1347b06384d9638D680g3991D1258J00073m5477b5484H240K3307a68317h2431G9962
1360h7029F324J82101A4798c7649G1125b4920j17006c0613C4726g0082B3936J13113
1372A37049A5034G377L8703d5124m5512L9880d871l1027A3162J26930C7316B563
1385F1568h7459j249b4522n7609A4945O2343j1382K9271A9001b2479l5600n4311
1397a12390d6916J0730A7585J04857E7528l312Q487h1733l1370c6546k4719M114
1409e7151A02371J2267b752A09242E4062a79187d8488a1914j31472C2739Q5198
1420A17937D1159K4366O555G200a23522L4158I189a05231e427A58799A2029K4652
1432C6681Q2549d6634n8546b9298j9375l7559A7767Q2046B8588L7729K5023d3153
1445f2096Q134l3149L4009D391P7379q302j462K0652e9410j1453L3711j26852
1457a64004a9358H6833d161A34738j0410e2384a6991k6802q8862N4505B9105L2353
1469F1458B8685P5348j8953h0204L4759i762r6106d5757G7521l0187a2433H1584
1482D4061a33336C312N2386a13185C3105N3274f1968A7984M827e2349h876C7395
1495E6671b0257R251C8204i4291L8140C8276c3622E3756O0929I343a1733l831
1507a5564o3878k1909a2321D5100A8088R2491j4411d3391b0101l9000o4020c1653
1520C3654J7813q321M6519j9912a07193c7364c728j57649C6774Q4682f5112H2121
1533A23880h2953K9750H262g1441O96F4842j634d0779G1457K467i7261c2167C3417
1547f4412J5872E9743j6847d7703E2491K0450i8242A0888M6645a16182a4741E0374
1560c2591B5624J9898j1101F706b6063h70q3016K5632D5312a8301D3302O1680
1572A04982F406J9065a3435r9519N6420b4338q301E0884P9199D9198E388O0828
1584F6216i0349p4536b252m6662Q913A41648k0684D1321j8697I869i8629j06151
1596b04780e228D0889h5721A77675L2646g3899B6174J0717b16678P2124E5844
1608i548j2182A93693m4083g4442A7093q142a94580R7183D8509a5158c028A43724
1621A22429d8872A8012J1892a73298g6959B6090g1302B5226Q0650k1117p613a946
1634a5474o2535o6538d0149O633g025A41099n018n4724A6699f5469j8367o5128
1646a48964J6768A7638O6191J7853O3710l0936f2877n8435e9401j46978O9415
1657a36964A56921o7041j8371J53460E2724a45069K3287L3956m9309O5326A89944
1669A50215h325A64840D1076b60191h1247B0635a32838A1682K04580G2447d5840
1681I6678a2835k14800b0374G4555i3950B6929J45053A3897g1609D8229h2j51646
1693a51728A0697P5496h5296C2052P8511d5102a9906A9704c397j5730l3760D0193
1706A9594f4334D6739j4602d2308D4067o101c2880r666a1868D243d7191e105H6692
1720D4479h137B7989A2631a25381M9360G1792e8722a2709B11827B2766g6725G5784
1733e6976j21425c1145F9094d536A9539J72272D4505a41883D6504c8794j90288
1744b29082C7150Q6402d9281F5290J09046b8248r3399B9890d7719j16399E9722
1756A09300d6327E9593O5555d9351m9095C3306h734j14069E2461K8091i7535E6441
1769I4836g9780A5625L3887c1270J4235l2805K2205i391p571G3181j7828A8816
1782E5946a0142p7355r132M8095E224J1786O6023L0998D3493a1807l4162k8166
1794g4135n5524e4779I8330A5829K9834J33443a5162p5401B0377h6508l6001A4288
1807G2212A2989O537J14831d3j15584G1967b5625j42597E6260K605h3881D0584
1820A13417a3273o325H6372c6935r4622A6551a6726q2464E2967O9933D8380B2158
1833E8493b6826j39117d8865b4022p7077A34546L1727B924R0926A6723a49765
1845a09155J1311d2800F2895N3444J7929F5553A6037e7312r5971L9683e6789A3482
1858A10434O362j7729C7151c7948o4436l9361e8008a3530C4979J28159H0628B3827
1871E0658a14173j8947d0329j4806A9594P9304K2734n7651b5867A824i9299n1498
1883a50797C4360f467k2033A69028p9972e1572B8346f278j30536e8826D8693d8039
1896H521J45220H475c3023F9882c7502n1420b9471a1396j5644J2162A10015D9174
1909c7861A23718A008a65477C056d4775p0349F5908K6265D3695N0978m456e5057
1922a40662f1906k5014m271H9370L4264l6171L4550D5211i7780o3052O1425K3609
1934g5798K9097A32571J8008o8875L6778c1998j09026L9212l0404c9060E7815
1946H1308O4313o4093A4766a7214j02642K2125K5290c4580H6388l6616k91P3161
1958A22642G671f6854b1282m8513m1289A2360M5938d8365G9748R3492e4675K1027
1970c3648F2249a23859J1508A9453a0501K306I8156M8344b1189l4171G5097a19792
1983a80518G4654A5890c6206A55548n0642e7140a5988A9834a31626J923H9093
1995D7065b8388A26979m8345g9817b9526d900r6544M2001A06098D1172d0797A02302
2008B3472a09810C494a2488k8548C1000q972K2676F490c2839A8929e0477J1921
2020c8556F0404b92n467D0068A4173b3780l7334f924B9875b2961B0733M4360c586
2034c8707B1841b1507r2057E0142N5737h4066C8587Q4453a09288M4126E4006f4762
2047e5817
##PAGE= T1=0.000576
##FIRST=     0,             0,               0,               0
##DATA TABLE= (T2++(R..R)), PROFILE
0@@@@@HdD@Ha6B0a9B0c0D3e2E9g1H6a04A26a46A70a99B31b66C08c53D05d60E20
32e90F67g52H45i45A056a179A312a458A616a793A981b191B420b669B945c245C578
50c947D357d815E330e915F585g359H265i348A0664a2302A4404a7209B1143b7067
65C6931e6198A07101e50619l12006A228435B37425a601134D86894O51085a217040
76b0007A281700f47362o2000H11313b2253q41396C44395K51716d41771A5717M59855
87D75572a04399j19393P8622E2913D966b31045D02860A91462c56159B66284a7878
99d10360A43989A1031f2676H7111a7592I8732a9751e459F8932a77723G158O2073
111F9231h6445E1486O0275m4868a72694c960B85536b66771i7756C42164b73688
123a68916C17604A7057a91022D1617K14595b68448j8600E25378a09849l45299
133d55148E07355E0195d33781B79158q9259c26922e4191C37419a35796j54151
143b89947D25474B2744d06787B83912G5991b84317A09153K0745g9455r3267A28996
155A72260c06415I8255J97701c12167h0806B02880f4725l7794A05411R5279a71518
167i6321B68850a85390N130A87770a5085L568A3744J09745n523c26076F034J61661
179A67695c08204F8859K01223g0815b5434E2293j2731a65966N3317B19831h8410
191a32037B37849D7018a03490H170R0360f8596j24158A64176i423j52085B73564
203g8130o7953B64986a37948N1271A56552a64283c7555H6700e247k580B5542J44863
215A70405g9881o6148A63895a06013l0683A39003a5479q371E1703M3603B5849
227a20346F3925g3217j00244A40092c0561a3023A54261f6033H3530A8613a65142
239E2953f6034K4357D7077d7392A94877B3506a08349A69368a32168l7052A23891
251e2022k4287I1839N0885c3091m2291A86856a12757j20606A59145g7661j5677
262i3338A92825B7791j2259e709G940L034b03691H9949j6617b28598A90292o2200
274A28092a64662A16286n0023a14686P284C8553M0134a80935A03256J09599b20834
286D1191J22486a44680f3744A867L7359f4160K6466B63782g4779o6087B06399
298a20629k1907I9748D41O895b8796G7280j3905a33138H4919c941j26403F0755
311e3234F9607k2004a21469B12131d4303j86990A97751c6109j29668A18323l6898
322H1425c5908k3011A63123b248k83319A83694D2577b84179B20945q5051a63376
334E7853L1152g2439j00178A07506k6745b58922A84950j3938b39714A50571p2505
345G8066a70182E008d2844D0074c8206Q52B14736f7566b8390A33849a54443a9256
358i943p9064I5234b8958G8835N6737i6903a436l2021j8291r5k6868A73281d4174
372d6363C06883a39440N106A70418a77934Q2174F8237C2626J1381d1951A99078
384d475k54016B10803f0104k17191B23384C6837a39788A20345J7262g4453o4686
395a39139A81089e3452k43076B48164B0721b18890B54914E2485a12644D5946G994
407d911j80233B0939J25685a83683A32918M8600a38285E0730c2288l5227b3095
419a16919A53686I726h8009B16095c5706n9654C8531e2857A0716i8008E4539P5011
431A29550a81966A26643J5242b04328C1825J9150e9507l487H923J66258a72503
443c7174C21178b22652a02042B57254a66188M1816A32751o0182a17527d4925B91081
455a44203r3405C55540a19420j60814B88851B2615a90021G8056Q8529i4907r2512
466a87419B53808i791l11732B59382G7443b39168A38605n7640h4638J3533F7447
478H5751b07368H4312Q0328b23059H4799J9583a22318D0512d4562D1378D092a29456
491A79164a9223j07538A81439c5644o7879A3230C592R354i6115A36938k7462b08275
504A18683n1156b15831B9991L6040i885n0220H0664J04238b43721D726K46850
515B51576c37981c9856B95137a64761e2839A82140C3794a53119a7781B17105b19171
527a58071C35885a32161m0392B72203A5187a35818C7379P6734a14927q2222B13152
539D146b10439B35718F2572a36185G0072A8085c2016j19390A0687J50881a86109
551G2965J70026a63952i00G5413a07661L7178K1896A23613a9379o1144B61830
563b2538j46730A15244e5892q1257b0977I3224l3942a07691A78265p5674b47100
575H3476l5329b04494A3954O3040k3545e0257D0189J44846a98596e1702A92357
587b33926e8421A88298e3638g161G8397j13h7697k5289A53508a22740j5952B38885
600e2168j4627A67267c1789l8471a5265C9257c5294q4980A49808I776a17433A77791
613a3639p4044F0006e6650c676m5101G263J00273a11000G7365K8705a54717F2908
626i876r2468F8537d7321E7020O460g1859H7276d2958m1483D8336d8041B0789
639A501L4042O8467a25002C7528L2945a89781E3943J4504h2915D5979K129J2001
651F0109g9622c6689A29947a97507b3377B15073a72595B8572J47439a11919a4748
663B1147a5619m0458K1558A50953h2552L8932B01081a28447e3198A23700a11455
675b5001C7955H812i10j7836A29942f1356j3590A42336a37592c8157A16001a29817
688E4342J0703c5779H0376e7027A0192a4555r8738A09617e9903K3095A64730h7782
701B3167N7150a12120A9421b2962M452A1098d4490A20451b5367j348A41155a39873
714c3239F6981a27822E2304k0024a662G1389d7005G4142c7585o7839A03479a17622
727b170A36772a26017I4624k5253a12105G5470d2038N70H154d9433I0366e4035
740A4555J17869a42911E2305J6185a68652E6233B2812d8238B7894j2261P0862
751H6495i4405A2707J20203b23727D0747R7017b08696H9911J6595h8996C8856
763A9373K0771a09869d9532A63876a89776a0406B47985a60424A5674J33144a21533
775e6292F165L9071g4706c2334B10497a13887e6777B07069a58209f5584H9319
787f1397A7144b1666H3349C4699a30107A41056d0219j10586A30418f5871c69G3695
800g4266A26168e5114k9324A48543a25356e6921I7987b4680H381b2989A08268
812e685j78527A82025b4771j90007B00002B8554a24902F2103K3794a2679j56243
823a68922A28155m8401c05125A88157l3054b82973A51518j2552a67987c1021F8602
835B0066a82611H2246J43253b54573E2721J91654b51588b0454A42692a09881L3838
846g6043F4265O7075a16671a8979B37147a84616R0130A78671a42809d2862H7597
858B4391J952f4442A25514a2488j93755A44805c1995j09236A49017A8281O044
869B4325B210b7039A00350a83228e3497A69427a45935H510J55145a6890k1615
880c8505a8638I2911a13598l8295B31547g1833p9562B52686a94j31694E4893J0826
892F5719g1172r5144A83320D7306b74768B45610A20815b80207A35169l1074a68847
904d3432A05245C6249a94928A19313R2350b69178F1322J50594b54079c6234A46484
916f6318j4826H8928N7006a53315a2928A93248b12945e5591A67385a29820e703
928I8616B4934A4g5936H8918e0543r4306A63324c3393l8606A38683d2246b68p372
941g640m8237H0508i4740f423A21545i7351B0615M8244b8299M319k6023I1570
954e0526n2372A93252f1155o0461A72903b8763o7380C7152K4157c1365j02183
965a33548A58080C1508b34950B06438F8857b35136A36108o3553a38872a6320H0793
977B8469a43779I9599M5450b29149E9517Q2844b01412A5959R2310d9516K2000
988b7516E3097K8238a30880b1652A34940a56241F471J20018a01783E0988k3933
999B7055c5966D3759g8084C7362F539h0954I7045d2519h002H8726i3593F2220
1012A513a12313A00450c8779k785H7910c1975A8637h762G542K0892a12336G2074
1025A9690a23823A32040D950f9814H8648c1871a3932j7794h444E2019a18972H8850
1038H9742a54913A32922B8282a54150H4077c4120j1010D1623h009G4590d4165
1050B4916M1486a59913E3428j8653a29768A14284A7468d5141F5615a5771A0968
1062f3244I25M0987a31588A15540n5311a45850A64415B292a33028H4625e4540
1074c8057H422J7619N9269a04407H0578N775b01418I7557C2345a78783A12135
1086C0077d4357D1347j8308J7692a11010B4986N1059a84452H4039P387a24447
1098A03545B5591c5319G685f5231D9776h8053b0932A63539a08718D9191N6252
1109A05443a32157E4448d7044k6775H8362i1663G1417J6497i3209G9960a6414
1121d8243d389o7416I2923e9914K9802A96663a20059c5881A36191a13095e1224
1133B2521K1581c0449l6685B23985g1242j10164B54652a02176q5535A87997b1009
1145h0871C5512O4610F599a65635A66988B7585b79795A87549F0627b03825A31715
1157H2038f0693K1497F3939j9980b05120H1249M0736b18531A22621O401a37800
1169C9848A8577a3323o7797c1620A67931a29525a4848B20107a65830b3345A11625
1181a08413c889j0061E5855A9773a15160A77217c987j72244A43896a7344q8491
1192a05835C4866Q067l044a20608I0173M4898b49029G0705Q2713b07596A3000
1204A27976a7591q6878C9240J53493b31841f6951C20167b34233J08284B98716
1215i2988n3961A21789q14a49473K2345B87466i0990j87745C20701A2091b71361
1227A96219p4611a75736g7850A86521a3186k57520B21782r2115c04474A51641
1238A61180b00202b1075A03465A6086a65201D3746J72279b25994e533B60115a98500
1250f8045A39305e2556n256c889A38978c7217j00024B12043d1730j60382A50978
1262A7398a07330A6031Q3591B4901a57383A24955k6853b60673I3814M0764a91199
1274A7867R9965i330r6491F1776J08079b39613b7174B66699b45221g4523B61471
1286i5285O775A28234n4634a56573P2209B23073a34879m1337C11583c3093j59972
1297a93065A93346E3952a72080d6103A47042e8963j32475B46604F9456b35512
1308A81577G5602b00224A707N7968h764r9300H0856R6113a86073B2176J58240
1319A80416a95626c8012I4140e1792a8218B034J15987b0176r6324A52732d0677
1331a51332I9857H556d7858h32G3413r284a40099G5425J9078b21298C6626O8728
1343A05354a00287A2625O1247q753h8168c7073A57872a80278h8660B22847a18253
1355d8568A75295b9578k8318b401E9069f2399o4872A73045h281j21080A82843
1367e247j02315F0468a0210l3552j0303G2800j3209a15461A15833D5452a49388
1379G8445a9178n5357D8019a9095F9485a2484j6953A02781a05314a6865F4956
1391a09215E3705A5631a8200I3839g9476B6122J9681a24386E3194B209e5612E6880
1404E066M9076c7053J3657I2082a44064a0842A12671a20149D3784M8973b6024
1416f02l2145F2705h3791j0582A77805a07518M3321B25270h5585L5319I8482e4495
1429d9182k874F8451F911a03676A80818A5995a37733A20630d0101n2540B1047
1441f213D3796d4506F1470L1737a30950D8686A4557a21519F1789c4902B5490M1574
1453F7064h0010A14444i501j02257I4664f2321K2450C3354b8407H8242f4238A5035
1466A38333a62600A1614Q5068a42415A3037L9895A087a9171b435A31953a04497
1478f4232A56796a48161d0833A24752g9681B1127J5187m391I566a07077I5704
1490d0998r2312A62808e2050R593A40709g0355A3033D896f6559D2847f8552C6245
1503D5005g3256A08557c0840k0455H6884a01416B3763K0457h2792F7067a9529
1515e91C6217e8738H3424e4197J0381A13702a40791B2026Q7180a21007G9061C3700
1528f8381C6460d5339D2003d2957q321A52760a04828a3308A59783a49058g871
1540H5099h1571h250A3347N2958d0340l085A58977a21393M4965A62634a23583
1552b8263A07156b7396A6594c2682E6540a0992j35335A41977a5852j06325A62921
1564b6637j2425E5811f0106C5334g1462a8441A17635i7335C5794N0494f9177C2165
1577c5369A598d143j00503A28679e125r4428A53805h751o5180A5322f545B015
1590a23451I7537K5138b05033A32282j360b29879E6920K2042a21021d1928F8093
1602I9677a28731C1345J80106b16790d6552A95213a76906g7421A35166B4236f0189
1614C1967J35780a30536P803A91792a43657J1573A88979a5277q331G2292j9408
1625E2884b0847j21666H4603g158j88484A64067F8907i6073A10768A5825c2123
1637e8570J3378G4433a18053E827J73952h6581I433Q4990e9088J376J2822F2112
1650e0828k9263B12702b1158j01748A58527b9090q8584A8519K3142b3908q8213
1661a12121A56723p2460b21370A64826o5203b57807G0101L2539a33655d1812A27315
1673F7304a72133H5601R9598b71065a2349B13885a88492e5563A93259A1236a31284
1685D3000J16016a94976i5407B51079a31543J2481B27666a2765j00930C1167N1600
1696H2767f4731q0852A71776B4913a99187A79047F7072a68187E2499o399c8636
1708g6239C3806R3759a38928D706J78373a44525f9748A07020b3735n1285A2419
1720A44457f9213m1947B07512f2287j19026A55146H658a16818C2721P4273e690
1732a38870A43769F1057b60970A35827j8474b32383G4035N8074h9317c9741I5559
1744E0506a84067C4404J20796b19876B4573J80837a45878a7028A38777c2151p6700
1755a08851A7341Q3687a51116c2619B21735a21950d5130A90433h3080J0627B7758
1767c236m0419k3348A52604A1559a27567A82755a1456j45972G5136b6073j9680
1778d5753C154L3912N2300i8310C2008P9710a46948g025E9902f2999a1855A0075
1791H9741d3631k0471A74711h7886l2111A45752f3542j9171E3954o548H549g3531
1804A43281C0471b32563A32539C8997b13757A11798l0312f7267A6902O2274l6477
1815D2699a62222B5790P7324b21005D8109J20564a18136D0983N3124c2986m1288
1826g4274b3903G6035a25372a2453A85014a15585A4084J21034a14937g997a246
1838b6939A8232f2180A04954A2314h5245A33653f0637m364H2422i0114A4571P124
1850B1695c2337H3548d3476B7774J3777i6731D4172c0837L98F2968f3408F8049
1863B1387f9332I9816g5424K7982G3279g3364D6644A5522b1233F4814h6602D8226
1876A7408a37087A25381a6243p2204A39501c2421N428C7174c6804D880h3519E4120
1889E7739a18936A35571C6988a32366I0309b2328n6478G453O238M3788f2678G8315
1902I4034a77604G0676C0679a79088I9474B3575d2751H7071G54L6858f2368K3923
1914c8445F7161a50911C6456P7086a12352A04129l8509h1927A9997d0141g412
1926d5011b0686A04982g6941D9429P2517a28830C3198j5382i7902B8679c6269
1938C5058j5899c7793A42187d8363j4070I6071a14095b1976B5884e2376I2145
1950a9491C9093N1422a32505B3448l037a17647A9985m324L5535G898i762A36665
1963a12359K2950A24843a24677e3135A17131G222g023a927A05734d9934j08154
1974a58088A69016e0577j34183B02898A4034a16228I8569D4483e4008l2138H6276
1986C1367a93793A36890m1787a96255A13282j8002a27935e308E7814d709j06969
1997a11678E5486O3911a69267E4087R5359a53067I156O4691f0810K8947d141H5526
2010e7650J2475A71151a00207K0636A44529g6322L3091D6683a052A6900f5922
2022G2399k9198a44128I0263m3111a22059D4216Q535a4940m4826C2894O3138a52745
2035A2871J51658a63677b2417A47895e2892j0198D0191M1986a14078L9761B17388
2047a02164
##PAGE= T1=0.000576
##FIRST=     0,             0,               0,               0
##DATA TABLE= (T2++(I..I)), PROFILE
0@@@@@@dHdHa2B0b8C2d0D8f3G6i2A10a35A62a91B24b61C07c56D12d73E43f21G09
32h05I10a028A159a301A458a629A818b023B248b493B763c057C378c731D116d541
49E006e518F088f721G427h223I124a0159A1355a2758A4429a6465A9002b2264B6629
64c2796D2196e8317I2993c83089H04937j50715a552364A71305J297195h90419
75e68443A349377d25645n86980G27965C30499h31006B19354N88737c71384N6521
85c14863E10509a46363k58158a2405H7456L3712i1550A95160O9522d29799e260
97A59899c99982I4015J42893i5089H1570C0639n037a5537n0288E7710a34000a1986
110A48440g0077E5187K7264g120r1931j1227B46907a11421j65800C58330i2450
122c02705C65758G4272b69324C7204J50055a46612j34124D00348A25931e13487
133C31475n7232e01984A23244J95257c11546a43293C48918a4840l49674C16848
144A78029d93909A80061N3964c40378H4085Q5839a04881K494D9301J67027a99603
156i1046C55825b33489J2247C17377a4188j31152A20778J4021a40589k0874B10168
168e8822j69103B07554H1523f8288A6088K3670L0676b84529g9261B91801a94374
180A606L34200a07988L615B4051a1935n8277n7236B15943F2993b13905B14556
192I6836b15178E428O2855f0992p3616A07145M576a60652A57180E2765b37055
204A84277a0813j85587A54381e5593k2564A30962B6550e812r347A04016d8049
216b27795A56843C374a84436A95438C9983g3309H4692H799c335j16732c8265E0333
229a41153A11369J5995h6643A16899a4335n4288C7701a47428A996M8818c2477
241H2584G33J11102C4271a90519H4572e9303j31807A59043C5236e2902I9456j2461
253H6995a4939j38712G8556E523b84957A59799l7205a59367B06727G2540a26653
265A0676d6929a7867q0886A7368J50637a43431F4882J39737a85951a8579I7470
277a23626J8166F4799P1007a22172B0756K27187b10617g4571B08909a61617g6408
289F5650B4332J5625f6194A75429B4609b76658A58877A1453b34247A62939G4756
301e7880B8804j2041K4912a04039a2706E9403a12351D1610j954j7340M8380a23343
314A02087B8427b63808A56662G4158a81018A22579l2082d1002k8100D9305K5673
325G4978b74190G3890J59271b87118A24234J37890b55289a3416A19543a10470
336a10887G5057O2541a60996E2297J89424b24474a8981A51014a87913c4965D9241
348C7105j5282d5857A77393c6630j08661A30780a36232O3908A02808h1010A23015
360D5923c3220A40301a45246M8863D8909h6516B5096G641R8852k6458a24854A73296
373c7340k42557A50207c0042j16961A49738o1512A7335d1428H2331A5601b88722
385A20267l0495b74975B05063n6212a69839H6517O571g6157q5249G5884J6073
396I1957b87939A57584P6563b84209A58752O411b51970B2065J1741f4861m864
407f9725a068A91595g2762a694A98263a56397g8184B5231g6910A8098d0246A31500
420H7057a41847A52109a3124j69643F6681d1823A2880B242b1651A86876a32194
432c1033B21908b27051f2606A57803i7959b1965D2876O2755e2509p7239B51461
444h3411j64009B48990c6852j60758A56740m5056a08525K3797B28581d9961k69850
455c19811B95076D2363c53592B68374A18326b34703F4380O4364e1486j42007A38006
467A47252c36000A38261J18061c06385E6568J23757a59698d8661G0257m237a22966
479h133A99197a58529c7588A67730a19640a6642A9816D064M1771a17736A24866
491E8157a87971A45709B915a58577F3878B300M0268b9021B2617J40414b07992
503c1361A81943b21885a1359A78323d4755J8024D9364N9208a55976L4149B50795
515a75106J9997C45003e7412j07660A73129D3171a69956f6809B07942a06302j18654
526b24956C42121b064k66611B66221D8618b01713B9032L4771d5907j25198A45966
538A68555b40525A30468M8230b42037A3199N9935i1874K4859A9607J47343g1327
550c7859B28584a32382m198I8201g3166J1243A4778J17499D8594a24133A81185
562G600b65756I7435D140a29317F6333J9786J1041h1369A9709J29004b63477d7223
575A84249a89433D290J80957C404c2188g378I5941a22824k3490A90215i2198l0042
587a22240B33349A6387g9683E4615j3530h7090n9785A45446f389j71367B50567
599C2113a65952A59665c9135q1013B3019A469L0215h3138G6411M7110a64035H5613
612G9340a84426D6688A6658f0237B8506I911P2987d5893a3615A06632a33818b3203
625F0992i0463F6180A4235J807N8588a03801C9578e082j17123I0301a3243F34
638G0391c8333H7861h2815p632A42202a41354b7346A85057i4214D865Q6376b3810
651e5870n997H8555g3078q098B25016f7646j8296A79554h7773q101D2182A898
664b3537j1623A47992a7382j15218A93435g7309p8516A71818h2914K3400A09588
676b4977B7975a5108C7663A6675a44887I8997a0611j19839A56112c2399j0673
687d3072A27746e1705b358j3024l3350A4471g1539H3647B5274f9074A50097e6319
700f2599I3875a18945a042C0433d0565G5402d3887G3426k3684a37104A13834f3929
713a43713A53463f9866a2283A35176e4774C1456a1281k3025H642a06663F5558
725B593e1308A51072f2679a0567I5793a24629A6598C029e8029E2460c7774H4077
738D950g1949A49616a18998N5917A51304a73202A4126J15018i5566E2335k4255
749B8080G831a9301n9008A15812a06885K4784B12485a21338c1060A85674i9216
761c6506D8429b683p3429J0536A70433h5124J611B71483a14288Q360A70018a26738
774g2617D5230j0419j4972g5854A67503h033j89245A98217f3917j21732A75513
786b0810j7282F1722G451L2962a09194C1651J9370a63592I4577D7003f1164H7748
799e3244D6220d844j27172A31004e4677l9171A43575a8595A569f114A3354M7854
811F1208b01317H6181M1428b58388A49048j500b09450F1400K8472f2264m2339
822a04603D0523R8370b10505D2844K20869b47332d105B21759a78061Q4721A08328
834D3590a30538B4550K31277b00504i1601B86553b15890R7302B10100i0078L5406
845e4672G7869K0075c9326q6368A91888g4124j54792B25331c1909j04929A72432
857A8480b8636J537A7631P508a81932G1161K7125a41573A14532l2760d8007a0788
870f3445F5121a06203J3618B23850g2944K1860A88901e8651p726b6597B3619e023
883a68737A89459H9423b39035B07416H8555b43698E6973K1010h2405j3978A15427
895A29008b25245I7453J18737b82587A97J87691a59289g4431A26748n4804a57059
907C5101K14994b38603h0188B72623b23417i7504B18693d8376j1395F7680M1474
918A09154i0082m4497A88744i4822q0341B39334c5363o5304A59229a683n7273
929e8956J2410A9297p242a18568A15851n3763a12229A01419d044n8203A3113e6055
942G4133c7078o673A49580h2163b9676I8120g1779a1470j8483C3898J6273a36280
955A34991E9027b08231A46988E6154a74532F0613P242d5158l6505H3497R277a95550
968H5061P5368b32778C5442J13809a38197d2944A00173m9780a26715B7942J55165
979A83107b11980d1433B18564a83113c0855A71700f5354b1745B8081J0847f2747
991a00123A50468e0925m5506A84280e9312K912I5634f8763Fh939q523D4395e5757
1005E3503A7955d6578G7643f5800b348D5757a13685H2869A8502g6058A02230c2784
1018a7805B4055e3114E9037h0090a315A23019a37197F6003L8445a50627F1653
1030B3483h8660B3644i056C8725c3428A4660J03861a25647A4738P4747a64331
1042C0149J9058e4966E3700G215M1264c2570j4229H7851a39771d396A32043a39166
1055H5103J021a18654G0589a5657l5384I248d8604G3177d8992A3457J26557a43088
1068C6233O0971a81826C6318J0418g0434D2194j905J5233g4578a547A03743a83410
1081B0425R9163a69708H7931P265h3295D6221a0367A5184f3744L528A41547a22978
1094a1681B01858a42045A6315Q8034a24158H478b1389e752B1349d0202A41128
1106b8463m0137A12561a13251c3097C6046g3983I4045a6611A3003R6286a15066
1118B4774j0397i2322D3285e4288G2667k6962a10300A80087d9840j18835A73435
1130g7665k9498A09624A7501B401d2865A05642B5672b32617A54138E3041b48261
1142A61220o7258a31756C6337N1956b487j60967H2053K7964b69086A16318O2368
1153A78686b25435I0488L0338a04619c0853E632O0755a34879b3706B27413a69774
1165h379B28708a80371c9011I4330g1077b6731h158A23446b4782p8783A88435
1177h4520n3902A42382e8763J5077D2932o733Q657a16033A00458m2249b24495
1189A11552n5463a40430G3073C4502m551e9659b7238A74571a89866f6279B54951
1201a77278g1456B06695d5994n2462C1109J01828a24912k6664B87117g7903j58854
1212b36757B86175A3639b21004A03629K7687a22788l6248B38774C1341c28833
1223B56145j11360c30153A42596K1462a95888g4859A36780F7469b31031I2293
1234B59994b97452B608K72362b25426h6574A68671f200j09104A4590J80192a27083
1246a22312B52403a11852n8170A71814d76p9325A2121R8752C393a80279A50995
1258D2562b50570A41792n3767a36164D6707J9000B9291a19795B575J66502b17403
1270b9203B48460a74178e7190A87466c7893o3408C4339R2071a49857L6307B65091
1282a11562n9975B74124a3970j51684A01529k5478a38110K1683B17257a2605k22334
1293b34939B80923F5466b82224A55818p3799a92570b8819A21561C0988a65045
1304A39600M2252b73857D2825J36183b39483c1835A44587b0090l9545E4420R1567
1315A45987a34983M6385A82310a29149K2797A45602a0233j5063A5493O5717C904
1327a60124A07208B7564a91007A16295n5902g3278C9243j6185L2597a04314d3981
1339A52968a71407e1698B09086h6149c6480A14355C618g6958J5877A07168g0496
1351a31309B18728f298j23892A56436a137j10415i895E3007a5311j09077A49434
1363G8976a85001A40682D3135a80590G1694I111d9237I865J6154O9563i2115b069
1376A15680a67841B918R0783a05827E0815l929A131J6830e6241D9583d5504k1905
1388f7409H7414e3917A5918M9004d1674F5576e8879K3819G6935a18384C0385L6825
1400F7210g8216G8113H666e346A0726i2355H2214e3889m0204A76555f0647J3067
1412d7580A50561f3061Q594D318r76a9883o3686A37387A0895a22685A84373a6875
1425a45072H5573b4675l8073a5462F7516j152a13514A15803m5636b10872H6165
1437B3641a37801G8843A6080J5743A5873c0522I9888a11260M9554A03712a16158
1449B4307N3501c3342G2898d7812G251L3490a32424D9085A9840f5460E9105a113
1462E6739b3730k8253A30911a28816O3860A49815a21338e030A06282b8331A3808
1474b9831G4239b4745j32410A56077c4408j04928A88490b7457l5847I4425b1339
1486a3920n8487B1663K2498a20178A14609E3101a06198A11274c1747l1962C1550
1498f3059D3928a9824E703Q8039i3486F2363B7974a29114A01269e0136j733A19820
1511i5667B8850L0893g2264F3432c8347d26B9314i2825I0000c5378k8852A48660
1524g1775b0089H3802h5799C259c354A0995m168f3337A33015d2842n2354A69104
1537a13352L5313A40119g8478g980D3759A8416P66i5319A05658a6951j58019A76053
1550a7205j07903A59651a1983m2526A5015d844A5098a03624G3815L633a36759
1562A06175C9024a07340D7499c7702E719a1785k7853A37052f3884L1915A21611
1574a04239c414A1595e3716F2092g9025F7511L3330a53989I8135m0609a62055
1586C2842j2527a8058j3565C8309J03435a44635h205A77425b01356d5084A52697
1598i2649M5628I0566R889i8264M2146B03168a65249J5890B41354a08616o493
1609a15109A89245B6590e4259h633I2192e8649j43339A66902A0836a98130B15217
1621G6483a24636G4836A5824f7119l5164C3130M1610a35395A05041M6221a29442
1633C3029J843h1869L7345P060I8007d0741O339B01608g3301q099A05424h9288
1646e9437a894C6671J5340h6903A41697F9101b14966I9676D9074a80851D3297
1658G5448b4267k8172I0853J9267a93355C3366J30635b33489a5912A81118i8539
1670f2602A25249m2306a60886a2753B11916b19162J09091B83448a25060J3716
1680a11344B16638C202a32147c984A26589i3628p2856B42930G666b19843B13203
1692E6958b01139D0833M4597e9443m8186A21398k5723a88504H5462M8922a84834
1704d008I0152c4432k2806A9824J18763i8564K2514A92493a15117j1608A48663
1716a1645m3670B2505O7369d58j58682A30052D9139b40092A25681j1789a61813
1728D1056P4198b9389q6285F4620L7714b15622C4481J67532a89578a1079A84063
1740g6791o353G1030p845a57885b9092B11930a55737f3798B56780a23572K7776
1751i5796A56379e1745m8725H369Q4700d8414m1809B10046b2232j45296A78936
1763b6884j40416G1626B4356c6503a5383A07413E3073a46147H8266D2584a88217
1775D8969l290d3815C4309o477M9390h1097L2661A33226a33633e6825A29494f4733
1788A674L9691j1198j5051a08931A03521A0750a93896A33426D1804a39583I0092
1800G0385b3301k7679E3576n562b08094D6808R2544a81906F1154R1884g8111b0269
1813D5133j7693a42934c9266A72088a54135a8605B49676a21107c9754A17188h7775
1825f2437a7956F1433a2388n5376A81821c0641q7187A46087h2639j3917G0045
1837b2274A8224e268E0206n021a05447G0923e729j08765H8557c8795a4620G1966
1850d4615G0154b3317k2725G4667a10422A2042M3451g6370I1489a8927P69H6433
1863a05852C6546A7141a09293I6935f220j9421F9230d2313B4834c3036J4220E6618
1876a09878F9946l639a15940A04679I015h4020D0546d1731A0482c2883A1225J12274
1888A23499a17028D6544O2085a91797D7599P618a23549E9932k4082r215d927j2452
1900a7379H8798a36639d2616A22139a38901C9101Q7885g3535D3207A5359b7947
1912d6964j2388H3158g6043d323A68939i9055B4331O7080a35179B769a4510j1591
1924b6101C7419c7434A11614f870n4380A39454a12422L5498I9636a02503A1660
1936E7596a0431E6230c4896E4901B24a23246F9774c8918j9943H3659a5346F6345
1949A3975c4508G0855a28638c2758H1737a03247D1765K5820A3763K9277f7807
1961F7350d3834j29493A46017a7161r1713A73980B4476f2139A4981J1239b1725
1973a44399I5265k3280a85602A41293k6273a63619D8340K1092g6626m972F3910
1985H3490a67525F9759J05510b02190C9274J07153a57580a9742F7688d258n2189
1996e6447a159A48908a05200M0529A96894a24358L4490A41742f1763J0485D5708
2008D9449a2677n4067A13107b7729j07281A26394f883q2250F3905A5813D535d9984
2021B7653M7102a42830D0201O2146a38350C3603M0107d1565J7548a0265I0717
2033g6108o302A92273i2838k6725A93222c0365q5371F5216j1261g4540m396A65211
2046f074j80622
2047a86696
##PAGE= T1=0.00064
##FIRST=     0,             0,               0,               0
##DATA TABLE= (T2++(R..R)), PROFILE
0@@@@@@D@@dHdHiA2b0B0b4B7c3D4e1E7f9H0i3A07a25A45a65A90b11B41b73C08
35c47C88d33D83e39F00f66G37h14I01i97A099a211A335a474A625a795A986b197
54B440b717C036c413C860d408E092e975G164h860A1473a5981B5300e2326C28707
69A022428B9781a74715A143258c07820j436129D10552o3232a096917G03717O72749
79A376466e13722a80914G24129g29117k32338C99775C5628a89241D99980k05718
89B94262A07131a41513k02028E5871b90312J00751D71359g676j1046C25403a29895
101a40186A6807c2950B9237A0186P1306g7231m1873A03598h0584i203B06607B2278
114f5557O864A5002a92370q5967C00507A07755a39313D38999I2104c40702c4769
126h1281p4640O8376B47166J15687a79580I9017J83579d97781K31141B08385a72351
138f1544D13454k03413b14959F0510K3225d90611a04465B41088a31376A59851
149B87154C1750b9238j54051A7734a35816j87031C86717A53843b50606D01827
160A05123d06284B0022N211b48867b1067B45930F3896d7492A30666e750r0976
171i6726q660o463A81095a15420k8259D60056a03981j47145D24026a30482j50621
182b81103B25096h5070o2531E6323j5651L3007E614O8862J9620h8663m6406N9350
194g5719a397j40256d059C31238C481K8618J81047b61027a23031A3967b76311
206H6846R5594A9407K18990A06473a24361M634N0958o8086o9272A69581J3038
217A82619e7295B51375F1201b10640B7460a17645K033A4122f2279A37597n1037
228H6560c77A31153a7308k4343J0453m8621c5605j03418C2361R2145b2921A68400
241H8946a7269D6627b50721J18411C517a97537A52175J11360B7678J20865m0753
252A07790a50068j28934a02977c6102j53105B27763J12303b1924B20520D5736
263c20763a14066r7959R6924A26503F3009K41555j22488g7163H8881b03050j47698
274c50748d216j3933m5157B29318J14140a4963l8873A34507c30719M5519A66523
286a17713B4689K71043G2278N5759g1054o9341A1871c24563c9776B54309a15141
298A45478J33068i8477J9922b7746p0814m6151b2118A28015I283Q4105L4768b4509
311A349a48927e4056D1644b16475A19864R0404a31681A42397k7034a44138f1908
323f6937b4549j01148G578K74481f7751D9816K02867b30169R9580B3740a86785
335b8188H8527P8947m8910A714J40524a12806j56976b1175o7299K5656A25211
347B27785q8476g0442A16405g2124l16625D2827d1430r5668C02616A04465l2911
358G1554J03283a43761g0964p6554j04017D8078L022K4480J04387j1875q0552
369H7540a49127c0221r8195k49086I5551J4639e3497C34378j57844b5306G431
381a72080m218n3725e4204A89062C3047J96594L8950f7778n399p0340n4465K415
393a95567d2856B76340B2404R9142K71473b16547M9712G6854c59497a06886A59008
405C0815J12160l0342J7272a4509j93394A149a04296n2830H6202M34j0792B4665
418A01267k6822b13155C3449p743b46992H3802k6538c5187A25074f934A03616
430a1641j41927A35655a52483l4328A90604b3956i085A47123F3036a959j27327
441a29286E9820c6307k49137A54758l7250a47567A91161l9239a21708L7496E5788
453f7750j92604A57551N353a98825B15799m5867b05273B084b4162m7592k5809
464i7563b3450B66419i1365L8673C39036b00908q441A85000a34613J0395A46345
476A15817c3190a6582A46730a16622m7514A11432g1601L1254A00374C6344N6454
487I2798h3660d722H5193b34578C7953R2786a72272G9987K9222c2128G241a3288
500G0655a21739L3006A71482a52437e5909B20136e1640D049Q7961d047o3590r0191
512a57828F6219c6548j31947B73411A33827a22037A39504C6149b15946M6714E4342
524a8081j23061C22409r6316a99186A43294A0143c28616h3560b3148B4181J9172
535D3353R9445J72999a06392k2234A21402b86370P9611A28830I386L4844J14660
546A58890L8567b5883j44322F4573a53642r6120A21900D9889H345J34176j6467
557A26054D8972a42248g113l671k72507B2435R2659f4233A35542R535o0439d5245
570a18049E6502b38057M4044B31595f2225B0344L21182B7693e1205K3144j02113
581a30174k7330j6897G9267L6073B8504K29587j15724a01148p706j6721k8884
592a54459l2066A09254J08757a7082B65282r9149b61788d0414r6565j25740D3849
604F8603R5164P079F2818N6768a77987l5761a7232j66382B476J99774r7359K5921
616A30812C9796a7733j05814q2334H287d7312a2498B15264F7733k7186j8893i5658
629e4188q9286a1015H7077d6064A48742o8651g2131E1432h9454d0010a2347j02679
641a15026A39986A292g1194B06185f2592k1717A20392h2563J1003e010J231A0811
654b8715A31071D0503g1069A00640e8421o4351a6929k7631D1648A2998R3613L4397
666A41008a13380E1830a5503k47091C8968B91d8522A94418G2905o419A6025a12070
679d1784j48781e1143A21122c7577A73005k6371f6528E4576a04965n3380d0469
691g2070G4497J7412L198J6705d8972A19h4035o7509B2840f5953D7877R1244g809
705A19918b3566o4420E6462a78842a7907H6458a29754A48015o4377h1628A25405
717d8299k3582B3452h8654A690b1988D477P8653c681H8932F856d9757D4965a30003
731d2407A8754g9669A09314D5524n360O5156i7466A7612f3334j11399I5464f3545
744C222K20207c4575D5401Pa30882c1611p9389h928E8400d5919A94119E6009i2670
758A12035i9648m6714B2007b2284d873B1317J24583C9559a01880A42031g1221
770a84604A11768h1625K8281A10197F099Q8366c0531A3585P6960b15164A6577
782F2305b12884A17559L046c8461I8085A5434b390r9586l631D9495a13227B8926
795A91960G634O0323A2000e7880r537j22040D3411j6642f0225B41136H9483d0897
808B0317a13027M9175r8508b5283B13351h0023A36062J22174b11357d7639A8260
820b07772f1634D2908J05151E8004k8473J77757a43724n9150H2781a46461L1634
831a14827A50465p413C4475j6298J44195a38041j27361A41300a10369m1957B65787
843E2363D894J04420a6053k8754j49708h269F5916a88739A69804J7761a27576
855A11680D6393a31607O3895K1999C4216h4326B5849J76851f4676B1287J00855
866A22142a03861K1318K7632A858d5573k6013B25852D2988g3714A95982f4901
878a60360c4944n1830D433e4072A32531J17734a29512I0338L3147c40086h8652
890E5359a17894C6098J50946O48d1710J7527I0683b78133Q8553A32148d4502B5512
903B14715o7673e2875n0712G3699b10297k7485B30942f114l9334B92153B6160
915i0036b5173l6792r159q4275A09555L0768a18866A77782q0392a88609D1988
927i177j02133a9693B2577O3733c3916C4321Q1644a11376a2955D6209h8927a9516
940a2105E9839A1785d7469A51942c7830n6815A13943a01676K8390D3741a8706
952H7245b8321D3193Q0045a83476A5483P4731b08600C3015Q9688d1700A4605M7563
964F2168j2702a16748d2559A08084a42924b4511A70752e4176K5653F9361B1519
976g3418Q885A29549g4793l5534B06776f3167l7686A51559d1343Q023B4762f045
989A9692a18090E3374K3139a45124A20498l7376a09029G2127b2998n9050a1550
1001d1159E4658A3114K1217N9494c6573b965m6870l2254E556g2155G8567K1048
1013I9615d1756A23088a6780r7891B1284a17035h175D3653b2558A70477B101c1778
1026A03230a65635f9928C8208a04604F3771J4105l8800K6340b9189B2652h5759
1038a03535E3438g4116A6423J01012A663O2684c903j9420L645j00873C4044c5780
1051e0763A68848b5011B2860R5157a34900D523b0158j11929E3441c1112E0690
1063A13777b3476A02013d9183o7037E0403a42328d9239A08104c714I1887j832
1074I0055B0367d6421n6143B87a31012e6532A55748c1048A04957N1222i0732h18
1087h8176k6833a1535q0568A38775l8687c4375B04658e2409j04650C9862a50289
1099f2847E4709k4867J06455C2471L7788B3289a79799a7397m7944m1494H0119
1111D2692P5730m4711f648F5943a59154N1032A7179a23737E9009L2237k0616P1772
1123A42402g4463C6895d2261k33570G8894a851j08159B27896I6216F261L0021
1134C6282e6928K819j52368b5813A28227a00199A45093P0710h0918b0268Q542
1145a1726q5246o3410b6163A73522g2746G6412J88684a51804e8807E8769a76873
1157e6389H931P6241k8745c8960A99701d8951j36991A47278a20761j7376A51303
1169a0889H887M3132q515j8977a33473E5359A6662a72504I1502m1171f3006E9536
1182E0557j3083i1024G523P4523b14833B1324J19068a43047G7835L0543b3448
1194A303f7319F9323a04437n6135B31535d1923o6135B61567a4555j18040D0345
1206h3j01136j6406A71795G5632a60828A99426I5626b30136F961N5502a05975
1218a15717A58753M879b11823A09770R9192c12171a8324A63489a76318d0692A36593
1230A03251i0667c7691B15956a75407M88B53300a08504l8325B03254C6555h3744
1242d660A07415c5633j36985A46503B5952a99265A24017l4435i1408A546Q8432
1253H9978B7410a65199E6626M8899b44459F3669J08536a41097E9674M1622b6417
1265e4344k2363H4875a06648m370B54358c3805n9406B11621c3949j10314B940
1277A7942h3082J029B00044D9807a41797A87109C3459b04262B0430R660i1830
1289f6337A50019l9857a64471A46174j2519b80572B5928O2081a85860h410A07014
1301H4806c1985B8190J59733a87047L0798A60852a72118N7624B08571F1794I43
1313G7612J6841a05897r7632E6156f1541p6943A80892m3678B5983K0654j7278
1324B9359e1824j89948c5805G3382a41203A53088P2829d2461D7700b0863q4205
1335a05068j9796j0714A21920A4340a5631B87588A4939a28762E2809a05852m1183
1346a47035c8934G0075M240a5478A77211G5930a65899A3322c2305j14736a4933
1358E9677K1402a6678I1796M0868a78922b1935D9561a94483B6429M7131a2281
1370I6575B1876M5097c0058j14856F5278i5105r999A56031a890B7852R6180a3509
1383b6439n7163L4270K0751n0801H8826k1943l2089P0774b6153P635o9197l6189
1395a23904E3467g0842B8621J58334b8482F8908k1064a37792d0512o7217a9485
1407F2991c3415A83469G5741h6084I6237i7305o7310c43l1871C6744J1215O2779
1419A10738O67h9581C2063b1120j86616F79K0888g232G2179J8829K5862g7126
1432c0241E0975b30041c4633A03426i1336A12121l331B0105L6183a02351g557
1444g2394j03202A06036B0343a0980A82708C2356D704c7799n9144b7548j09374
1455a36922C335J17481a510A16042l4551a8939k6066q5002H51h1393L586B01774
1468A2948m168J36859h1092K6248j919l740C7739i1928A08421K1036a26035A05029
1481B0042a57847E7455a7946j6043B1615g129G7275e0010g879H6250g9447C1158
1494C5442f8260I825e5200A3488K588c1179A30505a5226P252G7381a57244a2918
1507g43j05848A39587A5966k881J36585i5029b7529L538j12290C4406g193E1252
1520A11518b1558H2590c7166q7268A5200h6268c672H0199B5029N5246a6309B4399
1533a1673j43420E9809c0820m8946A68944d893k266G5029f5908F992h0974b8254
1546H2174a24527I3041K9215a36924I2551C4994a22410A7707b3939d259j5445
1557a9704A4842J03812e9443A1218O7397a06940b8066M289K079B2544b7674A48119
1570B7987i1553A22024i1139m1575C7839g3366D7056P808k590J02644a02619b4915
1583E2847b31250c9402H0427b2424H7647J5433J871f1786o1176E3098a74314M0336
1595a33978A69481B2217J1882J27044G5382g7385p8977B1730a12025p1716B21542
1607G9790d9838B14936C3169a03533J7967M823b5866j22051I2088J23221a01196
1619A30507L2078a90114e5960b0008j01635e9293C8475J03340F911N4826J15238
1630A76975a11780L79a1179j13358N4085B543J33102l7177e6A94362c3830j92135
1642b25965A4680a24653o545H9147N028O1121E7781Q126j2054b80515a06833C4011
1655a88557H4602J44797F1690O660j9217b7952j96430P0546H2934i4136B5739
1667B89914D3740d5003D1933d5638j56720P3175A56953b5711l5334C14951A1991
1679a70686A08611g6630r6251h145H3391j6674g3799A40388j5891b40822B8712
1691A05087b10664d651A46239i391m8580G2011K9251a52126c4466A42101a32475
1703f0700A25588f297l7318A1500R3647c7501q8175A47089d2229j44526A41392
1715B9724g7666F9935m595B0314a14604H049O0825b19672C0718J62146a10942
1727E1437J07331e9297m2711b9779A2529a28750a9742B17083b4505O492A67146
1739f3338q0376c2208A384g4140c1172B25631B9433i4654A86513h3238j23359
1750b06597H1123e5072j0273G6094J0157j6313f3111E9698k4040b20609C7364
1762F9311a46565F2981L9365a2565b99D6370j984a27741a7192H3560a52598a6863
1775A05944b0362C8749J5827N253d4421o8770G3028a08246k9729A63129A7203
1787A6094J18507F527a1643j05814e7080A6495a71086I2889R6439g6881I8162
1799A00728a14031K5047d0849a4477q4553C5163J63924d4001A5598J12103i8440
1811h2456a9282M155m0703M167A76031F933g7734B13874e0576r1474H2326i6807
1824h1668A3096J0074O5873a3828A10540k5354a62034A3919d3370j30252C9562
1836D6425J5288L4813l6693N919a21714K8776c0357j24215C7570N9250l8534R1474
1848A49760A2871B912g0461j15220a907p7216h371B05956B7607O1353l1136a41637
1861b0902j08761L4248I0592a9526A35723L986e2792B5079h6179m1232c6399n44
1873c6943G6015k7431M2458K5582i7564a2423l1212j20352B8115B827L6938P6935
1885A16700A5228Q1511f3717n1672E5275a54921c2529A39615e3399I0984M010
1896I4994c1686A0087h7923a6569l3198n1066A23606G993A542J58211b9306Q375
1908b0931B195i8740M3083j5593D7081M572A5057J65670E486e1817D1038a78953
1921i4601a1425k5818A37005F0668N0487O723a29942a0692r9927j17995G3770
1933B1082K3365J61182F1222k2982e0612p0146L9711q6305A2518R8790C6863J19482
1945A56345G7202a78m7214j01179c7281p3340d8849A88126A2648M7547Q6540e3325
1958c4973n9417J8311a1375j10846A24837K550g6962A64473E5134a45543a0970
1970e6961j3466J2935D0667J03956c8981G6145P1431a53620g2014A8633a05100
1982f3708F0443Q2828a9967B2818J43801a61461N0496I3400a50825c3044A25164
1994C7569J7050i474E7240c7627j44924I1405f121j21949A66934E4469f6882D6492
2007C403d0962l8522C5442J5233i5000H8381j3267a08209A6057L050b5037O58
2019b4379A2354Q1876h0886b1092A20864a31648c5175A12466e2600A629K7294
2030B8923Q660a6366r5444A04897a5476j39045A78968D8397a30494H3140B6326
2042i2874M2024F2163j9752a01507A06511
##PAGE= T1=0.00064
##FIRST=     0,             0,               0,               0
##DATA TABLE= (T2++(I..I)), PROFILE
0@@@@@dDdDdA2a6B0b4B4c2D4e2F4g1H8a08A26a48A71a99B31b66C06c51D02d58
32E18e84F60g43H34i31A040a158A289a430A587a756A943b146B369b613B882c177
50C505c867D272d725E239e826F501g289H218i338A0725a2482A4792a7978B2660
65c0219D4362g9550D12024A12623g15000C86571a40003j575039B64266J002251
75A266517g36166C59113J106204g16725j90503E62910e21429m18243F75957j45226
85E30731a74272D16073A90756b06310n1446j49163A21436C5022a51924E71431
96A03156b61787B66394a75544r0343A16751e0425F1605k2620d8502A9461a35330
108E8234M3208h5789A41871E4228b05368g8368E0792a00944k8008C42065j19898
119B22167a92260B18716C3580d43778h0550D2377H024N2346J35143J61535b51686
131b30905B66885d42805J13614D49738A0097d2364C87967H0849b94852a36212
142E3677b65842a15696D13429H6881a4716B41830e9516j73893O4359I057A553
154a59792C48826q5128c10939A53479n3334d47856f8368A50477g4547B054K57371
165B59425j18075a92400A8575K7887b22568b7599A1448P8613J0889a55849B69123
177A05002d20669B40255I6379d46544A77214l9536b38030A07655M6294a8428D917
189B7752c1641p1219j0858L8411A18218B5064c3100C59352B1241b39423A65552
201b50821r885B25117a39035H7719K84900h6345G6946k3190c22461a19870a4698
213f4742A3610J73650M6990c9489A1269J4726b51886h9146A3617d4384F2862k815
225F0047Q0365F2708d4865E2584i9749J8350b0683r3992F2837c1006A4160K45460
237B59620e4513B3286R9253b20819d2199p6419q2963B03567B4481M8522K90966
248C63969e5746o4280D6174b51465l2343D9466P9193c84B60328N0216a33872d9524
261g5267k97014h6193a3675E0746K46938I6328R3611H2862c18050d8613j11169
272a59782j57234A87606j8939C8204K18825p8293a08935j24665d8104j06679r4845
283b49628B45301o2481c4220B49776G2522a31100q20m2132a8328r4025B8517L01206
295C29723C765Q643J54454a47162m2621f2708h19l7391B817K41383C6285d2895
308A41388a43277K8165b5957j01727A32696a8794e713C10083a08677J4515A67829
320b00305M3026F9547g27k2720I1640J38705c3135n9137A18061b04315R283G9889
333b9315F1454P5337K3620G6663a73451A9789a05299k22585A11590k7531i978
345B52099j23057B1978a25134j5727a8927k69670f329B71687d9231B02670J4816
356B17486a42841a0958j23500q1447d9996j0162A14120R1962q4919m9179l5913
367C6071b7399k57974a21478B3717b64090A97540J54914i1770B39543A11406b95418
379f7294j33107L6591E1497j6082K77226j44805i630A60123a92519j14236f3978
391a03272d7815A68362J46611G5198b5326A74128b58485o9005I0531a53600b2395
403B95522A12262j3430B884a4897n1541k36337B2384K8198a35912B16788q1018
414A35770a1625E9827f0527D312a43140K3629A45417a25010f028B30898c8975
426B5010L1529c2982r555r2046D4193c0860r8180A94864H4299c0598G7164F017
439c5196j50858G108Q9768b52067A60751J11946b11196A22816J5724b41433g3428
451A4904a7561p3655G8039J94987a27671a9747B20338b39960Q5710A06022d7869
463d7911G4981J40974c7277j01711B10498a33632j38841A77822A1697h9245A34083
475A33779b6588j16242I9729c6130k22206A77701E9981a23111A94777A1428c4223
487D821a36166G8764g7576j3109B31946g2618R126A92289e1936m5180B6508o305
499B0203i9479L9068A62659f0150l106B05603b9484k4627C0662e4961K1386j22043
511a55618G1447P2727a72888B34186k8872b89746D5802j6376b73428d7700A05503
523A02044C854J58801O1447b58926J20080H1356b76627i2922B11330j00084m7217
534F4029N9213K8439a94019o0317F7056a60158L7555B37328j09167n3753j0663
545F3745K365f3672k49465B4433o63b44404B34310k6174g9385A52285B8283a07590
558a11772j5350C9255a02017a5671B68375B5247B862J38861b8021j43105L6552
569a34574B6180a13150K0134B98274G8580b6850B31592e7047j34301Q0211j1367
580a22504b1976l9099A75042R3448d9755A33782F2912c14535a29455N5572q210
591h2093F4582R0410J10044C1696b0206G2525c08176R2371E1177i9901A02731
603B59722A29298D9769d1685k2854j62643L3102G1787h339A11881J34750E7362
615C6432a06192l6062f9533j28041I5533O0982d5346B31729F6106a62995A7120
627a38289L5878C2477a3250A44012F0604C518P6624a04929K9390a6305k9897I720
640a2075A13817D4679g7018A23298d7734q0124H1304e8923J1098A7760r04P6584
652I3440e3872G5972J8340a93578D9009I772b04443H4785m0397G482J19764A0702
665D9702h1298m6162B6476a50045f928A82768I405Q7989j689f2283l7289j6153
677a15725d3030n1847D4612J69936a766A09442j8886a97214a8511q6508n4436
688a59455A05206B717J15501N2173d4000E9859i1953o6116A5728a23144B7868
700A29840D039J27270B5312e5880a8844r7176a2903l4526a5697A27196b8122G9186
713H7150a04638C0849d8068l7706B7844f6572E7672B5009a4994A46154e1646B982
726E2205a69367C8509c1569q9461A53181a0980B7248J25452f7897D972d7971o9838
738a17809F83g7708E9317L5733B274J40956h428p4572a7838r5253c2055p882E6386
752A36612e1390A46889D8188b18267G6185g3455j01996A33052H072K2868N9767
763I0707B0484M5679a39877b3365E8101b13330F7198M9148a06888A23198m1142
774H2056c8041a8348j7445A6333a36207b4390A20728a02710H3739P2110e2649
786A2934d7643J2138m4708m6932A52960i091n803B64680f4681l761C1950a83520
799b3958k8052C515K06372b8311I6669M0021b01662h6394c6634o0973b1696G5304
812B15138D533g2A43948b21092N3332E3222h7843A3008R8690P0007F0102a27274
825A14701a37611j69151A72221a2126p7980B66208I9106b0644j7504K407l4219
836f9960j84822H8576O2802a45328B15367l6268a61258A1244a2593j28249J7696
847a23146D1037R3314g3513A18079P0225a53098a2978A3521a37810d4318J8548
858b5770A13184A2986c8189B41395g2693o2752A50223a57271L4001F8734b5052
870F5242A1572R9262J7391a69279B4058m996b41249a9747G6017B6469J9113Q5486
882A31068L4770a54265P1623F6776b73674h8798A74984B5454N3180N8971j0270
893A27335a12107j03077H1922a83272j9250C15084G0573b0686B31189b815j42409
904a45224L980c9549N613j19480B19067p055a25184A49036F6551b50844g7737
916A3353e0294K353A55113J1094a10968F6830o43b18827f525B2347f5689C9775
929B2908R9975a2630o9581A42486a20612P435A43388a01640b6227I8525a1633
941E9064b8933A8413K5210a46586C0908j619a09346F3835Q315B4983a1673C674
954E5040a50327c4904A09762a27025B6832J17658a9551i473J77D2017h7266l5400
966a22666A77499f1092m5590B48160e4248o1956A23022d5279j8265a4782D4480
978C7982a10224A08927l6504a65606H6126k4547a14633A1141K5476a8009n6206
989g4215E8037L3911a12065G6562Q719a36645C4042a9761n4108D3907c4895I5818
1002E4227e8827A06583g8783k2359D2592a05498C9491L1068c836A40874c6272
1014d9641C3141a49158b9042C0393a4998H6545m1699K7574c093q8879A5225a14521
1027f4589H9070a8292H5050j1219B175L1281a17361a0920j5601j17818A37374
1039B1683d5508A92880d1118n743D3184a28619h316j8299j051I3812a6397H8876
1052F0767h3923C8844g4741j4614B8027d3547D3076Q343M931K1685f5385B5823
1065f9953q2699H9529f9485a9562B01831a7675E4070L115a19533c4774q8185b2982
1078E5759f3381A86831H9902g2505A22161a09411n3035F391g4341B1893M6322
1089F8215L9172L015e5620D0267f4618j31643A9102c4379C911J13454n6016O2557
1101A23906c9379j0790A5789b35137a0158H3591i7322A73398p2303g156I3313
1113a31684e0534l448j18798A07781D3480I123J69617C3932g161o4091k4185c9760
1126a62007F8498P6288c7914A58913o4100h8453J9592l7416b5699j00126A0119
1138B69110f1999E3034J62139b07132R9819D479a24236a1203B5034J57726G4016
1150h3208A80257a03620j53671A06821f3154k9369A47099m1198B4276c4587G2718
1162d8618j61552I4137d477j11208A61445D8055a1296A8341a5878C3550a60176
1174D512J21492a85834H6845O6114a36597G7825l3199f1633a7395n4788F9888
1186g1096n420B15770d5002j4033A58849e0844m5887b3096B9301d4942n7716B03192
1199E2434a43006A72069F11a82344a854A9323a6245p1843A46574L5879b28531
1211H1752P6381c15653a2249A45607a05706i708A26246J3111a30350M7722B09881
1223b06274K8881B64121e8582o2306A97456I5118a41841f9461A60143a16694p8074
1234a94768B38404A362a62085A74839E8645i3933M3480F1405k5836b07144I9521
1246A56907b44376I9611P6935a72834A5301N7029c4105m8342b7566A30416a09057
1258e0660B39039g4125j4104A35479d5267p8098b9263H3639c4230m0289B24344
1270A7957a51335A29513c2031j28088g555D4562j6659g4681A55211j3910b39784
1282H3447K5212b93591B9333R4481i8577B4537R6285l4278a11407b9141A36299
1294b10954J02505A97954h3980K5517A87046H5494i1754b8575A14610a75047r769
1305a84816A92962d5751l7020B33505G5251d1155J2300a0135n9836j65533G7613
1317A37468a33924B01842j1108a31060i149m1199p9181J7226b6813A76876B5625
1329D6940J72219g8905p1974b2385p6820J288c236A78696q9259b6682A79312c6407
1342b24808f805n7261M52C9751O8380M7299e7709D5864M2711b70595d3425H2964
1355a52788G2956O6762B9421J879a3521C8925a20104j7915A01433f0297b8994
1367A69268B3790B873J9293a0638o6999n0683F0932h847m8588A78431C1255a8308
1380G0746h6813L7320l5655K9662I3990d6038I2203N5332h2154D9161c4202j17129
1392a51331e817o8896D5473N7773a1524A47426A6678a05662A4766a14142K0486
1403i3656A4433L3701M9128B6516Q1268B8994a52680E058h0987m8068F7590k7989
1415C9601O2778l6788A2865Q1740a66894P6755F6567b03042C4745J44341c4420
1427A02862l0991b8470l0529o9531A8571g6361O498A93456B7903G786J14579c2053
1440f8450k8155d1609J9991o0993A45649m8165a6892A27388c5888m4876J9317
1451f1447p3738D8412c5931A2609K22062b5647A2891O9914a62480f5873j849K5798
1463d1924H6351b3870A45550k8514a20067D6951c8920j17936g725A5472K6719
1474D2191H95P9667K9000a28335H305K2500a50339D5345k0594a7064E3206c5132
1487H4407b5828o1630A35647h4395L5896A12992a19700C232M0428e0727I3492
1499g113B5167K7683a02483A2658e8484j8689H0990a0694H2405m767d0773D8224
1512h7725l89c340o1230H0495l3579r46O2522i4798I125b4257j59057H0796a513
1526b1615A76121a9590A1084L948a05891A7286i4034a3494A20097f7562I3527
1538H9948a10703B0937a9809m4028b5577C596Q2057d8551D6377P2804a32937A6160
1551D2873a23756B2816c005B3324J1305c6107A36403e0580n2521A25734a21251
1563g4271I7761d5941F4980k2808j9701M7972a34363g563A8258a57804E2592K2131
1575G4723A8611O2756C2539P003a13952J4300D2573a34757b681A61195C5924L8819
1587G4743B6434j2116h4213j32177G8654b8887j03953B78118I2449g1208A37703
1599e0304j04919L4983b7823E4035f9691A70703M3268a25507D3680K701b17311
1611a13478A2453J5524b3638A23989R4162i9870a2179I6824b21510a07242C0816
1623c1722D1378K4781J07789B5162i6665A22526a38116q8018H7207e2866a9903
1635A51776n8672O157c8674J8609o637k32087c6880G8254e6882A38511N0179E8551
1648c3502j8779l711j93289h0767A56431b8537A17918J15917C904e0358m6964
1659i7322J5868o8565P247B20756G8854c1152B92812h485k11716A3633h8578n8262
1671a46840e490A63044m8731f5385A57566F0088b79170b611D9611a59806B7834
1683A78068F0802h4311F7018K0543b40282c2822A50453a39334a754A61040A5501
1695e9084a5253A03990a09087k5595B00207f3310p3373B01955a867q9960E9552
1707B4112a7936q4145D4771K1259a64442G3238P9368a03052C844Q9458c8800r2014
1719a30814A697Q6377a39285B4929J98531h0150b5921A00678h6976k7531e2818
1731G0900e517m5199B47568B2768a72521A40802g3275j40525E5765j8048a208
1743D8447Q8529F4168a61087B8145C266b27567E3217N9083e4655G4285M5325D376
1756a09411g6B5803a89131C1859J06088a00631F3715M3004c2024a2211k3873C6454
1769h6076j2928A56650g5661r32B11804a9225j7677H4016d8937j2074k5935H953
1782B4611h8561A38322p748e6707D1504e189r4133j6336b3002G6782f6040A00925
1795B11221i8960f085D3710a56703g7418b5549E6614B5709a720B25267b0860j28643
1807a49503A28485a10457m8138H0392d784a909C4825O7290l5594a15537F9019
1819A4857b06648C1031o73g6824E5711L9728k5808c2848C1477J395b05192b2996
1832B9141a21794A19636j1739D0401M7506f8535a4326r5843o3478H7859c1640
1844C0607J95417E705K2695g28j53249f9786l3866a637I7485D2739J21527D9803
1857f0299c0083j19675f3470K7841a1227A56611C9786M5604j792a48979d3199
1869h1061l4083G9996A5851R4033l891d0103G2053a23238k4062E9786a12083C0949
1882A61073b944H5396A7454f1748Q603p4228B1792g511j4463A61703B1206h80
1895E4791f5889J0263l1158A83K4137g1472A62542F2517g6986A37737g5336m3738
1907a19074C5978a20112c402D5017j8749J18619f480D3950j4145a85189b3539
1919f1572n0954A13061k7988P356j876A721h831j53763O3948d0809o9253A40906
1932A42312D8663Q9420c3719m5054l3286n1360A4278e2288G1025J71361a414F2757
1945D0572a73554f5229n0182e1386H1523A505J78713p3933h5140F1063f3350r3055
1957a56405d5376K2680C1883E456J12737K4514h9301C7504A8542a80060d3579
1969h591C273J8872K3137J39820d4879j6404A35433a93415N3065A14318g1085
1981G136J22691m4069A7986g8466E1294h3371j12327A16228A4434g3584A72296
1993G6241e1566K3010a843n5112q1958H4386j0352i0428A30933o4034a00602A322
2006a9579K557l9978A0557J19390i6685A4207J25382a58669a7554I0271g6080
2018B1855L403P62e564p8349H4153b4006q1061A26860A9758g3777D3049r571d7865
2032h5537G9787C2340a25628A33845n6599a50717C1232N00f5074K7982D7210O0770
2044A07980i8142A3475J46215
2047A59690
##PAGE= T1=0.000704
##FIRST=     0,             0,               0,               0
##DATA TABLE= (T2++(R..R)), PROFILE
0@@@@@Ha2A2hA6b8C6d0D9f0G6i3A16a40A65b00B37b78C25c78D42e11E86f75G71
30h80I98a128A276a436A613a808B020b253B509b787C093c426C791d188D624e101
47E627f202F838g541H323i200A0184a1299A2575a4051A5781a7841B0338b3441
61B7412c2689D0051e1039F9087a03660A92264i32588l23900A335888h98426l46457
72a244883A947463F56110a296087G83855l81772a154923a65580A99364b22542
82B94314J47321A78283a22683J143e4255l33336O4224C61483O7299g9538c7629
94B89593b14532k00640A02241A3401a3209B77464a5018p5797A02802b7895j63108
105a91003L5248A22459P5614A507c886A8527K0153a72470p3174B28151G9233f8687
118C67754a59360j92958C55364a12180l56494C25153k6024b74215I2133K59788
128C51921c23088N5191C12470b56941m1510E73779A61918c48974B19439m4350
138A75089d57937a71131C49748a58450l1814E55943A2726c85814C56304c5508
149e29651A23617O7176a27705A18805J47464b8120j60709a9138p4070n9050A08266
161A37579o1829a3206k88A43354b22423k0432B82081d0045j05806C03053a375
173a50025A02566a14406m7966A37281k2700b6594D5461d7838n6347A04272a53203
185a02268D37235h6603j87929C55650a70205j47677C46093i6021j13211D04247
196F3530b73296A07294m2484b88966e1464A95550b4623G9499R1876a24445f2019
208F987a30924f0877D3018J31440D4679a21763A36581H749a96463D7565e4038
220g3517B08880E9856a32238B0599R6506a23420l9202A67176B5818g2635A76716
232a29372j6210B23840h4768n2236B07281C8952i8282C2865a7371j00937A5692
244F1787g3301A14391N9016a07641e2094K0369o2270e967p0906A20369P2480i5871
257I4460B1287b67975G8583B542b48164A74411N5377h5405D0946R7845a65911
269a82434G9376a10438L1575C04489F2415h4797A13851d1102p2811J1052K8608
280g4253H9831g302G6907J29368h5719L1520G4451a66572l553I7267L4485f9698
293E6463J37662a51767f9698A26486a90081d4565A39021g5875D3637M9472b372
305B2912g5055K4148G909a9242b775m808A01193B4516a04727I2897A7845a17810
318E0392E614i3339A456J31846a3039j43789B29828I1838c46964A55154k5650
329A29504c60501A23736Q2086b25935A02751J79523a86775j6118A93266g0888
340b83088B42819j15880a67218B33849C1559b51502G7052a6202j38304E4070L6763
351I0833D1886j385O047e5011k406B3482a24978a058A12887i8200H4053K0829
363A04882h6089G7410d3026m3021C9762a26286D2005M2556a04447A83347q1030
374A02317b01817E5534J9982b33056f2059A98584a04822e0679C90871h7222j77300
385b64522B87691a46882k13903B39006E1820a26327B38101q0358a57143N3774
395a03369A04466a55785p6218B46928H4353a17156B34080E5264a97489c0761g638
407h8492L7565A61541n9139a00080A02042E432a85907D1787e0k7931G4678a4717
420D0337B818f8234B7869f956F414a0081A0466M7412a27025C7252P4448a90430
433F8656R6978a40545I071N9069f0552j331a767I3591g0408a9645B07987i3253
446a39894A53936a3677j77752D9420J38252a46086P2388C36264a41080j09736
456b50816C29880a08495k06398B91395H0961b34764A40898O3151b04539P8263
466a26276B26028a29766p6130B82703E20a56452B10191A0103a45315A471O147
477G618a5011o1027G2344M9513g7002B7188J5820i9130b7516D387Q001g816C2952
491A00171g4122K9298C3936e6082D1400b4838G223J27775a49229b4168A36301
503a88456D4498J66367a43873d8565A50023g4558j19492I2557N0457a64470I0502
515B45992b18346i4481A44369a68264L8792A93680n5764a14637E8852J52577b64044
527a96702B20800a21082J9632B84036D5131a09916G4404k5122b07653O8371A90251
539b2416q7186B45316C8446a22005F6786g0623l3657a958C0887L9178b3137C2471
552I3021f9398n104A9156J0218f4477b6376A37022f7404o790A67814g3862o095
564g9957A41884c9255k3115a626l482A9578h3547G1201O7142a00995B2795N8547
576H1342a40769M3926E8119B4613g0122A23959O2726a62576b9234A33323b32725
588a14225A57606a6589e740A60502p3634a16316d3792F1613b12689a05116B04192
600e828H907J78135A6518i6948J0708c8193o0034K1556B05867G5802e1711A93268
613d1455j79978G945e2955k3505H9883L1568E4150A1818K0523i3367l8701A4852
626c7670B3554R9229G374M6494a951j02111E542d5857J7712E6873A5208N4139
638F9347c2976l756G5237a09073b2159A15124h7446H315R7553f7167l799E4089
651D8496a01318C4710J23034a47872c5369A54607a82573f2295B00641c9985j4251
662e4236A47824A8062a88523C722Q4269a88443E0005J89472a21201B6586J13267
673A39853a84689g5975D4577d7125c567F9597N7236b0864l0871F3266a37901M7085
685i0816A08902d5138C716J33897B4616e2765b0198A0015a08595c2847A15781
697g5891B9378J36380a04350b0091F4253a11790b9911C1268j2467I229J1445O1115
709H1789h4792c9778I5216a19694e857A23821f9557A2261L0346e0161i807b301
722C4979b7162a698I3709i8609c2534I3588i6397A138R0512b9517F167L1131a0840
736i5954A1226O6166a38628F3895J04213a56679E0259N5555a95515D979P3633
747G8612h1390e28I7464m0826i5594B6969N6144a91497c313A41223a31068B4233
760A56445e1540k8964E4082k0692a60469B2999J53132a55739G102J82601a72672
772d6636A54515f3700j1926H0108j2871a37621b1411A65439a42363b0627B22186
784a32790d9040A23811a22965e6486E5181A2671k332K2744N1484d2652j5669A0792
797a06124I211M1552b7437A23311C4754e2505B7497h0396L655b1554D5198J1703
809E6901d3744A59481F4364b19695H9016B603b60692A14167L0929i2527F0967
821A68265f0440j39473I1217I066b65281A79532K4035a99776I2100Q5711a80611
833a27394A06483a8691j57993A60824J6960b09737H9677Q3795b52669e1394A32109
845h1149J7192A17337o05a23854e815A51051a95063e8917A81789a26735b8760
857A52218c2453j1374A2365J7083c1493j3939F7149a8700q419B8250c9821C5285
870a3424f121A13764h0102c6267H2953a13700e2162F6944k5047A0954G09J22492
882A23201f4557j17179A18383e0254j13564A99120q6454h6058D6779L6633a25425
894a93298A15404C2330a77724B26285m0505b00531C6083O4466b20464Q0414A73976
906D5789a43080B19789n8495b82153C3616P3616b61641A436J91455c3833m879
917c8712A30322F0584b01466b1884A36356a85607a468B25208i7212c4880A23964
929f9310j9878C6957M791f1874A6011P7235h0592a3643F2453f0165C7291A8162
942d6304E6674d1493P186D5640b9806D860K0730J1154a1199o3800H6083c5565
955a37129A50100A7957a19895A36840D2084a31751g530G0019e9878k9042A62648
967D0444a68689A39123F7528b24624C8457R2519a06208d1985A65914g574j66653
978a74227A33452E3300b38313A29712J1478a90680E7767N0153a23446d5765F7251
990A8328f5104F9209K1269a39915F624O9910a41922B0461Q3073c2803B0717J4196
1002C4913b1360l4952a1538A6907f2516F1131J6885f3505F4513A2586a06803B4019
1015b4190k2244D6957K116j4839b9596D1450D614a50236E3168k2569a17462A33215
1028E9923i8430G3335A6164i4784c3493D4198G375f2784I6669m4575a14977G1508
1041B1737a26247D7749m778e5231e197G2917C378i8248I2509D4089a52016I8274
1054B7137a57323A03368C3264i4102G2397j4374c4605j6660D2347a499j28764
1065a30263H9809l1392a30696A23408m8398a29474D1251k635a03830e1660H6367
1077A8767h3010A44964E9887a71168H4124A1196a87321F1094K1078c5751A9724
1089I3552B1510a33839C2853j1338a90712A05425K607a24120A15654m2461a07760
1101g95n120l1392k549C3032K5196d1372F8526l2989h4032D6897c4403m2027C9368
1115b9557B6752K9246H330J9273c0198B0940e7290n8475A14370c6654k4210B05699
1128c0531n1196A18350f0087p7693D097P4926d9982J2874B24153b0719j40058
1139a60777A66477f8709j58906A24405n8088a02841G3296J09607g5793q0694A44740
1151f4243j59774A84466F5754a20313A38253o8176a04856L4345D7871c048j52749
1162a55797A26211J6601a69721G8263J9997a69350b638F4662c5653O071E6316
1174F4661a07126E460J00158a08859b229H1208d0791g886n056B9770a0289n7997
1186f8286I5150D152f4508G4792a3682k2767Q022A638O6902a03311D3677J22427
1198A66104a61006a7632A42736a43721O3150A19840B9666a02713F8381J15018
1208A83399a82906Q9271B20437a54820J375B34503B1051a44909A11977K7176a97213
1220a04163B33465a18989o1629B90367A1961b02198A41389o7430a64092f2880
1231A56290f733j74687A87642r0834b52861A08123K2888b05134i523A43643c7947
1243i8682I7835j6658a68111B9120R7506a30420e466A03607b7909k1895a0034
1255F6399e1880k2247A47020b577r0716G8184B165f8081K9197E2378n479a08391
1268A02125J7163b08952B2572J09351a63763d2455A51781A1375a00512G5985L5346
1279A11331a94985c1293A94383a50010P1165B12224b4213j23761A00089J4018
1289A14107a77898d2058B31121a48454k281B53521e3381j09049A81063E0347a43024
1301H098J09622i1189n7061A74577B9252a71072A65401p0963a56223B1735K8226
1312D9961i9636K3549I0609j9718g2718I0908L794a26826c9036B11f3559a3893
1325C4213P9214B0037b9848H0334h0624m4219A3566a4813B4534J3947L5484J6794
1337I0759a12252b1620E1143a71796a3354A30027b5806G016R6232B3042a19383
1349b1743H6778a40660d6544A85505d1171j3411A26631a600j05310A503P1786
1360G3289a04126M6782A82620e2603l8941A77119c6164p7234G9864h188o1305
1371f9493a0733F0335I393f0122A01524B3435a04967G4475a0493r3885C4449A2952
1384D130J9929O627L224d7462g70j7544o4352C8563D074K649P8631a7382A2998
1398H141h2976a6245m796D453J9208j0113R0554c8541j3693I6218a23169N3186
1410f9983A19988g6094a5924A34332B535e5056A8586J4583a14686d9669A24287
1422g1799b8138A68794c9007l2821E7505a4520o3218b0467H7492c6176j7733A58628
1435c3532o1765A19128d8110l5210D4608a6269c529B73M9023p940f0070E6509
1448g865r7048D1594c4656J0090I1389h108C1634J3527e1738J2450L993i080k4324
1461c3404C4740Q2018e7671B3406O6960a57274c3874F4264g7396B0642O0727l2498
1473D8871c1817L981G1452a24570N0164A49921g7088a8635A68187e4233j9003
1484g3236C3770a4429m6492b433A06697b3885j516A07238a03796K4409H3890d0945
1497B933O3383B4067A576e2284F840e5868o56A16220a8046D228J16684h7661M2717
1510d4944A6381h7531A2420L0072M011p337h248D0459i4889K2414H6036h5689
1523I19J45999c8385h153E6011e4429l2602A4140M7854i2211B9176J34940a17813
1536a3957A19912a45016c2485I3778d3478b0367E2789J3888g5561L0791A22541
1548a03016L4313A54378g2542J9720A04672c1054j6286B6686K8296c9704j5479
1559e5183I0929d9639k6072H9934c1166g870G5866a4452F48c0178J0908d200n5205
1572e9405D7391j9701H930O5299f2811G115O900a44517E7491r671h5413A01671
1585G4095d8369a6517A0796c3625r3527E1269M8766a10405I6585N8676a39632
1597d7255G1771h7693l5626I7201K3652a23378H3104R9515b19858e3710A48826
1609a63076f2651A60930B5917f8600D9910N2388a40635O7264A58931a07615K2064
1620h5551A71287c0993l9308H2467B8810e5919K3656G5654c4328p2852G4782A0678
1633d2387G6827B7043D050a9568m295c922j09846F00R9479b2090D7612J9800C824
1647c2698p8655F673b9551o6920A66883q2361g1835A19692A8195a78713g2779
1659D7217c2227k1090A99497q3420a48714F7137l0849b45711c5076A30720c6748
1671b1564B00325H4465b18159B2683P4798b61508A145K28302i2992a5837A83828
1683b8820j45945B1938P8652a61429b2233B34783h2890j821A68944f0181p0547
1694a30728F4753k2881f9450a3937A23894a9226r0334H4628A9565h8230B2978
1706D4361A859d9354B1833K6354a10009A7281R3495f9452b412F4443a4838m6221
1718f1059J793G6004g784p4331A62945C0697a46301H0220B5046a57429a3006A29857
1731a3993o3032A65763D4012b20465E8448J0700a90206C8460J34145d7210r881
1742e7091A33799H008b20560E9843O0182b02272E7062J50588a23741c0625A21995
1754g1810n4571E5457L6264a18301A8563J69633a28217M9298A42388h9759J5191
1765g4568A15289A9209f4118A4705N3411g8877N839A00351a756k3446F7887a9055
1778b8298n741a4430C2142e1487F7273L2552g5017e293B318f4969b1014P61G8223
1792C3205c7422A17592c6726j06945E6921c527p2783D8285N5809h307o7877I3156
1805i450j67195I7523l2530a33733G5764K5147h4637L3316I1550C196a47315A00085
1818A06224a77401E6591M5242a56551B3257Q1310c7777J0158E5300j7358a38944
1830b8097A15496a03021A4330J46536e3634a4434D4055h7724k37F309N5352a5777
1843D9775Q2339f2165J8521d590j22221B444K8794I203R0740B5490M343a1514
1856a06892a9440l7865a1847H8203B813Q8030m0987h3140I666f9747j8352C8507
1869A0788L1574J2862k783A4329i5922E783c3773q5341I3729l9812b8998I7383
1882A8649f8212K7613A2058b7340n9944A24093o1712a19882A24899B3066a58766
1894G5271A1114i4841C8139K0788f026n5337F2385j7681a18050F9942j6354a32667
1907D6252l34i1862A780Q4256B6778f2595E9458k2792a56435C2518K639a30974
1920A00853R82d0938C5489F127d3753m7562c0285E1786e5728H6356N3939g7066
1933A0489l334a28798c1235d053B4014L3302r082L0322d3458j0967i235q4265
1945i3500F53L2029G908P5096H76Q301J4946h9472b2498D732c640A5224a4864
1959H3141h829o1553A05899f5740k6280A40050d9365n7361I4135D6192f2030b018
1972A10477d6899o2590A16344d6888j02713A45604E6032a05357F5958L9597g7931
1984a14517H7679b0078j34113A57958o8954a43908A10132l1413a56262e1490F3115
1996a0272o7286I9602R455a23680D3056L5611a83132h467I9090e3179b61H0677
2009C8736f8856c2291E0840g5758b6802H3727a1300H271K1252a538k1082l9337
2021f1957D6271A4533g8039H2872l0960e6538g128m83H051e1515d652A12251g0078
2035a4603A44176a07056M960A10661a2618q4887F7688N9519h5856L9046A40591
2047a24227
##PAGE= T1=0.000704
##FIRST=     0,             0,               0,               0
##DATA TABLE= (T2++(I..I)), PROFILE
0@@@@@DhA2a6A6b0C2d4E6f4H1a05A26a57A88b25B71c21C79d44E19f06F99h06I25
30a060A209a374A555a759A980b226B496b791C115c469C855d281D741e248E801
46f405G067g795H595i476A0448a1533A2742a4102A5641a7399A9428b1802B4621
60b8037C2270c7677D4855e4891F9994i5520A49778f20754A018148C50641a354655
72A703492o53961a708454f488H14106a208753b58718G54813B1809J50019K75875
82D47703a11518k20682Q6317e6865j09281f6885D27793L7872a66342j23254A43787
94a25253l30628B07914M8448f4771B22389e038k37629H2651c4261j31607a9979
106A49322P3717b7951j09321a229p654j13810r356B32566l0775a39292A48791
118f8898l46974B43268A17231d02800B52683J72338b73785J35115C06723b28374
129c99796C52088D4788c33044E17254k52687e25313D4380J63083d01368a53528
140D09028E2135b29619C70697A28049e25830A26208M5245d95152I2191L37771
150D29962a07333a1903B27895a15727j73215A00K3643g1960A79591k3863d976
162c3360q5853F0517i2353j73415C08571A43821b54438B40709E9728b95295H7303
174a7647j36040A90105n7272h6005a4480l2466m8986I4631b0474p7027C34683
186D799c93665B29190B9184c62964B98558A22462b63220B75461A25395c53587
197b0451A56692a93357g6523C04612D7044h2024A40017a41351l6420I0287f8078
209b4665A51387m2361B5771a39854A040O5303a87469f273A06816d9360A35505
221I8631a78686e3337A33601h1701q8295A88401q5664a50342A18268e1295j48790
232b00085B29567E582a82485A93267D8215a50393C52f437m4973B1153P3187E966
245A4868J06913a13362n3956B8075b4040A1157L9723M2467N6552a06818L3819
256g2999B6471b13424A5371J28853a34304A19702J45422a04048k3171G6857a11525
268b23878A32323m3010i3676B76214A05021b57486D5165b2058j60428I398D159
280A15977n316b0804A22414g2426j29755F5151e9867r1825A70385K6152h4042
292a7985A42655a52129N866A42670a00118L8702A93753b8346C71Q1127e2074a3964
305h5104L5636F8615a7776C3141m551p334L7629a23346B634R1944a43816F964
318I5843i4140A0254J33806a4762j29274A26547j3544c13240B4704K13947b65608
330A5660K88080a57194d8660B41118a45204j45790A68115o2119b70779A92396
341B76837b57123G6303L4589c38677D6866P3820a53660A07304K9085a0872A3444
353c0128m4714J8032H976c1986I001J23450c1751F044R2109i8599a3131o11q4992
366i8734E8367d4382B9983J14327i0659H4932J1291b37961a5159I9813a54432
378d1971B12866C2920a12848B36214I425c95987A56141p5839c78041B31167M4390
389B75557a95435A26338K9038b55868R3751A17374e1768j04483B54914p6165a66042
401I3684D3543b41570e9557E8302H563h205A31773P237a67058a7849G3631b13442
414C5209Q7694g1938I0673I819e0715D3756h0647d763E9883c1358f31A6884N647
427B2531g1060e273A18651a16377f647A77435a14000M3153G9883c5533j5981B620
440A14932b0647o5571A84509e9389j50943A58608B7567a71337F4076J04705e9288
452a33850B19354d163l38137B23635A06035c63316B23466K1741b91364C8618K01386
463B40004b14041K8356B35516a9301k01820B56497I5815b22813A36361C8501a85544
475H24L5709n890c4251C1418J21890a08150M6218H6601a18774b2262G3674i014
488C4549A3393J7681c2635o4475D2963A0714d050B2435i252G7545h4413L047A45697
502h5342c3185B02508i7541k9779A16419e707j61776F2580J61440a24543e4526
514B52903b06022p594B19648g4450m3423B40346j19047a27830d9787A17231a62340
526b41674B43813H5251a60520B33513A03611b32355f349G2036a77890P4655B41976
538F7790a39279A79819D3622b06813A9605b7777n0159E8009p719M2570b3669j9152
550d2821I2119i2798r759F6791A7176b2885J1296H0693A3259a14855A04788B6828
563a49595A02880C3037a25110A7805K5908G581c1461D8431N8541i5569M0776E8897
576i7086K0126H1336K0918b9712B9842J39825a69145l260A74853a43503O050B68743
589D0570e7250A29449A00a50784O1731D3239f6881j0807B31939A03837i2720I4928
602a147j90451i1274C3311g372a925B15798I0845a38770G1579e1062j98324C1683
615E8449b893A19293k1644B1945g7728J9034J2028q6387E6336M1867i417A24568
628A1806g8888E195a03670b9639E5909a5969E8381q336A882c3289j8507D0638
641d8563J3676A10701c6247M146H3222d2332k9923C1963N0043f1096J6453A68312
654a04141m0492A98991i6610k9515B55287a0131j18678A18947a2016j64117f625
666A22754f6728f340B29081f8079o2299A12733a19956j4947A18397D2845a1736
678G3187K1619f7405n0390D9384h5630M677A66980G263a6022A16969b9198m9876
690g9074K5743b765p384l5775A31362B3634g4599A48555f0801q3547A00611e8413
703g2786A09540B8690a3344B2344N669g3956J5416H7258e3977K2356A27363d4131
716c1134C8096d2380A839g587C8920H399f0343I3455e2379n2191A44403e0174
729e7376A44806d6953L728E1082d9295r744A7764N8391d8186c404A58199a05852
742g9056A24713a28140f1399A42181b0630j2944H7947l2736a19269d0110A13292
754a48302d2971B11470i4726c0393A66477g9450j5319C1595J52g1862c2988A85381
767e8879o4829A97706h5904p0536A94822i281j30306I3943k3945a26109c2491
779A64161g2266r893A95827h3943m7405A24830f4875N49H5841D0642A8012a6433
792D5719c8626r3028E2287b9124Q635A45172b7970C5089L1545a43279a6783N646
804a1137p7818E5848L0955m0493a8422D7865j1507b13992h520A00777a72201G8940
817B22828g4493L2064A08141e4671j79288E1552R6552b07413A16258J80151b32905
829c6065A92172b03965O7783A33884D2733i5350H4979J15314a69642Q4752B02210
841a87617L8790B18997g723r1615A30428k8584a43265f4887A39434a27903K5980
852a01923B10212e2445k3613A49198b4027m7457a812B6104C973g5592F9201B8895
865h5339F2203a1528o167E7992d5984E6033a3765j03897H4710b6401o1859A18961
878G0627c5234a6637E0428f2406j09247I7237l3900a19700A58899k0783a26852
890e2268D0412g6845r8575A18799N7842a63077A26798R7130b79228g7091A44021
902a84625i0716B13289A04809a12688G7080P5174b64596a12772B00425a48609
913f0309B69475B998a25051H7388m3048b05260d7040A86500a02944d2646B36194
925g2176m1372A00699d8206l6267C2005L5852a7159k5317I9455c9404n3030A07110
938c0662o541G6457f6747H645K3239g4068E1770B5233c6448C7113j2443c7185
951f2898E3840I216a08850A13205m1137a28489G0278j4776a27246c4773H0993
963I340i5058A10444j770b08647D9478R3340b34791G422J91967a01811M8437A37729
976a344j54777E0148O7018a76031B5176J86247a59108e9813A60963i5422J231
987i4191A10990D6167h2186C7477N1060a42166c4119A17435a03869F426J25188
998A31614d2934g769F052c7797J2161o542E6529a643r9A11721g1024L1931F3402
1012a19218i209G6324d8710E1382K7379b1269k1218A482f977j01773C4117N7437
1024I1554g6313G6855N244a15758G549J9012g6664b9512E1653J1671f3502D0358
1037I6825a49198H973Q4672a48681C6726O6813h2126I829M9885a2117n1360B3877
1050G1512a15742G211R2763a24894C1726Q2014i2450A0636P0939e0858l2196C7438
1063D0867a13666G1173M6896a39128F6751L4748a66997H653M7187h5733a0556
1075G4179r250f6242C3884O5198a83893b4224A19382a59924B7735J54487e7499
1087b3200G7851b4953j08707B044O5222a15323G1700R1529a12896B2591N4289
1098G6880a26839c8437A6942B61g950B3270P4884d9380g801G3316a25636B240
1111D3848a08339G0411k8604b3808H3768a6826j7684i083k5201J1249l7488H5720
1124F2362g1366A27682A6346a51492E1708g005j19631A7051J12456I378g5237
1136A68634A5190b52627A13953B7927b35089A50103m896a07093D6588O6584g3224
1148a81501F8912K580a94496A28926O8357a66217C6247P1873a58945P2404H1580
1160C1409i8722I1684O9031a60543b1344A17870a46052c4975I8635e288j9683
1171b4971B1344N4663h5282K3703A47749h2674J4546A38593e6726J9810C8906
1183b0505B8887d3757C0966L7502i4902B3384J6561g4062i763C2003J6711d9285
1196g37A36465a19188K5950A43526g5438j6319A22526n0817h6398a3262A64923
1208a32793n8020B40426d1471j70752B56259G3791a98094G3298L2285a58069L3014
1219a25055A97054B2730b12515B08042q2289b70573E7398R2807a73599g5795A82044
1231C0788a78066A18521J8509b44859B2951J58110a71526d8353A58358a175j07688
1242a08863C9619P9934a44452e1535A89355a05836L0993A57131d7800k3694B7916
1254B6732C799f3913H4652k3867a33616B5808L1684h4021b6390G6874k5059h6291
1267C9675P3501a79700d1693A63381a04150M2576A50126C8938a09650c124A24775
1279a43309L1050B38832f8086q9387B30293E867a88238H6585J6040a36078N9376
1290g6702A89577c5040j64513B00280G2538b20980A19399L343a80662c6281A40282
1302e7390r0372A62016o7284a85376I9762J7030a83088b2007G0527e8082J3634
1313d4448H0909L7608g7296a5369A08796a51168N8169I0269c9418A5989P1478
1324H7467l5672A4494g9469h814k0830r0293C9394M3459B3699J6080J485A9270
1337a24603N7383F7504i2904d633A63059A897c0401D3176C990a11067M0916A25486
1350e0122m0794B17001B808a42140A17633d698j31037A6811M8501c9251j0900
1361e0151A39711B8980a41463A05867C7973a65665D6978J5811h0736c407H7099
1373A5426g1633F6767C1585a29026D3691j8357a00215E4953j3934D358K6206a8623
1386B3301e2648o83D0875f2254B8282O0192c2316E5199A168g4711A5020e6494
1399c6146E2482B1777O103k597K1802d0888m8327F1213e7518k0319A34772d651
1412c9722A09489A172h3027b9259C7909e3416k2701A55883G417a02418A66824
1424b1515j34830G5534c210p2435B2726M4602A3120e5690H5272B4325a40611E9778
1437B8944a11624D2312O570a9020H669L7140B1655h1809A7322l899a09085E3767
1450B6320c1774A09333a3533r854C6848i1057c0993A342a968D6814A7205O3213
1462H0418a9633o6630G1801i3243l785A34290i028j4796A06795A7627g6160L1148
1474d5012D5475f7127k181A61076d545o2957A32922d3450o9685B6996j2692a8134
1487a1681A02880A5478a05190H3754d3902q9573A37094A5214e0531I7427a5301
1499d3485J3133j33G859a9632H8751D3047e4838E9070e5024m4031D0993a7521
1512A5756N3692k9732E388f0826I777f3778k4402A29358a5819k1646A64841e1334
1525g5683E3702f9364J3697C0976L2187a2330j3147A34648e7511o9867A23632
1537f4942l7053A42151D710f6256F2723j3656g9874J8142A08422d6562m7531A48718
1550b2825o8359I9639a0611m1498A5375K4056e666q4021G2840B4908a21523A02834
1563C5631g7694I0670a9464m1942A1060c7249A5030C013J7458M0196h187A4445
1576d5588o24B6376h1076C4053O9102e8502D8126J8792g4957J8845g330H297g8069
1590C4668J35354i3753c40A63256a70284N8904A11048e4496j3840A06957K1902
1601A28859g9568c9290A48757a56386l830A93304d3807o9911A90775F3164a24877
1613A1189P4980a24913K6332A68357c4408p8431A66513H924a03140F0853B3394
1625d9829m122E2540B6262a23168G2995J6740h5610F2560k6279g1287g421l2640
1637d0061a0766r240b032A26327A6035c4821D1997c1261m8879M767B1074K4112
1649D5186c5331A35767l8069a22928A5405C463a63317e3725A01969l1931c6061
1661A24876Q37b21925e4706I9327b08252b0634B29616d310k9363A28149B9896
1673b17239f9619A43963a30840e2123B81737b1890j12935A42574a3333k01251
1683b14584A8284J35997a02005d8404B34475d6586j14124A36848b2620j19114
1693a41734F7631O89c5961p52I1637B2971a49675E7934K4530a19953B4546M9505
1705G4051c6181J0992b38C6822d6210K0967A15862c0534m2186F3131e938p2503
1717g8441b3624H5448B6610g5602A05028D2527a68118B5872L4530a10130h199
1729A40649C7494a08880G2327J0410b38354d965A75615a53517I080K09007f4073
1741a00845H3883F82a75755A1571J66929a10246c4163B25794h5758n7190A20849
1753b2083j21913F5823O6769i4733c2392A76525a02775l6369A52205c4112n9107
1764i3219A16450B7840f2826a4997D9712b2672p3886A03349m2855i1476E6225
1776D62h1662A3552A678L0264A3268k196O4655f6700j1905B6984b7971a3051C2387
1790G5948C0414f2548D9530b7327j21421E6438l442d7001D9327K7958b095j04770
1802a06865B3214L5906a69953E2047J08413a44990B2534J14710a13022N0285H6855
1814I188a02680D2474Q6894a32731c7960A45078a04453d2569A38743b1633n3868
1825g5501C7687J081a18659c8452A60367d8057J2077A61057f7454j8872C8701
1837g5939L3996D5582M0669C6900b3089H2102e7773q3456C4123d7920i205A25970
1850A3984K6755j3780f1388J7788l8066a9120B8713k68O8520A6499j65o138a18964
1864b5159K589l1267H9033m2405r912M153b7468g650r7086d0378F1088h4925H2350
1878A35072h4001C7288j0259a24507b6723C1691a493k4301H4413J144a17806B2452
1891F4598a54625A8740O3022g5463A4947O0757b532p2827C1444M3969a22656A7170
1904A04066a40853A8040P8433i2104A6422O4317F998e1306a8042E0454a08337
1916b9516A26122g2771C3786J17055h1960L0541A9598f5161J098A9158O9133a116
1929D3790O2055a08599M0403A5396i9904D848N3927q231K2670h167B1222e9929
1942a17514C3152c6893b052A16151d150C9363A6394g5644A1360e6704P092F5410
1955A6373H116L620K1860b366q0395E4352h337r4646A07368A3971a10846G6624
1968G4427e6219J4709H2900i948j41522I2421m4414a63444A36224j9594a47360
1980C4590N0235i6237o755E6037O185a04691H5723O6617a56987g319A18960a55355
1993h3114A22957B8086f7707G7952K7282a34492c1908I4443a43436b7894A48588
2005b2509M634E4399A7152f9859m767G2649a6428m2413A18382C630e0613D5962
2018c4214L78J4897A3511M3106e0760B3245N6006g5899K9218B7237H730b5256
2031B611Q9775c6480k3992A07002f6509n2867A06391D1914g8114C1502Q8882f2376
2044a28347A21572c2227j46437
2047a78664
##PAGE= T1=0.000768
##FIRST=     0,             0,               0,               0
##DATA TABLE= (T2++(R..R)), PROFILE
0@@@@@hA2dHa0B0b8B7c6D4e6F8h3I8a19A44a72B00b32B72c17C67d22D83e56F31
31g17H10i16A033a157A298a452A620a802B001b222B460b720C008c320C662d038
48D452d909E414e977F608g315H114i031A0093a1339A2822a4624A6865a9736B3561
63b8910C6919e0131G5562a40982F81191R0272a718071A55333J287797a377117
74e92712A992703b78181p75162H50361E9068i01757A16228J77883b79766I3248
85E93485h4543j87026B27841d5169l20819J04183A86962K21096b43093F9059M05821
96D74880c47292a70625A26735c25796I0858J12303a43516A5396J07603L1103h3575
108a89926A09509E131a30472M9793I9726Q0727a67547A09955N8871c53212B43742
120A87038f10453A04801K81215b97205f5070D00844C7605c98622A61362K8528
130A89890e81917A82279L23446e30321C2107N59997c07588j4321C33025a983m65693
141d67676B37350J59536d50446A35848L31472e22702a07561C69372b36200J02905
151a33295A85015p2341i9031L1768B33197a09258r6551A91009h3083p7579A40442
163A60528e953j61334A78115q4248c79205H0806N7172b07336A23502k4034a1350
175G9416c0332d972j65357M2602A56005e306q445H2295N1413o2331c06248D4891
188A93894c72781G5321J74305b65378A45959J17996b02101g1268A69467g8412
199c02736A32763M3107b38964A70496R278b01775A65898D448b69510D5849H534
211f1702b8431A17134J23727a05389a8281H4255b43902E811L6870b02072I7307
223B02638D0829e4074E3346O4336b34918a05266E5596a96809A70606n199a68290
235B05079r2948a73968c1247m1734J3717M771I805J13020a961A75721q2114b22505
248C6526a2405j98657c2102D3406R6043B0080K3455J73730a67208g5778H3455
260c54312b5294B50356h6223F6853J40131E2221a19516K7255C1324b26341d7734
272B34786a35091F7792K35914g1797j9748d5544n124m6567l4617A99736D8543
284g9998B76925b0593j80385F3981c8203r2577K1425A46016K7801a37519A84638
296A11840c10911F0760F10b07113A12662l9683l4414O661f462H1791a00933J2732
308h8201a3405n5038A04849d2850B8459K15628a55487d4793A23576b30539c3935
320A22402c8447j39A15040J10715b19730R3131C11061c14658J08956C85967a51211
332g6116C65142d8959j72598I4643Q66c07216h4889C31222a61635c5139C64217
344a67137e2034A50289b28427h7891A7211l667N7266D093J71133C6041h9366C0670
357a88829f0134A4609a15113B09984r9963f223A44833a03234K4922j6462n4865
368a49639H4689h8420A07700J96162a40848G4566P6295b91554a38380C0723e1949
380f7420A88220P7702b02299I3668J57293d76661h0654B49407c09534B8752K87394
391C16146a9543k3022A47312F8337c41481e3465B22296c28037B6294L49812a58284
403D6299J45387a21781J5315L4757B3273a07741M0014B74189a9656P744B02518
415a30958O1828K1069o9716G1813g0166F9235J06856f7943F8388A306g9391b3167
428a32419A02641c1621r8633C01561b4905j17761B07909g2799n7929i061G537
440B2472a25703A85670n3655b54476A89094p3794c21193I536J29124i3305l0227
451a23532B21296n1090c30697A61792Q6065d88257G1547K31598c42292A1089K92869
462C03958f5163j03732A38948L814c38114A2469K77029c04404B3794K82702a93562
474c0236A17900d2651m4926L3164A58928e8241m9383B12012f0347o868I8492h6596
487E420c5606a364I5233a28836H8409L4814a30275C9795b3418o757J3641j05192
499a21726A83149F180a17688B68976h9047j11028A64902e2865j12288C4749J47672
510A82421a4433j21732B89232b0768l31431B28252e864l04657A98068l6409a18468
522f549B24320a1780l26331A60861o1817c91354A73342N4397a95033A23300N8077
533A81377i6623p6746B5425M5118b82778D5666K58461a47884F4737J23781a35702
545d6049j1047Q191R50l8641B19207G0276h6282A74172a898j41307N9846c7342
558B1017a21247A24522R0922a37338A23276p973b39126d6310K2014l0756a9050
570A2318K36884b502p7971B10244a44549o5667F4788e5452m142E3543J40798E5471
583a28199B04298c6631l10658A14698A2731a78954A53751J2360A9210b4551H3889
595c4325k73383G4307J7102b25879A95642M753i5490E4282D419g9656n1997c7950
608A06652a24797H3826J63524a48907B7759O9983a84874d4375f075K162B6192
620A8416J22978c4244k093H3410a57568c0957C6281h1141A17741A5518m791R8247
632A08974a13344a5261d098q8780D0444c3750H7637p521a06220A37365c2560j46407
644a78967A28280f3097m7937A20818E5448e445k1802A12520a3031k12144A45676
656e901k28741B37327G0963a53920A49218E1957a28844N5406G2980b9162j34069
667a63231B11783G4487a92119B24596I639b20934A05074d6154o3282C8729K4158
678F2887J9835e6526H9920l0016b13328F6534a0463j81778A40334D9151b2570
690A04857B0802F157a06132c1074A0415a57301A31703n0642a13664A92079E711
702a21956F4154g9601L7273a9558E041Q2361f5718A26311m9784a80188A15207
714c5513j52465A07109c0564a1487I7630E870N6185e2132A3321C948a85160I4341
727E996a26269A86143G293c6893A08650f5924K6477o624g495K246j00142A84415
740B8148a33881B34808g4507r8229A51174a16642K6406A01282C4304j7095b3565
752A42444b7960j76366A72804g6471j28230B24526e284q7938A39164E5897e2991
764a02272A01211c6373k07306B18989C8635a98999B73866D2535a82713G5222D751
776i6872q723A14778l3112a80328B11322I7623b56513A50829b269k05599H7442
788G142k542K1862J4219N8172a25547F779K5594a66200G7142a0038j5787A67705
801g5831D2028L0074a69653A9558a4117m5825B4195n68J43546h5068L8016B13315
814b59225a02680B36989a85408c6998B23796A3734h8425A3542J24510b18620O6699
825a51921C06555a76005L9129C89817f2855j07473A53851a236j98057g7558B11739
837g6871o5723C76174d7732k05664B55031f7638j74164G4624n509c0498k8294
848e8792B03905F9670b41969A68488D414b95141A40667D0338a01979A00464l3743
859F6721k599h1314b9612G1069a84739a1694G7608e6872A12757B2566K8928j99
871E1295a76429F6899c1830j76937A40653E9456c0049H1929k4075n447a78261
883a7650A18838b82915D6483K08226a60959D9345J44286f0415q3199a3391A00038
895b23422d9636C45508a51121P4173C30411a30353p5484A11493A8543a88866b3114
907B94588h9597n5558C58039a10207j67209B19526f8087j31357A19176J4744c7566
919f7798B03917b1511k54654A78346d187k43263A85672F8941h2532H4454m0518
930D3936b0372r3743A8209K4270a46501A03781k3124h4809A01152c5513O360D2522
943a22673E4466A9834h4397A03275A1185h966A705a9169F0871a49855B817J60485
955A63302a91964D4916J47665a59842d287A12156d9644n1141A9852J10177a61554
967b4278B71712a83736h5219B57194a23302j4555A21576C3915a26776d378B09699
979a23210P709B81424a44614l8064B32192g4714m5024A21976D9919c4094q066
990d2160A04950d0466j19703A58670c6971r9559A83674a9814l4002H8399c3929
1002c779l7082a2313A5503g4084I9063F159d9898A43487h3837L6636G7244a33141
1015A8693L9933c9577E8634F571N0412c8161m8735A12200a27668f0028A84228
1027a12782B3869J39332i6234a8656A5235b6573l9075J3367A38066e5316K5914
1038b9402B10060a12540e5104A16521a48876d8539E0167D917M626N80J38301f2333
1051a02451A47671a61528P5907A75087a21502B5148J25174d6582b535n293A8458
1063h8238o173A50990i3834b6342B50930a13064c2985A39177a47609O9461B5520
1075A5998b9120I931J89206h2252R853A94006b00412R0842A62581a20819a3215
1087A25488D8097c166m9037I8682a10123m4361A84540a16208N2042B53727f3078
1099a4524H9881g7248L2349m4083B4848p765e7226A81771C310d4970A17142a50715
1112d6264A8799a16084A00662B2635r158J07071c8989A2087h0893J7121F3848
1124a68778H8164P6863a58751A58206o3176b02475A8692p883g3629k923H8404
1136A78041a67280H5551J20846c11468a654A60596b26413d984A73238C0821h7589
1148F8805J08725b58854f7986B34013b51259b9756B56720i8575a4733A04861B7185
1160a13546J3591A74901a29297j5782B94751f5011l2767A99002f3325k2553a0916
1172A3699i139j01523A74360D8839a62875A69437e632j36508E3041c8046A3458
1184c7044F034J53673a17581A5039J12991a57898h420B5575b4484E433f2485A80183
1197g899j74477B37122e0310j84102A61973A9055a22169B4984J34514a45k10618
1208b10763B06183G2408c67833A78047j6950b77104G9074J27495h6074o1736A53363
1220A04392c44836I2474J81977c35158C8065K72385a77300Q2143A44809C4533
1231b10749b1811B69307b00244R7076C59144a48557k0174B23895c4197j19148
1241a53345H739J26980e9677q2935B39499C151b06995A84682I53a59947C6416
1253C7530j3376i0398G1688Q5679a93416A7890J17168a71920b3001F3837A4921
1265b9646R111A92582i4986n9286B45589a10653r8000A89825B0071a17311D1542
1277A62302c7395j41520B05366h603l06096B00592I7131b35761A23829O0079i1400
1289a22765A43502C0270c25262A34137P4159b94279A19634J35433a89606d3086
1300A22638d5001j57775C0338J71822a90915A1635L05797a63272O9753A56651
1311a19498j0917B1553P3534b4284j8093B26461b4499j37057A20556g3560n4797
1322a28357C2039j0476M7726b4262G4299M1970a70253i009D6626a45905G399L0202
1334C7601K6337k4744d3059A56853f2697j28287A29301g2668o1224A39095F7691
1346e527B153R9212a8857k14298A00379D3130b22502A55685j8430a01755D9765
1358F8648d8153r8233C1125N5802a97555A01033J00895a71974F1426M5763a48901
1370d0745A72J5526c8723D107J68659g6639b8759A32615a61052e1566F4498g3804
1383D2291j5109K7469n494f9746E2430f4412k8891F7598g0347D0818M6185d4889
1396A03591c0499n2747E5427a00650b4429C4655E083Q6025c8615G2185k6888a95175
1409G2413g969j71065A48250E9059d8626H4061l7642b2301j11407B6531P693b01156
1422A33483K012a48380A37144n1550a22840c2565J2102i138r7967D6733J26952
1433A73685a23294G8158P3061a94491b730A4237a12531B0816C911R1600C2164
1445b5929A28688a09385K3060E6691a34070C9426J6827c1492A42139a6948q622
1456b5570D5463a03730a8327j9620b06E5516e9767A52123C4266a45561A45014
1468f1653r8610I6600b3630Q36B6533M3509l833a32390I3990D4804b33575A20501
1481D3483a66574A22362E4924b8591F728M890L1266a38800A5418O1317a68292
1493A08815j3695a16083I9219I340d8524c777o4406D2385e8895H171J07489a02996
1506H6494k3642a50040I2377c7723n8720H3599d7506B7070O539e641G1442i2126
1519D2027j7018a79844A16543A9856a08871A54873B49e3455C7523a9546o822p3480
1531i9848I0323l7820a56481A81662D2577a84025A47030b6451j11458F5150A8106
1543C385d7014I1163o285a90958I7716l4968b28289A09412n1025a04832H4278
1555D2699I486g1171i787H1163a62545B6193J00121a15484I0688l5394g3648C9041
1568g5151B150a1527o3469A21395i435A008Q5598g3790D3279f4913l9188A20971
1581a09075d079A94412f8966A2204N1589e3351k6253m924A02380e2550k8999B78522
1594c9371r9137A94819g2111j11748B2583L8891e3174m863B49854B4680b12347
1606B26115b7728k77092A27012C6981a30317F5535R8067D7846a29031A12271D0077
1618c16075F5474L2764a90743A25816L0031a7484A204R142P347a87896g0984A30829
1631a09286D5232J33769b5407C5965a6496l2840q928q4848I1565B5656g2100A89649
1644E9797d2970d473o6272a4877j23717a3189A77134a02910G9648J31649a48485
1656e1642F1361h7674l9010H310J60160h0683b1324B83953a29718l1243A83345
1668a10868o7449A10026R433h5363c2283B60836g6850j71628B31279e3985k16456
1679b70441B08724I7982a36926E7567R9017f1223j48068A42249E8221b76885A56268
1691A65653a90555G2561M3655i6633J1774D3293K6632a53969B0534J80473a27537
1703b7815A30112f7602J5659a3423D6915a2845p5488A65576A8169a45100A25123
1715C228a24367e127C4244J8277i5809E8725J11807a85701A849J56557a89796
1727f2195A31795e199p4871F3006J15080a51173N8948B29475a70772J0501B26832
1739d3074p0105A44675l5712a18253M2316A81066a25081r5333B59634a0797j74791
1750a85588B32273E5219a44431B9121L6391i0525o0924A48705D8639a96726A98719
1762A13534a90201I3018C9181a41853d0543C6189L39h8124H4496P7248a30472
1774A9149M7472a41389a2990K936E356K6528b5685A44360e755r9669A09457f4639
1787i6904A8964a8930E6422c4372E8685P7529a52927B7529O9234a96486b0769
1799G5326b8625J2442F4414Q9600a07360N1588A70357b02928Q7734A83636h6724
1811d4771A47041p1213f3222J4361A44004a35342o2297B05269f4254m9870B39874
1823I119f5511E7766H544h1322o1213A03888B5789a49745B03263G0386a23140
1835A16150d3126o9879b794j3632B6972d1740I8326R743a14912G2701a431j41120
1847a42551E0721f3257a0626I8591a8001I9894e552m8285D4918a24883a0170A9847
1860e9998A35872i933a676A05830a27872g928I960a08405F4899B2697J3768N610
1872D2075c7365G7445a06225L3954A12226a33170B0910J23614g1144E2885r830
1883D3055d5685j1291j1423H6006h6989c0895B28270i9967a7731A63563a61351
1895e4724D9299f1046a6871A8733J23787a5666n2762A60795a39684J1049A32023
1907a20650b8033A45879B5852q083g244F1437g4903q1117A06784h4874J3921B28074
1920c0192e686A17007g0722J6462k8302a4248G83g7973A74486D8241g4192A65045
1933g0658n3588B6513i7468C19J6161K5827P3508c5551G2387A5207a52345A7441
1946g6132K2009H6900a3814A26480E0795f8468G8508i1461j5112c991l8375F8739
1959d453G8407O1176a36209E3972j5057b56444D0768M4644i0049D1603P0350l8407
1971G3546a00088D925R5725b38567a2007A79874a75735B2885J83903c8205l6899
1982g5104C6966K5848a66244f4200A98991a46136d6409B69625a01475R599A34774
1994c2437p8026c3315A12441c9102n7583B10264c4433j10701A80491d5632q9049
2005a34681F9844A9141b3862k1030H4653k6314a36651G5326l1983a29861F5385
2017A6389c6759A2174a3599G3138f9613L2074A42999i3157L9943I3806b8973J2740
2029a6233q383E4377A7535a24287A35242B5181a98448A35755F0513a58247D4953
2041A06160c2724p8739I6989k9246b23858A04519
##PAGE= T1=0.000768
##FIRST=     0,             0,               0,               0
##DATA TABLE= (T2++(I..I)), PROFILE
0@@@@@@DhA2hA2b2C0c6D4e5F8h6A04a24A51a82B18b57B99c49D06d72E40f21G12
31h16I25a047A183a334A497a680A879b097B335b594B882c193C534c906D313d759
48E249e788F381g036G766h580I495a0529A1712a3076A4668a6561A8850b1683B5290
63c0059C6684d6521F2718i4990C48758a174182d35817A758624g71586k42601A837157
75A76007a690971F20135j60659i72169I1286N68716a68692a3489D82636a11008
86e00903A30389A8431c17815f3808B82632J51868a61926n7373D07528c00294j04406
97d04700B83706a39292A1772L37855a47874c5910A45620B7508h4419j34566G2954
109A06069a36468i744A31953K5752a19727e8324A93503b75146C236K92899d79749
121b7020E45625b00079J1854C43434D9966d26944f23C38040c95972a6735F50936
133c91145J48171F24624b44099k32887C28649A31513c77510A29190L47663c33649
144a67492D92768c78211M2799D91685h8853j50974B53117A20091a28654K4540
154a04114A62817c5548k19569A76702D9877a64156A60740k0403d3615j31879D1074
166A61114c33117a5262C22783a81102D0591J53275a16289A6492d5019m8998M0545
177e3472l4551A91610q7513g4818G2578j6322a9319k30044e3455B73855b27385
189d7489C70298a80586b7212B77910b09683L2127A46608g790k31541I3606K16269
200C09875a91560A921K67912b54845a7176A13691b99138D8043J05580f0026E5589
212I7048M7730a03712q6265H0917a45512f6217A77413i1561F4753J76233a6107
224a34383c5011G2956a90917M3959A90818e4583I7107J59042b03038D4849Q6895
235A31744b69797f2046A1293c0144F7844l3859J11193B9459d000F4737b56511
247h2688A10773a54343A8811J55803o2084B9595e6067H9232a45858o3060A21665
259a63769c5430C67793i641l8223A48259d1631j42149L9637F7461f2201N208C18193
272b0539o2590B74510a33562j01860C489d5779F101b2143A61899K1a48778A16636
285B8628c04223B5985L9820a02968d717A62978K4343a40952c184A21248c15596
297c1754A56381a55141A15128L7037b4445A5150g0803A9638g3549n9376H3618
309f025H1159j0160g2092A75448i8069j13514A64294a23413K8372B28471e32n3080
321e3612H8681L3064a72969n3787B64794a00946j78308D11375D1481b26416B90050
333a6410k96678C3938J08916a88161P1990C83093f791k06441C31306a08173j60869
344b69042A90605a60066L7270A76861C7464N2545A8501J4285m641a90793c3744
356f5800n753A47020a086A37768J5150a27363I975a04041n3988b218o4442A48482
369G3245B7164K43778a61026J1900A38330b75241J27086A72197D9182j5142J01380
380A35420O6803a79063R855B28189c37759J07568D28382a15648L1775C93298c4042
392a83424F4202A1114b79789i5343C13485a29149N5835D24889a08980n0838A72454
404a53686K00a4107E8029k3631e6349B55182E6950a89137A43888a18768p1363
415a90131G0177g2708I2291j9055a2437A78314g9800l138C6217a25376a5147j3986
427b9133F1184L1384a17870A99041F4704b56965A26021d937j82313D2511J267
438D3778J9999f2474G9699J03778b71375B1860J78033c23963b8378B37212f0466
450g5279A42927K7925b73311f2193C20961c62180a22201D58033b27859R1603C67431
462e6388j82373I0236N8416b56083h1961C54843a74160M6271C49462a48945p057
473a56002A54948d5362k5580c0056A34285C6312a74409A74433B2351a87468A21386
485d4203j4497F3976c9354I7628d9565K1232A57572a36709e9079E8643f1742B4964
498d1316A13396j7300a71996A45190a155k70957A35256E1873a48325F7687J06219
509A73906B5350a88160A40127o0985d01849A37499O1880c12080A68737Q9580a73268
521d8573A32073a7395k81389D2201K14009b84848E0091L25297a95768d5693A89277
533a53835m8288C3084R7361a48028G056L50751a05984o233A77279a70329M8070
544a22259A5339c0334F0183b1524A73123m2438a93964F6781A2429b23968b5376
556B4592M7693A4281L9216J65983a30640M4566A24759b39842a05951A18072d832
568D8525J3812J01688F786b01703I4012g9660j67888A22304n4417a5061I3993
580A32911D5463b06759C9931J1682c53805I2571J25204a63495A47495M6074h3052
592h5196b6484l313j81039B9833K20805a33569G8144J81509a70373Q1660B3600
604a04503K6491A5426J42697b2285C451K25134a50009K5758A19988a64277e6534
616I1999A9630N5987a49G3765a2296j35162G2040h2809o887A49754c7701E9237
629I0482h6394E5811g4657k5804F7404e0844C5555J9476k7277N1024a13266B1507
642B9831a95112I3810l7961a13901A27989n5138c8825p381B4370O517b18562G0411
655A57673b27660A65319K4714b40683F9217J3963a79843d6872G7686l8375i7719
667A21701L9500b19355F4893M0655b70013D9500M0927a11087G5260K4350m9446
678E0164f6508a5908F4341b06842gA19245a57066A31284R841i0006G0343b2159
691f5637q50q007I2255e9923E7576J25286a43588F0176J7174b16054C1192A2323
704g5812F2035C0677M7660b2620A4321O5912a92141A0991N4622a81046A06991
716H0806d6076A05295a6531a211m2564k6923E4357a40539D7183J02816a42540
728A34413m4330a54634H0102d7291n9095B9677a3017D6200b7682I7773O817a82330
741I8026B6934b49871A23907B2503a21605A39823F8892a2510k8039E0221A1094
753b31800A10928l2903b27535B14231A06865a73676A19893C4417a03098K1238
763h1860B9441L8662a87129A30516P5495b36831A35365N096b83324B1614N6802
774G8416a05717c5878A12871J2842a47024G0441Q4309b83309B9867Q8705b13812
786H7967J3927b5974D5850a3852E9261a07723J9610A13558a27882C8664R0033
797A28697h5326A37418b3835q5873A01603a49821d2734A05273e5524E6252o07
808E5645J7188d0472j06406A47338a24451o2666B82337d2900p3904B32588A2160
820a43993c8078I8737a07148q7293C13385A1739b51661C52109A1571c18051A34862
832B7861a76906b4791A96153E8638a85021B37261G4683c77883A52892o4221b89791
844A03263O4096c3245r921A18466m2616b65013C7869Q4352b75196A06150P3423
855A79573a23111H2266k0186a2045o4721k7402I6521a02285M8573A95386d1269
867D8708K1566h1641B8194a49406c4482A05291a58981A11349O8268i1928C4014
879B9337c8906r7874O5105A62977a37286b1679C20940a13319K6734A73597i3022
891a68544a9335A26173g7939k1072C51850c5345k13589B85211g4212k33737A41222
903G7537a24635C674K44159A0827b46166B20548A9358c76025A73471o1748b20757
915A33948N0865f5497m1292A10196A9654b88687A07791L8244b35623A45449J9676
926A65125a41661C7693j3464e4481k8871a7472A15856i5167C3770J30148a29802
938B4207J0156a17655F3785e9046a2211A10364h0573E2342J1757g5302B327b2471
951B5709f6739K4621A84581a03810M7546B16702a26844L5319A29679d2285m7234
962h9519G557J25177f8883m1707B61055h2326j35541B62527e3103j62311A56089
974E9042a06408f689A58865c6011j52741B04181e491k65299B10076F0283a89002
986A24100m0193g9455K6751F2414B219a63005A19295m9115a66749A51969D6749
998a32788H2305c0316j1705B152c7672F6016c8241D2240M1883a10084G9444a1008
1011a44918A03875e2590J0443A35780c6745I418K3167a8938m845p1951G4087a7513
1024i4392A91253b7559n0417A57583i1450K338C9021b6316a2919j9878A29001
1036C2882a16682A70094e7087j22130A45912h4558k499A41148F067P879l39L7676
1048E1283a9977j45122I6861b3140j19211B02226h369o4182A62025e2356k7672
1059h0028H40f766k8813m2862A53794A8323a05681B22308f8192r9733A46565a11985
1072a01460A04224B9776l010f480A16668a8849j76192A43542f9473j30531B27453
1084b304q5523A68287A8965f3601j24B3518c3350j19369A71063C4228a26613B28174
1097a4040j28441G7836h0416K0785a7772C2323P4958e4868A14556E0030a71943
1109G6504i0210l4137A32575e8221F6602N3639f9895G3731d2839n1412a8315n2976
1121g1291H3941c2279A5162J99251a31886g707A29389b23939d1302I2010d1826
1133a3962G4761J01707a29688M8049B19453b56090a27522B76134a51322d5186
1144B30796H14i2894a3091A16907a60761j6461B78369h2474o7572C15085d0174
1156a41636A15628a2973j02620L2930A44557C281a72954B54333D4339b13536A54916
1168b3439j25908C0006j0026K2743f9178I7778K7132b16602G5014Q074b13077
1180F6628k9369b9611D9143b7489A21126d7962o3493A42051a09317K2467A12634
1192b3026A5213a1570H9324m2676b12280A27779o3770b66477A32284j2739a30895
1204B5795R6247A7802b12778G7796J03938c38016F2186K46761b68353c437B55773
1216a12261m3193H8941L7519b42765c5036C53473b17075Q5708C66724a32716q2686
1227b15402A65352D5368a74915c5243B63460g9866j21854C16680d1166k42885
1237b84051B08963C3450a79148B7202J03721D983a61125A57148n5386b75741A12466
1249A06503b15476E8094K9397g631k1154a505A39735a35579L2019A81709a14077
1261h2289A40140A7385b5830N075A12933c3937j75290A83198A2844b46904A84073
1273A05904a36418B8710Q9202a5452j89903A01437J5541c10706A24337J22689
1283B47026b53361E4491J62550a38195n881H3878q874b30163C7591K76419b12433
1295d6771C05993a83143J7631A49212b1269j39531C7703K00639i7034J06B89540
1307a19317j08068A63503e7529p1133H3147K9242B9004h1502A32000B2961b56810
1319G8744C6107a57922A02790k2143C0499j3982b2675G3048a39784L9367A18348
1331g8308f212A21692C7208j4584f6705E0368b1789j94253A07350n0817a26750
1343A50437n0970e1920J8074A2972C45b07817D2120J41224a86744H8586J32457
1354B21043a62351b5049F7520h7012j1167A6067J17608i3251A493K34636a49991
1366h8402A46110a39148N9384G9606C3705D780d373A30194d7487q1756A15993
1378a04895N201A40317c0019B7963L8622h858C9799a00477a4009A4208a15616
1390I8159B5796b6164A30333f0347a939A9529a40486D5559g083m3105A01259B3000
1403D2885a9161r228D1153a70177G495R7547a36698A20146J2207i7528C1091A0242
1416e8044m7723a3432A23029a23273F0454J67970a72541A1255J14548a89025e1052
1428C4508b545k306B5970J48188f9976k474A48843a70184O6902A12290f8629B7000
1441G6888k2116k1058h3950D9598f8858p4585A05840d6562A1052J29524e4322
1453G7448a236j24356E0754h4527c8827F2397a2385I3392a9155C3145M7683a88915
1466D0958Q972a93016I8843j6405e8904E3402r661j6037a14899e086I6425a96288
1479D8952J09300a60552G9366K9889h3419e874j3763B7509h3503L9858A54064
1491a08313B0651J61384a52738A8287M9985a22536A5714b6096A6553J8673b9127
1503A14854e0037J8261I9895a50309G473N4507a14299H3074B4761a8679E8130
1515c7423C5888f5683K7973H3558a48880F5292O4180a44302A10565D7968a35829
1527D5057b2604p438P492C3359Q3547a30281E4617P7038b24677E1410L6279a75057
1540F9155J5728b7175R636C4884M3907a65358e572A41227a96048D5185J12328
1551A57513a22906D8828L775d2571k928r409A00699h0004L3010A98367i4113a2366
1564A14296a34511C334c952m5916F7394d4444G9454j6847h1764E9048e5992J0337
1576d5655F455i9228A14604A0893e9347A90358d5756m9815E7248g2849J1625K1855
1588c9369I9000l6670a13597B03110C2789b61083A37930b45k23134H1200K9067
1599A10267e225k6453A43326o9765b68265G4539K4175c13292I0058J08217a25787
1611E3131J05000e325j60002a297G8569b56714A7139K25475a32493F4116J25730
1622A89846i0458K3189K9302a2975r1594K7186B11818c007l5060B00447f4905
1634h6528F2a03839a5250l3534G5549O3360g5842A00450k4740a53434d7427J017
1646d6410b0525l235E831J97660b8945j3082A73757a55431O505H5988d3670k3109
1658f6779D5011J31827c623j19245B08921f9246k15958A78054C457a92931A55863
1670A46218g4092Q288A53741a4026k80947A41595k6583b75473A58983M8589a79504
1682h390A37077f9668j34373I3184N8312b25468G2203J76715a98460b5502A41645
1694a10047K2854D4121M8246h1386L6783B18998h3262n5445A57808e5518m0501
1705i6019D5059k0068K197f1735H3410p023a79167D7932K8621a42938F499P4945
1717H1444D0537e2896d338A47129a41269L9937A82307a21728K3374A75174B7494
1729g2559A9940J13857i8851q7305B08562d3115j85156B48240E9564a78156A28949
1741H9276a34010L0840A23217a0340k05984B08310o9889b35928A43828j8860b16702
1753a7527H9029f6209m8178A29503N405a84016I7760P3076b34834b89I4623a45662
1766a6591G3781q425c4628F204J53619a25685J9507A13769a20600c8930I0905
1778d504F0574d830D8695k4007a56271D3932A5493a24512E8701j5195m533A1182
1791d725A02691a33099O0076A31228a48114d3493A50752e507a110C6763N6458
1802I3221g7769q6144A50301h6359r1353B46602A4922a07566A61772C8577a04559
1814g8629F8220c8916j56757A87439q7852a63658A89430F5817a74476A9591F425
1826g5443j2885I6742K5659a33619A21755L421b05492C5909I520a45968D9303
1838B8053J6180A9129N05R1490a32277d8838G1483a55588C5149L1283d3794A28156
1851D142i268A3918a13253A7339d6555J1939I8706b5898H3489C4001h5190F9332
1864i8457K8667H3630g3208F6267R188b1358D3290g6302A4847b7057r6927A45487
1877b3725l5962A92778f6020J4027F8513i0395M3447a6921F7445B1921f1129A86826
1890b7915j23230A39706a02817k0905A15512a0794D78M5301M8335A773a48229
1902I5954e4297j35784A77910d099o5150A88917E998d9814b4710p29Q37j19825
1914a44427I2066j4403i9406B04205C9207a45457H1876f8316m5397h065A0622
1926G3125a5096A14984k7518a49067F3759c1327j52397F1996i660A2081Q2840
1937I4921A7145P7396e3957L471C2099a71010A280N1858e3135A39857C5346j6966
1949A8380M5126a40898h070j3962j07619F5398k1475J6214m802B700Q1884a31711
1962g5925H3507a88720A2321J83224e7337A7529P9364A9299a09329K6080A12045
1974a43887O4384B64713i0833K5930B32154f4366p0390B5973Q837h4593J14B01059
1987a2033j28980B40941b8908j80976A28386F841a30601E439J10615A6483a11218
1999A43134C6375b08308A24033C1511a73292H0716k1316b7233P325C8053M1798
2010G9851a32479i58A15268a40831B5892N9927g6568B7889D382J6701e368p3964
2022g9332A14802b1158r6989A10270F366e7413A0784J5239Q698i9722E8654K8510
2034H7164a89648F8761O3722a60740A2571J08235c4306p3130C9799P6656a75115
2046D462K32743
2047B37205
##PAGE= T1=0.000832
##FIRST=     0,             0,               0,               0
##DATA TABLE= (T2++(R..R)), PROFILE
0@@@@@@dB@@D%hEdDa1A2a5A8a6B3b8C3c8D2e0E6f4G5h3I5a07A20a35A50a68A89
38b10B33b59B88c17C50c84D24d68E16e69F25f90G63h42I34a036A152a289A450
58a642A874b159B522b995C633d521E807g645I263K6910O90918J44999b85173D77995
73A38132a839829a91050H90739i07891D05463J273629d72922N9522F45451h50387
84h98942D11798A11094l0483M35338B25214C7555c10863j21115B6626a31841e9085
96D67892A21920h5240A26328a35298o0990a6070A1925Q5560J1511l0654c9882
108a76647b9877j2808m9352B55228q1539a58413I3666D691d51594f3292B62015
120i7659A24844K69071e4777j04623f4317j42895P5244c4757A79722J27856H480
132I5364M4545c81202Q9292E4296a00563E6581K88812A60992a8815L715j00719
143a15819j34723O8546B7219J06644j8461P0328L9846a05568j38643I304b11856
155b51783C51350j48023a21324B89521I3854c92736e9449D3593b34495D9494K19628
166B69122B5035N109K3775a02531c9665r4337L2358B61892e0374r3154C72343
178a23051k19836C83124a7080k99010C41962C757c36442A67584a4063j47999B49490
190C8924e3241B02634a85497k1627A52034b31433J11836C97447B2527C015K58690
201B61705a97863P582e856k36059C5808J72767B2221K11135r8324b15904f8505
213c3584j90212f0851A46837o4492J0885N9318b3449j06318f0100j0085K0204
224d9981A6488Q299M4926O844b1091j6237F4546i96q9736G8681a9314j88164H6091
238F5744a28199A81497n6209e1761A12292a30635p1010A6111a75882B942L09575
249C12517A9928O5619J67960b12379n4507A7694b09916Q8430B85434A27855k7132
260A00723J48662h1668q8564O1122j84094d8601A18152B4109K74810q1455h4832
272C6605a56725k00061a4986B7162g7473B50814N5166b3634B416K0242b98972
284b15914F0370b9170F0869J78298j02108D6022g3147n5653M6051r5352e2587
296A73327D4362k118J65823A4302a85756a9497j2302j67984B8280J25026a8757
308I2748L0324e0656J2363m8047K9955A3437a19131F3774J05513g7687G4383P8677
320A53060a55537f9976E6654a52257O2276A16881C7373n057J26692C1185f3433
332b9853j15193L4370g571k236A61733N916A0235P4512c0218k14826a20053a6101
345f1970E9112K05926A17502g3050A09548e7249k89233a8396C6855a30218A96833
357B04892b0791A12878H448a80154h1641m9555L1949A30554D8322K348K18648
368B69318G692a33483A02685b21764q6987A54472b2191j5188C57855H1462c0866
380A30956b01345m2700f0380o9856F0471J52520q6292N9358r2736a62359O833
391a55526L973p1405A7425J84614G9986R7608K9721a03297m8433M8665r1736h5960
404H6580P1063m0480n3966M0619f8577j40520b5459o214o1220H7185M3655A9923
417a2785F3031D953a39897B0285M0193a41407C59J07969e6814F775R7216C063
430c6978B4031a135r9874L0714B3187J6408A0698M1992P6391c5958o9673I0592
443i9743j06369A47810D5167i6019B01092H8427a26284A9150f156j35940O6780
454g5316F0102n992H459R3929j1330e4713k6414c6814o753n5038A3522J56550
466A70072F260a6807A66288e4682j53062C0985A3285a45476G5464J30183e7900
478a9294A49232a31406k1488G5794e2807K3434A04832D9180R062c8021j2954D1248
491a37489c5706A69298h3964M0903A85327f5308m7357A35656a5952j09063A06365
503B0214a48099C5658J1221c5075F4881j0681j7235b4660r0150B864h6187l6726
515a22913A83666o6180b5004A51363B6891a90372P5259d9413k9445d758B05052
527A99950a0989A2158C667b12468K4031I398J7078k375J74569J4771d8186m3147
539i1333a8059j43892k4911B9915R9428B5074P6825J22650g9353r3882H0796a39529
552b07177A47202E2524c0708A52757F8075b9798p90j1531J7454q4607M7594I7895
565a062k1409A75544H5462a04873C4759A2943b33179f8269G8717g0535G7937J41487
577B19424F5339E444c4906p4200m7034J0812B9424N2044l250J34441p6718e0795
590a04333l8828j6494L7294D1239J31724o5797N8344j6406a24098m0337M5212
601a19223p3139e5479A38032J6867l210l639A0225a48415k4818J9251P6141C9293
614A23965R4667r6914c6579E185a58725q6404B8753C697e227B39194A12313c3563
627A5885i9767l5581e7211h835F5541j47J385N304c9792l6368d448k9792l8464
640g2704D5499K3501d2004C9367K3506g5194d440D9362c2416J3450P042K236q777
653a8465L727F9951A9996I601P1244d6411k4135L4254n8892A8098L9301k1491
665C5908J03615C8013e7328h421j22741j0523C1538N109J2859J18593p7421d8935
678b2682q1109p7912a7857C1625J7084J17902G1796B1459q757a49410N3449d7274
691h6818A02207J8556C4516O9700B119i2939M0262l5981K5813A8228M1095J5925
703G5248j3182k4320b5442k8224J3029j5968a5341B1399n41K5273j9276H545i681
717b2617H717b9642R457B2003d4013H78L6381A547N1012H614c165C1793i0661
731c8984A1544h5678E2734M8312h795G1259l3776i0286d4362L174l7969A246P7557
744G8803k0566N040q520c3618j2716k7822j8432I684B233L0937J09091A2754g603
758D1334a18374L9289A0921d1242B9721L6137j5114j4593c2521C217b1549n7917
770g9466A5165D969c4351D0104J553F854J097J7845G931d8231J3576J6886l4572
783e2341b0389G5520P238a1242D7565K0216a48640O6302C5817a29909H505J74617
795A83122C5963J0157Q169e3483m8605l3300b0112B4244a7798A75460j3516f3797
808h202R2j85468O4844F6073C0907P498J59041r8720g8535K6767l2909n4731N8120
821h1288D1409R6585o4088J9877K2048a24153j2339a9226j08265d9708A16400
833A07817k6694l0416j1971g9118r8176a9052L193o2363A27651J6181c955D0751
846C5049a14670j1268a57l139k8271H8717K0610I144a7348A6506b5753j07492
858a33245i138H2685a04879B3998J46689g8354a1386A32729g6906n152B7971c0256
871g2887a7535A01422D9938b0301A18296D2564a53941f1198f883j12312b7725
883A70719p2375I464J10968D686b00107Q5059c1988k4498A7424J61978k668a2515
896A4550m387b50622J01033E1286b8851H4691J22135I4828f157o3303o967o0152
908a36579j6782G4795M4082B0369J23587l9162a15203K3773a8691r2863L9968
919g1586A12453k7242A5285O0572A4901g1041M329b2573H086e8036C3984R2137
931A26121f4851i108A10272i9397d3622I5257f1680L389D2614A2971a8476G926
944G1258B521e2698D4650a8186r1140A3237M5197b5402B2830P8980a4387n4534
956f8921C0772c6063o1872B1804L6743B3969j1452L5024j6725a06874b6801D9924
969a04445A7478J10727d0039i81D7087d3546J2951P396A5484R179c8345D6130
982D1227h4551A03O5315d2846a5376H3204b3834n8374D2477c189o0475E4923M561
995E9484H805l915a2423j481p6752d4273G8186a6619B6726R6550b2454j5359e038
1009h4919L3754h731C7738L6130C2221K9379A6163i2673d5763M825k5019B3039
1022G6593k2444l338r676d2562l0385L1895k4157f576E4634k6156N4864C7497
1035c4692I671g5072K133B8012c8047B8671N4038H1M6034E599e8114A0054d8923
1049e3516B9173i390A5965N6893B4254a810I425b7860l3974c0057O154O427E6887
1063E3430p364k264d2321K0382j6414o8049B560J1036m148J09290E1318A1382
1076A1065i1028L0244O420p810E8279O610Q605L0943f160m9830l995l9918L8436
1089f1467d292E4604L8837j1366k7719h19p2281l1992e0813J9039o152A06483
1102A09304f289I3501D212a55187a9955k2836m6932D6092J5482J5594q569A4804
1115C0638i5256l0411E924e5495J6923A35484l6357A7345M2033H766a38766L0991
1127a07775f213m4233B963J33653k6878C9607C187a1604r3321o3440C635K8936
1139C2571b2403A59976k6211b3056c8o5936m8859J8417c9917I9182m1790q796
1151D8596J07409b4933j03308c507p6398l3251E9984M0081A6279M2383J9496f2895
1164h3597f715l9074J0951C7081L1354B3785b6801F0682i61j15459E7224B4052
1177a16861E9176p026f7933B8908K9995d794l0693B0545J1146a13424b7125I7131
1190f2357b1867A46779E148h2376F0193G621a58394a8967I9128e1138H604J38967
1202A47571A0952g5826b58B865a20763M5343A42257B8921f5852A64880D3213a59534
1215C235M275a11077c0045A10650j7805e6177C6066O7448a50865N0943A13676
1227f4660k8645A62721p6991a14548C4014N1366a34852f4450I8394b5204l5595
1238f0799G2253J1114e4192j0435A04194a8685j28053A16968D8305a57318G4017
1250I3060a07817e411I9562i644o7451D7408l903a39127a1894A25112f1029b5081
1263A48064a699j04332C1192C373a35913H130J09658a8960A3003Q5245a0503p6455
1275h6958c8456A4043f9956K5702A58156B7411h0634A30244B915a53470C2025
1287I566i2437A3865O4823B8031b8437E0716J5529a02037M8771E9786g7731j0370
1299h8101A09183m0927e9419H7365J8518a22527N4714C8837a02201K1508G7347
1311A03545B3493J1350Q2358g0561j22674B6586d4683r7030A37932K2904I160
1323F5670j9232a03223o8325f4963A2263d1961H9170J26350C9449d2561B5525
1335a00659j00477b7189F8551a2719A02410Q1248C563e6454J7641n3043r582d7530
1348G9607q421I846J26338D1801a29019a1555k9180p4951A4568L8055j2970J0286
1360D9939l158J873e4004l0766e25m8618o060E8245K703C188N0884Q981f5929
1374f2089E376g4108L1495D9499j1551R442Q5l365a7505q9258b1367q302n9268
1387h8937G0407J2400A6662P4105B2879e9598j1190j2688a9943N78B5130J04265
1399A29395D9553A0338M2352g4533n6588b7633J0573j6065H7360L0709A0779K7604
1411C8383A6035a06119K7898K1949b5037E4208j9481O1776r766e5720F498c6849
1424a55226a4578B9151h981G4582Q194l7212a0364l1535a8107p3942J4024D7766
1437B4247E267Q9802j3921c3585L383B03a03496J6864C2448j4668J4829N4782
1449H7391n620A7883h2347c1214j4705j07625B9899P4764a2973A12543n100f1316
1462e5116j0676j2134L1159B32J06579k7324B0229L9172b2183r5355e2379d654
1475c5851B2312Q2207C5250h93A3517e7343O589a4152e269E4080b096A602O1742
1488F3344f5671K2418D8193c1758B2957L9439a9167L405k4358Q380a394j6382
1500a7776F2343J1024D504Q291c6334n6502M0010b003B3774K6100L9941l5943
1512E3872a9180k3087m0644O559b1147B3965O2336l1249j2060Q631h5288J5024
1524g0264a9016p8058C1704O3182B713O9232l4287e3968b1779m1514J5243A1077
1537E313N3126l25b207G090e238m9352J0631A4067d558o293F2437B3506a7408
1551A9440f205j3185r216Q921B6135d2590G790Q5680c4076a93G6178e2753j384
1564e4137h962k2232J2557H937Q1546l6529c8083E2810a932j42602c4092B2308
1577d8541D5354R6885C5072c1451C3821e1746r1342d4337A3715Q675L4323N7637
1589A14350q695f8476O586E025a77696h7650A19418A0408M9169J11535B8265f2134
1602g3021q667r327K2671H3182L5746B5961O1154j1113i4794k3362b2195m1275
1614f3470j1513I7999Q908g880F7613K33f8141j9393c2281O255n2848B1994J02818
1627A24812a4358C7586J15790f4270l6325F490i2942k593B1154N7361j0810n970
1639F1735O0636I316a58476f2369R107r3960B3145J40987F9742J0454O5666e7195
1652a96403f9039j5489j9961I0820P7806n5507m4087C1869e4500j62045Q5132
1663a31413C0845e1293H0885J72223D6987b7609B6253a25399n8852e0764F0297
1675C8578K2722J08157D3534a16307b7572j0150j03978a7899A32756C6451a3539
1687A14471B3337a41884b2557C3028g7796b6802A06801m9102g9206C1206O0280
1698I1486a35766c9098A34571h7533K3809A22923i824o0842C8844J2509c0694
1710c9932G3997e947j25327C5998L8041i0501B0145J28014b9715m5835G3685d9533
1723a56933D6540K0848c1534G3345K5995e727p0471K6441a6244r3260f903A54331
1736A4459N245J01352e7047o1150c1029j9065O538C6458P9576m9884h373C7972
1749b9419j04987c2920A8308c5263C6556Q2855B1335c3548C7613d0356o7496A0111
1762B8804a8615A3730L0397j5081d8774F951N6328h9622h056A03301a05335M0750
1774f4585I0229b9749a4422I7884D1239c2654J1240f77q3115k0265E1914K6851
1786G8765A0706P1059J2388f7287l3815C32h7486j6425A13752j6708C175Q4841
1798H8016C6855g9953o096c7689a5237m2442E3500Q6685a9840C500O8082g9539
1811f8697A4001b4859j454A2256M6149A8807b5005E7035k7525f4913g463A0864
1824g4399L0033E3989A3582n358J05155D0745d9860a3487o3169j7635c7574A4819
1837A05397l2682r922K9065i3315l3239c0229r1618c2008A32497m3104L151j0055
1849H2489b7872p4870j5142L1595M1884C5950R3823q618F0259C439e2809o4741
1861a17550m183b6723E967M9846J02904p9330E158d305j11864K610e0174b1760
1874F3597J7136J9169k3614e8518J2948j7557p0259C680M4818A8323R0121l4889
1886G3555a3757j3677l4094r598L2331d241C1779K4429j0778j7457r78d3130j5157
1899e8287F199e9798K0253E9651e415C3008M2282a3272B4559c684p4832b8090
1912f0467b7380F2814C1039M7435N894a2688j2563m7422n2086e9889A4191L9239
1924E3430L6426L0089n6707b0669m0762p2256K990c1471C7945O4291J6552j3910
1936A04878D7337i1039k213l617n1310B3819Q8474E3652O9591m2756c3483l4422
1948f7905l4940L2896Q961i742A32640F2246C604R4204b176j15309b6824P799
1960a9025p3647A238R8006A2655K645P7976D003e7387J9983l186o248r236D6691
1974H5324a0314H6233n02a07153e2458a0169r0683c2897F0964J7544l0136q716
1986C9656J2497f7427m1834e608m3144L373I7635J454I490R330N402h6691q056
1999i4747A3526d658m350H2420p547h198l4121C741c1186o7697E0451J6500f2817
2013G6362m825a04785a6038B5067e3261f614D7432l531b2155J0469D6779f4130
2026g2721G7694A8068e1038G3686j7474i3703b0502E6222i0394c8599A23547A9333
2039c3352D5553C814g0713R801C2718j5536d0765A03162
##PAGE= T1=0.000832
##FIRST=     0,             0,               0,               0
##DATA TABLE= (T2++(I..I)), PROFILE
0@@@@@dD@D@Da2IhHa6B1b4B9c3D0e0E7f6G4h6A02a15A32a54A74a98B21b51B82
35c15C54c93D38d88E43f01F66g35H11h97I90a091A203a326A464a618A791a985
54B205b462B763c113C536d058D717e580F754h442A1067a5608B4914e1058C15618
69E86568f06549K25955B6260a377562b16632A540544a93062g4604A445185d78591
80a254571D19155c46306n47162G45666n9994i8241C31537H7949c95762N9180K4340
91c12242I3676J63356C5880L04857j54048c09792g3884b1388k04129C8784J43875
102A82659D6477O468j9205a52907r706D0104j1173A1911K03422I4773a96208g8212
115f455k39073c6660C87543A07862f7186B51527g4786l25662d7990a7315n7971
126g5286A81734O6528p9307c4667j16505e2319k15731j1043B01128P593D3904
138B67362A28473b68732J08145e9837j61541a2552B38210p2463j8540p2638c2987
150a42297j77740d5669I3665a37305C15426N9928b83492A5621J20558d87062a08491
162B76145a47943H2286K66229f8146j2228A3370a78801a5750j429o9488C00993
174C9793b51192B95305b9126l88142C30346A16604c78019B42136I5560c47904
185A26188p244a17771A75968F6693a26354D9118a26648p3049A39745F963f3469
197C38602A18156a85302E2638a32958j45425D2921j7938L4621K03450H4552A019
209I284b31974L1264D7414c0056o476B52542q6715g2785F5723f2008j98794H87
222B4088d8126A38248D9325F310J01435h7465m273I2160d5616n1501G8989b2356
235a34880A01380J2060e7567I7882j3369a03645c8362q7559k2544F2189A6477
247I2552J84014C2234g8814C0788b04941r2908C5367M9112f749B77582l7219i2332
260C210i7036k38764h4429a8023A0798K80130j33049p6673M9875b16920j4254
271b31174f2577j71248A9907K89849C5582R1601J68606a80970p4497B7977b56170
283a68149B84152H9423k6326J84950b9194p4021j4773j08825A0305h782j4782
294b3564B97833H6285i5015A52949g8223k00127I815M725i4614A15564N3431B1292
307B3684H037g2979j7357j2561A7462N0396f1037A05473N8639i8018G761N9534
319F7295a67748Q2257C8574c6596a2434A09933J9570A194L385K6769a60014M2126
331a17888c795o7209G2126Q8542p4421K4330c1819j05124f0000j15521M6305A64163
344A07292B8985K26233F0724b61214d78m8247k79866G9151J25572d7507B08143
356A68660a28794a1633q2686j04331c3495q210D8807J59071G2392l4154Q1483
367A19721h7880j22796b9123p6492p1192A91506J1373e972B00091H4859b11721
379g6171n0486j01016B5752J13612j3390Q1751p9510d2075n3227r6203n0409c8256
392C7069M3214K29022A38559f1929H1341a80968j41630I288c5755a6980B68328
404A58898A8283l742g9002m8481k3145e4085A01116C8032J439J25602A2344a38284
417D2045G792a82266D6631N1169a31146D5095P7177e3915B6877J4692a9257o359
429b5616m2560A4488c0939o6773A17304j9254d4979G1367k0440a04710J4993A5286
442c1379o6611A07800M6357e8525D5668N7925a57020L7222F5356g3592j3739A74053
455A02631e6626I3491A5119a48136d8415l947g569E2593e890A70664G0821a71232
468I3266i906k80401H0222N1232a31403A18293P7522a05711L7272E8810a11778
480a18287F8082j2233A4779M1490J073A1799a14282e4505E2448a05204F722J72309
492A79031f1651J2703A26683e1480n1024F0528k5916h8237G072Q1217i3644d4062
505A49130h672k7091I6744c2271p5263d7973b0276a844A3513J21359J0156e2161
518d8519d962j73674K1916I6325j5832A2311K21420r2183a79826h5263K7295j46590
530b04558d6026A03754L1056n621n5338K7982a05287j70934a2453j7622j18690
541a48765A74912N3010a0939E9727L0279a66485l3949B1514b5446o5440A42651
553A63698a5501B3574L1448h0039n4287i335G145i2689C8565R4566A2351P813
565B0164O0641A5779a08394L937B0987a02588O302B06190H0539b5552B10716E426
578b05901e0722n8711k4498E0750O7108K3253p800E4312e678j25174j00913a00580
591E174a9449A76345Q0558A7393K3441G668b74877J01982c7922k6250A40246P2442
603B12688p3132l9764f8234o4936l2737l9691a202A13594j3293J01829n5890e0739
616a25194K882l0678M8180H8279N6164o0239M4198E8516a16882j4451O2229O827
628f2277K9851A13294J3411H755M6014C279a29091d1614a6614n280C5260A4198
641G3020B3831f7479F0892b0357q3353H7122D876i8161E6042A2648d5148F2583
654D7465a3059B0443f744o7189L0247L118a6110I8938l8140j9481N0397g1643
667a05222c3968q5709b4359A09162k5113K1709m3954a6567o7853o0486g0030K7699
679d2331I342J56035n3508D4186O094h5204l5573L6260m3A4172O9984J5258J7632
692A17046C2389d9250j0609l0081j3843d568E1554B4662R0860l0604e3298A2066
705e6747p4952C4452a9213l270A26350B93J722O6468g6805b7324A8222e8496A7176
719A2589b9125C2297A0591C70N4184I433c9583A0021b3631o4268H417J4015b3142
733I4012k5400b0490B0770e2256l2055c6730n062C7299J0084J2439M9824b3270
746d8020a4521j08674d9607B5618D145Q5653j4257C2651j2707g5556J3140K2045
758d0371l2933B7767N4289A9594K4105K9793d8763l0671B1480e1764m952G2315
771b357A906O6224a2285B8130b873n6974D1407e8080k0480G5811b8913f623A43801
785B1839d0915A4154c7672p2741M4624D3153k0426O056J17948G0147g7529K2595
797e4934J5438q9834M4757A07896k2009B3767J34631E4055a41334N4496J8366
808f8472k4187c5212A02886O9073B8692K5500K3701a98887M4440B2502i6906I816
821A87109q1372n0638A8278e7730p3477j6693a8916D6546B1460R9897M2978a0035
834h0654b256j28158m0700G9063j7323i729A61071p4077e2907K1065m1412m528
846g7782n049B19J33770G919K3473J14760g0157l6467C6717f9122k5834E4710
859G6415a9941A8607Q9908b2235o1068D8490a3366j11586B122P0707e5024h228
872A65143B3614g5739G7706d0180j29839b9418A0735N6M3806P1781P775g6495
885f4255A3985b25777J03111A53751B7458K9790J60768E5051a12317K5696m87
896h7108p0598f3828A31577R449n9990K4083D5222a40468l5103c2458l8900J1926
908e9432B01414n2691f453G6862b4942j37790O4943c2081A9025l781P6924O7281
920A59449d1008j2047C8517a24090L4890G2943G419a1774G5699j2092c7957l742
932d1699C4612c3094l4613D7161k3558f9789A5179P5670c3490Q44A02788c5783
945i7744F7804c5390n1972G2895k8015A2395R899F922N727i3107d4219F3609g7503
959C279J50079a5171k3621E7703d5616n1565A078L2775a6953B7479N4512a79m9503
972d9682i446E541d3685J1914G5856A5425e6338F8763D966h4557B9094r81a3884
986b874C736J7744f9511b3335I2468d5671d372A24311d5616k0276B7211e7494
999e5519C7278K0287j8323j5585K990a7614n9610J6635d974k743H576J03081n3061
1012E8596c6931D1451e1600q1856E045a9606e848A07302D5663L445B2976g9917
1025c6586l3388O457E5014k6163K0712M1628C83b2404o714m5145L0728g964A7154
1039D3576Q178j9483A3201c103n6297K2798d245m2545A7491K2543B541N9980B0229
1053a1778G466g2881b5601h279n3303E7522p472F756Q6482E87e9976a6152n8924
1066g5076L2954E554A606P0176N417C1225p964c1595o1519K6064b8988j520D5560
1080A04739D5480K1646A8646a06604M4457j5078R249F5574k8521M6492M8551b9729
1093a9560j4873j23464d7522B1846D005P6190K0444l7619e036m0071j718o5907
1105a12732M5699D5680B1488J4327P7568m2860c9777R924M688j12746f7891F2980
1118G619M5213P0849E4674f987o6219J5102k3081m7745G2550K8575a3247A54975
1131I9061a10885d4518j5883p3262d4974E6986M7148k8200o023j137f6437p1214
1143a37651f6506K4871j7014G0667J00879C6267A5256N3589a12775l0424a2959
1155c0191D681P5870K8916E3606e5128H923c6282j21676B7227K7173e8203I3171
1168H7101d7184g567I579c7579k0332H441L7668d2377d035H2491a4914k8892F7712
1182A8758a03685A8422L8872a25382c86A32898e4400d589A11013b9006m5014a4225
1195I627f3479J0254A46513D4171h4685A29963B1216a85624H221K6260a09483
1207A4766J34455D1581d9853D8194B0079a45188g0180F8948h056l5856A38736
1219A17823a31026a9569I1269a66825h0952A45797a5573k3004A18507n2376i3912
1231g3458G5556d8937q1589A32771F3400a23650H7216J0243a17653d8960G6845
1243b1484o8600E8738J6734i5867g001A16828d6684l8060A01019C4876a43429
1255C3611N6169a50179E145J60853f6493b5313A08357c8425n3348a9493B4991
1267c1680P193A45440D5468i7911G2914A255a67318a505F2256d9330B5868J08270
1279A34138A4587h0030B9940A822a21030b1695G1191a2502q037A05625m9019i8992
1292B3455M0429a45956d0484H8170e5949a5867A05142m1413b3901p1E4078h1094
1305a58218G5696B5115i3925A43698K8f2780g540C2807a27376k4165B8998K5528
1317E4526a4654A13055N2590a3150q5409b4178o1204j00099B1909J33140A826
1329A05030P5003h0202m2997e0937o1238L0414B8102J19254m6250A1980R6028
1340A08008b2248j83820d7083a3995p0025F9211P2394D8939A8733J6909d0853
1352a26353N8715C143h381B2220P3965j2930b3995c625B3378a22478M7915D6744
1365c1413B1425O7052C2672l258a4336k360j4310q2611F849L5915e5092H6668
1378A04088c5693B3410A0290a03283L1490e214D05J9962N4165M391B7931a4559
1391d4759j6335m0432c7394G9670A7698L6408Q6442b8031k4529c78j26764M5852
1403h1290B4565P612M2674p816K251A0910i2461c5270k5741m7516C5069M3256
1415G8325l6902L9494k7112a8069m9801K970R428l827H818P6145q554B9568Q009
1428C7577j2482a00800K2578A5398h1489a4753A23644B7784L855L2945a2107k9494
1440d1601m8218d4331E05f6364F9284O1771a2575D9329J2861a00194l660b8177
1453c8276M967G4659N3725C9292A6807J723g8184m8118e3091B3938b671E2904
1466A54534B2727d2349A2806i6704p75b674A2030M8925j7356N584J2454g8605
1479e6222D743g6399I906O5527E721J1561q323a3499q066j7653A8230K1904b472
1493A1481l395e2457O50C3372A0447A41R2813B0362d5624c491q3043K6117B6721
1507H750Q4175k6367e084C8782h3003l3113b530m0576B1997J03403D8325k2965
1519B5360j1443e9980k4241K5106a4859A3944N2641J8690C0528c153k8626j7840
1531d9619p637J0308C0501j667j162O0382b769l5431E19f3678b4859B017i632
1545F7259F869a553F9724e7279J6136D3337e5030K5693D1341c418a070C3637K693
1558C6330b927k3852F673a6563m7696b3712E0703A2329G90J11636A4889a02212
1571C0418c1382j02585B7941K7785B1629M8993n402B0897h9215J1680c5j07233
1583a07268b9266A49545E1356k1819P3732a2788j16802M3771b6984l5971f268
1595A47272m2919A6942L3841i517j39237K0441C037a3107b056A71952n9482c0765
1608B9322c5953r6498L9625b7772D9573B3078M2072R2073c0665m0131F2035a06406
1621a37960D9377H235b3998I3475O348b035n974C5742g2036o3602b6348A6893
1634b4362D8465J09401E8044c7410E4786g0684j47952b0619A8740d2414A25335
1646A67231E8790b680l1743n9848j11253h2853I9108A6867Q6579J26878A8973
1658h6147d0510j04874l4997a2906A16761k6344J5580M7515c703j50455N7014
1669i7144L0749n1734F338J92232H4606e279A23724d2419j61463b4482J0349n1631
1681f5764G2074N2493n6079c6057a4688C1366a42094N9278A25502b8048j9835
1692d7883A54482C4428a15097B0119L0131a06708c6792A07021a6245n3766G7196
1704D9517g7434a4375I1809b9578o3148H7112E405a38795F8638K1430g1994B6965
1717H7012b9944o2387f944B2042a00102A6902J52650a9087l199A07260g0683p1868
1729a42551C2P84c5349F7584O7143B8344c6032D104e6751o8588d4810F1035C0301
1743C0387J08816B9233a10077F090e4723q1507C9694J7287A3560O5145k5446B530
1756f0621L990F417g3179a5539A18626c488k5744H1845e472p1263A8542J1584
1768C0126f3954g234F7551d9367p342G2322k9610a9805C2099J9852g1752k0326
1780i2078C7536d4936l3933A34528l8459a8883E1406f898r7296J0361b5794B4876
1793a2624H9764P4683c9083q374C5048a24669Q945E1549B4535e790I9329o955
1805I2374c7503o076e528n1970m62B141M3463A1164h331H7345A4285h0797E6284
1819C969a05676A5369C782d9638B1826K2784J1182B0644r859J8780i1729l724
1831i5453F33d2455D781J19052k8635B6354A2710c4108r5068J5709a1226G699
1844F3240P3938l1598A2389f0941j3924m9345Q011D5505J4430J0095J05154D3462
1857f4224J7612r0428L8803a0340A7119J00007j0228m2298j8515i1894k7172N6118
1869f2948j8057I946J00669l0931j5999P341c7647q4575f0750J867R015H3190
1882H4286l2319J9401a5644l9030j6615j7775D910J377J7563Q1931B3295C021
1895B2930f1835J3424J8320L185A6856D417L7036K0957A121J6175E181e2091J1701
1908d0390O003m656b093E7680N437j5188N795a1826m9770o73m0071d1930C1232
1922E8539P5063o4443I482N924a28577k149d3808l2206G1907R7480G0932J0157
1934H1089B5895a09553j4344K1600M1551I769Q6412N5375o2853G487b1593n5126
1946g6719o2577N9254B6919F940N3617J09600B1875e0287C0299g1348m1023b4593
1959D170J1829P639P2340k5992e8574B4401p414a37141c9790B6760d3381B4601
1972I0753l1866A2015D207A295i4670o202H945M168g029I3001K7598b0026j4925
1985c4951A9742a18627J7402E4629c927B0897R9275E0774g622m4943J182J9531
1997c1852n8676B9249P8202b1172E3403L2283i0439K1076A6900d2559Q502F6856
2010F4934a9558A2660K2234g2869J0785C9338j9520b6320D5802K3360f6940K6926
2022d0014F3438g0879J8017A05323A3516c6213D1640A3504e8144J468D5024I495
2035f2951A06452k9343a16190G959L0647a08204b2390H2000A6140f52F2491B5995
##PAGE= T1=0.000896
##FIRST=     0,             0,               0,               0
##DATA TABLE= (T2++(R..R)), PROFILE
0@@@@@@Dd@dDa2A6a6B0b0B8c9D4e1F0g2H7a01A19a37A57a83B09b39B71c06C48
33c91D42d96E57f23F92g70H58i51A052a163A285a418A566a725A901b096B311b552
52B822c123C465c854D305d838E467f235G185h396A0002a2231A5516b0813C0588
67e3774B12510a58193p91737D14340A26143e72294A171206D46490a279684E13690
78B78471a358515C69749L85509e63978C87059K74283d30198J03152A6951b24742
89a40232B18327R2087q2342A8990b02925f8775j29038j04829B37003o4988g1604
101B67949C1392a81250a4305j88641P7504A16828k4224M229K8958l4617a91711
113a41659A28133b30344a0335D55055a24904j3459B56582a64047o6087I7847B2664
125g0320A15184M8601a05120d4596C9694a99821b3989F2601b8522B23754G0144
137a02456B8814a01865K3570a4525A6582J18068c7084H9933O0559b41437a6598
149F8643b75703F9254J52720i3752H1924J06719b13451J3025A69945a04636l4342
160a38978C55679a2042j44994B53395a58076j1611A43436a42057A09148L9417
170A48565a72423B15296A1147c70796A48294p3613b64383B40999L4546b92142
181a2175B00217c57600e6642C26405a88055H5760J79305b89507E3264N1524c21051
193A38391J039a98714A79456j1117a96477f3190H7068a10819K6751A78934B2336
205e5008A05257h7672K4543A6693a00297A55101F2778a50944A39998h002j48796
216a56798H2704c5875k2805A34058n6271b4657J1051j1680r3612d810D5318a05783
229A80087o828b13626G6752C3018c00954I0869K0992a21108A19448j79c7288j987
241c9275o340j4292P232D1283J052K6957J8788i5375B1110o734b25172I4438Q946
254A03384a43090A63751E4468a52370I3158c3250q6671F5026A780i413I7591B8379
267h1298C1041C909a73205H1297P800a10238A95264I114b04320A90995h3421j27236
279b10657A96290d6993r116B10450c2076l1300C9134f9479Q797a0306A2788M4766
291E7554K5122a7418p373F7810a33195e3045A61554a41816a0942B12685a26856
303g574A10828a13455a8687d867E154K5854e6295A08462A9380a39984H0338I525
316h3818E8174j9502c1571p755F1521a5815j03425A25880A8760i9649A61507c9243
329a18280A04609g9482n823A01862D2643a4588D1021L981a31226b3970A04657
341a85408G2725J46619b25377H7920P1845b94430G5947O7883b13835E5134R3747
352A48881h3708c9866H0236c1771m6634A05909g567p9221H4125e9226E02O8985
364F9487a18056A22439D8898a64070A49458d4454j35963A72341E713a03189A09489
376C6666h3073A4968M7398a45966a9262A93423a31120I500J85830b14471A747
388A17630b13784G5947O2050g8658G3859A5252i2985c5252B544a2596j5382A23250
401E4208f2441G0818h9792k6218D8292b8206E5561N324j7265M6643a63616b9420
414F0713b19320A05219O2939a26236A15937m4759a42866b9669E878a2551k8307
425d0858F0393K3983g4662E7482k7281a17518B1610e875I370K1287e1969H9589
438b9838n2396A17430g1038J1688A07265c0989a2882A1150N704a0295n9981A04362
451d1114n8593A80492g1905k465A59624a25098b8475A03121a11069D2415L9358
462H1773f9745B0165L1198g5709Q800A05158d8034o3737B15232b1776j25643B01915
475g5753p3313A32666e7267K4735F4473A1439M6967g2809D613M9572a38307B7620
488H0418e5308D2416N544c0752o2732A4196O0369a18685G5683O8514a58619D2247
501E3700a88825C5875N2097b0350C4930J8110A0146a10641a6932A8186a13136
513I7493K239c6706H5662e7536j7134I416a16063E8885J0665b9728A33144i313
526h7118c09p7078B0769k561b2097I9712A730c7063B1030c7129k6149a3740A12963
540a5157o5529A70495e6701j01713A47483f4897k9986A65634D154d8507A7710
552D622c9007m7258G8202C7604f0296A15637b184q4671B2512e8840A112f8A390
566A31421d5326N531H6569a14509N0973G0694a3926a942F7714j3037g7016c2278
579D8348a08197B4779O9381h1398I3876B6264a11685G3887h2973J4306A27819
591d4368A8051O9777d8763A584b7033k2503a6771o253G1448l0483A1007L5507
603D6514d4785K588j5357K0523D5847a3411A00437j7777i4584D8881d8361j18586
615a66947F0834A3506a654A14405D1809D602f0246K1570J1627r6378H5869N253
627I1122e6186A22342A3841a16714A4322e0332J5672C0877P602L6465c8659d521
640B7161a04647a17C9917b3859C9067P316k1066f5329c1613C9585a04324D5275
653A05356a02413A04512D7919a65688F2338b6563o9172A24786B9975a8514D6877
665e286n1450j7494C7153g784k6819A48497e452o3751G2614g4156R586C0286a0928
679C6208j5700L0024A8i5149D6124b4230m1947H9909h018E971L8282c8599H430
693g1701A586P1688i2644H1825j2040a21425H7184d676j15057F4400a3124q143
705b1267F5953B2421C210c4283E385c6134k7341F8074a0822A1057Q2380d9529
718C327b1728n0365D1636e2496D4168M4802i5668H8691B2637a45907G6518b0346
731g3997H8934A0302c582A623P564I37h3983F1213I570h7858A18713a299q0848
744h2147F7458b6485l486A5028j947Q386d7037F3438A255a02403H8261b6058l2662
757e8720A01130c2318A0371L795f1563E0043g0325f159A04283g9203F5815j3590
769E2225a29218D5373a2582n3420F6818A6028o960M448k733b7037n1322F6780
782b0395j8376A44153f6148J9193A04488a09322c2889E3820b0611C2240A1133
794F6681c4854q2626A09040f5498l8247A70856a9950j9671A02044b9941k8008
805e7949Q006C2886A3851g8683A32413D4374a00550I5441c1651q4117B7248A0410
818F581n00P0530C4750i0469E7849e0458o8873A18057b9700g892A20183g2936
831B6971q098a02142D3504c1634g964G1135c0339E3350a2957m1798E3395f8369
844a5019F3656b6453C3336j1181a695l4810j3076F7599f5575a9882A48529h7417
857i038A05333a19938b4345D6558a5647H960o63Q4544e1497l6849A15006a09453
870g8934A73301c9661a6764I9784c5658j4417N41A8236E406d4621A18840B3430
883g0312D9025c9415k8662a0467C6099K3214d0070G0240l1347a44654D5624a3482
896i7584A12238A0644M649O5213h1789i009k0171m4148E5736B745M1131J7192
908F1068b8729B5219g8612J3570E4555d7621C9633N4459a6501A521a1513r307
920b0820n1871L3087A06493c2622H643J30838i4451d3975E7670h6120a7314C7634
933D2182A2015c2586H0007f8622k8732A40006e9304o884A46129e0295J856F7270
946c0821j2326E586N2047a4836k7596H0796c6950k1294F6422b7599J2717B9217
959A9611m515f6743B8838A0360i0331I3595A1731f2716A03253d4188o204D1211
972f6589B5472J0888a6033D3849a5660F94b3123k5520E5301c9809A1171R9708
984A10879g2754a4563D7536h2888b5603D5688j5233b0805B6797N3830a05784c7818
997H1733a05201A2947R0661d1123B1334A879a0363K81o8270F9878A804f6975A29400
1011b3240m9934H2679e5067M065C8618c47A1007l403L4275a3978l1626D3421e6033
1025b1534G4237d1405B3028J1697d3581A4859c3208A0041L629d2584H7946b5251
1038e3218H9855h6185b3246H4930g0614C1351J7204c4565D632c4170B1456a2638
1051c4745I6302d2200O737H8193f7676c1936D4769b0035B891J3861K7306c8175
1064c9334H5541g7326c8290I4743g7111B5613M5912e8573B9896b7570R906A8791
1077f5356G4366C917e5054A17654e7620j2244G4271f1388f970E5691g631A1782
1090c10B3824e0170J2634F6373f8952B1289P0427i1619C6761Q38g5581C0424a0580
1104B012L748a9124F9880g6699a4149A14766a14175A4886P3031a14585B4218K0054
1116D4272c4159G894f197F0990d0912j3263I0131h2046c3667A13599d8070a0340
1129E1548e98l5808n809E8719e3482J1849A36204e7865h321I8997a07561F803
1142I639g8403G3977g999A5075M9957e9393A7886c9138j2570E2615e2597E6152
1155G4816f5896D9146b0319n7849A2857b2122C1897j5279R189L8240h1689D639
1168I893a05389F6655B3025b4921G0496b9788E840c2422j3245H0173h1134A8759
1181A22915a20360C8015L1625a32118B6777J4905c2737f01B5869L0354g6281h373
1194H7473a18759C031J02861f1983e12C9167c064m9282K4594H6277g8641b1845
1207A57814h9152b8356H3737i1645D668j639a3361F7543e2614D5519O78a12387
1220B3978j1488c6736C2464a246D7179b5757j5066G0562g4308L6743G8881a6363
1233G621L27J2121b870q3229G2957f76j08251A09177B5216e9106D3069e779k024
1246g803n1968A6269O8944a14530E6546O7609a53916B4292M5292a25488A5315
1258G1346c530j6779C1226J9353i7003i546F2762h8517C2874L7203c9079A0108
1271g300A0331b6685j4439H4007d5761b1819A01281h7693a6353F0963e5579C5775
1284C307a3473C2179f2681B5973j2404e4646G2711c77k4447B7751d8087A2451
1297a6746j1412G4391a6462f983D6987b6893j837r08C0600h964m5507A23593C494
1311h9988I6502d1460m9662E0358D898O295c971D4618J1177a28049A3605M8221
1323F1826a35140E3627M7485e3701B4601J0966c0182m4155a3618E9785e1485C1000
1336A05587f0421a3134A8021e1282b3327J0918F3069A4647b4376G8173e6798N488
1348e1310E6480g1201A3562L3208c4713G5085a6098k7767D8185f0800d440C1407
1361b8443C2231a0200B1367J823g3582D0765A6383e8183E0257D492b9536G105
1374A3334D134e1229E1511j6339h1291G0469i32r3497G2971a2814j0812D4835
1387b2613D2561b7117j1221F1581h4513C679R0198f8821B8317K2278e3490d138
1400c512q90k7343A2930N9695e5486A5530M3081h8308B1824N256e5757B3072b72
1414B2753F106b8130D7440e3059a0318F2100g8347C9052j181f3478F6238c5457
1427d5577F9294d8866I390K7369c4868B2819b4726I431K590e6423F6674F406e8552
1441E1175a1607j8164a686B0429P774f2472F3494k7704a32304G4597C0575a02409
1454H2259B2686c0482A0271b4868B5610f3619A967J03554g7734B9224M5372a05048
1467D967A331d6043C7243A2522M0796I352b7540B4190g0357a9872A1083d2279
1480H6367B6789h192E3913g7318c1840g022l3719D7235a0649G0359l750a07237
1493D3711b8571j00115I6097E122a9881A00983i247K586l2193j1005A9773d7399
1506E7227P529d8254D5584a3595n0503d593j0865D3005B245L2037K7831a08196
1519A8020P342a20014H1532C1365e1097I5403a5327k1848g353k9399C5194d5549
1532B5978N2903h0365E6379k7338a11375D2803a104l1738D7881a440B2304a2975
1545i973A4660f1421C6117A1105c5613G8339d0243J7006D4461f9421C4171j3516
1557B0655b2981E3145e0381B4298A0069a12340H8221H576g2408A25908a2245n3972
1569f6217D3616a9763k0407O280E6508k2761f0387I4905D194a05806E9489a3357
1582e8211B1244N918J4710d1620C4718J4205a28506C1913R689a01170F9265l3994
1594C5271b1292C9883c2669I209c8840p542G3647d1287A5197N8700f6921B0874
1607d528m7930E1987b6818A546N5912c1323i767k670e613o420M233I0098c9343
1621c5271I2218i1914c7554F5872e7305C3196J1618b315B200f8614D2352i641
1634i3952A14163A1780f0527I5340c2754m4619A3735j973e236j5553G8028B6580
1647g8245E8734c2596p3368F0346B4872d974C9025r819A563i1662A706O642i3202
1661A01542k6006d7323G2295c0826m6955a8711l3496D2890A8977N513R2043d6256
1674d6288A2325i5162a2883B7019r943N3452A0314P499h993o7722a6683h313A2327
1688F487J9840N9152g1275c0059H0388a24078b4124A11096e4554H889N1888i622
1701c4972n823F0309b9752m1834A27479b774p6099G8429b6581n2301B0677K3676
1713D4353b04l3836H1521A5369a16518D0432B573h2821E9718q826c090a154A3531
1727F642i1358I452L3530f4374G7070l6784e6225D6123d9058J1517C8035e0946
1740D2979p40b9057C9924c1774O044F590c8463D4487F862a3250E1174c2402Q909
1753b3493C815b8845A2265D846L9174A1820c0287E0740g8683J5520I0744e3209
1766A1541R4187c9419G404l006e5795J7937P279H2635A3731c2937A11135d8530
1779h2595F5533f4735K0200G0550l4097F003b8462B9039b0721o2278F4668B254
1792d2824H2021G716c4636J1745c115B1590e3276E8813o773i5927E8372C08i8776
1806F1187a3949C669P0793c9555B2156a1467n8651B3040b8220E766M1096I854
1819E1026d1146R647A8602g8197A0628L6714F35M2853f839F956d0731k9648F6562
1833d0524a0982A30254d8913a8368C3712h3109a2262e496B8079J8608b3158H2145
1846b7069q2095E9915e2972J5710A00781h853B4688J2963c3357K312l4272A4782
1859F990a3861I1789b320K91C7323h0732b0619l359K359F0904a4361F5582l0028
1872C5554h2741F5146e3073m7353I0471c4942F09R8612c0108a145r369j6130g250
1886d1010E9536H344b1936G6979e6018K4988D1463e4913B3039j759a03C2130c7822
1900A4063b6053j5385H4803c8423E672Q5888g4818c583H18f3533C6730f925C9367
1914D2056d5346F3747d4245m7324F1464d3460G009Q3839b3852A4134o078b9971
1927b9646j6162D5312H208R776N7052f4165A829J2762i0472D2836A0608h724G5739
1941b0958I342c3084l8750G0640d3149f673A14755f2237c47E4166h3576b8409
1954A6813J9571A785h906H3268e4886l517F9789g2642b7620G7514b458C305c208
1968A7457a3956m5021E9748b2396j4942H9637d8695b0104D3341e1618D2585B64
1981b4924F6729e0467a1157A7147f0901D5276A0360a0288E8923b7532i19j726
1993b645o0528I049M1P777P178q864K6445e9524a8946B4238a01402D1297L1187
2006G2484d9445F8184A9745e1720a864l8010C717b3623B261R6455d7719D79P3303
2019G3782i6910a2593D5114e1613G170L5321q905b8496J793E1687f9476c2544
2032H8091d2883e761H0029a1460l1130J7097B3733c1504m276I8363a3831n377
2044a9208H8086g4055L0492
2047d3563
##PAGE= T1=0.000896
##FIRST=     0,             0,               0,               0
##DATA TABLE= (T2++(I..I)), PROFILE
0@@@@@@@dDdDdIa2A6a6A9b5C2c9D7e4F5g8I1a09A25a45A69a93B21b53B88c29C72
35d21D74e32E96f66G43h26I18a019A129a249A379a523A682a852B041b250B480
53b737C026c347C708d123D601e159E815f603G564h758A0263a2157A4314a4762
68a0972o99612B92426M84406e49049F12907O288a468408c4649H42443a107881
79A80286J059121e11152f9962F24703e84387P0467A54566A6890J2081K50549R588
90B89108C9186b25096n9326a15642e4496l7810B76095R902a06514E9667F755b66737
103f6661K2109h438A90327l8125F7939b4069L820j41107n8730B01200h677j04598
115a13275D48811f4828l14284B42497h4935k10107A99878I9359f0922A02515k1110
126H1405a10831o751B3243f9757a3177A49598D4501O3971C2797a70599e2156O42
138e1514K3537D6708m203J08841d7255J619A30755b56255a07411A92542a89042
150E9641K44577a18684b7452A18885b07872K3108A70450F9446a11241B37717I7191
162b71796A03333a762k39505A56815C8513a0761A67072a40653F225O5538c10720
174D8391J95182a66939G5440K18467b60246L8831B66927a69324j6956D41620d7949
186a73341C14048b46175P3279B72542b52536A5254L08684b22253C6261J90191
196B26452b70774a19598A61681f9511J3765A83536B8821i9742D7914f7852m11
207f8263F4421e0517A25657l6672a94848H2465C8766a79306I5316B4987d8714
219A34020B1687e8466p70k158b1915g610H9594A1463L3914J12235a92841P3380
231a19461A31973a92849C650K63302h6881g068A55291a01296k9379I195b4191
243b5397A13489n5590d667G5259a32535N6808A03164a87325E4166J85578a79583
255G1016O0190b41214F0389o059a63637A18350E4181e4134A04859a4206r7960
266a12166B1615A0225a02733G1479N8186h4062G3571l6456b20163I4851B8028
278a99740A73035G1963i4581A45135a8451j04909A28b8905a4260B250O4846R736
290G6832a865l024o6200d603j2307p8450A44302A2623a22114A97914b8543j32801
302a61344A35104e2483n2722H0476B2138C484e046D5604A2761a12932C3990J4179
314D8169e4920B6493J0771d475o3610B6693L9525a39165H5718L9930a79635A04293
327D9217b20358A20183A5022a38583A64324E4362g6627C8957h695r6921b2978
339A03287f8160F342K01952a46295f6777A81478b05474c8995B13526a32670c5713
351A70921d4751o8123F2227j7183a20496F8215J4730a59519G4077l2060a03729
363A27288e9381b1925A49993a87713B0178R6893b16902A15720L2575a82072F9560
375I9427a44898a1256I6489a16396c0317B13281i0716N999A92539a75749h0740
387A88640a55481C7739J47262a12465A7517A859a08769I150a472E0433B1320J1683
399C3003N8366a15505d0697A7143a32474F8866K7916d083F4993A2434b2899j02101
411a25000N6608I6718h8546E9390J45538a05022a2172E8721a35030e2981C6719
423E2020a9062B0060J10055a04756b9363I7160a57255A4736P6046f1239F9838
435b7780J3111F2453a15024E3951n621a22486I5368D5268i0840B2939J3446c3120
448d6106H5866d804j01813A45816a8748j08294A46100g7333M941A36496h3647
460A7606P4434h5573A1624N336e4219K3898D6794K013i7810A04250q766b10315
473H7085j7693b19602A07055k4411a07288G8983l3529b8249j7029a9840C8461
485f9509A4480P9883b8221C465M903a7808n2813b4947A45863g4158c0578B01534
498a73097g5722A60704a80485A3112J77605g4841A5166K5896g0435J1342K6764
509c2329D6487d132D3527P1692d5745J2340n98m6829A1245b2892F8909K5038c6496
523F3383c7300q3167A6187d5918E0361J8226e4645A00656g997r6510D9377e0013
536c9934E3869j803j6020h9467E1875p820a91812H0100J1230a40649A17227l2351
548H4876a37207d854D3806e3969M28I6815m5065g3069G2751a2203r7731C4463
561c6036B1909L8012c8468A21322c1266j07054A09413h3160j1430A53768i505
573a5216G6802b1952l6081J1134B4521h950M82I9407b5390a2609D2998i8630D567
587F981e0939A05412A7544b7092D5094d3585J5009n286a6079C1636a8605I5914
600D4478g1554D1558f8738j2344C8022c6366G4981p654a0153G6857a00953J9620
612h1333D2392a23974C7268J11410b5491E1226N78h8519P37a4289a858m8149A05587
626A11387f9845D6902h685j29358A8860a4258D552O9324B728O8142d9927l8311
638h8238G6905i1003b9690A32066d8121A7552M9282e8246J6253J3634A9322e153
651B713R7379d9630a5579F0401a31423h674F6332e5965G5500n525d8016K3245
663b4771e775k7463m9286F9969L568g2391A28181A9317a69467H0725c5035o8906
675a03941A15181c153A1781N0497d2327B506f7753b3555F6869e3686C8714K8439
687F7153d9682C375h380k4848j748B0031N4817e7689C8818L2581a27175C7984
700B4559a16445G5064A9865a7093F6532b3736C514d6074K509D7992f4037E3481
713H3313f8470F7901a4225q8554C3388c7566D249M4243F252O0519e2127a3852
726D3097a14601A7270L8621e0473E2656j7680a2203k1681h204C2134i4342D4805
739H3817a27662I8612m6031a59369H8461G805h2004G7320a1585F409j960b5410
752D4693g4680I568O0748g2100D7377j0265e2733E400b8003A3693a7713c498I5568
766e7901H626M0804a30413B9856Q27e5554H5263B540b722A1884e4443A8394f1174
780A8407P2146h3266H4090B5880a55922I9723a3931j01696A19367B4141c3345
792C8774A0632d8959m1200F9202A3127h2716A34871B7225h2007E1411b8633k4627
804e3260J3012C8641M6049i3540H5522J1995a86573E6616k4908a66304H4426k7992
816E6434a9773E5877B552J0864f8465L0236C0499h1522F8876R891e4183F7593
829b2016l5826B2695e8572A6140J416F033N5869c7539B4240a2455p0727G4187
842d4197J4577A14408e1959A4495K4851g4043A2223d1127B5299K1624g4060A14271
855E508a27830A07499d2446o0730A07685B0225c3597C0676J6266e8043l1690I2920
868c7083m0499A67776c675o1737F0975d9981L705M380B9112N3927f9455H3591
881F6648a57663C9081A0393a02972F8744k5709j3308G355c0477B9914i8848c1563
894H1542e5823E6793K4651d3789H778e2513q33a490j2719F5091B5069M012K891
907C1972g6535E723e9463j1002A21932a9563H750J11833h0959c1172D431f9038
920G997a5154G8741j3747g2640G8621b8921j12545G6420c884n8195H6477l1331
932E5146c4170L487D3080d9350l7177A25546c487q0934A19041b3749m8318D8590
945a8853O923M898D6671j3277i5356F2998B4194a22919I0744B0321g6205G7312
958F92c1292a0428j1678C9597c3526B3531M2400f4571B1279n870g5937A8834D966
972I518K9109b21A1483c7931a100j0263m5566H9881f302l0533A28474h4882J1752
985g3130I3954h5315a2230I1624c976A0615i306A5457c7990n2682H7312c95n4561
998e4956A22137d012o5232B4288h643k4130K214E9845B7967e7427H3355f666q6146
1011i2812E8013b8584o921D8543C643K9577a9054D303K0790i7910D0211j9461
1023B0750h1148A10297d99o3823H4885e4734J9168D1208b6675B5852B936J3393
1035A6329j933f0999C5947a4032l1890G4805a5685P303C9604b3143Q423k1892
1047c6612C5968A5694f2268A03052a9694p6623A12290e7426p415A00639c9825
1059E866L4181b2646F479e4145C5715j7460h7610H6216A6422e8545H1345b7209
1072d7590A4055a1798G465a8888E0503B1083f1206G7487c7565n0187H1966c0147
1085d305F3358b7529B2319b7873i654A4315h1265G8892A7443f8107A23485e6742
1098g0903A07379h0966b3737G1169c7154D807P398K466b9651o68H6562e5764J8820
1111c6944H9243g0881a1319E6648a8737C891b4660E2830a4194q9293A13536c1131
1124h6705A56282d2930k2666H7802d9215K1723a1173H249K8906e4076H4225B9678
1137i7004F9199c8283l4011F2880b5787B7838J6910a0140B0896d9141a0232j2049
1149b2281j1978H1605b8477B7276O0074a10274A5967G695a07815F8444F549K536
1161I085O6278d7099C5037c8935m7369G7214e4559C856J08837e6444I714R140
1173A8854e8263a2214j170E1332a6507O121A00524h2885b8957G7482i8472E417
1186F3632a7846E575h191E9669e3750k5233A32773h0712J5319A71933g1640J8630
1198e3010H4161e2095K4302d804D1511A0547e9460A06668i812j06308G7353b0285
1211e2579E0451I363J9621b5275F108K6923i5872A3041K5300b6733D5679a8354
1224C0600b197r3534H7038b8314n7016A35336a7714k3248E2742d2707G187c8233
1237b806G7200h8639C2990O8027i6342h685D3434c7589k210C1271M5218g4385
1250G153J06608a29052c1084I5143h5292H496O8104F656b5894l647F2487g3047
1263g0876A31612e8140b8705A31635g6396b8240D4485d5561A0685a4917B8516
1275B7052e5613E6310a4417n7424F5883a380j8031A9891i181D115d1216B3837
1288B4437e0488F3885d075m4896C9396e9056A4804J9231f0624I2593A527g4174
1301G3906d5883q782C3598f560B9685a6405C7397J8219a13308A3082L0934a04732
1314C3454M2101a8154M081C4061j3449a13982d994H8042h5793C5071P4210e8123
1327a2391C164b6382j4321O982A08071f281l6198A30971g1427j9389G4838f0455
1340a7560E7669A6651K0621c1949c298N25p3265C6740A2193b0275E6623d345A3098
1354f976m2544B0179b6515C35L5108a9387C7351a9346e997D5991i5082B6964L4757
1367F1721i4744E7981B7293g1021D3350c052n491B416i630E7224e1619a7940F2254
1381h3627A5007N2178d9133A6775M613g059j3973r094D1093c8752a197I2336e0213
1395c871C9084e3939b683j0613A0671K679b8874I2376b9977l9120A00624g8186
1408d3458A03405g4652C234O0777c6436B1629a2667M307E656b9222D3417a7994
1421a2115D7289d0342A4683b428l9960E4922a8518a763C3102c7528B6697b5960
1434h070E3074g5973E1512J040a10511E8410A6114g1575E0136B120P669g826j1018
1447a8844F0656h6396a2272A06157h4498A0934P2983f2608b5190A3725E997c4222
1460I264Q7386f1608a6913F8491i9601g237C4536c1861F7636I07K1446J189i6138
1474B8151b5302l6252I5349b2827C2395N1266h6703F813b0971o5483D8025A5451
1487A8008K2998j9462m80i4899b1233A6778h0494H2749j9120c3159E6966b3845
1500c7123k154q507F9609b1739C0182P0888i9905E800J9436a09060D2934j9198
1512B3736I127M9741c0699B0848d9665j3817G7387e4532A0844R4215e7742A7417
1525B7505g3547a8933G646K6140a8667A5893O1110h3505A3573L2576a18776D5202
1538C5639d5239G2531b0489c906A6761f5060D4343b5528N294H3962e4396B1903
1551C3082h4893D5828d356k5865F1573a8678a61q468n469A3299f3127E7446m138
1564E3308g1168G4087D566h7566B3099f556j983j0367D0784M3037i1068C3270
1577E9429a57824E0395R317i8606F4478k2096h826D991c1509C3699f5286K8684
1589c6602I8632d9772C422Q2749c7311a6639g659k229j5698L093G7222a6261O962
1602i299F9320g7448c1B4935f4792G4768f807k6645H1959e9225b4957B8577c7786
1616C4396C822K2523o427h7860E0886d609q7123H9127A5215c1940F1761h579l5399
1629d3978N489C0182j3346f4459H5838C8032h0623E0177b1859n0048B4419j239
1641B3180J1645b6993B9726L2419a24201A3014L4549a29380H0582J0403f4182
1653D3608F550e3120J0879J8072D8654a4748D2967N5486f3234b7489c940p6821
1665h0761a3287B4895L7858k7100G181N6689g8003n308B5080f5130B5898M7175
1677G3073F078O5224b7617j5736A4155i9790C177N8119a0074D8105A4929o9b4863
1691h4467F0924b3541m9548A28438A0659f7113F1611b104o9643b0086F2615f869
1704e9374A02083A1483a00416E3015h133n1313C3052P403r705e6232B0208L9027
1716E9235a44386H431Q5050i8836E9476L2551f6626a308k259k3164m785a0952
1729F6702e908I543M5207f0652a7666b193l1915C3006h63B4499Q012c2388A1380
1743c5760J3660C0520c5059E6051B5153e4185E9284d0004j5321E4254c7017A9660
1756D4106a6346B8163d3987a5249f53p3261G8985l6979e0436H5497a0225o8679
1768g8904A2402b5545j3181B0269P1875A6508e7463F8391d2746o3763G0206b2057
1781b7547H6116A8218D970e2334a6746C8550i2334D6997L5314i1591F1490k4541
1793C6949a00850A0359J762D093J903M461L5068f7132a5602D3142g2321B6068
1806D8547a0435C6678b8248J1122O045m1681C7827a772A7003M2900c0765C0682
1819c8692m5895F6092d6347i094A12757c4577A2857k460f6343B183d0711C2928
1832E4811d2193G9796a116j00002B8449b5266j1132D4201L042k3088c3484C4317
1845b6791q8667F4615F149c5781A16137a4379j596B4276g7564g128k8419H966
1858H8507c5366E5812k1049i7439C0441d2018k6492F0396C318L7219l250b927
1871A6320g5158c954I96g8358G6523C7221b2472F5401b8066q529a7722R89B4213
1885c9304F1093j6144h0897F7371b9595o1201I1370c8244a3283G9537e0516A7454
1898e168m1941B8628b5598D2472j1087d9768E6868c1743l4331B9635a7798B1660
1911B8275m468Q49f2755B5249b5009p0953H6693A637a1467A01788e3140a8306
1924A2832f5929A3837b2725C0195M3926d0355D0519b4036n8087E6238c9517e733
1937H3652b5384B2482F505d9132b1900j2249E5582A1572a9965H5836d2621m688
1949d7309D3237e8201a6424C1108J2878j9408e8569E8533a7127j00314I6149a5447
1962g0716A28106f990l7237C0127c1052C37b5454A2527K7084d9144D2915A0492
1975e9020C7102c643A282J5018b3751C2044c1025N627B8543c8687D5539k2335
1987B3204c1470E4840d5288J3990B6676g1482C6927J0456a8212E0298a9682P689
1999a1993l100n4931D4733a9679P381A19784c2366O981D7880g1898L5347A6910
2012D064j339J7315N1824d0010M81E4338g6292b6709F4817b7112A6828J0999r892
2025A7935a6967n7766E6950a3121o4524A20456g959o1338A00742b9205m8765A6969
2038E967J327g727E1035k1730e6677C0212b4878m9872C7364
##PAGE= T1=0.00096
##FIRST=     0,             0,               0,               0
##DATA TABLE= (T2++(R..R)), PROFILE
0@@@@@@Dc@hA2a8A6a6B4c1D1d5E2f4G9i5A09a25A48a72B00b29B63c04C44c91D40
33d98E62f33G08g90H80i81A089a209A338a482A637a808A992b198B424b672B946
51c253C595c981D418d919E499f179F990g978I208a0788A2894a5856B0307b7694
66D1998g8916C77506j33411a773314d73325A461135f01527M185B268156C15806
77a733624D21260j84716a470773E6471R09134b10415B71949O25321c83196j84513
87e67709F5370b45261l046d3207C53951K64910b73956J35832C84066d77140K15615
98b61525B62310b14305A44547J52265a87296Q7419C6557M9023d0091q2008B23793
110A17855b41290J06544G0998c2854n1171C01886A28192a98514C29237c0749o45025
121f75774E5096K08878b18955F0480M36783A47576d12707F5560K2823g38685A07565
133F06612d31619A59852O00410c48708r6650B50833a60613l47232C12866J45674
143D58540b75983B23730K14241e13828K38855A97873b17601N3520B44578R7199
153C41777b2045q4334B30485b26442j76783A94658A993a74133B85147J6774a03034
165a82739A52354f9897k92028A20570Q950f3300A49769B1227J9718i409j50501
176a59910A34303a39474p8649C18065b4977k05387B02558o0109f2744j9152G7753
188D6870b34723c7081H1909a08938H2604J61191D5520a06800A15354D989d81105
200a374B50626b70424B32279J33272a97757A57796G076d49350b4133D3935a16879
212G8407J71976l7624e2890K5401k2802k32999b2193C8510a24637A48760R2094
223B40854C4564h7838B9280K5223b09877f7379B2742a31405A65314F4396a07280
[truncated: 16,367,776 more chars]
