# Supplementary material for: NMR data of a Grubbs 2nd generation catalyst p-cresolate derivative
Source: Data Brief. 2020 Dec 8;34:106634. doi: 10.1016/j.dib.2020.106634 (PMC7744701; doi:10.1016/j.dib.2020.106634)
Supplement: Supplementary file 2 [file mmc2.zip]

Archive with 15 entries (14 files):
- NMR csv txt files/
- NMR csv txt files/13C_ascii-spec.txt
- NMR csv txt files/13C_ascii-spec.xlsx
- NMR csv txt files/1H_ascii-spec.txt
- NMR csv txt files/1H_ascii-spec.xlsx
- NMR csv txt files/cosy.txt
- NMR csv txt files/COSY.xlsx
- NMR csv txt files/DEPT.txt
- NMR csv txt files/DEPT.xlsx
- NMR csv txt files/hmbc.txt
- NMR csv txt files/HMBC.xlsx
- NMR csv txt files/hsqc.txt
- NMR csv txt files/HSQC.xlsx
- NMR csv txt files/noe.txt
- NMR csv txt files/NOE.xlsx
