# Supplementary material for: NMR data of a Grubbs 2nd generation catalyst p-cresolate derivative
Source: Data Brief. 2020 Dec 8;34:106634. doi: 10.1016/j.dib.2020.106634 (PMC7744701; doi:10.1016/j.dib.2020.106634)
Supplement: Supplementary file 2 [file mmc2.zip › NMR csv txt files/13C_ascii-spec.txt]

GII-phenoxide catalyst	13C	CDCl3	14/06/20191	725356	52444.7830	347.453294
2	637712	52443.1481	347.442463
3	661832	52441.5132	347.431632
4	980768	52439.8784	347.420800
5	1209744	52438.2435	347.409969
6	993256	52436.6086	347.399138
7	1694988	52434.9738	347.388307
8	800340	52433.3389	347.377476
9	1180972	52431.7040	347.366644
10	874420	52430.0691	347.355813
11	824156	52428.4343	347.344982
12	560744	52426.7994	347.334151
13	505168	52425.1645	347.323319
14	559644	52423.5297	347.312488
15	929056	52421.8948	347.301657
16	1375244	52420.2599	347.290826
17	1351756	52418.6250	347.279995
18	1052152	52416.9902	347.269163
19	795172	52415.3553	347.258332
20	795728	52413.7204	347.247501
21	491132	52412.0856	347.236670
22	1289660	52410.4507	347.225838
23	1134204	52408.8158	347.215007
24	212960	52407.1810	347.204176
25	902920	52405.5461	347.193345
26	653812	52403.9112	347.182514
27	365984	52402.2763	347.171682
28	485708	52400.6415	347.160851
29	718228	52399.0066	347.150020
30	1620976	52397.3717	347.139189
31	624532	52395.7369	347.128357
32	298840	52394.1020	347.117526
33	563428	52392.4671	347.106695
34	650896	52390.8323	347.095864
35	259976	52389.1974	347.085033
36	1083100	52387.5625	347.074201
37	1470892	52385.9276	347.063370
38	1436720	52384.2928	347.052539
39	1665272	52382.6579	347.041708
40	318408	52381.0230	347.030876
41	848724	52379.3882	347.020045
42	391900	52377.7533	347.009214
43	1329544	52376.1184	346.998383
44	1605616	52374.4836	346.987552
45	1512292	52372.8487	346.976720
46	780596	52371.2138	346.965889
47	261080	52369.5789	346.955058
48	1041752	52367.9441	346.944227
49	857736	52366.3092	346.933395
50	669268	52364.6743	346.922564
51	1103400	52363.0395	346.911733
52	949792	52361.4046	346.900902
53	640832	52359.7697	346.890071
54	999184	52358.1348	346.879239
55	1294360	52356.5000	346.868408
56	1267844	52354.8651	346.857577
57	819492	52353.2302	346.846746
58	1643140	52351.5954	346.835914
59	1807116	52349.9605	346.825083
60	758552	52348.3256	346.814252
61	1064504	52346.6908	346.803421
62	529348	52345.0559	346.792590
63	1305988	52343.4210	346.781758
64	1315996	52341.7861	346.770927
65	504464	52340.1513	346.760096
66	913792	52338.5164	346.749265
67	996440	52336.8815	346.738433
68	1396400	52335.2467	346.727602
69	1495024	52333.6118	346.716771
70	1066756	52331.9769	346.705940
71	-158804	52330.3421	346.695109
72	33304	52328.7072	346.684277
73	331344	52327.0723	346.673446
74	578820	52325.4374	346.662615
75	2123108	52323.8026	346.651784
76	922040	52322.1677	346.640952
77	669916	52320.5328	346.630121
78	1417104	52318.8980	346.619290
79	1419028	52317.2631	346.608459
80	65656	52315.6282	346.597628
81	370748	52313.9933	346.586796
82	-46532	52312.3585	346.575965
83	778912	52310.7236	346.565134
84	506148	52309.0887	346.554303
85	447348	52307.4539	346.543471
86	698272	52305.8190	346.532640
87	1656076	52304.1841	346.521809
88	1210080	52302.5493	346.510978
89	989464	52300.9144	346.500147
90	923116	52299.2795	346.489315
91	1529196	52297.6446	346.478484
92	794940	52296.0098	346.467653
93	866640	52294.3749	346.456822
94	199900	52292.7400	346.445990
95	468136	52291.1052	346.435159
96	932688	52289.4703	346.424328
97	86492	52287.8354	346.413497
98	854712	52286.2006	346.402666
99	954720	52284.5657	346.391834
100	120216	52282.9308	346.381003
101	242440	52281.2959	346.370172
102	481208	52279.6611	346.359341
103	285720	52278.0262	346.348509
104	647636	52276.3913	346.337678
105	619424	52274.7565	346.326847
106	1084664	52273.1216	346.316016
107	606520	52271.4867	346.305185
108	939832	52269.8519	346.294353
109	1030692	52268.2170	346.283522
110	423408	52266.5821	346.272691
111	74924	52264.9472	346.261860
112	323380	52263.3124	346.251029
113	1566336	52261.6775	346.240197
114	757060	52260.0426	346.229366
115	2055304	52258.4078	346.218535
116	905948	52256.7729	346.207704
117	656036	52255.1380	346.196872
118	-1144	52253.5031	346.186041
119	389576	52251.8683	346.175210
120	340740	52250.2334	346.164379
121	460712	52248.5985	346.153548
122	1533744	52246.9637	346.142716
123	1293020	52245.3288	346.131885
124	1360160	52243.6939	346.121054
125	488132	52242.0591	346.110223
126	-53216	52240.4242	346.099391
127	512340	52238.7893	346.088560
128	367672	52237.1544	346.077729
129	474620	52235.5196	346.066898
130	741600	52233.8847	346.056067
131	110596	52232.2498	346.045235
132	35160	52230.6150	346.034404
133	1169208	52228.9801	346.023573
134	509832	52227.3452	346.012742
135	606856	52225.7104	346.001910
136	484300	52224.0755	345.991079
137	990124	52222.4406	345.980248
138	1290636	52220.8057	345.969417
139	28892	52219.1709	345.958586
140	580948	52217.5360	345.947754
141	898668	52215.9011	345.936923
142	576104	52214.2663	345.926092
143	111016	52212.6314	345.915261
144	592120	52210.9965	345.904429
145	98744	52209.3617	345.893598
146	-137936	52207.7268	345.882767
147	154248	52206.0919	345.871936
148	767944	52204.4570	345.861105
149	334860	52202.8222	345.850273
150	804592	52201.1873	345.839442
151	868652	52199.5524	345.828611
152	343188	52197.9176	345.817780
153	155312	52196.2827	345.806948
154	-412056	52194.6478	345.796117
155	-437868	52193.0129	345.785286
156	504268	52191.3781	345.774455
157	657096	52189.7432	345.763624
158	907404	52188.1083	345.752792
159	-27812	52186.4735	345.741961
160	931916	52184.8386	345.731130
161	823416	52183.2037	345.720299
162	1226436	52181.5689	345.709467
163	1566060	52179.9340	345.698636
164	1545960	52178.2991	345.687805
165	285388	52176.6642	345.676974
166	676816	52175.0294	345.666143
167	-74524	52173.3945	345.655311
168	-13980	52171.7596	345.644480
169	1580440	52170.1248	345.633649
170	65004	52168.4899	345.622818
171	891600	52166.8550	345.611986
172	1085256	52165.2202	345.601155
173	510664	52163.5853	345.590324
174	368176	52161.9504	345.579493
175	-169896	52160.3155	345.568662
176	-569188	52158.6807	345.557830
177	-267228	52157.0458	345.546999
178	-1077076	52155.4109	345.536168
179	-306216	52153.7761	345.525337
180	682476	52152.1412	345.514505
181	394488	52150.5063	345.503674
182	371424	52148.8715	345.492843
183	996032	52147.2366	345.482012
184	690624	52145.6017	345.471181
185	315968	52143.9668	345.460349
186	1195824	52142.3320	345.449518
187	362536	52140.6971	345.438687
188	-232064	52139.0622	345.427856
189	-84936	52137.4274	345.417024
190	519088	52135.7925	345.406193
191	40012	52134.1576	345.395362
192	-450360	52132.5227	345.384531
193	438044	52130.8879	345.373700
194	129216	52129.2530	345.362868
195	1023616	52127.6181	345.352037
196	1073476	52125.9833	345.341206
197	1514492	52124.3484	345.330375
198	1668472	52122.7135	345.319543
199	1434420	52121.0787	345.308712
200	1076532	52119.4438	345.297881
201	-431588	52117.8089	345.287050
202	14948	52116.1740	345.276219
203	-572824	52114.5392	345.265387
204	354764	52112.9043	345.254556
205	-68944	52111.2694	345.243725
206	328968	52109.6346	345.232894
207	-138624	52107.9997	345.222062
208	589228	52106.3648	345.211231
209	955996	52104.7300	345.200400
210	271276	52103.0951	345.189569
211	374220	52101.4602	345.178738
212	781116	52099.8253	345.167906
213	-131340	52098.1905	345.157075
214	1133392	52096.5556	345.146244
215	1126528	52094.9207	345.135413
216	-1003696	52093.2859	345.124581
217	89528	52091.6510	345.113750
218	-919516	52090.0161	345.102919
219	-532060	52088.3812	345.092088
220	132064	52086.7464	345.081257
221	526316	52085.1115	345.070425
222	119264	52083.4766	345.059594
223	906304	52081.8418	345.048763
224	-279640	52080.2069	345.037932
225	-91432	52078.5720	345.027100
226	646436	52076.9372	345.016269
227	160444	52075.3023	345.005438
228	376632	52073.6674	344.994607
229	-273196	52072.0325	344.983776
230	339732	52070.3977	344.972944
231	-74460	52068.7628	344.962113
232	650068	52067.1279	344.951282
233	403472	52065.4931	344.940451
234	754008	52063.8582	344.929619
235	1246592	52062.2233	344.918788
236	54540	52060.5885	344.907957
237	535168	52058.9536	344.897126
238	1170652	52057.3187	344.886295
239	919356	52055.6838	344.875463
240	877192	52054.0490	344.864632
241	555900	52052.4141	344.853801
242	-534292	52050.7792	344.842970
243	-259588	52049.1444	344.832138
244	-395680	52047.5095	344.821307
245	397920	52045.8746	344.810476
246	486212	52044.2398	344.799645
247	913676	52042.6049	344.788814
248	527256	52040.9700	344.777982
249	1404004	52039.3351	344.767151
250	577164	52037.7003	344.756320
251	788856	52036.0654	344.745489
252	467276	52034.4305	344.734657
253	20900	52032.7957	344.723826
254	-14456	52031.1608	344.712995
255	270708	52029.5259	344.702164
256	961880	52027.8910	344.691333
257	741668	52026.2562	344.680501
258	152772	52024.6213	344.669670
259	422736	52022.9864	344.658839
260	167512	52021.3516	344.648008
261	783520	52019.7167	344.637176
262	1217456	52018.0818	344.626345
263	476344	52016.4470	344.615514
264	350132	52014.8121	344.604683
265	717012	52013.1772	344.593852
266	32336	52011.5423	344.583020
267	745352	52009.9075	344.572189
268	-115272	52008.2726	344.561358
269	642620	52006.6377	344.550527
270	-277752	52005.0029	344.539695
271	203520	52003.3680	344.528864
272	219972	52001.7331	344.518033
273	302140	52000.0983	344.507202
274	400360	51998.4634	344.496371
275	-176048	51996.8285	344.485539
276	-4752	51995.1936	344.474708
277	-317632	51993.5588	344.463877
278	-524952	51991.9239	344.453046
279	312828	51990.2890	344.442214
280	774896	51988.6542	344.431383
281	461604	51987.0193	344.420552
282	237616	51985.3844	344.409721
283	925704	51983.7496	344.398890
284	2143716	51982.1147	344.388058
285	376720	51980.4798	344.377227
286	-1114236	51978.8449	344.366396
287	-87224	51977.2101	344.355565
288	279152	51975.5752	344.344733
289	1021816	51973.9403	344.333902
290	420220	51972.3055	344.323071
291	39956	51970.6706	344.312240
292	93988	51969.0357	344.301409
293	-426668	51967.4008	344.290577
294	150264	51965.7660	344.279746
295	181100	51964.1311	344.268915
296	-669600	51962.4962	344.258084
297	-677648	51960.8614	344.247253
298	774652	51959.2265	344.236421
299	428180	51957.5916	344.225590
300	962492	51955.9568	344.214759
301	732440	51954.3219	344.203928
302	432404	51952.6870	344.193096
303	-831184	51951.0521	344.182265
304	392576	51949.4173	344.171434
305	-329772	51947.7824	344.160603
306	48260	51946.1475	344.149772
307	247416	51944.5127	344.138940
308	155204	51942.8778	344.128109
309	313436	51941.2429	344.117278
310	-6920	51939.6081	344.106447
311	271784	51937.9732	344.095615
312	894108	51936.3383	344.084784
313	13872	51934.7034	344.073953
314	577128	51933.0686	344.063122
315	796264	51931.4337	344.052291
316	1105672	51929.7988	344.041459
317	695640	51928.1640	344.030628
318	352748	51926.5291	344.019797
319	744856	51924.8942	344.008966
320	286516	51923.2594	343.998134
321	-427324	51921.6245	343.987303
322	833388	51919.9896	343.976472
323	1128508	51918.3547	343.965641
324	368408	51916.7199	343.954810
325	-92260	51915.0850	343.943978
326	874496	51913.4501	343.933147
327	1220160	51911.8153	343.922316
328	-194760	51910.1804	343.911485
329	-340976	51908.5455	343.900653
330	1417496	51906.9106	343.889822
331	93548	51905.2758	343.878991
332	-145660	51903.6409	343.868160
333	-147596	51902.0060	343.857329
334	500828	51900.3712	343.846497
335	-402260	51898.7363	343.835666
336	326984	51897.1014	343.824835
337	1387768	51895.4666	343.814004
338	835004	51893.8317	343.803172
339	-912108	51892.1968	343.792341
340	317592	51890.5619	343.781510
341	408064	51888.9271	343.770679
342	429084	51887.2922	343.759848
343	702536	51885.6573	343.749016
344	-501460	51884.0225	343.738185
345	259140	51882.3876	343.727354
346	531928	51880.7527	343.716523
347	-578824	51879.1179	343.705691
348	119332	51877.4830	343.694860
349	-485004	51875.8481	343.684029
350	-20396	51874.2132	343.673198
351	282220	51872.5784	343.662367
352	-439852	51870.9435	343.651535
353	430624	51869.3086	343.640704
354	-456224	51867.6738	343.629873
355	-286968	51866.0389	343.619042
356	-703164	51864.4040	343.608210
357	529140	51862.7691	343.597379
358	-510780	51861.1343	343.586548
359	-197228	51859.4994	343.575717
360	-1311532	51857.8645	343.564886
361	298596	51856.2297	343.554054
362	-111152	51854.5948	343.543223
363	-304472	51852.9599	343.532392
364	-614776	51851.3251	343.521561
365	360740	51849.6902	343.510729
366	155928	51848.0553	343.499898
367	89988	51846.4204	343.489067
368	-243036	51844.7856	343.478236
369	613584	51843.1507	343.467405
370	958600	51841.5158	343.456573
371	181956	51839.8810	343.445742
372	806736	51838.2461	343.434911
373	738020	51836.6112	343.424080
374	140688	51834.9764	343.413248
375	396436	51833.3415	343.402417
376	1139564	51831.7066	343.391586
377	784124	51830.0717	343.380755
378	399728	51828.4369	343.369924
379	-279856	51826.8020	343.359092
380	97136	51825.1671	343.348261
381	453624	51823.5323	343.337430
382	-670272	51821.8974	343.326599
383	-404900	51820.2625	343.315767
384	879432	51818.6277	343.304936
385	-198112	51816.9928	343.294105
386	-431580	51815.3579	343.283274
387	640	51813.7230	343.272443
388	1146068	51812.0882	343.261611
389	641488	51810.4533	343.250780
390	319696	51808.8184	343.239949
391	-286984	51807.1836	343.229118
392	-478024	51805.5487	343.218286
393	-471396	51803.9138	343.207455
394	521980	51802.2789	343.196624
395	-434816	51800.6441	343.185793
396	104908	51799.0092	343.174962
397	297460	51797.3743	343.164130
398	-555748	51795.7395	343.153299
399	-420988	51794.1046	343.142468
400	529728	51792.4697	343.131637
401	-226108	51790.8349	343.120805
402	1091076	51789.2000	343.109974
403	-374068	51787.5651	343.099143
404	221800	51785.9302	343.088312
405	362788	51784.2954	343.077481
406	235004	51782.6605	343.066649
407	-1079212	51781.0256	343.055818
408	-386968	51779.3908	343.044987
409	408060	51777.7559	343.034156
410	161464	51776.1210	343.023324
411	728048	51774.4862	343.012493
412	795284	51772.8513	343.001662
413	117712	51771.2164	342.990831
414	-10956	51769.5815	342.980000
415	-360740	51767.9467	342.969168
416	-358048	51766.3118	342.958337
417	-1433808	51764.6769	342.947506
418	1094000	51763.0421	342.936675
419	1268708	51761.4072	342.925843
420	1142740	51759.7723	342.915012
421	788340	51758.1375	342.904181
422	-312272	51756.5026	342.893350
423	374620	51754.8677	342.882519
424	537084	51753.2328	342.871687
425	-376600	51751.5980	342.860856
426	413340	51749.9631	342.850025
427	-438544	51748.3282	342.839194
428	537080	51746.6934	342.828362
429	256256	51745.0585	342.817531
430	1086520	51743.4236	342.806700
431	158980	51741.7887	342.795869
432	-70656	51740.1539	342.785038
433	-478328	51738.5190	342.774206
434	817024	51736.8841	342.763375
435	45932	51735.2493	342.752544
436	59896	51733.6144	342.741713
437	-821508	51731.9795	342.730881
438	-504504	51730.3447	342.720050
439	212200	51728.7098	342.709219
440	539844	51727.0749	342.698388
441	-199164	51725.4400	342.687557
442	-72680	51723.8052	342.676725
443	-197640	51722.1703	342.665894
444	406800	51720.5354	342.655063
445	440304	51718.9006	342.644232
446	-255424	51717.2657	342.633400
447	-573416	51715.6308	342.622569
448	-1563304	51713.9960	342.611738
449	1845224	51712.3611	342.600907
450	418532	51710.7262	342.590076
451	493560	51709.0913	342.579244
452	774352	51707.4565	342.568413
453	-594412	51705.8216	342.557582
454	-929660	51704.1867	342.546751
455	52728	51702.5519	342.535919
456	640360	51700.9170	342.525088
457	697704	51699.2821	342.514257
458	121404	51697.6472	342.503426
459	146060	51696.0124	342.492595
460	486732	51694.3775	342.481763
461	508540	51692.7426	342.470932
462	486604	51691.1078	342.460101
463	-9956	51689.4729	342.449270
464	-127160	51687.8380	342.438438
465	-1220232	51686.2032	342.427607
466	-111492	51684.5683	342.416776
467	-1122344	51682.9334	342.405945
468	-916916	51681.2985	342.395114
469	-200008	51679.6637	342.384282
470	-415104	51678.0288	342.373451
471	-629300	51676.3939	342.362620
472	183440	51674.7591	342.351789
473	131180	51673.1242	342.340957
474	66216	51671.4893	342.330126
475	-430732	51669.8545	342.319295
476	384572	51668.2196	342.308464
477	-414892	51666.5847	342.297633
478	-208732	51664.9498	342.286801
479	-144064	51663.3150	342.275970
480	628776	51661.6801	342.265139
481	-333616	51660.0452	342.254308
482	-1141484	51658.4104	342.243476
483	566664	51656.7755	342.232645
484	1384824	51655.1406	342.221814
485	1480996	51653.5058	342.210983
486	705248	51651.8709	342.200152
487	756060	51650.2360	342.189320
488	450436	51648.6011	342.178489
489	-44000	51646.9663	342.167658
490	229920	51645.3314	342.156827
491	-125000	51643.6965	342.145996
492	627960	51642.0617	342.135164
493	-628008	51640.4268	342.124333
494	152548	51638.7919	342.113502
495	-906964	51637.1570	342.102671
496	-646104	51635.5222	342.091839
497	-443220	51633.8873	342.081008
498	-332928	51632.2524	342.070177
499	-166620	51630.6176	342.059346
500	44972	51628.9827	342.048515
501	-64672	51627.3478	342.037683
502	-1003164	51625.7130	342.026852
503	202496	51624.0781	342.016021
504	-503708	51622.4432	342.005190
505	33328	51620.8083	341.994358
506	319344	51619.1735	341.983527
507	-90140	51617.5386	341.972696
508	-45572	51615.9037	341.961865
509	685996	51614.2689	341.951034
510	-177392	51612.6340	341.940202
511	-464492	51610.9991	341.929371
512	31012	51609.3643	341.918540
513	-278644	51607.7294	341.907709
514	519420	51606.0945	341.896877
515	229032	51604.4596	341.886046
516	-815468	51602.8248	341.875215
517	-233172	51601.1899	341.864384
518	-253680	51599.5550	341.853553
519	225360	51597.9202	341.842721
520	-529404	51596.2853	341.831890
521	-1142364	51594.6504	341.821059
522	-595776	51593.0156	341.810228
523	-53416	51591.3807	341.799396
524	-1097192	51589.7458	341.788565
525	100680	51588.1109	341.777734
526	-376620	51586.4761	341.766903
527	338776	51584.8412	341.756072
528	-538176	51583.2063	341.745240
529	-494784	51581.5715	341.734409
530	224476	51579.9366	341.723578
531	618244	51578.3017	341.712747
532	400192	51576.6668	341.701915
533	-552788	51575.0320	341.691084
534	-463392	51573.3971	341.680253
535	-726712	51571.7622	341.669422
536	-1591636	51570.1274	341.658591
537	-737772	51568.4925	341.647759
538	-600148	51566.8576	341.636928
539	1793292	51565.2228	341.626097
540	-100876	51563.5879	341.615266
541	45252	51561.9530	341.604434
542	144672	51560.3181	341.593603
543	1196	51558.6833	341.582772
544	-662644	51557.0484	341.571941
545	312680	51555.4135	341.561110
546	-125168	51553.7787	341.550278
547	135272	51552.1438	341.539447
548	909408	51550.5089	341.528616
549	1144672	51548.8741	341.517785
550	158580	51547.2392	341.506953
551	-96456	51545.6043	341.496122
552	1007284	51543.9694	341.485291
553	87752	51542.3346	341.474460
554	-733200	51540.6997	341.463629
555	37272	51539.0648	341.452797
556	-453412	51537.4300	341.441966
557	-1171540	51535.7951	341.431135
558	-888168	51534.1602	341.420304
559	-1612368	51532.5254	341.409472
560	-175168	51530.8905	341.398641
561	1125164	51529.2556	341.387810
562	555956	51527.6207	341.376979
563	580464	51525.9859	341.366148
564	121336	51524.3510	341.355316
565	191252	51522.7161	341.344485
566	-231640	51521.0813	341.333654
567	-318624	51519.4464	341.322823
568	-259372	51517.8115	341.311991
569	946000	51516.1766	341.301160
570	390912	51514.5418	341.290329
571	-808396	51512.9069	341.279498
572	-1124904	51511.2720	341.268667
573	532092	51509.6372	341.257835
574	693456	51508.0023	341.247004
575	415432	51506.3674	341.236173
576	261672	51504.7326	341.225342
577	-12208	51503.0977	341.214510
578	1247088	51501.4628	341.203679
579	1819708	51499.8279	341.192848
580	713316	51498.1931	341.182017
581	603240	51496.5582	341.171186
582	773552	51494.9233	341.160354
583	498156	51493.2885	341.149523
584	222456	51491.6536	341.138692
585	-230160	51490.0187	341.127861
586	549272	51488.3839	341.117029
587	700144	51486.7490	341.106198
588	1023976	51485.1141	341.095367
589	-698420	51483.4792	341.084536
590	-1522180	51481.8444	341.073705
591	-319184	51480.2095	341.062873
592	-106436	51478.5746	341.052042
593	450272	51476.9398	341.041211
594	178172	51475.3049	341.030380
595	467500	51473.6700	341.019548
596	190472	51472.0351	341.008717
597	989292	51470.4003	340.997886
598	113188	51468.7654	340.987055
599	-303892	51467.1305	340.976224
600	-135268	51465.4957	340.965392
601	724960	51463.8608	340.954561
602	425300	51462.2259	340.943730
603	73972	51460.5911	340.932899
604	-98288	51458.9562	340.922067
605	-455864	51457.3213	340.911236
606	-422628	51455.6864	340.900405
607	-102072	51454.0516	340.889574
608	227804	51452.4167	340.878743
609	-99496	51450.7818	340.867911
610	-374208	51449.1470	340.857080
611	-298772	51447.5121	340.846249
612	540100	51445.8772	340.835418
613	1189148	51444.2424	340.824586
614	950484	51442.6075	340.813755
615	-208976	51440.9726	340.802924
616	-222508	51439.3377	340.792093
617	-233328	51437.7029	340.781262
618	-75544	51436.0680	340.770430
619	-462620	51434.4331	340.759599
620	-121232	51432.7983	340.748768
621	460736	51431.1634	340.737937
622	140052	51429.5285	340.727105
623	-49692	51427.8937	340.716274
624	-529716	51426.2588	340.705443
625	-712340	51424.6239	340.694612
626	-554032	51422.9890	340.683781
627	-520764	51421.3542	340.672949
628	443160	51419.7193	340.662118
629	821640	51418.0844	340.651287
630	-482296	51416.4496	340.640456
631	86604	51414.8147	340.629624
632	1638004	51413.1798	340.618793
633	511772	51411.5449	340.607962
634	888488	51409.9101	340.597131
635	-257736	51408.2752	340.586300
636	283792	51406.6403	340.575468
637	584752	51405.0055	340.564637
638	391540	51403.3706	340.553806
639	-6496	51401.7357	340.542975
640	962284	51400.1009	340.532143
641	-635084	51398.4660	340.521312
642	665384	51396.8311	340.510481
643	272304	51395.1962	340.499650
644	1115732	51393.5614	340.488819
645	761204	51391.9265	340.477987
646	30128	51390.2916	340.467156
647	553928	51388.6568	340.456325
648	97096	51387.0219	340.445494
649	539844	51385.3870	340.434662
650	1210268	51383.7522	340.423831
651	224312	51382.1173	340.413000
652	1371696	51380.4824	340.402169
653	683236	51378.8475	340.391338
654	-399968	51377.2127	340.380506
655	420876	51375.5778	340.369675
656	945368	51373.9429	340.358844
657	-794720	51372.3081	340.348013
658	266900	51370.6732	340.337181
659	-448304	51369.0383	340.326350
660	124520	51367.4035	340.315519
661	582712	51365.7686	340.304688
662	-769196	51364.1337	340.293857
663	138892	51362.4988	340.283025
664	164612	51360.8640	340.272194
665	-1154424	51359.2291	340.261363
666	-615312	51357.5942	340.250532
667	1035404	51355.9594	340.239700
668	1212912	51354.3245	340.228869
669	582720	51352.6896	340.218038
670	730540	51351.0547	340.207207
671	167760	51349.4199	340.196376
672	339100	51347.7850	340.185544
673	447860	51346.1501	340.174713
674	240732	51344.5153	340.163882
675	982224	51342.8804	340.153051
676	887876	51341.2455	340.142220
677	394604	51339.6107	340.131388
678	51536	51337.9758	340.120557
679	628940	51336.3409	340.109726
680	-29004	51334.7060	340.098895
681	1104748	51333.0712	340.088063
682	-64004	51331.4363	340.077232
683	-652280	51329.8014	340.066401
684	-558864	51328.1666	340.055570
685	-291160	51326.5317	340.044739
686	404508	51324.8968	340.033907
687	464268	51323.2620	340.023076
688	440	51321.6271	340.012245
689	346512	51319.9922	340.001414
690	177692	51318.3573	339.990582
691	-87632	51316.7225	339.979751
692	517320	51315.0876	339.968920
693	1002544	51313.4527	339.958089
694	1291976	51311.8179	339.947258
695	-455004	51310.1830	339.936426
696	503308	51308.5481	339.925595
697	-972672	51306.9133	339.914764
698	-328792	51305.2784	339.903933
699	-8232	51303.6435	339.893101
700	391776	51302.0086	339.882270
701	772792	51300.3738	339.871439
702	411044	51298.7389	339.860608
703	1462056	51297.1040	339.849777
704	540640	51295.4692	339.838945
705	1260316	51293.8343	339.828114
706	98156	51292.1994	339.817283
707	48576	51290.5645	339.806452
708	266912	51288.9297	339.795620
709	704492	51287.2948	339.784789
710	-1183500	51285.6599	339.773958
711	-556608	51284.0251	339.763127
712	-135528	51282.3902	339.752296
713	-159292	51280.7553	339.741464
714	626708	51279.1205	339.730633
715	-224284	51277.4856	339.719802
716	-134744	51275.8507	339.708971
717	246972	51274.2158	339.698139
718	242180	51272.5810	339.687308
719	-362228	51270.9461	339.676477
720	-150736	51269.3112	339.665646
721	-598900	51267.6764	339.654815
722	-548616	51266.0415	339.643983
723	-298804	51264.4066	339.633152
724	96444	51262.7718	339.622321
725	-549092	51261.1369	339.611490
726	57532	51259.5020	339.600658
727	-422688	51257.8671	339.589827
728	-171496	51256.2323	339.578996
729	-764424	51254.5974	339.568165
730	237804	51252.9625	339.557334
731	50544	51251.3277	339.546502
732	-913588	51249.6928	339.535671
733	555112	51248.0579	339.524840
734	1103580	51246.4230	339.514009
735	-1020832	51244.7882	339.503177
736	163240	51243.1533	339.492346
737	-791992	51241.5184	339.481515
738	-1408496	51239.8836	339.470684
739	-874524	51238.2487	339.459853
740	868748	51236.6138	339.449021
741	297824	51234.9790	339.438190
742	-62668	51233.3441	339.427359
743	570976	51231.7092	339.416528
744	1117528	51230.0743	339.405696
745	-232980	51228.4395	339.394865
746	317316	51226.8046	339.384034
747	73988	51225.1697	339.373203
748	771944	51223.5349	339.362372
749	93780	51221.9000	339.351540
750	695780	51220.2651	339.340709
751	806816	51218.6303	339.329878
752	-27516	51216.9954	339.319047
753	263612	51215.3605	339.308215
754	493288	51213.7256	339.297384
755	395580	51212.0908	339.286553
756	-816176	51210.4559	339.275722
757	-122620	51208.8210	339.264891
758	-129648	51207.1862	339.254059
759	1268540	51205.5513	339.243228
760	-415928	51203.9164	339.232397
761	-99160	51202.2816	339.221566
762	80020	51200.6467	339.210734
763	-1223540	51199.0118	339.199903
764	-173880	51197.3769	339.189072
765	802528	51195.7421	339.178241
766	57384	51194.1072	339.167410
767	-398340	51192.4723	339.156578
768	-800656	51190.8375	339.145747
769	110020	51189.2026	339.134916
770	929900	51187.5677	339.124085
771	-29196	51185.9328	339.113253
772	516928	51184.2980	339.102422
773	1254664	51182.6631	339.091591
774	555908	51181.0282	339.080760
775	999860	51179.3934	339.069929
776	-246668	51177.7585	339.059097
777	547608	51176.1236	339.048266
778	41240	51174.4888	339.037435
779	212300	51172.8539	339.026604
780	565672	51171.2190	339.015772
781	-377320	51169.5841	339.004941
782	-459592	51167.9493	338.994110
783	-731648	51166.3144	338.983279
784	-382720	51164.6795	338.972448
785	-905580	51163.0447	338.961616
786	-727844	51161.4098	338.950785
787	-221776	51159.7749	338.939954
788	-924976	51158.1401	338.929123
789	-1155440	51156.5052	338.918291
790	-271020	51154.8703	338.907460
791	-344404	51153.2354	338.896629
792	-437672	51151.6006	338.885798
793	-414124	51149.9657	338.874967
794	-7736	51148.3308	338.864135
795	-358896	51146.6960	338.853304
796	-206256	51145.0611	338.842473
797	-808216	51143.4262	338.831642
798	412108	51141.7914	338.820810
799	288944	51140.1565	338.809979
800	-416736	51138.5216	338.799148
801	864668	51136.8867	338.788317
802	957084	51135.2519	338.777486
803	324972	51133.6170	338.766654
804	-285900	51131.9821	338.755823
805	-866916	51130.3473	338.744992
806	-542416	51128.7124	338.734161
807	189692	51127.0775	338.723329
808	409352	51125.4426	338.712498
809	6588	51123.8078	338.701667
810	1266528	51122.1729	338.690836
811	1256604	51120.5380	338.680005
812	607240	51118.9032	338.669173
813	54132	51117.2683	338.658342
814	-341592	51115.6334	338.647511
815	-778872	51113.9986	338.636680
816	304236	51112.3637	338.625848
817	-132524	51110.7288	338.615017
818	417208	51109.0939	338.604186
819	31864	51107.4591	338.593355
820	434120	51105.8242	338.582524
821	706664	51104.1893	338.571692
822	89984	51102.5545	338.560861
823	-732500	51100.9196	338.550030
824	-336504	51099.2847	338.539199
825	267528	51097.6499	338.528367
826	437296	51096.0150	338.517536
827	-6288	51094.3801	338.506705
828	520348	51092.7452	338.495874
829	452656	51091.1104	338.485043
830	619580	51089.4755	338.474211
831	-572964	51087.8406	338.463380
832	922348	51086.2058	338.452549
833	-186872	51084.5709	338.441718
834	680144	51082.9360	338.430886
835	-64496	51081.3012	338.420055
836	-348576	51079.6663	338.409224
837	633812	51078.0314	338.398393
838	13236	51076.3965	338.387562
839	1176056	51074.7617	338.376730
840	-359104	51073.1268	338.365899
841	468168	51071.4919	338.355068
842	436612	51069.8571	338.344237
843	-627208	51068.2222	338.333405
844	245580	51066.5873	338.322574
845	-434364	51064.9524	338.311743
846	-356824	51063.3176	338.300912
847	-878572	51061.6827	338.290081
848	283252	51060.0478	338.279249
849	-783460	51058.4130	338.268418
850	1529224	51056.7781	338.257587
851	107472	51055.1432	338.246756
852	-608500	51053.5084	338.235924
853	109908	51051.8735	338.225093
854	-888960	51050.2386	338.214262
855	1139788	51048.6037	338.203431
856	-98320	51046.9689	338.192600
857	-28608	51045.3340	338.181768
858	-141004	51043.6991	338.170937
859	-214576	51042.0643	338.160106
860	150308	51040.4294	338.149275
861	64040	51038.7945	338.138444
862	103884	51037.1597	338.127612
863	135444	51035.5248	338.116781
864	415704	51033.8899	338.105950
865	192340	51032.2550	338.095119
866	-860856	51030.6202	338.084287
867	-447716	51028.9853	338.073456
868	294364	51027.3504	338.062625
869	-455020	51025.7156	338.051794
870	685136	51024.0807	338.040963
871	-226464	51022.4458	338.030131
872	299528	51020.8109	338.019300
873	-403084	51019.1761	338.008469
874	-324652	51017.5412	337.997638
875	824240	51015.9063	337.986806
876	229128	51014.2715	337.975975
877	109544	51012.6366	337.965144
878	-237524	51011.0017	337.954313
879	37124	51009.3669	337.943482
880	-93428	51007.7320	337.932650
881	-419212	51006.0971	337.921819
882	-280088	51004.4622	337.910988
883	-996480	51002.8274	337.900157
884	-849460	51001.1925	337.889325
885	-880108	50999.5576	337.878494
886	764316	50997.9228	337.867663
887	519524	50996.2879	337.856832
888	-764532	50994.6530	337.846001
889	51560	50993.0182	337.835169
890	24280	50991.3833	337.824338
891	-908656	50989.7484	337.813507
892	-19980	50988.1135	337.802676
893	529676	50986.4787	337.791844
894	-812580	50984.8438	337.781013
895	562504	50983.2089	337.770182
896	-630824	50981.5741	337.759351
897	-480696	50979.9392	337.748520
898	-537084	50978.3043	337.737688
899	-248632	50976.6695	337.726857
900	199436	50975.0346	337.716026
901	491296	50973.3997	337.705195
902	665968	50971.7648	337.694363
903	-308276	50970.1300	337.683532
904	576412	50968.4951	337.672701
905	489232	50966.8602	337.661870
906	484816	50965.2254	337.651039
907	-127360	50963.5905	337.640207
908	329172	50961.9556	337.629376
909	-38776	50960.3207	337.618545
910	269528	50958.6859	337.607714
911	506812	50957.0510	337.596882
912	-156424	50955.4161	337.586051
913	-1916	50953.7813	337.575220
914	14240	50952.1464	337.564389
915	233916	50950.5115	337.553558
916	433076	50948.8767	337.542726
917	-479408	50947.2418	337.531895
918	321564	50945.6069	337.521064
919	462148	50943.9720	337.510233
920	541824	50942.3372	337.499401
921	1033916	50940.7023	337.488570
922	895092	50939.0674	337.477739
923	117600	50937.4326	337.466908
924	84784	50935.7977	337.456077
925	730972	50934.1628	337.445245
926	122556	50932.5280	337.434414
927	823392	50930.8931	337.423583
928	218716	50929.2582	337.412752
929	485132	50927.6233	337.401920
930	1515780	50925.9885	337.391089
931	1291584	50924.3536	337.380258
932	406812	50922.7187	337.369427
933	-403396	50921.0839	337.358596
934	-67728	50919.4490	337.347764
935	299380	50917.8141	337.336933
936	652204	50916.1793	337.326102
937	784324	50914.5444	337.315271
938	-308452	50912.9095	337.304439
939	1992	50911.2746	337.293608
940	234324	50909.6398	337.282777
941	616620	50908.0049	337.271946
942	222220	50906.3700	337.261115
943	630672	50904.7352	337.250283
944	1272428	50903.1003	337.239452
945	684200	50901.4654	337.228621
946	1497912	50899.8305	337.217790
947	1108476	50898.1957	337.206958
948	-25476	50896.5608	337.196127
949	410744	50894.9259	337.185296
950	-727676	50893.2911	337.174465
951	117320	50891.6562	337.163634
952	-143644	50890.0213	337.152802
953	-276676	50888.3865	337.141971
954	-229568	50886.7516	337.131140
955	-50264	50885.1167	337.120309
956	1520324	50883.4818	337.109477
957	787224	50881.8470	337.098646
958	296736	50880.2121	337.087815
959	506136	50878.5772	337.076984
960	964504	50876.9424	337.066153
961	172404	50875.3075	337.055321
962	320324	50873.6726	337.044490
963	990020	50872.0378	337.033659
964	174528	50870.4029	337.022828
965	1352388	50868.7680	337.011996
966	69540	50867.1331	337.001165
967	327156	50865.4983	336.990334
968	627392	50863.8634	336.979503
969	697400	50862.2285	336.968672
970	-1421184	50860.5937	336.957840
971	-157672	50858.9588	336.947009
972	-260788	50857.3239	336.936178
973	-112856	50855.6891	336.925347
974	320224	50854.0542	336.914515
975	626856	50852.4193	336.903684
976	-109440	50850.7844	336.892853
977	-408440	50849.1496	336.882022
978	599260	50847.5147	336.871191
979	1076808	50845.8798	336.860359
980	-392748	50844.2450	336.849528
981	-382980	50842.6101	336.838697
982	-780784	50840.9752	336.827866
983	-989984	50839.3403	336.817034
984	350580	50837.7055	336.806203
985	382412	50836.0706	336.795372
986	251764	50834.4357	336.784541
987	508760	50832.8009	336.773710
988	-641260	50831.1660	336.762878
989	-261772	50829.5311	336.752047
990	-136296	50827.8963	336.741216
991	-153216	50826.2614	336.730385
992	-53092	50824.6265	336.719553
993	-1142860	50822.9916	336.708722
994	-184680	50821.3568	336.697891
995	650476	50819.7219	336.687060
996	-91808	50818.0870	336.676229
997	71620	50816.4522	336.665397
998	160380	50814.8173	336.654566
999	-610220	50813.1824	336.643735
1000	-191496	50811.5476	336.632904
1001	-333552	50809.9127	336.622072
1002	793124	50808.2778	336.611241
1003	726372	50806.6429	336.600410
1004	-7236	50805.0081	336.589579
1005	-468280	50803.3732	336.578748
1006	161140	50801.7383	336.567916
1007	-338328	50800.1035	336.557085
1008	-345572	50798.4686	336.546254
1009	-562832	50796.8337	336.535423
1010	-246872	50795.1988	336.524591
1011	-1065408	50793.5640	336.513760
1012	-1504	50791.9291	336.502929
1013	-333600	50790.2942	336.492098
1014	-830804	50788.6594	336.481267
1015	595328	50787.0245	336.470435
1016	777096	50785.3896	336.459604
1017	-579436	50783.7548	336.448773
1018	257088	50782.1199	336.437942
1019	-123600	50780.4850	336.427110
1020	94088	50778.8501	336.416279
1021	-699292	50777.2153	336.405448
1022	506752	50775.5804	336.394617
1023	-283396	50773.9455	336.383786
1024	-630236	50772.3107	336.372954
1025	96704	50770.6758	336.362123
1026	95568	50769.0409	336.351292
1027	1683388	50767.4061	336.340461
1028	571580	50765.7712	336.329629
1029	589076	50764.1363	336.318798
1030	25964	50762.5014	336.307967
1031	-460476	50760.8666	336.297136
1032	591048	50759.2317	336.286305
1033	218544	50757.5968	336.275473
1034	-590976	50755.9620	336.264642
1035	97904	50754.3271	336.253811
1036	553744	50752.6922	336.242980
1037	-103608	50751.0574	336.232148
1038	556912	50749.4225	336.221317
1039	759652	50747.7876	336.210486
1040	1436996	50746.1527	336.199655
1041	1363544	50744.5179	336.188824
1042	-214652	50742.8830	336.177992
1043	-503292	50741.2481	336.167161
1044	-78596	50739.6133	336.156330
1045	-351676	50737.9784	336.145499
1046	695088	50736.3435	336.134667
1047	-433568	50734.7086	336.123836
1048	694992	50733.0738	336.113005
1049	185072	50731.4389	336.102174
1050	618244	50729.8040	336.091343
1051	373760	50728.1692	336.080511
1052	715412	50726.5343	336.069680
1053	1166084	50724.8994	336.058849
1054	590940	50723.2646	336.048018
1055	-172	50721.6297	336.037187
1056	-1617276	50719.9948	336.026355
1057	-424672	50718.3599	336.015524
1058	214100	50716.7251	336.004693
1059	113680	50715.0902	335.993862
1060	-165756	50713.4553	335.983030
1061	944272	50711.8205	335.972199
1062	-349716	50710.1856	335.961368
1063	-90672	50708.5507	335.950537
1064	-485704	50706.9159	335.939706
1065	-63760	50705.2810	335.928874
1066	-1319848	50703.6461	335.918043
1067	79956	50702.0112	335.907212
1068	-274532	50700.3764	335.896381
1069	-53880	50698.7415	335.885549
1070	464696	50697.1066	335.874718
1071	-25484	50695.4718	335.863887
1072	-790008	50693.8369	335.853056
1073	178224	50692.2020	335.842225
1074	1153936	50690.5672	335.831393
1075	953784	50688.9323	335.820562
1076	-516792	50687.2974	335.809731
1077	418276	50685.6625	335.798900
1078	1966996	50684.0277	335.788068
1079	-172052	50682.3928	335.777237
1080	-47404	50680.7579	335.766406
1081	1001284	50679.1231	335.755575
1082	918264	50677.4882	335.744744
1083	108356	50675.8533	335.733912
1084	657156	50674.2184	335.723081
1085	5100	50672.5836	335.712250
1086	896604	50670.9487	335.701419
1087	1145888	50669.3138	335.690587
1088	117740	50667.6790	335.679756
1089	-69136	50666.0441	335.668925
1090	-450444	50664.4092	335.658094
1091	520704	50662.7744	335.647263
1092	25076	50661.1395	335.636431
1093	-1141920	50659.5046	335.625600
1094	-72648	50657.8697	335.614769
1095	510164	50656.2349	335.603938
1096	-450892	50654.6000	335.593106
1097	-680712	50652.9651	335.582275
1098	188996	50651.3303	335.571444
1099	-1127932	50649.6954	335.560613
1100	488612	50648.0605	335.549782
1101	-309788	50646.4257	335.538950
1102	-125024	50644.7908	335.528119
1103	-11596	50643.1559	335.517288
1104	105884	50641.5210	335.506457
1105	-430532	50639.8862	335.495625
1106	242120	50638.2513	335.484794
1107	139412	50636.6164	335.473963
1108	144108	50634.9816	335.463132
1109	864324	50633.3467	335.452301
1110	-130400	50631.7118	335.441469
1111	-170692	50630.0770	335.430638
1112	-389576	50628.4421	335.419807
1113	-920512	50626.8072	335.408976
1114	1144424	50625.1723	335.398144
1115	1408324	50623.5375	335.387313
1116	1200340	50621.9026	335.376482
1117	623484	50620.2677	335.365651
1118	-993888	50618.6329	335.354820
1119	-118296	50616.9980	335.343988
1120	127884	50615.3631	335.333157
1121	74204	50613.7282	335.322326
1122	-697880	50612.0934	335.311495
1123	-1246128	50610.4585	335.300663
1124	512992	50608.8236	335.289832
1125	231368	50607.1888	335.279001
1126	-359924	50605.5539	335.268170
1127	336148	50603.9190	335.257339
1128	-351724	50602.2842	335.246507
1129	666560	50600.6493	335.235676
1130	-478424	50599.0144	335.224845
1131	1296544	50597.3795	335.214014
1132	392680	50595.7447	335.203182
1133	394160	50594.1098	335.192351
1134	11268	50592.4749	335.181520
1135	154416	50590.8401	335.170689
1136	373920	50589.2052	335.159858
1137	646324	50587.5703	335.149026
1138	-116556	50585.9355	335.138195
1139	-5332	50584.3006	335.127364
1140	-682892	50582.6657	335.116533
1141	-65880	50581.0308	335.105701
1142	-58412	50579.3960	335.094870
1143	-637612	50577.7611	335.084039
1144	-129264	50576.1262	335.073208
1145	-1299580	50574.4914	335.062377
1146	-400820	50572.8565	335.051545
1147	11612	50571.2216	335.040714
1148	612228	50569.5867	335.029883
1149	-1307940	50567.9519	335.019052
1150	-632840	50566.3170	335.008220
1151	3248	50564.6821	334.997389
1152	-647348	50563.0473	334.986558
1153	479804	50561.4124	334.975727
1154	234620	50559.7775	334.964896
1155	21024	50558.1427	334.954064
1156	264484	50556.5078	334.943233
1157	-122748	50554.8729	334.932402
1158	-643512	50553.2380	334.921571
1159	-1006732	50551.6032	334.910739
1160	549724	50549.9683	334.899908
1161	-217472	50548.3334	334.889077
1162	982032	50546.6986	334.878246
1163	-1044	50545.0637	334.867415
1164	-276132	50543.4288	334.856583
1165	-907816	50541.7940	334.845752
1166	-950664	50540.1591	334.834921
1167	200740	50538.5242	334.824090
1168	43780	50536.8893	334.813258
1169	-617356	50535.2545	334.802427
1170	-288088	50533.6196	334.791596
1171	-297256	50531.9847	334.780765
1172	742480	50530.3499	334.769934
1173	887608	50528.7150	334.759102
1174	1097040	50527.0801	334.748271
1175	1576108	50525.4453	334.737440
1176	-453080	50523.8104	334.726609
1177	389740	50522.1755	334.715777
1178	773096	50520.5406	334.704946
1179	618832	50518.9058	334.694115
1180	-530288	50517.2709	334.683284
1181	-474032	50515.6360	334.672453
1182	-892264	50514.0012	334.661621
1183	-106740	50512.3663	334.650790
1184	1066156	50510.7314	334.639959
1185	-259816	50509.0965	334.629128
1186	947576	50507.4617	334.618296
1187	391320	50505.8268	334.607465
1188	540392	50504.1919	334.596634
1189	549556	50502.5571	334.585803
1190	126844	50500.9222	334.574972
1191	459908	50499.2873	334.564140
1192	981268	50497.6525	334.553309
1193	220628	50496.0176	334.542478
1194	96860	50494.3827	334.531647
1195	272908	50492.7478	334.520815
1196	-1288776	50491.1130	334.509984
1197	-1123596	50489.4781	334.499153
1198	25756	50487.8432	334.488322
1199	-981224	50486.2084	334.477491
1200	-305944	50484.5735	334.466659
1201	-77228	50482.9386	334.455828
1202	-97696	50481.3038	334.444997
1203	-323940	50479.6689	334.434166
1204	-602488	50478.0340	334.423334
1205	289068	50476.3991	334.412503
1206	1008408	50474.7643	334.401672
1207	36020	50473.1294	334.390841
1208	-124312	50471.4945	334.380010
1209	-672932	50469.8597	334.369178
1210	249076	50468.2248	334.358347
1211	154080	50466.5899	334.347516
1212	1077872	50464.9551	334.336685
1213	145004	50463.3202	334.325853
1214	-764280	50461.6853	334.315022
1215	385680	50460.0504	334.304191
1216	404340	50458.4156	334.293360
1217	665552	50456.7807	334.282529
1218	525072	50455.1458	334.271697
1219	-19548	50453.5110	334.260866
1220	458984	50451.8761	334.250035
1221	-308852	50450.2412	334.239204
1222	-1069680	50448.6063	334.228372
1223	-506412	50446.9715	334.217541
1224	-915512	50445.3366	334.206710
1225	-126740	50443.7017	334.195879
1226	166184	50442.0669	334.185048
1227	815156	50440.4320	334.174216
1228	59452	50438.7971	334.163385
1229	-1149484	50437.1623	334.152554
1230	692320	50435.5274	334.141723
1231	1025164	50433.8925	334.130891
1232	427440	50432.2576	334.120060
1233	393204	50430.6228	334.109229
1234	358244	50428.9879	334.098398
1235	184316	50427.3530	334.087567
1236	228948	50425.7182	334.076735
1237	560852	50424.0833	334.065904
1238	475788	50422.4484	334.055073
1239	935060	50420.8136	334.044242
1240	517684	50419.1787	334.033411
1241	-513560	50417.5438	334.022579
1242	188500	50415.9089	334.011748
1243	-639024	50414.2741	334.000917
1244	526388	50412.6392	333.990086
1245	-149864	50411.0043	333.979254
1246	-1332312	50409.3695	333.968423
1247	-693748	50407.7346	333.957592
1248	-640488	50406.0997	333.946761
1249	211048	50404.4648	333.935930
1250	904748	50402.8300	333.925098
1251	481384	50401.1951	333.914267
1252	12764	50399.5602	333.903436
1253	598680	50397.9254	333.892605
1254	451860	50396.2905	333.881773
1255	-1116244	50394.6556	333.870942
1256	-1420524	50393.0208	333.860111
1257	528280	50391.3859	333.849280
1258	661864	50389.7510	333.838449
1259	158696	50388.1161	333.827617
1260	-253592	50386.4813	333.816786
1261	-224480	50384.8464	333.805955
1262	-650756	50383.2115	333.795124
1263	-89752	50381.5767	333.784292
1264	-343460	50379.9418	333.773461
1265	-1270008	50378.3069	333.762630
1266	42772	50376.6721	333.751799
1267	615524	50375.0372	333.740968
1268	-607220	50373.4023	333.730136
1269	508156	50371.7674	333.719305
1270	-231776	50370.1326	333.708474
1271	75608	50368.4977	333.697643
1272	-458056	50366.8628	333.686811
1273	-934572	50365.2280	333.675980
1274	-199192	50363.5931	333.665149
1275	-599200	50361.9582	333.654318
1276	-198796	50360.3234	333.643487
1277	-606872	50358.6885	333.632655
1278	-548016	50357.0536	333.621824
1279	-788804	50355.4187	333.610993
1280	-602764	50353.7839	333.600162
1281	-219292	50352.1490	333.589330
1282	67396	50350.5141	333.578499
1283	328144	50348.8793	333.567668
1284	-748828	50347.2444	333.556837
1285	274092	50345.6095	333.546006
1286	105712	50343.9746	333.535174
1287	-204720	50342.3398	333.524343
1288	616816	50340.7049	333.513512
1289	317480	50339.0700	333.502681
1290	968912	50337.4352	333.491849
1291	628336	50335.8003	333.481018
1292	133800	50334.1654	333.470187
1293	97024	50332.5306	333.459356
1294	1060172	50330.8957	333.448525
1295	-71504	50329.2608	333.437693
1296	230304	50327.6259	333.426862
1297	-11968	50325.9911	333.416031
1298	-176280	50324.3562	333.405200
1299	-741408	50322.7213	333.394368
1300	198216	50321.0865	333.383537
1301	584956	50319.4516	333.372706
1302	611832	50317.8167	333.361875
1303	-153164	50316.1819	333.351044
1304	-369976	50314.5470	333.340212
1305	107120	50312.9121	333.329381
1306	-115536	50311.2772	333.318550
1307	-440888	50309.6424	333.307719
1308	-854472	50308.0075	333.296887
1309	-1671228	50306.3726	333.286056
1310	-1080512	50304.7378	333.275225
1311	-1460044	50303.1029	333.264394
1312	-489736	50301.4680	333.253563
1313	276912	50299.8332	333.242731
1314	-696488	50298.1983	333.231900
1315	-333568	50296.5634	333.221069
1316	442100	50294.9285	333.210238
1317	745456	50293.2937	333.199406
1318	302508	50291.6588	333.188575
1319	-418848	50290.0239	333.177744
1320	361360	50288.3891	333.166913
1321	-153860	50286.7542	333.156082
1322	645364	50285.1193	333.145250
1323	30628	50283.4844	333.134419
1324	137916	50281.8496	333.123588
1325	-540304	50280.2147	333.112757
1326	-31704	50278.5798	333.101925
1327	497976	50276.9450	333.091094
1328	1002076	50275.3101	333.080263
1329	-263232	50273.6752	333.069432
1330	-484776	50272.0404	333.058601
1331	1203632	50270.4055	333.047769
1332	1168736	50268.7706	333.036938
1333	5984	50267.1357	333.026107
1334	254220	50265.5009	333.015276
1335	820316	50263.8660	333.004444
1336	936368	50262.2311	332.993613
1337	8728	50260.5963	332.982782
1338	1234480	50258.9614	332.971951
1339	-57808	50257.3265	332.961120
1340	261908	50255.6917	332.950288
1341	842772	50254.0568	332.939457
1342	973628	50252.4219	332.928626
1343	815464	50250.7870	332.917795
1344	568216	50249.1522	332.906963
1345	-238440	50247.5173	332.896132
1346	24772	50245.8824	332.885301
1347	-469400	50244.2476	332.874470
1348	215112	50242.6127	332.863639
1349	203644	50240.9778	332.852807
1350	300576	50239.3430	332.841976
1351	720348	50237.7081	332.831145
1352	387272	50236.0732	332.820314
1353	871060	50234.4383	332.809482
1354	-174624	50232.8035	332.798651
1355	-716464	50231.1686	332.787820
1356	-714384	50229.5337	332.776989
1357	-862412	50227.8989	332.766158
1358	-1472800	50226.2640	332.755326
1359	688492	50224.6291	332.744495
1360	1079544	50222.9942	332.733664
1361	1110328	50221.3594	332.722833
1362	-176436	50219.7245	332.712001
1363	498688	50218.0896	332.701170
1364	302544	50216.4548	332.690339
1365	1382948	50214.8199	332.679508
1366	-571544	50213.1850	332.668677
1367	12300	50211.5502	332.657845
1368	-656	50209.9153	332.647014
1369	-195184	50208.2804	332.636183
1370	67144	50206.6455	332.625352
1371	-1320052	50205.0107	332.614520
1372	-981728	50203.3758	332.603689
1373	-26352	50201.7409	332.592858
1374	325976	50200.1061	332.582027
1375	684976	50198.4712	332.571196
1376	-1044204	50196.8363	332.560364
1377	-1005572	50195.2015	332.549533
1378	-287988	50193.5666	332.538702
1379	-326196	50191.9317	332.527871
1380	267700	50190.2968	332.517039
1381	-648084	50188.6620	332.506208
1382	-355188	50187.0271	332.495377
1383	192756	50185.3922	332.484546
1384	-746268	50183.7574	332.473715
1385	-600256	50182.1225	332.462883
1386	701428	50180.4876	332.452052
1387	1290504	50178.8527	332.441221
1388	-46060	50177.2179	332.430390
1389	-284404	50175.5830	332.419558
1390	8916	50173.9481	332.408727
1391	477268	50172.3133	332.397896
1392	75692	50170.6784	332.387065
1393	-856940	50169.0435	332.376234
1394	-109112	50167.4087	332.365402
1395	-705548	50165.7738	332.354571
1396	73368	50164.1389	332.343740
1397	564068	50162.5040	332.332909
1398	458280	50160.8692	332.322077
1399	270284	50159.2343	332.311246
1400	-372356	50157.5994	332.300415
1401	175860	50155.9646	332.289584
1402	-556052	50154.3297	332.278753
1403	546956	50152.6948	332.267921
1404	-261660	50151.0600	332.257090
1405	1050472	50149.4251	332.246259
1406	746576	50147.7902	332.235428
1407	535676	50146.1553	332.224596
1408	109340	50144.5205	332.213765
1409	7248	50142.8856	332.202934
1410	-11380	50141.2507	332.192103
1411	-150832	50139.6159	332.181272
1412	-50268	50137.9810	332.170440
1413	-256808	50136.3461	332.159609
1414	-32544	50134.7113	332.148778
1415	-906688	50133.0764	332.137947
1416	187656	50131.4415	332.127115
1417	1263440	50129.8066	332.116284
1418	889004	50128.1718	332.105453
1419	-156888	50126.5369	332.094622
1420	136924	50124.9020	332.083791
1421	954568	50123.2672	332.072959
1422	392360	50121.6323	332.062128
1423	1554592	50119.9974	332.051297
1424	-483404	50118.3625	332.040466
1425	-485232	50116.7277	332.029634
1426	-65592	50115.0928	332.018803
1427	94088	50113.4579	332.007972
1428	-428128	50111.8231	331.997141
1429	-154420	50110.1882	331.986310
1430	127580	50108.5533	331.975478
1431	502720	50106.9185	331.964647
1432	606432	50105.2836	331.953816
1433	105912	50103.6487	331.942985
1434	832900	50102.0138	331.932154
1435	1129564	50100.3790	331.921322
1436	-223016	50098.7441	331.910491
1437	42084	50097.1092	331.899660
1438	-617372	50095.4744	331.888829
1439	-622016	50093.8395	331.877997
1440	449432	50092.2046	331.867166
1441	150248	50090.5698	331.856335
1442	630980	50088.9349	331.845504
1443	509336	50087.3000	331.834673
1444	670612	50085.6651	331.823841
1445	114228	50084.0303	331.813010
1446	-5296	50082.3954	331.802179
1447	-320944	50080.7605	331.791348
1448	-375448	50079.1257	331.780516
1449	845732	50077.4908	331.769685
1450	113268	50075.8559	331.758854
1451	-498092	50074.2211	331.748023
1452	515224	50072.5862	331.737192
1453	312168	50070.9513	331.726360
1454	347096	50069.3164	331.715529
1455	-731424	50067.6816	331.704698
1456	-29440	50066.0467	331.693867
1457	359324	50064.4118	331.683035
1458	431344	50062.7770	331.672204
1459	590912	50061.1421	331.661373
1460	420996	50059.5072	331.650542
1461	811020	50057.8723	331.639711
1462	-347836	50056.2375	331.628879
1463	-1069224	50054.6026	331.618048
1464	253136	50052.9677	331.607217
1465	-108584	50051.3329	331.596386
1466	394840	50049.6980	331.585554
1467	-1416348	50048.0631	331.574723
1468	-583756	50046.4283	331.563892
1469	-663796	50044.7934	331.553061
1470	-805744	50043.1585	331.542230
1471	220576	50041.5236	331.531398
1472	914200	50039.8888	331.520567
1473	-119352	50038.2539	331.509736
1474	-186512	50036.6190	331.498905
1475	-176984	50034.9842	331.488073
1476	281180	50033.3493	331.477242
1477	-422408	50031.7144	331.466411
1478	-351304	50030.0796	331.455580
1479	323176	50028.4447	331.444749
1480	273772	50026.8098	331.433917
1481	-429052	50025.1749	331.423086
1482	111188	50023.5401	331.412255
1483	-634776	50021.9052	331.401424
1484	-496948	50020.2703	331.390592
1485	-103404	50018.6355	331.379761
1486	879316	50017.0006	331.368930
1487	1012664	50015.3657	331.358099
1488	436404	50013.7309	331.347268
1489	436568	50012.0960	331.336436
1490	283992	50010.4611	331.325605
1491	200120	50008.8262	331.314774
1492	-544648	50007.1914	331.303943
1493	-216284	50005.5565	331.293111
1494	-390116	50003.9216	331.282280
1495	-852220	50002.2868	331.271449
1496	442284	50000.6519	331.260618
1497	-132388	49999.0170	331.249787
1498	-78264	49997.3821	331.238955
1499	719100	49995.7473	331.228124
1500	972668	49994.1124	331.217293
1501	-142344	49992.4775	331.206462
1502	-244440	49990.8427	331.195630
1503	128640	49989.2078	331.184799
1504	-333324	49987.5729	331.173968
1505	-1366348	49985.9381	331.163137
1506	-767076	49984.3032	331.152306
1507	-1007640	49982.6683	331.141474
1508	296172	49981.0334	331.130643
1509	997704	49979.3986	331.119812
1510	87788	49977.7637	331.108981
1511	-540864	49976.1288	331.098149
1512	-556580	49974.4940	331.087318
1513	-316416	49972.8591	331.076487
1514	900648	49971.2242	331.065656
1515	-231628	49969.5894	331.054825
1516	398900	49967.9545	331.043993
1517	904892	49966.3196	331.033162
1518	807164	49964.6847	331.022331
1519	944632	49963.0499	331.011500
1520	329912	49961.4150	331.000668
1521	1399692	49959.7801	330.989837
1522	840164	49958.1453	330.979006
1523	1038260	49956.5104	330.968175
1524	-88896	49954.8755	330.957344
1525	-609376	49953.2406	330.946512
1526	1007676	49951.6058	330.935681
1527	551720	49949.9709	330.924850
1528	-370268	49948.3360	330.914019
1529	337188	49946.7012	330.903187
1530	-47412	49945.0663	330.892356
1531	-565096	49943.4314	330.881525
1532	-945648	49941.7966	330.870694
1533	63980	49940.1617	330.859863
1534	-407612	49938.5268	330.849031
1535	-1264888	49936.8919	330.838200
1536	-302852	49935.2571	330.827369
1537	-930456	49933.6222	330.816538
1538	-268864	49931.9873	330.805706
1539	270444	49930.3525	330.794875
1540	473760	49928.7176	330.784044
1541	-741252	49927.0827	330.773213
1542	-181332	49925.4479	330.762382
1543	264088	49923.8130	330.751550
1544	710732	49922.1781	330.740719
1545	-327984	49920.5432	330.729888
1546	-576152	49918.9084	330.719057
1547	286720	49917.2735	330.708225
1548	-224664	49915.6386	330.697394
1549	1372480	49914.0038	330.686563
1550	323328	49912.3689	330.675732
1551	-408432	49910.7340	330.664901
1552	-195528	49909.0992	330.654069
1553	-272852	49907.4643	330.643238
1554	-451228	49905.8294	330.632407
1555	-768672	49904.1945	330.621576
1556	-1066352	49902.5597	330.610744
1557	-741316	49900.9248	330.599913
1558	-32588	49899.2899	330.589082
1559	618792	49897.6551	330.578251
1560	1176144	49896.0202	330.567420
1561	148356	49894.3853	330.556588
1562	-199660	49892.7504	330.545757
1563	-730536	49891.1156	330.534926
1564	1311624	49889.4807	330.524095
1565	387088	49887.8458	330.513263
1566	-695028	49886.2110	330.502432
1567	319616	49884.5761	330.491601
1568	415368	49882.9412	330.480770
1569	1143280	49881.3064	330.469939
1570	368724	49879.6715	330.459107
1571	817904	49878.0366	330.448276
1572	-160592	49876.4017	330.437445
1573	273668	49874.7669	330.426614
1574	-973928	49873.1320	330.415782
1575	-913252	49871.4971	330.404951
1576	1043548	49869.8623	330.394120
1577	279112	49868.2274	330.383289
1578	474776	49866.5925	330.372458
1579	1051856	49864.9577	330.361626
1580	915500	49863.3228	330.350795
1581	552492	49861.6879	330.339964
1582	456740	49860.0530	330.329133
1583	-167400	49858.4182	330.318301
1584	565812	49856.7833	330.307470
1585	-407828	49855.1484	330.296639
1586	-1020768	49853.5136	330.285808
1587	614192	49851.8787	330.274977
1588	221512	49850.2438	330.264145
1589	1012664	49848.6090	330.253314
1590	703444	49846.9741	330.242483
1591	-182892	49845.3392	330.231652
1592	-1872396	49843.7043	330.220820
1593	-1133532	49842.0695	330.209989
1594	-785052	49840.4346	330.199158
1595	-187828	49838.7997	330.188327
1596	-1491420	49837.1649	330.177496
1597	-837276	49835.5300	330.166664
1598	646060	49833.8951	330.155833
1599	-79672	49832.2602	330.145002
1600	-317924	49830.6254	330.134171
1601	125660	49828.9905	330.123339
1602	438584	49827.3556	330.112508
1603	1825896	49825.7208	330.101677
1604	495928	49824.0859	330.090846
1605	216628	49822.4510	330.080015
1606	604288	49820.8162	330.069183
1607	-1049872	49819.1813	330.058352
1608	-177324	49817.5464	330.047521
1609	-95748	49815.9115	330.036690
1610	-428196	49814.2767	330.025858
1611	-398320	49812.6418	330.015027
1612	-367012	49811.0069	330.004196
1613	-770988	49809.3721	329.993365
1614	-85388	49807.7372	329.982534
1615	-523056	49806.1023	329.971702
1616	105208	49804.4675	329.960871
1617	903452	49802.8326	329.950040
1618	-25516	49801.1977	329.939209
1619	-309252	49799.5628	329.928378
1620	-246252	49797.9280	329.917546
1621	-2014532	49796.2931	329.906715
1622	-511588	49794.6582	329.895884
1623	555360	49793.0234	329.885053
1624	738252	49791.3885	329.874221
1625	454560	49789.7536	329.863390
1626	1006168	49788.1188	329.852559
1627	167916	49786.4839	329.841728
1628	869272	49784.8490	329.830897
1629	370712	49783.2141	329.820065
1630	285360	49781.5793	329.809234
1631	-392612	49779.9444	329.798403
1632	-682396	49778.3095	329.787572
1633	245696	49776.6747	329.776740
1634	436120	49775.0398	329.765909
1635	252880	49773.4049	329.755078
1636	506676	49771.7700	329.744247
1637	530644	49770.1352	329.733416
1638	192392	49768.5003	329.722584
1639	498860	49766.8654	329.711753
1640	1228404	49765.2306	329.700922
1641	1167924	49763.5957	329.690091
1642	793700	49761.9608	329.679259
1643	900224	49760.3260	329.668428
1644	355512	49758.6911	329.657597
1645	1092848	49757.0562	329.646766
1646	990036	49755.4213	329.635935
1647	555460	49753.7865	329.625103
1648	-231492	49752.1516	329.614272
1649	392400	49750.5167	329.603441
1650	416996	49748.8819	329.592610
1651	576324	49747.2470	329.581778
1652	-274428	49745.6121	329.570947
1653	445784	49743.9773	329.560116
1654	-211780	49742.3424	329.549285
1655	-506448	49740.7075	329.538454
1656	-47436	49739.0726	329.527622
1657	-113144	49737.4378	329.516791
1658	341012	49735.8029	329.505960
1659	859744	49734.1680	329.495129
1660	414076	49732.5332	329.484297
1661	-133760	49730.8983	329.473466
1662	-464384	49729.2634	329.462635
1663	-709684	49727.6285	329.451804
1664	51096	49725.9937	329.440973
1665	-579252	49724.3588	329.430141
1666	-29448	49722.7239	329.419310
1667	1315896	49721.0891	329.408479
1668	1253228	49719.4542	329.397648
1669	-707696	49717.8193	329.386816
1670	-1102392	49716.1845	329.375985
1671	-97512	49714.5496	329.365154
1672	579964	49712.9147	329.354323
1673	987868	49711.2798	329.343492
1674	1456680	49709.6450	329.332660
1675	314804	49708.0101	329.321829
1676	57164	49706.3752	329.310998
1677	62800	49704.7404	329.300167
1678	-62808	49703.1055	329.289335
1679	-972988	49701.4706	329.278504
1680	431176	49699.8358	329.267673
1681	26156	49698.2009	329.256842
1682	-386788	49696.5660	329.246011
1683	998104	49694.9311	329.235179
1684	679008	49693.2963	329.224348
1685	-79648	49691.6614	329.213517
1686	-869224	49690.0265	329.202686
1687	131328	49688.3917	329.191854
1688	318512	49686.7568	329.181023
1689	-757284	49685.1219	329.170192
1690	-638376	49683.4871	329.159361
1691	-296744	49681.8522	329.148530
1692	-924668	49680.2173	329.137698
1693	-647460	49678.5824	329.126867
1694	539860	49676.9476	329.116036
1695	-368412	49675.3127	329.105205
1696	335784	49673.6778	329.094373
1697	258160	49672.0430	329.083542
1698	95544	49670.4081	329.072711
1699	183820	49668.7732	329.061880
1700	-312528	49667.1383	329.051049
1701	-370792	49665.5035	329.040217
1702	680768	49663.8686	329.029386
1703	90672	49662.2337	329.018555
1704	-535292	49660.5989	329.007724
1705	415060	49658.9640	328.996892
1706	-360516	49657.3291	328.986061
1707	-34952	49655.6943	328.975230
1708	793388	49654.0594	328.964399
1709	695516	49652.4245	328.953568
1710	-191612	49650.7896	328.942736
1711	761356	49649.1548	328.931905
1712	-282496	49647.5199	328.921074
1713	-600784	49645.8850	328.910243
1714	30316	49644.2502	328.899411
1715	-708976	49642.6153	328.888580
1716	1015240	49640.9804	328.877749
1717	829116	49639.3456	328.866918
1718	-2624	49637.7107	328.856087
1719	-804148	49636.0758	328.845255
1720	-1634684	49634.4409	328.834424
1721	-742856	49632.8061	328.823593
1722	-589036	49631.1712	328.812762
1723	-277224	49629.5363	328.801930
1724	258968	49627.9015	328.791099
1725	722728	49626.2666	328.780268
1726	741436	49624.6317	328.769437
1727	370292	49622.9969	328.758606
1728	1582992	49621.3620	328.747774
1729	561268	49619.7271	328.736943
1730	508532	49618.0922	328.726112
1731	109116	49616.4574	328.715281
1732	918552	49614.8225	328.704449
1733	270524	49613.1876	328.693618
1734	-431240	49611.5528	328.682787
1735	-517756	49609.9179	328.671956
1736	-681480	49608.2830	328.661125
1737	-664732	49606.6481	328.650293
1738	-451428	49605.0133	328.639462
1739	454352	49603.3784	328.628631
1740	-498064	49601.7435	328.617800
1741	-350556	49600.1087	328.606968
1742	24916	49598.4738	328.596137
1743	-130128	49596.8389	328.585306
1744	-220016	49595.2041	328.574475
1745	-220268	49593.5692	328.563644
1746	13656	49591.9343	328.552812
1747	-327996	49590.2994	328.541981
1748	737792	49588.6646	328.531150
1749	1253184	49587.0297	328.520319
1750	809492	49585.3948	328.509487
1751	1027644	49583.7600	328.498656
1752	617460	49582.1251	328.487825
1753	436164	49580.4902	328.476994
1754	998420	49578.8554	328.466163
1755	630468	49577.2205	328.455331
1756	-33948	49575.5856	328.444500
1757	935072	49573.9507	328.433669
1758	-530480	49572.3159	328.422838
1759	286668	49570.6810	328.412006
1760	845044	49569.0461	328.401175
1761	612964	49567.4113	328.390344
1762	-192344	49565.7764	328.379513
1763	10212	49564.1415	328.368682
1764	245584	49562.5067	328.357850
1765	622140	49560.8718	328.347019
1766	132092	49559.2369	328.336188
1767	870876	49557.6020	328.325357
1768	341712	49555.9672	328.314525
1769	58216	49554.3323	328.303694
1770	-417856	49552.6974	328.292863
1771	384372	49551.0626	328.282032
1772	-495944	49549.4277	328.271201
1773	452180	49547.7928	328.260369
1774	148252	49546.1579	328.249538
1775	505192	49544.5231	328.238707
1776	-44192	49542.8882	328.227876
1777	-1587480	49541.2533	328.217044
1778	-798296	49539.6185	328.206213
1779	-112532	49537.9836	328.195382
1780	-917768	49536.3487	328.184551
1781	-731788	49534.7139	328.173720
1782	-6048	49533.0790	328.162888
1783	-849616	49531.4441	328.152057
1784	-1604236	49529.8092	328.141226
1785	289520	49528.1744	328.130395
1786	75956	49526.5395	328.119563
1787	-723328	49524.9046	328.108732
1788	-89764	49523.2698	328.097901
1789	-1281180	49521.6349	328.087070
1790	-734868	49520.0000	328.076239
1791	682432	49518.3652	328.065407
1792	607788	49516.7303	328.054576
1793	425936	49515.0954	328.043745
1794	-408116	49513.4605	328.032914
1795	873916	49511.8257	328.022082
1796	62276	49510.1908	328.011251
1797	112352	49508.5559	328.000420
1798	418368	49506.9211	327.989589
1799	-308428	49505.2862	327.978758
1800	1316580	49503.6513	327.967926
1801	1056020	49502.0164	327.957095
1802	663500	49500.3816	327.946264
1803	770520	49498.7467	327.935433
1804	-778684	49497.1118	327.924601
1805	-428508	49495.4770	327.913770
1806	461420	49493.8421	327.902939
1807	47268	49492.2072	327.892108
1808	160296	49490.5724	327.881277
1809	-166504	49488.9375	327.870445
1810	336480	49487.3026	327.859614
1811	578460	49485.6677	327.848783
1812	-258532	49484.0329	327.837952
1813	26584	49482.3980	327.827121
1814	-87004	49480.7631	327.816289
1815	49396	49479.1283	327.805458
1816	105228	49477.4934	327.794627
1817	-363404	49475.8585	327.783796
1818	-289208	49474.2237	327.772964
1819	-79064	49472.5888	327.762133
1820	1417800	49470.9539	327.751302
1821	232356	49469.3190	327.740471
1822	-592500	49467.6842	327.729640
1823	-520992	49466.0493	327.718808
1824	736052	49464.4144	327.707977
1825	265116	49462.7796	327.697146
1826	298728	49461.1447	327.686315
1827	220768	49459.5098	327.675483
1828	548680	49457.8750	327.664652
1829	620544	49456.2401	327.653821
1830	95600	49454.6052	327.642990
1831	-173908	49452.9703	327.632159
1832	249412	49451.3355	327.621327
1833	62836	49449.7006	327.610496
1834	349832	49448.0657	327.599665
1835	1008784	49446.4309	327.588834
1836	259836	49444.7960	327.578002
1837	-975428	49443.1611	327.567171
1838	1041488	49441.5262	327.556340
1839	525488	49439.8914	327.545509
1840	880864	49438.2565	327.534678
1841	853028	49436.6216	327.523846
1842	1420336	49434.9868	327.513015
1843	117764	49433.3519	327.502184
1844	-148252	49431.7170	327.491353
1845	-18452	49430.0822	327.480521
1846	-485740	49428.4473	327.469690
1847	-241408	49426.8124	327.458859
1848	-105324	49425.1775	327.448028
1849	-115472	49423.5427	327.437197
1850	397808	49421.9078	327.426365
1851	615856	49420.2729	327.415534
1852	-6548	49418.6381	327.404703
1853	119308	49417.0032	327.393872
1854	966148	49415.3683	327.383040
1855	401496	49413.7335	327.372209
1856	313736	49412.0986	327.361378
1857	828340	49410.4637	327.350547
1858	1007308	49408.8288	327.339716
1859	-119664	49407.1940	327.328884
1860	122812	49405.5591	327.318053
1861	-89228	49403.9242	327.307222
1862	91948	49402.2894	327.296391
1863	355184	49400.6545	327.285559
1864	604052	49399.0196	327.274728
1865	361244	49397.3848	327.263897
1866	1214916	49395.7499	327.253066
1867	553228	49394.1150	327.242235
1868	-1370516	49392.4801	327.231403
1869	-245728	49390.8453	327.220572
1870	-376580	49389.2104	327.209741
1871	1097708	49387.5755	327.198910
1872	552900	49385.9407	327.188078
1873	-106756	49384.3058	327.177247
1874	257344	49382.6709	327.166416
1875	1000728	49381.0360	327.155585
1876	6800	49379.4012	327.144754
1877	884532	49377.7663	327.133922
1878	471236	49376.1314	327.123091
1879	-117272	49374.4966	327.112260
1880	722456	49372.8617	327.101429
1881	139948	49371.2268	327.090597
1882	338456	49369.5920	327.079766
1883	1027964	49367.9571	327.068935
1884	150372	49366.3222	327.058104
1885	400804	49364.6873	327.047273
1886	512788	49363.0525	327.036441
1887	138856	49361.4176	327.025610
1888	912756	49359.7827	327.014779
1889	440472	49358.1479	327.003948
1890	600408	49356.5130	326.993116
1891	156980	49354.8781	326.982285
1892	1181452	49353.2433	326.971454
1893	58728	49351.6084	326.960623
1894	-688192	49349.9735	326.949792
1895	-881200	49348.3386	326.938960
1896	446428	49346.7038	326.928129
1897	279560	49345.0689	326.917298
1898	-344952	49343.4340	326.906467
1899	624048	49341.7992	326.895635
1900	590312	49340.1643	326.884804
1901	1312180	49338.5294	326.873973
1902	111548	49336.8946	326.863142
1903	-161740	49335.2597	326.852311
1904	-692536	49333.6248	326.841479
1905	1002360	49331.9899	326.830648
1906	782484	49330.3551	326.819817
1907	572872	49328.7202	326.808986
1908	730348	49327.0853	326.798154
1909	-51860	49325.4505	326.787323
1910	-269272	49323.8156	326.776492
1911	-1865464	49322.1807	326.765661
1912	-961780	49320.5458	326.754830
1913	35488	49318.9110	326.743998
1914	3260	49317.2761	326.733167
1915	-775964	49315.6412	326.722336
1916	1123388	49314.0064	326.711505
1917	45160	49312.3715	326.700673
1918	624460	49310.7366	326.689842
1919	103216	49309.1018	326.679011
1920	-707436	49307.4669	326.668180
1921	86640	49305.8320	326.657349
1922	135856	49304.1971	326.646517
1923	-71980	49302.5623	326.635686
1924	-264276	49300.9274	326.624855
1925	-927656	49299.2925	326.614024
1926	-692228	49297.6577	326.603192
1927	-1417072	49296.0228	326.592361
1928	-615448	49294.3879	326.581530
1929	-750752	49292.7531	326.570699
1930	-461948	49291.1182	326.559868
1931	-509220	49289.4833	326.549036
1932	615516	49287.8484	326.538205
1933	908684	49286.2136	326.527374
1934	513560	49284.5787	326.516543
1935	-1198528	49282.9438	326.505711
1936	130936	49281.3090	326.494880
1937	167224	49279.6741	326.484049
1938	290356	49278.0392	326.473218
1939	-187120	49276.4043	326.462387
1940	-245324	49274.7695	326.451555
1941	-138112	49273.1346	326.440724
1942	29036	49271.4997	326.429893
1943	-356320	49269.8649	326.419062
1944	-1411068	49268.2300	326.408230
1945	-316424	49266.5951	326.397399
1946	-23124	49264.9603	326.386568
1947	339812	49263.3254	326.375737
1948	263260	49261.6905	326.364906
1949	384112	49260.0556	326.354074
1950	406744	49258.4208	326.343243
1951	145292	49256.7859	326.332412
1952	-581928	49255.1510	326.321581
1953	-1137312	49253.5162	326.310749
1954	155272	49251.8813	326.299918
1955	151548	49250.2464	326.289087
1956	523056	49248.6116	326.278256
1957	-233788	49246.9767	326.267425
1958	-475836	49245.3418	326.256593
1959	79796	49243.7069	326.245762
1960	-584456	49242.0721	326.234931
1961	-64572	49240.4372	326.224100
1962	-959784	49238.8023	326.213268
1963	-598652	49237.1675	326.202437
1964	-780136	49235.5326	326.191606
1965	-557736	49233.8977	326.180775
1966	820396	49232.2629	326.169944
1967	-172680	49230.6280	326.159112
1968	543372	49228.9931	326.148281
1969	4364	49227.3582	326.137450
1970	-642004	49225.7234	326.126619
1971	-437376	49224.0885	326.115787
1972	36020	49222.4536	326.104956
1973	-916708	49220.8188	326.094125
1974	972892	49219.1839	326.083294
1975	-38512	49217.5490	326.072463
1976	174456	49215.9141	326.061631
1977	624952	49214.2793	326.050800
1978	-829936	49212.6444	326.039969
1979	-351604	49211.0095	326.029138
1980	-68596	49209.3747	326.018306
1981	273896	49207.7398	326.007475
1982	877620	49206.1049	325.996644
1983	221396	49204.4701	325.985813
1984	635740	49202.8352	325.974982
1985	853656	49201.2003	325.964150
1986	332228	49199.5654	325.953319
1987	-773888	49197.9306	325.942488
1988	-76344	49196.2957	325.931657
1989	194320	49194.6608	325.920825
1990	-568696	49193.0260	325.909994
1991	-587880	49191.3911	325.899163
1992	-1190816	49189.7562	325.888332
1993	-1161204	49188.1214	325.877501
1994	111544	49186.4865	325.866669
1995	149644	49184.8516	325.855838
1996	33476	49183.2167	325.845007
1997	361764	49181.5819	325.834176
1998	1035212	49179.9470	325.823345
1999	586900	49178.3121	325.812513
2000	140816	49176.6773	325.801682
[truncated: 30,768 more rows]
