# Supplementary material for: NMR data of a Grubbs 2nd generation catalyst p-cresolate derivative
Source: Data Brief. 2020 Dec 8;34:106634. doi: 10.1016/j.dib.2020.106634 (PMC7744701; doi:10.1016/j.dib.2020.106634)
Supplement: Supplementary file 2 [file mmc2.zip › NMR csv txt files/13C_ascii-spec.xlsx]

## Sheet: 13C_ascii-spec
GII-phenoxide catalyst	13C	CDCl3	14/06/20191	725356	52444.8	347.453
2	637712	52443.1	347.442
3	661832	52441.5	347.432
4	980768	52439.9	347.421
5	1209744	52438.2	347.41
6	993256	52436.6	347.399
7	1694988	52435	347.388
8	800340	52433.3	347.377
9	1180972	52431.7	347.367
10	874420	52430.1	347.356
11	824156	52428.4	347.345
12	560744	52426.8	347.334
13	505168	52425.2	347.323
14	559644	52423.5	347.312
15	929056	52421.9	347.302
16	1375244	52420.3	347.291
17	1351756	52418.6	347.28
18	1052152	52417	347.269
19	795172	52415.4	347.258
20	795728	52413.7	347.248
21	491132	52412.1	347.237
22	1289660	52410.5	347.226
23	1134204	52408.8	347.215
24	212960	52407.2	347.204
25	902920	52405.5	347.193
26	653812	52403.9	347.183
27	365984	52402.3	347.172
28	485708	52400.6	347.161
29	718228	52399	347.15
30	1620976	52397.4	347.139
31	624532	52395.7	347.128
32	298840	52394.1	347.118
33	563428	52392.5	347.107
34	650896	52390.8	347.096
35	259976	52389.2	347.085
36	1083100	52387.6	347.074
37	1470892	52385.9	347.063
38	1436720	52384.3	347.053
39	1665272	52382.7	347.042
40	318408	52381	347.031
41	848724	52379.4	347.02
42	391900	52377.8	347.009
43	1329544	52376.1	346.998
44	1605616	52374.5	346.988
45	1512292	52372.8	346.977
46	780596	52371.2	346.966
47	261080	52369.6	346.955
48	1041752	52367.9	346.944
49	857736	52366.3	346.933
50	669268	52364.7	346.923
51	1103400	52363	346.912
52	949792	52361.4	346.901
53	640832	52359.8	346.89
54	999184	52358.1	346.879
55	1294360	52356.5	346.868
56	1267844	52354.9	346.858
57	819492	52353.2	346.847
58	1643140	52351.6	346.836
59	1807116	52350	346.825
60	758552	52348.3	346.814
61	1064504	52346.7	346.803
62	529348	52345.1	346.793
63	1305988	52343.4	346.782
64	1315996	52341.8	346.771
65	504464	52340.2	346.76
66	913792	52338.5	346.749
67	996440	52336.9	346.738
68	1396400	52335.2	346.728
69	1495024	52333.6	346.717
70	1066756	52332	346.706
71	-158804	52330.3	346.695
72	33304	52328.7	346.684
73	331344	52327.1	346.673
74	578820	52325.4	346.663
75	2123108	52323.8	346.652
76	922040	52322.2	346.641
77	669916	52320.5	346.63
78	1417104	52318.9	346.619
79	1419028	52317.3	346.608
80	65656	52315.6	346.598
81	370748	52314	346.587
82	-46532	52312.4	346.576
83	778912	52310.7	346.565
84	506148	52309.1	346.554
85	447348	52307.5	346.543
86	698272	52305.8	346.533
87	1656076	52304.2	346.522
88	1210080	52302.5	346.511
89	989464	52300.9	346.5
90	923116	52299.3	346.489
91	1529196	52297.6	346.478
92	794940	52296	346.468
93	866640	52294.4	346.457
94	199900	52292.7	346.446
95	468136	52291.1	346.435
96	932688	52289.5	346.424
97	86492	52287.8	346.413
98	854712	52286.2	346.403
99	954720	52284.6	346.392
100	120216	52282.9	346.381
101	242440	52281.3	346.37
102	481208	52279.7	346.359
103	285720	52278	346.349
104	647636	52276.4	346.338
105	619424	52274.8	346.327
106	1084664	52273.1	346.316
107	606520	52271.5	346.305
108	939832	52269.9	346.294
109	1030692	52268.2	346.284
110	423408	52266.6	346.273
111	74924	52264.9	346.262
112	323380	52263.3	346.251
113	1566336	52261.7	346.24
114	757060	52260	346.229
115	2055304	52258.4	346.219
116	905948	52256.8	346.208
117	656036	52255.1	346.197
118	-1144	52253.5	346.186
119	389576	52251.9	346.175
120	340740	52250.2	346.164
121	460712	52248.6	346.154
122	1533744	52247	346.143
123	1293020	52245.3	346.132
124	1360160	52243.7	346.121
125	488132	52242.1	346.11
126	-53216	52240.4	346.099
127	512340	52238.8	346.089
128	367672	52237.2	346.078
129	474620	52235.5	346.067
130	741600	52233.9	346.056
131	110596	52232.2	346.045
132	35160	52230.6	346.034
133	1169208	52229	346.024
134	509832	52227.3	346.013
135	606856	52225.7	346.002
136	484300	52224.1	345.991
137	990124	52222.4	345.98
138	1290636	52220.8	345.969
139	28892	52219.2	345.959
140	580948	52217.5	345.948
141	898668	52215.9	345.937
142	576104	52214.3	345.926
143	111016	52212.6	345.915
144	592120	52211	345.904
145	98744	52209.4	345.894
146	-137936	52207.7	345.883
147	154248	52206.1	345.872
148	767944	52204.5	345.861
149	334860	52202.8	345.85
150	804592	52201.2	345.839
151	868652	52199.6	345.829
152	343188	52197.9	345.818
153	155312	52196.3	345.807
154	-412056	52194.6	345.796
155	-437868	52193	345.785
156	504268	52191.4	345.774
157	657096	52189.7	345.764
158	907404	52188.1	345.753
159	-27812	52186.5	345.742
160	931916	52184.8	345.731
161	823416	52183.2	345.72
162	1226436	52181.6	345.709
163	1566060	52179.9	345.699
164	1545960	52178.3	345.688
165	285388	52176.7	345.677
166	676816	52175	345.666
167	-74524	52173.4	345.655
168	-13980	52171.8	345.644
169	1580440	52170.1	345.634
170	65004	52168.5	345.623
171	891600	52166.9	345.612
172	1085256	52165.2	345.601
173	510664	52163.6	345.59
174	368176	52162	345.579
175	-169896	52160.3	345.569
176	-569188	52158.7	345.558
177	-267228	52157	345.547
178	-1077076	52155.4	345.536
179	-306216	52153.8	345.525
180	682476	52152.1	345.515
181	394488	52150.5	345.504
182	371424	52148.9	345.493
183	996032	52147.2	345.482
184	690624	52145.6	345.471
185	315968	52144	345.46
186	1195824	52142.3	345.45
187	362536	52140.7	345.439
188	-232064	52139.1	345.428
189	-84936	52137.4	345.417
190	519088	52135.8	345.406
191	40012	52134.2	345.395
192	-450360	52132.5	345.385
193	438044	52130.9	345.374
194	129216	52129.3	345.363
195	1023616	52127.6	345.352
196	1073476	52126	345.341
197	1514492	52124.3	345.33
198	1668472	52122.7	345.32
199	1434420	52121.1	345.309
200	1076532	52119.4	345.298
201	-431588	52117.8	345.287
202	14948	52116.2	345.276
203	-572824	52114.5	345.265
204	354764	52112.9	345.255
205	-68944	52111.3	345.244
206	328968	52109.6	345.233
207	-138624	52108	345.222
208	589228	52106.4	345.211
209	955996	52104.7	345.2
210	271276	52103.1	345.19
211	374220	52101.5	345.179
212	781116	52099.8	345.168
213	-131340	52098.2	345.157
214	1133392	52096.6	345.146
215	1126528	52094.9	345.135
216	-1003696	52093.3	345.125
217	89528	52091.7	345.114
218	-919516	52090	345.103
219	-532060	52088.4	345.092
220	132064	52086.7	345.081
221	526316	52085.1	345.07
222	119264	52083.5	345.06
223	906304	52081.8	345.049
224	-279640	52080.2	345.038
225	-91432	52078.6	345.027
226	646436	52076.9	345.016
227	160444	52075.3	345.005
228	376632	52073.7	344.995
229	-273196	52072	344.984
230	339732	52070.4	344.973
231	-74460	52068.8	344.962
232	650068	52067.1	344.951
233	403472	52065.5	344.94
234	754008	52063.9	344.93
235	1246592	52062.2	344.919
236	54540	52060.6	344.908
237	535168	52059	344.897
238	1170652	52057.3	344.886
239	919356	52055.7	344.875
240	877192	52054	344.865
241	555900	52052.4	344.854
242	-534292	52050.8	344.843
243	-259588	52049.1	344.832
244	-395680	52047.5	344.821
245	397920	52045.9	344.81
246	486212	52044.2	344.8
247	913676	52042.6	344.789
248	527256	52041	344.778
249	1404004	52039.3	344.767
250	577164	52037.7	344.756
251	788856	52036.1	344.745
252	467276	52034.4	344.735
253	20900	52032.8	344.724
254	-14456	52031.2	344.713
255	270708	52029.5	344.702
256	961880	52027.9	344.691
257	741668	52026.3	344.681
258	152772	52024.6	344.67
259	422736	52023	344.659
260	167512	52021.4	344.648
261	783520	52019.7	344.637
262	1217456	52018.1	344.626
263	476344	52016.4	344.616
264	350132	52014.8	344.605
265	717012	52013.2	344.594
266	32336	52011.5	344.583
267	745352	52009.9	344.572
268	-115272	52008.3	344.561
269	642620	52006.6	344.551
270	-277752	52005	344.54
271	203520	52003.4	344.529
272	219972	52001.7	344.518
273	302140	52000.1	344.507
274	400360	51998.5	344.496
275	-176048	51996.8	344.486
276	-4752	51995.2	344.475
277	-317632	51993.6	344.464
278	-524952	51991.9	344.453
279	312828	51990.3	344.442
280	774896	51988.7	344.431
281	461604	51987	344.421
282	237616	51985.4	344.41
283	925704	51983.7	344.399
284	2143716	51982.1	344.388
285	376720	51980.5	344.377
286	-1114236	51978.8	344.366
287	-87224	51977.2	344.356
288	279152	51975.6	344.345
289	1021816	51973.9	344.334
290	420220	51972.3	344.323
291	39956	51970.7	344.312
292	93988	51969	344.301
293	-426668	51967.4	344.291
294	150264	51965.8	344.28
295	181100	51964.1	344.269
296	-669600	51962.5	344.258
297	-677648	51960.9	344.247
298	774652	51959.2	344.236
299	428180	51957.6	344.226
300	962492	51956	344.215
301	732440	51954.3	344.204
302	432404	51952.7	344.193
303	-831184	51951.1	344.182
304	392576	51949.4	344.171
305	-329772	51947.8	344.161
306	48260	51946.1	344.15
307	247416	51944.5	344.139
308	155204	51942.9	344.128
309	313436	51941.2	344.117
310	-6920	51939.6	344.106
311	271784	51938	344.096
312	894108	51936.3	344.085
313	13872	51934.7	344.074
314	577128	51933.1	344.063
315	796264	51931.4	344.052
316	1105672	51929.8	344.041
317	695640	51928.2	344.031
318	352748	51926.5	344.02
319	744856	51924.9	344.009
320	286516	51923.3	343.998
321	-427324	51921.6	343.987
322	833388	51920	343.976
323	1128508	51918.4	343.966
324	368408	51916.7	343.955
325	-92260	51915.1	343.944
326	874496	51913.5	343.933
327	1220160	51911.8	343.922
328	-194760	51910.2	343.911
329	-340976	51908.5	343.901
330	1417496	51906.9	343.89
331	93548	51905.3	343.879
332	-145660	51903.6	343.868
333	-147596	51902	343.857
334	500828	51900.4	343.846
335	-402260	51898.7	343.836
336	326984	51897.1	343.825
337	1387768	51895.5	343.814
338	835004	51893.8	343.803
339	-912108	51892.2	343.792
340	317592	51890.6	343.782
341	408064	51888.9	343.771
342	429084	51887.3	343.76
343	702536	51885.7	343.749
344	-501460	51884	343.738
345	259140	51882.4	343.727
346	531928	51880.8	343.717
347	-578824	51879.1	343.706
348	119332	51877.5	343.695
349	-485004	51875.8	343.684
350	-20396	51874.2	343.673
351	282220	51872.6	343.662
352	-439852	51870.9	343.652
353	430624	51869.3	343.641
354	-456224	51867.7	343.63
355	-286968	51866	343.619
356	-703164	51864.4	343.608
357	529140	51862.8	343.597
358	-510780	51861.1	343.587
359	-197228	51859.5	343.576
360	-1311532	51857.9	343.565
361	298596	51856.2	343.554
362	-111152	51854.6	343.543
363	-304472	51853	343.532
364	-614776	51851.3	343.522
365	360740	51849.7	343.511
366	155928	51848.1	343.5
367	89988	51846.4	343.489
368	-243036	51844.8	343.478
369	613584	51843.2	343.467
370	958600	51841.5	343.457
371	181956	51839.9	343.446
372	806736	51838.2	343.435
373	738020	51836.6	343.424
374	140688	51835	343.413
375	396436	51833.3	343.402
376	1139564	51831.7	343.392
377	784124	51830.1	343.381
378	399728	51828.4	343.37
379	-279856	51826.8	343.359
380	97136	51825.2	343.348
381	453624	51823.5	343.337
382	-670272	51821.9	343.327
383	-404900	51820.3	343.316
384	879432	51818.6	343.305
385	-198112	51817	343.294
386	-431580	51815.4	343.283
387	640	51813.7	343.272
388	1146068	51812.1	343.262
389	641488	51810.5	343.251
390	319696	51808.8	343.24
391	-286984	51807.2	343.229
392	-478024	51805.5	343.218
393	-471396	51803.9	343.207
394	521980	51802.3	343.197
395	-434816	51800.6	343.186
396	104908	51799	343.175
397	297460	51797.4	343.164
398	-555748	51795.7	343.153
399	-420988	51794.1	343.142
400	529728	51792.5	343.132
401	-226108	51790.8	343.121
402	1091076	51789.2	343.11
403	-374068	51787.6	343.099
404	221800	51785.9	343.088
405	362788	51784.3	343.077
406	235004	51782.7	343.067
407	-1079212	51781	343.056
408	-386968	51779.4	343.045
409	408060	51777.8	343.034
410	161464	51776.1	343.023
411	728048	51774.5	343.012
412	795284	51772.9	343.002
413	117712	51771.2	342.991
414	-10956	51769.6	342.98
415	-360740	51767.9	342.969
416	-358048	51766.3	342.958
417	-1433808	51764.7	342.948
418	1094000	51763	342.937
419	1268708	51761.4	342.926
420	1142740	51759.8	342.915
421	788340	51758.1	342.904
422	-312272	51756.5	342.893
423	374620	51754.9	342.883
424	537084	51753.2	342.872
425	-376600	51751.6	342.861
426	413340	51750	342.85
427	-438544	51748.3	342.839
428	537080	51746.7	342.828
429	256256	51745.1	342.818
430	1086520	51743.4	342.807
431	158980	51741.8	342.796
432	-70656	51740.2	342.785
433	-478328	51738.5	342.774
434	817024	51736.9	342.763
435	45932	51735.2	342.753
436	59896	51733.6	342.742
437	-821508	51732	342.731
438	-504504	51730.3	342.72
439	212200	51728.7	342.709
440	539844	51727.1	342.698
441	-199164	51725.4	342.688
442	-72680	51723.8	342.677
443	-197640	51722.2	342.666
444	406800	51720.5	342.655
445	440304	51718.9	342.644
446	-255424	51717.3	342.633
447	-573416	51715.6	342.623
448	-1563304	51714	342.612
449	1845224	51712.4	342.601
450	418532	51710.7	342.59
451	493560	51709.1	342.579
452	774352	51707.5	342.568
453	-594412	51705.8	342.558
454	-929660	51704.2	342.547
455	52728	51702.6	342.536
456	640360	51700.9	342.525
457	697704	51699.3	342.514
458	121404	51697.6	342.503
459	146060	51696	342.493
460	486732	51694.4	342.482
461	508540	51692.7	342.471
462	486604	51691.1	342.46
463	-9956	51689.5	342.449
464	-127160	51687.8	342.438
465	-1220232	51686.2	342.428
466	-111492	51684.6	342.417
467	-1122344	51682.9	342.406
468	-916916	51681.3	342.395
469	-200008	51679.7	342.384
470	-415104	51678	342.373
471	-629300	51676.4	342.363
472	183440	51674.8	342.352
473	131180	51673.1	342.341
474	66216	51671.5	342.33
475	-430732	51669.9	342.319
476	384572	51668.2	342.308
477	-414892	51666.6	342.298
478	-208732	51664.9	342.287
479	-144064	51663.3	342.276
480	628776	51661.7	342.265
481	-333616	51660	342.254
482	-1141484	51658.4	342.243
483	566664	51656.8	342.233
484	1384824	51655.1	342.222
485	1480996	51653.5	342.211
486	705248	51651.9	342.2
487	756060	51650.2	342.189
488	450436	51648.6	342.178
489	-44000	51647	342.168
490	229920	51645.3	342.157
491	-125000	51643.7	342.146
492	627960	51642.1	342.135
493	-628008	51640.4	342.124
494	152548	51638.8	342.114
495	-906964	51637.2	342.103
496	-646104	51635.5	342.092
497	-443220	51633.9	342.081
498	-332928	51632.3	342.07
499	-166620	51630.6	342.059
500	44972	51629	342.049
501	-64672	51627.3	342.038
502	-1003164	51625.7	342.027
503	202496	51624.1	342.016
504	-503708	51622.4	342.005
505	33328	51620.8	341.994
506	319344	51619.2	341.984
507	-90140	51617.5	341.973
508	-45572	51615.9	341.962
509	685996	51614.3	341.951
510	-177392	51612.6	341.94
511	-464492	51611	341.929
512	31012	51609.4	341.919
513	-278644	51607.7	341.908
514	519420	51606.1	341.897
515	229032	51604.5	341.886
516	-815468	51602.8	341.875
517	-233172	51601.2	341.864
518	-253680	51599.6	341.854
519	225360	51597.9	341.843
520	-529404	51596.3	341.832
521	-1142364	51594.7	341.821
522	-595776	51593	341.81
523	-53416	51591.4	341.799
524	-1097192	51589.7	341.789
525	100680	51588.1	341.778
526	-376620	51586.5	341.767
527	338776	51584.8	341.756
528	-538176	51583.2	341.745
529	-494784	51581.6	341.734
530	224476	51579.9	341.724
531	618244	51578.3	341.713
532	400192	51576.7	341.702
533	-552788	51575	341.691
534	-463392	51573.4	341.68
535	-726712	51571.8	341.669
536	-1591636	51570.1	341.659
537	-737772	51568.5	341.648
538	-600148	51566.9	341.637
539	1793292	51565.2	341.626
540	-100876	51563.6	341.615
541	45252	51562	341.604
542	144672	51560.3	341.594
543	1196	51558.7	341.583
544	-662644	51557	341.572
545	312680	51555.4	341.561
546	-125168	51553.8	341.55
547	135272	51552.1	341.539
548	909408	51550.5	341.529
549	1144672	51548.9	341.518
550	158580	51547.2	341.507
551	-96456	51545.6	341.496
552	1007284	51544	341.485
553	87752	51542.3	341.474
554	-733200	51540.7	341.464
555	37272	51539.1	341.453
556	-453412	51537.4	341.442
557	-1171540	51535.8	341.431
558	-888168	51534.2	341.42
559	-1612368	51532.5	341.409
560	-175168	51530.9	341.399
561	1125164	51529.3	341.388
562	555956	51527.6	341.377
563	580464	51526	341.366
564	121336	51524.4	341.355
565	191252	51522.7	341.344
566	-231640	51521.1	341.334
567	-318624	51519.4	341.323
568	-259372	51517.8	341.312
569	946000	51516.2	341.301
570	390912	51514.5	341.29
571	-808396	51512.9	341.279
572	-1124904	51511.3	341.269
573	532092	51509.6	341.258
574	693456	51508	341.247
575	415432	51506.4	341.236
576	261672	51504.7	341.225
577	-12208	51503.1	341.215
578	1247088	51501.5	341.204
579	1819708	51499.8	341.193
580	713316	51498.2	341.182
581	603240	51496.6	341.171
582	773552	51494.9	341.16
583	498156	51493.3	341.15
584	222456	51491.7	341.139
585	-230160	51490	341.128
586	549272	51488.4	341.117
587	700144	51486.7	341.106
588	1023976	51485.1	341.095
589	-698420	51483.5	341.085
590	-1522180	51481.8	341.074
591	-319184	51480.2	341.063
592	-106436	51478.6	341.052
593	450272	51476.9	341.041
594	178172	51475.3	341.03
595	467500	51473.7	341.02
596	190472	51472	341.009
597	989292	51470.4	340.998
598	113188	51468.8	340.987
599	-303892	51467.1	340.976
600	-135268	51465.5	340.965
601	724960	51463.9	340.955
602	425300	51462.2	340.944
603	73972	51460.6	340.933
604	-98288	51459	340.922
605	-455864	51457.3	340.911
606	-422628	51455.7	340.9
607	-102072	51454.1	340.89
608	227804	51452.4	340.879
609	-99496	51450.8	340.868
610	-374208	51449.1	340.857
611	-298772	51447.5	340.846
612	540100	51445.9	340.835
613	1189148	51444.2	340.825
614	950484	51442.6	340.814
615	-208976	51441	340.803
616	-222508	51439.3	340.792
617	-233328	51437.7	340.781
618	-75544	51436.1	340.77
619	-462620	51434.4	340.76
620	-121232	51432.8	340.749
621	460736	51431.2	340.738
622	140052	51429.5	340.727
623	-49692	51427.9	340.716
624	-529716	51426.3	340.705
625	-712340	51424.6	340.695
626	-554032	51423	340.684
627	-520764	51421.4	340.673
628	443160	51419.7	340.662
629	821640	51418.1	340.651
630	-482296	51416.4	340.64
631	86604	51414.8	340.63
632	1638004	51413.2	340.619
633	511772	51411.5	340.608
634	888488	51409.9	340.597
635	-257736	51408.3	340.586
636	283792	51406.6	340.575
637	584752	51405	340.565
638	391540	51403.4	340.554
639	-6496	51401.7	340.543
640	962284	51400.1	340.532
641	-635084	51398.5	340.521
642	665384	51396.8	340.51
643	272304	51395.2	340.5
644	1115732	51393.6	340.489
645	761204	51391.9	340.478
646	30128	51390.3	340.467
647	553928	51388.7	340.456
648	97096	51387	340.445
649	539844	51385.4	340.435
650	1210268	51383.8	340.424
651	224312	51382.1	340.413
652	1371696	51380.5	340.402
653	683236	51378.8	340.391
654	-399968	51377.2	340.381
655	420876	51375.6	340.37
656	945368	51373.9	340.359
657	-794720	51372.3	340.348
658	266900	51370.7	340.337
659	-448304	51369	340.326
660	124520	51367.4	340.316
661	582712	51365.8	340.305
662	-769196	51364.1	340.294
663	138892	51362.5	340.283
664	164612	51360.9	340.272
665	-1154424	51359.2	340.261
666	-615312	51357.6	340.251
667	1035404	51356	340.24
668	1212912	51354.3	340.229
669	582720	51352.7	340.218
670	730540	51351.1	340.207
671	167760	51349.4	340.196
672	339100	51347.8	340.186
673	447860	51346.2	340.175
674	240732	51344.5	340.164
675	982224	51342.9	340.153
676	887876	51341.2	340.142
677	394604	51339.6	340.131
678	51536	51338	340.121
679	628940	51336.3	340.11
680	-29004	51334.7	340.099
681	1104748	51333.1	340.088
682	-64004	51331.4	340.077
683	-652280	51329.8	340.066
684	-558864	51328.2	340.056
685	-291160	51326.5	340.045
686	404508	51324.9	340.034
687	464268	51323.3	340.023
688	440	51321.6	340.012
689	346512	51320	340.001
690	177692	51318.4	339.991
691	-87632	51316.7	339.98
692	517320	51315.1	339.969
693	1002544	51313.5	339.958
694	1291976	51311.8	339.947
695	-455004	51310.2	339.936
696	503308	51308.5	339.926
697	-972672	51306.9	339.915
698	-328792	51305.3	339.904
699	-8232	51303.6	339.893
700	391776	51302	339.882
701	772792	51300.4	339.871
702	411044	51298.7	339.861
703	1462056	51297.1	339.85
704	540640	51295.5	339.839
705	1260316	51293.8	339.828
706	98156	51292.2	339.817
707	48576	51290.6	339.806
708	266912	51288.9	339.796
709	704492	51287.3	339.785
710	-1183500	51285.7	339.774
711	-556608	51284	339.763
712	-135528	51282.4	339.752
713	-159292	51280.8	339.741
714	626708	51279.1	339.731
715	-224284	51277.5	339.72
716	-134744	51275.9	339.709
717	246972	51274.2	339.698
718	242180	51272.6	339.687
719	-362228	51270.9	339.676
720	-150736	51269.3	339.666
721	-598900	51267.7	339.655
722	-548616	51266	339.644
723	-298804	51264.4	339.633
724	96444	51262.8	339.622
725	-549092	51261.1	339.611
726	57532	51259.5	339.601
727	-422688	51257.9	339.59
728	-171496	51256.2	339.579
729	-764424	51254.6	339.568
730	237804	51253	339.557
731	50544	51251.3	339.547
732	-913588	51249.7	339.536
733	555112	51248.1	339.525
734	1103580	51246.4	339.514
735	-1020832	51244.8	339.503
736	163240	51243.2	339.492
737	-791992	51241.5	339.482
738	-1408496	51239.9	339.471
739	-874524	51238.2	339.46
740	868748	51236.6	339.449
741	297824	51235	339.438
742	-62668	51233.3	339.427
743	570976	51231.7	339.417
744	1117528	51230.1	339.406
745	-232980	51228.4	339.395
746	317316	51226.8	339.384
747	73988	51225.2	339.373
748	771944	51223.5	339.362
749	93780	51221.9	339.352
750	695780	51220.3	339.341
751	806816	51218.6	339.33
752	-27516	51217	339.319
753	263612	51215.4	339.308
754	493288	51213.7	339.297
755	395580	51212.1	339.287
756	-816176	51210.5	339.276
757	-122620	51208.8	339.265
758	-129648	51207.2	339.254
759	1268540	51205.6	339.243
760	-415928	51203.9	339.232
761	-99160	51202.3	339.222
762	80020	51200.6	339.211
763	-1223540	51199	339.2
764	-173880	51197.4	339.189
765	802528	51195.7	339.178
766	57384	51194.1	339.167
767	-398340	51192.5	339.157
768	-800656	51190.8	339.146
769	110020	51189.2	339.135
770	929900	51187.6	339.124
771	-29196	51185.9	339.113
772	516928	51184.3	339.102
773	1254664	51182.7	339.092
774	555908	51181	339.081
775	999860	51179.4	339.07
776	-246668	51177.8	339.059
777	547608	51176.1	339.048
778	41240	51174.5	339.037
779	212300	51172.9	339.027
780	565672	51171.2	339.016
781	-377320	51169.6	339.005
782	-459592	51167.9	338.994
783	-731648	51166.3	338.983
784	-382720	51164.7	338.972
785	-905580	51163	338.962
786	-727844	51161.4	338.951
787	-221776	51159.8	338.94
788	-924976	51158.1	338.929
789	-1155440	51156.5	338.918
790	-271020	51154.9	338.907
791	-344404	51153.2	338.897
792	-437672	51151.6	338.886
793	-414124	51150	338.875
794	-7736	51148.3	338.864
795	-358896	51146.7	338.853
796	-206256	51145.1	338.842
797	-808216	51143.4	338.832
798	412108	51141.8	338.821
799	288944	51140.2	338.81
800	-416736	51138.5	338.799
801	864668	51136.9	338.788
802	957084	51135.3	338.777
803	324972	51133.6	338.767
804	-285900	51132	338.756
805	-866916	51130.3	338.745
806	-542416	51128.7	338.734
807	189692	51127.1	338.723
808	409352	51125.4	338.712
809	6588	51123.8	338.702
810	1266528	51122.2	338.691
811	1256604	51120.5	338.68
812	607240	51118.9	338.669
813	54132	51117.3	338.658
814	-341592	51115.6	338.648
815	-778872	51114	338.637
816	304236	51112.4	338.626
817	-132524	51110.7	338.615
818	417208	51109.1	338.604
819	31864	51107.5	338.593
820	434120	51105.8	338.583
821	706664	51104.2	338.572
822	89984	51102.6	338.561
823	-732500	51100.9	338.55
824	-336504	51099.3	338.539
825	267528	51097.6	338.528
826	437296	51096	338.518
827	-6288	51094.4	338.507
828	520348	51092.7	338.496
829	452656	51091.1	338.485
830	619580	51089.5	338.474
831	-572964	51087.8	338.463
832	922348	51086.2	338.453
833	-186872	51084.6	338.442
834	680144	51082.9	338.431
835	-64496	51081.3	338.42
836	-348576	51079.7	338.409
837	633812	51078	338.398
838	13236	51076.4	338.388
839	1176056	51074.8	338.377
840	-359104	51073.1	338.366
841	468168	51071.5	338.355
842	436612	51069.9	338.344
843	-627208	51068.2	338.333
844	245580	51066.6	338.323
845	-434364	51065	338.312
846	-356824	51063.3	338.301
847	-878572	51061.7	338.29
848	283252	51060	338.279
849	-783460	51058.4	338.268
850	1529224	51056.8	338.258
851	107472	51055.1	338.247
852	-608500	51053.5	338.236
853	109908	51051.9	338.225
854	-888960	51050.2	338.214
855	1139788	51048.6	338.203
856	-98320	51047	338.193
857	-28608	51045.3	338.182
858	-141004	51043.7	338.171
859	-214576	51042.1	338.16
860	150308	51040.4	338.149
861	64040	51038.8	338.138
862	103884	51037.2	338.128
863	135444	51035.5	338.117
864	415704	51033.9	338.106
865	192340	51032.3	338.095
866	-860856	51030.6	338.084
867	-447716	51029	338.073
868	294364	51027.4	338.063
869	-455020	51025.7	338.052
870	685136	51024.1	338.041
871	-226464	51022.4	338.03
872	299528	51020.8	338.019
873	-403084	51019.2	338.008
874	-324652	51017.5	337.998
875	824240	51015.9	337.987
876	229128	51014.3	337.976
877	109544	51012.6	337.965
878	-237524	51011	337.954
879	37124	51009.4	337.943
880	-93428	51007.7	337.933
881	-419212	51006.1	337.922
882	-280088	51004.5	337.911
883	-996480	51002.8	337.9
884	-849460	51001.2	337.889
885	-880108	50999.6	337.878
886	764316	50997.9	337.868
887	519524	50996.3	337.857
888	-764532	50994.7	337.846
889	51560	50993	337.835
890	24280	50991.4	337.824
891	-908656	50989.7	337.814
892	-19980	50988.1	337.803
893	529676	50986.5	337.792
894	-812580	50984.8	337.781
895	562504	50983.2	337.77
896	-630824	50981.6	337.759
897	-480696	50979.9	337.749
898	-537084	50978.3	337.738
899	-248632	50976.7	337.727
900	199436	50975	337.716
901	491296	50973.4	337.705
902	665968	50971.8	337.694
903	-308276	50970.1	337.684
904	576412	50968.5	337.673
905	489232	50966.9	337.662
906	484816	50965.2	337.651
907	-127360	50963.6	337.64
908	329172	50962	337.629
909	-38776	50960.3	337.619
910	269528	50958.7	337.608
911	506812	50957.1	337.597
912	-156424	50955.4	337.586
913	-1916	50953.8	337.575
914	14240	50952.1	337.564
915	233916	50950.5	337.554
916	433076	50948.9	337.543
917	-479408	50947.2	337.532
918	321564	50945.6	337.521
919	462148	50944	337.51
920	541824	50942.3	337.499
921	1033916	50940.7	337.489
922	895092	50939.1	337.478
923	117600	50937.4	337.467
924	84784	50935.8	337.456
925	730972	50934.2	337.445
926	122556	50932.5	337.434
927	823392	50930.9	337.424
928	218716	50929.3	337.413
929	485132	50927.6	337.402
930	1515780	50926	337.391
931	1291584	50924.4	337.38
932	406812	50922.7	337.369
933	-403396	50921.1	337.359
934	-67728	50919.4	337.348
935	299380	50917.8	337.337
936	652204	50916.2	337.326
937	784324	50914.5	337.315
938	-308452	50912.9	337.304
939	1992	50911.3	337.294
940	234324	50909.6	337.283
941	616620	50908	337.272
942	222220	50906.4	337.261
943	630672	50904.7	337.25
944	1272428	50903.1	337.239
945	684200	50901.5	337.229
946	1497912	50899.8	337.218
947	1108476	50898.2	337.207
948	-25476	50896.6	337.196
949	410744	50894.9	337.185
950	-727676	50893.3	337.174
951	117320	50891.7	337.164
952	-143644	50890	337.153
953	-276676	50888.4	337.142
954	-229568	50886.8	337.131
955	-50264	50885.1	337.12
956	1520324	50883.5	337.109
957	787224	50881.8	337.099
958	296736	50880.2	337.088
959	506136	50878.6	337.077
960	964504	50876.9	337.066
961	172404	50875.3	337.055
962	320324	50873.7	337.044
963	990020	50872	337.034
964	174528	50870.4	337.023
965	1352388	50868.8	337.012
966	69540	50867.1	337.001
967	327156	50865.5	336.99
968	627392	50863.9	336.98
969	697400	50862.2	336.969
970	-1421184	50860.6	336.958
971	-157672	50859	336.947
972	-260788	50857.3	336.936
973	-112856	50855.7	336.925
974	320224	50854.1	336.915
975	626856	50852.4	336.904
976	-109440	50850.8	336.893
977	-408440	50849.1	336.882
978	599260	50847.5	336.871
979	1076808	50845.9	336.86
980	-392748	50844.2	336.85
981	-382980	50842.6	336.839
982	-780784	50841	336.828
983	-989984	50839.3	336.817
984	350580	50837.7	336.806
985	382412	50836.1	336.795
986	251764	50834.4	336.785
987	508760	50832.8	336.774
988	-641260	50831.2	336.763
989	-261772	50829.5	336.752
990	-136296	50827.9	336.741
991	-153216	50826.3	336.73
992	-53092	50824.6	336.72
993	-1142860	50823	336.709
994	-184680	50821.4	336.698
995	650476	50819.7	336.687
996	-91808	50818.1	336.676
997	71620	50816.5	336.665
998	160380	50814.8	336.655
999	-610220	50813.2	336.644
1000	-191496	50811.5	336.633
1001	-333552	50809.9	336.622
1002	793124	50808.3	336.611
1003	726372	50806.6	336.6
1004	-7236	50805	336.59
1005	-468280	50803.4	336.579
1006	161140	50801.7	336.568
1007	-338328	50800.1	336.557
1008	-345572	50798.5	336.546
1009	-562832	50796.8	336.535
1010	-246872	50795.2	336.525
1011	-1065408	50793.6	336.514
1012	-1504	50791.9	336.503
1013	-333600	50790.3	336.492
1014	-830804	50788.7	336.481
1015	595328	50787	336.47
1016	777096	50785.4	336.46
1017	-579436	50783.8	336.449
1018	257088	50782.1	336.438
1019	-123600	50780.5	336.427
1020	94088	50778.9	336.416
1021	-699292	50777.2	336.405
1022	506752	50775.6	336.395
1023	-283396	50773.9	336.384
1024	-630236	50772.3	336.373
1025	96704	50770.7	336.362
1026	95568	50769	336.351
1027	1683388	50767.4	336.34
1028	571580	50765.8	336.33
1029	589076	50764.1	336.319
1030	25964	50762.5	336.308
1031	-460476	50760.9	336.297
1032	591048	50759.2	336.286
1033	218544	50757.6	336.275
1034	-590976	50756	336.265
1035	97904	50754.3	336.254
1036	553744	50752.7	336.243
1037	-103608	50751.1	336.232
1038	556912	50749.4	336.221
1039	759652	50747.8	336.21
1040	1436996	50746.2	336.2
1041	1363544	50744.5	336.189
1042	-214652	50742.9	336.178
1043	-503292	50741.2	336.167
1044	-78596	50739.6	336.156
1045	-351676	50738	336.145
1046	695088	50736.3	336.135
1047	-433568	50734.7	336.124
1048	694992	50733.1	336.113
1049	185072	50731.4	336.102
1050	618244	50729.8	336.091
1051	373760	50728.2	336.081
1052	715412	50726.5	336.07
1053	1166084	50724.9	336.059
1054	590940	50723.3	336.048
1055	-172	50721.6	336.037
1056	-1617276	50720	336.026
1057	-424672	50718.4	336.016
1058	214100	50716.7	336.005
1059	113680	50715.1	335.994
1060	-165756	50713.5	335.983
1061	944272	50711.8	335.972
1062	-349716	50710.2	335.961
1063	-90672	50708.6	335.951
1064	-485704	50706.9	335.94
1065	-63760	50705.3	335.929
1066	-1319848	50703.6	335.918
1067	79956	50702	335.907
1068	-274532	50700.4	335.896
1069	-53880	50698.7	335.886
1070	464696	50697.1	335.875
1071	-25484	50695.5	335.864
1072	-790008	50693.8	335.853
1073	178224	50692.2	335.842
1074	1153936	50690.6	335.831
1075	953784	50688.9	335.821
1076	-516792	50687.3	335.81
1077	418276	50685.7	335.799
1078	1966996	50684	335.788
1079	-172052	50682.4	335.777
1080	-47404	50680.8	335.766
1081	1001284	50679.1	335.756
1082	918264	50677.5	335.745
1083	108356	50675.9	335.734
1084	657156	50674.2	335.723
1085	5100	50672.6	335.712
1086	896604	50670.9	335.701
1087	1145888	50669.3	335.691
1088	117740	50667.7	335.68
1089	-69136	50666	335.669
1090	-450444	50664.4	335.658
1091	520704	50662.8	335.647
1092	25076	50661.1	335.636
1093	-1141920	50659.5	335.626
1094	-72648	50657.9	335.615
1095	510164	50656.2	335.604
1096	-450892	50654.6	335.593
1097	-680712	50653	335.582
1098	188996	50651.3	335.571
1099	-1127932	50649.7	335.561
1100	488612	50648.1	335.55
1101	-309788	50646.4	335.539
1102	-125024	50644.8	335.528
1103	-11596	50643.2	335.517
1104	105884	50641.5	335.506
1105	-430532	50639.9	335.496
1106	242120	50638.3	335.485
1107	139412	50636.6	335.474
1108	144108	50635	335.463
1109	864324	50633.3	335.452
1110	-130400	50631.7	335.441
1111	-170692	50630.1	335.431
1112	-389576	50628.4	335.42
1113	-920512	50626.8	335.409
1114	1144424	50625.2	335.398
1115	1408324	50623.5	335.387
1116	1200340	50621.9	335.376
1117	623484	50620.3	335.366
1118	-993888	50618.6	335.355
1119	-118296	50617	335.344
1120	127884	50615.4	335.333
1121	74204	50613.7	335.322
1122	-697880	50612.1	335.311
1123	-1246128	50610.5	335.301
1124	512992	50608.8	335.29
1125	231368	50607.2	335.279
1126	-359924	50605.6	335.268
1127	336148	50603.9	335.257
1128	-351724	50602.3	335.247
1129	666560	50600.6	335.236
1130	-478424	50599	335.225
1131	1296544	50597.4	335.214
1132	392680	50595.7	335.203
1133	394160	50594.1	335.192
1134	11268	50592.5	335.182
1135	154416	50590.8	335.171
1136	373920	50589.2	335.16
1137	646324	50587.6	335.149
1138	-116556	50585.9	335.138
1139	-5332	50584.3	335.127
1140	-682892	50582.7	335.117
1141	-65880	50581	335.106
1142	-58412	50579.4	335.095
1143	-637612	50577.8	335.084
1144	-129264	50576.1	335.073
1145	-1299580	50574.5	335.062
1146	-400820	50572.9	335.052
1147	11612	50571.2	335.041
1148	612228	50569.6	335.03
1149	-1307940	50568	335.019
1150	-632840	50566.3	335.008
1151	3248	50564.7	334.997
1152	-647348	50563	334.987
1153	479804	50561.4	334.976
1154	234620	50559.8	334.965
1155	21024	50558.1	334.954
1156	264484	50556.5	334.943
1157	-122748	50554.9	334.932
1158	-643512	50553.2	334.922
1159	-1006732	50551.6	334.911
1160	549724	50550	334.9
1161	-217472	50548.3	334.889
1162	982032	50546.7	334.878
1163	-1044	50545.1	334.867
1164	-276132	50543.4	334.857
1165	-907816	50541.8	334.846
1166	-950664	50540.2	334.835
1167	200740	50538.5	334.824
1168	43780	50536.9	334.813
1169	-617356	50535.3	334.802
1170	-288088	50533.6	334.792
1171	-297256	50532	334.781
1172	742480	50530.3	334.77
1173	887608	50528.7	334.759
1174	1097040	50527.1	334.748
1175	1576108	50525.4	334.737
1176	-453080	50523.8	334.727
1177	389740	50522.2	334.716
1178	773096	50520.5	334.705
1179	618832	50518.9	334.694
1180	-530288	50517.3	334.683
1181	-474032	50515.6	334.672
1182	-892264	50514	334.662
1183	-106740	50512.4	334.651
1184	1066156	50510.7	334.64
1185	-259816	50509.1	334.629
1186	947576	50507.5	334.618
1187	391320	50505.8	334.607
1188	540392	50504.2	334.597
1189	549556	50502.6	334.586
1190	126844	50500.9	334.575
1191	459908	50499.3	334.564
1192	981268	50497.7	334.553
1193	220628	50496	334.542
1194	96860	50494.4	334.532
1195	272908	50492.7	334.521
1196	-1288776	50491.1	334.51
1197	-1123596	50489.5	334.499
1198	25756	50487.8	334.488
1199	-981224	50486.2	334.477
1200	-305944	50484.6	334.467
1201	-77228	50482.9	334.456
1202	-97696	50481.3	334.445
1203	-323940	50479.7	334.434
1204	-602488	50478	334.423
1205	289068	50476.4	334.413
1206	1008408	50474.8	334.402
1207	36020	50473.1	334.391
1208	-124312	50471.5	334.38
1209	-672932	50469.9	334.369
1210	249076	50468.2	334.358
1211	154080	50466.6	334.348
1212	1077872	50465	334.337
1213	145004	50463.3	334.326
1214	-764280	50461.7	334.315
1215	385680	50460.1	334.304
1216	404340	50458.4	334.293
1217	665552	50456.8	334.283
1218	525072	50455.1	334.272
1219	-19548	50453.5	334.261
1220	458984	50451.9	334.25
1221	-308852	50450.2	334.239
1222	-1069680	50448.6	334.228
1223	-506412	50447	334.218
1224	-915512	50445.3	334.207
1225	-126740	50443.7	334.196
1226	166184	50442.1	334.185
1227	815156	50440.4	334.174
1228	59452	50438.8	334.163
1229	-1149484	50437.2	334.153
1230	692320	50435.5	334.142
1231	1025164	50433.9	334.131
1232	427440	50432.3	334.12
1233	393204	50430.6	334.109
1234	358244	50429	334.098
1235	184316	50427.4	334.088
1236	228948	50425.7	334.077
1237	560852	50424.1	334.066
1238	475788	50422.4	334.055
1239	935060	50420.8	334.044
1240	517684	50419.2	334.033
1241	-513560	50417.5	334.023
1242	188500	50415.9	334.012
1243	-639024	50414.3	334.001
1244	526388	50412.6	333.99
1245	-149864	50411	333.979
1246	-1332312	50409.4	333.968
1247	-693748	50407.7	333.958
1248	-640488	50406.1	333.947
1249	211048	50404.5	333.936
1250	904748	50402.8	333.925
1251	481384	50401.2	333.914
1252	12764	50399.6	333.903
1253	598680	50397.9	333.893
1254	451860	50396.3	333.882
1255	-1116244	50394.7	333.871
1256	-1420524	50393	333.86
1257	528280	50391.4	333.849
1258	661864	50389.8	333.838
1259	158696	50388.1	333.828
1260	-253592	50386.5	333.817
1261	-224480	50384.8	333.806
1262	-650756	50383.2	333.795
1263	-89752	50381.6	333.784
1264	-343460	50379.9	333.773
1265	-1270008	50378.3	333.763
1266	42772	50376.7	333.752
1267	615524	50375	333.741
1268	-607220	50373.4	333.73
1269	508156	50371.8	333.719
1270	-231776	50370.1	333.708
1271	75608	50368.5	333.698
1272	-458056	50366.9	333.687
1273	-934572	50365.2	333.676
1274	-199192	50363.6	333.665
1275	-599200	50362	333.654
1276	-198796	50360.3	333.643
1277	-606872	50358.7	333.633
1278	-548016	50357.1	333.622
1279	-788804	50355.4	333.611
1280	-602764	50353.8	333.6
1281	-219292	50352.1	333.589
1282	67396	50350.5	333.578
1283	328144	50348.9	333.568
1284	-748828	50347.2	333.557
1285	274092	50345.6	333.546
1286	105712	50344	333.535
1287	-204720	50342.3	333.524
1288	616816	50340.7	333.514
1289	317480	50339.1	333.503
1290	968912	50337.4	333.492
1291	628336	50335.8	333.481
1292	133800	50334.2	333.47
1293	97024	50332.5	333.459
1294	1060172	50330.9	333.449
1295	-71504	50329.3	333.438
1296	230304	50327.6	333.427
1297	-11968	50326	333.416
1298	-176280	50324.4	333.405
1299	-741408	50322.7	333.394
1300	198216	50321.1	333.384
1301	584956	50319.5	333.373
1302	611832	50317.8	333.362
1303	-153164	50316.2	333.351
1304	-369976	50314.5	333.34
1305	107120	50312.9	333.329
1306	-115536	50311.3	333.319
1307	-440888	50309.6	333.308
1308	-854472	50308	333.297
1309	-1671228	50306.4	333.286
1310	-1080512	50304.7	333.275
1311	-1460044	50303.1	333.264
1312	-489736	50301.5	333.254
1313	276912	50299.8	333.243
1314	-696488	50298.2	333.232
1315	-333568	50296.6	333.221
1316	442100	50294.9	333.21
1317	745456	50293.3	333.199
1318	302508	50291.7	333.189
1319	-418848	50290	333.178
1320	361360	50288.4	333.167
1321	-153860	50286.8	333.156
1322	645364	50285.1	333.145
1323	30628	50283.5	333.134
1324	137916	50281.8	333.124
1325	-540304	50280.2	333.113
1326	-31704	50278.6	333.102
1327	497976	50276.9	333.091
1328	1002076	50275.3	333.08
1329	-263232	50273.7	333.069
1330	-484776	50272	333.059
1331	1203632	50270.4	333.048
1332	1168736	50268.8	333.037
1333	5984	50267.1	333.026
1334	254220	50265.5	333.015
1335	820316	50263.9	333.004
1336	936368	50262.2	332.994
1337	8728	50260.6	332.983
1338	1234480	50259	332.972
1339	-57808	50257.3	332.961
1340	261908	50255.7	332.95
1341	842772	50254.1	332.939
1342	973628	50252.4	332.929
1343	815464	50250.8	332.918
1344	568216	50249.2	332.907
1345	-238440	50247.5	332.896
1346	24772	50245.9	332.885
1347	-469400	50244.2	332.874
1348	215112	50242.6	332.864
1349	203644	50241	332.853
1350	300576	50239.3	332.842
1351	720348	50237.7	332.831
1352	387272	50236.1	332.82
1353	871060	50234.4	332.809
1354	-174624	50232.8	332.799
1355	-716464	50231.2	332.788
1356	-714384	50229.5	332.777
1357	-862412	50227.9	332.766
1358	-1472800	50226.3	332.755
1359	688492	50224.6	332.744
1360	1079544	50223	332.734
1361	1110328	50221.4	332.723
1362	-176436	50219.7	332.712
1363	498688	50218.1	332.701
1364	302544	50216.5	332.69
1365	1382948	50214.8	332.68
1366	-571544	50213.2	332.669
1367	12300	50211.6	332.658
1368	-656	50209.9	332.647
1369	-195184	50208.3	332.636
1370	67144	50206.6	332.625
1371	-1320052	50205	332.615
1372	-981728	50203.4	332.604
1373	-26352	50201.7	332.593
1374	325976	50200.1	332.582
1375	684976	50198.5	332.571
1376	-1044204	50196.8	332.56
1377	-1005572	50195.2	332.55
1378	-287988	50193.6	332.539
1379	-326196	50191.9	332.528
1380	267700	50190.3	332.517
1381	-648084	50188.7	332.506
1382	-355188	50187	332.495
1383	192756	50185.4	332.485
1384	-746268	50183.8	332.474
1385	-600256	50182.1	332.463
1386	701428	50180.5	332.452
1387	1290504	50178.9	332.441
1388	-46060	50177.2	332.43
1389	-284404	50175.6	332.42
1390	8916	50173.9	332.409
1391	477268	50172.3	332.398
1392	75692	50170.7	332.387
1393	-856940	50169	332.376
1394	-109112	50167.4	332.365
1395	-705548	50165.8	332.355
1396	73368	50164.1	332.344
1397	564068	50162.5	332.333
1398	458280	50160.9	332.322
1399	270284	50159.2	332.311
1400	-372356	50157.6	332.3
1401	175860	50156	332.29
1402	-556052	50154.3	332.279
1403	546956	50152.7	332.268
1404	-261660	50151.1	332.257
1405	1050472	50149.4	332.246
1406	746576	50147.8	332.235
1407	535676	50146.2	332.225
1408	109340	50144.5	332.214
1409	7248	50142.9	332.203
1410	-11380	50141.3	332.192
1411	-150832	50139.6	332.181
1412	-50268	50138	332.17
1413	-256808	50136.3	332.16
1414	-32544	50134.7	332.149
1415	-906688	50133.1	332.138
1416	187656	50131.4	332.127
1417	1263440	50129.8	332.116
1418	889004	50128.2	332.105
1419	-156888	50126.5	332.095
1420	136924	50124.9	332.084
1421	954568	50123.3	332.073
1422	392360	50121.6	332.062
1423	1554592	50120	332.051
1424	-483404	50118.4	332.04
1425	-485232	50116.7	332.03
1426	-65592	50115.1	332.019
1427	94088	50113.5	332.008
1428	-428128	50111.8	331.997
1429	-154420	50110.2	331.986
1430	127580	50108.6	331.975
1431	502720	50106.9	331.965
1432	606432	50105.3	331.954
1433	105912	50103.6	331.943
1434	832900	50102	331.932
1435	1129564	50100.4	331.921
1436	-223016	50098.7	331.91
1437	42084	50097.1	331.9
1438	-617372	50095.5	331.889
1439	-622016	50093.8	331.878
1440	449432	50092.2	331.867
1441	150248	50090.6	331.856
1442	630980	50088.9	331.846
1443	509336	50087.3	331.835
1444	670612	50085.7	331.824
1445	114228	50084	331.813
1446	-5296	50082.4	331.802
1447	-320944	50080.8	331.791
1448	-375448	50079.1	331.781
1449	845732	50077.5	331.77
1450	113268	50075.9	331.759
1451	-498092	50074.2	331.748
1452	515224	50072.6	331.737
1453	312168	50071	331.726
1454	347096	50069.3	331.716
1455	-731424	50067.7	331.705
1456	-29440	50066	331.694
1457	359324	50064.4	331.683
1458	431344	50062.8	331.672
1459	590912	50061.1	331.661
1460	420996	50059.5	331.651
1461	811020	50057.9	331.64
1462	-347836	50056.2	331.629
1463	-1069224	50054.6	331.618
1464	253136	50053	331.607
1465	-108584	50051.3	331.596
1466	394840	50049.7	331.586
1467	-1416348	50048.1	331.575
1468	-583756	50046.4	331.564
1469	-663796	50044.8	331.553
1470	-805744	50043.2	331.542
1471	220576	50041.5	331.531
1472	914200	50039.9	331.521
1473	-119352	50038.3	331.51
1474	-186512	50036.6	331.499
1475	-176984	50035	331.488
1476	281180	50033.3	331.477
1477	-422408	50031.7	331.466
1478	-351304	50030.1	331.456
1479	323176	50028.4	331.445
1480	273772	50026.8	331.434
1481	-429052	50025.2	331.423
1482	111188	50023.5	331.412
1483	-634776	50021.9	331.401
1484	-496948	50020.3	331.391
1485	-103404	50018.6	331.38
1486	879316	50017	331.369
1487	1012664	50015.4	331.358
1488	436404	50013.7	331.347
1489	436568	50012.1	331.336
1490	283992	50010.5	331.326
1491	200120	50008.8	331.315
1492	-544648	50007.2	331.304
1493	-216284	50005.6	331.293
1494	-390116	50003.9	331.282
1495	-852220	50002.3	331.271
1496	442284	50000.7	331.261
1497	-132388	49999	331.25
1498	-78264	49997.4	331.239
1499	719100	49995.7	331.228
1500	972668	49994.1	331.217
1501	-142344	49992.5	331.206
1502	-244440	49990.8	331.196
1503	128640	49989.2	331.185
1504	-333324	49987.6	331.174
1505	-1366348	49985.9	331.163
1506	-767076	49984.3	331.152
1507	-1007640	49982.7	331.141
1508	296172	49981	331.131
1509	997704	49979.4	331.12
1510	87788	49977.8	331.109
1511	-540864	49976.1	331.098
1512	-556580	49974.5	331.087
1513	-316416	49972.9	331.076
1514	900648	49971.2	331.066
1515	-231628	49969.6	331.055
1516	398900	49968	331.044
1517	904892	49966.3	331.033
1518	807164	49964.7	331.022
1519	944632	49963	331.012
1520	329912	49961.4	331.001
1521	1399692	49959.8	330.99
1522	840164	49958.1	330.979
1523	1038260	49956.5	330.968
1524	-88896	49954.9	330.957
1525	-609376	49953.2	330.947
1526	1007676	49951.6	330.936
1527	551720	49950	330.925
1528	-370268	49948.3	330.914
1529	337188	49946.7	330.903
1530	-47412	49945.1	330.892
1531	-565096	49943.4	330.882
1532	-945648	49941.8	330.871
1533	63980	49940.2	330.86
1534	-407612	49938.5	330.849
1535	-1264888	49936.9	330.838
1536	-302852	49935.3	330.827
1537	-930456	49933.6	330.817
1538	-268864	49932	330.806
1539	270444	49930.4	330.795
1540	473760	49928.7	330.784
1541	-741252	49927.1	330.773
1542	-181332	49925.4	330.762
1543	264088	49923.8	330.752
1544	710732	49922.2	330.741
1545	-327984	49920.5	330.73
1546	-576152	49918.9	330.719
1547	286720	49917.3	330.708
1548	-224664	49915.6	330.697
1549	1372480	49914	330.687
1550	323328	49912.4	330.676
1551	-408432	49910.7	330.665
1552	-195528	49909.1	330.654
1553	-272852	49907.5	330.643
1554	-451228	49905.8	330.632
1555	-768672	49904.2	330.622
1556	-1066352	49902.6	330.611
1557	-741316	49900.9	330.6
1558	-32588	49899.3	330.589
1559	618792	49897.7	330.578
1560	1176144	49896	330.567
1561	148356	49894.4	330.557
1562	-199660	49892.8	330.546
1563	-730536	49891.1	330.535
1564	1311624	49889.5	330.524
1565	387088	49887.8	330.513
1566	-695028	49886.2	330.502
1567	319616	49884.6	330.492
1568	415368	49882.9	330.481
1569	1143280	49881.3	330.47
1570	368724	49879.7	330.459
1571	817904	49878	330.448
1572	-160592	49876.4	330.437
1573	273668	49874.8	330.427
1574	-973928	49873.1	330.416
1575	-913252	49871.5	330.405
1576	1043548	49869.9	330.394
1577	279112	49868.2	330.383
1578	474776	49866.6	330.372
1579	1051856	49865	330.362
1580	915500	49863.3	330.351
1581	552492	49861.7	330.34
1582	456740	49860.1	330.329
1583	-167400	49858.4	330.318
1584	565812	49856.8	330.307
1585	-407828	49855.1	330.297
1586	-1020768	49853.5	330.286
1587	614192	49851.9	330.275
1588	221512	49850.2	330.264
1589	1012664	49848.6	330.253
1590	703444	49847	330.242
1591	-182892	49845.3	330.232
1592	-1872396	49843.7	330.221
1593	-1133532	49842.1	330.21
1594	-785052	49840.4	330.199
1595	-187828	49838.8	330.188
1596	-1491420	49837.2	330.177
1597	-837276	49835.5	330.167
1598	646060	49833.9	330.156
1599	-79672	49832.3	330.145
1600	-317924	49830.6	330.134
1601	125660	49829	330.123
1602	438584	49827.4	330.113
1603	1825896	49825.7	330.102
1604	495928	49824.1	330.091
1605	216628	49822.5	330.08
1606	604288	49820.8	330.069
1607	-1049872	49819.2	330.058
1608	-177324	49817.5	330.048
1609	-95748	49815.9	330.037
1610	-428196	49814.3	330.026
1611	-398320	49812.6	330.015
1612	-367012	49811	330.004
1613	-770988	49809.4	329.993
1614	-85388	49807.7	329.983
1615	-523056	49806.1	329.972
1616	105208	49804.5	329.961
1617	903452	49802.8	329.95
1618	-25516	49801.2	329.939
1619	-309252	49799.6	329.928
1620	-246252	49797.9	329.918
1621	-2014532	49796.3	329.907
1622	-511588	49794.7	329.896
1623	555360	49793	329.885
1624	738252	49791.4	329.874
1625	454560	49789.8	329.863
1626	1006168	49788.1	329.853
1627	167916	49786.5	329.842
1628	869272	49784.8	329.831
1629	370712	49783.2	329.82
1630	285360	49781.6	329.809
1631	-392612	49779.9	329.798
1632	-682396	49778.3	329.788
1633	245696	49776.7	329.777
1634	436120	49775	329.766
1635	252880	49773.4	329.755
1636	506676	49771.8	329.744
1637	530644	49770.1	329.733
1638	192392	49768.5	329.723
1639	498860	49766.9	329.712
1640	1228404	49765.2	329.701
1641	1167924	49763.6	329.69
1642	793700	49762	329.679
1643	900224	49760.3	329.668
1644	355512	49758.7	329.658
1645	1092848	49757.1	329.647
1646	990036	49755.4	329.636
1647	555460	49753.8	329.625
1648	-231492	49752.2	329.614
1649	392400	49750.5	329.603
1650	416996	49748.9	329.593
1651	576324	49747.2	329.582
1652	-274428	49745.6	329.571
1653	445784	49744	329.56
1654	-211780	49742.3	329.549
1655	-506448	49740.7	329.538
1656	-47436	49739.1	329.528
1657	-113144	49737.4	329.517
1658	341012	49735.8	329.506
1659	859744	49734.2	329.495
1660	414076	49732.5	329.484
1661	-133760	49730.9	329.473
1662	-464384	49729.3	329.463
1663	-709684	49727.6	329.452
1664	51096	49726	329.441
1665	-579252	49724.4	329.43
1666	-29448	49722.7	329.419
1667	1315896	49721.1	329.408
1668	1253228	49719.5	329.398
1669	-707696	49717.8	329.387
1670	-1102392	49716.2	329.376
1671	-97512	49714.5	329.365
1672	579964	49712.9	329.354
1673	987868	49711.3	329.343
1674	1456680	49709.6	329.333
1675	314804	49708	329.322
1676	57164	49706.4	329.311
1677	62800	49704.7	329.3
1678	-62808	49703.1	329.289
1679	-972988	49701.5	329.279
1680	431176	49699.8	329.268
1681	26156	49698.2	329.257
1682	-386788	49696.6	329.246
1683	998104	49694.9	329.235
1684	679008	49693.3	329.224
1685	-79648	49691.7	329.214
1686	-869224	49690	329.203
1687	131328	49688.4	329.192
1688	318512	49686.8	329.181
1689	-757284	49685.1	329.17
1690	-638376	49683.5	329.159
1691	-296744	49681.9	329.149
1692	-924668	49680.2	329.138
1693	-647460	49678.6	329.127
1694	539860	49676.9	329.116
1695	-368412	49675.3	329.105
1696	335784	49673.7	329.094
1697	258160	49672	329.084
1698	95544	49670.4	329.073
1699	183820	49668.8	329.062
1700	-312528	49667.1	329.051
1701	-370792	49665.5	329.04
1702	680768	49663.9	329.029
1703	90672	49662.2	329.019
1704	-535292	49660.6	329.008
1705	415060	49659	328.997
1706	-360516	49657.3	328.986
1707	-34952	49655.7	328.975
1708	793388	49654.1	328.964
1709	695516	49652.4	328.954
1710	-191612	49650.8	328.943
1711	761356	49649.2	328.932
1712	-282496	49647.5	328.921
1713	-600784	49645.9	328.91
1714	30316	49644.3	328.899
1715	-708976	49642.6	328.889
1716	1015240	49641	328.878
1717	829116	49639.3	328.867
1718	-2624	49637.7	328.856
1719	-804148	49636.1	328.845
1720	-1634684	49634.4	328.834
1721	-742856	49632.8	328.824
1722	-589036	49631.2	328.813
1723	-277224	49629.5	328.802
1724	258968	49627.9	328.791
1725	722728	49626.3	328.78
1726	741436	49624.6	328.769
1727	370292	49623	328.759
1728	1582992	49621.4	328.748
1729	561268	49619.7	328.737
1730	508532	49618.1	328.726
1731	109116	49616.5	328.715
1732	918552	49614.8	328.704
1733	270524	49613.2	328.694
1734	-431240	49611.6	328.683
1735	-517756	49609.9	328.672
1736	-681480	49608.3	328.661
1737	-664732	49606.6	328.65
1738	-451428	49605	328.639
1739	454352	49603.4	328.629
1740	-498064	49601.7	328.618
1741	-350556	49600.1	328.607
1742	24916	49598.5	328.596
1743	-130128	49596.8	328.585
1744	-220016	49595.2	328.574
1745	-220268	49593.6	328.564
1746	13656	49591.9	328.553
1747	-327996	49590.3	328.542
1748	737792	49588.7	328.531
1749	1253184	49587	328.52
1750	809492	49585.4	328.509
1751	1027644	49583.8	328.499
1752	617460	49582.1	328.488
1753	436164	49580.5	328.477
1754	998420	49578.9	328.466
1755	630468	49577.2	328.455
1756	-33948	49575.6	328.445
1757	935072	49574	328.434
1758	-530480	49572.3	328.423
1759	286668	49570.7	328.412
1760	845044	49569	328.401
1761	612964	49567.4	328.39
1762	-192344	49565.8	328.38
1763	10212	49564.1	328.369
1764	245584	49562.5	328.358
1765	622140	49560.9	328.347
1766	132092	49559.2	328.336
1767	870876	49557.6	328.325
1768	341712	49556	328.315
1769	58216	49554.3	328.304
1770	-417856	49552.7	328.293
1771	384372	49551.1	328.282
1772	-495944	49549.4	328.271
1773	452180	49547.8	328.26
1774	148252	49546.2	328.25
1775	505192	49544.5	328.239
1776	-44192	49542.9	328.228
1777	-1587480	49541.3	328.217
1778	-798296	49539.6	328.206
1779	-112532	49538	328.195
1780	-917768	49536.3	328.185
1781	-731788	49534.7	328.174
1782	-6048	49533.1	328.163
1783	-849616	49531.4	328.152
1784	-1604236	49529.8	328.141
1785	289520	49528.2	328.13
1786	75956	49526.5	328.12
1787	-723328	49524.9	328.109
1788	-89764	49523.3	328.098
1789	-1281180	49521.6	328.087
1790	-734868	49520	328.076
1791	682432	49518.4	328.065
1792	607788	49516.7	328.055
1793	425936	49515.1	328.044
1794	-408116	49513.5	328.033
1795	873916	49511.8	328.022
1796	62276	49510.2	328.011
1797	112352	49508.6	328
1798	418368	49506.9	327.99
1799	-308428	49505.3	327.979
1800	1316580	49503.7	327.968
1801	1056020	49502	327.957
1802	663500	49500.4	327.946
1803	770520	49498.7	327.935
1804	-778684	49497.1	327.925
1805	-428508	49495.5	327.914
1806	461420	49493.8	327.903
1807	47268	49492.2	327.892
1808	160296	49490.6	327.881
1809	-166504	49488.9	327.87
1810	336480	49487.3	327.86
1811	578460	49485.7	327.849
1812	-258532	49484	327.838
1813	26584	49482.4	327.827
1814	-87004	49480.8	327.816
1815	49396	49479.1	327.805
1816	105228	49477.5	327.795
1817	-363404	49475.9	327.784
1818	-289208	49474.2	327.773
1819	-79064	49472.6	327.762
1820	1417800	49471	327.751
1821	232356	49469.3	327.74
1822	-592500	49467.7	327.73
1823	-520992	49466	327.719
1824	736052	49464.4	327.708
1825	265116	49462.8	327.697
1826	298728	49461.1	327.686
1827	220768	49459.5	327.675
1828	548680	49457.9	327.665
1829	620544	49456.2	327.654
1830	95600	49454.6	327.643
1831	-173908	49453	327.632
1832	249412	49451.3	327.621
1833	62836	49449.7	327.61
1834	349832	49448.1	327.6
1835	1008784	49446.4	327.589
1836	259836	49444.8	327.578
1837	-975428	49443.2	327.567
1838	1041488	49441.5	327.556
1839	525488	49439.9	327.546
1840	880864	49438.3	327.535
1841	853028	49436.6	327.524
1842	1420336	49435	327.513
1843	117764	49433.4	327.502
1844	-148252	49431.7	327.491
1845	-18452	49430.1	327.481
1846	-485740	49428.4	327.47
1847	-241408	49426.8	327.459
1848	-105324	49425.2	327.448
1849	-115472	49423.5	327.437
1850	397808	49421.9	327.426
1851	615856	49420.3	327.416
1852	-6548	49418.6	327.405
1853	119308	49417	327.394
1854	966148	49415.4	327.383
1855	401496	49413.7	327.372
1856	313736	49412.1	327.361
1857	828340	49410.5	327.351
1858	1007308	49408.8	327.34
1859	-119664	49407.2	327.329
1860	122812	49405.6	327.318
1861	-89228	49403.9	327.307
1862	91948	49402.3	327.296
1863	355184	49400.7	327.286
1864	604052	49399	327.275
1865	361244	49397.4	327.264
1866	1214916	49395.7	327.253
1867	553228	49394.1	327.242
1868	-1370516	49392.5	327.231
1869	-245728	49390.8	327.221
1870	-376580	49389.2	327.21
1871	1097708	49387.6	327.199
1872	552900	49385.9	327.188
1873	-106756	49384.3	327.177
1874	257344	49382.7	327.166
1875	1000728	49381	327.156
1876	6800	49379.4	327.145
1877	884532	49377.8	327.134
1878	471236	49376.1	327.123
1879	-117272	49374.5	327.112
1880	722456	49372.9	327.101
1881	139948	49371.2	327.091
1882	338456	49369.6	327.08
1883	1027964	49368	327.069
1884	150372	49366.3	327.058
1885	400804	49364.7	327.047
1886	512788	49363.1	327.036
1887	138856	49361.4	327.026
1888	912756	49359.8	327.015
1889	440472	49358.1	327.004
1890	600408	49356.5	326.993
1891	156980	49354.9	326.982
1892	1181452	49353.2	326.971
1893	58728	49351.6	326.961
1894	-688192	49350	326.95
1895	-881200	49348.3	326.939
1896	446428	49346.7	326.928
1897	279560	49345.1	326.917
1898	-344952	49343.4	326.906
1899	624048	49341.8	326.896
1900	590312	49340.2	326.885
1901	1312180	49338.5	326.874
1902	111548	49336.9	326.863
1903	-161740	49335.3	326.852
1904	-692536	49333.6	326.841
1905	1002360	49332	326.831
1906	782484	49330.4	326.82
1907	572872	49328.7	326.809
1908	730348	49327.1	326.798
1909	-51860	49325.5	326.787
1910	-269272	49323.8	326.776
1911	-1865464	49322.2	326.766
1912	-961780	49320.5	326.755
1913	35488	49318.9	326.744
1914	3260	49317.3	326.733
1915	-775964	49315.6	326.722
1916	1123388	49314	326.712
1917	45160	49312.4	326.701
1918	624460	49310.7	326.69
1919	103216	49309.1	326.679
1920	-707436	49307.5	326.668
1921	86640	49305.8	326.657
1922	135856	49304.2	326.647
1923	-71980	49302.6	326.636
1924	-264276	49300.9	326.625
1925	-927656	49299.3	326.614
1926	-692228	49297.7	326.603
1927	-1417072	49296	326.592
1928	-615448	49294.4	326.582
1929	-750752	49292.8	326.571
1930	-461948	49291.1	326.56
1931	-509220	49289.5	326.549
1932	615516	49287.8	326.538
1933	908684	49286.2	326.527
1934	513560	49284.6	326.517
1935	-1198528	49282.9	326.506
1936	130936	49281.3	326.495
1937	167224	49279.7	326.484
1938	290356	49278	326.473
1939	-187120	49276.4	326.462
1940	-245324	49274.8	326.452
1941	-138112	49273.1	326.441
1942	29036	49271.5	326.43
1943	-356320	49269.9	326.419
1944	-1411068	49268.2	326.408
1945	-316424	49266.6	326.397
1946	-23124	49265	326.387
1947	339812	49263.3	326.376
1948	263260	49261.7	326.365
1949	384112	49260.1	326.354
1950	406744	49258.4	326.343
1951	145292	49256.8	326.332
1952	-581928	49255.2	326.322
1953	-1137312	49253.5	326.311
1954	155272	49251.9	326.3
1955	151548	49250.2	326.289
1956	523056	49248.6	326.278
1957	-233788	49247	326.267
1958	-475836	49245.3	326.257
1959	79796	49243.7	326.246
1960	-584456	49242.1	326.235
1961	-64572	49240.4	326.224
1962	-959784	49238.8	326.213
1963	-598652	49237.2	326.202
1964	-780136	49235.5	326.192
1965	-557736	49233.9	326.181
1966	820396	49232.3	326.17
1967	-172680	49230.6	326.159
1968	543372	49229	326.148
1969	4364	49227.4	326.137
1970	-642004	49225.7	326.127
1971	-437376	49224.1	326.116
1972	36020	49222.5	326.105
1973	-916708	49220.8	326.094
1974	972892	49219.2	326.083
1975	-38512	49217.5	326.072
1976	174456	49215.9	326.062
1977	624952	49214.3	326.051
1978	-829936	49212.6	326.04
1979	-351604	49211	326.029
1980	-68596	49209.4	326.018
1981	273896	49207.7	326.007
1982	877620	49206.1	325.997
1983	221396	49204.5	325.986
1984	635740	49202.8	325.975
1985	853656	49201.2	325.964
1986	332228	49199.6	325.953
1987	-773888	49197.9	325.942
1988	-76344	49196.3	325.932
1989	194320	49194.7	325.921
1990	-568696	49193	325.91
1991	-587880	49191.4	325.899
1992	-1190816	49189.8	325.888
1993	-1161204	49188.1	325.878
1994	111544	49186.5	325.867
1995	149644	49184.9	325.856
1996	33476	49183.2	325.845
1997	361764	49181.6	325.834
1998	1035212	49179.9	325.823
1999	586900	49178.3	325.813
2000	140816	49176.7	325.802
[truncated: 30,768 more rows]
