# Supplementary material for: NMR data of a Grubbs 2nd generation catalyst p-cresolate derivative
Source: Data Brief. 2020 Dec 8;34:106634. doi: 10.1016/j.dib.2020.106634 (PMC7744701; doi:10.1016/j.dib.2020.106634)
Supplement: Supplementary file 2 [file mmc2.zip › NMR csv txt files/1H_ascii-spec.txt]

GII-phenoxide catalyst	1H	CDCl3	14/06/20191	39542	13803.7575	22.995531
2	39976	13803.5191	22.995134
3	41082	13803.2807	22.994736
4	41667	13803.0423	22.994339
5	41645	13802.8039	22.993942
6	41930	13802.5654	22.993545
7	41424	13802.3270	22.993148
8	40810	13802.0886	22.992751
9	40030	13801.8502	22.992353
10	40319	13801.6118	22.991956
11	40586	13801.3733	22.991559
12	40851	13801.1349	22.991162
13	40612	13800.8965	22.990765
14	39950	13800.6581	22.990368
15	40993	13800.4197	22.989970
16	41065	13800.1812	22.989573
17	39653	13799.9428	22.989176
18	39100	13799.7044	22.988779
19	40033	13799.4660	22.988382
20	41004	13799.2276	22.987984
21	38678	13798.9892	22.987587
22	38228	13798.7507	22.987190
23	39243	13798.5123	22.986793
24	40924	13798.2739	22.986396
25	40240	13798.0355	22.985999
26	40576	13797.7971	22.985601
27	39181	13797.5586	22.985204
28	38524	13797.3202	22.984807
29	38813	13797.0818	22.984410
30	37700	13796.8434	22.984013
31	37490	13796.6050	22.983615
32	38940	13796.3665	22.983218
33	39682	13796.1281	22.982821
34	40351	13795.8897	22.982424
35	40415	13795.6513	22.982027
36	40003	13795.4129	22.981630
37	39639	13795.1745	22.981232
38	37857	13794.9360	22.980835
39	39140	13794.6976	22.980438
40	40313	13794.4592	22.980041
41	39558	13794.2208	22.979644
42	37767	13793.9824	22.979247
43	36919	13793.7439	22.978849
44	38054	13793.5055	22.978452
45	38604	13793.2671	22.978055
46	38293	13793.0287	22.977658
47	38252	13792.7903	22.977261
48	38206	13792.5519	22.976863
49	37647	13792.3134	22.976466
50	36441	13792.0750	22.976069
51	35638	13791.8366	22.975672
52	36553	13791.5982	22.975275
53	37153	13791.3598	22.974878
54	37915	13791.1213	22.974480
55	37352	13790.8829	22.974083
56	36441	13790.6445	22.973686
57	35142	13790.4061	22.973289
58	35153	13790.1677	22.972892
59	35456	13789.9292	22.972494
60	35120	13789.6908	22.972097
61	35717	13789.4524	22.971700
62	36430	13789.2140	22.971303
63	35557	13788.9756	22.970906
64	35658	13788.7372	22.970509
65	34569	13788.4987	22.970111
66	34293	13788.2603	22.969714
67	34118	13788.0219	22.969317
68	33964	13787.7835	22.968920
69	33730	13787.5451	22.968523
70	33862	13787.3066	22.968126
71	33752	13787.0682	22.967728
72	35557	13786.8298	22.967331
73	35648	13786.5914	22.966934
74	35188	13786.3530	22.966537
75	35476	13786.1146	22.966140
76	35110	13785.8761	22.965742
77	35158	13785.6377	22.965345
78	35233	13785.3993	22.964948
79	34230	13785.1609	22.964551
80	34267	13784.9225	22.964154
81	34368	13784.6840	22.963757
82	32937	13784.4456	22.963359
83	33451	13784.2072	22.962962
84	32779	13783.9688	22.962565
85	33030	13783.7304	22.962168
86	32339	13783.4919	22.961771
87	32735	13783.2535	22.961373
88	33215	13783.0151	22.960976
89	34175	13782.7767	22.960579
90	33442	13782.5383	22.960182
91	32876	13782.2999	22.959785
92	32564	13782.0614	22.959388
93	32397	13781.8230	22.958990
94	32926	13781.5846	22.958593
95	32352	13781.3462	22.958196
96	33347	13781.1078	22.957799
97	32298	13780.8693	22.957402
98	32580	13780.6309	22.957004
99	32340	13780.3925	22.956607
100	31443	13780.1541	22.956210
101	31026	13779.9157	22.955813
102	31426	13779.6772	22.955416
103	31347	13779.4388	22.955019
104	31720	13779.2004	22.954621
105	32350	13778.9620	22.954224
106	32068	13778.7236	22.953827
107	32697	13778.4852	22.953430
108	31309	13778.2467	22.953033
109	30592	13778.0083	22.952636
110	30240	13777.7699	22.952238
111	29942	13777.5315	22.951841
112	30336	13777.2931	22.951444
113	30047	13777.0546	22.951047
114	30038	13776.8162	22.950650
115	30580	13776.5778	22.950252
116	29922	13776.3394	22.949855
117	29129	13776.1010	22.949458
118	29432	13775.8626	22.949061
119	29721	13775.6241	22.948664
120	30755	13775.3857	22.948267
121	30103	13775.1473	22.947869
122	29252	13774.9089	22.947472
123	28843	13774.6705	22.947075
124	27248	13774.4320	22.946678
125	28430	13774.1936	22.946281
126	29712	13773.9552	22.945883
127	30636	13773.7168	22.945486
128	29586	13773.4784	22.945089
129	29084	13773.2399	22.944692
130	28662	13773.0015	22.944295
131	28605	13772.7631	22.943898
132	28653	13772.5247	22.943500
133	28429	13772.2863	22.943103
134	28485	13772.0479	22.942706
135	28833	13771.8094	22.942309
136	28238	13771.5710	22.941912
137	28304	13771.3326	22.941515
138	28744	13771.0942	22.941117
139	29427	13770.8558	22.940720
140	28716	13770.6173	22.940323
141	28692	13770.3789	22.939926
142	29222	13770.1405	22.939529
143	29371	13769.9021	22.939131
144	28473	13769.6637	22.938734
145	28636	13769.4253	22.938337
146	28148	13769.1868	22.937940
147	28415	13768.9484	22.937543
148	29183	13768.7100	22.937146
149	29145	13768.4716	22.936748
150	28736	13768.2332	22.936351
151	29026	13767.9947	22.935954
152	30146	13767.7563	22.935557
153	28148	13767.5179	22.935160
154	27265	13767.2795	22.934762
155	28350	13767.0411	22.934365
156	28362	13766.8026	22.933968
157	28514	13766.5642	22.933571
158	29228	13766.3258	22.933174
159	28215	13766.0874	22.932777
160	28158	13765.8490	22.932379
161	26995	13765.6106	22.931982
162	27282	13765.3721	22.931585
163	27677	13765.1337	22.931188
164	27566	13764.8953	22.930791
165	27247	13764.6569	22.930394
166	27492	13764.4185	22.929996
167	27493	13764.1800	22.929599
168	27536	13763.9416	22.929202
169	27794	13763.7032	22.928805
170	26905	13763.4648	22.928408
171	26426	13763.2264	22.928010
172	27029	13762.9879	22.927613
173	25689	13762.7495	22.927216
174	25732	13762.5111	22.926819
175	26231	13762.2727	22.926422
176	26632	13762.0343	22.926025
177	25907	13761.7959	22.925627
178	25056	13761.5574	22.925230
179	24731	13761.3190	22.924833
180	24982	13761.0806	22.924436
181	24810	13760.8422	22.924039
182	24355	13760.6038	22.923641
183	24696	13760.3653	22.923244
184	24573	13760.1269	22.922847
185	24604	13759.8885	22.922450
186	25097	13759.6501	22.922053
187	24462	13759.4117	22.921656
188	23558	13759.1733	22.921258
189	24552	13758.9348	22.920861
190	24669	13758.6964	22.920464
191	22904	13758.4580	22.920067
192	23073	13758.2196	22.919670
193	23939	13757.9812	22.919273
194	24438	13757.7427	22.918875
195	24298	13757.5043	22.918478
196	23575	13757.2659	22.918081
197	23031	13757.0275	22.917684
198	22846	13756.7891	22.917287
199	22686	13756.5506	22.916889
200	22259	13756.3122	22.916492
201	22762	13756.0738	22.916095
202	22503	13755.8354	22.915698
203	21752	13755.5970	22.915301
204	21548	13755.3586	22.914904
205	21623	13755.1201	22.914506
206	22637	13754.8817	22.914109
207	22628	13754.6433	22.913712
208	21434	13754.4049	22.913315
209	21326	13754.1665	22.912918
210	21724	13753.9280	22.912520
211	22535	13753.6896	22.912123
212	23504	13753.4512	22.911726
213	23559	13753.2128	22.911329
214	22008	13752.9744	22.910932
215	21761	13752.7359	22.910535
216	22784	13752.4975	22.910137
217	23021	13752.2591	22.909740
218	23356	13752.0207	22.909343
219	22873	13751.7823	22.908946
220	22459	13751.5439	22.908549
221	22676	13751.3054	22.908151
222	22045	13751.0670	22.907754
223	21458	13750.8286	22.907357
224	20735	13750.5902	22.906960
225	20764	13750.3518	22.906563
226	21425	13750.1133	22.906166
227	19541	13749.8749	22.905768
228	20086	13749.6365	22.905371
229	20388	13749.3981	22.904974
230	21189	13749.1597	22.904577
231	22200	13748.9213	22.904180
232	21912	13748.6828	22.903783
233	20605	13748.4444	22.903385
234	19819	13748.2060	22.902988
235	20345	13747.9676	22.902591
236	20380	13747.7292	22.902194
237	20528	13747.4907	22.901797
238	20399	13747.2523	22.901399
239	19480	13747.0139	22.901002
240	19109	13746.7755	22.900605
241	19911	13746.5371	22.900208
242	20107	13746.2986	22.899811
243	19578	13746.0602	22.899414
244	19484	13745.8218	22.899016
245	18433	13745.5834	22.898619
246	18798	13745.3450	22.898222
247	18951	13745.1066	22.897825
248	19039	13744.8681	22.897428
249	18761	13744.6297	22.897030
250	18439	13744.3913	22.896633
251	19285	13744.1529	22.896236
252	18487	13743.9145	22.895839
253	17986	13743.6760	22.895442
254	18334	13743.4376	22.895045
255	18059	13743.1992	22.894647
256	18212	13742.9608	22.894250
257	18304	13742.7224	22.893853
258	18611	13742.4840	22.893456
259	18287	13742.2455	22.893059
260	18023	13742.0071	22.892662
261	18763	13741.7687	22.892264
262	19329	13741.5303	22.891867
263	19134	13741.2919	22.891470
264	20708	13741.0534	22.891073
265	19192	13740.8150	22.890676
266	17327	13740.5766	22.890278
267	17914	13740.3382	22.889881
268	17774	13740.0998	22.889484
269	17057	13739.8613	22.889087
270	17190	13739.6229	22.888690
271	17279	13739.3845	22.888293
272	17378	13739.1461	22.887895
273	17931	13738.9077	22.887498
274	16481	13738.6693	22.887101
275	15217	13738.4308	22.886704
276	15767	13738.1924	22.886307
277	16349	13737.9540	22.885909
278	16473	13737.7156	22.885512
279	16153	13737.4772	22.885115
280	16197	13737.2387	22.884718
281	15856	13737.0003	22.884321
282	16157	13736.7619	22.883924
283	15458	13736.5235	22.883526
284	15761	13736.2851	22.883129
285	16210	13736.0466	22.882732
286	16281	13735.8082	22.882335
287	15382	13735.5698	22.881938
288	14367	13735.3314	22.881541
289	16069	13735.0930	22.881143
290	16082	13734.8546	22.880746
291	15580	13734.6161	22.880349
292	15478	13734.3777	22.879952
293	15637	13734.1393	22.879555
294	16362	13733.9009	22.879157
295	14936	13733.6625	22.878760
296	14307	13733.4240	22.878363
297	14571	13733.1856	22.877966
298	14715	13732.9472	22.877569
299	14329	13732.7088	22.877172
300	13834	13732.4704	22.876774
301	15883	13732.2320	22.876377
302	15243	13731.9935	22.875980
303	13860	13731.7551	22.875583
304	13633	13731.5167	22.875186
305	13822	13731.2783	22.874788
306	13191	13731.0399	22.874391
307	13345	13730.8014	22.873994
308	14223	13730.5630	22.873597
309	13469	13730.3246	22.873200
310	12820	13730.0862	22.872803
311	12088	13729.8478	22.872405
312	13015	13729.6093	22.872008
313	13358	13729.3709	22.871611
314	13536	13729.1325	22.871214
315	12654	13728.8941	22.870817
316	12951	13728.6557	22.870419
317	11696	13728.4173	22.870022
318	12709	13728.1788	22.869625
319	14327	13727.9404	22.869228
320	13172	13727.7020	22.868831
321	12771	13727.4636	22.868434
322	14487	13727.2252	22.868036
323	13679	13726.9867	22.867639
324	13124	13726.7483	22.867242
325	12920	13726.5099	22.866845
326	12576	13726.2715	22.866448
327	12390	13726.0331	22.866051
328	11995	13725.7947	22.865653
329	12448	13725.5562	22.865256
330	13375	13725.3178	22.864859
331	13761	13725.0794	22.864462
332	12449	13724.8410	22.864065
333	10637	13724.6026	22.863667
334	13119	13724.3641	22.863270
335	13363	13724.1257	22.862873
336	11998	13723.8873	22.862476
337	13081	13723.6489	22.862079
338	14431	13723.4105	22.861682
339	13194	13723.1720	22.861284
340	12418	13722.9336	22.860887
341	11390	13722.6952	22.860490
342	11405	13722.4568	22.860093
343	12700	13722.2184	22.859696
344	12062	13721.9800	22.859298
345	11088	13721.7415	22.858901
346	11551	13721.5031	22.858504
347	11236	13721.2647	22.858107
348	10112	13721.0263	22.857710
349	10611	13720.7879	22.857313
350	10787	13720.5494	22.856915
351	11261	13720.3110	22.856518
352	11294	13720.0726	22.856121
353	10887	13719.8342	22.855724
354	10535	13719.5958	22.855327
355	10362	13719.3573	22.854930
356	9958	13719.1189	22.854532
357	10560	13718.8805	22.854135
358	10529	13718.6421	22.853738
359	10989	13718.4037	22.853341
360	10347	13718.1653	22.852944
361	9686	13717.9268	22.852546
362	10051	13717.6884	22.852149
363	9097	13717.4500	22.851752
364	9231	13717.2116	22.851355
365	10174	13716.9732	22.850958
366	9294	13716.7347	22.850561
367	8801	13716.4963	22.850163
368	9617	13716.2579	22.849766
369	10287	13716.0195	22.849369
370	10850	13715.7811	22.848972
371	11357	13715.5427	22.848575
372	10994	13715.3042	22.848177
373	10300	13715.0658	22.847780
374	9652	13714.8274	22.847383
375	8715	13714.5890	22.846986
376	9080	13714.3506	22.846589
377	9327	13714.1121	22.846192
378	9169	13713.8737	22.845794
379	9402	13713.6353	22.845397
380	9412	13713.3969	22.845000
381	8524	13713.1585	22.844603
382	7088	13712.9200	22.844206
383	7131	13712.6816	22.843809
384	7688	13712.4432	22.843411
385	8130	13712.2048	22.843014
386	8698	13711.9664	22.842617
387	8347	13711.7280	22.842220
388	7951	13711.4895	22.841823
389	6959	13711.2511	22.841425
390	6322	13711.0127	22.841028
391	7739	13710.7743	22.840631
392	8571	13710.5359	22.840234
393	8495	13710.2974	22.839837
394	8309	13710.0590	22.839440
395	8411	13709.8206	22.839042
396	8630	13709.5822	22.838645
397	7498	13709.3438	22.838248
398	8773	13709.1053	22.837851
399	9538	13708.8669	22.837454
400	8745	13708.6285	22.837056
401	9668	13708.3901	22.836659
402	8588	13708.1517	22.836262
403	7410	13707.9133	22.835865
404	7332	13707.6748	22.835468
405	7780	13707.4364	22.835071
406	8012	13707.1980	22.834673
407	8574	13706.9596	22.834276
408	7850	13706.7212	22.833879
409	7496	13706.4827	22.833482
410	7499	13706.2443	22.833085
411	7991	13706.0059	22.832687
412	7446	13705.7675	22.832290
413	7447	13705.5291	22.831893
414	7208	13705.2907	22.831496
415	5322	13705.0522	22.831099
416	5994	13704.8138	22.830702
417	7052	13704.5754	22.830304
418	6504	13704.3370	22.829907
419	4788	13704.0986	22.829510
420	5435	13703.8601	22.829113
421	6121	13703.6217	22.828716
422	5653	13703.3833	22.828319
423	5090	13703.1449	22.827921
424	5612	13702.9065	22.827524
425	5368	13702.6680	22.827127
426	5623	13702.4296	22.826730
427	6579	13702.1912	22.826333
428	6813	13701.9528	22.825935
429	6450	13701.7144	22.825538
430	6207	13701.4760	22.825141
431	5100	13701.2375	22.824744
432	3030	13700.9991	22.824347
433	3484	13700.7607	22.823950
434	5010	13700.5223	22.823552
435	5890	13700.2839	22.823155
436	5181	13700.0454	22.822758
437	5017	13699.8070	22.822361
438	5399	13699.5686	22.821964
439	6020	13699.3302	22.821566
440	6758	13699.0918	22.821169
441	4959	13698.8534	22.820772
442	3787	13698.6149	22.820375
443	4151	13698.3765	22.819978
444	3712	13698.1381	22.819581
445	4834	13697.8997	22.819183
446	6333	13697.6613	22.818786
447	5508	13697.4228	22.818389
448	3618	13697.1844	22.817992
449	3955	13696.9460	22.817595
450	3255	13696.7076	22.817198
451	5145	13696.4692	22.816800
452	4995	13696.2307	22.816403
453	5370	13695.9923	22.816006
454	4477	13695.7539	22.815609
455	4379	13695.5155	22.815212
456	3757	13695.2771	22.814814
457	3866	13695.0387	22.814417
458	3076	13694.8002	22.814020
459	4184	13694.5618	22.813623
460	4387	13694.3234	22.813226
461	5164	13694.0850	22.812829
462	4486	13693.8466	22.812431
463	3440	13693.6081	22.812034
464	2195	13693.3697	22.811637
465	1873	13693.1313	22.811240
466	2942	13692.8929	22.810843
467	2380	13692.6545	22.810445
468	2634	13692.4160	22.810048
469	3395	13692.1776	22.809651
470	1932	13691.9392	22.809254
471	1955	13691.7008	22.808857
472	2016	13691.4624	22.808460
473	2059	13691.2240	22.808062
474	2223	13690.9855	22.807665
475	3010	13690.7471	22.807268
476	3019	13690.5087	22.806871
477	3151	13690.2703	22.806474
478	3140	13690.0319	22.806077
479	5296	13689.7934	22.805679
480	3833	13689.5550	22.805282
481	2891	13689.3166	22.804885
482	4065	13689.0782	22.804488
483	2479	13688.8398	22.804091
484	2040	13688.6014	22.803693
485	3023	13688.3629	22.803296
486	3251	13688.1245	22.802899
487	3708	13687.8861	22.802502
488	3091	13687.6477	22.802105
489	1155	13687.4093	22.801708
490	2816	13687.1708	22.801310
491	1935	13686.9324	22.800913
492	1784	13686.6940	22.800516
493	1837	13686.4556	22.800119
494	1766	13686.2172	22.799722
495	1973	13685.9787	22.799324
496	1231	13685.7403	22.798927
497	165	13685.5019	22.798530
498	-25	13685.2635	22.798133
499	1306	13685.0251	22.797736
500	1118	13684.7867	22.797339
501	2272	13684.5482	22.796941
502	3346	13684.3098	22.796544
503	1962	13684.0714	22.796147
504	-23	13683.8330	22.795750
505	720	13683.5946	22.795353
506	1947	13683.3561	22.794955
507	1629	13683.1177	22.794558
508	1545	13682.8793	22.794161
509	1960	13682.6409	22.793764
510	976	13682.4025	22.793367
511	1413	13682.1641	22.792970
512	2275	13681.9256	22.792572
513	1112	13681.6872	22.792175
514	170	13681.4488	22.791778
515	-298	13681.2104	22.791381
516	-670	13680.9720	22.790984
517	-1768	13680.7335	22.790587
518	-815	13680.4951	22.790189
519	-1144	13680.2567	22.789792
520	-1794	13680.0183	22.789395
521	-1122	13679.7799	22.788998
522	-837	13679.5414	22.788601
523	-1586	13679.3030	22.788203
524	-135	13679.0646	22.787806
525	190	13678.8262	22.787409
526	267	13678.5878	22.787012
527	661	13678.3494	22.786615
528	-71	13678.1109	22.786218
529	-72	13677.8725	22.785820
530	938	13677.6341	22.785423
531	1194	13677.3957	22.785026
532	975	13677.1573	22.784629
533	-1760	13676.9188	22.784232
534	-2714	13676.6804	22.783834
535	-1929	13676.4420	22.783437
536	-1823	13676.2036	22.783040
537	-914	13675.9652	22.782643
538	-297	13675.7267	22.782246
539	-263	13675.4883	22.781849
540	-756	13675.2499	22.781451
541	-1104	13675.0115	22.781054
542	-1553	13674.7731	22.780657
543	-4070	13674.5347	22.780260
544	-2933	13674.2962	22.779863
545	-1037	13674.0578	22.779466
546	-1370	13673.8194	22.779068
547	-878	13673.5810	22.778671
548	-2541	13673.3426	22.778274
549	-1842	13673.1041	22.777877
550	-1785	13672.8657	22.777480
551	-1189	13672.6273	22.777082
552	-1106	13672.3889	22.776685
553	-2559	13672.1505	22.776288
554	-3186	13671.9121	22.775891
555	-2468	13671.6736	22.775494
556	-2353	13671.4352	22.775097
557	-2149	13671.1968	22.774699
558	-2904	13670.9584	22.774302
559	-3720	13670.7200	22.773905
560	-2796	13670.4815	22.773508
561	-1795	13670.2431	22.773111
562	-3162	13670.0047	22.772713
563	-3826	13669.7663	22.772316
564	-4450	13669.5279	22.771919
565	-4206	13669.2894	22.771522
566	-2675	13669.0510	22.771125
567	-1780	13668.8126	22.770728
568	-2515	13668.5742	22.770330
569	-2434	13668.3358	22.769933
570	-2423	13668.0974	22.769536
571	-1602	13667.8589	22.769139
572	105	13667.6205	22.768742
573	-1495	13667.3821	22.768345
574	-2188	13667.1437	22.767947
575	-2728	13666.9053	22.767550
576	-2617	13666.6668	22.767153
577	-2968	13666.4284	22.766756
578	-2986	13666.1900	22.766359
579	-3442	13665.9516	22.765961
580	-3788	13665.7132	22.765564
581	-3037	13665.4747	22.765167
582	-3388	13665.2363	22.764770
583	-3043	13664.9979	22.764373
584	-2548	13664.7595	22.763976
585	-2217	13664.5211	22.763578
586	-3237	13664.2827	22.763181
587	-4025	13664.0442	22.762784
588	-2621	13663.8058	22.762387
589	-4216	13663.5674	22.761990
590	-4202	13663.3290	22.761592
591	-3831	13663.0906	22.761195
592	-4916	13662.8521	22.760798
593	-4436	13662.6137	22.760401
594	-3396	13662.3753	22.760004
595	-3826	13662.1369	22.759607
596	-3066	13661.8985	22.759209
597	-2432	13661.6601	22.758812
598	-3775	13661.4216	22.758415
599	-5097	13661.1832	22.758018
600	-5730	13660.9448	22.757621
601	-5721	13660.7064	22.757223
602	-5334	13660.4680	22.756826
603	-5855	13660.2295	22.756429
604	-7058	13659.9911	22.756032
605	-6754	13659.7527	22.755635
606	-6224	13659.5143	22.755238
607	-6644	13659.2759	22.754840
608	-6727	13659.0374	22.754443
609	-7029	13658.7990	22.754046
610	-6008	13658.5606	22.753649
611	-6788	13658.3222	22.753252
612	-5443	13658.0838	22.752855
613	-5386	13657.8454	22.752457
614	-5398	13657.6069	22.752060
615	-5178	13657.3685	22.751663
616	-5874	13657.1301	22.751266
617	-6088	13656.8917	22.750869
618	-5173	13656.6533	22.750471
619	-5712	13656.4148	22.750074
620	-8145	13656.1764	22.749677
621	-8533	13655.9380	22.749280
622	-7734	13655.6996	22.748883
623	-7286	13655.4612	22.748486
624	-6607	13655.2228	22.748088
625	-5066	13654.9843	22.747691
626	-6020	13654.7459	22.747294
627	-4972	13654.5075	22.746897
628	-5307	13654.2691	22.746500
629	-5851	13654.0307	22.746102
630	-5385	13653.7922	22.745705
631	-4309	13653.5538	22.745308
632	-4976	13653.3154	22.744911
633	-5992	13653.0770	22.744514
634	-6371	13652.8386	22.744117
635	-7082	13652.6001	22.743719
636	-7409	13652.3617	22.743322
637	-5800	13652.1233	22.742925
638	-6153	13651.8849	22.742528
639	-5642	13651.6465	22.742131
640	-6240	13651.4081	22.741734
641	-6464	13651.1696	22.741336
642	-7444	13650.9312	22.740939
643	-7274	13650.6928	22.740542
644	-5634	13650.4544	22.740145
645	-6806	13650.2160	22.739748
646	-6550	13649.9775	22.739350
647	-6290	13649.7391	22.738953
648	-6465	13649.5007	22.738556
649	-5948	13649.2623	22.738159
650	-6228	13649.0239	22.737762
651	-6935	13648.7854	22.737365
652	-6488	13648.5470	22.736967
653	-6086	13648.3086	22.736570
654	-5979	13648.0702	22.736173
655	-6171	13647.8318	22.735776
656	-7477	13647.5934	22.735379
657	-7444	13647.3549	22.734981
658	-7218	13647.1165	22.734584
659	-7374	13646.8781	22.734187
660	-7342	13646.6397	22.733790
661	-5653	13646.4013	22.733393
662	-6540	13646.1628	22.732996
663	-6727	13645.9244	22.732598
664	-5852	13645.6860	22.732201
665	-6441	13645.4476	22.731804
666	-6371	13645.2092	22.731407
667	-6337	13644.9708	22.731010
668	-5943	13644.7323	22.730613
669	-6174	13644.4939	22.730215
670	-6618	13644.2555	22.729818
671	-7669	13644.0171	22.729421
672	-8049	13643.7787	22.729024
673	-7200	13643.5402	22.728627
674	-8646	13643.3018	22.728229
675	-7609	13643.0634	22.727832
676	-7760	13642.8250	22.727435
677	-8699	13642.5866	22.727038
678	-7015	13642.3481	22.726641
679	-7051	13642.1097	22.726244
680	-7574	13641.8713	22.725846
681	-8315	13641.6329	22.725449
682	-8906	13641.3945	22.725052
683	-8202	13641.1561	22.724655
684	-8405	13640.9176	22.724258
685	-8324	13640.6792	22.723860
686	-9389	13640.4408	22.723463
687	-8131	13640.2024	22.723066
688	-8188	13639.9640	22.722669
689	-8172	13639.7255	22.722272
690	-7750	13639.4871	22.721875
691	-9220	13639.2487	22.721477
692	-9262	13639.0103	22.721080
693	-9360	13638.7719	22.720683
694	-9933	13638.5335	22.720286
695	-10048	13638.2950	22.719889
696	-10985	13638.0566	22.719491
697	-11149	13637.8182	22.719094
698	-10350	13637.5798	22.718697
699	-9630	13637.3414	22.718300
700	-8474	13637.1029	22.717903
701	-7718	13636.8645	22.717506
702	-7356	13636.6261	22.717108
703	-8578	13636.3877	22.716711
704	-8499	13636.1493	22.716314
705	-8611	13635.9108	22.715917
706	-8236	13635.6724	22.715520
707	-8920	13635.4340	22.715123
708	-9160	13635.1956	22.714725
709	-9024	13634.9572	22.714328
710	-7505	13634.7188	22.713931
711	-9523	13634.4803	22.713534
712	-10181	13634.2419	22.713137
713	-9890	13634.0035	22.712739
714	-8492	13633.7651	22.712342
715	-8085	13633.5267	22.711945
716	-8052	13633.2882	22.711548
717	-8900	13633.0498	22.711151
718	-10136	13632.8114	22.710754
719	-10452	13632.5730	22.710356
720	-9908	13632.3346	22.709959
721	-9829	13632.0961	22.709562
722	-9406	13631.8577	22.709165
723	-7511	13631.6193	22.708768
724	-7376	13631.3809	22.708370
725	-8339	13631.1425	22.707973
726	-8960	13630.9041	22.707576
727	-9154	13630.6656	22.707179
728	-9920	13630.4272	22.706782
729	-10576	13630.1888	22.706385
730	-9360	13629.9504	22.705987
731	-8159	13629.7120	22.705590
732	-8393	13629.4735	22.705193
733	-8730	13629.2351	22.704796
734	-9064	13628.9967	22.704399
735	-11112	13628.7583	22.704002
736	-11167	13628.5199	22.703604
737	-10071	13628.2815	22.703207
738	-10106	13628.0430	22.702810
739	-8286	13627.8046	22.702413
740	-9030	13627.5662	22.702016
741	-9437	13627.3278	22.701618
742	-9320	13627.0894	22.701221
743	-10013	13626.8509	22.700824
744	-8870	13626.6125	22.700427
745	-8978	13626.3741	22.700030
746	-9011	13626.1357	22.699633
747	-8459	13625.8973	22.699235
748	-8837	13625.6588	22.698838
749	-11334	13625.4204	22.698441
750	-12293	13625.1820	22.698044
751	-11290	13624.9436	22.697647
752	-11329	13624.7052	22.697249
753	-11501	13624.4668	22.696852
754	-10875	13624.2283	22.696455
755	-10645	13623.9899	22.696058
756	-10112	13623.7515	22.695661
757	-10514	13623.5131	22.695264
758	-11476	13623.2747	22.694866
759	-11695	13623.0362	22.694469
760	-13117	13622.7978	22.694072
761	-12386	13622.5594	22.693675
762	-12887	13622.3210	22.693278
763	-15067	13622.0826	22.692881
764	-12016	13621.8441	22.692483
765	-10132	13621.6057	22.692086
766	-8914	13621.3673	22.691689
767	-8942	13621.1289	22.691292
768	-11310	13620.8905	22.690895
769	-11986	13620.6521	22.690497
770	-12159	13620.4136	22.690100
771	-11533	13620.1752	22.689703
772	-11392	13619.9368	22.689306
773	-12163	13619.6984	22.688909
774	-12142	13619.4600	22.688512
775	-10749	13619.2215	22.688114
776	-11104	13618.9831	22.687717
777	-11942	13618.7447	22.687320
778	-11480	13618.5063	22.686923
779	-11919	13618.2679	22.686526
780	-12806	13618.0295	22.686128
781	-12433	13617.7910	22.685731
782	-10992	13617.5526	22.685334
783	-10578	13617.3142	22.684937
784	-11131	13617.0758	22.684540
785	-11325	13616.8374	22.684143
786	-11318	13616.5989	22.683745
787	-11489	13616.3605	22.683348
788	-12660	13616.1221	22.682951
789	-12339	13615.8837	22.682554
790	-12081	13615.6453	22.682157
791	-11806	13615.4068	22.681759
792	-11531	13615.1684	22.681362
793	-11121	13614.9300	22.680965
794	-12258	13614.6916	22.680568
795	-10073	13614.4532	22.680171
796	-11210	13614.2148	22.679774
797	-11973	13613.9763	22.679376
798	-11651	13613.7379	22.678979
799	-14365	13613.4995	22.678582
800	-13507	13613.2611	22.678185
801	-11958	13613.0227	22.677788
802	-11567	13612.7842	22.677391
803	-13356	13612.5458	22.676993
804	-12095	13612.3074	22.676596
805	-10715	13612.0690	22.676199
806	-12929	13611.8306	22.675802
807	-13010	13611.5922	22.675405
808	-10123	13611.3537	22.675007
809	-11067	13611.1153	22.674610
810	-12577	13610.8769	22.674213
811	-13110	13610.6385	22.673816
812	-12953	13610.4001	22.673419
813	-11832	13610.1616	22.673022
814	-10708	13609.9232	22.672624
815	-11992	13609.6848	22.672227
816	-11992	13609.4464	22.671830
817	-11836	13609.2080	22.671433
818	-13706	13608.9695	22.671036
819	-12872	13608.7311	22.670638
820	-12843	13608.4927	22.670241
821	-12733	13608.2543	22.669844
822	-11802	13608.0159	22.669447
823	-11693	13607.7775	22.669050
824	-13117	13607.5390	22.668653
825	-15404	13607.3006	22.668255
826	-15183	13607.0622	22.667858
827	-14490	13606.8238	22.667461
828	-13561	13606.5854	22.667064
829	-13340	13606.3469	22.666667
830	-11832	13606.1085	22.666270
831	-10752	13605.8701	22.665872
832	-11908	13605.6317	22.665475
833	-12003	13605.3933	22.665078
834	-13078	13605.1548	22.664681
835	-13289	13604.9164	22.664284
836	-12338	13604.6780	22.663886
837	-10525	13604.4396	22.663489
838	-11464	13604.2012	22.663092
839	-13160	13603.9628	22.662695
840	-13720	13603.7243	22.662298
841	-13144	13603.4859	22.661901
842	-12651	13603.2475	22.661503
843	-11918	13603.0091	22.661106
844	-12392	13602.7707	22.660709
845	-13203	13602.5322	22.660312
846	-13159	13602.2938	22.659915
847	-12909	13602.0554	22.659517
848	-12183	13601.8170	22.659120
849	-14042	13601.5786	22.658723
850	-13607	13601.3402	22.658326
851	-12228	13601.1017	22.657929
852	-12662	13600.8633	22.657532
853	-14234	13600.6249	22.657134
854	-14016	13600.3865	22.656737
855	-12996	13600.1481	22.656340
856	-11582	13599.9096	22.655943
857	-12425	13599.6712	22.655546
858	-13789	13599.4328	22.655149
859	-14201	13599.1944	22.654751
860	-12343	13598.9560	22.654354
861	-14335	13598.7175	22.653957
862	-16642	13598.4791	22.653560
863	-17128	13598.2407	22.653163
864	-15474	13598.0023	22.652765
865	-14459	13597.7639	22.652368
866	-13871	13597.5255	22.651971
867	-14190	13597.2870	22.651574
868	-14311	13597.0486	22.651177
869	-13949	13596.8102	22.650780
870	-15326	13596.5718	22.650382
871	-15964	13596.3334	22.649985
872	-16667	13596.0949	22.649588
873	-15707	13595.8565	22.649191
874	-15783	13595.6181	22.648794
875	-16531	13595.3797	22.648396
876	-15306	13595.1413	22.647999
877	-14002	13594.9029	22.647602
878	-13436	13594.6644	22.647205
879	-13359	13594.4260	22.646808
880	-12620	13594.1876	22.646411
881	-14107	13593.9492	22.646013
882	-16463	13593.7108	22.645616
883	-16458	13593.4723	22.645219
884	-15601	13593.2339	22.644822
885	-14962	13592.9955	22.644425
886	-15004	13592.7571	22.644027
887	-14496	13592.5187	22.643630
888	-16573	13592.2802	22.643233
889	-16126	13592.0418	22.642836
890	-14135	13591.8034	22.642439
891	-14778	13591.5650	22.642042
892	-13699	13591.3266	22.641644
893	-11278	13591.0882	22.641247
894	-12380	13590.8497	22.640850
895	-13417	13590.6113	22.640453
896	-13488	13590.3729	22.640056
897	-13669	13590.1345	22.639659
898	-14271	13589.8961	22.639261
899	-14307	13589.6576	22.638864
900	-14757	13589.4192	22.638467
901	-16545	13589.1808	22.638070
902	-16866	13588.9424	22.637673
903	-15844	13588.7040	22.637275
904	-13844	13588.4655	22.636878
905	-13234	13588.2271	22.636481
906	-14463	13587.9887	22.636084
907	-14581	13587.7503	22.635687
908	-13735	13587.5119	22.635290
909	-13346	13587.2735	22.634892
910	-13438	13587.0350	22.634495
911	-13515	13586.7966	22.634098
912	-12954	13586.5582	22.633701
913	-13341	13586.3198	22.633304
914	-11964	13586.0814	22.632906
915	-13308	13585.8429	22.632509
916	-12861	13585.6045	22.632112
917	-14663	13585.3661	22.631715
918	-15944	13585.1277	22.631318
919	-15395	13584.8893	22.630921
920	-14977	13584.6509	22.630523
921	-14554	13584.4124	22.630126
922	-14482	13584.1740	22.629729
923	-15206	13583.9356	22.629332
924	-15892	13583.6972	22.628935
925	-15683	13583.4588	22.628538
926	-13495	13583.2203	22.628140
927	-12665	13582.9819	22.627743
928	-12623	13582.7435	22.627346
929	-12921	13582.5051	22.626949
930	-12960	13582.2667	22.626552
931	-13699	13582.0282	22.626154
932	-15434	13581.7898	22.625757
933	-15098	13581.5514	22.625360
934	-14945	13581.3130	22.624963
935	-14805	13581.0746	22.624566
936	-16000	13580.8362	22.624169
937	-16928	13580.5977	22.623771
938	-16785	13580.3593	22.623374
939	-16550	13580.1209	22.622977
940	-15435	13579.8825	22.622580
941	-14143	13579.6441	22.622183
942	-14349	13579.4056	22.621785
943	-15664	13579.1672	22.621388
944	-16154	13578.9288	22.620991
945	-16202	13578.6904	22.620594
946	-16068	13578.4520	22.620197
947	-14871	13578.2135	22.619800
948	-12240	13577.9751	22.619402
949	-11783	13577.7367	22.619005
950	-13728	13577.4983	22.618608
951	-15324	13577.2599	22.618211
952	-16160	13577.0215	22.617814
953	-15385	13576.7830	22.617417
954	-14831	13576.5446	22.617019
955	-14347	13576.3062	22.616622
956	-14441	13576.0678	22.616225
957	-13049	13575.8294	22.615828
958	-15400	13575.5909	22.615431
959	-15937	13575.3525	22.615033
960	-15395	13575.1141	22.614636
961	-15719	13574.8757	22.614239
962	-15361	13574.6373	22.613842
963	-15870	13574.3989	22.613445
964	-15773	13574.1604	22.613048
965	-14362	13573.9220	22.612650
966	-15388	13573.6836	22.612253
967	-15821	13573.4452	22.611856
968	-15427	13573.2068	22.611459
969	-16150	13572.9683	22.611062
970	-15404	13572.7299	22.610664
971	-14461	13572.4915	22.610267
972	-14646	13572.2531	22.609870
973	-13739	13572.0147	22.609473
974	-14438	13571.7762	22.609076
975	-15736	13571.5378	22.608679
976	-15654	13571.2994	22.608281
977	-15793	13571.0610	22.607884
978	-16542	13570.8226	22.607487
979	-15743	13570.5842	22.607090
980	-14930	13570.3457	22.606693
981	-16446	13570.1073	22.606295
982	-16782	13569.8689	22.605898
983	-15021	13569.6305	22.605501
984	-13984	13569.3921	22.605104
985	-14644	13569.1536	22.604707
986	-15869	13568.9152	22.604310
987	-15752	13568.6768	22.603912
988	-16830	13568.4384	22.603515
989	-15806	13568.2000	22.603118
990	-14406	13567.9616	22.602721
991	-16792	13567.7231	22.602324
992	-17624	13567.4847	22.601927
993	-15759	13567.2463	22.601529
994	-14462	13567.0079	22.601132
995	-14091	13566.7695	22.600735
996	-13934	13566.5310	22.600338
997	-15836	13566.2926	22.599941
998	-16170	13566.0542	22.599543
999	-16249	13565.8158	22.599146
1000	-16534	13565.5774	22.598749
1001	-14894	13565.3389	22.598352
1002	-13814	13565.1005	22.597955
1003	-15812	13564.8621	22.597558
1004	-14793	13564.6237	22.597160
1005	-14636	13564.3853	22.596763
1006	-14565	13564.1469	22.596366
1007	-14677	13563.9084	22.595969
1008	-14031	13563.6700	22.595572
1009	-15501	13563.4316	22.595174
1010	-15231	13563.1932	22.594777
1011	-13213	13562.9548	22.594380
1012	-12679	13562.7163	22.593983
1013	-14838	13562.4779	22.593586
1014	-14503	13562.2395	22.593189
1015	-13295	13562.0011	22.592791
1016	-14745	13561.7627	22.592394
1017	-15665	13561.5242	22.591997
1018	-14832	13561.2858	22.591600
1019	-15656	13561.0474	22.591203
1020	-16840	13560.8090	22.590806
1021	-14945	13560.5706	22.590408
1022	-14193	13560.3322	22.590011
1023	-13816	13560.0937	22.589614
1024	-16120	13559.8553	22.589217
1025	-17284	13559.6169	22.588820
1026	-17160	13559.3785	22.588422
1027	-17709	13559.1401	22.588025
1028	-18319	13558.9016	22.587628
1029	-17138	13558.6632	22.587231
1030	-18979	13558.4248	22.586834
1031	-19283	13558.1864	22.586437
1032	-17864	13557.9480	22.586039
1033	-17755	13557.7096	22.585642
1034	-16638	13557.4711	22.585245
1035	-17228	13557.2327	22.584848
1036	-18770	13556.9943	22.584451
1037	-17287	13556.7559	22.584053
1038	-15421	13556.5175	22.583656
1039	-15384	13556.2790	22.583259
1040	-15557	13556.0406	22.582862
1041	-16552	13555.8022	22.582465
1042	-19289	13555.5638	22.582068
1043	-18954	13555.3254	22.581670
1044	-17487	13555.0869	22.581273
1045	-15129	13554.8485	22.580876
1046	-14394	13554.6101	22.580479
1047	-14356	13554.3717	22.580082
1048	-15981	13554.1333	22.579685
1049	-15625	13553.8949	22.579287
1050	-15609	13553.6564	22.578890
1051	-15699	13553.4180	22.578493
1052	-15670	13553.1796	22.578096
1053	-16128	13552.9412	22.577699
1054	-15671	13552.7028	22.577301
1055	-15887	13552.4643	22.576904
1056	-16366	13552.2259	22.576507
1057	-16846	13551.9875	22.576110
1058	-16291	13551.7491	22.575713
1059	-15874	13551.5107	22.575316
1060	-15016	13551.2723	22.574918
1061	-15525	13551.0338	22.574521
1062	-16249	13550.7954	22.574124
1063	-15172	13550.5570	22.573727
1064	-16410	13550.3186	22.573330
1065	-16918	13550.0802	22.572932
1066	-16044	13549.8417	22.572535
1067	-16721	13549.6033	22.572138
1068	-17244	13549.3649	22.571741
1069	-16849	13549.1265	22.571344
1070	-14407	13548.8881	22.570947
1071	-15215	13548.6496	22.570549
1072	-17363	13548.4112	22.570152
1073	-17015	13548.1728	22.569755
1074	-16307	13547.9344	22.569358
1075	-16847	13547.6960	22.568961
1076	-17611	13547.4576	22.568563
1077	-17735	13547.2191	22.568166
1078	-17061	13546.9807	22.567769
1079	-16638	13546.7423	22.567372
1080	-17829	13546.5039	22.566975
1081	-18883	13546.2655	22.566578
1082	-18971	13546.0270	22.566180
1083	-17679	13545.7886	22.565783
1084	-17239	13545.5502	22.565386
1085	-15650	13545.3118	22.564989
1086	-15298	13545.0734	22.564592
1087	-15938	13544.8349	22.564195
1088	-17659	13544.5965	22.563797
1089	-16901	13544.3581	22.563400
1090	-15799	13544.1197	22.563003
1091	-17387	13543.8813	22.562606
1092	-18487	13543.6429	22.562209
1093	-16969	13543.4044	22.561811
1094	-17765	13543.1660	22.561414
1095	-17025	13542.9276	22.561017
1096	-16143	13542.6892	22.560620
1097	-17501	13542.4508	22.560223
1098	-17471	13542.2123	22.559826
1099	-17283	13541.9739	22.559428
1100	-16339	13541.7355	22.559031
1101	-16249	13541.4971	22.558634
1102	-15267	13541.2587	22.558237
1103	-15895	13541.0203	22.557840
1104	-15827	13540.7818	22.557442
1105	-16788	13540.5434	22.557045
1106	-16338	13540.3050	22.556648
1107	-14447	13540.0666	22.556251
1108	-14630	13539.8282	22.555854
1109	-14621	13539.5897	22.555457
1110	-14887	13539.3513	22.555059
1111	-16610	13539.1129	22.554662
1112	-16962	13538.8745	22.554265
1113	-17077	13538.6361	22.553868
1114	-17553	13538.3976	22.553471
1115	-15048	13538.1592	22.553074
1116	-15572	13537.9208	22.552676
1117	-16349	13537.6824	22.552279
1118	-16311	13537.4440	22.551882
1119	-17410	13537.2056	22.551485
1120	-15431	13536.9671	22.551088
1121	-14061	13536.7287	22.550690
1122	-15430	13536.4903	22.550293
1123	-16423	13536.2519	22.549896
1124	-16126	13536.0135	22.549499
1125	-16507	13535.7750	22.549102
1126	-17190	13535.5366	22.548705
1127	-17532	13535.2982	22.548307
1128	-17585	13535.0598	22.547910
1129	-18713	13534.8214	22.547513
1130	-18829	13534.5829	22.547116
1131	-17525	13534.3445	22.546719
1132	-17178	13534.1061	22.546321
1133	-16655	13533.8677	22.545924
1134	-18315	13533.6293	22.545527
1135	-19409	13533.3909	22.545130
1136	-18681	13533.1524	22.544733
1137	-18736	13532.9140	22.544336
1138	-17994	13532.6756	22.543938
1139	-17007	13532.4372	22.543541
1140	-15497	13532.1988	22.543144
1141	-15053	13531.9603	22.542747
1142	-15809	13531.7219	22.542350
1143	-15803	13531.4835	22.541953
1144	-15403	13531.2451	22.541555
1145	-18418	13531.0067	22.541158
1146	-19389	13530.7683	22.540761
1147	-17786	13530.5298	22.540364
1148	-17954	13530.2914	22.539967
1149	-17111	13530.0530	22.539569
1150	-17482	13529.8146	22.539172
1151	-17430	13529.5762	22.538775
1152	-15538	13529.3377	22.538378
1153	-17354	13529.0993	22.537981
1154	-17403	13528.8609	22.537584
1155	-18725	13528.6225	22.537186
1156	-19411	13528.3841	22.536789
1157	-17780	13528.1456	22.536392
1158	-15795	13527.9072	22.535995
1159	-14941	13527.6688	22.535598
1160	-16579	13527.4304	22.535200
1161	-17633	13527.1920	22.534803
1162	-17284	13526.9536	22.534406
1163	-16880	13526.7151	22.534009
1164	-16380	13526.4767	22.533612
1165	-14996	13526.2383	22.533215
1166	-14739	13525.9999	22.532817
1167	-15633	13525.7615	22.532420
1168	-15796	13525.5230	22.532023
1169	-16967	13525.2846	22.531626
1170	-17528	13525.0462	22.531229
1171	-17174	13524.8078	22.530831
1172	-17516	13524.5694	22.530434
1173	-18649	13524.3310	22.530037
1174	-19177	13524.0925	22.529640
1175	-17259	13523.8541	22.529243
1176	-17368	13523.6157	22.528846
1177	-18012	13523.3773	22.528448
1178	-18141	13523.1389	22.528051
1179	-18128	13522.9004	22.527654
1180	-16251	13522.6620	22.527257
1181	-15196	13522.4236	22.526860
1182	-15146	13522.1852	22.526463
1183	-14602	13521.9468	22.526065
1184	-15369	13521.7083	22.525668
1185	-16272	13521.4699	22.525271
1186	-16189	13521.2315	22.524874
1187	-16558	13520.9931	22.524477
1188	-17975	13520.7547	22.524079
1189	-17007	13520.5163	22.523682
1190	-16247	13520.2778	22.523285
1191	-15862	13520.0394	22.522888
1192	-17193	13519.8010	22.522491
1193	-17269	13519.5626	22.522094
1194	-17597	13519.3242	22.521696
1195	-17974	13519.0857	22.521299
1196	-16819	13518.8473	22.520902
1197	-16395	13518.6089	22.520505
1198	-15798	13518.3705	22.520108
1199	-16689	13518.1321	22.519710
1200	-17545	13517.8936	22.519313
1201	-16549	13517.6552	22.518916
1202	-15451	13517.4168	22.518519
1203	-16484	13517.1784	22.518122
1204	-17150	13516.9400	22.517725
1205	-17250	13516.7016	22.517327
1206	-17355	13516.4631	22.516930
1207	-16668	13516.2247	22.516533
1208	-16405	13515.9863	22.516136
1209	-17199	13515.7479	22.515739
1210	-16492	13515.5095	22.515342
1211	-16379	13515.2710	22.514944
1212	-16894	13515.0326	22.514547
1213	-17185	13514.7942	22.514150
1214	-18762	13514.5558	22.513753
1215	-18028	13514.3174	22.513356
1216	-18542	13514.0790	22.512958
1217	-17834	13513.8405	22.512561
1218	-17256	13513.6021	22.512164
1219	-15459	13513.3637	22.511767
1220	-15811	13513.1253	22.511370
1221	-18556	13512.8869	22.510973
1222	-18770	13512.6484	22.510575
1223	-21136	13512.4100	22.510178
1224	-21832	13512.1716	22.509781
1225	-17502	13511.9332	22.509384
1226	-17627	13511.6948	22.508987
1227	-19959	13511.4563	22.508589
1228	-18455	13511.2179	22.508192
1229	-18505	13510.9795	22.507795
1230	-18431	13510.7411	22.507398
1231	-17112	13510.5027	22.507001
1232	-17343	13510.2643	22.506604
1233	-19110	13510.0258	22.506206
1234	-18941	13509.7874	22.505809
1235	-16630	13509.5490	22.505412
1236	-17466	13509.3106	22.505015
1237	-16238	13509.0722	22.504618
1238	-17210	13508.8337	22.504221
1239	-17650	13508.5953	22.503823
1240	-17674	13508.3569	22.503426
1241	-16728	13508.1185	22.503029
1242	-17346	13507.8801	22.502632
1243	-18293	13507.6417	22.502235
1244	-18279	13507.4032	22.501837
1245	-18538	13507.1648	22.501440
1246	-16669	13506.9264	22.501043
1247	-18417	13506.6880	22.500646
1248	-19525	13506.4496	22.500249
1249	-19452	13506.2111	22.499852
1250	-18696	13505.9727	22.499454
1251	-18769	13505.7343	22.499057
1252	-18618	13505.4959	22.498660
1253	-18326	13505.2575	22.498263
1254	-17605	13505.0190	22.497866
1255	-16747	13504.7806	22.497468
1256	-17052	13504.5422	22.497071
1257	-17900	13504.3038	22.496674
1258	-18922	13504.0654	22.496277
1259	-17953	13503.8270	22.495880
1260	-16811	13503.5885	22.495483
1261	-17045	13503.3501	22.495085
1262	-17039	13503.1117	22.494688
1263	-17722	13502.8733	22.494291
1264	-17757	13502.6349	22.493894
1265	-17361	13502.3964	22.493497
1266	-18295	13502.1580	22.493099
1267	-18552	13501.9196	22.492702
1268	-17918	13501.6812	22.492305
1269	-17943	13501.4428	22.491908
1270	-17912	13501.2043	22.491511
1271	-16898	13500.9659	22.491114
1272	-16620	13500.7275	22.490716
1273	-17612	13500.4891	22.490319
1274	-18973	13500.2507	22.489922
1275	-18957	13500.0123	22.489525
1276	-18510	13499.7738	22.489128
1277	-17434	13499.5354	22.488731
1278	-15511	13499.2970	22.488333
1279	-14263	13499.0586	22.487936
1280	-16869	13498.8202	22.487539
1281	-19262	13498.5817	22.487142
1282	-17296	13498.3433	22.486745
1283	-16779	13498.1049	22.486347
1284	-16684	13497.8665	22.485950
1285	-16215	13497.6281	22.485553
1286	-17875	13497.3897	22.485156
1287	-18312	13497.1512	22.484759
1288	-18819	13496.9128	22.484362
1289	-18082	13496.6744	22.483964
1290	-17597	13496.4360	22.483567
1291	-16137	13496.1976	22.483170
1292	-16095	13495.9591	22.482773
1293	-17856	13495.7207	22.482376
1294	-18758	13495.4823	22.481978
1295	-19289	13495.2439	22.481581
1296	-18993	13495.0055	22.481184
1297	-18792	13494.7670	22.480787
1298	-18283	13494.5286	22.480390
1299	-18128	13494.2902	22.479993
1300	-17622	13494.0518	22.479595
1301	-17466	13493.8134	22.479198
1302	-16211	13493.5750	22.478801
1303	-17556	13493.3365	22.478404
1304	-19218	13493.0981	22.478007
1305	-18751	13492.8597	22.477610
1306	-19384	13492.6213	22.477212
1307	-18619	13492.3829	22.476815
1308	-17789	13492.1444	22.476418
1309	-16352	13491.9060	22.476021
1310	-16387	13491.6676	22.475624
1311	-17737	13491.4292	22.475226
1312	-17587	13491.1908	22.474829
1313	-17304	13490.9523	22.474432
1314	-16742	13490.7139	22.474035
1315	-18814	13490.4755	22.473638
1316	-19342	13490.2371	22.473241
1317	-19744	13489.9987	22.472843
1318	-18110	13489.7603	22.472446
1319	-19560	13489.5218	22.472049
1320	-20201	13489.2834	22.471652
1321	-19701	13489.0450	22.471255
1322	-18907	13488.8066	22.470857
1323	-15271	13488.5682	22.470460
1324	-16357	13488.3297	22.470063
1325	-18249	13488.0913	22.469666
1326	-18461	13487.8529	22.469269
1327	-17471	13487.6145	22.468872
1328	-16178	13487.3761	22.468474
1329	-17568	13487.1377	22.468077
1330	-18894	13486.8992	22.467680
1331	-19614	13486.6608	22.467283
1332	-17410	13486.4224	22.466886
1333	-16970	13486.1840	22.466489
1334	-17151	13485.9456	22.466091
1335	-17843	13485.7071	22.465694
1336	-18463	13485.4687	22.465297
1337	-18308	13485.2303	22.464900
1338	-17921	13484.9919	22.464503
1339	-16563	13484.7535	22.464105
1340	-15147	13484.5150	22.463708
1341	-15941	13484.2766	22.463311
1342	-15849	13484.0382	22.462914
1343	-17178	13483.7998	22.462517
1344	-17662	13483.5614	22.462120
1345	-18112	13483.3230	22.461722
1346	-18326	13483.0845	22.461325
1347	-17348	13482.8461	22.460928
1348	-18009	13482.6077	22.460531
1349	-19058	13482.3693	22.460134
1350	-18013	13482.1309	22.459736
1351	-18234	13481.8924	22.459339
1352	-17827	13481.6540	22.458942
1353	-17748	13481.4156	22.458545
1354	-19627	13481.1772	22.458148
1355	-19312	13480.9388	22.457751
1356	-17218	13480.7004	22.457353
1357	-16780	13480.4619	22.456956
1358	-16765	13480.2235	22.456559
1359	-16965	13479.9851	22.456162
1360	-16612	13479.7467	22.455765
1361	-16186	13479.5083	22.455367
1362	-15615	13479.2698	22.454970
1363	-15011	13479.0314	22.454573
1364	-17362	13478.7930	22.454176
1365	-18600	13478.5546	22.453779
1366	-17863	13478.3162	22.453382
1367	-17387	13478.0777	22.452984
1368	-16189	13477.8393	22.452587
1369	-16433	13477.6009	22.452190
1370	-17716	13477.3625	22.451793
1371	-17721	13477.1241	22.451396
1372	-18756	13476.8857	22.450999
1373	-16708	13476.6472	22.450601
1374	-18099	13476.4088	22.450204
1375	-18379	13476.1704	22.449807
1376	-16613	13475.9320	22.449410
1377	-16997	13475.6936	22.449013
1378	-17871	13475.4551	22.448615
1379	-18497	13475.2167	22.448218
1380	-19172	13474.9783	22.447821
1381	-19466	13474.7399	22.447424
1382	-18441	13474.5015	22.447027
1383	-19035	13474.2630	22.446630
1384	-20106	13474.0246	22.446232
1385	-18309	13473.7862	22.445835
1386	-17397	13473.5478	22.445438
1387	-17047	13473.3094	22.445041
1388	-18350	13473.0710	22.444644
1389	-18839	13472.8325	22.444246
1390	-18737	13472.5941	22.443849
1391	-16782	13472.3557	22.443452
1392	-16791	13472.1173	22.443055
1393	-17271	13471.8789	22.442658
1394	-17460	13471.6404	22.442261
1395	-17518	13471.4020	22.441863
1396	-15112	13471.1636	22.441466
1397	-15708	13470.9252	22.441069
1398	-16975	13470.6868	22.440672
1399	-16572	13470.4484	22.440275
1400	-15622	13470.2099	22.439878
1401	-16673	13469.9715	22.439480
1402	-17530	13469.7331	22.439083
1403	-18848	13469.4947	22.438686
1404	-19255	13469.2563	22.438289
1405	-17445	13469.0178	22.437892
1406	-17683	13468.7794	22.437494
1407	-17287	13468.5410	22.437097
1408	-17791	13468.3026	22.436700
1409	-19409	13468.0642	22.436303
1410	-19122	13467.8257	22.435906
1411	-18818	13467.5873	22.435509
1412	-17674	13467.3489	22.435111
1413	-17225	13467.1105	22.434714
1414	-17319	13466.8721	22.434317
1415	-17988	13466.6337	22.433920
1416	-18310	13466.3952	22.433523
1417	-18899	13466.1568	22.433125
1418	-18727	13465.9184	22.432728
1419	-17281	13465.6800	22.432331
1420	-17701	13465.4416	22.431934
1421	-20019	13465.2031	22.431537
1422	-18963	13464.9647	22.431140
1423	-17532	13464.7263	22.430742
1424	-17880	13464.4879	22.430345
1425	-17080	13464.2495	22.429948
1426	-16691	13464.0111	22.429551
1427	-16241	13463.7726	22.429154
1428	-15727	13463.5342	22.428757
1429	-17567	13463.2958	22.428359
1430	-16953	13463.0574	22.427962
1431	-18034	13462.8190	22.427565
1432	-15960	13462.5805	22.427168
1433	-15550	13462.3421	22.426771
1434	-15987	13462.1037	22.426373
1435	-15844	13461.8653	22.425976
1436	-15842	13461.6269	22.425579
1437	-17049	13461.3884	22.425182
1438	-18488	13461.1500	22.424785
1439	-16734	13460.9116	22.424388
1440	-18121	13460.6732	22.423990
1441	-16738	13460.4348	22.423593
1442	-16184	13460.1964	22.423196
1443	-16170	13459.9579	22.422799
1444	-18341	13459.7195	22.422402
1445	-20651	13459.4811	22.422004
1446	-19503	13459.2427	22.421607
1447	-19060	13459.0043	22.421210
1448	-19713	13458.7658	22.420813
1449	-18501	13458.5274	22.420416
1450	-17248	13458.2890	22.420019
1451	-18952	13458.0506	22.419621
1452	-18717	13457.8122	22.419224
1453	-17682	13457.5737	22.418827
1454	-17399	13457.3353	22.418430
1455	-17587	13457.0969	22.418033
1456	-17587	13456.8585	22.417635
1457	-18478	13456.6201	22.417238
1458	-16657	13456.3817	22.416841
1459	-15461	13456.1432	22.416444
1460	-15896	13455.9048	22.416047
1461	-18495	13455.6664	22.415650
1462	-19040	13455.4280	22.415252
1463	-17068	13455.1896	22.414855
1464	-16311	13454.9511	22.414458
1465	-17471	13454.7127	22.414061
1466	-18260	13454.4743	22.413664
1467	-17074	13454.2359	22.413267
1468	-17320	13453.9975	22.412869
1469	-17148	13453.7591	22.412472
1470	-17094	13453.5206	22.412075
1471	-15269	13453.2822	22.411678
1472	-16506	13453.0438	22.411281
1473	-16894	13452.8054	22.410883
1474	-17066	13452.5670	22.410486
1475	-17012	13452.3285	22.410089
1476	-15970	13452.0901	22.409692
1477	-16177	13451.8517	22.409295
1478	-16475	13451.6133	22.408898
1479	-16186	13451.3749	22.408500
1480	-16643	13451.1364	22.408103
1481	-16641	13450.8980	22.407706
1482	-16847	13450.6596	22.407309
1483	-17261	13450.4212	22.406912
1484	-15902	13450.1828	22.406514
1485	-15863	13449.9444	22.406117
1486	-17059	13449.7059	22.405720
1487	-14174	13449.4675	22.405323
1488	-12363	13449.2291	22.404926
1489	-13618	13448.9907	22.404529
1490	-13097	13448.7523	22.404131
1491	-13441	13448.5138	22.403734
1492	-13595	13448.2754	22.403337
1493	-12834	13448.0370	22.402940
1494	-11363	13447.7986	22.402543
1495	-13639	13447.5602	22.402146
1496	-14333	13447.3217	22.401748
1497	-15415	13447.0833	22.401351
1498	-13795	13446.8449	22.400954
1499	-13574	13446.6065	22.400557
1500	-13158	13446.3681	22.400160
1501	-14615	13446.1297	22.399762
1502	-13249	13445.8912	22.399365
1503	-11314	13445.6528	22.398968
1504	-12035	13445.4144	22.398571
1505	-10468	13445.1760	22.398174
1506	-11951	13444.9376	22.397777
1507	-11832	13444.6991	22.397379
1508	-12649	13444.4607	22.396982
1509	-13417	13444.2223	22.396585
1510	-14377	13443.9839	22.396188
1511	-15190	13443.7455	22.395791
1512	-14485	13443.5071	22.395393
1513	-14484	13443.2686	22.394996
1514	-15313	13443.0302	22.394599
1515	-13710	13442.7918	22.394202
1516	-12833	13442.5534	22.393805
1517	-12393	13442.3150	22.393408
1518	-11244	13442.0765	22.393010
1519	-12176	13441.8381	22.392613
1520	-12789	13441.5997	22.392216
1521	-13166	13441.3613	22.391819
1522	-13167	13441.1229	22.391422
1523	-13261	13440.8844	22.391025
1524	-13334	13440.6460	22.390627
1525	-13723	13440.4076	22.390230
1526	-14376	13440.1692	22.389833
1527	-13647	13439.9308	22.389436
1528	-13934	13439.6924	22.389039
1529	-13408	13439.4539	22.388641
1530	-12250	13439.2155	22.388244
1531	-13358	13438.9771	22.387847
1532	-14879	13438.7387	22.387450
1533	-13630	13438.5003	22.387053
1534	-12815	13438.2618	22.386656
1535	-14616	13438.0234	22.386258
1536	-14191	13437.7850	22.385861
1537	-13980	13437.5466	22.385464
1538	-14804	13437.3082	22.385067
1539	-15741	13437.0698	22.384670
1540	-15858	13436.8313	22.384272
1541	-16007	13436.5929	22.383875
1542	-17479	13436.3545	22.383478
1543	-14311	13436.1161	22.383081
1544	-12995	13435.8777	22.382684
1545	-13177	13435.6392	22.382287
1546	-12994	13435.4008	22.381889
1547	-13464	13435.1624	22.381492
1548	-14353	13434.9240	22.381095
1549	-15414	13434.6856	22.380698
1550	-16511	13434.4471	22.380301
1551	-16075	13434.2087	22.379903
1552	-15200	13433.9703	22.379506
1553	-13950	13433.7319	22.379109
1554	-12835	13433.4935	22.378712
1555	-12191	13433.2551	22.378315
1556	-13928	13433.0166	22.377918
1557	-16478	13432.7782	22.377520
1558	-16557	13432.5398	22.377123
1559	-16943	13432.3014	22.376726
1560	-16698	13432.0630	22.376329
1561	-17602	13431.8245	22.375932
1562	-16932	13431.5861	22.375535
1563	-15976	13431.3477	22.375137
1564	-16826	13431.1093	22.374740
1565	-14422	13430.8709	22.374343
1566	-15436	13430.6324	22.373946
1567	-14997	13430.3940	22.373549
1568	-15053	13430.1556	22.373151
1569	-14839	13429.9172	22.372754
1570	-14315	13429.6788	22.372357
1571	-13718	13429.4404	22.371960
1572	-15034	13429.2019	22.371563
1573	-15940	13428.9635	22.371166
1574	-16628	13428.7251	22.370768
1575	-16399	13428.4867	22.370371
1576	-16680	13428.2483	22.369974
1577	-15512	13428.0098	22.369577
1578	-15730	13427.7714	22.369180
1579	-14871	13427.5330	22.368782
1580	-13553	13427.2946	22.368385
1581	-15614	13427.0562	22.367988
1582	-16101	13426.8178	22.367591
1583	-15339	13426.5793	22.367194
1584	-16400	13426.3409	22.366797
1585	-15001	13426.1025	22.366399
1586	-13828	13425.8641	22.366002
1587	-12919	13425.6257	22.365605
1588	-14960	13425.3872	22.365208
1589	-16453	13425.1488	22.364811
1590	-15812	13424.9104	22.364414
1591	-15524	13424.6720	22.364016
1592	-13680	13424.4336	22.363619
1593	-15240	13424.1951	22.363222
1594	-15395	13423.9567	22.362825
1595	-15000	13423.7183	22.362428
1596	-14269	13423.4799	22.362030
1597	-14582	13423.2415	22.361633
1598	-12917	13423.0031	22.361236
1599	-13771	13422.7646	22.360839
1600	-15136	13422.5262	22.360442
1601	-14721	13422.2878	22.360045
1602	-13883	13422.0494	22.359647
1603	-12219	13421.8110	22.359250
1604	-11382	13421.5725	22.358853
1605	-12333	13421.3341	22.358456
1606	-12879	13421.0957	22.358059
1607	-14194	13420.8573	22.357661
1608	-13735	13420.6189	22.357264
1609	-13823	13420.3805	22.356867
1610	-13641	13420.1420	22.356470
1611	-12207	13419.9036	22.356073
1612	-12913	13419.6652	22.355676
1613	-12862	13419.4268	22.355278
1614	-13738	13419.1884	22.354881
1615	-14787	13418.9499	22.354484
1616	-14499	13418.7115	22.354087
1617	-13731	13418.4731	22.353690
1618	-12804	13418.2347	22.353293
1619	-11963	13417.9963	22.352895
1620	-13548	13417.7578	22.352498
1621	-11928	13417.5194	22.352101
1622	-13177	13417.2810	22.351704
1623	-15560	13417.0426	22.351307
1624	-14524	13416.8042	22.350909
1625	-14584	13416.5658	22.350512
1626	-13980	13416.3273	22.350115
1627	-14188	13416.0889	22.349718
1628	-15635	13415.8505	22.349321
1629	-15264	13415.6121	22.348924
1630	-14026	13415.3737	22.348526
1631	-13513	13415.1352	22.348129
1632	-12668	13414.8968	22.347732
1633	-13887	13414.6584	22.347335
1634	-13414	13414.4200	22.346938
1635	-14193	13414.1816	22.346540
1636	-15881	13413.9431	22.346143
1637	-15800	13413.7047	22.345746
1638	-15675	13413.4663	22.345349
1639	-14399	13413.2279	22.344952
1640	-13999	13412.9895	22.344555
1641	-14158	13412.7511	22.344157
1642	-13007	13412.5126	22.343760
1643	-15183	13412.2742	22.343363
1644	-14668	13412.0358	22.342966
1645	-15707	13411.7974	22.342569
1646	-15006	13411.5590	22.342171
1647	-14709	13411.3205	22.341774
1648	-17608	13411.0821	22.341377
1649	-17099	13410.8437	22.340980
1650	-16223	13410.6053	22.340583
1651	-16458	13410.3669	22.340186
1652	-16759	13410.1285	22.339788
1653	-16466	13409.8900	22.339391
1654	-15793	13409.6516	22.338994
1655	-15946	13409.4132	22.338597
1656	-15832	13409.1748	22.338200
1657	-16949	13408.9364	22.337803
1658	-17582	13408.6979	22.337405
1659	-17341	13408.4595	22.337008
1660	-18530	13408.2211	22.336611
1661	-18965	13407.9827	22.336214
1662	-19725	13407.7443	22.335817
1663	-17239	13407.5058	22.335419
1664	-16652	13407.2674	22.335022
1665	-15755	13407.0290	22.334625
1666	-16908	13406.7906	22.334228
1667	-16788	13406.5522	22.333831
1668	-15493	13406.3138	22.333434
1669	-16575	13406.0753	22.333036
1670	-15091	13405.8369	22.332639
1671	-15212	13405.5985	22.332242
1672	-16254	13405.3601	22.331845
1673	-16120	13405.1217	22.331448
1674	-15378	13404.8832	22.331050
1675	-15325	13404.6448	22.330653
1676	-18977	13404.4064	22.330256
1677	-18905	13404.1680	22.329859
1678	-17153	13403.9296	22.329462
1679	-16769	13403.6911	22.329065
1680	-17087	13403.4527	22.328667
1681	-17577	13403.2143	22.328270
1682	-18274	13402.9759	22.327873
1683	-18155	13402.7375	22.327476
1684	-19646	13402.4991	22.327079
1685	-18593	13402.2606	22.326682
1686	-16594	13402.0222	22.326284
1687	-16740	13401.7838	22.325887
1688	-17029	13401.5454	22.325490
1689	-17411	13401.3070	22.325093
1690	-17014	13401.0685	22.324696
1691	-15876	13400.8301	22.324298
1692	-15030	13400.5917	22.323901
1693	-15717	13400.3533	22.323504
1694	-16005	13400.1149	22.323107
1695	-16726	13399.8765	22.322710
1696	-17868	13399.6380	22.322313
1697	-17418	13399.3996	22.321915
1698	-16041	13399.1612	22.321518
1699	-14319	13398.9228	22.321121
1700	-15547	13398.6844	22.320724
1701	-18289	13398.4459	22.320327
1702	-18710	13398.2075	22.319929
1703	-17793	13397.9691	22.319532
1704	-17139	13397.7307	22.319135
1705	-16712	13397.4923	22.318738
1706	-17095	13397.2538	22.318341
1707	-18498	13397.0154	22.317944
1708	-16999	13396.7770	22.317546
1709	-15567	13396.5386	22.317149
1710	-17497	13396.3002	22.316752
1711	-17253	13396.0618	22.316355
1712	-17644	13395.8233	22.315958
1713	-19530	13395.5849	22.315561
1714	-20730	13395.3465	22.315163
1715	-19338	13395.1081	22.314766
1716	-18229	13394.8697	22.314369
1717	-20340	13394.6312	22.313972
1718	-20507	13394.3928	22.313575
1719	-17630	13394.1544	22.313177
1720	-15933	13393.9160	22.312780
1721	-18038	13393.6776	22.312383
1722	-18732	13393.4392	22.311986
1723	-17345	13393.2007	22.311589
1724	-18345	13392.9623	22.311192
1725	-17833	13392.7239	22.310794
1726	-16673	13392.4855	22.310397
1727	-16896	13392.2471	22.310000
1728	-16713	13392.0086	22.309603
1729	-17676	13391.7702	22.309206
1730	-17755	13391.5318	22.308808
1731	-17845	13391.2934	22.308411
1732	-19083	13391.0550	22.308014
1733	-18431	13390.8165	22.307617
1734	-18441	13390.5781	22.307220
1735	-19466	13390.3397	22.306823
1736	-19888	13390.1013	22.306425
1737	-18276	13389.8629	22.306028
1738	-18096	13389.6245	22.305631
1739	-18879	13389.3860	22.305234
1740	-21445	13389.1476	22.304837
1741	-20299	13388.9092	22.304440
1742	-19734	13388.6708	22.304042
1743	-20693	13388.4324	22.303645
1744	-18220	13388.1939	22.303248
1745	-19096	13387.9555	22.302851
1746	-18424	13387.7171	22.302454
1747	-17945	13387.4787	22.302056
1748	-19125	13387.2403	22.301659
1749	-19220	13387.0018	22.301262
1750	-17286	13386.7634	22.300865
1751	-17096	13386.5250	22.300468
1752	-16730	13386.2866	22.300071
1753	-16841	13386.0482	22.299673
1754	-16040	13385.8098	22.299276
1755	-14748	13385.5713	22.298879
1756	-15439	13385.3329	22.298482
1757	-15351	13385.0945	22.298085
1758	-16421	13384.8561	22.297687
1759	-15551	13384.6177	22.297290
1760	-17802	13384.3792	22.296893
1761	-18061	13384.1408	22.296496
1762	-18378	13383.9024	22.296099
1763	-18062	13383.6640	22.295702
1764	-17714	13383.4256	22.295304
1765	-18297	13383.1872	22.294907
1766	-18839	13382.9487	22.294510
1767	-17897	13382.7103	22.294113
1768	-18783	13382.4719	22.293716
1769	-19219	13382.2335	22.293318
1770	-18139	13381.9951	22.292921
1771	-17698	13381.7566	22.292524
1772	-18308	13381.5182	22.292127
1773	-18667	13381.2798	22.291730
1774	-19000	13381.0414	22.291333
1775	-18418	13380.8030	22.290935
1776	-16450	13380.5645	22.290538
1777	-15787	13380.3261	22.290141
1778	-17063	13380.0877	22.289744
1779	-16305	13379.8493	22.289347
1780	-18253	13379.6109	22.288950
1781	-18802	13379.3725	22.288552
1782	-17698	13379.1340	22.288155
1783	-17257	13378.8956	22.287758
1784	-18317	13378.6572	22.287361
1785	-18080	13378.4188	22.286964
1786	-15994	13378.1804	22.286566
1787	-16912	13377.9419	22.286169
1788	-16521	13377.7035	22.285772
1789	-17382	13377.4651	22.285375
1790	-18196	13377.2267	22.284978
1791	-18439	13376.9883	22.284581
1792	-17981	13376.7499	22.284183
1793	-17219	13376.5114	22.283786
1794	-16530	13376.2730	22.283389
1795	-17293	13376.0346	22.282992
1796	-16013	13375.7962	22.282595
1797	-15548	13375.5578	22.282197
1798	-15880	13375.3193	22.281800
1799	-15864	13375.0809	22.281403
1800	-16737	13374.8425	22.281006
1801	-16476	13374.6041	22.280609
1802	-16257	13374.3657	22.280212
1803	-18485	13374.1272	22.279814
1804	-19286	13373.8888	22.279417
1805	-20487	13373.6504	22.279020
1806	-19162	13373.4120	22.278623
1807	-17529	13373.1736	22.278226
1808	-17209	13372.9352	22.277829
1809	-17339	13372.6967	22.277431
1810	-17969	13372.4583	22.277034
1811	-18344	13372.2199	22.276637
1812	-17582	13371.9815	22.276240
1813	-17302	13371.7431	22.275843
1814	-17168	13371.5046	22.275445
1815	-17319	13371.2662	22.275048
1816	-17145	13371.0278	22.274651
1817	-16045	13370.7894	22.274254
1818	-17160	13370.5510	22.273857
1819	-17232	13370.3125	22.273460
1820	-17063	13370.0741	22.273062
1821	-16509	13369.8357	22.272665
1822	-16639	13369.5973	22.272268
1823	-18833	13369.3589	22.271871
1824	-17468	13369.1205	22.271474
1825	-18686	13368.8820	22.271076
1826	-18921	13368.6436	22.270679
1827	-17885	13368.4052	22.270282
1828	-17003	13368.1668	22.269885
1829	-16177	13367.9284	22.269488
1830	-16610	13367.6899	22.269091
1831	-15960	13367.4515	22.268693
1832	-16671	13367.2131	22.268296
1833	-16794	13366.9747	22.267899
1834	-16182	13366.7363	22.267502
1835	-14443	13366.4979	22.267105
1836	-15441	13366.2594	22.266708
1837	-17875	13366.0210	22.266310
1838	-18592	13365.7826	22.265913
1839	-18982	13365.5442	22.265516
1840	-18810	13365.3058	22.265119
1841	-18956	13365.0673	22.264722
1842	-17224	13364.8289	22.264324
1843	-17993	13364.5905	22.263927
1844	-16957	13364.3521	22.263530
1845	-17684	13364.1137	22.263133
1846	-17363	13363.8752	22.262736
1847	-18924	13363.6368	22.262339
1848	-18603	13363.3984	22.261941
1849	-17555	13363.1600	22.261544
1850	-17979	13362.9216	22.261147
1851	-16607	13362.6832	22.260750
1852	-17237	13362.4447	22.260353
1853	-20265	13362.2063	22.259955
1854	-19420	13361.9679	22.259558
1855	-17951	13361.7295	22.259161
1856	-18688	13361.4911	22.258764
1857	-18789	13361.2526	22.258367
1858	-17316	13361.0142	22.257970
1859	-17946	13360.7758	22.257572
1860	-17063	13360.5374	22.257175
1861	-18566	13360.2990	22.256778
1862	-18468	13360.0605	22.256381
1863	-18558	13359.8221	22.255984
1864	-19156	13359.5837	22.255586
1865	-19258	13359.3453	22.255189
1866	-18249	13359.1069	22.254792
1867	-17229	13358.8685	22.254395
1868	-16819	13358.6300	22.253998
1869	-18202	13358.3916	22.253601
1870	-17414	13358.1532	22.253203
1871	-16502	13357.9148	22.252806
1872	-17127	13357.6764	22.252409
1873	-17889	13357.4379	22.252012
1874	-18844	13357.1995	22.251615
1875	-18969	13356.9611	22.251218
1876	-19810	13356.7227	22.250820
1877	-18659	13356.4843	22.250423
1878	-16541	13356.2459	22.250026
1879	-18119	13356.0074	22.249629
1880	-18262	13355.7690	22.249232
1881	-17266	13355.5306	22.248834
1882	-17933	13355.2922	22.248437
1883	-17864	13355.0538	22.248040
1884	-16154	13354.8153	22.247643
1885	-17855	13354.5769	22.247246
1886	-17836	13354.3385	22.246849
1887	-16356	13354.1001	22.246451
1888	-17239	13353.8617	22.246054
1889	-18077	13353.6232	22.245657
1890	-18416	13353.3848	22.245260
1891	-19022	13353.1464	22.244863
1892	-18964	13352.9080	22.244465
1893	-18089	13352.6696	22.244068
1894	-18721	13352.4312	22.243671
1895	-16386	13352.1927	22.243274
1896	-16584	13351.9543	22.242877
1897	-19238	13351.7159	22.242480
1898	-18553	13351.4775	22.242082
1899	-17484	13351.2391	22.241685
1900	-18028	13351.0006	22.241288
1901	-17009	13350.7622	22.240891
1902	-17079	13350.5238	22.240494
1903	-18022	13350.2854	22.240097
1904	-17112	13350.0470	22.239699
1905	-18137	13349.8086	22.239302
1906	-18530	13349.5701	22.238905
1907	-18955	13349.3317	22.238508
1908	-19929	13349.0933	22.238111
1909	-17445	13348.8549	22.237713
1910	-16892	13348.6165	22.237316
1911	-17929	13348.3780	22.236919
1912	-17065	13348.1396	22.236522
1913	-18440	13347.9012	22.236125
1914	-18658	13347.6628	22.235728
1915	-17253	13347.4244	22.235330
1916	-16818	13347.1859	22.234933
1917	-16318	13346.9475	22.234536
1918	-18780	13346.7091	22.234139
1919	-18698	13346.4707	22.233742
1920	-17991	13346.2323	22.233344
1921	-18592	13345.9939	22.232947
1922	-18006	13345.7554	22.232550
1923	-19380	13345.5170	22.232153
1924	-19298	13345.2786	22.231756
1925	-18501	13345.0402	22.231359
1926	-21081	13344.8018	22.230961
1927	-20699	13344.5633	22.230564
1928	-19148	13344.3249	22.230167
1929	-19055	13344.0865	22.229770
1930	-18468	13343.8481	22.229373
1931	-18630	13343.6097	22.228976
1932	-19222	13343.3712	22.228578
1933	-20650	13343.1328	22.228181
1934	-20397	13342.8944	22.227784
1935	-18339	13342.6560	22.227387
1936	-19487	13342.4176	22.226990
1937	-17655	13342.1792	22.226592
1938	-16465	13341.9407	22.226195
1939	-17394	13341.7023	22.225798
1940	-18106	13341.4639	22.225401
1941	-18482	13341.2255	22.225004
1942	-16793	13340.9871	22.224607
1943	-17699	13340.7486	22.224209
1944	-17790	13340.5102	22.223812
1945	-16997	13340.2718	22.223415
1946	-15436	13340.0334	22.223018
1947	-17499	13339.7950	22.222621
1948	-18759	13339.5566	22.222223
1949	-16445	13339.3181	22.221826
1950	-16410	13339.0797	22.221429
1951	-17127	13338.8413	22.221032
1952	-16262	13338.6029	22.220635
1953	-15295	13338.3645	22.220238
1954	-16083	13338.1260	22.219840
1955	-16971	13337.8876	22.219443
1956	-15928	13337.6492	22.219046
1957	-16936	13337.4108	22.218649
1958	-17693	13337.1724	22.218252
1959	-18794	13336.9339	22.217854
1960	-18793	13336.6955	22.217457
1961	-18462	13336.4571	22.217060
1962	-19198	13336.2187	22.216663
1963	-17777	13335.9803	22.216266
1964	-18279	13335.7419	22.215869
1965	-17316	13335.5034	22.215471
1966	-18019	13335.2650	22.215074
1967	-19181	13335.0266	22.214677
1968	-18771	13334.7882	22.214280
1969	-18172	13334.5498	22.213883
1970	-17010	13334.3113	22.213486
1971	-17023	13334.0729	22.213088
1972	-17493	13333.8345	22.212691
1973	-16968	13333.5961	22.212294
1974	-16688	13333.3577	22.211897
1975	-17027	13333.1193	22.211500
1976	-16368	13332.8808	22.211102
1977	-18097	13332.6424	22.210705
1978	-20436	13332.4040	22.210308
1979	-18871	13332.1656	22.209911
1980	-18640	13331.9272	22.209514
1981	-19018	13331.6887	22.209117
1982	-18566	13331.4503	22.208719
1983	-17197	13331.2119	22.208322
1984	-18465	13330.9735	22.207925
1985	-18516	13330.7351	22.207528
1986	-19069	13330.4966	22.207131
1987	-16933	13330.2582	22.206733
1988	-15879	13330.0198	22.206336
1989	-15934	13329.7814	22.205939
1990	-15080	13329.5430	22.205542
1991	-15897	13329.3046	22.205145
1992	-15994	13329.0661	22.204748
1993	-16495	13328.8277	22.204350
1994	-18298	13328.5893	22.203953
1995	-18263	13328.3509	22.203556
1996	-17398	13328.1125	22.203159
1997	-17381	13327.8740	22.202762
1998	-17806	13327.6356	22.202365
1999	-17343	13327.3972	22.201967
2000	-19260	13327.1588	22.201570
[truncated: 63,536 more rows]
