# Supplementary material for: NMR data of a Grubbs 2nd generation catalyst p-cresolate derivative
Source: Data Brief. 2020 Dec 8;34:106634. doi: 10.1016/j.dib.2020.106634 (PMC7744701; doi:10.1016/j.dib.2020.106634)
Supplement: Supplementary file 2 [file mmc2.zip › NMR csv txt files/1H_ascii-spec.xlsx]

## Sheet: 1H_ascii-spec
GII-phenoxide catalyst	1H	CDCl3	14/06/20191	39542	13803.8	22.9955
2	39976	13803.5	22.9951
3	41082	13803.3	22.9947
4	41667	13803	22.9943
5	41645	13802.8	22.9939
6	41930	13802.6	22.9935
7	41424	13802.3	22.9931
8	40810	13802.1	22.9928
9	40030	13801.9	22.9924
10	40319	13801.6	22.992
11	40586	13801.4	22.9916
12	40851	13801.1	22.9912
13	40612	13800.9	22.9908
14	39950	13800.7	22.9904
15	40993	13800.4	22.99
16	41065	13800.2	22.9896
17	39653	13799.9	22.9892
18	39100	13799.7	22.9888
19	40033	13799.5	22.9884
20	41004	13799.2	22.988
21	38678	13799	22.9876
22	38228	13798.8	22.9872
23	39243	13798.5	22.9868
24	40924	13798.3	22.9864
25	40240	13798	22.986
26	40576	13797.8	22.9856
27	39181	13797.6	22.9852
28	38524	13797.3	22.9848
29	38813	13797.1	22.9844
30	37700	13796.8	22.984
31	37490	13796.6	22.9836
32	38940	13796.4	22.9832
33	39682	13796.1	22.9828
34	40351	13795.9	22.9824
35	40415	13795.7	22.982
36	40003	13795.4	22.9816
37	39639	13795.2	22.9812
38	37857	13794.9	22.9808
39	39140	13794.7	22.9804
40	40313	13794.5	22.98
41	39558	13794.2	22.9796
42	37767	13794	22.9792
43	36919	13793.7	22.9788
44	38054	13793.5	22.9785
45	38604	13793.3	22.9781
46	38293	13793	22.9777
47	38252	13792.8	22.9773
48	38206	13792.6	22.9769
49	37647	13792.3	22.9765
50	36441	13792.1	22.9761
51	35638	13791.8	22.9757
52	36553	13791.6	22.9753
53	37153	13791.4	22.9749
54	37915	13791.1	22.9745
55	37352	13790.9	22.9741
56	36441	13790.6	22.9737
57	35142	13790.4	22.9733
58	35153	13790.2	22.9729
59	35456	13789.9	22.9725
60	35120	13789.7	22.9721
61	35717	13789.5	22.9717
62	36430	13789.2	22.9713
63	35557	13789	22.9709
64	35658	13788.7	22.9705
65	34569	13788.5	22.9701
66	34293	13788.3	22.9697
67	34118	13788	22.9693
68	33964	13787.8	22.9689
69	33730	13787.5	22.9685
70	33862	13787.3	22.9681
71	33752	13787.1	22.9677
72	35557	13786.8	22.9673
73	35648	13786.6	22.9669
74	35188	13786.4	22.9665
75	35476	13786.1	22.9661
76	35110	13785.9	22.9657
77	35158	13785.6	22.9653
78	35233	13785.4	22.9649
79	34230	13785.2	22.9646
80	34267	13784.9	22.9642
81	34368	13784.7	22.9638
82	32937	13784.4	22.9634
83	33451	13784.2	22.963
84	32779	13784	22.9626
85	33030	13783.7	22.9622
86	32339	13783.5	22.9618
87	32735	13783.3	22.9614
88	33215	13783	22.961
89	34175	13782.8	22.9606
90	33442	13782.5	22.9602
91	32876	13782.3	22.9598
92	32564	13782.1	22.9594
93	32397	13781.8	22.959
94	32926	13781.6	22.9586
95	32352	13781.3	22.9582
96	33347	13781.1	22.9578
97	32298	13780.9	22.9574
98	32580	13780.6	22.957
99	32340	13780.4	22.9566
100	31443	13780.2	22.9562
101	31026	13779.9	22.9558
102	31426	13779.7	22.9554
103	31347	13779.4	22.955
104	31720	13779.2	22.9546
105	32350	13779	22.9542
106	32068	13778.7	22.9538
107	32697	13778.5	22.9534
108	31309	13778.2	22.953
109	30592	13778	22.9526
110	30240	13777.8	22.9522
111	29942	13777.5	22.9518
112	30336	13777.3	22.9514
113	30047	13777.1	22.951
114	30038	13776.8	22.9506
115	30580	13776.6	22.9503
116	29922	13776.3	22.9499
117	29129	13776.1	22.9495
118	29432	13775.9	22.9491
119	29721	13775.6	22.9487
120	30755	13775.4	22.9483
121	30103	13775.1	22.9479
122	29252	13774.9	22.9475
123	28843	13774.7	22.9471
124	27248	13774.4	22.9467
125	28430	13774.2	22.9463
126	29712	13774	22.9459
127	30636	13773.7	22.9455
128	29586	13773.5	22.9451
129	29084	13773.2	22.9447
130	28662	13773	22.9443
131	28605	13772.8	22.9439
132	28653	13772.5	22.9435
133	28429	13772.3	22.9431
134	28485	13772	22.9427
135	28833	13771.8	22.9423
136	28238	13771.6	22.9419
137	28304	13771.3	22.9415
138	28744	13771.1	22.9411
139	29427	13770.9	22.9407
140	28716	13770.6	22.9403
141	28692	13770.4	22.9399
142	29222	13770.1	22.9395
143	29371	13769.9	22.9391
144	28473	13769.7	22.9387
145	28636	13769.4	22.9383
146	28148	13769.2	22.9379
147	28415	13768.9	22.9375
148	29183	13768.7	22.9371
149	29145	13768.5	22.9367
150	28736	13768.2	22.9364
151	29026	13768	22.936
152	30146	13767.8	22.9356
153	28148	13767.5	22.9352
154	27265	13767.3	22.9348
155	28350	13767	22.9344
156	28362	13766.8	22.934
157	28514	13766.6	22.9336
158	29228	13766.3	22.9332
159	28215	13766.1	22.9328
160	28158	13765.8	22.9324
161	26995	13765.6	22.932
162	27282	13765.4	22.9316
163	27677	13765.1	22.9312
164	27566	13764.9	22.9308
165	27247	13764.7	22.9304
166	27492	13764.4	22.93
167	27493	13764.2	22.9296
168	27536	13763.9	22.9292
169	27794	13763.7	22.9288
170	26905	13763.5	22.9284
171	26426	13763.2	22.928
172	27029	13763	22.9276
173	25689	13762.7	22.9272
174	25732	13762.5	22.9268
175	26231	13762.3	22.9264
176	26632	13762	22.926
177	25907	13761.8	22.9256
178	25056	13761.6	22.9252
179	24731	13761.3	22.9248
180	24982	13761.1	22.9244
181	24810	13760.8	22.924
182	24355	13760.6	22.9236
183	24696	13760.4	22.9232
184	24573	13760.1	22.9228
185	24604	13759.9	22.9225
186	25097	13759.7	22.9221
187	24462	13759.4	22.9217
188	23558	13759.2	22.9213
189	24552	13758.9	22.9209
190	24669	13758.7	22.9205
191	22904	13758.5	22.9201
192	23073	13758.2	22.9197
193	23939	13758	22.9193
194	24438	13757.7	22.9189
195	24298	13757.5	22.9185
196	23575	13757.3	22.9181
197	23031	13757	22.9177
198	22846	13756.8	22.9173
199	22686	13756.6	22.9169
200	22259	13756.3	22.9165
201	22762	13756.1	22.9161
202	22503	13755.8	22.9157
203	21752	13755.6	22.9153
204	21548	13755.4	22.9149
205	21623	13755.1	22.9145
206	22637	13754.9	22.9141
207	22628	13754.6	22.9137
208	21434	13754.4	22.9133
209	21326	13754.2	22.9129
210	21724	13753.9	22.9125
211	22535	13753.7	22.9121
212	23504	13753.5	22.9117
213	23559	13753.2	22.9113
214	22008	13753	22.9109
215	21761	13752.7	22.9105
216	22784	13752.5	22.9101
217	23021	13752.3	22.9097
218	23356	13752	22.9093
219	22873	13751.8	22.9089
220	22459	13751.5	22.9085
221	22676	13751.3	22.9082
222	22045	13751.1	22.9078
223	21458	13750.8	22.9074
224	20735	13750.6	22.907
225	20764	13750.4	22.9066
226	21425	13750.1	22.9062
227	19541	13749.9	22.9058
228	20086	13749.6	22.9054
229	20388	13749.4	22.905
230	21189	13749.2	22.9046
231	22200	13748.9	22.9042
232	21912	13748.7	22.9038
233	20605	13748.4	22.9034
234	19819	13748.2	22.903
235	20345	13748	22.9026
236	20380	13747.7	22.9022
237	20528	13747.5	22.9018
238	20399	13747.3	22.9014
239	19480	13747	22.901
240	19109	13746.8	22.9006
241	19911	13746.5	22.9002
242	20107	13746.3	22.8998
243	19578	13746.1	22.8994
244	19484	13745.8	22.899
245	18433	13745.6	22.8986
246	18798	13745.3	22.8982
247	18951	13745.1	22.8978
248	19039	13744.9	22.8974
249	18761	13744.6	22.897
250	18439	13744.4	22.8966
251	19285	13744.2	22.8962
252	18487	13743.9	22.8958
253	17986	13743.7	22.8954
254	18334	13743.4	22.895
255	18059	13743.2	22.8946
256	18212	13743	22.8942
257	18304	13742.7	22.8939
258	18611	13742.5	22.8935
259	18287	13742.2	22.8931
260	18023	13742	22.8927
261	18763	13741.8	22.8923
262	19329	13741.5	22.8919
263	19134	13741.3	22.8915
264	20708	13741.1	22.8911
265	19192	13740.8	22.8907
266	17327	13740.6	22.8903
267	17914	13740.3	22.8899
268	17774	13740.1	22.8895
269	17057	13739.9	22.8891
270	17190	13739.6	22.8887
271	17279	13739.4	22.8883
272	17378	13739.1	22.8879
273	17931	13738.9	22.8875
274	16481	13738.7	22.8871
275	15217	13738.4	22.8867
276	15767	13738.2	22.8863
277	16349	13738	22.8859
278	16473	13737.7	22.8855
279	16153	13737.5	22.8851
280	16197	13737.2	22.8847
281	15856	13737	22.8843
282	16157	13736.8	22.8839
283	15458	13736.5	22.8835
284	15761	13736.3	22.8831
285	16210	13736	22.8827
286	16281	13735.8	22.8823
287	15382	13735.6	22.8819
288	14367	13735.3	22.8815
289	16069	13735.1	22.8811
290	16082	13734.9	22.8807
291	15580	13734.6	22.8803
292	15478	13734.4	22.88
293	15637	13734.1	22.8796
294	16362	13733.9	22.8792
295	14936	13733.7	22.8788
296	14307	13733.4	22.8784
297	14571	13733.2	22.878
298	14715	13732.9	22.8776
299	14329	13732.7	22.8772
300	13834	13732.5	22.8768
301	15883	13732.2	22.8764
302	15243	13732	22.876
303	13860	13731.8	22.8756
304	13633	13731.5	22.8752
305	13822	13731.3	22.8748
306	13191	13731	22.8744
307	13345	13730.8	22.874
308	14223	13730.6	22.8736
309	13469	13730.3	22.8732
310	12820	13730.1	22.8728
311	12088	13729.8	22.8724
312	13015	13729.6	22.872
313	13358	13729.4	22.8716
314	13536	13729.1	22.8712
315	12654	13728.9	22.8708
316	12951	13728.7	22.8704
317	11696	13728.4	22.87
318	12709	13728.2	22.8696
319	14327	13727.9	22.8692
320	13172	13727.7	22.8688
321	12771	13727.5	22.8684
322	14487	13727.2	22.868
323	13679	13727	22.8676
324	13124	13726.7	22.8672
325	12920	13726.5	22.8668
326	12576	13726.3	22.8664
327	12390	13726	22.8661
328	11995	13725.8	22.8657
329	12448	13725.6	22.8653
330	13375	13725.3	22.8649
331	13761	13725.1	22.8645
332	12449	13724.8	22.8641
333	10637	13724.6	22.8637
334	13119	13724.4	22.8633
335	13363	13724.1	22.8629
336	11998	13723.9	22.8625
337	13081	13723.6	22.8621
338	14431	13723.4	22.8617
339	13194	13723.2	22.8613
340	12418	13722.9	22.8609
341	11390	13722.7	22.8605
342	11405	13722.5	22.8601
343	12700	13722.2	22.8597
344	12062	13722	22.8593
345	11088	13721.7	22.8589
346	11551	13721.5	22.8585
347	11236	13721.3	22.8581
348	10112	13721	22.8577
349	10611	13720.8	22.8573
350	10787	13720.5	22.8569
351	11261	13720.3	22.8565
352	11294	13720.1	22.8561
353	10887	13719.8	22.8557
354	10535	13719.6	22.8553
355	10362	13719.4	22.8549
356	9958	13719.1	22.8545
357	10560	13718.9	22.8541
358	10529	13718.6	22.8537
359	10989	13718.4	22.8533
360	10347	13718.2	22.8529
361	9686	13717.9	22.8525
362	10051	13717.7	22.8521
363	9097	13717.5	22.8518
364	9231	13717.2	22.8514
365	10174	13717	22.851
366	9294	13716.7	22.8506
367	8801	13716.5	22.8502
368	9617	13716.3	22.8498
369	10287	13716	22.8494
370	10850	13715.8	22.849
371	11357	13715.5	22.8486
372	10994	13715.3	22.8482
373	10300	13715.1	22.8478
374	9652	13714.8	22.8474
375	8715	13714.6	22.847
376	9080	13714.4	22.8466
377	9327	13714.1	22.8462
378	9169	13713.9	22.8458
379	9402	13713.6	22.8454
380	9412	13713.4	22.845
381	8524	13713.2	22.8446
382	7088	13712.9	22.8442
383	7131	13712.7	22.8438
384	7688	13712.4	22.8434
385	8130	13712.2	22.843
386	8698	13712	22.8426
387	8347	13711.7	22.8422
388	7951	13711.5	22.8418
389	6959	13711.3	22.8414
390	6322	13711	22.841
391	7739	13710.8	22.8406
392	8571	13710.5	22.8402
393	8495	13710.3	22.8398
394	8309	13710.1	22.8394
395	8411	13709.8	22.839
396	8630	13709.6	22.8386
397	7498	13709.3	22.8382
398	8773	13709.1	22.8379
399	9538	13708.9	22.8375
400	8745	13708.6	22.8371
401	9668	13708.4	22.8367
402	8588	13708.2	22.8363
403	7410	13707.9	22.8359
404	7332	13707.7	22.8355
405	7780	13707.4	22.8351
406	8012	13707.2	22.8347
407	8574	13707	22.8343
408	7850	13706.7	22.8339
409	7496	13706.5	22.8335
410	7499	13706.2	22.8331
411	7991	13706	22.8327
412	7446	13705.8	22.8323
413	7447	13705.5	22.8319
414	7208	13705.3	22.8315
415	5322	13705.1	22.8311
416	5994	13704.8	22.8307
417	7052	13704.6	22.8303
418	6504	13704.3	22.8299
419	4788	13704.1	22.8295
420	5435	13703.9	22.8291
421	6121	13703.6	22.8287
422	5653	13703.4	22.8283
423	5090	13703.1	22.8279
424	5612	13702.9	22.8275
425	5368	13702.7	22.8271
426	5623	13702.4	22.8267
427	6579	13702.2	22.8263
428	6813	13702	22.8259
429	6450	13701.7	22.8255
430	6207	13701.5	22.8251
431	5100	13701.2	22.8247
432	3030	13701	22.8243
433	3484	13700.8	22.8239
434	5010	13700.5	22.8236
435	5890	13700.3	22.8232
436	5181	13700	22.8228
437	5017	13699.8	22.8224
438	5399	13699.6	22.822
439	6020	13699.3	22.8216
440	6758	13699.1	22.8212
441	4959	13698.9	22.8208
442	3787	13698.6	22.8204
443	4151	13698.4	22.82
444	3712	13698.1	22.8196
445	4834	13697.9	22.8192
446	6333	13697.7	22.8188
447	5508	13697.4	22.8184
448	3618	13697.2	22.818
449	3955	13696.9	22.8176
450	3255	13696.7	22.8172
451	5145	13696.5	22.8168
452	4995	13696.2	22.8164
453	5370	13696	22.816
454	4477	13695.8	22.8156
455	4379	13695.5	22.8152
456	3757	13695.3	22.8148
457	3866	13695	22.8144
458	3076	13694.8	22.814
459	4184	13694.6	22.8136
460	4387	13694.3	22.8132
461	5164	13694.1	22.8128
462	4486	13693.8	22.8124
463	3440	13693.6	22.812
464	2195	13693.4	22.8116
465	1873	13693.1	22.8112
466	2942	13692.9	22.8108
467	2380	13692.7	22.8104
468	2634	13692.4	22.81
469	3395	13692.2	22.8097
470	1932	13691.9	22.8093
471	1955	13691.7	22.8089
472	2016	13691.5	22.8085
473	2059	13691.2	22.8081
474	2223	13691	22.8077
475	3010	13690.7	22.8073
476	3019	13690.5	22.8069
477	3151	13690.3	22.8065
478	3140	13690	22.8061
479	5296	13689.8	22.8057
480	3833	13689.6	22.8053
481	2891	13689.3	22.8049
482	4065	13689.1	22.8045
483	2479	13688.8	22.8041
484	2040	13688.6	22.8037
485	3023	13688.4	22.8033
486	3251	13688.1	22.8029
487	3708	13687.9	22.8025
488	3091	13687.6	22.8021
489	1155	13687.4	22.8017
490	2816	13687.2	22.8013
491	1935	13686.9	22.8009
492	1784	13686.7	22.8005
493	1837	13686.5	22.8001
494	1766	13686.2	22.7997
495	1973	13686	22.7993
496	1231	13685.7	22.7989
497	165	13685.5	22.7985
498	-25	13685.3	22.7981
499	1306	13685	22.7977
500	1118	13684.8	22.7973
501	2272	13684.5	22.7969
502	3346	13684.3	22.7965
503	1962	13684.1	22.7961
504	-23	13683.8	22.7958
505	720	13683.6	22.7954
506	1947	13683.4	22.795
507	1629	13683.1	22.7946
508	1545	13682.9	22.7942
509	1960	13682.6	22.7938
510	976	13682.4	22.7934
511	1413	13682.2	22.793
512	2275	13681.9	22.7926
513	1112	13681.7	22.7922
514	170	13681.4	22.7918
515	-298	13681.2	22.7914
516	-670	13681	22.791
517	-1768	13680.7	22.7906
518	-815	13680.5	22.7902
519	-1144	13680.3	22.7898
520	-1794	13680	22.7894
521	-1122	13679.8	22.789
522	-837	13679.5	22.7886
523	-1586	13679.3	22.7882
524	-135	13679.1	22.7878
525	190	13678.8	22.7874
526	267	13678.6	22.787
527	661	13678.3	22.7866
528	-71	13678.1	22.7862
529	-72	13677.9	22.7858
530	938	13677.6	22.7854
531	1194	13677.4	22.785
532	975	13677.2	22.7846
533	-1760	13676.9	22.7842
534	-2714	13676.7	22.7838
535	-1929	13676.4	22.7834
536	-1823	13676.2	22.783
537	-914	13676	22.7826
538	-297	13675.7	22.7822
539	-263	13675.5	22.7818
540	-756	13675.2	22.7815
541	-1104	13675	22.7811
542	-1553	13674.8	22.7807
543	-4070	13674.5	22.7803
544	-2933	13674.3	22.7799
545	-1037	13674.1	22.7795
546	-1370	13673.8	22.7791
547	-878	13673.6	22.7787
548	-2541	13673.3	22.7783
549	-1842	13673.1	22.7779
550	-1785	13672.9	22.7775
551	-1189	13672.6	22.7771
552	-1106	13672.4	22.7767
553	-2559	13672.2	22.7763
554	-3186	13671.9	22.7759
555	-2468	13671.7	22.7755
556	-2353	13671.4	22.7751
557	-2149	13671.2	22.7747
558	-2904	13671	22.7743
559	-3720	13670.7	22.7739
560	-2796	13670.5	22.7735
561	-1795	13670.2	22.7731
562	-3162	13670	22.7727
563	-3826	13669.8	22.7723
564	-4450	13669.5	22.7719
565	-4206	13669.3	22.7715
566	-2675	13669.1	22.7711
567	-1780	13668.8	22.7707
568	-2515	13668.6	22.7703
569	-2434	13668.3	22.7699
570	-2423	13668.1	22.7695
571	-1602	13667.9	22.7691
572	105	13667.6	22.7687
573	-1495	13667.4	22.7683
574	-2188	13667.1	22.7679
575	-2728	13666.9	22.7675
576	-2617	13666.7	22.7672
577	-2968	13666.4	22.7668
578	-2986	13666.2	22.7664
579	-3442	13666	22.766
580	-3788	13665.7	22.7656
581	-3037	13665.5	22.7652
582	-3388	13665.2	22.7648
583	-3043	13665	22.7644
584	-2548	13664.8	22.764
585	-2217	13664.5	22.7636
586	-3237	13664.3	22.7632
587	-4025	13664	22.7628
588	-2621	13663.8	22.7624
589	-4216	13663.6	22.762
590	-4202	13663.3	22.7616
591	-3831	13663.1	22.7612
592	-4916	13662.9	22.7608
593	-4436	13662.6	22.7604
594	-3396	13662.4	22.76
595	-3826	13662.1	22.7596
596	-3066	13661.9	22.7592
597	-2432	13661.7	22.7588
598	-3775	13661.4	22.7584
599	-5097	13661.2	22.758
600	-5730	13660.9	22.7576
601	-5721	13660.7	22.7572
602	-5334	13660.5	22.7568
603	-5855	13660.2	22.7564
604	-7058	13660	22.756
605	-6754	13659.8	22.7556
606	-6224	13659.5	22.7552
607	-6644	13659.3	22.7548
608	-6727	13659	22.7544
609	-7029	13658.8	22.754
610	-6008	13658.6	22.7536
611	-6788	13658.3	22.7533
612	-5443	13658.1	22.7529
613	-5386	13657.8	22.7525
614	-5398	13657.6	22.7521
615	-5178	13657.4	22.7517
616	-5874	13657.1	22.7513
617	-6088	13656.9	22.7509
618	-5173	13656.7	22.7505
619	-5712	13656.4	22.7501
620	-8145	13656.2	22.7497
621	-8533	13655.9	22.7493
622	-7734	13655.7	22.7489
623	-7286	13655.5	22.7485
624	-6607	13655.2	22.7481
625	-5066	13655	22.7477
626	-6020	13654.7	22.7473
627	-4972	13654.5	22.7469
628	-5307	13654.3	22.7465
629	-5851	13654	22.7461
630	-5385	13653.8	22.7457
631	-4309	13653.6	22.7453
632	-4976	13653.3	22.7449
633	-5992	13653.1	22.7445
634	-6371	13652.8	22.7441
635	-7082	13652.6	22.7437
636	-7409	13652.4	22.7433
637	-5800	13652.1	22.7429
638	-6153	13651.9	22.7425
639	-5642	13651.6	22.7421
640	-6240	13651.4	22.7417
641	-6464	13651.2	22.7413
642	-7444	13650.9	22.7409
643	-7274	13650.7	22.7405
644	-5634	13650.5	22.7401
645	-6806	13650.2	22.7397
646	-6550	13650	22.7394
647	-6290	13649.7	22.739
648	-6465	13649.5	22.7386
649	-5948	13649.3	22.7382
650	-6228	13649	22.7378
651	-6935	13648.8	22.7374
652	-6488	13648.5	22.737
653	-6086	13648.3	22.7366
654	-5979	13648.1	22.7362
655	-6171	13647.8	22.7358
656	-7477	13647.6	22.7354
657	-7444	13647.4	22.735
658	-7218	13647.1	22.7346
659	-7374	13646.9	22.7342
660	-7342	13646.6	22.7338
661	-5653	13646.4	22.7334
662	-6540	13646.2	22.733
663	-6727	13645.9	22.7326
664	-5852	13645.7	22.7322
665	-6441	13645.4	22.7318
666	-6371	13645.2	22.7314
667	-6337	13645	22.731
668	-5943	13644.7	22.7306
669	-6174	13644.5	22.7302
670	-6618	13644.3	22.7298
671	-7669	13644	22.7294
672	-8049	13643.8	22.729
673	-7200	13643.5	22.7286
674	-8646	13643.3	22.7282
675	-7609	13643.1	22.7278
676	-7760	13642.8	22.7274
677	-8699	13642.6	22.727
678	-7015	13642.3	22.7266
679	-7051	13642.1	22.7262
680	-7574	13641.9	22.7258
681	-8315	13641.6	22.7254
682	-8906	13641.4	22.7251
683	-8202	13641.2	22.7247
684	-8405	13640.9	22.7243
685	-8324	13640.7	22.7239
686	-9389	13640.4	22.7235
687	-8131	13640.2	22.7231
688	-8188	13640	22.7227
689	-8172	13639.7	22.7223
690	-7750	13639.5	22.7219
691	-9220	13639.2	22.7215
692	-9262	13639	22.7211
693	-9360	13638.8	22.7207
694	-9933	13638.5	22.7203
695	-10048	13638.3	22.7199
696	-10985	13638.1	22.7195
697	-11149	13637.8	22.7191
698	-10350	13637.6	22.7187
699	-9630	13637.3	22.7183
700	-8474	13637.1	22.7179
701	-7718	13636.9	22.7175
702	-7356	13636.6	22.7171
703	-8578	13636.4	22.7167
704	-8499	13636.1	22.7163
705	-8611	13635.9	22.7159
706	-8236	13635.7	22.7155
707	-8920	13635.4	22.7151
708	-9160	13635.2	22.7147
709	-9024	13635	22.7143
710	-7505	13634.7	22.7139
711	-9523	13634.5	22.7135
712	-10181	13634.2	22.7131
713	-9890	13634	22.7127
714	-8492	13633.8	22.7123
715	-8085	13633.5	22.7119
716	-8052	13633.3	22.7115
717	-8900	13633	22.7112
718	-10136	13632.8	22.7108
719	-10452	13632.6	22.7104
720	-9908	13632.3	22.71
721	-9829	13632.1	22.7096
722	-9406	13631.9	22.7092
723	-7511	13631.6	22.7088
724	-7376	13631.4	22.7084
725	-8339	13631.1	22.708
726	-8960	13630.9	22.7076
727	-9154	13630.7	22.7072
728	-9920	13630.4	22.7068
729	-10576	13630.2	22.7064
730	-9360	13630	22.706
731	-8159	13629.7	22.7056
732	-8393	13629.5	22.7052
733	-8730	13629.2	22.7048
734	-9064	13629	22.7044
735	-11112	13628.8	22.704
736	-11167	13628.5	22.7036
737	-10071	13628.3	22.7032
738	-10106	13628	22.7028
739	-8286	13627.8	22.7024
740	-9030	13627.6	22.702
741	-9437	13627.3	22.7016
742	-9320	13627.1	22.7012
743	-10013	13626.9	22.7008
744	-8870	13626.6	22.7004
745	-8978	13626.4	22.7
746	-9011	13626.1	22.6996
747	-8459	13625.9	22.6992
748	-8837	13625.7	22.6988
749	-11334	13625.4	22.6984
750	-12293	13625.2	22.698
751	-11290	13624.9	22.6976
752	-11329	13624.7	22.6972
753	-11501	13624.5	22.6969
754	-10875	13624.2	22.6965
755	-10645	13624	22.6961
756	-10112	13623.8	22.6957
757	-10514	13623.5	22.6953
758	-11476	13623.3	22.6949
759	-11695	13623	22.6945
760	-13117	13622.8	22.6941
761	-12386	13622.6	22.6937
762	-12887	13622.3	22.6933
763	-15067	13622.1	22.6929
764	-12016	13621.8	22.6925
765	-10132	13621.6	22.6921
766	-8914	13621.4	22.6917
767	-8942	13621.1	22.6913
768	-11310	13620.9	22.6909
769	-11986	13620.7	22.6905
770	-12159	13620.4	22.6901
771	-11533	13620.2	22.6897
772	-11392	13619.9	22.6893
773	-12163	13619.7	22.6889
774	-12142	13619.5	22.6885
775	-10749	13619.2	22.6881
776	-11104	13619	22.6877
777	-11942	13618.7	22.6873
778	-11480	13618.5	22.6869
779	-11919	13618.3	22.6865
780	-12806	13618	22.6861
781	-12433	13617.8	22.6857
782	-10992	13617.6	22.6853
783	-10578	13617.3	22.6849
784	-11131	13617.1	22.6845
785	-11325	13616.8	22.6841
786	-11318	13616.6	22.6837
787	-11489	13616.4	22.6833
788	-12660	13616.1	22.683
789	-12339	13615.9	22.6826
790	-12081	13615.6	22.6822
791	-11806	13615.4	22.6818
792	-11531	13615.2	22.6814
793	-11121	13614.9	22.681
794	-12258	13614.7	22.6806
795	-10073	13614.5	22.6802
796	-11210	13614.2	22.6798
797	-11973	13614	22.6794
798	-11651	13613.7	22.679
799	-14365	13613.5	22.6786
800	-13507	13613.3	22.6782
801	-11958	13613	22.6778
802	-11567	13612.8	22.6774
803	-13356	13612.5	22.677
804	-12095	13612.3	22.6766
805	-10715	13612.1	22.6762
806	-12929	13611.8	22.6758
807	-13010	13611.6	22.6754
808	-10123	13611.4	22.675
809	-11067	13611.1	22.6746
810	-12577	13610.9	22.6742
811	-13110	13610.6	22.6738
812	-12953	13610.4	22.6734
813	-11832	13610.2	22.673
814	-10708	13609.9	22.6726
815	-11992	13609.7	22.6722
816	-11992	13609.4	22.6718
817	-11836	13609.2	22.6714
818	-13706	13609	22.671
819	-12872	13608.7	22.6706
820	-12843	13608.5	22.6702
821	-12733	13608.3	22.6698
822	-11802	13608	22.6694
823	-11693	13607.8	22.669
824	-13117	13607.5	22.6687
825	-15404	13607.3	22.6683
826	-15183	13607.1	22.6679
827	-14490	13606.8	22.6675
828	-13561	13606.6	22.6671
829	-13340	13606.3	22.6667
830	-11832	13606.1	22.6663
831	-10752	13605.9	22.6659
832	-11908	13605.6	22.6655
833	-12003	13605.4	22.6651
834	-13078	13605.2	22.6647
835	-13289	13604.9	22.6643
836	-12338	13604.7	22.6639
837	-10525	13604.4	22.6635
838	-11464	13604.2	22.6631
839	-13160	13604	22.6627
840	-13720	13603.7	22.6623
841	-13144	13603.5	22.6619
842	-12651	13603.2	22.6615
843	-11918	13603	22.6611
844	-12392	13602.8	22.6607
845	-13203	13602.5	22.6603
846	-13159	13602.3	22.6599
847	-12909	13602.1	22.6595
848	-12183	13601.8	22.6591
849	-14042	13601.6	22.6587
850	-13607	13601.3	22.6583
851	-12228	13601.1	22.6579
852	-12662	13600.9	22.6575
853	-14234	13600.6	22.6571
854	-14016	13600.4	22.6567
855	-12996	13600.1	22.6563
856	-11582	13599.9	22.6559
857	-12425	13599.7	22.6555
858	-13789	13599.4	22.6551
859	-14201	13599.2	22.6548
860	-12343	13599	22.6544
861	-14335	13598.7	22.654
862	-16642	13598.5	22.6536
863	-17128	13598.2	22.6532
864	-15474	13598	22.6528
865	-14459	13597.8	22.6524
866	-13871	13597.5	22.652
867	-14190	13597.3	22.6516
868	-14311	13597	22.6512
869	-13949	13596.8	22.6508
870	-15326	13596.6	22.6504
871	-15964	13596.3	22.65
872	-16667	13596.1	22.6496
873	-15707	13595.9	22.6492
874	-15783	13595.6	22.6488
875	-16531	13595.4	22.6484
876	-15306	13595.1	22.648
877	-14002	13594.9	22.6476
878	-13436	13594.7	22.6472
879	-13359	13594.4	22.6468
880	-12620	13594.2	22.6464
881	-14107	13593.9	22.646
882	-16463	13593.7	22.6456
883	-16458	13593.5	22.6452
884	-15601	13593.2	22.6448
885	-14962	13593	22.6444
886	-15004	13592.8	22.644
887	-14496	13592.5	22.6436
888	-16573	13592.3	22.6432
889	-16126	13592	22.6428
890	-14135	13591.8	22.6424
891	-14778	13591.6	22.642
892	-13699	13591.3	22.6416
893	-11278	13591.1	22.6412
894	-12380	13590.8	22.6409
895	-13417	13590.6	22.6405
896	-13488	13590.4	22.6401
897	-13669	13590.1	22.6397
898	-14271	13589.9	22.6393
899	-14307	13589.7	22.6389
900	-14757	13589.4	22.6385
901	-16545	13589.2	22.6381
902	-16866	13588.9	22.6377
903	-15844	13588.7	22.6373
904	-13844	13588.5	22.6369
905	-13234	13588.2	22.6365
906	-14463	13588	22.6361
907	-14581	13587.8	22.6357
908	-13735	13587.5	22.6353
909	-13346	13587.3	22.6349
910	-13438	13587	22.6345
911	-13515	13586.8	22.6341
912	-12954	13586.6	22.6337
913	-13341	13586.3	22.6333
914	-11964	13586.1	22.6329
915	-13308	13585.8	22.6325
916	-12861	13585.6	22.6321
917	-14663	13585.4	22.6317
918	-15944	13585.1	22.6313
919	-15395	13584.9	22.6309
920	-14977	13584.7	22.6305
921	-14554	13584.4	22.6301
922	-14482	13584.2	22.6297
923	-15206	13583.9	22.6293
924	-15892	13583.7	22.6289
925	-15683	13583.5	22.6285
926	-13495	13583.2	22.6281
927	-12665	13583	22.6277
928	-12623	13582.7	22.6273
929	-12921	13582.5	22.6269
930	-12960	13582.3	22.6266
931	-13699	13582	22.6262
932	-15434	13581.8	22.6258
933	-15098	13581.6	22.6254
934	-14945	13581.3	22.625
935	-14805	13581.1	22.6246
936	-16000	13580.8	22.6242
937	-16928	13580.6	22.6238
938	-16785	13580.4	22.6234
939	-16550	13580.1	22.623
940	-15435	13579.9	22.6226
941	-14143	13579.6	22.6222
942	-14349	13579.4	22.6218
943	-15664	13579.2	22.6214
944	-16154	13578.9	22.621
945	-16202	13578.7	22.6206
946	-16068	13578.5	22.6202
947	-14871	13578.2	22.6198
948	-12240	13578	22.6194
949	-11783	13577.7	22.619
950	-13728	13577.5	22.6186
951	-15324	13577.3	22.6182
952	-16160	13577	22.6178
953	-15385	13576.8	22.6174
954	-14831	13576.5	22.617
955	-14347	13576.3	22.6166
956	-14441	13576.1	22.6162
957	-13049	13575.8	22.6158
958	-15400	13575.6	22.6154
959	-15937	13575.4	22.615
960	-15395	13575.1	22.6146
961	-15719	13574.9	22.6142
962	-15361	13574.6	22.6138
963	-15870	13574.4	22.6134
964	-15773	13574.2	22.613
965	-14362	13573.9	22.6126
966	-15388	13573.7	22.6123
967	-15821	13573.4	22.6119
968	-15427	13573.2	22.6115
969	-16150	13573	22.6111
970	-15404	13572.7	22.6107
971	-14461	13572.5	22.6103
972	-14646	13572.3	22.6099
973	-13739	13572	22.6095
974	-14438	13571.8	22.6091
975	-15736	13571.5	22.6087
976	-15654	13571.3	22.6083
977	-15793	13571.1	22.6079
978	-16542	13570.8	22.6075
979	-15743	13570.6	22.6071
980	-14930	13570.3	22.6067
981	-16446	13570.1	22.6063
982	-16782	13569.9	22.6059
983	-15021	13569.6	22.6055
984	-13984	13569.4	22.6051
985	-14644	13569.2	22.6047
986	-15869	13568.9	22.6043
987	-15752	13568.7	22.6039
988	-16830	13568.4	22.6035
989	-15806	13568.2	22.6031
990	-14406	13568	22.6027
991	-16792	13567.7	22.6023
992	-17624	13567.5	22.6019
993	-15759	13567.2	22.6015
994	-14462	13567	22.6011
995	-14091	13566.8	22.6007
996	-13934	13566.5	22.6003
997	-15836	13566.3	22.5999
998	-16170	13566.1	22.5995
999	-16249	13565.8	22.5991
1000	-16534	13565.6	22.5987
1001	-14894	13565.3	22.5984
1002	-13814	13565.1	22.598
1003	-15812	13564.9	22.5976
1004	-14793	13564.6	22.5972
1005	-14636	13564.4	22.5968
1006	-14565	13564.1	22.5964
1007	-14677	13563.9	22.596
1008	-14031	13563.7	22.5956
1009	-15501	13563.4	22.5952
1010	-15231	13563.2	22.5948
1011	-13213	13563	22.5944
1012	-12679	13562.7	22.594
1013	-14838	13562.5	22.5936
1014	-14503	13562.2	22.5932
1015	-13295	13562	22.5928
1016	-14745	13561.8	22.5924
1017	-15665	13561.5	22.592
1018	-14832	13561.3	22.5916
1019	-15656	13561	22.5912
1020	-16840	13560.8	22.5908
1021	-14945	13560.6	22.5904
1022	-14193	13560.3	22.59
1023	-13816	13560.1	22.5896
1024	-16120	13559.9	22.5892
1025	-17284	13559.6	22.5888
1026	-17160	13559.4	22.5884
1027	-17709	13559.1	22.588
1028	-18319	13558.9	22.5876
1029	-17138	13558.7	22.5872
1030	-18979	13558.4	22.5868
1031	-19283	13558.2	22.5864
1032	-17864	13557.9	22.586
1033	-17755	13557.7	22.5856
1034	-16638	13557.5	22.5852
1035	-17228	13557.2	22.5848
1036	-18770	13557	22.5845
1037	-17287	13556.8	22.5841
1038	-15421	13556.5	22.5837
1039	-15384	13556.3	22.5833
1040	-15557	13556	22.5829
1041	-16552	13555.8	22.5825
1042	-19289	13555.6	22.5821
1043	-18954	13555.3	22.5817
1044	-17487	13555.1	22.5813
1045	-15129	13554.8	22.5809
1046	-14394	13554.6	22.5805
1047	-14356	13554.4	22.5801
1048	-15981	13554.1	22.5797
1049	-15625	13553.9	22.5793
1050	-15609	13553.7	22.5789
1051	-15699	13553.4	22.5785
1052	-15670	13553.2	22.5781
1053	-16128	13552.9	22.5777
1054	-15671	13552.7	22.5773
1055	-15887	13552.5	22.5769
1056	-16366	13552.2	22.5765
1057	-16846	13552	22.5761
1058	-16291	13551.7	22.5757
1059	-15874	13551.5	22.5753
1060	-15016	13551.3	22.5749
1061	-15525	13551	22.5745
1062	-16249	13550.8	22.5741
1063	-15172	13550.6	22.5737
1064	-16410	13550.3	22.5733
1065	-16918	13550.1	22.5729
1066	-16044	13549.8	22.5725
1067	-16721	13549.6	22.5721
1068	-17244	13549.4	22.5717
1069	-16849	13549.1	22.5713
1070	-14407	13548.9	22.5709
1071	-15215	13548.6	22.5705
1072	-17363	13548.4	22.5702
1073	-17015	13548.2	22.5698
1074	-16307	13547.9	22.5694
1075	-16847	13547.7	22.569
1076	-17611	13547.5	22.5686
1077	-17735	13547.2	22.5682
1078	-17061	13547	22.5678
1079	-16638	13546.7	22.5674
1080	-17829	13546.5	22.567
1081	-18883	13546.3	22.5666
1082	-18971	13546	22.5662
1083	-17679	13545.8	22.5658
1084	-17239	13545.6	22.5654
1085	-15650	13545.3	22.565
1086	-15298	13545.1	22.5646
1087	-15938	13544.8	22.5642
1088	-17659	13544.6	22.5638
1089	-16901	13544.4	22.5634
1090	-15799	13544.1	22.563
1091	-17387	13543.9	22.5626
1092	-18487	13543.6	22.5622
1093	-16969	13543.4	22.5618
1094	-17765	13543.2	22.5614
1095	-17025	13542.9	22.561
1096	-16143	13542.7	22.5606
1097	-17501	13542.5	22.5602
1098	-17471	13542.2	22.5598
1099	-17283	13542	22.5594
1100	-16339	13541.7	22.559
1101	-16249	13541.5	22.5586
1102	-15267	13541.3	22.5582
1103	-15895	13541	22.5578
1104	-15827	13540.8	22.5574
1105	-16788	13540.5	22.557
1106	-16338	13540.3	22.5566
1107	-14447	13540.1	22.5563
1108	-14630	13539.8	22.5559
1109	-14621	13539.6	22.5555
1110	-14887	13539.4	22.5551
1111	-16610	13539.1	22.5547
1112	-16962	13538.9	22.5543
1113	-17077	13538.6	22.5539
1114	-17553	13538.4	22.5535
1115	-15048	13538.2	22.5531
1116	-15572	13537.9	22.5527
1117	-16349	13537.7	22.5523
1118	-16311	13537.4	22.5519
1119	-17410	13537.2	22.5515
1120	-15431	13537	22.5511
1121	-14061	13536.7	22.5507
1122	-15430	13536.5	22.5503
1123	-16423	13536.3	22.5499
1124	-16126	13536	22.5495
1125	-16507	13535.8	22.5491
1126	-17190	13535.5	22.5487
1127	-17532	13535.3	22.5483
1128	-17585	13535.1	22.5479
1129	-18713	13534.8	22.5475
1130	-18829	13534.6	22.5471
1131	-17525	13534.3	22.5467
1132	-17178	13534.1	22.5463
1133	-16655	13533.9	22.5459
1134	-18315	13533.6	22.5455
1135	-19409	13533.4	22.5451
1136	-18681	13533.2	22.5447
1137	-18736	13532.9	22.5443
1138	-17994	13532.7	22.5439
1139	-17007	13532.4	22.5435
1140	-15497	13532.2	22.5431
1141	-15053	13532	22.5427
1142	-15809	13531.7	22.5423
1143	-15803	13531.5	22.542
1144	-15403	13531.2	22.5416
1145	-18418	13531	22.5412
1146	-19389	13530.8	22.5408
1147	-17786	13530.5	22.5404
1148	-17954	13530.3	22.54
1149	-17111	13530.1	22.5396
1150	-17482	13529.8	22.5392
1151	-17430	13529.6	22.5388
1152	-15538	13529.3	22.5384
1153	-17354	13529.1	22.538
1154	-17403	13528.9	22.5376
1155	-18725	13528.6	22.5372
1156	-19411	13528.4	22.5368
1157	-17780	13528.1	22.5364
1158	-15795	13527.9	22.536
1159	-14941	13527.7	22.5356
1160	-16579	13527.4	22.5352
1161	-17633	13527.2	22.5348
1162	-17284	13527	22.5344
1163	-16880	13526.7	22.534
1164	-16380	13526.5	22.5336
1165	-14996	13526.2	22.5332
1166	-14739	13526	22.5328
1167	-15633	13525.8	22.5324
1168	-15796	13525.5	22.532
1169	-16967	13525.3	22.5316
1170	-17528	13525	22.5312
1171	-17174	13524.8	22.5308
1172	-17516	13524.6	22.5304
1173	-18649	13524.3	22.53
1174	-19177	13524.1	22.5296
1175	-17259	13523.9	22.5292
1176	-17368	13523.6	22.5288
1177	-18012	13523.4	22.5284
1178	-18141	13523.1	22.5281
1179	-18128	13522.9	22.5277
1180	-16251	13522.7	22.5273
1181	-15196	13522.4	22.5269
1182	-15146	13522.2	22.5265
1183	-14602	13521.9	22.5261
1184	-15369	13521.7	22.5257
1185	-16272	13521.5	22.5253
1186	-16189	13521.2	22.5249
1187	-16558	13521	22.5245
1188	-17975	13520.8	22.5241
1189	-17007	13520.5	22.5237
1190	-16247	13520.3	22.5233
1191	-15862	13520	22.5229
1192	-17193	13519.8	22.5225
1193	-17269	13519.6	22.5221
1194	-17597	13519.3	22.5217
1195	-17974	13519.1	22.5213
1196	-16819	13518.8	22.5209
1197	-16395	13518.6	22.5205
1198	-15798	13518.4	22.5201
1199	-16689	13518.1	22.5197
1200	-17545	13517.9	22.5193
1201	-16549	13517.7	22.5189
1202	-15451	13517.4	22.5185
1203	-16484	13517.2	22.5181
1204	-17150	13516.9	22.5177
1205	-17250	13516.7	22.5173
1206	-17355	13516.5	22.5169
1207	-16668	13516.2	22.5165
1208	-16405	13516	22.5161
1209	-17199	13515.7	22.5157
1210	-16492	13515.5	22.5153
1211	-16379	13515.3	22.5149
1212	-16894	13515	22.5145
1213	-17185	13514.8	22.5142
1214	-18762	13514.6	22.5138
1215	-18028	13514.3	22.5134
1216	-18542	13514.1	22.513
1217	-17834	13513.8	22.5126
1218	-17256	13513.6	22.5122
1219	-15459	13513.4	22.5118
1220	-15811	13513.1	22.5114
1221	-18556	13512.9	22.511
1222	-18770	13512.6	22.5106
1223	-21136	13512.4	22.5102
1224	-21832	13512.2	22.5098
1225	-17502	13511.9	22.5094
1226	-17627	13511.7	22.509
1227	-19959	13511.5	22.5086
1228	-18455	13511.2	22.5082
1229	-18505	13511	22.5078
1230	-18431	13510.7	22.5074
1231	-17112	13510.5	22.507
1232	-17343	13510.3	22.5066
1233	-19110	13510	22.5062
1234	-18941	13509.8	22.5058
1235	-16630	13509.5	22.5054
1236	-17466	13509.3	22.505
1237	-16238	13509.1	22.5046
1238	-17210	13508.8	22.5042
1239	-17650	13508.6	22.5038
1240	-17674	13508.4	22.5034
1241	-16728	13508.1	22.503
1242	-17346	13507.9	22.5026
1243	-18293	13507.6	22.5022
1244	-18279	13507.4	22.5018
1245	-18538	13507.2	22.5014
1246	-16669	13506.9	22.501
1247	-18417	13506.7	22.5006
1248	-19525	13506.4	22.5002
1249	-19452	13506.2	22.4999
1250	-18696	13506	22.4995
1251	-18769	13505.7	22.4991
1252	-18618	13505.5	22.4987
1253	-18326	13505.3	22.4983
1254	-17605	13505	22.4979
1255	-16747	13504.8	22.4975
1256	-17052	13504.5	22.4971
1257	-17900	13504.3	22.4967
1258	-18922	13504.1	22.4963
1259	-17953	13503.8	22.4959
1260	-16811	13503.6	22.4955
1261	-17045	13503.4	22.4951
1262	-17039	13503.1	22.4947
1263	-17722	13502.9	22.4943
1264	-17757	13502.6	22.4939
1265	-17361	13502.4	22.4935
1266	-18295	13502.2	22.4931
1267	-18552	13501.9	22.4927
1268	-17918	13501.7	22.4923
1269	-17943	13501.4	22.4919
1270	-17912	13501.2	22.4915
1271	-16898	13501	22.4911
1272	-16620	13500.7	22.4907
1273	-17612	13500.5	22.4903
1274	-18973	13500.3	22.4899
1275	-18957	13500	22.4895
1276	-18510	13499.8	22.4891
1277	-17434	13499.5	22.4887
1278	-15511	13499.3	22.4883
1279	-14263	13499.1	22.4879
1280	-16869	13498.8	22.4875
1281	-19262	13498.6	22.4871
1282	-17296	13498.3	22.4867
1283	-16779	13498.1	22.4863
1284	-16684	13497.9	22.4859
1285	-16215	13497.6	22.4856
1286	-17875	13497.4	22.4852
1287	-18312	13497.2	22.4848
1288	-18819	13496.9	22.4844
1289	-18082	13496.7	22.484
1290	-17597	13496.4	22.4836
1291	-16137	13496.2	22.4832
1292	-16095	13496	22.4828
1293	-17856	13495.7	22.4824
1294	-18758	13495.5	22.482
1295	-19289	13495.2	22.4816
1296	-18993	13495	22.4812
1297	-18792	13494.8	22.4808
1298	-18283	13494.5	22.4804
1299	-18128	13494.3	22.48
1300	-17622	13494.1	22.4796
1301	-17466	13493.8	22.4792
1302	-16211	13493.6	22.4788
1303	-17556	13493.3	22.4784
1304	-19218	13493.1	22.478
1305	-18751	13492.9	22.4776
1306	-19384	13492.6	22.4772
1307	-18619	13492.4	22.4768
1308	-17789	13492.1	22.4764
1309	-16352	13491.9	22.476
1310	-16387	13491.7	22.4756
1311	-17737	13491.4	22.4752
1312	-17587	13491.2	22.4748
1313	-17304	13491	22.4744
1314	-16742	13490.7	22.474
1315	-18814	13490.5	22.4736
1316	-19342	13490.2	22.4732
1317	-19744	13490	22.4728
1318	-18110	13489.8	22.4724
1319	-19560	13489.5	22.472
1320	-20201	13489.3	22.4717
1321	-19701	13489	22.4713
1322	-18907	13488.8	22.4709
1323	-15271	13488.6	22.4705
1324	-16357	13488.3	22.4701
1325	-18249	13488.1	22.4697
1326	-18461	13487.9	22.4693
1327	-17471	13487.6	22.4689
1328	-16178	13487.4	22.4685
1329	-17568	13487.1	22.4681
1330	-18894	13486.9	22.4677
1331	-19614	13486.7	22.4673
1332	-17410	13486.4	22.4669
1333	-16970	13486.2	22.4665
1334	-17151	13485.9	22.4661
1335	-17843	13485.7	22.4657
1336	-18463	13485.5	22.4653
1337	-18308	13485.2	22.4649
1338	-17921	13485	22.4645
1339	-16563	13484.8	22.4641
1340	-15147	13484.5	22.4637
1341	-15941	13484.3	22.4633
1342	-15849	13484	22.4629
1343	-17178	13483.8	22.4625
1344	-17662	13483.6	22.4621
1345	-18112	13483.3	22.4617
1346	-18326	13483.1	22.4613
1347	-17348	13482.8	22.4609
1348	-18009	13482.6	22.4605
1349	-19058	13482.4	22.4601
1350	-18013	13482.1	22.4597
1351	-18234	13481.9	22.4593
1352	-17827	13481.7	22.4589
1353	-17748	13481.4	22.4585
1354	-19627	13481.2	22.4581
1355	-19312	13480.9	22.4578
1356	-17218	13480.7	22.4574
1357	-16780	13480.5	22.457
1358	-16765	13480.2	22.4566
1359	-16965	13480	22.4562
1360	-16612	13479.7	22.4558
1361	-16186	13479.5	22.4554
1362	-15615	13479.3	22.455
1363	-15011	13479	22.4546
1364	-17362	13478.8	22.4542
1365	-18600	13478.6	22.4538
1366	-17863	13478.3	22.4534
1367	-17387	13478.1	22.453
1368	-16189	13477.8	22.4526
1369	-16433	13477.6	22.4522
1370	-17716	13477.4	22.4518
1371	-17721	13477.1	22.4514
1372	-18756	13476.9	22.451
1373	-16708	13476.6	22.4506
1374	-18099	13476.4	22.4502
1375	-18379	13476.2	22.4498
1376	-16613	13475.9	22.4494
1377	-16997	13475.7	22.449
1378	-17871	13475.5	22.4486
1379	-18497	13475.2	22.4482
1380	-19172	13475	22.4478
1381	-19466	13474.7	22.4474
1382	-18441	13474.5	22.447
1383	-19035	13474.3	22.4466
1384	-20106	13474	22.4462
1385	-18309	13473.8	22.4458
1386	-17397	13473.5	22.4454
1387	-17047	13473.3	22.445
1388	-18350	13473.1	22.4446
1389	-18839	13472.8	22.4442
1390	-18737	13472.6	22.4438
1391	-16782	13472.4	22.4435
1392	-16791	13472.1	22.4431
1393	-17271	13471.9	22.4427
1394	-17460	13471.6	22.4423
1395	-17518	13471.4	22.4419
1396	-15112	13471.2	22.4415
1397	-15708	13470.9	22.4411
1398	-16975	13470.7	22.4407
1399	-16572	13470.4	22.4403
1400	-15622	13470.2	22.4399
1401	-16673	13470	22.4395
1402	-17530	13469.7	22.4391
1403	-18848	13469.5	22.4387
1404	-19255	13469.3	22.4383
1405	-17445	13469	22.4379
1406	-17683	13468.8	22.4375
1407	-17287	13468.5	22.4371
1408	-17791	13468.3	22.4367
1409	-19409	13468.1	22.4363
1410	-19122	13467.8	22.4359
1411	-18818	13467.6	22.4355
1412	-17674	13467.3	22.4351
1413	-17225	13467.1	22.4347
1414	-17319	13466.9	22.4343
1415	-17988	13466.6	22.4339
1416	-18310	13466.4	22.4335
1417	-18899	13466.2	22.4331
1418	-18727	13465.9	22.4327
1419	-17281	13465.7	22.4323
1420	-17701	13465.4	22.4319
1421	-20019	13465.2	22.4315
1422	-18963	13465	22.4311
1423	-17532	13464.7	22.4307
1424	-17880	13464.5	22.4303
1425	-17080	13464.2	22.4299
1426	-16691	13464	22.4296
1427	-16241	13463.8	22.4292
1428	-15727	13463.5	22.4288
1429	-17567	13463.3	22.4284
1430	-16953	13463.1	22.428
1431	-18034	13462.8	22.4276
1432	-15960	13462.6	22.4272
1433	-15550	13462.3	22.4268
1434	-15987	13462.1	22.4264
1435	-15844	13461.9	22.426
1436	-15842	13461.6	22.4256
1437	-17049	13461.4	22.4252
1438	-18488	13461.1	22.4248
1439	-16734	13460.9	22.4244
1440	-18121	13460.7	22.424
1441	-16738	13460.4	22.4236
1442	-16184	13460.2	22.4232
1443	-16170	13460	22.4228
1444	-18341	13459.7	22.4224
1445	-20651	13459.5	22.422
1446	-19503	13459.2	22.4216
1447	-19060	13459	22.4212
1448	-19713	13458.8	22.4208
1449	-18501	13458.5	22.4204
1450	-17248	13458.3	22.42
1451	-18952	13458.1	22.4196
1452	-18717	13457.8	22.4192
1453	-17682	13457.6	22.4188
1454	-17399	13457.3	22.4184
1455	-17587	13457.1	22.418
1456	-17587	13456.9	22.4176
1457	-18478	13456.6	22.4172
1458	-16657	13456.4	22.4168
1459	-15461	13456.1	22.4164
1460	-15896	13455.9	22.416
1461	-18495	13455.7	22.4156
1462	-19040	13455.4	22.4153
1463	-17068	13455.2	22.4149
1464	-16311	13455	22.4145
1465	-17471	13454.7	22.4141
1466	-18260	13454.5	22.4137
1467	-17074	13454.2	22.4133
1468	-17320	13454	22.4129
1469	-17148	13453.8	22.4125
1470	-17094	13453.5	22.4121
1471	-15269	13453.3	22.4117
1472	-16506	13453	22.4113
1473	-16894	13452.8	22.4109
1474	-17066	13452.6	22.4105
1475	-17012	13452.3	22.4101
1476	-15970	13452.1	22.4097
1477	-16177	13451.9	22.4093
1478	-16475	13451.6	22.4089
1479	-16186	13451.4	22.4085
1480	-16643	13451.1	22.4081
1481	-16641	13450.9	22.4077
1482	-16847	13450.7	22.4073
1483	-17261	13450.4	22.4069
1484	-15902	13450.2	22.4065
1485	-15863	13449.9	22.4061
1486	-17059	13449.7	22.4057
1487	-14174	13449.5	22.4053
1488	-12363	13449.2	22.4049
1489	-13618	13449	22.4045
1490	-13097	13448.8	22.4041
1491	-13441	13448.5	22.4037
1492	-13595	13448.3	22.4033
1493	-12834	13448	22.4029
1494	-11363	13447.8	22.4025
1495	-13639	13447.6	22.4021
1496	-14333	13447.3	22.4017
1497	-15415	13447.1	22.4014
1498	-13795	13446.8	22.401
1499	-13574	13446.6	22.4006
1500	-13158	13446.4	22.4002
1501	-14615	13446.1	22.3998
1502	-13249	13445.9	22.3994
1503	-11314	13445.7	22.399
1504	-12035	13445.4	22.3986
1505	-10468	13445.2	22.3982
1506	-11951	13444.9	22.3978
1507	-11832	13444.7	22.3974
1508	-12649	13444.5	22.397
1509	-13417	13444.2	22.3966
1510	-14377	13444	22.3962
1511	-15190	13443.7	22.3958
1512	-14485	13443.5	22.3954
1513	-14484	13443.3	22.395
1514	-15313	13443	22.3946
1515	-13710	13442.8	22.3942
1516	-12833	13442.6	22.3938
1517	-12393	13442.3	22.3934
1518	-11244	13442.1	22.393
1519	-12176	13441.8	22.3926
1520	-12789	13441.6	22.3922
1521	-13166	13441.4	22.3918
1522	-13167	13441.1	22.3914
1523	-13261	13440.9	22.391
1524	-13334	13440.6	22.3906
1525	-13723	13440.4	22.3902
1526	-14376	13440.2	22.3898
1527	-13647	13439.9	22.3894
1528	-13934	13439.7	22.389
1529	-13408	13439.5	22.3886
1530	-12250	13439.2	22.3882
1531	-13358	13439	22.3878
1532	-14879	13438.7	22.3875
1533	-13630	13438.5	22.3871
1534	-12815	13438.3	22.3867
1535	-14616	13438	22.3863
1536	-14191	13437.8	22.3859
1537	-13980	13437.5	22.3855
1538	-14804	13437.3	22.3851
1539	-15741	13437.1	22.3847
1540	-15858	13436.8	22.3843
1541	-16007	13436.6	22.3839
1542	-17479	13436.4	22.3835
1543	-14311	13436.1	22.3831
1544	-12995	13435.9	22.3827
1545	-13177	13435.6	22.3823
1546	-12994	13435.4	22.3819
1547	-13464	13435.2	22.3815
1548	-14353	13434.9	22.3811
1549	-15414	13434.7	22.3807
1550	-16511	13434.4	22.3803
1551	-16075	13434.2	22.3799
1552	-15200	13434	22.3795
1553	-13950	13433.7	22.3791
1554	-12835	13433.5	22.3787
1555	-12191	13433.3	22.3783
1556	-13928	13433	22.3779
1557	-16478	13432.8	22.3775
1558	-16557	13432.5	22.3771
1559	-16943	13432.3	22.3767
1560	-16698	13432.1	22.3763
1561	-17602	13431.8	22.3759
1562	-16932	13431.6	22.3755
1563	-15976	13431.3	22.3751
1564	-16826	13431.1	22.3747
1565	-14422	13430.9	22.3743
1566	-15436	13430.6	22.3739
1567	-14997	13430.4	22.3735
1568	-15053	13430.2	22.3732
1569	-14839	13429.9	22.3728
1570	-14315	13429.7	22.3724
1571	-13718	13429.4	22.372
1572	-15034	13429.2	22.3716
1573	-15940	13429	22.3712
1574	-16628	13428.7	22.3708
1575	-16399	13428.5	22.3704
1576	-16680	13428.2	22.37
1577	-15512	13428	22.3696
1578	-15730	13427.8	22.3692
1579	-14871	13427.5	22.3688
1580	-13553	13427.3	22.3684
1581	-15614	13427.1	22.368
1582	-16101	13426.8	22.3676
1583	-15339	13426.6	22.3672
1584	-16400	13426.3	22.3668
1585	-15001	13426.1	22.3664
1586	-13828	13425.9	22.366
1587	-12919	13425.6	22.3656
1588	-14960	13425.4	22.3652
1589	-16453	13425.1	22.3648
1590	-15812	13424.9	22.3644
1591	-15524	13424.7	22.364
1592	-13680	13424.4	22.3636
1593	-15240	13424.2	22.3632
1594	-15395	13424	22.3628
1595	-15000	13423.7	22.3624
1596	-14269	13423.5	22.362
1597	-14582	13423.2	22.3616
1598	-12917	13423	22.3612
1599	-13771	13422.8	22.3608
1600	-15136	13422.5	22.3604
1601	-14721	13422.3	22.36
1602	-13883	13422	22.3596
1603	-12219	13421.8	22.3592
1604	-11382	13421.6	22.3589
1605	-12333	13421.3	22.3585
1606	-12879	13421.1	22.3581
1607	-14194	13420.9	22.3577
1608	-13735	13420.6	22.3573
1609	-13823	13420.4	22.3569
1610	-13641	13420.1	22.3565
1611	-12207	13419.9	22.3561
1612	-12913	13419.7	22.3557
1613	-12862	13419.4	22.3553
1614	-13738	13419.2	22.3549
1615	-14787	13418.9	22.3545
1616	-14499	13418.7	22.3541
1617	-13731	13418.5	22.3537
1618	-12804	13418.2	22.3533
1619	-11963	13418	22.3529
1620	-13548	13417.8	22.3525
1621	-11928	13417.5	22.3521
1622	-13177	13417.3	22.3517
1623	-15560	13417	22.3513
1624	-14524	13416.8	22.3509
1625	-14584	13416.6	22.3505
1626	-13980	13416.3	22.3501
1627	-14188	13416.1	22.3497
1628	-15635	13415.9	22.3493
1629	-15264	13415.6	22.3489
1630	-14026	13415.4	22.3485
1631	-13513	13415.1	22.3481
1632	-12668	13414.9	22.3477
1633	-13887	13414.7	22.3473
1634	-13414	13414.4	22.3469
1635	-14193	13414.2	22.3465
1636	-15881	13413.9	22.3461
1637	-15800	13413.7	22.3457
1638	-15675	13413.5	22.3453
1639	-14399	13413.2	22.345
1640	-13999	13413	22.3446
1641	-14158	13412.8	22.3442
1642	-13007	13412.5	22.3438
1643	-15183	13412.3	22.3434
1644	-14668	13412	22.343
1645	-15707	13411.8	22.3426
1646	-15006	13411.6	22.3422
1647	-14709	13411.3	22.3418
1648	-17608	13411.1	22.3414
1649	-17099	13410.8	22.341
1650	-16223	13410.6	22.3406
1651	-16458	13410.4	22.3402
1652	-16759	13410.1	22.3398
1653	-16466	13409.9	22.3394
1654	-15793	13409.7	22.339
1655	-15946	13409.4	22.3386
1656	-15832	13409.2	22.3382
1657	-16949	13408.9	22.3378
1658	-17582	13408.7	22.3374
1659	-17341	13408.5	22.337
1660	-18530	13408.2	22.3366
1661	-18965	13408	22.3362
1662	-19725	13407.7	22.3358
1663	-17239	13407.5	22.3354
1664	-16652	13407.3	22.335
1665	-15755	13407	22.3346
1666	-16908	13406.8	22.3342
1667	-16788	13406.6	22.3338
1668	-15493	13406.3	22.3334
1669	-16575	13406.1	22.333
1670	-15091	13405.8	22.3326
1671	-15212	13405.6	22.3322
1672	-16254	13405.4	22.3318
1673	-16120	13405.1	22.3314
1674	-15378	13404.9	22.3311
1675	-15325	13404.6	22.3307
1676	-18977	13404.4	22.3303
1677	-18905	13404.2	22.3299
1678	-17153	13403.9	22.3295
1679	-16769	13403.7	22.3291
1680	-17087	13403.5	22.3287
1681	-17577	13403.2	22.3283
1682	-18274	13403	22.3279
1683	-18155	13402.7	22.3275
1684	-19646	13402.5	22.3271
1685	-18593	13402.3	22.3267
1686	-16594	13402	22.3263
1687	-16740	13401.8	22.3259
1688	-17029	13401.5	22.3255
1689	-17411	13401.3	22.3251
1690	-17014	13401.1	22.3247
1691	-15876	13400.8	22.3243
1692	-15030	13400.6	22.3239
1693	-15717	13400.4	22.3235
1694	-16005	13400.1	22.3231
1695	-16726	13399.9	22.3227
1696	-17868	13399.6	22.3223
1697	-17418	13399.4	22.3219
1698	-16041	13399.2	22.3215
1699	-14319	13398.9	22.3211
1700	-15547	13398.7	22.3207
1701	-18289	13398.4	22.3203
1702	-18710	13398.2	22.3199
1703	-17793	13398	22.3195
1704	-17139	13397.7	22.3191
1705	-16712	13397.5	22.3187
1706	-17095	13397.3	22.3183
1707	-18498	13397	22.3179
1708	-16999	13396.8	22.3175
1709	-15567	13396.5	22.3171
1710	-17497	13396.3	22.3168
1711	-17253	13396.1	22.3164
1712	-17644	13395.8	22.316
1713	-19530	13395.6	22.3156
1714	-20730	13395.3	22.3152
1715	-19338	13395.1	22.3148
1716	-18229	13394.9	22.3144
1717	-20340	13394.6	22.314
1718	-20507	13394.4	22.3136
1719	-17630	13394.2	22.3132
1720	-15933	13393.9	22.3128
1721	-18038	13393.7	22.3124
1722	-18732	13393.4	22.312
1723	-17345	13393.2	22.3116
1724	-18345	13393	22.3112
1725	-17833	13392.7	22.3108
1726	-16673	13392.5	22.3104
1727	-16896	13392.2	22.31
1728	-16713	13392	22.3096
1729	-17676	13391.8	22.3092
1730	-17755	13391.5	22.3088
1731	-17845	13391.3	22.3084
1732	-19083	13391.1	22.308
1733	-18431	13390.8	22.3076
1734	-18441	13390.6	22.3072
1735	-19466	13390.3	22.3068
1736	-19888	13390.1	22.3064
1737	-18276	13389.9	22.306
1738	-18096	13389.6	22.3056
1739	-18879	13389.4	22.3052
1740	-21445	13389.1	22.3048
1741	-20299	13388.9	22.3044
1742	-19734	13388.7	22.304
1743	-20693	13388.4	22.3036
1744	-18220	13388.2	22.3032
1745	-19096	13388	22.3029
1746	-18424	13387.7	22.3025
1747	-17945	13387.5	22.3021
1748	-19125	13387.2	22.3017
1749	-19220	13387	22.3013
1750	-17286	13386.8	22.3009
1751	-17096	13386.5	22.3005
1752	-16730	13386.3	22.3001
1753	-16841	13386	22.2997
1754	-16040	13385.8	22.2993
1755	-14748	13385.6	22.2989
1756	-15439	13385.3	22.2985
1757	-15351	13385.1	22.2981
1758	-16421	13384.9	22.2977
1759	-15551	13384.6	22.2973
1760	-17802	13384.4	22.2969
1761	-18061	13384.1	22.2965
1762	-18378	13383.9	22.2961
1763	-18062	13383.7	22.2957
1764	-17714	13383.4	22.2953
1765	-18297	13383.2	22.2949
1766	-18839	13382.9	22.2945
1767	-17897	13382.7	22.2941
1768	-18783	13382.5	22.2937
1769	-19219	13382.2	22.2933
1770	-18139	13382	22.2929
1771	-17698	13381.8	22.2925
1772	-18308	13381.5	22.2921
1773	-18667	13381.3	22.2917
1774	-19000	13381	22.2913
1775	-18418	13380.8	22.2909
1776	-16450	13380.6	22.2905
1777	-15787	13380.3	22.2901
1778	-17063	13380.1	22.2897
1779	-16305	13379.8	22.2893
1780	-18253	13379.6	22.2889
1781	-18802	13379.4	22.2886
1782	-17698	13379.1	22.2882
1783	-17257	13378.9	22.2878
1784	-18317	13378.7	22.2874
1785	-18080	13378.4	22.287
1786	-15994	13378.2	22.2866
1787	-16912	13377.9	22.2862
1788	-16521	13377.7	22.2858
1789	-17382	13377.5	22.2854
1790	-18196	13377.2	22.285
1791	-18439	13377	22.2846
1792	-17981	13376.7	22.2842
1793	-17219	13376.5	22.2838
1794	-16530	13376.3	22.2834
1795	-17293	13376	22.283
1796	-16013	13375.8	22.2826
1797	-15548	13375.6	22.2822
1798	-15880	13375.3	22.2818
1799	-15864	13375.1	22.2814
1800	-16737	13374.8	22.281
1801	-16476	13374.6	22.2806
1802	-16257	13374.4	22.2802
1803	-18485	13374.1	22.2798
1804	-19286	13373.9	22.2794
1805	-20487	13373.7	22.279
1806	-19162	13373.4	22.2786
1807	-17529	13373.2	22.2782
1808	-17209	13372.9	22.2778
1809	-17339	13372.7	22.2774
1810	-17969	13372.5	22.277
1811	-18344	13372.2	22.2766
1812	-17582	13372	22.2762
1813	-17302	13371.7	22.2758
1814	-17168	13371.5	22.2754
1815	-17319	13371.3	22.275
1816	-17145	13371	22.2747
1817	-16045	13370.8	22.2743
1818	-17160	13370.6	22.2739
1819	-17232	13370.3	22.2735
1820	-17063	13370.1	22.2731
1821	-16509	13369.8	22.2727
1822	-16639	13369.6	22.2723
1823	-18833	13369.4	22.2719
1824	-17468	13369.1	22.2715
1825	-18686	13368.9	22.2711
1826	-18921	13368.6	22.2707
1827	-17885	13368.4	22.2703
1828	-17003	13368.2	22.2699
1829	-16177	13367.9	22.2695
1830	-16610	13367.7	22.2691
1831	-15960	13367.5	22.2687
1832	-16671	13367.2	22.2683
1833	-16794	13367	22.2679
1834	-16182	13366.7	22.2675
1835	-14443	13366.5	22.2671
1836	-15441	13366.3	22.2667
1837	-17875	13366	22.2663
1838	-18592	13365.8	22.2659
1839	-18982	13365.5	22.2655
1840	-18810	13365.3	22.2651
1841	-18956	13365.1	22.2647
1842	-17224	13364.8	22.2643
1843	-17993	13364.6	22.2639
1844	-16957	13364.4	22.2635
1845	-17684	13364.1	22.2631
1846	-17363	13363.9	22.2627
1847	-18924	13363.6	22.2623
1848	-18603	13363.4	22.2619
1849	-17555	13363.2	22.2615
1850	-17979	13362.9	22.2611
1851	-16607	13362.7	22.2608
1852	-17237	13362.4	22.2604
1853	-20265	13362.2	22.26
1854	-19420	13362	22.2596
1855	-17951	13361.7	22.2592
1856	-18688	13361.5	22.2588
1857	-18789	13361.3	22.2584
1858	-17316	13361	22.258
1859	-17946	13360.8	22.2576
1860	-17063	13360.5	22.2572
1861	-18566	13360.3	22.2568
1862	-18468	13360.1	22.2564
1863	-18558	13359.8	22.256
1864	-19156	13359.6	22.2556
1865	-19258	13359.3	22.2552
1866	-18249	13359.1	22.2548
1867	-17229	13358.9	22.2544
1868	-16819	13358.6	22.254
1869	-18202	13358.4	22.2536
1870	-17414	13358.2	22.2532
1871	-16502	13357.9	22.2528
1872	-17127	13357.7	22.2524
1873	-17889	13357.4	22.252
1874	-18844	13357.2	22.2516
1875	-18969	13357	22.2512
1876	-19810	13356.7	22.2508
1877	-18659	13356.5	22.2504
1878	-16541	13356.2	22.25
1879	-18119	13356	22.2496
1880	-18262	13355.8	22.2492
1881	-17266	13355.5	22.2488
1882	-17933	13355.3	22.2484
1883	-17864	13355.1	22.248
1884	-16154	13354.8	22.2476
1885	-17855	13354.6	22.2472
1886	-17836	13354.3	22.2468
1887	-16356	13354.1	22.2465
1888	-17239	13353.9	22.2461
1889	-18077	13353.6	22.2457
1890	-18416	13353.4	22.2453
1891	-19022	13353.1	22.2449
1892	-18964	13352.9	22.2445
1893	-18089	13352.7	22.2441
1894	-18721	13352.4	22.2437
1895	-16386	13352.2	22.2433
1896	-16584	13352	22.2429
1897	-19238	13351.7	22.2425
1898	-18553	13351.5	22.2421
1899	-17484	13351.2	22.2417
1900	-18028	13351	22.2413
1901	-17009	13350.8	22.2409
1902	-17079	13350.5	22.2405
1903	-18022	13350.3	22.2401
1904	-17112	13350	22.2397
1905	-18137	13349.8	22.2393
1906	-18530	13349.6	22.2389
1907	-18955	13349.3	22.2385
1908	-19929	13349.1	22.2381
1909	-17445	13348.9	22.2377
1910	-16892	13348.6	22.2373
1911	-17929	13348.4	22.2369
1912	-17065	13348.1	22.2365
1913	-18440	13347.9	22.2361
1914	-18658	13347.7	22.2357
1915	-17253	13347.4	22.2353
1916	-16818	13347.2	22.2349
1917	-16318	13346.9	22.2345
1918	-18780	13346.7	22.2341
1919	-18698	13346.5	22.2337
1920	-17991	13346.2	22.2333
1921	-18592	13346	22.2329
1922	-18006	13345.8	22.2325
1923	-19380	13345.5	22.2322
1924	-19298	13345.3	22.2318
1925	-18501	13345	22.2314
1926	-21081	13344.8	22.231
1927	-20699	13344.6	22.2306
1928	-19148	13344.3	22.2302
1929	-19055	13344.1	22.2298
1930	-18468	13343.8	22.2294
1931	-18630	13343.6	22.229
1932	-19222	13343.4	22.2286
1933	-20650	13343.1	22.2282
1934	-20397	13342.9	22.2278
1935	-18339	13342.7	22.2274
1936	-19487	13342.4	22.227
1937	-17655	13342.2	22.2266
1938	-16465	13341.9	22.2262
1939	-17394	13341.7	22.2258
1940	-18106	13341.5	22.2254
1941	-18482	13341.2	22.225
1942	-16793	13341	22.2246
1943	-17699	13340.7	22.2242
1944	-17790	13340.5	22.2238
1945	-16997	13340.3	22.2234
1946	-15436	13340	22.223
1947	-17499	13339.8	22.2226
1948	-18759	13339.6	22.2222
1949	-16445	13339.3	22.2218
1950	-16410	13339.1	22.2214
1951	-17127	13338.8	22.221
1952	-16262	13338.6	22.2206
1953	-15295	13338.4	22.2202
1954	-16083	13338.1	22.2198
1955	-16971	13337.9	22.2194
1956	-15928	13337.6	22.219
1957	-16936	13337.4	22.2186
1958	-17693	13337.2	22.2183
1959	-18794	13336.9	22.2179
1960	-18793	13336.7	22.2175
1961	-18462	13336.5	22.2171
1962	-19198	13336.2	22.2167
1963	-17777	13336	22.2163
1964	-18279	13335.7	22.2159
1965	-17316	13335.5	22.2155
1966	-18019	13335.3	22.2151
1967	-19181	13335	22.2147
1968	-18771	13334.8	22.2143
1969	-18172	13334.5	22.2139
1970	-17010	13334.3	22.2135
1971	-17023	13334.1	22.2131
1972	-17493	13333.8	22.2127
1973	-16968	13333.6	22.2123
1974	-16688	13333.4	22.2119
1975	-17027	13333.1	22.2115
1976	-16368	13332.9	22.2111
1977	-18097	13332.6	22.2107
1978	-20436	13332.4	22.2103
1979	-18871	13332.2	22.2099
1980	-18640	13331.9	22.2095
1981	-19018	13331.7	22.2091
1982	-18566	13331.5	22.2087
1983	-17197	13331.2	22.2083
1984	-18465	13331	22.2079
1985	-18516	13330.7	22.2075
1986	-19069	13330.5	22.2071
1987	-16933	13330.3	22.2067
1988	-15879	13330	22.2063
1989	-15934	13329.8	22.2059
1990	-15080	13329.5	22.2055
1991	-15897	13329.3	22.2051
1992	-15994	13329.1	22.2047
1993	-16495	13328.8	22.2044
1994	-18298	13328.6	22.204
1995	-18263	13328.4	22.2036
1996	-17398	13328.1	22.2032
1997	-17381	13327.9	22.2028
1998	-17806	13327.6	22.2024
1999	-17343	13327.4	22.202
2000	-19260	13327.2	22.2016
[truncated: 63,536 more rows]
