# Supplementary material for: NMR data of a Grubbs 2nd generation catalyst p-cresolate derivative
Source: Data Brief. 2020 Dec 8;34:106634. doi: 10.1016/j.dib.2020.106634 (PMC7744701; doi:10.1016/j.dib.2020.106634)
Supplement: Supplementary file 2 [file mmc2.zip › NMR csv txt files/cosy.txt]

# File created = Wednesday, November 11, 2020 3:47:03 PM CAT
# Data set = NMR  70  1  C:\Bruker\TopSpin4.1.0\examdata
# Spectral Region:
# F1LEFT = 23.019039154052734 ppm. F1RIGHT = -3.0104805149189033 ppm.
# F2LEFT = 23.021799087524414 ppm. F2RIGHT = -3.0077206533724414 ppm.
#
# NROWS = 1024 ( = number of points along the F1 axis)
# NCOLS = 1024 ( = number of points along the F2 axis)
#
# In the following ordering is from the 'left' to the 'right' limits!
# Lines beginning with '#' must be considered as comment lines.
#
# row = 0
6677.0
4210.0
6883.0
7354.0
3946.0
3883.0
3773.0
3838.0
3667.0
3368.0
3603.0
5407.0
6690.0
3465.0
2183.0
2165.0
1883.0
4947.0
8732.0
11528.0
9199.0
4453.0
5041.0
7218.0
5950.0
1931.0
4158.0
5083.0
2231.0
2356.0
1849.0
1083.0
2529.0
2020.0
2267.0
5049.0
5589.0
6980.0
7209.0
1629.0
1316.0
2751.0
5818.0
5639.0
5706.0
2944.0
2173.0
335.0
1231.0
2736.0
1734.0
1989.0
3522.0
6681.0
7487.0
5704.0
5128.0
2433.0
2444.0
1401.0
3097.0
4750.0
3966.0
1767.0
3197.0
2095.0
3336.0
4331.0
2422.0
3644.0
2025.0
3257.0
5151.0
4585.0
464.0
2317.0
3016.0
5867.0
6908.0
4946.0
2932.0
4375.0
2822.0
3128.0
4283.0
4819.0
5152.0
2805.0
3057.0
5554.0
7977.0
7410.0
4377.0
4580.0
3831.0
3255.0
7071.0
4782.0
3149.0
2574.0
3012.0
1348.0
2777.0
5307.0
6700.0
5141.0
2721.0
922.0
3223.0
4956.0
3194.0
3730.0
4283.0
2735.0
1010.0
3494.0
3497.0
936.0
837.0
1852.0
2529.0
2332.0
5250.0
5864.0
4622.0
1904.0
2535.0
5435.0
3682.0
4864.0
7181.0
5686.0
6055.0
3008.0
1157.0
1254.0
2525.0
1881.0
7267.0
6028.0
3051.0
995.0
775.0
2577.0
2775.0
3715.0
6781.0
4889.0
1732.0
2067.0
7263.0
24143.0
25521.0
11793.0
5819.0
6234.0
4692.0
732.0
6230.0
8342.0
2992.0
2553.0
3985.0
5680.0
6805.0
3463.0
3140.0
5927.0
3763.0
5534.0
5971.0
2613.0
2581.0
3412.0
3386.0
5076.0
4968.0
2945.0
1857.0
3255.0
3327.0
1920.0
2969.0
1947.0
4728.0
4498.0
4607.0
3725.0
4633.0
5773.0
4410.0
3761.0
1595.0
4962.0
2474.0
2857.0
3684.0
3562.0
1254.0
445.0
2596.0
5007.0
4933.0
2828.0
1162.0
2081.0
3704.0
3695.0
3952.0
6930.0
8128.0
6703.0
5490.0
4709.0
2363.0
4883.0
7266.0
3825.0
4959.0
5466.0
4482.0
2978.0
5601.0
5346.0
5302.0
6313.0
3995.0
2460.0
3918.0
2860.0
2221.0
4846.0
5152.0
2494.0
5633.0
2706.0
3042.0
3989.0
1288.0
4972.0
7278.0
6152.0
6360.0
2684.0
2436.0
3601.0
3706.0
5618.0
4167.0
5843.0
3083.0
5932.0
3760.0
2396.0
4168.0
3530.0
4857.0
4379.0
5758.0
4071.0
5025.0
7965.0
3717.0
2966.0
3570.0
4355.0
6982.0
5596.0
697.0
2509.0
2281.0
4546.0
4768.0
5280.0
2615.0
5396.0
8375.0
4478.0
3302.0
6251.0
4764.0
5572.0
5831.0
2183.0
3813.0
1422.0
2902.0
2363.0
1469.0
2642.0
4722.0
6228.0
6918.0
4028.0
1269.0
3033.0
3724.0
1100.0
1970.0
695.0
7138.0
10048.0
10515.0
6382.0
1917.0
1298.0
2279.0
4192.0
4110.0
6153.0
6123.0
1605.0
4762.0
2601.0
3580.0
4959.0
3137.0
3546.0
5230.0
3613.0
5001.0
6233.0
6481.0
6451.0
4998.0
4540.0
3192.0
2650.0
6173.0
5052.0
3665.0
2059.0
4284.0
4047.0
3584.0
2809.0
7535.0
8298.0
4800.0
1401.0
4569.0
4778.0
3097.0
3378.0
2259.0
7182.0
8016.0
3641.0
3566.0
3211.0
5703.0
3945.0
3474.0
2711.0
2931.0
5679.0
4450.0
1383.0
2347.0
1356.0
2326.0
696.0
4113.0
8854.0
7000.0
2540.0
2780.0
3135.0
2559.0
1247.0
3620.0
6133.0
6406.0
2564.0
2139.0
3166.0
1928.0
1390.0
2265.0
3070.0
838.0
1305.0
4972.0
7649.0
4867.0
2561.0
4845.0
5412.0
2981.0
2594.0
1586.0
2269.0
8209.0
11154.0
6156.0
222.0
3758.0
2726.0
1514.0
805.0
1178.0
925.0
2720.0
3531.0
4972.0
7221.0
6803.0
3874.0
1481.0
1443.0
1878.0
4927.0
2449.0
6083.0
6761.0
3637.0
3615.0
3193.0
2190.0
1032.0
2187.0
3959.0
4515.0
2918.0
1502.0
2267.0
4059.0
3824.0
2148.0
3882.0
7030.0
7926.0
3061.0
2894.0
1831.0
2708.0
2512.0
2350.0
1544.0
1595.0
2296.0
2755.0
3036.0
4559.0
2784.0
3138.0
6634.0
6791.0
3541.0
800.0
5135.0
5482.0
402.0
5898.0
5091.0
3150.0
2278.0
2665.0
786.0
2363.0
3323.0
5483.0
5580.0
2479.0
4854.0
8428.0
6574.0
5452.0
3093.0
599.0
297.0
4526.0
4329.0
1545.0
1803.0
4426.0
7111.0
7044.0
5903.0
1308.0
5758.0
6560.0
5180.0
2450.0
1388.0
4626.0
8486.0
7839.0
3554.0
1522.0
3926.0
2752.0
3500.0
4875.0
1640.0
584.0
1213.0
5157.0
7393.0
6149.0
2046.0
3219.0
4001.0
7499.0
7043.0
2307.0
1898.0
2148.0
1733.0
1023.0
708.0
1736.0
3701.0
3886.0
5367.0
7073.0
4323.0
3043.0
4136.0
3782.0
6327.0
600.0
4326.0
6376.0
6463.0
4952.0
4026.0
3873.0
5643.0
4772.0
4566.0
4943.0
4024.0
3102.0
1247.0
4947.0
4332.0
432.0
3720.0
5459.0
5011.0
2685.0
3706.0
4903.0
157.0
6589.0
7451.0
2842.0
500.0
2074.0
3354.0
3558.0
1821.0
1409.0
3573.0
4183.0
2433.0
2388.0
822.0
4404.0
4412.0
1560.0
2001.0
4539.0
5406.0
3797.0
907.0
4970.0
6344.0
6695.0
6877.0
5210.0
3646.0
3658.0
3747.0
2611.0
5047.0
8346.0
7225.0
2269.0
634.0
3000.0
3822.0
4079.0
5225.0
5081.0
6488.0
7665.0
6063.0
3265.0
5083.0
8313.0
5752.0
1882.0
731.0
3087.0
2406.0
1616.0
4694.0
3200.0
1275.0
3161.0
4415.0
3218.0
2376.0
3925.0
7023.0
4058.0
2098.0
3617.0
2770.0
2945.0
6379.0
5159.0
4103.0
12089.0
13897.0
7939.0
8598.0
6184.0
4480.0
4342.0
998.0
6498.0
12160.0
8845.0
3740.0
4584.0
9123.0
12083.0
16689.0
24888.0
22955.0
11980.0
3895.0
2060.0
1066.0
6516.0
9598.0
6712.0
5826.0
1688.0
5643.0
6247.0
5326.0
6443.0
6394.0
3153.0
2420.0
4191.0
5271.0
3494.0
1672.0
1415.0
1643.0
1767.0
4399.0
4224.0
2492.0
1673.0
3700.0
495.0
3046.0
4943.0
2911.0
2433.0
2766.0
4133.0
2740.0
4217.0
2308.0
857.0
1420.0
3287.0
2151.0
2400.0
4015.0
2390.0
603.0
3605.0
3956.0
1066.0
7267.0
8276.0
6411.0
8250.0
6028.0
2290.0
1300.0
871.0
3513.0
6832.0
7462.0
3296.0
380.0
3437.0
6219.0
9085.0
8121.0
3203.0
5059.0
6495.0
7007.0
3842.0
2768.0
5801.0
6162.0
2287.0
2594.0
1995.0
5884.0
8826.0
7867.0
6071.0
6794.0
3758.0
1467.0
3439.0
4775.0
4174.0
6356.0
7215.0
3880.0
993.0
938.0
2087.0
2381.0
3801.0
6819.0
5293.0
3555.0
2886.0
3479.0
2587.0
3045.0
6220.0
5028.0
6752.0
8468.0
7014.0
5130.0
6412.0
7368.0
4674.0
2286.0
5223.0
1453.0
6117.0
6818.0
4183.0
6534.0
8049.0
6576.0
3344.0
2051.0
5071.0
8956.0
5496.0
5982.0
7230.0
2391.0
3552.0
4296.0
1988.0
734.0
1939.0
3127.0
1712.0
619.0
2747.0
3674.0
2868.0
2868.0
5016.0
4209.0
4509.0
5844.0
2594.0
3035.0
2337.0
1529.0
2738.0
1665.0
4190.0
4702.0
5301.0
4774.0
3219.0
4525.0
1050.0
3068.0
4030.0
2642.0
569.0
2546.0
5588.0
7813.0
8299.0
9614.0
8898.0
5191.0
3607.0
2093.0
2937.0
4939.0
6076.0
333.0
6105.0
4716.0
2579.0
3667.0
21435.0
30175.0
101655.0
132977.0
77631.0
53580.0
38967.0
24941.0
17158.0
7568.0
4382.0
6203.0
4378.0
4581.0
6249.0
5908.0
5504.0
6808.0
23686.0
30282.0
11412.0
15690.0
16695.0
9130.0
2946.0
7161.0
3133.0
7143.0
11249.0
11352.0
10616.0
11145.0
9222.0
10893.0
17773.0
14800.0
4827.0
2675.0
4635.0
2848.0
2500.0
2733.0
5319.0
6022.0
4710.0
5488.0
3472.0
698.0
2865.0
3458.0
10151.0
12278.0
5047.0
10442.0
6026.0
6651.0
5438.0
2299.0
2230.0
4972.0
6002.0
5366.0
3952.0
2398.0
1259.0
1663.0
2639.0
4086.0
3722.0
5119.0
5994.0
2596.0
4679.0
3907.0
2864.0
2302.0
3429.0
2546.0
2309.0
4246.0
4897.0
2281.0
3554.0
3227.0
5405.0
5594.0
3455.0
6381.0
3107.0
6644.0
15586.0
14423.0
7069.0
3544.0
4845.0
4147.0
3392.0
5883.0
5096.0
5302.0
7163.0
6908.0
6090.0
2654.0
2582.0
4645.0
1783.0
4915.0
3131.0
5881.0
4627.0
4953.0
7105.0
7084.0
5210.0
6614.0
8620.0
5261.0
3750.0
5513.0
3179.0
1914.0
607.0
2972.0
6400.0
7663.0
5184.0
1200.0
5216.0
5660.0
1124.0
5028.0
6294.0
3556.0
2589.0
4812.0
5915.0
5424.0
3026.0
2321.0
3376.0
985.0
5373.0
7287.0
6554.0
3269.0
862.0
3281.0
3536.0
2406.0
2096.0
3767.0
2559.0
3287.0
2595.0
1740.0
656.0
4777.0
6157.0
2294.0
1054.0
2819.0
4331.0
3163.0
638.0
3210.0
3924.0
1024.0
4167.0
1841.0
2260.0
6828.0
6455.0
2387.0
2902.0
2929.0
2347.0
1694.0
5662.0
6138.0
2532.0
6142.0
3784.0
7547.0
8401.0
4917.0
3406.0
5496.0
2683.0
613.0
1490.0
4609.0
5806.0
4507.0
2942.0
3646.0
3723.0
4985.0
3395.0
3367.0
1561.0
4440.0
2528.0
3974.0
4686.0
1760.0
3683.0
4227.0
2023.0
3166.0
3631.0
3643.0
6166.0
# row = 1
5445.0
5257.0
7599.0
7857.0
4444.0
2847.0
3524.0
4470.0
5719.0
4871.0
3583.0
4848.0
6291.0
3181.0
2735.0
2599.0
2764.0
4385.0
6722.0
7946.0
5975.0
3982.0
5932.0
8562.0
6663.0
1814.0
2931.0
1689.0
2778.0
4675.0
4187.0
1672.0
2402.0
4029.0
5915.0
7485.0
6502.0
7102.0
5377.0
1131.0
3391.0
1666.0
1932.0
4438.0
6333.0
4644.0
3598.0
1602.0
1072.0
875.0
1147.0
3986.0
3057.0
6996.0
7552.0
4740.0
3769.0
1570.0
4001.0
2818.0
2439.0
3553.0
2095.0
3184.0
6418.0
5554.0
5906.0
5730.0
608.0
5010.0
2379.0
5454.0
2617.0
3937.0
3221.0
2594.0
3466.0
4506.0
4607.0
3706.0
839.0
2938.0
3610.0
3448.0
1307.0
5291.0
5579.0
3282.0
3498.0
4476.0
5268.0
4458.0
3622.0
5858.0
4335.0
5439.0
9040.0
5370.0
2204.0
1918.0
354.0
752.0
2608.0
5905.0
6960.0
3933.0
565.0
602.0
3513.0
5020.0
4169.0
4962.0
4449.0
1659.0
2157.0
4360.0
4060.0
3355.0
3933.0
3118.0
2043.0
3959.0
6909.0
7019.0
5788.0
2450.0
2203.0
5421.0
4681.0
4271.0
5467.0
5699.0
7977.0
4373.0
1160.0
1283.0
3450.0
1884.0
7848.0
7162.0
3724.0
1340.0
1620.0
2212.0
2063.0
4763.0
8393.0
5264.0
1404.0
2791.0
5125.0
21372.0
25809.0
14110.0
6262.0
5728.0
5324.0
2298.0
4978.0
6199.0
2921.0
1462.0
3371.0
5344.0
6276.0
4136.0
3215.0
5409.0
3852.0
3974.0
4612.0
1876.0
3260.0
4575.0
2839.0
5262.0
6148.0
3939.0
1199.0
3357.0
1237.0
1641.0
2787.0
778.0
6429.0
5632.0
4150.0
4693.0
5078.0
4313.0
3062.0
2273.0
2820.0
3665.0
674.0
2283.0
2847.0
4332.0
4243.0
2830.0
2954.0
5291.0
5124.0
4101.0
2879.0
1860.0
3461.0
3481.0
3254.0
4698.0
5829.0
5133.0
5265.0
3977.0
2611.0
4680.0
8384.0
5040.0
5452.0
4926.0
1642.0
2954.0
6243.0
5394.0
5378.0
7393.0
4674.0
2817.0
3054.0
4592.0
2884.0
2914.0
3419.0
2725.0
5092.0
2433.0
2189.0
2412.0
3203.0
6143.0
6037.0
3835.0
6555.0
3786.0
2075.0
3683.0
3559.0
5373.0
5228.0
6126.0
1892.0
5135.0
4368.0
613.0
2008.0
2104.0
5126.0
5004.0
2917.0
1737.0
2662.0
7223.0
5262.0
2136.0
1947.0
3882.0
7449.0
4886.0
1472.0
1885.0
1833.0
5636.0
6547.0
5294.0
2134.0
5843.0
6975.0
1938.0
4284.0
6052.0
3886.0
3136.0
3336.0
1364.0
1241.0
660.0
2526.0
546.0
1797.0
3964.0
7989.0
6571.0
6788.0
6259.0
3938.0
5727.0
4449.0
1554.0
2637.0
1894.0
5269.0
8067.0
9993.0
6602.0
4337.0
4804.0
622.0
3587.0
3946.0
4276.0
3693.0
1348.0
3123.0
1707.0
4256.0
5296.0
2791.0
3686.0
5243.0
3073.0
4220.0
6924.0
7063.0
5903.0
4631.0
4063.0
2015.0
3863.0
7070.0
6923.0
4973.0
2534.0
6152.0
5844.0
4085.0
1157.0
5854.0
5652.0
1598.0
2985.0
5080.0
5213.0
4363.0
3285.0
1781.0
7426.0
8449.0
3937.0
1082.0
3120.0
5048.0
3846.0
2778.0
3324.0
3871.0
4863.0
3353.0
1821.0
2460.0
498.0
3492.0
4248.0
4407.0
6822.0
4868.0
61.0
4079.0
3401.0
2396.0
2321.0
2643.0
5156.0
5490.0
2439.0
766.0
418.0
4258.0
3359.0
1730.0
2375.0
2526.0
4135.0
6849.0
7649.0
3473.0
1791.0
3416.0
3305.0
1948.0
2854.0
905.0
4962.0
8564.0
9204.0
3927.0
779.0
1727.0
658.0
2975.0
2509.0
1088.0
1186.0
1575.0
2935.0
5062.0
8759.0
7982.0
4413.0
2083.0
474.0
1674.0
6237.0
3950.0
4432.0
5164.0
1880.0
312.0
2538.0
3223.0
4784.0
6405.0
5832.0
4323.0
4644.0
4577.0
5799.0
5604.0
2011.0
1564.0
6849.0
8269.0
7549.0
2823.0
3647.0
3559.0
859.0
1518.0
1125.0
502.0
1363.0
3184.0
4255.0
4038.0
4242.0
2355.0
2730.0
3420.0
4021.0
3260.0
1296.0
6376.0
6950.0
3158.0
7626.0
6461.0
3157.0
2291.0
1099.0
561.0
1562.0
1602.0
2554.0
3402.0
1881.0
5909.0
7744.0
5037.0
4749.0
2304.0
1890.0
1281.0
5499.0
4825.0
310.0
895.0
4910.0
8318.0
9077.0
9045.0
5136.0
2247.0
4168.0
5710.0
3525.0
1499.0
5384.0
7445.0
5951.0
2831.0
1955.0
4245.0
313.0
5549.0
6629.0
3157.0
1318.0
1607.0
6212.0
7468.0
5954.0
3826.0
1776.0
4234.0
5889.0
3439.0
862.0
2799.0
2565.0
1960.0
3948.0
2562.0
2033.0
2922.0
3078.0
3905.0
5246.0
3720.0
2468.0
2846.0
1998.0
3986.0
1524.0
4683.0
7754.0
8967.0
7239.0
4348.0
2921.0
2562.0
1224.0
2051.0
4387.0
4123.0
3222.0
4403.0
6755.0
3761.0
4010.0
8249.0
6415.0
3393.0
3067.0
4065.0
4288.0
1578.0
4340.0
5856.0
3003.0
770.0
3145.0
5000.0
4725.0
1531.0
1614.0
2797.0
3449.0
1202.0
2668.0
2054.0
3315.0
2622.0
1708.0
2346.0
2361.0
6036.0
5618.0
1179.0
2718.0
3554.0
6339.0
8613.0
6129.0
3332.0
3725.0
6466.0
5876.0
5873.0
8113.0
5659.0
644.0
2795.0
4056.0
4628.0
2839.0
2620.0
1971.0
3090.0
5488.0
6288.0
4350.0
5589.0
10140.0
7803.0
2973.0
1370.0
1195.0
3787.0
1719.0
3241.0
2071.0
2373.0
5183.0
5915.0
4244.0
3396.0
4300.0
5698.0
2484.0
1686.0
4795.0
4831.0
2631.0
6038.0
4193.0
3788.0
15009.0
14764.0
4670.0
8579.0
6929.0
3766.0
4370.0
1076.0
8490.0
13298.0
9341.0
7282.0
4075.0
4267.0
9461.0
16254.0
23397.0
22403.0
14700.0
7968.0
4275.0
4558.0
5257.0
8343.0
8791.0
7251.0
2787.0
6908.0
7132.0
3920.0
4782.0
5836.0
3121.0
1883.0
4607.0
6495.0
4203.0
1227.0
1874.0
1637.0
264.0
2647.0
4096.0
3564.0
1258.0
2508.0
3029.0
2225.0
4422.0
3235.0
1143.0
4149.0
5637.0
3560.0
4067.0
1668.0
2679.0
941.0
3420.0
2835.0
738.0
2602.0
812.0
2908.0
4255.0
4237.0
306.0
6408.0
8725.0
6557.0
7274.0
5214.0
5497.0
4163.0
1607.0
4157.0
4869.0
7459.0
3643.0
2954.0
2248.0
6038.0
8721.0
7392.0
3942.0
5636.0
6038.0
5795.0
2445.0
3459.0
4185.0
4792.0
2162.0
2539.0
2183.0
4773.0
9054.0
8579.0
6881.0
6182.0
2112.0
3271.0
4627.0
5850.0
4485.0
5796.0
6357.0
4233.0
2545.0
3634.0
3312.0
1385.0
4852.0
8651.0
6659.0
1670.0
1227.0
1506.0
2746.0
4351.0
6545.0
2980.0
5044.0
6252.0
3613.0
755.0
2740.0
6247.0
6516.0
1442.0
2019.0
1747.0
5903.0
5283.0
7013.0
11868.0
12371.0
9081.0
4539.0
2649.0
2090.0
9302.0
8323.0
6447.0
5027.0
527.0
3908.0
3722.0
1407.0
711.0
1526.0
3794.0
2520.0
654.0
2519.0
3707.0
3428.0
2983.0
5878.0
4006.0
2389.0
4095.0
623.0
4022.0
2169.0
1632.0
3026.0
1759.0
2132.0
2747.0
2810.0
4896.0
3544.0
968.0
720.0
3590.0
4217.0
1394.0
2204.0
4162.0
6587.0
7689.0
8001.0
8308.0
8499.0
6626.0
4776.0
1626.0
1827.0
5676.0
8444.0
3170.0
6577.0
6541.0
1815.0
4424.0
6921.0
24431.0
82658.0
118176.0
75429.0
69431.0
50778.0
25068.0
16153.0
9309.0
4483.0
6324.0
6141.0
6640.0
6269.0
4020.0
5453.0
13576.0
42776.0
53449.0
20509.0
9927.0
12977.0
9533.0
4616.0
5734.0
3538.0
5106.0
10032.0
10616.0
10090.0
9281.0
6962.0
7763.0
11384.0
6965.0
1295.0
3044.0
2516.0
4093.0
4996.0
984.0
6071.0
5177.0
5634.0
7535.0
1907.0
1299.0
3987.0
3512.0
7182.0
10354.0
4383.0
6967.0
5182.0
3747.0
4001.0
3068.0
1216.0
3206.0
3558.0
4849.0
4394.0
1346.0
669.0
1545.0
3790.0
5111.0
5070.0
5373.0
4058.0
2018.0
2704.0
2654.0
3186.0
2680.0
3314.0
3794.0
3074.0
4044.0
5997.0
4419.0
3642.0
2090.0
2801.0
4058.0
1013.0
4581.0
3826.0
2942.0
9600.0
8620.0
5643.0
5346.0
6051.0
5482.0
3606.0
4880.0
4954.0
4136.0
5562.0
5989.0
7652.0
5712.0
2504.0
4585.0
1011.0
6033.0
4615.0
4182.0
3026.0
3825.0
5822.0
6434.0
5351.0
5267.0
6638.0
4332.0
3440.0
3625.0
2531.0
1883.0
584.0
1431.0
5136.0
6474.0
3519.0
2139.0
4668.0
6182.0
3624.0
5928.0
12420.0
9334.0
3451.0
5154.0
4248.0
4346.0
3817.0
5063.0
4725.0
1685.0
5405.0
6820.0
5931.0
3258.0
348.0
3626.0
3942.0
3667.0
2768.0
1973.0
5087.0
3075.0
3419.0
3001.0
924.0
3906.0
5093.0
1638.0
1479.0
4853.0
5900.0
3234.0
557.0
3396.0
4403.0
1759.0
4080.0
3568.0
3517.0
5714.0
5518.0
4536.0
4479.0
4603.0
3914.0
4423.0
4150.0
4457.0
1491.0
3629.0
1191.0
3263.0
3110.0
2565.0
1223.0
3306.0
4314.0
3501.0
3345.0
5398.0
6532.0
5243.0
4792.0
4419.0
1881.0
2946.0
2913.0
2033.0
3796.0
6366.0
1230.0
3467.0
3707.0
615.0
4501.0
4798.0
1867.0
1410.0
2774.0
2105.0
3288.0
# row = 2
4915.0
5019.0
6760.0
10318.0
9393.0
4786.0
2117.0
3335.0
5189.0
4432.0
2522.0
1620.0
3300.0
1373.0
3361.0
4654.0
5226.0
4690.0
4846.0
4567.0
3249.0
2581.0
5217.0
8278.0
5998.0
840.0
3143.0
1114.0
3257.0
6440.0
6802.0
2617.0
2453.0
5047.0
7356.0
7586.0
4977.0
5193.0
2447.0
4354.0
5767.0
4270.0
2784.0
4704.0
7325.0
5381.0
4005.0
2560.0
1857.0
3134.0
5134.0
6674.0
2868.0
5683.0
6087.0
2617.0
1363.0
2441.0
5262.0
3736.0
2471.0
2726.0
1149.0
4766.0
7524.0
7714.0
7758.0
7167.0
2067.0
3777.0
2014.0
6673.0
2664.0
2695.0
5400.0
6315.0
4337.0
2655.0
2343.0
1995.0
1397.0
3988.0
4053.0
3477.0
1794.0
6378.0
6103.0
4267.0
3148.0
2043.0
2439.0
2807.0
3260.0
6401.0
4291.0
6120.0
8350.0
4266.0
300.0
1984.0
1544.0
1285.0
1509.0
3863.0
4267.0
2743.0
1999.0
1834.0
3543.0
4121.0
4043.0
5121.0
4019.0
913.0
3033.0
3598.0
2757.0
4351.0
5830.0
4929.0
4010.0
5102.0
7124.0
6962.0
4342.0
1583.0
2855.0
5463.0
4423.0
1753.0
3149.0
5584.0
7766.0
3405.0
1693.0
1582.0
3178.0
503.0
5000.0
5536.0
3905.0
2752.0
1991.0
1873.0
3362.0
5935.0
7797.0
4063.0
5007.0
5933.0
4142.0
12618.0
18682.0
12254.0
5136.0
3973.0
4383.0
2924.0
3128.0
2554.0
1453.0
1552.0
4164.0
6334.0
6323.0
5003.0
3387.0
3824.0
2487.0
1064.0
2176.0
960.0
3205.0
3725.0
1114.0
5077.0
5580.0
4359.0
2162.0
2956.0
2393.0
4827.0
2987.0
1268.0
6769.0
5055.0
5085.0
6720.0
4624.0
2935.0
2835.0
2475.0
3877.0
1608.0
1592.0
1314.0
1809.0
4383.0
5699.0
4896.0
4173.0
4953.0
4516.0
4904.0
5008.0
2753.0
2486.0
1697.0
481.0
5549.0
7306.0
4307.0
3528.0
2067.0
2642.0
3953.0
6628.0
4950.0
4505.0
3196.0
2186.0
3898.0
4940.0
4754.0
4639.0
5929.0
2840.0
4065.0
1765.0
6244.0
4936.0
2495.0
2766.0
3793.0
4346.0
2433.0
914.0
1952.0
5614.0
6634.0
3055.0
2178.0
4460.0
2995.0
2446.0
3478.0
2987.0
4368.0
4983.0
5120.0
1537.0
4169.0
5327.0
3780.0
1124.0
2205.0
3620.0
4577.0
1042.0
1681.0
1520.0
3746.0
5253.0
3263.0
685.0
2836.0
6267.0
3889.0
1553.0
830.0
3311.0
5595.0
6746.0
5730.0
1475.0
5168.0
3312.0
3827.0
6481.0
5990.0
2513.0
1354.0
1306.0
4315.0
2602.0
1347.0
1339.0
1849.0
3031.0
4353.0
8103.0
5100.0
4251.0
5561.0
5321.0
6083.0
4495.0
2733.0
4268.0
3581.0
2590.0
5472.0
8472.0
5050.0
4680.0
5471.0
907.0
2891.0
2302.0
2156.0
1540.0
1137.0
1917.0
2693.0
3766.0
5543.0
3402.0
2992.0
4188.0
3132.0
4356.0
7398.0
6851.0
4270.0
4006.0
4540.0
3504.0
4374.0
6351.0
7504.0
6092.0
2992.0
6497.0
7076.0
4608.0
814.0
5196.0
5162.0
1390.0
4224.0
4466.0
4047.0
5103.0
1993.0
2704.0
7027.0
8433.0
4069.0
1935.0
4195.0
4485.0
3401.0
1606.0
2806.0
4588.0
5428.0
3085.0
2067.0
2276.0
1660.0
3876.0
6176.0
6810.0
6509.0
4021.0
1833.0
4402.0
3372.0
2414.0
3317.0
1456.0
5896.0
6004.0
3199.0
2047.0
3051.0
5976.0
4873.0
1492.0
1610.0
4898.0
6036.0
6253.0
4593.0
818.0
914.0
1952.0
1500.0
2632.0
4852.0
1009.0
6249.0
6547.0
5663.0
2966.0
2049.0
2742.0
1424.0
3467.0
3774.0
1496.0
789.0
2820.0
3300.0
5113.0
9131.0
7328.0
3142.0
1356.0
902.0
2330.0
6256.0
5102.0
3216.0
4434.0
1421.0
2495.0
4812.0
4958.0
5829.0
6680.0
4730.0
2907.0
5637.0
6001.0
7082.0
5996.0
1186.0
3359.0
7336.0
6784.0
5022.0
1964.0
3790.0
4548.0
1825.0
2302.0
3263.0
2251.0
1318.0
4187.0
5327.0
3768.0
3695.0
1941.0
1363.0
2210.0
5362.0
4331.0
1918.0
6418.0
8036.0
4476.0
7454.0
6649.0
2990.0
2911.0
1944.0
1548.0
719.0
83.0
710.0
193.0
3090.0
6784.0
5873.0
3280.0
4357.0
1550.0
3142.0
1883.0
6655.0
6612.0
2655.0
702.0
3008.0
6953.0
8199.0
9545.0
8657.0
4778.0
1103.0
4576.0
3701.0
2451.0
4791.0
4388.0
2303.0
1313.0
986.0
3218.0
2013.0
6349.0
7030.0
3919.0
1631.0
1228.0
4890.0
5305.0
5678.0
4265.0
3462.0
3965.0
3707.0
2079.0
2305.0
2354.0
2397.0
3602.0
6431.0
5047.0
2145.0
1857.0
2641.0
3402.0
5106.0
5532.0
3438.0
753.0
2843.0
3363.0
2327.0
5384.0
7216.0
9278.0
7806.0
3556.0
1679.0
495.0
1767.0
2532.0
4343.0
3721.0
4220.0
6174.0
6847.0
2760.0
6429.0
9533.0
4574.0
3402.0
5215.0
4432.0
3102.0
1079.0
3100.0
3692.0
2047.0
2579.0
6170.0
4979.0
3308.0
3310.0
2691.0
1972.0
2459.0
776.0
2183.0
4089.0
5053.0
2656.0
776.0
1590.0
2373.0
7332.0
6983.0
2479.0
415.0
1482.0
6151.0
8960.0
7054.0
2916.0
2656.0
6933.0
7457.0
5651.0
6438.0
3203.0
2139.0
3589.0
5820.0
6505.0
2893.0
3607.0
2483.0
1719.0
4294.0
6451.0
6013.0
7188.0
9790.0
6754.0
2021.0
2504.0
2509.0
5246.0
3555.0
1335.0
1045.0
2918.0
6632.0
7209.0
4620.0
3450.0
4182.0
3996.0
1311.0
1794.0
4858.0
3517.0
2383.0
7094.0
5805.0
5108.0
17954.0
14951.0
1889.0
9041.0
8056.0
1998.0
6356.0
2117.0
7674.0
11104.0
9871.0
9994.0
7579.0
5960.0
5873.0
15634.0
23521.0
20778.0
14389.0
10903.0
6049.0
4515.0
6902.0
3469.0
8141.0
6627.0
1481.0
6435.0
6340.0
2193.0
2443.0
4135.0
3054.0
1701.0
3513.0
5285.0
3592.0
1728.0
2387.0
2728.0
605.0
2180.0
2561.0
2100.0
2347.0
2616.0
3995.0
5029.0
3313.0
3851.0
2076.0
4914.0
5161.0
2449.0
2054.0
1958.0
4931.0
2299.0
2836.0
3191.0
1724.0
1926.0
677.0
3847.0
5557.0
4711.0
1566.0
7159.0
9636.0
6864.0
5938.0
6136.0
8073.0
5917.0
3477.0
7049.0
6982.0
7391.0
3814.0
4334.0
2983.0
4195.0
6697.0
6204.0
3456.0
4670.0
3343.0
3228.0
856.0
2878.0
2565.0
4633.0
2261.0
2302.0
2095.0
2694.0
6583.0
7639.0
6825.0
4927.0
1139.0
5605.0
4734.0
5206.0
5446.0
6737.0
5875.0
3944.0
4522.0
6395.0
5482.0
2622.0
4037.0
7368.0
6896.0
3658.0
3407.0
1353.0
2297.0
5876.0
6812.0
2388.0
2669.0
1938.0
2628.0
4382.0
1406.0
3989.0
6174.0
4273.0
3217.0
4233.0
6112.0
5471.0
9631.0
12861.0
12315.0
9295.0
5933.0
5320.0
3909.0
8282.0
8560.0
5743.0
3755.0
2390.0
3651.0
2187.0
937.0
1261.0
1015.0
2995.0
1909.0
957.0
2401.0
2420.0
3028.0
3155.0
5910.0
4218.0
3346.0
5838.0
3547.0
3024.0
1780.0
1133.0
2137.0
1294.0
1094.0
1048.0
2619.0
4999.0
5465.0
4421.0
2258.0
3421.0
3349.0
1542.0
3954.0
5098.0
4314.0
6301.0
8601.0
7374.0
6217.0
6211.0
4710.0
2528.0
129.0
7012.0
12327.0
7309.0
6011.0
6767.0
3673.0
7036.0
16138.0
22034.0
50532.0
84695.0
70199.0
79198.0
60631.0
28265.0
14875.0
7305.0
3528.0
4376.0
5207.0
6587.0
6002.0
4325.0
4350.0
18213.0
53958.0
64534.0
27826.0
8385.0
9788.0
6990.0
6925.0
7629.0
8651.0
2522.0
7342.0
7423.0
5998.0
4143.0
4253.0
4440.0
5286.0
6631.0
5626.0
3564.0
2891.0
7874.0
6603.0
894.0
5510.0
7824.0
15362.0
16477.0
4334.0
1795.0
3998.0
2708.0
3540.0
5336.0
3900.0
4920.0
6738.0
7057.0
6761.0
4306.0
626.0
1592.0
1606.0
4657.0
4176.0
1864.0
1169.0
1672.0
3323.0
3640.0
4292.0
5411.0
3716.0
1952.0
4643.0
3739.0
3482.0
4479.0
2394.0
3170.0
3666.0
4445.0
5975.0
5472.0
3903.0
2177.0
2755.0
3767.0
2156.0
1770.0
3699.0
1725.0
5093.0
5320.0
4322.0
5284.0
4912.0
4861.0
4899.0
4660.0
4358.0
2833.0
4077.0
3938.0
6768.0
6516.0
3582.0
4045.0
2465.0
6521.0
3862.0
1389.0
772.0
2202.0
4948.0
5993.0
5639.0
4425.0
5371.0
2349.0
1457.0
1064.0
900.0
2069.0
2148.0
1485.0
2140.0
2408.0
950.0
2954.0
4189.0
7025.0
5843.0
6014.0
13244.0
10558.0
3826.0
5985.0
3034.0
2374.0
3168.0
5940.0
5213.0
400.0
3150.0
4872.0
5655.0
4590.0
944.0
4238.0
3941.0
3620.0
5577.0
5644.0
6106.0
2790.0
2456.0
2606.0
2311.0
2937.0
4143.0
1428.0
2302.0
5496.0
6600.0
1960.0
1055.0
3047.0
3348.0
3469.0
4962.0
5702.0
3739.0
1816.0
3849.0
5876.0
3607.0
3855.0
7332.0
6553.0
5069.0
7357.0
3878.0
1713.0
2002.0
3643.0
4199.0
2984.0
1699.0
4593.0
7647.0
6069.0
3239.0
3437.0
5172.0
4141.0
4262.0
2911.0
481.0
1398.0
4013.0
5553.0
6300.0
6297.0
1115.0
2823.0
2387.0
393.0
4390.0
4539.0
1828.0
550.0
1656.0
2903.0
4358.0
# row = 3
5193.0
3391.0
4040.0
13974.0
22646.0
13940.0
3579.0
308.0
1790.0
2980.0
4808.0
3716.0
1453.0
449.0
3988.0
6813.0
7898.0
7443.0
5977.0
3305.0
710.0
759.0
2096.0
6070.0
4389.0
891.0
3076.0
1700.0
2446.0
6389.0
7412.0
2625.0
2844.0
4078.0
5219.0
4873.0
2393.0
2810.0
2667.0
6965.0
6961.0
5202.0
5556.0
7913.0
9001.0
5038.0
3383.0
2841.0
2658.0
5692.0
7778.0
8259.0
3103.0
2486.0
4000.0
1836.0
2126.0
4463.0
5126.0
3741.0
3631.0
5234.0
3096.0
4381.0
6811.0
7609.0
6138.0
5941.0
4143.0
1276.0
2562.0
6366.0
3476.0
1997.0
6489.0
7866.0
4720.0
1803.0
1510.0
771.0
2398.0
4413.0
3355.0
2903.0
3284.0
6814.0
6950.0
4855.0
1877.0
1149.0
3734.0
3859.0
2807.0
5227.0
3410.0
4744.0
5200.0
2539.0
2857.0
2905.0
1240.0
1553.0
1765.0
543.0
1217.0
2978.0
1734.0
3142.0
3685.0
3152.0
2992.0
4252.0
3150.0
1775.0
2629.0
1646.0
964.0
3898.0
3921.0
2877.0
3045.0
4615.0
5539.0
4974.0
1397.0
3506.0
4635.0
4346.0
2874.0
564.0
1658.0
5277.0
5746.0
833.0
2393.0
2335.0
2444.0
1386.0
2569.0
3833.0
2804.0
2246.0
1623.0
2028.0
3683.0
5837.0
5566.0
4667.0
8476.0
8732.0
7149.0
7837.0
10028.0
8082.0
3642.0
3343.0
4222.0
3651.0
1854.0
3355.0
3393.0
2661.0
4853.0
7475.0
7388.0
5693.0
3229.0
2903.0
4283.0
2043.0
2022.0
1093.0
943.0
1180.0
1627.0
3356.0
3048.0
3908.0
3912.0
2325.0
6145.0
6886.0
2711.0
2054.0
5860.0
3094.0
6509.0
8541.0
5103.0
1096.0
3773.0
4049.0
3772.0
956.0
2660.0
1604.0
1392.0
3532.0
4504.0
4226.0
4524.0
4439.0
4563.0
5513.0
5494.0
2519.0
2291.0
2237.0
3370.0
8847.0
9608.0
5407.0
3884.0
3383.0
2897.0
2903.0
3058.0
3171.0
2834.0
1114.0
2431.0
4117.0
2416.0
2437.0
2120.0
3181.0
613.0
4340.0
374.0
6423.0
4312.0
927.0
2362.0
4557.0
4108.0
3257.0
1861.0
1111.0
4276.0
4594.0
530.0
4504.0
2110.0
3050.0
3763.0
3466.0
2758.0
2953.0
3732.0
4134.0
2604.0
3952.0
5583.0
4504.0
1727.0
4099.0
2064.0
4211.0
2508.0
1784.0
1410.0
1390.0
4350.0
4197.0
1502.0
1671.0
3585.0
2359.0
1083.0
1143.0
3738.0
5067.0
6036.0
5712.0
1865.0
3117.0
1005.0
7376.0
7519.0
5063.0
777.0
4285.0
5243.0
7150.0
4800.0
1822.0
1089.0
3534.0
4822.0
3765.0
4456.0
1035.0
1416.0
2540.0
4043.0
2802.0
3133.0
4201.0
5712.0
4890.0
3954.0
7366.0
9250.0
4534.0
3266.0
2852.0
1466.0
3220.0
1099.0
1374.0
240.0
1019.0
1565.0
3135.0
2498.0
5820.0
4597.0
3785.0
4023.0
2268.0
4958.0
7628.0
6712.0
1855.0
3109.0
5441.0
4696.0
3868.0
5075.0
6635.0
5502.0
3552.0
6397.0
8196.0
5610.0
1999.0
3957.0
4385.0
3835.0
4353.0
2933.0
3517.0
5799.0
4659.0
6608.0
6624.0
7277.0
3742.0
3582.0
4609.0
3854.0
2675.0
1041.0
3939.0
5735.0
6843.0
3594.0
2379.0
2390.0
1496.0
2233.0
4615.0
6575.0
5941.0
3668.0
2725.0
2732.0
2424.0
4085.0
5046.0
3064.0
9349.0
7768.0
3326.0
2654.0
3732.0
5459.0
4682.0
2589.0
3655.0
6278.0
5363.0
3393.0
898.0
894.0
676.0
1388.0
1206.0
3400.0
5646.0
264.0
4735.0
4172.0
3118.0
2388.0
2407.0
4553.0
3596.0
5028.0
4323.0
2279.0
3548.0
5369.0
4193.0
4460.0
7336.0
5566.0
2085.0
3279.0
2093.0
2791.0
4606.0
4102.0
3946.0
4172.0
768.0
2966.0
4028.0
3500.0
4178.0
4686.0
2058.0
2332.0
5416.0
4796.0
4723.0
4676.0
3302.0
4791.0
6228.0
4949.0
2841.0
1430.0
2754.0
4390.0
2311.0
2728.0
4230.0
3409.0
1474.0
4918.0
5868.0
2176.0
3284.0
3024.0
953.0
4863.0
8163.0
5317.0
2036.0
5439.0
6502.0
3324.0
6246.0
6800.0
3673.0
3064.0
3207.0
2628.0
1262.0
1336.0
2774.0
3298.0
5703.0
6836.0
3422.0
2477.0
4325.0
1122.0
3308.0
1735.0
6942.0
8748.0
5311.0
1269.0
1614.0
4514.0
5785.0
6996.0
8163.0
6672.0
3679.0
3297.0
3773.0
3168.0
3491.0
1260.0
2662.0
968.0
2226.0
1465.0
2529.0
5856.0
6710.0
4165.0
1546.0
944.0
1803.0
3263.0
4889.0
2157.0
3585.0
3310.0
4497.0
3715.0
2000.0
1035.0
1793.0
4189.0
7223.0
6442.0
2214.0
1592.0
2627.0
3875.0
6301.0
6183.0
3631.0
1363.0
4690.0
5530.0
2220.0
4459.0
5023.0
7472.0
6755.0
2303.0
1105.0
1269.0
3436.0
4069.0
5438.0
2747.0
4491.0
6692.0
7317.0
4868.0
7246.0
8131.0
3018.0
5268.0
6179.0
4556.0
1614.0
1493.0
2862.0
4797.0
2407.0
3665.0
7466.0
4626.0
645.0
3313.0
3476.0
3037.0
2229.0
1668.0
1742.0
3678.0
5014.0
3576.0
1352.0
2824.0
6130.0
8651.0
6679.0
3315.0
1633.0
4000.0
6414.0
7478.0
7243.0
3070.0
968.0
5012.0
7254.0
4902.0
4023.0
2854.0
2658.0
2034.0
5215.0
6683.0
2716.0
2715.0
2998.0
1967.0
2878.0
4446.0
5476.0
6930.0
6865.0
3231.0
2728.0
3089.0
2053.0
4006.0
4203.0
3244.0
4065.0
3374.0
7253.0
7324.0
4096.0
3151.0
4456.0
2881.0
2162.0
1008.0
4622.0
4257.0
5788.0
9829.0
8258.0
6738.0
19807.0
15009.0
392.0
8957.0
8667.0
448.0
5639.0
2864.0
6247.0
8544.0
9064.0
9955.0
11044.0
11941.0
6901.0
10560.0
19687.0
18305.0
12852.0
11176.0
6303.0
3878.0
7476.0
2003.0
6374.0
4888.0
1640.0
6100.0
5080.0
742.0
1120.0
1814.0
3013.0
2116.0
1339.0
2169.0
1506.0
2796.0
2988.0
4239.0
1501.0
1563.0
1536.0
1418.0
1801.0
4611.0
4856.0
5949.0
2021.0
3660.0
2522.0
4234.0
2799.0
714.0
1942.0
2811.0
5293.0
2704.0
3557.0
5032.0
3192.0
2099.0
1569.0
2478.0
5433.0
3650.0
3121.0
8302.0
9145.0
6169.0
3839.0
5118.0
6155.0
4346.0
4568.0
7916.0
8516.0
8301.0
3902.0
5047.0
4308.0
2107.0
5231.0
6051.0
3268.0
4229.0
2133.0
2032.0
2307.0
1994.0
2233.0
5532.0
2730.0
2283.0
1900.0
738.0
5500.0
7168.0
5966.0
4155.0
1715.0
6914.0
6625.0
4549.0
6285.0
8567.0
7332.0
3217.0
4281.0
6995.0
4703.0
984.0
1439.0
4067.0
3967.0
3063.0
3582.0
1029.0
1600.0
4824.0
4947.0
1500.0
720.0
1747.0
5994.0
7445.0
4052.0
1655.0
5169.0
5616.0
4512.0
4845.0
4561.0
5100.0
9499.0
9867.0
8164.0
7275.0
5745.0
5341.0
6257.0
7903.0
6317.0
4285.0
3960.0
3451.0
3419.0
684.0
942.0
1361.0
904.0
1862.0
818.0
1899.0
2408.0
539.0
2228.0
3014.0
5457.0
4103.0
3173.0
6129.0
4436.0
1630.0
2705.0
733.0
1544.0
421.0
2843.0
4457.0
3890.0
4347.0
6930.0
7783.0
4562.0
2849.0
2426.0
1842.0
4537.0
5423.0
4528.0
7817.0
9581.0
6879.0
2916.0
4335.0
3901.0
2327.0
1777.0
8582.0
15354.0
10692.0
4823.0
5733.0
6482.0
6333.0
24720.0
21837.0
18174.0
47819.0
62819.0
74156.0
59761.0
33369.0
20720.0
8800.0
2658.0
3223.0
4440.0
6299.0
7407.0
6098.0
1816.0
14742.0
47576.0
57281.0
28486.0
17663.0
16586.0
3403.0
5729.0
9304.0
13409.0
4581.0
4605.0
4426.0
2963.0
4173.0
6689.0
11923.0
20531.0
18332.0
8265.0
1902.0
5484.0
9209.0
6144.0
2350.0
4622.0
8022.0
16663.0
19662.0
6815.0
3573.0
3583.0
1963.0
5022.0
4685.0
3203.0
6181.0
9978.0
11329.0
10400.0
6155.0
2215.0
1816.0
3924.0
6625.0
4203.0
1511.0
1016.0
1325.0
1527.0
1061.0
2025.0
4988.0
5076.0
3947.0
6561.0
4060.0
3520.0
6197.0
3740.0
997.0
2507.0
4278.0
5416.0
4502.0
3070.0
3429.0
6018.0
5446.0
3095.0
595.0
3109.0
2023.0
2818.0
3618.0
2635.0
4903.0
4527.0
2498.0
5601.0
6070.0
4707.0
393.0
4123.0
3256.0
4899.0
5818.0
4683.0
4220.0
3571.0
4344.0
190.0
2765.0
3358.0
4554.0
6339.0
6428.0
6345.0
3168.0
7255.0
6430.0
2338.0
1492.0
768.0
2262.0
2758.0
3236.0
2796.0
3048.0
5325.0
4830.0
1464.0
4781.0
6006.0
4929.0
8104.0
7005.0
4006.0
6009.0
4148.0
122.0
2467.0
5393.0
4770.0
1636.0
2374.0
3155.0
4810.0
4490.0
987.0
4603.0
3455.0
3111.0
5502.0
5128.0
4670.0
1583.0
1740.0
894.0
3610.0
3240.0
2600.0
1168.0
3145.0
4328.0
4885.0
2282.0
3283.0
1682.0
1797.0
4020.0
5891.0
7076.0
2779.0
2130.0
3496.0
5070.0
1686.0
3589.0
8615.0
6640.0
6031.0
7945.0
3665.0
2387.0
4059.0
7189.0
8829.0
5828.0
3132.0
5082.0
8152.0
6018.0
1527.0
3047.0
5239.0
3080.0
2022.0
1538.0
1154.0
1397.0
5344.0
7165.0
6989.0
5146.0
972.0
789.0
1232.0
1829.0
5953.0
5681.0
2211.0
1769.0
1161.0
3763.0
5596.0
# row = 4
5113.0
1889.0
1074.0
13289.0
31198.0
25274.0
7705.0
3566.0
3313.0
3370.0
6728.0
6432.0
3436.0
1685.0
4978.0
7707.0
8447.0
8969.0
7953.0
3126.0
3105.0
5281.0
2925.0
2854.0
2537.0
1666.0
2977.0
1788.0
142.0
3299.0
4714.0
855.0
2579.0
1744.0
1487.0
1906.0
354.0
811.0
3692.0
7359.0
6421.0
4513.0
5227.0
7347.0
7724.0
4059.0
3048.0
2442.0
2769.0
5610.0
7166.0
8433.0
4480.0
1121.0
3395.0
4525.0
4799.0
5223.0
3269.0
3162.0
5781.0
8463.0
4579.0
2579.0
5122.0
5619.0
3033.0
3731.0
4209.0
4651.0
5258.0
5806.0
2691.0
2273.0
6690.0
6712.0
3363.0
1771.0
1648.0
921.0
2900.0
3981.0
2124.0
1540.0
3315.0
5989.0
7048.0
4730.0
1006.0
3592.0
4997.0
3715.0
2159.0
3288.0
2516.0
2767.0
1285.0
1779.0
3936.0
3513.0
879.0
3001.0
3635.0
3210.0
2927.0
3094.0
676.0
3603.0
3515.0
2289.0
2574.0
3188.0
2502.0
2688.0
2241.0
1196.0
1366.0
2782.0
527.0
3135.0
1824.0
3429.0
2774.0
2563.0
3088.0
6482.0
6674.0
2683.0
746.0
1239.0
2492.0
4589.0
3424.0
1512.0
2026.0
2947.0
2352.0
3013.0
4526.0
5186.0
3909.0
2546.0
2520.0
2502.0
2243.0
3729.0
2904.0
6101.0
9115.0
8248.0
6887.0
7947.0
7078.0
5296.0
3103.0
3237.0
5419.0
5308.0
2363.0
5608.0
4866.0
2949.0
4193.0
7140.0
7896.0
5705.0
3282.0
4787.0
7257.0
3925.0
5036.0
3196.0
2289.0
1535.0
1095.0
419.0
1905.0
4718.0
5953.0
2539.0
7420.0
7483.0
3120.0
2022.0
4588.0
2310.0
6255.0
7761.0
6041.0
3618.0
4446.0
4479.0
3189.0
1687.0
2978.0
2124.0
2603.0
4010.0
2847.0
1778.0
3391.0
3887.0
5397.0
5559.0
4042.0
1108.0
3434.0
6005.0
5779.0
9711.0
8305.0
5131.0
5420.0
4484.0
3469.0
2163.0
2227.0
3714.0
2706.0
2439.0
486.0
4197.0
3574.0
1068.0
2129.0
3453.0
2618.0
3159.0
2918.0
6704.0
3437.0
2345.0
3007.0
4032.0
3403.0
4035.0
1306.0
2918.0
2620.0
2202.0
2077.0
5113.0
4882.0
6859.0
5779.0
3076.0
2684.0
594.0
1978.0
4418.0
4612.0
5040.0
6026.0
3520.0
4208.0
5950.0
2215.0
4015.0
4907.0
4979.0
1796.0
2197.0
3900.0
4283.0
2796.0
1531.0
1115.0
884.0
1104.0
1615.0
2983.0
4255.0
4988.0
4788.0
2115.0
879.0
3295.0
7853.0
6352.0
3224.0
3912.0
6506.0
6052.0
6463.0
4265.0
1293.0
2198.0
4337.0
6024.0
4820.0
3072.0
3794.0
5233.0
2115.0
4330.0
2169.0
1276.0
4866.0
6013.0
5276.0
5434.0
8632.0
9108.0
3819.0
2138.0
2603.0
4665.0
3966.0
1113.0
1167.0
1136.0
797.0
1655.0
3249.0
1427.0
5157.0
5241.0
4757.0
5571.0
838.0
3348.0
6410.0
7128.0
1960.0
2280.0
5275.0
3711.0
1803.0
3929.0
5123.0
3444.0
2402.0
5427.0
8805.0
6672.0
3203.0
4426.0
5155.0
4442.0
3232.0
2578.0
4948.0
6844.0
8324.0
9943.0
6326.0
5297.0
3128.0
3576.0
4279.0
3231.0
1742.0
842.0
4695.0
6759.0
8434.0
5583.0
2981.0
2358.0
1761.0
2872.0
2484.0
3923.0
3820.0
2944.0
3025.0
411.0
3335.0
6253.0
6976.0
4168.0
10468.0
8265.0
4324.0
3858.0
3221.0
3756.0
3427.0
2803.0
5051.0
6720.0
4080.0
1940.0
3385.0
3366.0
1602.0
1897.0
2895.0
5610.0
6406.0
1802.0
2958.0
3494.0
2405.0
4192.0
1798.0
5183.0
4601.0
4823.0
3597.0
3155.0
5511.0
6205.0
4396.0
3457.0
4815.0
4346.0
1303.0
4150.0
2369.0
2486.0
2223.0
1265.0
3334.0
3674.0
1543.0
3146.0
3259.0
2554.0
4190.0
5761.0
3572.0
3162.0
4882.0
5077.0
4362.0
6285.0
5774.0
5426.0
4696.0
3672.0
1072.0
362.0
1380.0
3409.0
1715.0
953.0
2554.0
3695.0
1706.0
5662.0
5776.0
1479.0
4290.0
4322.0
2651.0
6000.0
8099.0
4460.0
1359.0
3905.0
3509.0
1784.0
6264.0
7722.0
4854.0
2890.0
3493.0
3163.0
2410.0
2389.0
2774.0
4239.0
6550.0
5402.0
1470.0
604.0
2792.0
104.0
3265.0
1561.0
5717.0
9108.0
6898.0
880.0
3718.0
4176.0
5158.0
6146.0
6670.0
5984.0
5372.0
3256.0
3379.0
2775.0
2234.0
1618.0
4779.0
3073.0
4542.0
2981.0
2045.0
3966.0
4828.0
3153.0
1391.0
1354.0
3183.0
5440.0
5847.0
1993.0
2698.0
5165.0
5873.0
3955.0
1732.0
2181.0
1701.0
2764.0
5925.0
6184.0
2570.0
2426.0
2617.0
3063.0
5521.0
4508.0
2153.0
1230.0
4733.0
6398.0
2730.0
1365.0
1284.0
4333.0
4985.0
983.0
829.0
2828.0
4789.0
4337.0
6035.0
2147.0
3866.0
7407.0
9996.0
8839.0
6441.0
5856.0
3798.0
4680.0
4802.0
4985.0
1252.0
2600.0
2198.0
6031.0
3342.0
3711.0
7387.0
5662.0
3017.0
1584.0
3219.0
3708.0
2621.0
1478.0
1620.0
1400.0
3057.0
3951.0
3121.0
6764.0
9963.0
8983.0
4614.0
2940.0
1804.0
5129.0
5899.0
5975.0
6762.0
3749.0
1449.0
3184.0
6427.0
4537.0
1189.0
3975.0
2251.0
219.0
2937.0
4781.0
2505.0
4010.0
5624.0
2887.0
668.0
1250.0
3012.0
5310.0
6048.0
4848.0
4495.0
2159.0
1338.0
2971.0
4110.0
4456.0
5370.0
3664.0
7081.0
5767.0
2753.0
3991.0
4264.0
2904.0
4603.0
625.0
3349.0
4857.0
7123.0
9521.0
8178.0
9448.0
20389.0
14850.0
2370.0
7315.0
9291.0
2280.0
2535.0
4470.0
6232.0
7248.0
6638.0
9516.0
13633.0
15997.0
14154.0
8974.0
10971.0
12663.0
11402.0
9645.0
6233.0
6635.0
7993.0
6019.0
5262.0
3834.0
3940.0
6486.0
4907.0
2295.0
2253.0
1561.0
3868.0
3949.0
2317.0
1549.0
1703.0
3677.0
2145.0
5545.0
3580.0
948.0
1703.0
3919.0
351.0
5377.0
6233.0
5889.0
1702.0
2187.0
950.0
2235.0
811.0
3585.0
4526.0
3396.0
3962.0
2308.0
5419.0
6638.0
3115.0
1629.0
2428.0
1329.0
4608.0
2802.0
4596.0
6782.0
5595.0
4017.0
2042.0
3056.0
2492.0
1825.0
3963.0
5876.0
6776.0
7610.0
2931.0
5927.0
6176.0
2417.0
4256.0
5174.0
2273.0
3055.0
4439.0
6452.0
3670.0
2558.0
2436.0
5151.0
2707.0
2043.0
1776.0
2775.0
7135.0
7313.0
4517.0
4152.0
3859.0
6138.0
7502.0
5050.0
5852.0
7859.0
7774.0
4498.0
1448.0
4811.0
2778.0
4759.0
4161.0
1996.0
2458.0
223.0
2575.0
548.0
1220.0
2221.0
2835.0
982.0
775.0
2719.0
6039.0
8392.0
5777.0
3010.0
5936.0
5216.0
4182.0
3494.0
1377.0
3002.0
7028.0
7060.0
5200.0
5284.0
3812.0
3414.0
7581.0
9466.0
3430.0
2617.0
3812.0
2799.0
3069.0
452.0
923.0
1143.0
322.0
1749.0
1404.0
2870.0
2631.0
803.0
1289.0
2373.0
5269.0
3799.0
2051.0
5303.0
3795.0
2677.0
3452.0
1136.0
1722.0
493.0
4978.0
6760.0
4374.0
2918.0
6671.0
9197.0
6422.0
3594.0
2771.0
2505.0
4838.0
6660.0
7638.0
9201.0
9719.0
7741.0
3968.0
1759.0
2352.0
2632.0
3213.0
9111.0
16093.0
12522.0
4471.0
5087.0
9077.0
7250.0
23920.0
19368.0
7831.0
34592.0
53529.0
56863.0
50558.0
37083.0
28556.0
14834.0
3659.0
5409.0
8013.0
6602.0
7353.0
5545.0
5076.0
6151.0
22795.0
28512.0
20821.0
24215.0
22973.0
7551.0
1904.0
8617.0
13845.0
6421.0
2616.0
3039.0
2031.0
4898.0
7655.0
16865.0
29058.0
22204.0
6924.0
2834.0
6366.0
7175.0
3993.0
3505.0
4124.0
3258.0
7992.0
13891.0
7217.0
5711.0
4304.0
3005.0
6686.0
8630.0
4521.0
8043.0
11526.0
11516.0
12260.0
7256.0
2914.0
2822.0
4779.0
7708.0
4316.0
501.0
588.0
1013.0
200.0
2117.0
1100.0
4750.0
6070.0
5160.0
5902.0
3607.0
3408.0
5993.0
5023.0
2138.0
831.0
4556.0
5515.0
3143.0
2281.0
3835.0
6374.0
4794.0
1413.0
1208.0
3276.0
4787.0
4492.0
5109.0
1403.0
5004.0
7176.0
3206.0
4199.0
6515.0
5876.0
2457.0
5358.0
4797.0
3346.0
3958.0
5365.0
4684.0
3618.0
1152.0
4640.0
6307.0
6275.0
7597.0
7820.0
6334.0
5216.0
1029.0
9411.0
10510.0
5800.0
3541.0
1735.0
2008.0
2311.0
3856.0
4956.0
5547.0
6745.0
6421.0
3444.0
1658.0
4617.0
4139.0
1415.0
3612.0
4134.0
4671.0
4008.0
1242.0
2883.0
4579.0
3944.0
2527.0
3328.0
3055.0
3951.0
2959.0
3051.0
5232.0
2584.0
3699.0
6324.0
5255.0
3727.0
1378.0
2453.0
582.0
3852.0
4439.0
1198.0
994.0
3521.0
3146.0
3508.0
6096.0
4617.0
1129.0
2165.0
3662.0
6086.0
6823.0
1939.0
3898.0
3216.0
3270.0
1238.0
3170.0
6814.0
5444.0
5339.0
5001.0
1883.0
2865.0
4161.0
8601.0
10864.0
6338.0
2447.0
4066.0
6378.0
3817.0
341.0
4264.0
5652.0
3005.0
874.0
1707.0
1705.0
3387.0
5722.0
7246.0
7339.0
5261.0
2024.0
1746.0
2054.0
2385.0
7125.0
7313.0
4197.0
3518.0
1774.0
3678.0
4820.0
# row = 5
4706.0
2862.0
303.0
7459.0
25350.0
26713.0
9244.0
5854.0
6176.0
4511.0
6087.0
6119.0
4151.0
3037.0
5347.0
6688.0
6032.0
6938.0
7730.0
3238.0
4362.0
8322.0
6887.0
2446.0
1226.0
3766.0
3771.0
2084.0
2728.0
1573.0
1232.0
1775.0
2513.0
277.0
3870.0
4855.0
1556.0
2714.0
4966.0
6571.0
4637.0
2972.0
2672.0
2823.0
2958.0
1953.0
2350.0
1925.0
2089.0
3528.0
4813.0
7530.0
4923.0
2893.0
2668.0
5639.0
5243.0
3904.0
837.0
2615.0
6588.0
9528.0
5291.0
1459.0
3496.0
3010.0
3047.0
3502.0
2596.0
6290.0
6764.0
5578.0
1738.0
3048.0
6241.0
4530.0
3167.0
2851.0
3507.0
1769.0
3178.0
3797.0
1784.0
54.0
2562.0
4676.0
6348.0
4583.0
797.0
4095.0
4115.0
1941.0
2293.0
2373.0
2137.0
1994.0
1939.0
2123.0
2689.0
2930.0
2336.0
2832.0
3027.0
3539.0
2982.0
1664.0
71.0
2919.0
2794.0
750.0
2184.0
2431.0
2696.0
2589.0
2677.0
3447.0
3343.0
2192.0
1628.0
3900.0
1997.0
2251.0
1542.0
1657.0
3608.0
7621.0
7766.0
1504.0
3077.0
3558.0
3445.0
3726.0
2473.0
1360.0
143.0
2789.0
2686.0
3796.0
4767.0
5305.0
5981.0
5513.0
4922.0
2406.0
1383.0
156.0
1845.0
6814.0
8097.0
5157.0
3710.0
3641.0
4326.0
5156.0
4251.0
2125.0
5702.0
6829.0
2949.0
5645.0
4176.0
2335.0
2340.0
4860.0
7169.0
5604.0
3777.0
6540.0
8197.0
4067.0
7116.0
5111.0
3907.0
2789.0
352.0
2529.0
5280.0
7914.0
7910.0
2175.0
5753.0
7532.0
5099.0
1570.0
3180.0
2381.0
4556.0
4553.0
4944.0
5130.0
3784.0
3775.0
3077.0
2215.0
3662.0
3624.0
4205.0
4991.0
2976.0
1009.0
984.0
2735.0
5602.0
4569.0
2735.0
857.0
3382.0
7108.0
5135.0
7134.0
4586.0
3071.0
4811.0
2954.0
3782.0
2814.0
2730.0
4898.0
3305.0
3162.0
2831.0
5962.0
6300.0
3983.0
3764.0
3962.0
2872.0
1391.0
4654.0
7156.0
3957.0
3099.0
3116.0
2851.0
2613.0
3811.0
1169.0
6390.0
5641.0
3560.0
2120.0
3261.0
5769.0
8064.0
6673.0
2880.0
3133.0
4433.0
4727.0
6240.0
6307.0
6474.0
7303.0
4405.0
5483.0
6849.0
4572.0
4316.0
5853.0
6770.0
4333.0
1287.0
2986.0
3549.0
3698.0
2616.0
1500.0
1530.0
1643.0
1468.0
1930.0
3237.0
3309.0
2979.0
2116.0
708.0
4196.0
5328.0
3619.0
3754.0
6027.0
5764.0
3451.0
2893.0
2134.0
595.0
2688.0
5240.0
6061.0
5582.0
4930.0
5790.0
6809.0
2577.0
5312.0
4604.0
1142.0
4598.0
5355.0
4773.0
5250.0
8105.0
7665.0
2935.0
2844.0
5097.0
6708.0
4363.0
1576.0
1570.0
2406.0
1424.0
2497.0
3169.0
1765.0
3009.0
4927.0
4900.0
6772.0
3282.0
1062.0
4520.0
7057.0
3985.0
1808.0
4186.0
1786.0
1365.0
3762.0
3963.0
2406.0
1647.0
3163.0
7653.0
6592.0
3115.0
4194.0
5470.0
2439.0
3783.0
6333.0
6306.0
6905.0
9163.0
10295.0
5885.0
3777.0
3689.0
2134.0
3505.0
3331.0
886.0
2211.0
5003.0
7278.0
9383.0
7769.0
3728.0
2616.0
3367.0
4105.0
3783.0
3683.0
1905.0
2657.0
4030.0
3462.0
5259.0
7362.0
7754.0
4456.0
7195.0
6332.0
4583.0
4200.0
1883.0
2293.0
2551.0
2216.0
4247.0
6274.0
5249.0
5714.0
7209.0
6081.0
2535.0
2267.0
3134.0
6379.0
7153.0
2287.0
4159.0
3148.0
4307.0
6808.0
2873.0
3090.0
2314.0
2306.0
2107.0
2643.0
4244.0
4501.0
3884.0
2524.0
3380.0
4293.0
636.0
2265.0
1349.0
1729.0
2504.0
2350.0
2490.0
4715.0
2125.0
2413.0
3778.0
3651.0
4430.0
6572.0
5009.0
3032.0
4139.0
6748.0
7294.0
8181.0
6129.0
4803.0
3138.0
2619.0
1119.0
1598.0
527.0
2282.0
1603.0
1958.0
1131.0
2916.0
1463.0
5517.0
5965.0
3059.0
4185.0
4488.0
3073.0
4889.0
4413.0
1441.0
948.0
2085.0
1134.0
2665.0
6829.0
7855.0
5698.0
2742.0
2679.0
3243.0
3594.0
3262.0
1553.0
4072.0
6482.0
3543.0
3479.0
2809.0
1910.0
1653.0
2935.0
882.0
3431.0
6994.0
6228.0
1888.0
3240.0
4258.0
5688.0
7738.0
8210.0
5957.0
5851.0
3248.0
2155.0
1348.0
1308.0
2677.0
5605.0
5048.0
4864.0
4323.0
2535.0
2207.0
1541.0
893.0
2595.0
1350.0
4768.0
8180.0
7997.0
3639.0
4511.0
7321.0
5710.0
2840.0
2379.0
4497.0
4203.0
1021.0
3344.0
4591.0
3604.0
3882.0
1994.0
2523.0
4255.0
3365.0
1365.0
192.0
3129.0
5014.0
3215.0
2445.0
3401.0
1875.0
4484.0
2972.0
2356.0
3478.0
5124.0
3924.0
5925.0
2788.0
2783.0
7051.0
10585.0
10904.0
5618.0
2962.0
3288.0
2222.0
2371.0
6050.0
3501.0
3378.0
724.0
5115.0
4246.0
5568.0
10070.0
9841.0
5247.0
272.0
3858.0
4381.0
2589.0
1590.0
1350.0
3864.0
4794.0
5286.0
4308.0
8321.0
10816.0
7356.0
1957.0
2030.0
788.0
4299.0
4323.0
5065.0
5852.0
5408.0
3117.0
1909.0
5535.0
5356.0
1687.0
3647.0
1678.0
268.0
1698.0
2758.0
3046.0
6986.0
7952.0
4707.0
2276.0
1012.0
1757.0
3867.0
6856.0
7825.0
5433.0
3180.0
4376.0
5509.0
5094.0
4158.0
4322.0
3476.0
6512.0
3801.0
2599.0
6065.0
2738.0
4418.0
6483.0
2159.0
2198.0
1223.0
4162.0
5775.0
5763.0
9161.0
16358.0
12257.0
4956.0
3402.0
9136.0
5695.0
4866.0
6248.0
5869.0
5934.0
5180.0
9702.0
15188.0
20677.0
22965.0
17029.0
10880.0
9000.0
7845.0
7090.0
5824.0
8998.0
9734.0
9420.0
5669.0
3597.0
3194.0
4915.0
4109.0
3458.0
3600.0
1861.0
4424.0
5940.0
3249.0
1693.0
3129.0
3734.0
2144.0
6438.0
5296.0
3992.0
3383.0
3754.0
1201.0
5297.0
6326.0
4886.0
3290.0
4025.0
1926.0
512.0
1768.0
4011.0
5492.0
3426.0
1799.0
1679.0
6583.0
6754.0
2087.0
460.0
3005.0
3167.0
4603.0
4994.0
4947.0
3853.0
2846.0
1538.0
1815.0
1743.0
335.0
992.0
1794.0
2050.0
2950.0
4812.0
2499.0
5486.0
6504.0
3534.0
3641.0
3670.0
1173.0
1231.0
3828.0
7760.0
4569.0
1880.0
2146.0
4118.0
2334.0
1111.0
2016.0
4251.0
7497.0
6658.0
3127.0
3510.0
4607.0
3956.0
4592.0
4271.0
4144.0
4403.0
5503.0
5477.0
2215.0
2487.0
5015.0
8852.0
7705.0
6047.0
7783.0
3364.0
1841.0
1287.0
1884.0
3459.0
4091.0
2480.0
2090.0
3168.0
6481.0
8640.0
6851.0
5209.0
6553.0
4206.0
3993.0
2821.0
2543.0
2209.0
4227.0
5823.0
5515.0
4702.0
4112.0
3125.0
7014.0
9611.0
1621.0
3028.0
3220.0
1124.0
2645.0
1358.0
938.0
980.0
2743.0
2622.0
1570.0
3694.0
2895.0
751.0
1769.0
2220.0
5882.0
4182.0
3132.0
6370.0
3664.0
3232.0
3717.0
2018.0
1807.0
1224.0
6566.0
7855.0
4666.0
1620.0
4243.0
6833.0
6124.0
5683.0
4067.0
2829.0
4740.0
7241.0
7945.0
7236.0
7687.0
7649.0
5261.0
460.0
960.0
3174.0
4716.0
8559.0
14729.0
12384.0
4943.0
3870.0
10915.0
11033.0
17040.0
13619.0
21941.0
51041.0
46195.0
34560.0
39228.0
36915.0
31778.0
19490.0
6292.0
7741.0
10557.0
5626.0
4446.0
2804.0
5153.0
3469.0
12701.0
11161.0
10208.0
24420.0
23961.0
11067.0
2381.0
5970.0
9769.0
5472.0
818.0
1536.0
833.0
3486.0
5900.0
15131.0
24034.0
15108.0
4005.0
6800.0
6132.0
4893.0
3006.0
3776.0
4955.0
3097.0
3437.0
3675.0
4558.0
6309.0
5198.0
3377.0
6204.0
9133.0
6496.0
8656.0
9500.0
7081.0
11668.0
7465.0
2426.0
4355.0
3681.0
6582.0
3671.0
826.0
961.0
1364.0
355.0
3135.0
1756.0
3866.0
5192.0
5133.0
7191.0
6412.0
3120.0
3395.0
3419.0
3679.0
3451.0
5137.0
5045.0
2655.0
2614.0
3367.0
4163.0
3447.0
2321.0
2492.0
3552.0
7269.0
10231.0
12238.0
4403.0
4364.0
8983.0
7267.0
2334.0
5064.0
5713.0
3996.0
4788.0
5260.0
3542.0
1181.0
4038.0
3129.0
2617.0
2534.0
7662.0
7935.0
7365.0
9201.0
8685.0
5952.0
1855.0
5174.0
11103.0
12134.0
7983.0
4635.0
2283.0
1487.0
1828.0
3531.0
5133.0
4368.0
4061.0
5346.0
6070.0
3620.0
3079.0
4167.0
2939.0
2820.0
3557.0
2792.0
1424.0
1074.0
3351.0
3926.0
3641.0
3170.0
2868.0
1910.0
3480.0
2091.0
6550.0
5873.0
2077.0
4150.0
8388.0
8171.0
5331.0
2982.0
1237.0
297.0
3617.0
4869.0
1223.0
926.0
2966.0
2192.0
3922.0
8069.0
4342.0
2746.0
4331.0
3959.0
5101.0
4987.0
1617.0
4943.0
3793.0
1430.0
3055.0
4214.0
5284.0
4592.0
2507.0
813.0
2239.0
1702.0
1951.0
6621.0
9061.0
4812.0
2334.0
3695.0
4561.0
958.0
1864.0
2983.0
3128.0
1196.0
1875.0
2175.0
3480.0
5248.0
4802.0
5718.0
6042.0
5485.0
3254.0
2963.0
3062.0
881.0
5096.0
6501.0
5324.0
5299.0
2333.0
2453.0
3084.0
# row = 6
3470.0
3399.0
394.0
1208.0
10676.0
15589.0
6591.0
5531.0
6853.0
4592.0
4204.0
4599.0
3301.0
2805.0
4698.0
4973.0
2512.0
3108.0
5671.0
3311.0
2945.0
7807.0
7663.0
3557.0
792.0
5559.0
4488.0
2264.0
4279.0
4292.0
3387.0
3342.0
3324.0
1424.0
4604.0
6526.0
2592.0
3554.0
5704.0
5895.0
2937.0
1180.0
1729.0
3770.0
3278.0
2502.0
1839.0
2744.0
1277.0
1987.0
2626.0
5624.0
3716.0
2982.0
1389.0
4505.0
3437.0
1725.0
1162.0
1769.0
5010.0
7532.0
5123.0
2801.0
2447.0
1300.0
2202.0
2387.0
2186.0
5333.0
5329.0
3977.0
1869.0
3343.0
5270.0
2349.0
3265.0
3802.0
4812.0
2297.0
3231.0
3609.0
1346.0
589.0
1163.0
2903.0
5366.0
5111.0
2984.0
3879.0
2994.0
2193.0
3038.0
2766.0
2585.0
2623.0
3882.0
2661.0
1800.0
2532.0
2949.0
1583.0
1221.0
1427.0
1655.0
715.0
805.0
1810.0
1841.0
1052.0
1048.0
3443.0
3691.0
1131.0
2459.0
4759.0
4476.0
2175.0
2588.0
3949.0
2825.0
1864.0
4270.0
2501.0
2837.0
6514.0
6639.0
1145.0
4472.0
5524.0
4233.0
3496.0
3580.0
2840.0
2513.0
2787.0
2938.0
3259.0
2843.0
4991.0
6859.0
7202.0
6607.0
2061.0
2395.0
3018.0
4021.0
6151.0
7407.0
3936.0
3452.0
12252.0
14727.0
9926.0
6899.0
3646.0
4443.0
7085.0
3033.0
4741.0
3837.0
1516.0
1729.0
1299.0
5496.0
5603.0
4291.0
6156.0
5878.0
2885.0
7276.0
5966.0
3289.0
2331.0
1198.0
2873.0
6343.0
9749.0
7967.0
1463.0
4895.0
7720.0
7674.0
4447.0
2524.0
3798.0
4565.0
1986.0
2200.0
4074.0
1738.0
2709.0
3372.0
2678.0
3851.0
4760.0
4729.0
4641.0
2776.0
2137.0
2379.0
558.0
4072.0
3204.0
4276.0
2015.0
2189.0
5667.0
2969.0
4615.0
4688.0
2409.0
3544.0
675.0
3255.0
3498.0
2786.0
6620.0
4426.0
2348.0
4762.0
7008.0
6922.0
5028.0
3639.0
3559.0
2786.0
993.0
4487.0
5806.0
3147.0
1705.0
2019.0
1760.0
2537.0
2410.0
3756.0
7309.0
5410.0
3428.0
1449.0
1287.0
4119.0
5604.0
5116.0
4348.0
2970.0
5297.0
6136.0
6943.0
6262.0
5996.0
6725.0
4375.0
5111.0
7044.0
6444.0
5002.0
4648.0
5687.0
4717.0
795.0
1312.0
1775.0
3476.0
3393.0
2377.0
3428.0
4089.0
3454.0
1329.0
2856.0
1814.0
1115.0
2085.0
1707.0
3690.0
1749.0
2293.0
4539.0
5625.0
2877.0
2975.0
1735.0
723.0
487.0
2448.0
5357.0
5519.0
5671.0
5587.0
5848.0
6899.0
3203.0
4937.0
5783.0
2961.0
3567.0
4968.0
4315.0
4301.0
6993.0
7048.0
3391.0
3108.0
5715.0
7162.0
4409.0
2029.0
2155.0
3971.0
2392.0
1567.0
2327.0
2233.0
76.0
2841.0
4198.0
6555.0
5323.0
4124.0
3778.0
5340.0
4243.0
1450.0
3022.0
1365.0
2011.0
3975.0
3164.0
2722.0
5107.0
2125.0
4268.0
4652.0
2030.0
1064.0
5193.0
4837.0
4705.0
8292.0
6463.0
5124.0
6699.0
8079.0
5385.0
2521.0
4071.0
1378.0
2796.0
4634.0
1484.0
3575.0
6354.0
7829.0
9631.0
9234.0
4172.0
3183.0
3856.0
2500.0
2834.0
3782.0
2994.0
3984.0
5469.0
4981.0
5736.0
6795.0
6873.0
5283.0
3080.0
2646.0
2752.0
2890.0
887.0
2339.0
2159.0
713.0
2056.0
4959.0
5404.0
6204.0
7725.0
7049.0
3474.0
2236.0
1951.0
5739.0
8071.0
1962.0
4730.0
2594.0
5661.0
8236.0
5633.0
2768.0
2615.0
3397.0
1649.0
1502.0
1890.0
4470.0
4185.0
1462.0
2989.0
4622.0
1784.0
1396.0
1925.0
1457.0
4264.0
5122.0
2947.0
5030.0
1498.0
2836.0
5042.0
4398.0
3670.0
5707.0
4921.0
2669.0
3502.0
6683.0
8059.0
8309.0
5174.0
3685.0
2178.0
2164.0
1806.0
2247.0
574.0
1954.0
1835.0
2288.0
1855.0
1314.0
649.0
4314.0
6812.0
4662.0
2539.0
3635.0
2438.0
3080.0
1325.0
2795.0
3071.0
681.0
773.0
3606.0
6535.0
6232.0
5501.0
1918.0
1644.0
3026.0
4350.0
3763.0
878.0
4765.0
7471.0
3351.0
4734.0
5107.0
3996.0
2442.0
1935.0
862.0
1633.0
4262.0
4263.0
2213.0
1556.0
3746.0
5712.0
7380.0
8524.0
6102.0
4661.0
2130.0
463.0
590.0
1195.0
2590.0
4747.0
5457.0
2678.0
4307.0
4684.0
3810.0
1733.0
3349.0
3804.0
1800.0
4981.0
8835.0
7828.0
2977.0
4814.0
6395.0
3967.0
1333.0
2764.0
5987.0
5699.0
2161.0
1397.0
2483.0
4518.0
4772.0
956.0
3698.0
4593.0
4418.0
2767.0
942.0
588.0
2332.0
3224.0
4971.0
6315.0
3478.0
5325.0
4497.0
3938.0
3226.0
3890.0
2838.0
5416.0
4253.0
1246.0
4476.0
7302.0
9061.0
5739.0
1232.0
1528.0
1445.0
1710.0
6709.0
5215.0
4027.0
2161.0
3686.0
6708.0
7432.0
10831.0
11887.0
6587.0
850.0
3826.0
5048.0
1492.0
3357.0
2018.0
6113.0
5863.0
5933.0
5148.0
6998.0
7511.0
3980.0
938.0
2394.0
1283.0
2754.0
2526.0
3055.0
5376.0
7619.0
6065.0
350.0
4354.0
6548.0
4161.0
1279.0
1769.0
1273.0
2116.0
2097.0
2010.0
5549.0
6196.0
4539.0
4231.0
1727.0
1990.0
2855.0
6286.0
8895.0
5637.0
3808.0
5661.0
7054.0
6819.0
4053.0
2176.0
3699.0
6055.0
3986.0
3669.0
7737.0
2966.0
5807.0
7077.0
3568.0
5502.0
3983.0
588.0
1974.0
3176.0
4913.0
8182.0
6705.0
5408.0
644.0
8212.0
8966.0
8563.0
6789.0
4463.0
3779.0
4244.0
8041.0
13254.0
21434.0
26998.0
22497.0
18387.0
14746.0
4777.0
3574.0
5720.0
10444.0
10766.0
10923.0
6621.0
5085.0
2654.0
431.0
1449.0
2861.0
3235.0
1201.0
4391.0
7077.0
4287.0
1441.0
3463.0
3049.0
3357.0
5533.0
4740.0
5433.0
5001.0
2055.0
2169.0
5238.0
4584.0
1677.0
4558.0
6641.0
4804.0
289.0
1895.0
2808.0
4668.0
2311.0
848.0
1241.0
6957.0
5933.0
1868.0
1094.0
2870.0
3910.0
4687.0
5892.0
4030.0
3431.0
4856.0
1514.0
2441.0
721.0
1128.0
907.0
1169.0
1697.0
1057.0
2900.0
3379.0
3317.0
4976.0
3784.0
2815.0
3353.0
2062.0
1796.0
1470.0
5254.0
4844.0
1248.0
1731.0
3819.0
2805.0
864.0
1977.0
4368.0
6473.0
5663.0
3059.0
1670.0
2937.0
2531.0
541.0
2285.0
2664.0
2320.0
3706.0
5001.0
3359.0
3315.0
5685.0
9079.0
7358.0
8225.0
11618.0
5666.0
1494.0
1106.0
3202.0
6153.0
5995.0
3659.0
3260.0
3841.0
7739.0
8380.0
6901.0
5910.0
5751.0
4235.0
3996.0
2329.0
2732.0
2704.0
2068.0
4899.0
5202.0
3931.0
4939.0
4137.0
5987.0
7888.0
2829.0
5729.0
5219.0
3688.0
2841.0
3631.0
392.0
1383.0
5136.0
4151.0
1166.0
4307.0
2284.0
2752.0
4074.0
3368.0
5306.0
4264.0
4537.0
7892.0
3776.0
3974.0
3915.0
2176.0
1345.0
1933.0
6243.0
6989.0
4331.0
2055.0
1105.0
1723.0
3332.0
5466.0
4520.0
1763.0
1986.0
5167.0
5669.0
3699.0
4096.0
5180.0
3962.0
1065.0
1004.0
2371.0
5654.0
7367.0
11521.0
10132.0
4828.0
3365.0
11964.0
15484.0
14059.0
10285.0
23801.0
58564.0
42244.0
17241.0
30507.0
31742.0
27327.0
18588.0
6792.0
8075.0
8981.0
2995.0
1608.0
1095.0
1466.0
3905.0
34284.0
43147.0
14215.0
17820.0
21117.0
12344.0
4086.0
2526.0
6217.0
4805.0
1286.0
1977.0
1366.0
2817.0
5378.0
13641.0
16855.0
6227.0
4519.0
8387.0
4053.0
3365.0
2736.0
2583.0
4918.0
5282.0
8166.0
5862.0
182.0
4447.0
4522.0
2494.0
4798.0
7117.0
6247.0
8045.0
6335.0
2404.0
9391.0
7364.0
1663.0
6215.0
3115.0
4292.0
2757.0
1833.0
1978.0
3143.0
1381.0
2900.0
1445.0
3541.0
3818.0
5270.0
8871.0
7656.0
2388.0
1865.0
1217.0
2773.0
4767.0
4566.0
3304.0
2603.0
3565.0
2826.0
1428.0
4728.0
4589.0
3206.0
3812.0
6381.0
14712.0
19257.0
6848.0
3516.0
8574.0
9701.0
3622.0
2851.0
4617.0
3967.0
2027.0
4886.0
3833.0
1153.0
817.0
2758.0
3016.0
2992.0
8134.0
7161.0
6033.0
8323.0
8417.0
6535.0
3701.0
7848.0
11301.0
11840.0
8886.0
4657.0
2919.0
2041.0
1808.0
2661.0
3996.0
1489.0
2764.0
2334.0
5566.0
4483.0
1507.0
3495.0
3703.0
1756.0
2694.0
1975.0
1755.0
2223.0
3094.0
3250.0
4059.0
4211.0
1369.0
2985.0
4810.0
1751.0
8254.0
5002.0
1525.0
3368.0
7434.0
7998.0
5011.0
2133.0
1669.0
1299.0
3819.0
5186.0
1974.0
652.0
1656.0
1723.0
3611.0
7941.0
3685.0
3068.0
4615.0
3700.0
3680.0
3751.0
2972.0
7326.0
5419.0
1322.0
4595.0
5803.0
6414.0
4564.0
1217.0
4395.0
2819.0
2018.0
1929.0
3039.0
5259.0
4358.0
3533.0
3209.0
3682.0
2290.0
3409.0
3654.0
3133.0
2770.0
4014.0
3496.0
3896.0
4975.0
2561.0
3081.0
3329.0
4351.0
3505.0
2191.0
2864.0
2015.0
1497.0
3534.0
4216.0
4855.0
1534.0
859.0
1020.0
# row = 7
1904.0
2821.0
1471.0
1148.0
2021.0
3983.0
2119.0
3401.0
7161.0
5677.0
2713.0
3992.0
4242.0
3926.0
4887.0
4769.0
1602.0
2782.0
5349.0
3866.0
1520.0
4668.0
5071.0
4105.0
1306.0
4198.0
3041.0
1553.0
3297.0
3672.0
3269.0
2978.0
3518.0
2720.0
2631.0
5620.0
3066.0
3128.0
4367.0
4435.0
2609.0
155.0
2106.0
4915.0
5433.0
4823.0
2331.0
3230.0
1023.0
2473.0
4036.0
5088.0
2369.0
3269.0
3174.0
2210.0
1531.0
2133.0
1249.0
1084.0
2669.0
4022.0
3935.0
2948.0
1141.0
1066.0
1733.0
1082.0
2368.0
3975.0
2215.0
1910.0
1142.0
2391.0
3418.0
804.0
1620.0
3427.0
3304.0
860.0
3036.0
3506.0
2433.0
1053.0
546.0
1596.0
4575.0
5730.0
5246.0
4667.0
2709.0
3178.0
3108.0
3009.0
3451.0
3303.0
5176.0
3486.0
2379.0
4886.0
4561.0
2757.0
1611.0
1212.0
2729.0
1873.0
1324.0
968.0
1147.0
1932.0
1477.0
4753.0
3765.0
1136.0
1458.0
4798.0
4613.0
2290.0
4358.0
6379.0
5471.0
2320.0
5440.0
5093.0
4054.0
4251.0
3164.0
1178.0
3814.0
5234.0
4279.0
4156.0
5714.0
5439.0
3428.0
2772.0
2978.0
2028.0
2646.0
7338.0
7416.0
6562.0
6671.0
2594.0
1439.0
3571.0
4477.0
3819.0
6800.0
5155.0
6966.0
24184.0
27981.0
15623.0
9109.0
6596.0
3274.0
5558.0
2542.0
4379.0
5580.0
3057.0
1895.0
2764.0
2142.0
4485.0
4265.0
3708.0
1704.0
1737.0
5465.0
5462.0
2594.0
1528.0
1353.0
1397.0
4211.0
8104.0
5872.0
1152.0
4609.0
6617.0
8401.0
6338.0
4707.0
6597.0
5680.0
1277.0
791.0
1157.0
1520.0
2125.0
3214.0
2785.0
2852.0
4178.0
3687.0
3599.0
3216.0
3942.0
4940.0
2268.0
1429.0
2791.0
5297.0
3038.0
1740.0
3895.0
2995.0
6016.0
6869.0
3293.0
3508.0
1911.0
1507.0
2893.0
3395.0
9582.0
7905.0
730.0
5378.0
5623.0
4910.0
4605.0
3410.0
4111.0
3463.0
1644.0
2374.0
2837.0
1383.0
1228.0
2567.0
699.0
2456.0
296.0
4755.0
5264.0
4683.0
2917.0
1026.0
2139.0
3078.0
4367.0
2000.0
4721.0
2625.0
2643.0
4204.0
4417.0
3808.0
3188.0
4200.0
3103.0
4696.0
6085.0
6164.0
5113.0
2797.0
2877.0
3035.0
1834.0
2211.0
635.0
2223.0
3159.0
2099.0
4447.0
6255.0
5396.0
2020.0
3120.0
1567.0
951.0
1429.0
1787.0
2183.0
1160.0
2144.0
3456.0
3437.0
420.0
4354.0
2866.0
449.0
2130.0
1504.0
3337.0
4354.0
5857.0
5179.0
4651.0
6268.0
4865.0
7390.0
8113.0
4639.0
1901.0
5053.0
4286.0
2901.0
5193.0
5451.0
2714.0
3447.0
5912.0
6967.0
3822.0
2357.0
2940.0
4119.0
2692.0
1838.0
1413.0
2563.0
2216.0
1514.0
2954.0
5483.0
5974.0
5619.0
3542.0
2678.0
2965.0
871.0
2374.0
1291.0
644.0
3922.0
2591.0
2888.0
6602.0
3647.0
443.0
1584.0
2593.0
5203.0
7072.0
7721.0
3687.0
8208.0
5914.0
3022.0
4325.0
5954.0
4783.0
1824.0
2209.0
1194.0
3309.0
6468.0
3023.0
3518.0
7123.0
8574.0
9238.0
8888.0
3599.0
2837.0
2776.0
845.0
3241.0
1101.0
4006.0
6451.0
6292.0
4817.0
5148.0
5869.0
5064.0
5380.0
5138.0
1270.0
721.0
1860.0
2237.0
2424.0
2078.0
1691.0
1485.0
3169.0
3447.0
3492.0
6050.0
7425.0
4373.0
2324.0
2909.0
7399.0
8825.0
1773.0
4154.0
2174.0
4346.0
7605.0
7549.0
8436.0
7285.0
5858.0
1973.0
358.0
2815.0
5993.0
5443.0
2186.0
2710.0
5210.0
3263.0
4225.0
3952.0
2669.0
5232.0
6535.0
3958.0
5189.0
2137.0
4139.0
5692.0
3519.0
2806.0
4362.0
4243.0
3805.0
4145.0
6123.0
7495.0
7389.0
4739.0
3706.0
1788.0
800.0
1288.0
1901.0
1331.0
2536.0
3189.0
356.0
2500.0
2103.0
834.0
4536.0
7824.0
5614.0
1153.0
2183.0
1986.0
3680.0
6123.0
6384.0
4502.0
1372.0
1500.0
4385.0
6498.0
3485.0
3781.0
552.0
1236.0
2555.0
4027.0
3292.0
254.0
4323.0
7208.0
4244.0
5523.0
4477.0
4011.0
2251.0
1777.0
1799.0
1893.0
3888.0
3788.0
1253.0
1330.0
3302.0
5282.0
4781.0
6075.0
5214.0
2031.0
642.0
1334.0
1803.0
2681.0
3610.0
2297.0
3833.0
774.0
4404.0
6288.0
5700.0
1970.0
4459.0
4900.0
3834.0
3319.0
7642.0
5569.0
1114.0
1331.0
1639.0
1379.0
1192.0
3456.0
5929.0
4365.0
1847.0
1435.0
1136.0
4224.0
3900.0
1420.0
4447.0
4298.0
4862.0
3101.0
1151.0
2067.0
2313.0
3143.0
5856.0
6392.0
3848.0
5083.0
3764.0
3681.0
2403.0
1943.0
1522.0
4155.0
4372.0
1965.0
2900.0
4417.0
4675.0
4533.0
2021.0
1614.0
3803.0
3413.0
5936.0
6236.0
4072.0
2944.0
3262.0
8273.0
6549.0
6800.0
8688.0
6128.0
2170.0
3537.0
5710.0
2127.0
4924.0
4506.0
7033.0
5703.0
5152.0
5563.0
4187.0
1845.0
3072.0
2109.0
2851.0
1958.0
1853.0
2817.0
1851.0
5623.0
8380.0
7559.0
2887.0
3596.0
6894.0
6316.0
2439.0
1802.0
3023.0
2005.0
1714.0
1375.0
2348.0
2135.0
2534.0
4001.0
2019.0
1799.0
3162.0
5584.0
7981.0
3680.0
2879.0
5042.0
6245.0
6997.0
6145.0
4904.0
5140.0
6100.0
5626.0
4584.0
7493.0
4311.0
6228.0
6695.0
4029.0
6666.0
5774.0
2672.0
2178.0
2111.0
1858.0
4118.0
880.0
4878.0
2166.0
7255.0
10518.0
9933.0
6550.0
2945.0
1084.0
2307.0
4832.0
8768.0
16042.0
23693.0
25700.0
26758.0
22527.0
9475.0
575.0
4619.0
9592.0
9574.0
9771.0
6360.0
7889.0
7351.0
4802.0
1655.0
1727.0
1053.0
544.0
4822.0
7142.0
5018.0
2236.0
2654.0
2296.0
2643.0
3212.0
1938.0
4494.0
5108.0
3957.0
3116.0
4312.0
4070.0
2642.0
3973.0
6723.0
6971.0
1719.0
1701.0
2936.0
2537.0
950.0
1671.0
1869.0
7127.0
5235.0
2365.0
2818.0
2980.0
3892.0
4341.0
5149.0
3012.0
1929.0
4157.0
2116.0
2748.0
1190.0
2794.0
1770.0
3412.0
3176.0
2766.0
3011.0
3069.0
1593.0
2927.0
3145.0
1104.0
4199.0
3832.0
3380.0
2600.0
3462.0
6916.0
4434.0
3025.0
3708.0
3250.0
2107.0
1210.0
2748.0
3987.0
4290.0
3696.0
2102.0
1671.0
2009.0
1702.0
1565.0
2350.0
3101.0
4285.0
4226.0
1443.0
2318.0
2793.0
5889.0
3707.0
6612.0
12167.0
6279.0
1802.0
722.0
4044.0
6110.0
5005.0
3183.0
3536.0
2842.0
6810.0
6728.0
5734.0
4967.0
3486.0
4958.0
3461.0
334.0
750.0
3195.0
927.0
4717.0
4737.0
3690.0
3813.0
2707.0
5981.0
5442.0
2853.0
7161.0
7244.0
5669.0
3222.0
5760.0
1698.0
2636.0
6312.0
5009.0
1130.0
4015.0
859.0
5286.0
6054.0
5271.0
2995.0
3647.0
4428.0
8064.0
3480.0
4924.0
3669.0
1271.0
332.0
2400.0
3574.0
4352.0
3771.0
3639.0
3803.0
3058.0
606.0
1732.0
3593.0
3133.0
2976.0
4794.0
3763.0
1997.0
764.0
1983.0
1866.0
214.0
1771.0
2152.0
5262.0
5522.0
8295.0
8020.0
4713.0
5220.0
12713.0
20920.0
21351.0
14822.0
17503.0
47085.0
34731.0
18709.0
26993.0
22565.0
17744.0
12878.0
4183.0
5619.0
4042.0
2827.0
3483.0
3565.0
5890.0
4717.0
38579.0
55877.0
27513.0
8544.0
13566.0
10189.0
4143.0
6045.0
10931.0
8350.0
2671.0
1902.0
885.0
2119.0
5463.0
15079.0
18759.0
7511.0
5329.0
7479.0
3198.0
3656.0
1525.0
1461.0
4591.0
3954.0
4449.0
6203.0
3804.0
1851.0
2536.0
1390.0
2887.0
5054.0
4539.0
7477.0
5339.0
3962.0
7142.0
5866.0
1838.0
7325.0
4270.0
2193.0
2471.0
1991.0
2270.0
4632.0
3589.0
138.0
2320.0
4905.0
4746.0
6212.0
8586.0
6389.0
1284.0
3798.0
4677.0
421.0
3472.0
2747.0
1494.0
2776.0
4184.0
2783.0
1432.0
4982.0
5005.0
2524.0
4513.0
3324.0
13853.0
20109.0
5839.0
3708.0
6175.0
9769.0
5296.0
1173.0
3737.0
3279.0
3265.0
7612.0
5025.0
3050.0
3834.0
5927.0
4672.0
1823.0
6385.0
4958.0
3442.0
5455.0
7071.0
7892.0
7117.0
7525.0
9636.0
9903.0
8418.0
4257.0
4249.0
3218.0
1720.0
1529.0
2502.0
1193.0
5290.0
3393.0
3286.0
4240.0
450.0
1138.0
1668.0
1547.0
2436.0
2403.0
2876.0
2595.0
2097.0
2790.0
4235.0
4782.0
2432.0
5514.0
6769.0
1253.0
6262.0
3162.0
2251.0
1922.0
3591.0
4637.0
2504.0
1244.0
4554.0
2311.0
3621.0
5708.0
2773.0
338.0
2704.0
3682.0
2351.0
5927.0
3075.0
3127.0
2764.0
2260.0
2871.0
3462.0
3582.0
9197.0
6623.0
3741.0
4916.0
5767.0
7154.0
5288.0
3443.0
5233.0
2454.0
5152.0
4421.0
3458.0
5299.0
6025.0
4047.0
2796.0
4626.0
4048.0
3453.0
6449.0
7370.0
5605.0
4694.0
3576.0
2323.0
2281.0
715.0
1533.0
1267.0
2342.0
2397.0
680.0
1533.0
3578.0
2419.0
1213.0
3215.0
3367.0
166.0
2407.0
1076.0
# row = 8
1992.0
3270.0
3111.0
991.0
3114.0
3596.0
833.0
1954.0
7080.0
8649.0
5151.0
4649.0
6654.0
6388.0
6223.0
5389.0
2005.0
2639.0
5647.0
4864.0
2033.0
1420.0
1261.0
5069.0
3839.0
356.0
419.0
378.0
1922.0
2377.0
1269.0
1981.0
2518.0
3459.0
494.0
3164.0
2373.0
2974.0
2733.0
2758.0
2727.0
163.0
974.0
2427.0
4193.0
4756.0
1458.0
2700.0
332.0
4085.0
7198.0
6092.0
1925.0
2702.0
4191.0
1318.0
2824.0
2595.0
785.0
3266.0
2286.0
1658.0
2425.0
1856.0
1057.0
1055.0
4892.0
5095.0
2973.0
3621.0
1293.0
2227.0
716.0
660.0
895.0
3556.0
2026.0
3368.0
3227.0
2266.0
2746.0
3826.0
3907.0
1974.0
1368.0
2973.0
4055.0
5380.0
6087.0
4951.0
1760.0
5067.0
4078.0
2364.0
3543.0
2752.0
4477.0
4148.0
1130.0
6103.0
6699.0
4349.0
1717.0
2636.0
3400.0
1899.0
1753.0
349.0
1824.0
1551.0
1388.0
3969.0
2181.0
3050.0
1680.0
3703.0
4180.0
2791.0
5107.0
6566.0
5961.0
2017.0
5006.0
6878.0
4786.0
3213.0
1839.0
618.0
3312.0
5587.0
4794.0
4575.0
7293.0
6398.0
2345.0
1547.0
3149.0
1916.0
4520.0
9846.0
8776.0
5716.0
6265.0
4131.0
1710.0
1851.0
2711.0
2576.0
6926.0
6158.0
9897.0
31280.0
34792.0
17742.0
9582.0
8049.0
4822.0
2986.0
1365.0
4377.0
7214.0
6614.0
1664.0
4644.0
2433.0
2827.0
3685.0
1824.0
2284.0
1744.0
3509.0
4590.0
3098.0
1942.0
1419.0
1460.0
1232.0
4366.0
4236.0
306.0
2547.0
3374.0
5921.0
5693.0
5683.0
7741.0
6487.0
2044.0
1478.0
1787.0
2775.0
2083.0
2205.0
2320.0
1928.0
2810.0
2721.0
3599.0
3990.0
4228.0
4965.0
3435.0
1720.0
2638.0
4196.0
4137.0
1976.0
2533.0
4029.0
7554.0
7550.0
3245.0
4022.0
4091.0
1366.0
1422.0
2419.0
9376.0
9385.0
2010.0
4829.0
3675.0
2752.0
4241.0
3649.0
4117.0
3774.0
1497.0
363.0
1795.0
787.0
2891.0
4702.0
1782.0
2451.0
3127.0
4663.0
5817.0
8700.0
4726.0
999.0
2804.0
4468.0
6066.0
2191.0
3408.0
3638.0
1648.0
2505.0
425.0
1648.0
674.0
3047.0
3024.0
3989.0
3494.0
4272.0
5263.0
2527.0
372.0
484.0
2365.0
3838.0
1672.0
940.0
2551.0
1877.0
4249.0
6985.0
6158.0
2752.0
3175.0
1535.0
1930.0
925.0
1472.0
925.0
632.0
724.0
2950.0
1145.0
2982.0
3924.0
2312.0
3021.0
4912.0
3389.0
1068.0
2709.0
5538.0
4302.0
3073.0
4792.0
4837.0
9272.0
8757.0
4508.0
1316.0
5291.0
4261.0
1599.0
2590.0
1396.0
967.0
3332.0
5924.0
6495.0
2538.0
2925.0
2914.0
1838.0
3807.0
3952.0
2307.0
4042.0
1878.0
3490.0
2899.0
4466.0
5519.0
5268.0
2933.0
1095.0
1285.0
349.0
2363.0
413.0
1623.0
4111.0
3280.0
2422.0
4845.0
3965.0
3469.0
1260.0
3624.0
8825.0
8294.0
6522.0
2143.0
6164.0
3946.0
2057.0
4035.0
4029.0
3143.0
2591.0
1218.0
2285.0
4053.0
7336.0
4308.0
4092.0
5894.0
7936.0
7822.0
6466.0
2263.0
1882.0
1608.0
3396.0
5920.0
2418.0
3960.0
7837.0
5899.0
3843.0
4541.0
4917.0
2381.0
3451.0
6591.0
3734.0
1906.0
2105.0
2458.0
619.0
1844.0
3515.0
2231.0
1268.0
1494.0
1241.0
5509.0
7337.0
4827.0
2713.0
3764.0
8705.0
7999.0
2758.0
3526.0
2397.0
2841.0
4753.0
6609.0
10774.0
8604.0
5906.0
2147.0
1032.0
3878.0
5675.0
5744.0
3026.0
2884.0
5532.0
3835.0
4591.0
3884.0
4147.0
5546.0
6265.0
3488.0
4308.0
3075.0
3853.0
4159.0
970.0
1885.0
2389.0
3826.0
4617.0
3812.0
4590.0
6132.0
5686.0
3184.0
3465.0
2789.0
2551.0
2739.0
1248.0
1768.0
2544.0
5671.0
3705.0
4525.0
3543.0
1353.0
4854.0
8172.0
6144.0
2950.0
2156.0
2565.0
5253.0
8852.0
7785.0
4387.0
2588.0
1662.0
4474.0
7497.0
3287.0
549.0
1160.0
902.0
2264.0
3301.0
1708.0
1002.0
2026.0
4082.0
5835.0
7021.0
1152.0
1861.0
2199.0
2164.0
1816.0
2916.0
3918.0
4392.0
2821.0
808.0
2547.0
4297.0
2224.0
1811.0
4053.0
3174.0
1591.0
2054.0
2463.0
4390.0
5580.0
1345.0
1740.0
1535.0
3919.0
6513.0
7022.0
1638.0
3389.0
6069.0
6141.0
2537.0
6825.0
4189.0
2349.0
4274.0
5851.0
4054.0
1514.0
4351.0
4507.0
1302.0
2981.0
1484.0
1103.0
2909.0
2028.0
2780.0
4715.0
2871.0
3930.0
2343.0
1306.0
3377.0
3716.0
1442.0
4476.0
4308.0
2211.0
3290.0
1614.0
1691.0
1338.0
517.0
1181.0
2304.0
2058.0
2692.0
4750.0
6461.0
4536.0
3428.0
4025.0
4321.0
5458.0
4328.0
3435.0
5960.0
4243.0
3288.0
2678.0
7117.0
4278.0
5069.0
4318.0
3736.0
3664.0
4358.0
6053.0
3723.0
5472.0
6707.0
6973.0
6363.0
4860.0
4847.0
1847.0
3144.0
4469.0
1756.0
2483.0
1653.0
1832.0
3282.0
2159.0
5289.0
7866.0
7505.0
4446.0
3530.0
5883.0
7308.0
5574.0
1408.0
4422.0
1478.0
2500.0
2745.0
3247.0
1589.0
1268.0
2435.0
2496.0
908.0
3763.0
6140.0
6335.0
421.0
4761.0
3895.0
4022.0
5079.0
7514.0
7465.0
5994.0
6698.0
6319.0
5119.0
5975.0
4719.0
5936.0
5880.0
2928.0
4472.0
3541.0
3313.0
3761.0
2670.0
4595.0
5657.0
3053.0
7387.0
4070.0
5495.0
8824.0
9317.0
6594.0
1914.0
1736.0
993.0
2313.0
6823.0
11271.0
17710.0
27124.0
31777.0
26918.0
13858.0
3519.0
2296.0
6891.0
9506.0
10514.0
4541.0
8669.0
9348.0
7177.0
3218.0
2685.0
2725.0
2607.0
5922.0
5966.0
4469.0
2792.0
498.0
1641.0
2025.0
2837.0
980.0
2292.0
5144.0
6716.0
3713.0
1836.0
4195.0
4912.0
1847.0
5334.0
8000.0
3368.0
1656.0
2627.0
897.0
2920.0
641.0
4043.0
7509.0
5016.0
2475.0
4191.0
4098.0
4285.0
5097.0
4407.0
2172.0
2532.0
3278.0
2705.0
3513.0
1564.0
3535.0
2412.0
3945.0
2356.0
2898.0
2569.0
2285.0
2823.0
1499.0
2257.0
1286.0
5850.0
6402.0
5085.0
3215.0
4573.0
9184.0
7385.0
4694.0
2812.0
2419.0
2446.0
1066.0
962.0
776.0
2380.0
3642.0
2835.0
3384.0
4697.0
221.0
2090.0
2380.0
4081.0
4315.0
1756.0
2853.0
1769.0
4011.0
5221.0
3341.0
3068.0
9268.0
4004.0
3428.0
1451.0
3386.0
3601.0
2203.0
844.0
2348.0
1237.0
5754.0
5385.0
4114.0
4185.0
920.0
4900.0
2634.0
2740.0
2188.0
2601.0
834.0
3329.0
3208.0
4534.0
4807.0
1099.0
5250.0
2660.0
2067.0
5758.0
6155.0
5347.0
3062.0
6666.0
4217.0
4313.0
6259.0
4739.0
1161.0
2597.0
2099.0
6130.0
6676.0
6622.0
1469.0
2865.0
2576.0
6140.0
3157.0
4311.0
2217.0
988.0
2091.0
2460.0
218.0
2681.0
3610.0
4953.0
5552.0
4986.0
3729.0
3439.0
3387.0
5106.0
6560.0
6818.0
3804.0
1800.0
1901.0
105.0
632.0
1812.0
3842.0
4324.0
3617.0
2515.0
5686.0
7156.0
5816.0
7360.0
13110.0
25843.0
33969.0
22769.0
15189.0
30189.0
24275.0
25644.0
27802.0
12940.0
8329.0
7355.0
2281.0
2787.0
2521.0
5825.0
4893.0
3759.0
8742.0
8544.0
21008.0
40755.0
30540.0
11730.0
2127.0
2892.0
4622.0
10460.0
15151.0
12235.0
4279.0
879.0
2347.0
3199.0
4324.0
12525.0
16126.0
5355.0
4498.0
5666.0
5649.0
5168.0
1099.0
2894.0
5300.0
2171.0
2565.0
5394.0
6170.0
3799.0
2414.0
1049.0
740.0
2464.0
3285.0
7610.0
5473.0
3162.0
5339.0
2256.0
3253.0
6966.0
4983.0
798.0
3083.0
2551.0
1412.0
4539.0
5697.0
3695.0
4568.0
5497.0
4921.0
5985.0
7666.0
5555.0
1364.0
3868.0
6001.0
3780.0
1366.0
1017.0
1214.0
3120.0
4261.0
2655.0
3891.0
5091.0
5347.0
2720.0
4920.0
2175.0
8100.0
13251.0
1820.0
5376.0
2446.0
8348.0
7024.0
3036.0
2659.0
2966.0
4430.0
9348.0
7517.0
6424.0
7139.0
7406.0
5177.0
527.0
3126.0
2400.0
2041.0
2641.0
5723.0
8420.0
7682.0
4908.0
7202.0
6434.0
6354.0
4501.0
5612.0
4118.0
1365.0
550.0
869.0
1783.0
5328.0
4246.0
2186.0
3421.0
2176.0
2393.0
3126.0
3731.0
2998.0
3008.0
1896.0
862.0
1666.0
3070.0
3836.0
5351.0
4336.0
5503.0
7344.0
4889.0
2389.0
3014.0
4633.0
1829.0
2537.0
900.0
1221.0
5119.0
6045.0
1628.0
4536.0
6131.0
3134.0
2134.0
4994.0
5599.0
888.0
2293.0
2386.0
4010.0
1396.0
1559.0
2237.0
1609.0
4328.0
9886.0
6526.0
4501.0
3860.0
4434.0
6035.0
5014.0
3365.0
3666.0
4292.0
6975.0
4596.0
3374.0
5892.0
6638.0
3947.0
3477.0
5729.0
3503.0
2267.0
7289.0
9178.0
6373.0
2925.0
2034.0
557.0
2085.0
2701.0
1099.0
553.0
391.0
521.0
1801.0
445.0
4198.0
3437.0
1260.0
4293.0
4194.0
1040.0
3260.0
2068.0
# row = 9
2326.0
3616.0
4540.0
2611.0
2621.0
2712.0
1796.0
2248.0
5445.0
9555.0
7957.0
5492.0
6845.0
6919.0
6754.0
5622.0
2113.0
953.0
4492.0
5175.0
2630.0
900.0
3112.0
5868.0
5603.0
4665.0
3271.0
1852.0
4083.0
4037.0
2110.0
3145.0
973.0
2926.0
308.0
850.0
337.0
2183.0
2305.0
2298.0
2102.0
948.0
3354.0
2977.0
1455.0
2778.0
632.0
2079.0
526.0
4577.0
7388.0
5293.0
1814.0
1421.0
3390.0
2403.0
3440.0
1278.0
1819.0
4133.0
2893.0
1384.0
3894.0
3451.0
2358.0
689.0
6373.0
7322.0
3548.0
3782.0
1687.0
1215.0
109.0
1589.0
3065.0
5524.0
3576.0
3965.0
5826.0
4096.0
2787.0
2927.0
3138.0
2234.0
1469.0
3775.0
3317.0
4458.0
6253.0
4650.0
3576.0
8575.0
6428.0
2848.0
3073.0
2544.0
1860.0
4408.0
1637.0
4910.0
7586.0
4930.0
3147.0
3590.0
3034.0
2966.0
2622.0
471.0
2967.0
1488.0
45.0
1179.0
540.0
3866.0
2640.0
2397.0
3938.0
3491.0
4142.0
4457.0
3806.0
1855.0
5479.0
6893.0
3434.0
3155.0
3518.0
1226.0
2932.0
7002.0
6117.0
3980.0
6651.0
5548.0
1233.0
752.0
3243.0
3543.0
5131.0
10585.0
9482.0
6154.0
6527.0
6651.0
5427.0
1272.0
1815.0
3043.0
7053.0
6245.0
10286.0
28746.0
29767.0
14174.0
8718.0
8488.0
6198.0
1869.0
2157.0
4049.0
6936.0
8495.0
4614.0
3434.0
5524.0
3751.0
3486.0
1445.0
3577.0
2000.0
3428.0
5114.0
3927.0
2529.0
1268.0
2916.0
3267.0
1898.0
2710.0
1598.0
3116.0
2109.0
3629.0
4477.0
4225.0
6344.0
6740.0
4162.0
1799.0
2960.0
3214.0
2497.0
1245.0
2405.0
2950.0
3213.0
3081.0
3544.0
3731.0
2760.0
2462.0
2107.0
2773.0
2942.0
1625.0
4648.0
3728.0
1317.0
4345.0
7559.0
6437.0
1952.0
4294.0
5550.0
3919.0
1943.0
1519.0
5425.0
7709.0
3498.0
3873.0
3972.0
4131.0
4384.0
3165.0
2107.0
2726.0
578.0
1894.0
3105.0
899.0
4051.0
6262.0
3737.0
3012.0
4803.0
5165.0
9185.0
11479.0
6093.0
542.0
4150.0
6740.0
6656.0
3748.0
1993.0
4863.0
2711.0
3409.0
3280.0
2711.0
2149.0
3100.0
2901.0
2811.0
640.0
2029.0
5396.0
3659.0
1337.0
2975.0
2707.0
4918.0
1785.0
1676.0
2123.0
2091.0
3974.0
6270.0
5318.0
2390.0
3431.0
1201.0
2673.0
1195.0
2275.0
782.0
2801.0
3971.0
4011.0
740.0
3600.0
1983.0
3237.0
5975.0
7568.0
5861.0
2939.0
1860.0
5085.0
3484.0
2742.0
3343.0
3452.0
7818.0
6378.0
2760.0
2443.0
5920.0
4384.0
1132.0
1541.0
3137.0
2696.0
2020.0
4900.0
5733.0
2036.0
3044.0
2678.0
1500.0
5243.0
3703.0
4144.0
5669.0
1033.0
3006.0
3059.0
4223.0
4464.0
3838.0
2293.0
1295.0
653.0
446.0
2510.0
1419.0
2373.0
3899.0
5618.0
4694.0
2310.0
2882.0
4380.0
3136.0
4300.0
11082.0
10502.0
4930.0
1896.0
2037.0
991.0
1488.0
2456.0
2199.0
854.0
3102.0
3847.0
4105.0
3751.0
5727.0
4582.0
6139.0
4865.0
5601.0
5844.0
4455.0
1840.0
2009.0
1709.0
4306.0
6531.0
3834.0
3502.0
7103.0
4535.0
2530.0
3244.0
2857.0
1751.0
988.0
6351.0
4608.0
1831.0
1729.0
2179.0
1782.0
1931.0
5540.0
4846.0
2783.0
2061.0
425.0
3811.0
6592.0
5990.0
2808.0
2955.0
7086.0
5667.0
4090.0
4026.0
2437.0
4781.0
4503.0
3273.0
8406.0
6471.0
4146.0
1869.0
1826.0
4547.0
4374.0
4736.0
2671.0
2734.0
4713.0
3240.0
3571.0
2127.0
4031.0
4906.0
4304.0
1977.0
2024.0
3230.0
2878.0
1360.0
2095.0
1759.0
1276.0
4255.0
4019.0
2346.0
2402.0
4385.0
5872.0
3561.0
1500.0
4005.0
5486.0
4965.0
2027.0
2404.0
1753.0
6794.0
5738.0
5867.0
3794.0
1969.0
3948.0
7673.0
6273.0
4468.0
3496.0
3510.0
5993.0
9007.0
7299.0
3231.0
2845.0
1718.0
3541.0
7412.0
4668.0
2892.0
2960.0
192.0
2966.0
4573.0
3452.0
2283.0
1487.0
307.0
7501.0
8239.0
3195.0
1035.0
2081.0
2184.0
1662.0
4387.0
2704.0
4840.0
4835.0
1416.0
1498.0
2499.0
3677.0
3692.0
1690.0
4072.0
1529.0
2307.0
3012.0
5447.0
5978.0
2617.0
1190.0
1760.0
2040.0
4975.0
6634.0
3086.0
2934.0
6219.0
7019.0
6388.0
8125.0
5552.0
3985.0
7719.0
9570.0
5971.0
1167.0
4264.0
2570.0
3328.0
5246.0
1924.0
2256.0
2097.0
1421.0
3159.0
4878.0
2584.0
1882.0
1223.0
828.0
2444.0
4315.0
3268.0
810.0
2154.0
1538.0
2964.0
2194.0
973.0
1157.0
206.0
2299.0
979.0
3412.0
3529.0
5470.0
6729.0
5988.0
4086.0
5543.0
6275.0
6219.0
4676.0
908.0
4040.0
4881.0
5128.0
2878.0
3942.0
3877.0
7423.0
6505.0
932.0
3558.0
4532.0
5733.0
3859.0
5069.0
7373.0
5554.0
5777.0
5714.0
3440.0
1469.0
3413.0
2668.0
827.0
2777.0
1895.0
1822.0
3658.0
1837.0
3992.0
7293.0
7154.0
4719.0
2950.0
3695.0
5959.0
6163.0
1556.0
5319.0
1230.0
3616.0
3655.0
3628.0
3453.0
5027.0
5277.0
4413.0
2259.0
4897.0
8001.0
6073.0
1909.0
5546.0
2853.0
2284.0
2903.0
6379.0
7066.0
5161.0
7334.0
6064.0
4115.0
4595.0
4728.0
5350.0
4932.0
2092.0
4210.0
4381.0
4365.0
3737.0
2980.0
9657.0
14122.0
7595.0
8703.0
5803.0
2077.0
5766.0
8438.0
6238.0
1398.0
1980.0
1393.0
1664.0
6255.0
11653.0
17365.0
26300.0
29526.0
24796.0
15293.0
5478.0
1344.0
2766.0
7447.0
11613.0
4810.0
6378.0
7836.0
7336.0
3439.0
2935.0
4164.0
4087.0
6306.0
3324.0
2682.0
2572.0
2118.0
787.0
2843.0
2832.0
1879.0
1183.0
6079.0
7704.0
3486.0
1722.0
4096.0
4445.0
1132.0
5515.0
7114.0
3590.0
1915.0
1007.0
4904.0
4460.0
1754.0
6365.0
7866.0
4794.0
2320.0
4269.0
4461.0
5213.0
6585.0
3627.0
2046.0
4106.0
3201.0
3302.0
4764.0
1945.0
2822.0
2218.0
3024.0
875.0
2312.0
3513.0
3826.0
3333.0
890.0
2923.0
2106.0
5764.0
6521.0
4284.0
1871.0
4500.0
8852.0
8193.0
5781.0
1926.0
731.0
1882.0
1377.0
1731.0
1941.0
1240.0
2781.0
2113.0
5198.0
7599.0
2520.0
2480.0
3100.0
5519.0
4403.0
3342.0
7675.0
5761.0
7414.0
6822.0
4486.0
1661.0
5176.0
1433.0
5736.0
3563.0
1607.0
777.0
2528.0
2361.0
553.0
851.0
4397.0
4763.0
3556.0
4799.0
2152.0
4027.0
1885.0
4222.0
3853.0
905.0
584.0
946.0
1448.0
4571.0
5632.0
537.0
3225.0
265.0
2153.0
2297.0
2927.0
3708.0
2652.0
6155.0
5962.0
5521.0
5477.0
3923.0
838.0
1960.0
3339.0
4916.0
5603.0
5973.0
1642.0
2144.0
391.0
3120.0
2785.0
2305.0
540.0
2200.0
3867.0
2413.0
3745.0
3635.0
3146.0
4633.0
4972.0
4636.0
4972.0
6827.0
3841.0
4622.0
6539.0
5834.0
3001.0
1482.0
3086.0
1546.0
1292.0
3103.0
6555.0
5699.0
1714.0
1523.0
2091.0
5103.0
5332.0
7492.0
12395.0
26740.0
40996.0
27760.0
22952.0
29005.0
18807.0
24606.0
26863.0
11387.0
3755.0
4933.0
3305.0
4024.0
5887.0
7324.0
4615.0
2912.0
9761.0
15926.0
18130.0
9797.0
17994.0
16422.0
12585.0
6530.0
6150.0
11612.0
15396.0
13477.0
6008.0
1681.0
2094.0
4776.0
3831.0
7292.0
9715.0
2517.0
2229.0
5262.0
6680.0
5216.0
1210.0
5169.0
6495.0
2721.0
5979.0
9653.0
7273.0
5524.0
4420.0
1659.0
1562.0
769.0
3114.0
7697.0
6785.0
312.0
4110.0
1930.0
4957.0
5637.0
4625.0
627.0
4165.0
3820.0
633.0
3566.0
5556.0
4968.0
5431.0
5516.0
3229.0
3310.0
5900.0
5531.0
2613.0
2866.0
5204.0
5672.0
2909.0
875.0
874.0
2509.0
3760.0
1973.0
5392.0
6339.0
6064.0
4486.0
5808.0
2130.0
7487.0
9185.0
5329.0
6869.0
1699.0
5966.0
7623.0
4910.0
805.0
2555.0
2894.0
7122.0
7363.0
8279.0
8414.0
6768.0
4378.0
1963.0
1098.0
556.0
2432.0
2222.0
4681.0
7336.0
5801.0
2030.0
5508.0
3233.0
3973.0
5586.0
6423.0
4763.0
1746.0
1340.0
800.0
2537.0
3636.0
2016.0
2669.0
2284.0
2964.0
5378.0
6054.0
4926.0
3696.0
2700.0
1956.0
2181.0
2875.0
3609.0
3008.0
5284.0
4442.0
3850.0
6646.0
7331.0
3725.0
2978.0
6493.0
3363.0
3753.0
1771.0
3258.0
7472.0
5721.0
1935.0
6827.0
6710.0
3852.0
3649.0
5647.0
6441.0
3600.0
1487.0
3181.0
5166.0
3046.0
3028.0
3071.0
1171.0
6731.0
10508.0
5439.0
3799.0
3232.0
4532.0
5405.0
3777.0
2083.0
2667.0
5257.0
5988.0
3550.0
1008.0
3244.0
4160.0
2337.0
3129.0
4844.0
1248.0
3935.0
6556.0
7452.0
5080.0
134.0
2404.0
1461.0
3758.0
3818.0
1694.0
2070.0
1320.0
1297.0
2905.0
285.0
4641.0
3770.0
1800.0
5059.0
4922.0
435.0
3099.0
2060.0
# row = 10
914.0
2084.0
4629.0
3755.0
3542.0
3260.0
2640.0
2017.0
2733.0
6750.0
7381.0
5191.0
5202.0
5504.0
6106.0
5276.0
2520.0
161.0
3660.0
4637.0
2331.0
1236.0
4310.0
5136.0
4203.0
5009.0
3114.0
2653.0
5028.0
4067.0
3335.0
4735.0
2032.0
3238.0
818.0
1536.0
1963.0
1819.0
3153.0
2940.0
1117.0
2386.0
5310.0
5296.0
1311.0
1802.0
2472.0
1814.0
377.0
2833.0
4206.0
2501.0
1864.0
2441.0
1392.0
3292.0
3351.0
1043.0
2648.0
2919.0
2277.0
2083.0
6361.0
6200.0
3664.0
992.0
5777.0
7485.0
3496.0
2910.0
2694.0
1918.0
2226.0
2133.0
4988.0
5978.0
4852.0
2930.0
4921.0
4126.0
3409.0
1591.0
1534.0
4074.0
2237.0
3447.0
2391.0
3786.0
6392.0
4982.0
5163.0
10159.0
7471.0
3749.0
2845.0
4281.0
2091.0
4143.0
4031.0
3563.0
6573.0
4369.0
5732.0
4357.0
2052.0
3377.0
3209.0
1304.0
3299.0
2215.0
1537.0
2063.0
2047.0
4103.0
3227.0
1866.0
3953.0
3874.0
2975.0
3733.0
1245.0
2388.0
5795.0
5023.0
1463.0
2380.0
2006.0
3711.0
3555.0
6681.0
6391.0
3003.0
3743.0
3972.0
1842.0
902.0
2907.0
4687.0
4239.0
8605.0
8305.0
6786.0
6558.0
7934.0
8189.0
3182.0
2016.0
2258.0
5085.0
4643.0
7806.0
18039.0
16345.0
8172.0
7373.0
9545.0
6958.0
1225.0
3871.0
2672.0
4048.0
7140.0
7248.0
2500.0
5154.0
4822.0
4645.0
4705.0
4998.0
1028.0
3934.0
5878.0
4966.0
2849.0
935.0
3253.0
4451.0
2654.0
1085.0
3413.0
3947.0
3514.0
4135.0
3846.0
2362.0
3457.0
5403.0
4275.0
3045.0
4136.0
3269.0
2063.0
1586.0
3585.0
4143.0
3838.0
2690.0
2440.0
2651.0
901.0
631.0
1017.0
3836.0
4144.0
1292.0
3614.0
4278.0
494.0
3895.0
5530.0
3173.0
1046.0
4854.0
5567.0
4866.0
2488.0
3415.0
1677.0
5705.0
4581.0
3864.0
4704.0
5016.0
4232.0
2168.0
1537.0
3302.0
1822.0
1718.0
3080.0
832.0
4439.0
6305.0
4174.0
2594.0
4490.0
5780.0
9958.0
11253.0
5930.0
358.0
5578.0
8760.0
7002.0
4093.0
1366.0
6343.0
3679.0
3233.0
3549.0
1644.0
3380.0
3124.0
1776.0
2313.0
1141.0
850.0
5140.0
4909.0
1581.0
5204.0
3673.0
4759.0
1188.0
2816.0
1040.0
1830.0
3522.0
4385.0
3380.0
1785.0
4454.0
3437.0
2511.0
2181.0
3691.0
1036.0
4104.0
4806.0
3973.0
1948.0
2824.0
2468.0
5632.0
7537.0
8573.0
7256.0
4717.0
2380.0
5064.0
1618.0
2801.0
3063.0
2331.0
5596.0
3696.0
1504.0
2608.0
5898.0
3881.0
273.0
3260.0
5343.0
3818.0
821.0
3396.0
4996.0
3150.0
1897.0
2635.0
3256.0
5494.0
2655.0
5542.0
6295.0
4081.0
3463.0
2410.0
4218.0
3887.0
1744.0
1471.0
3038.0
2764.0
1565.0
2279.0
2674.0
1218.0
3717.0
7802.0
7887.0
4050.0
1531.0
3500.0
4274.0
5170.0
11938.0
13427.0
7612.0
2718.0
1977.0
2365.0
2667.0
2290.0
3331.0
627.0
3834.0
4932.0
4371.0
2821.0
2076.0
4283.0
6713.0
5131.0
3921.0
4625.0
4373.0
2225.0
2465.0
1516.0
4101.0
5373.0
2492.0
3698.0
5481.0
2969.0
1045.0
1506.0
2397.0
4762.0
1753.0
5575.0
4669.0
1338.0
930.0
2017.0
2284.0
2835.0
6994.0
6877.0
4667.0
3757.0
2785.0
4391.0
8025.0
7241.0
2918.0
2231.0
4267.0
2671.0
3807.0
4914.0
1511.0
4873.0
5105.0
701.0
6585.0
7930.0
6033.0
2813.0
2320.0
4731.0
3714.0
3854.0
2644.0
757.0
2749.0
3684.0
4256.0
3652.0
1826.0
3409.0
1896.0
2588.0
2413.0
2591.0
1589.0
834.0
3429.0
1283.0
3252.0
4734.0
2956.0
1382.0
1304.0
3148.0
6281.0
6939.0
2345.0
3774.0
6346.0
5696.0
3414.0
3768.0
2701.0
5559.0
6025.0
7330.0
5093.0
2012.0
4188.0
6278.0
4915.0
3969.0
3098.0
3514.0
5033.0
6770.0
5823.0
2111.0
2879.0
2281.0
2077.0
5655.0
4920.0
5117.0
3739.0
1271.0
4147.0
5670.0
5159.0
2819.0
2170.0
2866.0
7782.0
8398.0
5950.0
3253.0
923.0
1530.0
2363.0
5430.0
2531.0
3781.0
4480.0
2434.0
2458.0
2035.0
3830.0
6891.0
2066.0
1739.0
213.0
2635.0
3069.0
5568.0
4525.0
1452.0
2818.0
4553.0
3288.0
2003.0
3710.0
2509.0
2914.0
5076.0
6164.0
7887.0
9391.0
7165.0
5293.0
7720.0
8088.0
4567.0
302.0
3093.0
1085.0
4236.0
5147.0
2070.0
3332.0
2629.0
2919.0
1999.0
4383.0
3169.0
433.0
809.0
511.0
1536.0
5574.0
7516.0
3937.0
2309.0
2572.0
4253.0
3314.0
2438.0
1418.0
1252.0
3398.0
936.0
6189.0
5311.0
4084.0
4227.0
5582.0
3766.0
4975.0
6624.0
6573.0
4812.0
2130.0
1441.0
4782.0
6875.0
3799.0
1825.0
3726.0
6130.0
6671.0
866.0
2927.0
5600.0
5996.0
2864.0
4083.0
6515.0
4421.0
3281.0
5565.0
3657.0
1016.0
794.0
1370.0
3798.0
4542.0
3477.0
1766.0
4235.0
3698.0
2066.0
6000.0
5867.0
3810.0
1494.0
871.0
2859.0
4065.0
3029.0
5644.0
1627.0
3382.0
4336.0
3991.0
4529.0
6724.0
7184.0
4978.0
3444.0
6870.0
10243.0
6263.0
1509.0
3623.0
1370.0
1562.0
2460.0
3574.0
4565.0
3392.0
7283.0
6316.0
3467.0
4090.0
4630.0
4749.0
4227.0
3333.0
5127.0
4882.0
4150.0
2552.0
1964.0
14462.0
24577.0
15756.0
7022.0
5988.0
1995.0
5630.0
7014.0
4497.0
1414.0
714.0
3075.0
3013.0
4511.0
11871.0
21770.0
29444.0
25174.0
18513.0
15201.0
8933.0
5912.0
6075.0
3413.0
7349.0
5826.0
4557.0
6673.0
8536.0
4648.0
2034.0
3698.0
4678.0
5527.0
1327.0
2283.0
2475.0
4047.0
2105.0
2566.0
2692.0
1644.0
1040.0
6061.0
6601.0
2316.0
3224.0
5702.0
4386.0
1463.0
5740.0
4307.0
2167.0
2611.0
1157.0
7451.0
4890.0
2973.0
7372.0
7543.0
3883.0
2293.0
2631.0
3034.0
5856.0
7081.0
3172.0
2054.0
2427.0
1508.0
2469.0
3254.0
1915.0
1552.0
2679.0
2490.0
1925.0
1735.0
5254.0
5092.0
2551.0
859.0
3461.0
2744.0
3429.0
3394.0
829.0
1904.0
3844.0
6617.0
6666.0
5660.0
1379.0
1696.0
596.0
979.0
1493.0
3197.0
1611.0
2840.0
2558.0
5288.0
7037.0
3593.0
2468.0
3710.0
5617.0
4041.0
7164.0
10338.0
8207.0
7865.0
6028.0
3435.0
2062.0
5078.0
5267.0
7336.0
5723.0
2800.0
1679.0
2914.0
3705.0
1208.0
631.0
2005.0
2720.0
3895.0
6072.0
4296.0
3856.0
1987.0
3749.0
4090.0
1512.0
1172.0
1519.0
3054.0
4115.0
3618.0
3086.0
4889.0
1253.0
2528.0
1338.0
1937.0
1529.0
2809.0
4949.0
6271.0
5864.0
4583.0
3730.0
1681.0
2992.0
3444.0
3003.0
3595.0
3563.0
817.0
2066.0
739.0
1595.0
2279.0
2097.0
3219.0
4534.0
5746.0
2526.0
6317.0
4816.0
2264.0
2638.0
2878.0
3347.0
4720.0
7410.0
3369.0
3030.0
4476.0
3522.0
1757.0
1672.0
3117.0
3280.0
1806.0
4782.0
7915.0
5130.0
1709.0
4660.0
1745.0
2002.0
2487.0
5011.0
10484.0
22802.0
38265.0
30533.0
41231.0
49654.0
24123.0
17024.0
21690.0
15876.0
6814.0
2586.0
3602.0
3251.0
5998.0
6821.0
3920.0
5791.0
10930.0
23440.0
50340.0
45138.0
11900.0
15595.0
19366.0
12950.0
5944.0
8570.0
12136.0
12908.0
7662.0
4277.0
1792.0
5295.0
3339.0
3100.0
8414.0
6507.0
5858.0
8002.0
7149.0
4021.0
2545.0
8268.0
9081.0
5584.0
9015.0
11683.0
6694.0
5612.0
5913.0
3225.0
3208.0
1876.0
2380.0
7136.0
8683.0
2272.0
3885.0
3526.0
5564.0
4328.0
3581.0
1255.0
4540.0
3520.0
1069.0
2748.0
2576.0
3045.0
6593.0
6269.0
2198.0
1006.0
3138.0
4810.0
3527.0
2530.0
3975.0
5370.0
3453.0
1453.0
1261.0
1950.0
2808.0
854.0
5166.0
6557.0
5591.0
4939.0
7386.0
4291.0
9622.0
13379.0
8608.0
7017.0
4180.0
3361.0
6050.0
4781.0
1403.0
1506.0
2257.0
3532.0
4196.0
6889.0
7161.0
4704.0
2586.0
2290.0
2152.0
2503.0
2803.0
3157.0
3379.0
5230.0
3729.0
2080.0
4925.0
1971.0
3639.0
6378.0
6257.0
5010.0
2334.0
1990.0
1888.0
3496.0
3715.0
1345.0
3030.0
2053.0
3041.0
7197.0
8005.0
5120.0
3520.0
2135.0
2653.0
4722.0
4129.0
3636.0
1925.0
4044.0
3040.0
4441.0
6379.0
6292.0
4205.0
3458.0
7148.0
4568.0
2030.0
637.0
3339.0
7818.0
4215.0
4114.0
7992.0
6681.0
4649.0
3988.0
4207.0
5918.0
5965.0
3620.0
4007.0
5880.0
4256.0
4159.0
3700.0
2148.0
7577.0
10463.0
3934.0
2306.0
3254.0
5509.0
7199.0
4175.0
1563.0
2530.0
3872.0
3147.0
3922.0
1292.0
228.0
1551.0
1029.0
1577.0
2671.0
1145.0
4434.0
5108.0
3280.0
3006.0
2518.0
4116.0
1887.0
3192.0
5275.0
3425.0
2077.0
2562.0
2586.0
4228.0
1055.0
3842.0
3338.0
2822.0
5120.0
4600.0
425.0
3091.0
1352.0
# row = 11
2100.0
1451.0
4373.0
5025.0
5423.0
4919.0
3952.0
2304.0
836.0
2087.0
3728.0
3587.0
4255.0
3852.0
4998.0
4338.0
3019.0
387.0
4387.0
4233.0
1407.0
1693.0
4459.0
3559.0
785.0
2143.0
1376.0
2718.0
3844.0
1491.0
2694.0
4481.0
2905.0
4247.0
2362.0
746.0
2863.0
3684.0
4314.0
3891.0
2005.0
3060.0
4861.0
4611.0
1860.0
2658.0
3228.0
1905.0
1269.0
998.0
1290.0
1822.0
1770.0
3179.0
1221.0
4264.0
4509.0
1812.0
2459.0
472.0
787.0
2636.0
6713.0
7222.0
4473.0
2403.0
3727.0
7124.0
5932.0
1477.0
1925.0
3692.0
5208.0
1782.0
4851.0
4437.0
4759.0
1618.0
3036.0
5122.0
4264.0
2596.0
3362.0
7320.0
4418.0
2417.0
1429.0
2735.0
5895.0
5634.0
4766.0
8717.0
6839.0
3655.0
3115.0
5503.0
3417.0
3407.0
5374.0
4176.0
3849.0
3320.0
7154.0
4231.0
1859.0
2670.0
2380.0
2221.0
2468.0
1611.0
2137.0
3440.0
2530.0
4164.0
3097.0
2345.0
3049.0
3582.0
2764.0
3625.0
537.0
3158.0
4642.0
1892.0
2912.0
3322.0
1862.0
5090.0
5122.0
5323.0
5249.0
3067.0
2256.0
3549.0
3300.0
771.0
2552.0
4200.0
2490.0
4377.0
6341.0
7452.0
7180.0
6937.0
8128.0
4784.0
1444.0
1356.0
2030.0
2227.0
4524.0
8034.0
7479.0
5054.0
3953.0
8308.0
7315.0
2847.0
4430.0
264.0
1599.0
3875.0
7820.0
5545.0
3496.0
4603.0
5936.0
8290.0
6574.0
686.0
4869.0
5395.0
5259.0
3296.0
824.0
3222.0
5378.0
6089.0
5190.0
4729.0
3114.0
1781.0
2164.0
2240.0
2421.0
2206.0
2836.0
2107.0
3686.0
5146.0
1436.0
951.0
1659.0
3973.0
3884.0
3239.0
2329.0
1856.0
1645.0
1557.0
2355.0
1917.0
4317.0
3977.0
1717.0
1505.0
3901.0
654.0
3520.0
4490.0
1958.0
3176.0
5865.0
5384.0
4428.0
1438.0
4056.0
2456.0
5582.0
6873.0
5410.0
5059.0
4336.0
2980.0
1773.0
3138.0
5274.0
3648.0
1782.0
2040.0
1162.0
4658.0
5062.0
2431.0
2344.0
5471.0
6460.0
7978.0
8624.0
4664.0
200.0
5357.0
9374.0
7580.0
3765.0
1063.0
6731.0
4846.0
1970.0
1142.0
1696.0
4263.0
3346.0
356.0
1884.0
511.0
225.0
4425.0
5210.0
800.0
4321.0
3824.0
2958.0
229.0
3716.0
2141.0
1781.0
2004.0
1316.0
1277.0
2173.0
5339.0
4987.0
1557.0
3711.0
4846.0
2376.0
3190.0
2289.0
2740.0
3630.0
3572.0
3075.0
6328.0
6581.0
7510.0
7774.0
5146.0
3144.0
5419.0
2179.0
1347.0
2728.0
1853.0
3656.0
2136.0
1176.0
1910.0
4565.0
2360.0
1446.0
3708.0
4694.0
3130.0
733.0
2405.0
4445.0
4953.0
3423.0
2895.0
3377.0
5714.0
3445.0
5272.0
5893.0
5801.0
5956.0
3106.0
3095.0
4304.0
1546.0
1741.0
4857.0
4253.0
2796.0
1010.0
2856.0
795.0
3539.0
7059.0
7935.0
5058.0
1292.0
2691.0
4304.0
5450.0
10084.0
12727.0
8725.0
3488.0
2917.0
2139.0
2506.0
3208.0
4458.0
2655.0
5061.0
5835.0
4191.0
2552.0
1065.0
4323.0
5598.0
4487.0
2596.0
3961.0
3829.0
3041.0
2023.0
1193.0
3813.0
4076.0
1321.0
3348.0
4180.0
1843.0
311.0
502.0
3442.0
5685.0
1890.0
4198.0
4440.0
1645.0
1167.0
1537.0
867.0
3715.0
7276.0
6998.0
5418.0
5008.0
4117.0
6336.0
9806.0
7777.0
4080.0
3404.0
3221.0
3027.0
2396.0
5055.0
1322.0
3664.0
3957.0
1704.0
8134.0
10032.0
6775.0
2691.0
3031.0
4453.0
3522.0
3489.0
2939.0
2312.0
2672.0
4544.0
4790.0
4971.0
1474.0
1523.0
354.0
2146.0
2307.0
1441.0
235.0
1852.0
3485.0
1338.0
5187.0
4300.0
1682.0
1534.0
1381.0
1293.0
3222.0
7575.0
5006.0
2026.0
4885.0
4710.0
4484.0
4547.0
3103.0
3766.0
6045.0
9641.0
8144.0
864.0
5549.0
4939.0
2670.0
2988.0
2894.0
2142.0
2698.0
2982.0
3317.0
3019.0
3452.0
2823.0
1854.0
3943.0
5167.0
5858.0
3149.0
2175.0
4429.0
4353.0
3824.0
1863.0
1185.0
2175.0
6255.0
7097.0
6330.0
4242.0
1099.0
715.0
3065.0
5257.0
4053.0
1980.0
1483.0
2506.0
3746.0
4160.0
2124.0
6860.0
4969.0
2350.0
2295.0
2119.0
1718.0
4893.0
4250.0
2211.0
4882.0
5929.0
4301.0
1484.0
3000.0
2832.0
2114.0
3481.0
5164.0
7069.0
8992.0
6998.0
6126.0
6733.0
4901.0
2159.0
1055.0
1603.0
676.0
2738.0
3080.0
1424.0
2687.0
4259.0
5588.0
1722.0
3778.0
2346.0
1657.0
1781.0
1054.0
3855.0
7812.0
9824.0
6227.0
2243.0
2773.0
4034.0
3627.0
3024.0
1718.0
2445.0
3503.0
1436.0
6576.0
5592.0
708.0
3684.0
6424.0
4396.0
2542.0
5274.0
5979.0
3939.0
2033.0
736.0
4367.0
7349.0
4125.0
2817.0
2787.0
3175.0
4982.0
1519.0
3302.0
6121.0
5206.0
1606.0
2686.0
4216.0
3746.0
871.0
3756.0
4406.0
1450.0
3954.0
4070.0
4806.0
4773.0
3802.0
2078.0
3259.0
4098.0
757.0
4285.0
4013.0
1668.0
1086.0
2375.0
1529.0
2289.0
5137.0
5558.0
2313.0
1751.0
3987.0
2957.0
2353.0
3951.0
5892.0
4029.0
3756.0
7969.0
10447.0
5310.0
977.0
1187.0
633.0
2031.0
3377.0
879.0
1790.0
2260.0
6238.0
6320.0
5212.0
5221.0
4976.0
4694.0
4260.0
3712.0
3939.0
2588.0
3583.0
3747.0
1593.0
13365.0
26061.0
21192.0
6502.0
5515.0
3806.0
5008.0
4001.0
1971.0
2233.0
4368.0
5441.0
3722.0
3214.0
10954.0
24767.0
36901.0
26110.0
14344.0
14673.0
12666.0
10048.0
13442.0
15344.0
6764.0
3562.0
4313.0
6522.0
9647.0
5614.0
1829.0
2194.0
4310.0
3942.0
3105.0
5082.0
4842.0
5201.0
4284.0
2597.0
3504.0
3138.0
656.0
4017.0
4184.0
434.0
1832.0
5221.0
4791.0
741.0
5632.0
3344.0
985.0
2736.0
2030.0
7084.0
4490.0
3802.0
7231.0
6231.0
2137.0
2259.0
752.0
1598.0
5439.0
6291.0
3633.0
1340.0
1210.0
375.0
1855.0
1939.0
2216.0
698.0
2907.0
2928.0
1753.0
1810.0
5757.0
4226.0
1530.0
1932.0
2883.0
2825.0
818.0
908.0
2828.0
3524.0
3165.0
3869.0
3802.0
4023.0
780.0
3693.0
2545.0
3197.0
3371.0
4207.0
2228.0
3565.0
3372.0
2831.0
2777.0
1886.0
2448.0
4336.0
4385.0
2432.0
7374.0
9075.0
7667.0
6000.0
4613.0
3594.0
1594.0
6135.0
7022.0
8270.0
6969.0
4417.0
1941.0
1859.0
2958.0
1424.0
1553.0
3924.0
1653.0
3333.0
6691.0
5368.0
4329.0
2601.0
3003.0
3324.0
3065.0
2509.0
1172.0
3630.0
4133.0
997.0
6924.0
8425.0
2251.0
2898.0
2643.0
2385.0
1528.0
3643.0
4130.0
5730.0
6029.0
4811.0
4643.0
2788.0
3951.0
3198.0
1499.0
2621.0
2223.0
1801.0
3554.0
796.0
1436.0
2100.0
2578.0
5277.0
7029.0
6960.0
2599.0
7340.0
5117.0
3149.0
2454.0
509.0
1982.0
4558.0
6591.0
2650.0
2594.0
3401.0
2565.0
475.0
2659.0
2567.0
3774.0
1420.0
6229.0
7356.0
3118.0
2685.0
5739.0
3531.0
112.0
1541.0
3430.0
8123.0
17547.0
33407.0
36944.0
60075.0
75837.0
39169.0
13908.0
15784.0
16887.0
10691.0
3990.0
3569.0
2949.0
3690.0
4747.0
4150.0
7751.0
11452.0
28026.0
64339.0
62598.0
18754.0
8837.0
15035.0
13663.0
4426.0
2503.0
6751.0
11389.0
9830.0
8170.0
5698.0
5400.0
3461.0
7894.0
15404.0
13943.0
11767.0
10096.0
6229.0
2293.0
3857.0
9779.0
11270.0
8744.0
11559.0
10566.0
4404.0
4422.0
6232.0
5433.0
5496.0
4989.0
3128.0
6506.0
9790.0
3526.0
4048.0
1520.0
4649.0
3588.0
2405.0
1882.0
3892.0
3273.0
3589.0
1388.0
2433.0
3525.0
8016.0
6130.0
1931.0
3269.0
2090.0
3172.0
3815.0
2680.0
3308.0
3405.0
2826.0
2750.0
2250.0
3115.0
2855.0
540.0
3954.0
5887.0
4601.0
3879.0
7543.0
5092.0
8178.0
13777.0
8665.0
6553.0
4773.0
2088.0
3602.0
2730.0
2474.0
537.0
2538.0
3095.0
2189.0
4346.0
4352.0
2469.0
661.0
1332.0
1775.0
2954.0
2923.0
3629.0
2654.0
4271.0
3613.0
1842.0
3945.0
2643.0
4682.0
5532.0
4494.0
4175.0
2241.0
1805.0
2361.0
4388.0
5624.0
2728.0
2355.0
2449.0
3634.0
8163.0
8959.0
5794.0
3123.0
2767.0
1732.0
5852.0
5013.0
2923.0
1255.0
4447.0
3733.0
4955.0
6815.0
4056.0
1910.0
5046.0
6818.0
4325.0
1816.0
3144.0
3070.0
7278.0
3565.0
4761.0
7656.0
5403.0
4650.0
3465.0
1874.0
4363.0
6667.0
3699.0
3393.0
5128.0
2968.0
3730.0
2283.0
984.0
6623.0
10024.0
4265.0
1458.0
2320.0
3889.0
6584.0
4144.0
2448.0
2753.0
2102.0
2343.0
4291.0
1035.0
964.0
4246.0
4010.0
1052.0
1596.0
1132.0
2217.0
3323.0
1945.0
1988.0
3630.0
4609.0
3426.0
2192.0
6070.0
3882.0
2193.0
3753.0
3406.0
5264.0
2141.0
2204.0
2743.0
3789.0
4357.0
3592.0
201.0
2600.0
2170.0
# row = 12
4843.0
3444.0
4460.0
5231.0
7443.0
6322.0
4766.0
2712.0
2867.0
3720.0
2603.0
2067.0
4289.0
3462.0
4205.0
3163.0
4018.0
90.0
5299.0
4431.0
1944.0
2707.0
5994.0
3700.0
1830.0
3945.0
3479.0
2521.0
1706.0
2087.0
2859.0
2394.0
2021.0
3950.0
3733.0
2350.0
3659.0
6322.0
6218.0
3910.0
2716.0
1863.0
2673.0
2294.0
684.0
2495.0
3062.0
2113.0
2595.0
2883.0
3380.0
3274.0
1440.0
2594.0
2892.0
5296.0
5474.0
985.0
1982.0
1847.0
4661.0
2919.0
4520.0
5706.0
4408.0
3811.0
1056.0
6581.0
8681.0
4926.0
1144.0
6055.0
7242.0
1598.0
3193.0
1523.0
4938.0
2159.0
3929.0
5169.0
4429.0
3533.0
4142.0
8857.0
5915.0
1181.0
845.0
1181.0
4782.0
6020.0
3733.0
6282.0
6013.0
2851.0
2889.0
5808.0
3326.0
1844.0
5142.0
6066.0
2726.0
3141.0
7037.0
3993.0
3226.0
3324.0
586.0
3013.0
1170.0
798.0
1855.0
3305.0
2219.0
3108.0
1761.0
3341.0
843.0
2335.0
2106.0
1653.0
1878.0
4072.0
3078.0
1020.0
4003.0
5146.0
4603.0
4036.0
4284.0
4407.0
3943.0
3229.0
3026.0
3933.0
5281.0
3254.0
2432.0
2416.0
719.0
1812.0
5612.0
7522.0
8022.0
6088.0
5661.0
4818.0
2229.0
1181.0
1344.0
1019.0
2553.0
4505.0
5303.0
3054.0
1622.0
3206.0
6485.0
6689.0
5214.0
2692.0
5326.0
3307.0
6365.0
6487.0
4209.0
4263.0
5759.0
8168.0
5448.0
1978.0
5411.0
4107.0
4141.0
3253.0
859.0
3029.0
6117.0
8985.0
7724.0
5167.0
2895.0
2244.0
1732.0
645.0
2704.0
3648.0
2639.0
1277.0
2913.0
3597.0
2445.0
4456.0
1873.0
2589.0
2641.0
2165.0
3065.0
2703.0
1633.0
4421.0
4924.0
972.0
2556.0
2221.0
624.0
1080.0
4635.0
2783.0
4042.0
5807.0
3913.0
3836.0
5511.0
5350.0
4431.0
1823.0
3251.0
3143.0
6236.0
8627.0
6964.0
4624.0
2592.0
1240.0
2410.0
2190.0
4929.0
4099.0
2330.0
564.0
1405.0
5619.0
5148.0
1993.0
3949.0
7267.0
7172.0
6429.0
6404.0
2899.0
381.0
3404.0
7365.0
6597.0
3225.0
126.0
5653.0
5333.0
615.0
2280.0
4051.0
3726.0
2251.0
1457.0
2342.0
2156.0
2679.0
4161.0
4464.0
1231.0
1094.0
2182.0
762.0
1107.0
4377.0
3979.0
1198.0
1148.0
1895.0
1127.0
3120.0
6242.0
5595.0
666.0
3766.0
4526.0
2881.0
2372.0
2296.0
1441.0
4578.0
4171.0
2898.0
5091.0
3578.0
4945.0
6616.0
3423.0
3914.0
5132.0
4182.0
2358.0
2609.0
3788.0
1225.0
716.0
1228.0
1221.0
3181.0
2477.0
2757.0
3182.0
3253.0
1731.0
658.0
1727.0
3717.0
5865.0
5486.0
3341.0
3480.0
6631.0
3373.0
4308.0
5639.0
6673.0
7778.0
4987.0
594.0
3872.0
2304.0
2598.0
5512.0
4223.0
3013.0
1306.0
1692.0
2278.0
3995.0
3388.0
4708.0
4352.0
1772.0
3511.0
3804.0
4212.0
6271.0
8297.0
6840.0
3367.0
2229.0
2414.0
1199.0
3203.0
5157.0
5471.0
5843.0
6659.0
5864.0
3763.0
1545.0
4156.0
4329.0
3911.0
711.0
2955.0
2688.0
3592.0
1546.0
1628.0
3982.0
4151.0
4150.0
1991.0
3282.0
1877.0
1739.0
2095.0
3966.0
5518.0
2719.0
2470.0
3738.0
2230.0
2439.0
373.0
3418.0
4524.0
6137.0
5563.0
4677.0
3981.0
3923.0
5440.0
9158.0
7322.0
4905.0
5729.0
4261.0
6577.0
2923.0
4589.0
2464.0
3811.0
4152.0
2415.0
7282.0
7647.0
3234.0
1995.0
3795.0
3691.0
3317.0
3089.0
2235.0
4067.0
4106.0
3892.0
3362.0
3903.0
3568.0
216.0
1357.0
1328.0
2833.0
947.0
1867.0
2379.0
1927.0
2668.0
6128.0
3446.0
1454.0
3822.0
4506.0
4326.0
1923.0
4921.0
6638.0
1661.0
2221.0
2958.0
5012.0
5688.0
3739.0
3827.0
6493.0
10925.0
10446.0
2168.0
6529.0
5288.0
2114.0
2589.0
3107.0
830.0
1575.0
4718.0
4459.0
4337.0
3054.0
2383.0
2137.0
3779.0
5901.0
5604.0
2187.0
2256.0
3634.0
864.0
2675.0
1814.0
1282.0
1585.0
3974.0
5132.0
5646.0
4117.0
2381.0
2062.0
3290.0
3965.0
3659.0
3091.0
2309.0
2670.0
3949.0
5008.0
3326.0
4701.0
5691.0
5094.0
3377.0
2398.0
735.0
3792.0
5148.0
4786.0
6002.0
5460.0
3713.0
2583.0
5767.0
5815.0
3047.0
2122.0
5391.0
6650.0
7430.0
5220.0
5681.0
6309.0
4525.0
2711.0
1847.0
420.0
1048.0
2909.0
2848.0
325.0
1952.0
5730.0
7124.0
3658.0
5424.0
2821.0
764.0
2212.0
738.0
4213.0
8497.0
8981.0
5612.0
1567.0
2746.0
3273.0
4444.0
3470.0
2111.0
2699.0
2544.0
1294.0
5397.0
3964.0
2998.0
4837.0
6597.0
5749.0
1947.0
2961.0
4054.0
2056.0
840.0
928.0
4299.0
7069.0
4206.0
2642.0
2542.0
3274.0
5952.0
3437.0
2427.0
4146.0
1932.0
365.0
1190.0
830.0
1523.0
1905.0
2727.0
3727.0
4262.0
5246.0
3551.0
3304.0
2992.0
2902.0
2444.0
910.0
2584.0
2024.0
3306.0
2417.0
1692.0
3916.0
4711.0
3469.0
3931.0
6585.0
5283.0
3048.0
1340.0
2403.0
2387.0
3536.0
2226.0
3761.0
2825.0
3493.0
6269.0
7179.0
3140.0
418.0
696.0
2081.0
3479.0
4750.0
2053.0
715.0
1813.0
4422.0
4947.0
5567.0
5939.0
4833.0
4691.0
4053.0
3372.0
3094.0
2753.0
4681.0
5712.0
4118.0
5615.0
15202.0
17631.0
6510.0
4912.0
4727.0
3478.0
1791.0
944.0
3237.0
6668.0
6329.0
2966.0
3479.0
10228.0
24750.0
40809.0
28676.0
14009.0
13796.0
14115.0
11863.0
16415.0
23731.0
14754.0
3246.0
2956.0
6690.0
9718.0
5033.0
2108.0
630.0
2861.0
1800.0
3440.0
6696.0
6210.0
5749.0
5842.0
3200.0
3518.0
5419.0
3643.0
535.0
2101.0
2214.0
1689.0
2379.0
3628.0
150.0
5576.0
4672.0
1780.0
1577.0
1936.0
4901.0
4441.0
5486.0
6648.0
4234.0
292.0
2007.0
2554.0
2629.0
4316.0
5351.0
4658.0
2639.0
2232.0
1620.0
5068.0
7749.0
4797.0
1646.0
2312.0
3250.0
775.0
2622.0
4232.0
1796.0
1178.0
3214.0
3077.0
2776.0
504.0
3046.0
4111.0
3208.0
1818.0
1091.0
1065.0
2105.0
1959.0
4461.0
5098.0
6134.0
5719.0
4074.0
1766.0
2923.0
2801.0
1180.0
3721.0
1292.0
2888.0
5231.0
3650.0
1071.0
4435.0
5122.0
5601.0
5822.0
6064.0
4743.0
1557.0
5138.0
7140.0
8162.0
6526.0
4072.0
1100.0
1152.0
897.0
735.0
1421.0
4790.0
3530.0
1683.0
5623.0
4472.0
3823.0
2124.0
3400.0
2677.0
2969.0
2920.0
3365.0
4440.0
3882.0
369.0
7977.0
9113.0
3306.0
1692.0
2466.0
2971.0
3857.0
4249.0
4063.0
5085.0
5884.0
5113.0
5072.0
3255.0
3832.0
2440.0
1739.0
3773.0
3351.0
2729.0
4680.0
3066.0
784.0
1807.0
2293.0
5674.0
7503.0
6358.0
2583.0
6519.0
3346.0
4815.0
4034.0
2222.0
3217.0
5221.0
5770.0
2086.0
2853.0
3217.0
1547.0
1678.0
3467.0
2498.0
2867.0
1169.0
5634.0
6931.0
2106.0
3271.0
5649.0
3838.0
760.0
2224.0
3829.0
5941.0
14151.0
32769.0
43691.0
67669.0
88864.0
52410.0
23207.0
16738.0
15119.0
12288.0
8202.0
2023.0
6388.0
3666.0
2573.0
3825.0
7326.0
12143.0
31359.0
60368.0
51803.0
14079.0
8030.0
4379.0
9148.0
3875.0
5134.0
8238.0
8429.0
10879.0
11200.0
9226.0
5538.0
4902.0
13528.0
21207.0
17811.0
13898.0
8759.0
2692.0
2400.0
4122.0
8030.0
10523.0
11086.0
12118.0
8174.0
2193.0
2276.0
5121.0
6613.0
6835.0
7619.0
6488.0
7107.0
8108.0
2769.0
4389.0
2626.0
3995.0
3564.0
1389.0
2355.0
3213.0
4443.0
4942.0
2015.0
5945.0
5639.0
7494.0
4259.0
664.0
3152.0
3318.0
796.0
3106.0
2542.0
3025.0
1383.0
2081.0
4277.0
3377.0
3455.0
3785.0
1877.0
3478.0
6262.0
4703.0
3073.0
6711.0
3342.0
10635.0
14244.0
6415.0
6556.0
4078.0
3190.0
3075.0
1294.0
1903.0
1054.0
1756.0
2949.0
2427.0
3374.0
3548.0
3288.0
2861.0
2031.0
1659.0
1768.0
2619.0
3227.0
3209.0
5186.0
4507.0
2331.0
3033.0
3760.0
4459.0
3211.0
2300.0
2078.0
2153.0
2404.0
2764.0
4363.0
5996.0
2133.0
2348.0
2315.0
4155.0
7613.0
7541.0
4791.0
3586.0
4159.0
2501.0
5770.0
5651.0
2278.0
1539.0
6658.0
6726.0
4018.0
6154.0
5254.0
1945.0
4895.0
6145.0
2826.0
3675.0
5582.0
4719.0
6862.0
3965.0
3679.0
6665.0
3750.0
3902.0
2514.0
704.0
2761.0
6194.0
2747.0
1607.0
3787.0
580.0
1998.0
903.0
2913.0
5921.0
9490.0
5696.0
3136.0
1534.0
2174.0
3382.0
2534.0
3551.0
3041.0
1425.0
2697.0
3557.0
2251.0
990.0
4581.0
4514.0
1413.0
3184.0
3239.0
2958.0
4167.0
3891.0
1528.0
3988.0
5236.0
5356.0
3688.0
4363.0
3575.0
4553.0
4152.0
3645.0
5089.0
2569.0
580.0
1918.0
3523.0
3159.0
2340.0
928.0
1499.0
3809.0
# row = 13
6140.0
4232.0
3647.0
3334.0
6846.0
5771.0
3905.0
1372.0
2514.0
5903.0
5570.0
2897.0
3595.0
4092.0
4132.0
2150.0
5028.0
2170.0
4003.0
4255.0
2628.0
3344.0
6954.0
4282.0
2033.0
5953.0
5216.0
2488.0
410.0
4311.0
4490.0
2118.0
472.0
3359.0
4069.0
4769.0
5533.0
8415.0
8416.0
3567.0
2954.0
1284.0
4218.0
5139.0
2357.0
1896.0
2269.0
2599.0
2971.0
4005.0
3295.0
2582.0
1405.0
2746.0
5085.0
5814.0
4541.0
2004.0
2893.0
3061.0
7059.0
2959.0
1260.0
2362.0
3475.0
4010.0
2549.0
6766.0
9995.0
6961.0
3569.0
7490.0
7258.0
1712.0
1759.0
3150.0
6653.0
2637.0
3785.0
3052.0
2634.0
3578.0
3700.0
7977.0
5320.0
524.0
2274.0
1300.0
3714.0
6097.0
3747.0
3996.0
4954.0
2409.0
2321.0
4616.0
2428.0
1833.0
4090.0
7732.0
5658.0
3835.0
6542.0
4770.0
2590.0
5526.0
4386.0
3602.0
790.0
1616.0
1918.0
3653.0
1949.0
1153.0
697.0
3642.0
2255.0
101.0
1203.0
1084.0
2503.0
4402.0
1590.0
2294.0
3701.0
5494.0
4776.0
1222.0
1357.0
4210.0
3962.0
2560.0
1736.0
4047.0
6175.0
4542.0
1935.0
882.0
1241.0
2644.0
5156.0
5572.0
5876.0
5137.0
3206.0
3458.0
2219.0
2487.0
3382.0
2421.0
2400.0
4943.0
2657.0
3819.0
5985.0
2773.0
5970.0
8830.0
6401.0
3436.0
7082.0
5784.0
6078.0
6262.0
4239.0
3898.0
4199.0
5069.0
2206.0
2611.0
4723.0
3105.0
1960.0
2178.0
972.0
2170.0
5287.0
9496.0
8021.0
4877.0
2905.0
4626.0
4096.0
204.0
2723.0
4243.0
4740.0
3664.0
1152.0
214.0
5482.0
6987.0
3269.0
1885.0
2746.0
1899.0
3467.0
3350.0
2630.0
6035.0
6871.0
2959.0
3195.0
5310.0
4205.0
427.0
3660.0
4515.0
4931.0
4946.0
3381.0
2873.0
3798.0
4805.0
5187.0
3378.0
2341.0
2818.0
5691.0
7536.0
6505.0
3355.0
1629.0
3811.0
3177.0
2615.0
2575.0
2532.0
1837.0
1275.0
1896.0
6072.0
6460.0
3837.0
3917.0
6443.0
6784.0
7075.0
7985.0
2736.0
790.0
1592.0
4238.0
3393.0
2587.0
1710.0
5582.0
6620.0
3471.0
4792.0
4585.0
2272.0
289.0
3190.0
4922.0
5195.0
5620.0
5539.0
4004.0
1784.0
3192.0
2737.0
1743.0
1167.0
4117.0
3989.0
1233.0
1990.0
3503.0
3326.0
4732.0
6963.0
5718.0
2225.0
1334.0
2035.0
1393.0
1281.0
3975.0
1327.0
4012.0
3643.0
5356.0
4223.0
2639.0
1985.0
3176.0
1785.0
4877.0
3942.0
3744.0
3778.0
3015.0
5798.0
3239.0
940.0
2645.0
1087.0
3012.0
3862.0
3809.0
3357.0
3064.0
737.0
1515.0
2085.0
2484.0
5072.0
5283.0
2990.0
4418.0
6881.0
2109.0
4974.0
6517.0
7305.0
8329.0
6698.0
3148.0
1772.0
1584.0
2441.0
5389.0
4222.0
2644.0
3146.0
3048.0
5338.0
7314.0
5127.0
3061.0
3233.0
2015.0
4342.0
3506.0
2504.0
2952.0
3524.0
3874.0
2284.0
2478.0
3271.0
1014.0
1711.0
3556.0
6093.0
5563.0
5816.0
7680.0
5474.0
899.0
3651.0
3715.0
4121.0
2061.0
1578.0
1580.0
2406.0
3072.0
2492.0
4311.0
5271.0
6191.0
2334.0
3538.0
2065.0
3610.0
4756.0
4819.0
5504.0
3175.0
1133.0
2458.0
2325.0
2975.0
2644.0
6926.0
5064.0
3207.0
2620.0
1920.0
2916.0
5974.0
5893.0
6367.0
5044.0
3979.0
7069.0
4360.0
6719.0
3334.0
4116.0
2505.0
2547.0
3662.0
3066.0
3784.0
4923.0
3449.0
3836.0
4004.0
3524.0
4279.0
3138.0
1616.0
4198.0
3877.0
2999.0
2144.0
1410.0
4067.0
1313.0
2903.0
3998.0
4009.0
1175.0
3185.0
2851.0
1093.0
4428.0
5623.0
2891.0
2846.0
5081.0
5459.0
6009.0
5361.0
4093.0
6995.0
3628.0
757.0
1561.0
4910.0
6888.0
5799.0
4609.0
6300.0
10184.0
11081.0
4941.0
6271.0
5165.0
2321.0
3895.0
1653.0
1689.0
1786.0
7598.0
7311.0
4549.0
2138.0
1530.0
2185.0
4722.0
5599.0
5421.0
3090.0
3207.0
4483.0
4290.0
6093.0
3782.0
1546.0
2767.0
3115.0
5562.0
5832.0
3546.0
2853.0
2793.0
3048.0
2302.0
1114.0
2184.0
4135.0
3683.0
3892.0
4059.0
4927.0
4620.0
5586.0
5765.0
3962.0
4619.0
3246.0
2799.0
4660.0
4793.0
5894.0
5251.0
3967.0
2171.0
6115.0
6817.0
3693.0
1180.0
5196.0
5853.0
5345.0
3599.0
4048.0
4888.0
3845.0
3009.0
1581.0
740.0
1955.0
4224.0
3438.0
873.0
2986.0
5368.0
6285.0
4932.0
7578.0
5773.0
2129.0
802.0
684.0
2982.0
6726.0
5486.0
3613.0
2705.0
3303.0
3487.0
4753.0
2702.0
982.0
1327.0
900.0
718.0
3531.0
2439.0
4445.0
3497.0
5746.0
6423.0
3580.0
1965.0
4355.0
2326.0
2090.0
666.0
3627.0
7041.0
5428.0
1182.0
2794.0
3685.0
6419.0
5418.0
411.0
3131.0
2680.0
1042.0
2028.0
3755.0
1874.0
2191.0
3460.0
2421.0
6862.0
5002.0
1273.0
1337.0
1915.0
2768.0
2725.0
2388.0
3376.0
2235.0
2701.0
1638.0
2934.0
5205.0
5251.0
4144.0
5046.0
8039.0
6365.0
4261.0
3658.0
4478.0
6713.0
8192.0
7709.0
6813.0
4018.0
2372.0
2589.0
3237.0
2123.0
1696.0
946.0
2531.0
3849.0
5752.0
3337.0
1395.0
767.0
2633.0
3587.0
5360.0
5604.0
3470.0
3830.0
2518.0
3896.0
3546.0
2599.0
4901.0
5617.0
5353.0
2928.0
4658.0
7476.0
2921.0
7264.0
9148.0
6438.0
4166.0
1919.0
3694.0
6821.0
5865.0
1707.0
4536.0
10337.0
22604.0
39128.0
29516.0
13567.0
13450.0
13902.0
11472.0
15243.0
28677.0
22712.0
7871.0
1749.0
6627.0
8960.0
4241.0
2218.0
1173.0
948.0
968.0
1848.0
5268.0
4214.0
5600.0
6219.0
2386.0
3949.0
7557.0
6302.0
3248.0
3990.0
4629.0
5096.0
4161.0
1750.0
364.0
4524.0
3941.0
2146.0
1399.0
1399.0
3429.0
5384.0
7069.0
6055.0
2664.0
574.0
2226.0
3380.0
2509.0
2972.0
5176.0
6098.0
3312.0
1910.0
2552.0
7234.0
10354.0
6155.0
3292.0
3400.0
3618.0
2614.0
3106.0
1385.0
537.0
952.0
3168.0
2722.0
2558.0
356.0
2878.0
5267.0
6049.0
3604.0
2009.0
1075.0
728.0
2322.0
3919.0
5980.0
7444.0
6669.0
3703.0
1046.0
1605.0
1230.0
3655.0
6358.0
3242.0
2782.0
5175.0
3504.0
1165.0
1424.0
2122.0
5357.0
7490.0
6358.0
3296.0
1930.0
4576.0
6566.0
6578.0
6379.0
5540.0
3216.0
2258.0
1594.0
474.0
492.0
3445.0
4322.0
1800.0
3832.0
2775.0
2119.0
652.0
3193.0
2478.0
1130.0
2452.0
5426.0
5692.0
2278.0
1942.0
6409.0
6657.0
3790.0
1664.0
3709.0
4020.0
3913.0
3842.0
4253.0
3992.0
4532.0
3738.0
4272.0
4538.0
3798.0
1515.0
3543.0
4993.0
3680.0
2025.0
3781.0
4092.0
500.0
749.0
2893.0
4089.0
5533.0
4208.0
2662.0
4881.0
1043.0
4898.0
5077.0
4626.0
5858.0
5787.0
5712.0
1570.0
2887.0
2469.0
842.0
3133.0
3009.0
3374.0
3306.0
814.0
3768.0
6965.0
2341.0
3392.0
5629.0
4013.0
1360.0
1714.0
2785.0
3641.0
10789.0
31235.0
44791.0
63709.0
87960.0
62957.0
39939.0
27887.0
15780.0
12085.0
10930.0
1081.0
7941.0
6152.0
2992.0
2684.0
6244.0
14220.0
35670.0
59443.0
44317.0
16637.0
17444.0
13278.0
5186.0
3218.0
8406.0
13573.0
6806.0
9584.0
12312.0
10672.0
5492.0
5323.0
14796.0
20124.0
14572.0
11327.0
6344.0
4195.0
3101.0
3974.0
4535.0
6667.0
11080.0
16170.0
13406.0
5412.0
1001.0
2933.0
5340.0
5502.0
6028.0
7611.0
9378.0
5134.0
1531.0
3989.0
6000.0
4875.0
3892.0
1135.0
2332.0
3272.0
5021.0
4366.0
2853.0
6467.0
5233.0
5278.0
1991.0
1520.0
2433.0
3378.0
1616.0
1493.0
2047.0
2818.0
3162.0
1443.0
5576.0
4951.0
2804.0
3803.0
2502.0
4049.0
8009.0
5751.0
3441.0
6951.0
3760.0
13234.0
16422.0
2405.0
6598.0
2622.0
3835.0
3969.0
2356.0
1583.0
1386.0
1290.0
1621.0
946.0
3888.0
5596.0
4369.0
4383.0
4065.0
3457.0
2503.0
2042.0
1992.0
2618.0
5191.0
5006.0
4630.0
5175.0
6197.0
4163.0
2481.0
3761.0
1973.0
3045.0
4200.0
3052.0
3178.0
4802.0
4066.0
4405.0
1858.0
3283.0
5083.0
4625.0
3011.0
4055.0
5007.0
4566.0
4642.0
5371.0
2320.0
1715.0
8004.0
8717.0
3582.0
4168.0
5649.0
3190.0
2421.0
5692.0
2785.0
2669.0
4392.0
4615.0
6154.0
2943.0
2966.0
5841.0
3002.0
2603.0
1820.0
1526.0
2033.0
5158.0
1922.0
741.0
3493.0
3345.0
1021.0
4112.0
5160.0
4502.0
6443.0
5164.0
4576.0
3537.0
4118.0
1891.0
1586.0
4235.0
3356.0
2076.0
1645.0
2849.0
4448.0
2836.0
3600.0
2593.0
1988.0
4670.0
5365.0
4615.0
5927.0
4860.0
1479.0
4100.0
7030.0
7480.0
6734.0
2706.0
3637.0
5410.0
2772.0
2685.0
3729.0
2518.0
1452.0
1779.0
1432.0
2590.0
1954.0
1960.0
843.0
4621.0
# row = 14
5188.0
3608.0
2153.0
157.0
3412.0
3440.0
1723.0
1065.0
324.0
5109.0
6756.0
3280.0
2285.0
5356.0
4594.0
1864.0
5108.0
4887.0
1090.0
2512.0
2156.0
3079.0
5800.0
3680.0
3317.0
7504.0
7161.0
2883.0
1835.0
4858.0
4819.0
3621.0
1008.0
2498.0
2937.0
4850.0
5866.0
8263.0
8085.0
2442.0
3686.0
4871.0
6571.0
6908.0
3089.0
2218.0
1184.0
3463.0
2752.0
5174.0
3218.0
1595.0
1863.0
4499.0
7145.0
5319.0
2091.0
2555.0
3468.0
3397.0
7746.0
3080.0
1087.0
1392.0
2906.0
2785.0
4241.0
8023.0
10049.0
6449.0
3154.0
5795.0
5399.0
2314.0
2778.0
5111.0
6931.0
2706.0
2446.0
3983.0
1062.0
1791.0
3137.0
6760.0
4060.0
1389.0
3223.0
2782.0
3381.0
5785.0
4871.0
1312.0
2987.0
2822.0
2750.0
2532.0
2653.0
2742.0
3306.0
7191.0
6998.0
4561.0
6541.0
5886.0
969.0
7310.0
6879.0
3570.0
791.0
566.0
2905.0
4554.0
1860.0
1512.0
3354.0
2828.0
3555.0
2428.0
571.0
2016.0
2323.0
3981.0
1529.0
2070.0
2366.0
4194.0
2997.0
2650.0
2795.0
5165.0
4815.0
1918.0
566.0
3316.0
4914.0
4043.0
1360.0
1733.0
2180.0
1762.0
3271.0
1686.0
790.0
1877.0
651.0
3026.0
1788.0
3276.0
5306.0
3933.0
3820.0
9508.0
10745.0
7448.0
7418.0
5843.0
5911.0
8444.0
6652.0
1589.0
5980.0
7184.0
8701.0
7689.0
4223.0
2916.0
3617.0
5339.0
2605.0
2113.0
3062.0
2512.0
494.0
615.0
1370.0
3377.0
3817.0
8399.0
7241.0
4305.0
2467.0
4171.0
3699.0
1242.0
2711.0
4360.0
5553.0
4744.0
723.0
2098.0
5946.0
7411.0
4222.0
4417.0
2717.0
1380.0
3489.0
3258.0
3626.0
5449.0
5664.0
4665.0
6648.0
8517.0
6670.0
1803.0
2252.0
4071.0
5892.0
3716.0
2087.0
940.0
1719.0
3513.0
4996.0
4600.0
2593.0
2300.0
4302.0
5269.0
3774.0
2749.0
4063.0
5285.0
3103.0
5295.0
2321.0
355.0
1149.0
2270.0
2904.0
5451.0
6084.0
3834.0
1641.0
4219.0
5890.0
7470.0
8948.0
3532.0
810.0
2600.0
5602.0
3096.0
1652.0
3012.0
5977.0
7518.0
5361.0
6200.0
4121.0
1017.0
616.0
3655.0
6071.0
6140.0
6575.0
6793.0
5420.0
2591.0
4141.0
4925.0
3087.0
1231.0
2299.0
2174.0
2374.0
1506.0
3372.0
4930.0
6072.0
6381.0
4512.0
3897.0
2804.0
1454.0
1889.0
2608.0
4687.0
2255.0
2088.0
3195.0
6873.0
5528.0
5896.0
3921.0
1021.0
3373.0
5665.0
4297.0
3519.0
3922.0
2015.0
6194.0
4340.0
748.0
3974.0
1691.0
2359.0
4259.0
4964.0
5019.0
4041.0
142.0
2615.0
2726.0
1148.0
3395.0
3934.0
2938.0
4903.0
5642.0
1526.0
5453.0
6948.0
6933.0
7498.0
7405.0
5944.0
2466.0
292.0
2031.0
5319.0
5394.0
3370.0
4102.0
4622.0
6466.0
8887.0
8783.0
5295.0
2917.0
1651.0
3963.0
2586.0
2883.0
3604.0
1930.0
3236.0
275.0
1240.0
2458.0
2044.0
1472.0
413.0
3591.0
4122.0
3065.0
7579.0
6098.0
1925.0
3157.0
3712.0
4550.0
3011.0
1510.0
516.0
780.0
3806.0
2984.0
4247.0
5888.0
6884.0
3714.0
4349.0
2127.0
4637.0
6262.0
4625.0
4289.0
1927.0
868.0
606.0
1948.0
2692.0
3936.0
8821.0
4937.0
765.0
1980.0
3246.0
5972.0
8300.0
9026.0
6898.0
4999.0
2581.0
6921.0
4016.0
3437.0
3535.0
4122.0
2570.0
596.0
1973.0
2523.0
789.0
5695.0
6442.0
4385.0
2861.0
3272.0
4611.0
3032.0
2286.0
4254.0
2662.0
3710.0
4793.0
1375.0
3522.0
2184.0
3202.0
4922.0
2936.0
1895.0
3891.0
2717.0
2902.0
5009.0
3808.0
2599.0
3596.0
4858.0
4343.0
4685.0
5166.0
6882.0
6424.0
4040.0
2995.0
1288.0
3826.0
5375.0
5410.0
4552.0
5098.0
8326.0
10937.0
6878.0
4280.0
3269.0
2126.0
7027.0
4802.0
2644.0
1919.0
6918.0
7649.0
3767.0
1778.0
3702.0
4310.0
5521.0
4255.0
4886.0
4449.0
4380.0
6425.0
7306.0
6952.0
3277.0
1062.0
1492.0
3875.0
6785.0
5889.0
3111.0
2897.0
2527.0
2300.0
1235.0
3091.0
1993.0
4585.0
4776.0
4101.0
2478.0
4466.0
5887.0
6370.0
5813.0
4829.0
5934.0
5272.0
2241.0
3638.0
3408.0
4954.0
5337.0
4150.0
2739.0
5074.0
6095.0
3661.0
1254.0
3184.0
2876.0
3531.0
3329.0
2406.0
2581.0
2056.0
2923.0
697.0
1801.0
3613.0
4461.0
2495.0
2022.0
4082.0
3564.0
3703.0
4942.0
8042.0
7284.0
5113.0
2216.0
1494.0
3124.0
4197.0
1780.0
2005.0
3819.0
4274.0
3322.0
3513.0
366.0
2836.0
1443.0
1121.0
1807.0
1793.0
2823.0
4130.0
3422.0
7145.0
7635.0
4563.0
2375.0
6565.0
3646.0
2810.0
1368.0
1968.0
6637.0
7332.0
1312.0
2329.0
2905.0
5349.0
6047.0
3018.0
4083.0
4775.0
2001.0
4132.0
7224.0
4845.0
863.0
2151.0
2701.0
7232.0
4678.0
1529.0
1005.0
1289.0
2823.0
3433.0
3794.0
5959.0
3156.0
3287.0
3488.0
2844.0
4029.0
4051.0
4121.0
4966.0
9568.0
8235.0
5519.0
5875.0
7587.0
9769.0
10405.0
10414.0
10676.0
7903.0
4413.0
3285.0
4415.0
3000.0
3104.0
1042.0
2455.0
2882.0
6421.0
3703.0
1754.0
861.0
2770.0
4613.0
6145.0
5028.0
1872.0
2759.0
1524.0
3966.0
3343.0
3528.0
5045.0
3917.0
4355.0
5437.0
9276.0
8224.0
3774.0
10916.0
13942.0
9977.0
5506.0
2309.0
3494.0
5650.0
4948.0
1346.0
4588.0
9989.0
19321.0
35454.0
29219.0
11144.0
12033.0
13738.0
10237.0
13295.0
32877.0
30167.0
11637.0
2253.0
4611.0
6022.0
3275.0
2241.0
2505.0
2514.0
3428.0
987.0
2058.0
1197.0
5250.0
5665.0
1484.0
5427.0
8462.0
7012.0
5414.0
6604.0
6538.0
6936.0
6792.0
2296.0
478.0
2808.0
1969.0
1733.0
2486.0
1798.0
3232.0
6368.0
7914.0
6347.0
2499.0
368.0
3330.0
3453.0
1038.0
1041.0
4547.0
6540.0
2104.0
3258.0
2996.0
7429.0
8989.0
5514.0
3965.0
4280.0
4378.0
3084.0
2507.0
1491.0
1530.0
814.0
2202.0
1625.0
1322.0
907.0
1888.0
6868.0
9563.0
6816.0
2474.0
1368.0
2145.0
1812.0
3669.0
5439.0
6507.0
5922.0
4016.0
1611.0
799.0
1503.0
4776.0
5712.0
2780.0
2178.0
4755.0
3788.0
1565.0
332.0
1117.0
5282.0
7752.0
5085.0
1921.0
1170.0
5197.0
6412.0
6610.0
7786.0
8663.0
6058.0
3333.0
2997.0
1144.0
481.0
2018.0
4242.0
3799.0
3503.0
2171.0
787.0
921.0
2371.0
2491.0
1061.0
2082.0
4876.0
5570.0
1552.0
4229.0
4741.0
3543.0
3044.0
3447.0
5130.0
4160.0
2539.0
3452.0
4313.0
2185.0
2719.0
1933.0
3732.0
6144.0
5841.0
3050.0
3942.0
4568.0
2702.0
1364.0
1310.0
2904.0
1244.0
2576.0
4180.0
1806.0
2938.0
2009.0
2751.0
3647.0
3102.0
2917.0
5261.0
5412.0
6866.0
5655.0
6324.0
2956.0
1284.0
2371.0
1619.0
2693.0
2731.0
5206.0
5720.0
3213.0
4845.0
6228.0
1538.0
2960.0
4730.0
3773.0
2953.0
4002.0
2923.0
1441.0
5600.0
24051.0
37794.0
55656.0
85460.0
72341.0
52881.0
40236.0
21653.0
13576.0
12562.0
4109.0
7357.0
7971.0
5261.0
2899.0
5734.0
16618.0
39221.0
71762.0
60931.0
23878.0
18227.0
18589.0
7810.0
2416.0
6791.0
13676.0
7994.0
5688.0
10470.0
9106.0
5579.0
4425.0
10993.0
13142.0
6969.0
7431.0
6428.0
7280.0
2992.0
3579.0
3030.0
1736.0
8549.0
21153.0
20303.0
8753.0
2532.0
1518.0
2731.0
2439.0
2450.0
6248.0
10174.0
6496.0
4842.0
2583.0
7168.0
5345.0
3658.0
1997.0
1546.0
2677.0
4919.0
4095.0
2341.0
4778.0
2405.0
2681.0
711.0
1936.0
3023.0
2301.0
2828.0
162.0
1887.0
2926.0
5231.0
2050.0
6142.0
6389.0
2045.0
2422.0
2022.0
4352.0
9345.0
6953.0
3876.0
6613.0
4455.0
12353.0
17369.0
2583.0
5180.0
2422.0
2267.0
3032.0
2473.0
3606.0
2041.0
2730.0
3475.0
1955.0
3635.0
5318.0
3993.0
4808.0
4918.0
4583.0
4242.0
2217.0
516.0
1649.0
4392.0
4476.0
5293.0
7414.0
8657.0
4782.0
3044.0
4628.0
3270.0
4114.0
5528.0
3114.0
1783.0
3392.0
5227.0
4844.0
1563.0
1346.0
1810.0
2968.0
3439.0
3771.0
4310.0
5011.0
3576.0
3442.0
1652.0
2482.0
8462.0
8990.0
3616.0
3395.0
4613.0
2665.0
3553.0
6693.0
4201.0
1509.0
2902.0
3535.0
6136.0
3708.0
4628.0
6072.0
3239.0
1837.0
3670.0
2667.0
2020.0
3940.0
1203.0
2075.0
2140.0
3386.0
1924.0
5647.0
4949.0
1786.0
1199.0
3715.0
5623.0
7236.0
7057.0
3144.0
2138.0
4669.0
3618.0
3001.0
916.0
3057.0
4963.0
2638.0
3594.0
2930.0
1951.0
3539.0
4539.0
3845.0
5993.0
6038.0
2173.0
3945.0
8565.0
9159.0
7782.0
3909.0
3417.0
4819.0
1810.0
1885.0
1655.0
2007.0
2340.0
4003.0
1351.0
2526.0
2193.0
3141.0
2430.0
3758.0
# row = 15
2501.0
1855.0
1425.0
2722.0
913.0
1298.0
1606.0
2208.0
2228.0
3304.0
6234.0
2859.0
2502.0
5934.0
4793.0
2202.0
4182.0
6146.0
4368.0
487.0
842.0
2080.0
3411.0
1803.0
3493.0
7762.0
8009.0
2907.0
3333.0
5231.0
5004.0
4386.0
1230.0
458.0
2592.0
2688.0
3374.0
6356.0
6887.0
1887.0
4005.0
6823.0
6479.0
6292.0
2618.0
2033.0
1278.0
3925.0
2497.0
5589.0
4396.0
3089.0
2084.0
4593.0
7007.0
4058.0
433.0
1205.0
2640.0
3059.0
7493.0
3906.0
2388.0
2366.0
2987.0
1674.0
4429.0
7865.0
8280.0
5337.0
1090.0
2282.0
3030.0
3209.0
4883.0
5933.0
6137.0
4473.0
1758.0
5245.0
4416.0
1499.0
2014.0
5920.0
3571.0
1823.0
3002.0
3924.0
4107.0
5069.0
5634.0
2762.0
1043.0
1851.0
2683.0
781.0
2433.0
1036.0
1686.0
4695.0
5803.0
4827.0
6652.0
6302.0
2728.0
7592.0
6640.0
2041.0
541.0
1744.0
4226.0
5058.0
1834.0
2036.0
5308.0
2923.0
2887.0
3581.0
1842.0
1066.0
1936.0
3190.0
2037.0
688.0
847.0
2165.0
1735.0
4386.0
4028.0
6274.0
5111.0
2086.0
1734.0
2017.0
4563.0
5695.0
3714.0
2378.0
2167.0
787.0
320.0
4154.0
5947.0
4748.0
3173.0
3283.0
3363.0
1880.0
5181.0
5388.0
4834.0
10374.0
12884.0
7853.0
6282.0
6639.0
5346.0
6231.0
5970.0
1807.0
3498.0
6670.0
9595.0
7878.0
4490.0
2959.0
4212.0
5343.0
2049.0
1832.0
933.0
1658.0
1578.0
893.0
1719.0
4556.0
3985.0
6870.0
6457.0
3970.0
2781.0
3937.0
3175.0
2760.0
2768.0
4933.0
5069.0
4449.0
2461.0
2245.0
4962.0
6115.0
3735.0
5754.0
2021.0
1417.0
2955.0
2675.0
3910.0
4465.0
3280.0
5156.0
7331.0
8194.0
6566.0
3392.0
4583.0
1676.0
6125.0
4992.0
3150.0
2428.0
1790.0
1539.0
3460.0
5374.0
3760.0
3595.0
6519.0
6462.0
1972.0
3720.0
5510.0
3904.0
3273.0
6467.0
3668.0
2847.0
1688.0
1934.0
4262.0
4765.0
3976.0
3340.0
1931.0
3356.0
5210.0
6060.0
6790.0
3253.0
623.0
2609.0
6615.0
5055.0
618.0
2377.0
4283.0
6025.0
5201.0
6947.0
3674.0
1416.0
806.0
2794.0
4724.0
3897.0
4613.0
6088.0
6284.0
4955.0
4706.0
5596.0
4023.0
2584.0
474.0
1066.0
2248.0
1164.0
2897.0
5440.0
6034.0
4521.0
2494.0
4450.0
4942.0
3572.0
4025.0
4971.0
4766.0
3240.0
1198.0
3334.0
7322.0
7359.0
6872.0
5455.0
3222.0
3335.0
5569.0
5361.0
6685.0
6725.0
239.0
5225.0
3970.0
1586.0
4054.0
2259.0
322.0
3581.0
6079.0
6944.0
5051.0
1722.0
3776.0
1835.0
425.0
1508.0
2501.0
3718.0
4563.0
3484.0
1422.0
4109.0
5562.0
6014.0
6684.0
7159.0
7315.0
6039.0
2973.0
1772.0
5783.0
6978.0
5143.0
3918.0
4196.0
4948.0
7315.0
9181.0
5827.0
3765.0
1584.0
3039.0
1632.0
3510.0
5142.0
3062.0
5345.0
2515.0
1965.0
3752.0
3639.0
4069.0
3817.0
321.0
2413.0
2781.0
5948.0
5122.0
1757.0
2139.0
3937.0
5481.0
3924.0
2290.0
399.0
1212.0
3090.0
2601.0
4004.0
6223.0
6736.0
3889.0
3609.0
2049.0
4191.0
6992.0
4904.0
2629.0
97.0
2008.0
2441.0
1455.0
2480.0
3689.0
9228.0
5190.0
2913.0
5696.0
6633.0
7947.0
9050.0
11773.0
10804.0
7463.0
3049.0
6235.0
5230.0
3119.0
5582.0
4408.0
2692.0
2875.0
1580.0
517.0
3191.0
6298.0
6881.0
3310.0
2698.0
4028.0
4406.0
2806.0
2851.0
4332.0
2118.0
3892.0
6125.0
3336.0
2363.0
2654.0
2955.0
4631.0
1630.0
2497.0
3944.0
2374.0
2531.0
3819.0
2489.0
2504.0
3288.0
3499.0
2498.0
2695.0
2706.0
7512.0
6355.0
3004.0
3023.0
1098.0
1947.0
894.0
1841.0
2785.0
3872.0
7246.0
10519.0
6310.0
1592.0
1043.0
1505.0
8188.0
7092.0
3217.0
3320.0
4420.0
6430.0
2739.0
1714.0
4937.0
5376.0
5632.0
5227.0
2897.0
3908.0
4238.0
6892.0
7663.0
5351.0
1754.0
723.0
1119.0
4994.0
6516.0
5084.0
3980.0
3517.0
1621.0
985.0
1072.0
4825.0
4360.0
5470.0
5332.0
3852.0
1559.0
2128.0
4731.0
5831.0
5343.0
4793.0
5398.0
5884.0
2355.0
2362.0
2539.0
3850.0
4539.0
3370.0
4442.0
5417.0
6279.0
4128.0
471.0
1852.0
1318.0
4374.0
3479.0
2052.0
1316.0
94.0
2212.0
536.0
2379.0
3873.0
3364.0
1321.0
3299.0
5470.0
2917.0
1089.0
3752.0
6940.0
6392.0
5774.0
4658.0
2923.0
3552.0
2715.0
1038.0
946.0
3493.0
4454.0
2629.0
1355.0
3953.0
5505.0
3736.0
2620.0
2796.0
2676.0
3951.0
4486.0
5007.0
6781.0
6771.0
4496.0
1564.0
6133.0
3345.0
1737.0
1806.0
687.0
4548.0
8141.0
3987.0
1426.0
1649.0
3512.0
4970.0
4425.0
2376.0
4321.0
1828.0
5523.0
8960.0
6476.0
1428.0
1188.0
4034.0
6085.0
5482.0
2736.0
1908.0
1477.0
2099.0
4177.0
4618.0
6582.0
3893.0
3223.0
3253.0
2664.0
1219.0
3376.0
5029.0
4972.0
9484.0
8262.0
6107.0
7396.0
8123.0
9456.0
9949.0
10511.0
12157.0
9883.0
5778.0
3962.0
6488.0
3631.0
2702.0
1420.0
2086.0
4452.0
7318.0
3430.0
2516.0
2367.0
3777.0
5706.0
5619.0
4170.0
978.0
2531.0
1845.0
1479.0
1408.0
3772.0
4739.0
3407.0
2163.0
5487.0
3779.0
9531.0
8119.0
10534.0
13960.0
11127.0
5899.0
2574.0
3581.0
3965.0
3897.0
2573.0
2101.0
7359.0
16167.0
32132.0
27796.0
8691.0
8351.0
13230.0
9739.0
10755.0
30895.0
31185.0
12415.0
3118.0
3250.0
1451.0
2044.0
2446.0
3853.0
4525.0
4953.0
3485.0
4264.0
5480.0
5086.0
4638.0
2107.0
5462.0
7387.0
5771.0
5799.0
7902.0
7592.0
6999.0
6950.0
3004.0
2331.0
160.0
1143.0
183.0
1791.0
2187.0
3018.0
6110.0
7408.0
6413.0
1827.0
1344.0
4216.0
4188.0
1589.0
1635.0
3108.0
6105.0
1161.0
4162.0
3028.0
5626.0
6665.0
6538.0
4657.0
3377.0
5080.0
3816.0
1213.0
3965.0
3080.0
882.0
1595.0
2760.0
1413.0
2270.0
2764.0
6347.0
9792.0
7799.0
3318.0
5223.0
4942.0
2358.0
4078.0
5022.0
4815.0
4089.0
4087.0
2095.0
1647.0
3705.0
4251.0
2620.0
759.0
2073.0
5668.0
4631.0
2099.0
1819.0
1238.0
3277.0
5995.0
3194.0
3337.0
478.0
5162.0
7027.0
6982.0
6403.0
8688.0
7832.0
4022.0
2952.0
629.0
335.0
1099.0
3473.0
5169.0
4956.0
2136.0
1759.0
2026.0
2361.0
3231.0
2013.0
1241.0
2317.0
4994.0
4022.0
4209.0
3725.0
2723.0
1515.0
3252.0
4890.0
2859.0
2713.0
4744.0
4361.0
788.0
1668.0
2711.0
4080.0
5910.0
6047.0
3461.0
2672.0
2976.0
1534.0
2177.0
1532.0
1245.0
2376.0
5540.0
5743.0
1524.0
1921.0
2680.0
2362.0
1680.0
2281.0
2138.0
4341.0
4253.0
5617.0
4719.0
6518.0
5501.0
2082.0
3472.0
1581.0
2761.0
5263.0
7069.0
7922.0
6602.0
6758.0
5462.0
625.0
2222.0
2524.0
3318.0
5195.0
6860.0
5074.0
3276.0
1617.0
12112.0
24550.0
49492.0
85477.0
74974.0
55248.0
49024.0
30672.0
17686.0
12405.0
5654.0
6152.0
9772.0
8449.0
4338.0
5541.0
17332.0
38384.0
84105.0
76903.0
23673.0
16799.0
17038.0
7139.0
1808.0
785.0
7140.0
8434.0
2031.0
5336.0
5904.0
6122.0
3747.0
4093.0
5698.0
1620.0
5439.0
6197.0
7322.0
3305.0
2421.0
4115.0
3399.0
7190.0
18718.0
17470.0
7954.0
3068.0
1952.0
1835.0
1781.0
5612.0
6228.0
7154.0
6843.0
6394.0
1029.0
6450.0
5778.0
2987.0
2408.0
1178.0
1018.0
4946.0
5228.0
1871.0
4356.0
1014.0
2752.0
1731.0
2124.0
2996.0
1815.0
2386.0
281.0
2536.0
3397.0
6167.0
2663.0
5590.0
5913.0
1395.0
1081.0
1196.0
3773.0
8632.0
7211.0
3980.0
4638.0
2888.0
11330.0
18230.0
5414.0
3357.0
3549.0
3197.0
59.0
2040.0
5315.0
2921.0
3715.0
4863.0
4041.0
2642.0
3213.0
3610.0
4932.0
4748.0
6111.0
5122.0
2961.0
2662.0
4106.0
5393.0
4303.0
4953.0
8053.0
9117.0
4311.0
2914.0
4118.0
2753.0
4951.0
6063.0
3527.0
1056.0
1931.0
3988.0
3225.0
1256.0
1017.0
663.0
2920.0
3576.0
2857.0
2771.0
4625.0
4197.0
2379.0
959.0
4757.0
8852.0
8088.0
4700.0
3821.0
3851.0
1844.0
6903.0
8008.0
3961.0
3101.0
4610.0
5101.0
8675.0
7926.0
6557.0
6662.0
3389.0
3101.0
5489.0
3598.0
2175.0
3797.0
2227.0
4172.0
1050.0
1640.0
3004.0
4784.0
2226.0
3416.0
3403.0
2867.0
4897.0
8282.0
8517.0
4651.0
2868.0
3918.0
2478.0
2448.0
612.0
2618.0
3410.0
402.0
3393.0
4061.0
819.0
1099.0
1461.0
2858.0
5931.0
7115.0
2896.0
3518.0
8975.0
9867.0
5772.0
3272.0
3385.0
5575.0
4469.0
3720.0
1128.0
1773.0
906.0
4155.0
2970.0
2237.0
2002.0
4005.0
4116.0
2231.0
# row = 16
258.0
213.0
2532.0
3730.0
3210.0
1185.0
2158.0
1664.0
2018.0
2900.0
5020.0
2316.0
2807.0
5153.0
4356.0
2306.0
2735.0
5130.0
6387.0
2954.0
1122.0
1317.0
1350.0
774.0
1795.0
5201.0
6748.0
2415.0
4601.0
6384.0
5658.0
4313.0
2818.0
3567.0
3879.0
2738.0
1128.0
3954.0
6688.0
4019.0
3383.0
6166.0
4669.0
5356.0
2941.0
1555.0
2338.0
3797.0
1870.0
4091.0
3703.0
3432.0
2267.0
3213.0
5053.0
3080.0
1902.0
730.0
1490.0
2138.0
5793.0
4618.0
5589.0
3743.0
2345.0
1161.0
3874.0
6136.0
4866.0
4376.0
294.0
516.0
1911.0
3649.0
6781.0
6047.0
5310.0
7119.0
6121.0
5269.0
4931.0
2945.0
674.0
3770.0
2026.0
1426.0
2140.0
4371.0
5306.0
4269.0
4666.0
3561.0
1240.0
1538.0
2805.0
1322.0
524.0
2130.0
1277.0
2553.0
4155.0
4716.0
6397.0
5846.0
3172.0
6640.0
4554.0
1584.0
2896.0
2808.0
4926.0
5035.0
3104.0
2822.0
6106.0
4325.0
2950.0
3102.0
3226.0
2349.0
1867.0
2309.0
1228.0
1714.0
2548.0
1407.0
2967.0
4529.0
3246.0
6249.0
4520.0
2581.0
2179.0
2119.0
6594.0
8734.0
6149.0
2212.0
1690.0
1467.0
2713.0
7272.0
9143.0
8194.0
6171.0
2967.0
4908.0
2641.0
6319.0
7740.0
5296.0
8538.0
9808.0
5044.0
4017.0
6928.0
6360.0
4424.0
4474.0
3231.0
1487.0
4805.0
7561.0
6053.0
3219.0
3859.0
4490.0
4301.0
4430.0
4541.0
2006.0
351.0
1782.0
1427.0
2213.0
3396.0
4251.0
5404.0
5877.0
4091.0
3284.0
6623.0
6236.0
4021.0
2907.0
4879.0
3571.0
3730.0
4050.0
2486.0
4083.0
3920.0
1793.0
5391.0
3406.0
3475.0
1627.0
1806.0
3782.0
5883.0
5878.0
5965.0
5455.0
5193.0
4918.0
3779.0
5246.0
932.0
4874.0
5117.0
3807.0
4720.0
3961.0
1518.0
2939.0
4997.0
4675.0
6120.0
9503.0
7422.0
2809.0
4617.0
4809.0
1151.0
4194.0
6422.0
4153.0
4017.0
1905.0
2987.0
7015.0
4668.0
2543.0
4495.0
5178.0
3389.0
3690.0
3254.0
4048.0
4025.0
1506.0
791.0
5134.0
5928.0
2748.0
1812.0
917.0
2333.0
3168.0
5534.0
2678.0
3050.0
2408.0
2018.0
3017.0
896.0
1091.0
2274.0
4063.0
6101.0
6024.0
4983.0
3910.0
3026.0
1756.0
1672.0
2511.0
1891.0
2749.0
5002.0
4906.0
2840.0
1215.0
4072.0
4240.0
3095.0
4161.0
5733.0
3059.0
3732.0
3589.0
3584.0
6886.0
6783.0
4250.0
3615.0
2573.0
1510.0
4596.0
4504.0
8403.0
9598.0
1809.0
4917.0
3941.0
2331.0
3252.0
2094.0
1735.0
2717.0
6408.0
7836.0
6120.0
3684.0
4635.0
1127.0
1179.0
563.0
1495.0
3849.0
3915.0
1779.0
1971.0
3210.0
4579.0
5813.0
6491.0
6465.0
7601.0
8514.0
5323.0
1295.0
6152.0
8213.0
6463.0
2960.0
3768.0
4835.0
6107.0
7523.0
3892.0
5054.0
4011.0
3728.0
1600.0
3240.0
4649.0
3804.0
6986.0
4626.0
5147.0
6593.0
5234.0
5711.0
5723.0
2692.0
2797.0
5345.0
5484.0
4335.0
2229.0
625.0
4056.0
6644.0
4872.0
2223.0
438.0
1122.0
2879.0
1581.0
3462.0
6162.0
6044.0
3421.0
1450.0
1580.0
3134.0
7434.0
6515.0
3255.0
1005.0
3115.0
4411.0
1338.0
2249.0
4000.0
8823.0
5613.0
3165.0
6584.0
6788.0
7612.0
8837.0
12987.0
11885.0
6920.0
3327.0
6194.0
7233.0
4519.0
6519.0
4238.0
2143.0
4678.0
4704.0
3569.0
4144.0
6375.0
6762.0
3512.0
4806.0
5497.0
3929.0
2555.0
2982.0
3366.0
1644.0
2336.0
4262.0
3860.0
1094.0
2514.0
3541.0
5310.0
3395.0
2362.0
4248.0
3153.0
1022.0
2288.0
3425.0
2494.0
2444.0
2132.0
855.0
1422.0
644.0
5698.0
6753.0
3758.0
1757.0
1375.0
1589.0
4302.0
3329.0
3611.0
4650.0
6777.0
8287.0
2903.0
2405.0
775.0
1488.0
7096.0
6450.0
3708.0
4042.0
3116.0
5553.0
2360.0
1102.0
4080.0
4176.0
5598.0
7322.0
3795.0
3811.0
5103.0
6949.0
6746.0
5696.0
5208.0
392.0
2176.0
5400.0
5609.0
4473.0
5313.0
4614.0
1127.0
758.0
2098.0
4448.0
4255.0
5763.0
5134.0
3011.0
1423.0
974.0
1951.0
2873.0
3561.0
3244.0
2788.0
4107.0
2551.0
232.0
602.0
2202.0
2873.0
2532.0
6061.0
7278.0
7152.0
3553.0
1595.0
4086.0
4029.0
5184.0
2483.0
2434.0
2209.0
1364.0
965.0
1307.0
1560.0
1595.0
3162.0
3820.0
3858.0
4992.0
2584.0
46.0
2334.0
6050.0
5280.0
3652.0
4578.0
3904.0
3716.0
3456.0
2433.0
1159.0
3350.0
3863.0
3295.0
3020.0
5172.0
4967.0
3934.0
2621.0
2173.0
2859.0
3704.0
4475.0
4007.0
2744.0
2794.0
2885.0
779.0
3323.0
2761.0
1214.0
1712.0
3332.0
2881.0
7536.0
5404.0
1861.0
584.0
1596.0
3512.0
4229.0
1435.0
5535.0
2012.0
5206.0
7864.0
6025.0
2760.0
4136.0
4985.0
4615.0
5692.0
2461.0
1974.0
2036.0
774.0
4139.0
5695.0
5129.0
2653.0
1727.0
1539.0
3008.0
1510.0
3925.0
5596.0
4787.0
7693.0
6480.0
5857.0
7059.0
5621.0
5965.0
7117.0
8480.0
10523.0
8148.0
3927.0
4103.0
7916.0
4386.0
1483.0
3387.0
1913.0
6075.0
7431.0
2293.0
3460.0
3557.0
3326.0
4437.0
3846.0
3987.0
1008.0
2700.0
2645.0
3792.0
4078.0
749.0
2522.0
3031.0
874.0
8071.0
7953.0
5844.0
9062.0
5582.0
8409.0
9172.0
6426.0
3629.0
4767.0
3061.0
3487.0
4605.0
2553.0
3990.0
13159.0
27230.0
25110.0
8102.0
5350.0
12511.0
10322.0
7586.0
22623.0
24123.0
9205.0
3520.0
3535.0
1746.0
3793.0
3238.0
4856.0
6002.0
4705.0
3917.0
5720.0
7542.0
4534.0
3067.0
2261.0
3099.0
4415.0
3999.0
5443.0
7704.0
7541.0
5899.0
4907.0
1732.0
4103.0
3131.0
1399.0
2758.0
972.0
1537.0
2050.0
3924.0
5565.0
5461.0
1334.0
1925.0
4158.0
4673.0
2322.0
2518.0
2773.0
5517.0
1530.0
2942.0
1529.0
2215.0
6094.0
8460.0
6153.0
2201.0
4939.0
5750.0
1815.0
5453.0
5010.0
1720.0
914.0
2618.0
2045.0
2537.0
4238.0
5416.0
8783.0
7094.0
4126.0
7157.0
5914.0
3932.0
4072.0
4496.0
3342.0
1988.0
4310.0
3509.0
3951.0
5025.0
3940.0
1995.0
2029.0
1353.0
5450.0
4043.0
1210.0
2992.0
2464.0
1332.0
2679.0
422.0
4197.0
1908.0
3975.0
6058.0
4288.0
1739.0
5785.0
7832.0
4289.0
3246.0
1499.0
1263.0
489.0
1960.0
5389.0
6664.0
4063.0
2306.0
2560.0
2769.0
3530.0
1801.0
1781.0
2662.0
5796.0
6105.0
1983.0
2824.0
2625.0
818.0
2144.0
3952.0
1367.0
3127.0
5985.0
4886.0
952.0
1137.0
3333.0
3648.0
3349.0
2583.0
1277.0
1001.0
2546.0
1121.0
3012.0
3186.0
2327.0
3329.0
7152.0
6396.0
1813.0
1682.0
2934.0
2640.0
2821.0
2608.0
3966.0
3698.0
2828.0
3483.0
3260.0
5847.0
6744.0
3291.0
3359.0
2175.0
4910.0
7589.0
7943.0
9088.0
9059.0
7387.0
4888.0
707.0
2585.0
151.0
3078.0
5926.0
7576.0
6098.0
4819.0
5385.0
3867.0
14623.0
45618.0
81216.0
69371.0
53957.0
54345.0
36884.0
22138.0
10419.0
5342.0
5848.0
11841.0
11430.0
5877.0
5141.0
14602.0
30988.0
83914.0
81138.0
22731.0
24815.0
15581.0
3227.0
2909.0
7464.0
3889.0
5051.0
5995.0
3662.0
5409.0
5801.0
4142.0
3195.0
9716.0
9705.0
4385.0
4197.0
5437.0
3621.0
1048.0
4670.0
4958.0
7962.0
13128.0
10000.0
5545.0
3124.0
1188.0
438.0
1960.0
6516.0
7263.0
3751.0
4272.0
4848.0
1275.0
4594.0
6653.0
4191.0
1824.0
1816.0
3202.0
6858.0
6137.0
2624.0
4495.0
3019.0
4394.0
3316.0
1889.0
1872.0
1766.0
1792.0
1476.0
3379.0
3455.0
5424.0
2546.0
4545.0
4768.0
2806.0
2898.0
1783.0
2445.0
6467.0
6121.0
3883.0
2242.0
792.0
8422.0
15004.0
4962.0
5512.0
4696.0
5440.0
3186.0
2283.0
5823.0
3587.0
3654.0
3802.0
4148.0
4096.0
3622.0
2953.0
4446.0
4411.0
6869.0
4397.0
3303.0
4556.0
6179.0
6578.0
4822.0
4679.0
7119.0
7819.0
3106.0
2118.0
3267.0
1305.0
5050.0
6029.0
4022.0
1816.0
684.0
3399.0
2314.0
836.0
2044.0
2158.0
3447.0
4046.0
2087.0
1174.0
4363.0
4704.0
5352.0
4259.0
6762.0
9037.0
6736.0
5581.0
2679.0
2996.0
2861.0
8696.0
8657.0
3473.0
1859.0
3508.0
5721.0
10878.0
10556.0
6987.0
6146.0
3231.0
3198.0
5588.0
3708.0
2489.0
4620.0
4067.0
5820.0
3964.0
3972.0
4364.0
2958.0
1845.0
6377.0
5216.0
1765.0
1779.0
5347.0
6998.0
5600.0
3120.0
2007.0
1459.0
1931.0
2076.0
2398.0
3290.0
3310.0
1374.0
2846.0
2134.0
3803.0
2499.0
3927.0
7014.0
7750.0
4046.0
3122.0
7774.0
9679.0
6032.0
3423.0
3296.0
6327.0
5649.0
5297.0
4133.0
4217.0
2329.0
1779.0
3086.0
1423.0
1373.0
3878.0
4299.0
1982.0
# row = 17
480.0
1435.0
3405.0
3242.0
2549.0
862.0
1563.0
892.0
896.0
1681.0
3235.0
1090.0
2790.0
4463.0
4030.0
2280.0
2155.0
2608.0
5751.0
3534.0
1141.0
2123.0
1652.0
2099.0
2203.0
2302.0
5314.0
2425.0
4819.0
7348.0
5680.0
3081.0
4133.0
5894.0
4081.0
4610.0
5131.0
4319.0
6444.0
5566.0
3106.0
3758.0
2365.0
3773.0
2871.0
2467.0
3427.0
3187.0
665.0
1227.0
1451.0
2425.0
2876.0
2356.0
3585.0
2516.0
2225.0
1466.0
1194.0
907.0
2457.0
4967.0
9310.0
6280.0
2001.0
98.0
3325.0
4635.0
1828.0
3012.0
1554.0
1452.0
1417.0
3378.0
6510.0
4359.0
3762.0
7560.0
8477.0
5686.0
2824.0
1380.0
2050.0
1340.0
1582.0
2238.0
1722.0
4649.0
6159.0
3971.0
2400.0
1482.0
1468.0
4230.0
3547.0
2138.0
852.0
3537.0
2489.0
1574.0
3594.0
4338.0
5255.0
4792.0
2036.0
4578.0
3401.0
4919.0
5485.0
2364.0
3752.0
4115.0
4667.0
4272.0
5650.0
4422.0
3170.0
2450.0
3136.0
4094.0
2522.0
1403.0
1092.0
3415.0
3999.0
3826.0
4842.0
3750.0
2407.0
5611.0
3800.0
2721.0
1793.0
1851.0
6559.0
8976.0
6514.0
2403.0
2227.0
2685.0
4909.0
7387.0
8477.0
8676.0
7038.0
2477.0
5327.0
4587.0
7682.0
8554.0
6376.0
10521.0
9243.0
4422.0
3411.0
6455.0
7644.0
6105.0
4125.0
2733.0
698.0
3971.0
5535.0
4722.0
1772.0
3351.0
4360.0
7109.0
7741.0
6168.0
4398.0
2781.0
2178.0
146.0
2045.0
881.0
2829.0
4180.0
5525.0
4154.0
2976.0
7388.0
7470.0
3903.0
2593.0
3245.0
601.0
3443.0
3914.0
2516.0
4455.0
5845.0
1019.0
4807.0
4734.0
4181.0
691.0
653.0
3446.0
6194.0
6774.0
5946.0
3642.0
1987.0
3236.0
4546.0
5213.0
2344.0
2497.0
3282.0
2811.0
4715.0
5571.0
4398.0
4043.0
3948.0
4818.0
7820.0
9979.0
5929.0
3585.0
4588.0
2644.0
1824.0
4145.0
5927.0
5116.0
4372.0
1131.0
5433.0
9045.0
4708.0
2219.0
4739.0
7128.0
5161.0
2299.0
881.0
4322.0
4796.0
2549.0
1767.0
4435.0
6067.0
4459.0
4288.0
2465.0
1721.0
3100.0
2118.0
1678.0
3079.0
2742.0
1768.0
4075.0
3874.0
5046.0
5270.0
1644.0
5049.0
6096.0
3827.0
2878.0
2131.0
685.0
1704.0
4122.0
1382.0
3213.0
4105.0
4052.0
2727.0
1272.0
3713.0
2697.0
1008.0
3020.0
6675.0
4244.0
3764.0
5234.0
3511.0
4821.0
3665.0
2020.0
1054.0
1807.0
2860.0
3475.0
2065.0
7217.0
9651.0
1608.0
5650.0
4364.0
3180.0
2428.0
875.0
2037.0
2521.0
5871.0
7818.0
7207.0
4792.0
4255.0
2576.0
2411.0
2150.0
2746.0
2890.0
3142.0
82.0
2906.0
4725.0
6293.0
5883.0
5879.0
5735.0
7459.0
8898.0
5436.0
1291.0
5469.0
7435.0
6138.0
2080.0
3780.0
5613.0
5930.0
6567.0
2060.0
5933.0
6494.0
5335.0
1035.0
2500.0
3125.0
3479.0
6737.0
5083.0
6552.0
7680.0
5654.0
5989.0
6759.0
5345.0
4509.0
5340.0
5031.0
5038.0
4175.0
1241.0
3646.0
7410.0
6901.0
4814.0
1206.0
3683.0
3313.0
468.0
1357.0
4001.0
4251.0
2818.0
928.0
1487.0
2278.0
6227.0
6294.0
3526.0
862.0
2924.0
4617.0
1330.0
1562.0
4714.0
7680.0
4498.0
2351.0
4146.0
3541.0
5358.0
6940.0
11406.0
9232.0
3412.0
2174.0
6278.0
8787.0
5375.0
5466.0
3380.0
3273.0
6010.0
7344.0
5965.0
3562.0
5598.0
6519.0
4549.0
5607.0
4781.0
1634.0
2584.0
3069.0
2071.0
1206.0
607.0
2338.0
3449.0
1431.0
2189.0
3404.0
5162.0
3495.0
1633.0
4723.0
3924.0
574.0
2277.0
4327.0
2371.0
2784.0
2666.0
1530.0
1062.0
276.0
3734.0
6534.0
5928.0
3779.0
1990.0
3322.0
8011.0
5743.0
6422.0
6316.0
5230.0
4359.0
1858.0
3321.0
599.0
1932.0
5706.0
5385.0
4017.0
3585.0
3754.0
5538.0
3285.0
2202.0
2595.0
1947.0
5061.0
7681.0
7122.0
6767.0
7259.0
7654.0
5968.0
6660.0
7310.0
1633.0
1506.0
3852.0
4990.0
4803.0
6011.0
4856.0
1542.0
1714.0
2862.0
2916.0
2822.0
4787.0
4545.0
2147.0
1305.0
2718.0
1962.0
1412.0
1874.0
1234.0
1135.0
2478.0
2920.0
1895.0
2765.0
499.0
977.0
3031.0
7390.0
8765.0
7166.0
1929.0
3189.0
4658.0
3945.0
4011.0
805.0
1763.0
1787.0
1484.0
2169.0
2988.0
1000.0
3206.0
6716.0
6042.0
3221.0
2149.0
1137.0
785.0
2254.0
5495.0
5724.0
3480.0
2323.0
4330.0
4867.0
5332.0
5677.0
2157.0
5518.0
5110.0
4602.0
5418.0
3116.0
1430.0
2150.0
1447.0
1311.0
1348.0
3414.0
4774.0
2981.0
2343.0
2512.0
2433.0
1688.0
1908.0
4104.0
3492.0
957.0
3932.0
4592.0
6605.0
4657.0
2163.0
568.0
649.0
2306.0
2923.0
2378.0
6066.0
3039.0
3974.0
3744.0
3357.0
2233.0
5843.0
4689.0
1739.0
3030.0
742.0
2035.0
1969.0
1729.0
3604.0
5999.0
4778.0
1428.0
1284.0
1770.0
3440.0
2697.0
3074.0
4631.0
2819.0
4873.0
4504.0
4681.0
5053.0
2279.0
1143.0
3350.0
5305.0
6244.0
3637.0
730.0
4903.0
7266.0
4244.0
1530.0
5971.0
3335.0
5831.0
7055.0
1434.0
3264.0
4474.0
3278.0
3405.0
4443.0
4923.0
1299.0
2926.0
4585.0
7194.0
7425.0
4149.0
3119.0
1998.0
1451.0
7399.0
12169.0
5333.0
7123.0
628.0
5658.0
6967.0
6326.0
4555.0
5719.0
3766.0
4173.0
7550.0
6904.0
2378.0
8037.0
20036.0
21942.0
9238.0
5240.0
12130.0
10542.0
6663.0
17626.0
16980.0
5915.0
5171.0
3799.0
1720.0
5207.0
3675.0
4697.0
6665.0
3349.0
2173.0
5188.0
7387.0
3241.0
1102.0
2567.0
1661.0
953.0
2832.0
4491.0
6127.0
6532.0
4434.0
2267.0
1246.0
4515.0
4726.0
972.0
4961.0
4442.0
2132.0
1717.0
2021.0
3856.0
4725.0
2701.0
1738.0
3978.0
4484.0
1903.0
1674.0
3042.0
3790.0
287.0
1251.0
974.0
3008.0
6029.0
7509.0
5767.0
2120.0
4179.0
6323.0
3111.0
5126.0
6014.0
2708.0
578.0
264.0
1365.0
1709.0
4863.0
5982.0
8021.0
6085.0
3351.0
5400.0
5319.0
5266.0
3365.0
2851.0
2045.0
1212.0
4594.0
4816.0
4929.0
4486.0
4678.0
5264.0
2358.0
1388.0
3229.0
2321.0
1300.0
3549.0
2903.0
848.0
674.0
3544.0
5177.0
3733.0
3280.0
3920.0
832.0
3060.0
3847.0
6335.0
4354.0
4072.0
3007.0
2067.0
1950.0
1031.0
4108.0
6597.0
5375.0
2737.0
2305.0
2726.0
2858.0
2762.0
4060.0
4978.0
6770.0
7881.0
2468.0
2070.0
2223.0
1693.0
1840.0
3108.0
1826.0
2809.0
6026.0
5392.0
2193.0
3030.0
3934.0
2493.0
186.0
2766.0
2082.0
1215.0
2739.0
279.0
5040.0
5590.0
4168.0
3822.0
6506.0
5343.0
1494.0
625.0
1750.0
4338.0
6652.0
6712.0
3843.0
3282.0
2402.0
2234.0
2631.0
5252.0
6611.0
3577.0
4614.0
4083.0
5721.0
7739.0
7547.0
9320.0
10184.0
7712.0
4244.0
2259.0
3849.0
1432.0
2817.0
4319.0
5862.0
5874.0
5469.0
7582.0
8041.0
10291.0
35144.0
64615.0
58035.0
56446.0
56403.0
36981.0
24289.0
9892.0
3974.0
6444.0
12570.0
12158.0
6741.0
3645.0
8475.0
18329.0
66726.0
72319.0
26711.0
31655.0
17808.0
4682.0
3893.0
12697.0
12910.0
2452.0
7434.0
7286.0
7484.0
4509.0
4505.0
8759.0
17765.0
16086.0
3155.0
1740.0
2797.0
2752.0
265.0
3600.0
3403.0
6294.0
13535.0
13494.0
6920.0
3167.0
1347.0
3603.0
4049.0
5139.0
5557.0
4187.0
4193.0
2084.0
2028.0
2771.0
6053.0
6033.0
2837.0
2392.0
5569.0
8106.0
5238.0
4340.0
5425.0
4375.0
5095.0
3880.0
662.0
1390.0
1644.0
2798.0
2416.0
3167.0
2346.0
3642.0
2426.0
4277.0
5665.0
4845.0
4316.0
2200.0
2254.0
5631.0
4781.0
3985.0
556.0
1383.0
2617.0
7166.0
4207.0
6963.0
5646.0
5129.0
4478.0
3192.0
4713.0
3971.0
3512.0
1890.0
1758.0
4043.0
3560.0
1654.0
2753.0
3489.0
5816.0
3327.0
3062.0
4871.0
6151.0
6032.0
3726.0
2828.0
4486.0
5345.0
1688.0
411.0
797.0
221.0
4177.0
5490.0
3964.0
1895.0
1357.0
5963.0
4955.0
769.0
3048.0
3303.0
3634.0
3819.0
1874.0
1224.0
3153.0
4181.0
6802.0
5945.0
6515.0
7816.0
5189.0
3920.0
298.0
3364.0
4192.0
8808.0
9124.0
6066.0
1482.0
1318.0
4228.0
10242.0
9894.0
5452.0
4399.0
3289.0
1927.0
4141.0
3027.0
2754.0
4770.0
4765.0
5329.0
5126.0
6762.0
5437.0
1921.0
3613.0
7424.0
5433.0
3105.0
2823.0
3983.0
4250.0
5200.0
4154.0
3031.0
3453.0
4739.0
4655.0
4648.0
5825.0
5961.0
1846.0
2373.0
2442.0
4430.0
3559.0
4752.0
7613.0
7915.0
5474.0
3159.0
4741.0
8280.0
9200.0
5036.0
1800.0
5381.0
4648.0
5877.0
5978.0
6838.0
5457.0
2454.0
3130.0
807.0
2152.0
3986.0
3930.0
1494.0
# row = 18
1094.0
1454.0
3104.0
2724.0
2539.0
2125.0
2522.0
1458.0
1414.0
1574.0
368.0
1476.0
2793.0
3361.0
3495.0
3397.0
4042.0
1230.0
3367.0
2378.0
1485.0
3655.0
3082.0
2293.0
2232.0
911.0
3743.0
2675.0
3641.0
6932.0
4662.0
1575.0
4400.0
6501.0
3881.0
4377.0
6440.0
5171.0
5730.0
5874.0
3665.0
1734.0
111.0
1878.0
2111.0
2879.0
3637.0
1662.0
1316.0
1733.0
1836.0
1841.0
3501.0
1682.0
3470.0
2037.0
2284.0
2861.0
2634.0
1480.0
2039.0
5716.0
10883.0
6844.0
2359.0
1188.0
2769.0
3972.0
1883.0
2410.0
3046.0
2260.0
895.0
2831.0
4047.0
1794.0
2411.0
5721.0
7541.0
6146.0
4262.0
2147.0
3469.0
2831.0
2289.0
3001.0
2053.0
4612.0
5702.0
3836.0
2820.0
1949.0
429.0
4422.0
3081.0
689.0
1038.0
3237.0
2742.0
988.0
3676.0
3036.0
2972.0
3578.0
2991.0
2559.0
5185.0
7106.0
6815.0
3603.0
926.0
2726.0
5035.0
5024.0
4541.0
3901.0
2023.0
954.0
3665.0
6159.0
3265.0
1748.0
3221.0
4529.0
4826.0
5631.0
5548.0
2294.0
3295.0
5644.0
3059.0
2314.0
2017.0
1814.0
4075.0
6179.0
4630.0
3424.0
3571.0
2931.0
5436.0
4961.0
5870.0
7634.0
6394.0
1920.0
4634.0
4095.0
5510.0
6766.0
7619.0
13715.0
12011.0
5310.0
3366.0
4539.0
6707.0
7410.0
5807.0
3013.0
1742.0
4974.0
5197.0
3823.0
1697.0
1427.0
3709.0
8465.0
8026.0
5622.0
6515.0
5097.0
4003.0
3070.0
1041.0
1795.0
1129.0
2687.0
5051.0
3882.0
2281.0
5070.0
5183.0
3037.0
3137.0
4071.0
3391.0
2666.0
1057.0
3553.0
6487.0
8449.0
3579.0
5218.0
4864.0
3280.0
1391.0
1087.0
2976.0
3794.0
4136.0
3832.0
3069.0
2063.0
1755.0
5552.0
6235.0
3768.0
449.0
633.0
3039.0
3455.0
6149.0
6393.0
4030.0
2868.0
4296.0
7319.0
8216.0
3984.0
4207.0
4262.0
1986.0
2908.0
3077.0
4800.0
6455.0
5603.0
754.0
6114.0
8625.0
4709.0
1234.0
3974.0
8147.0
7262.0
2450.0
481.0
4378.0
3535.0
2526.0
3473.0
6009.0
5318.0
4498.0
5883.0
4394.0
4248.0
5264.0
1934.0
1457.0
2105.0
1663.0
2719.0
6733.0
6801.0
8526.0
10282.0
5668.0
3745.0
5069.0
2854.0
2002.0
1137.0
1795.0
2639.0
4837.0
1423.0
4010.0
3141.0
4272.0
4007.0
2744.0
2984.0
3077.0
1793.0
1930.0
7418.0
7296.0
3748.0
6078.0
3238.0
1777.0
2364.0
4936.0
4176.0
3842.0
5161.0
3198.0
765.0
4267.0
7502.0
1025.0
4713.0
3786.0
3643.0
1794.0
1486.0
1662.0
2392.0
4886.0
6871.0
6635.0
4459.0
2513.0
3083.0
3560.0
3752.0
3686.0
908.0
2908.0
2424.0
3047.0
5306.0
6873.0
5101.0
4817.0
5272.0
6888.0
7894.0
4305.0
2359.0
3831.0
4961.0
4974.0
1755.0
3638.0
4988.0
3977.0
5390.0
3141.0
5163.0
7107.0
5801.0
1347.0
1545.0
2701.0
1771.0
4319.0
4019.0
5556.0
6031.0
3511.0
3123.0
5274.0
7013.0
5362.0
3096.0
3118.0
4648.0
4714.0
2212.0
2483.0
6850.0
8881.0
7227.0
1625.0
5065.0
2706.0
1166.0
1587.0
2875.0
2692.0
2820.0
3457.0
2305.0
1552.0
3333.0
3719.0
2268.0
989.0
3231.0
4828.0
1103.0
964.0
4690.0
7512.0
4356.0
1355.0
503.0
2243.0
3604.0
3560.0
7015.0
4928.0
2672.0
1952.0
3422.0
7452.0
5948.0
4736.0
2512.0
3739.0
4854.0
6500.0
5367.0
2208.0
3778.0
5037.0
4123.0
4469.0
2628.0
2920.0
5122.0
3873.0
1815.0
1506.0
3093.0
5107.0
3259.0
1251.0
2883.0
1742.0
3318.0
1634.0
1620.0
5498.0
5191.0
2309.0
3105.0
3863.0
1909.0
2760.0
2117.0
702.0
373.0
986.0
3450.0
5687.0
6259.0
4540.0
1580.0
3760.0
8680.0
5871.0
7211.0
6888.0
3463.0
3786.0
3596.0
2124.0
152.0
1258.0
4623.0
5725.0
3575.0
3033.0
4527.0
5725.0
4664.0
4331.0
1316.0
699.0
3414.0
6569.0
9174.0
8942.0
7261.0
6928.0
4915.0
5963.0
7753.0
2325.0
1445.0
1425.0
4974.0
5909.0
6721.0
4848.0
1326.0
1923.0
2503.0
1401.0
2174.0
3791.0
4115.0
2542.0
1054.0
2499.0
2318.0
2771.0
2048.0
2805.0
4093.0
5072.0
5028.0
2832.0
4766.0
2094.0
2184.0
5038.0
7749.0
8147.0
6105.0
1026.0
3433.0
3767.0
2774.0
3627.0
2244.0
752.0
2392.0
2535.0
3751.0
3937.0
2418.0
6439.0
9222.0
6507.0
2318.0
1180.0
2256.0
2507.0
2387.0
3805.0
5602.0
7040.0
3484.0
4568.0
6000.0
6429.0
8734.0
3297.0
7229.0
7042.0
5713.0
6708.0
3118.0
3310.0
2154.0
1899.0
3421.0
4442.0
5988.0
5388.0
4507.0
4658.0
4757.0
4205.0
1473.0
3798.0
5782.0
5184.0
258.0
1815.0
5190.0
6136.0
3707.0
2526.0
2324.0
2453.0
1120.0
2298.0
512.0
3018.0
3398.0
4971.0
1968.0
1516.0
2933.0
6418.0
2890.0
2728.0
2037.0
3224.0
4197.0
4178.0
3650.0
2878.0
5248.0
5840.0
3226.0
2071.0
1518.0
3139.0
2714.0
1341.0
3020.0
2047.0
2290.0
2802.0
2805.0
3976.0
3984.0
3476.0
3526.0
4986.0
4259.0
1790.0
1460.0
3410.0
4526.0
2936.0
1517.0
7461.0
4830.0
4107.0
6380.0
2832.0
1150.0
4370.0
5445.0
5710.0
6285.0
5668.0
2433.0
3368.0
4646.0
6069.0
6822.0
5767.0
4498.0
1840.0
897.0
8076.0
13292.0
5562.0
3204.0
1728.0
6526.0
7354.0
6389.0
5073.0
5217.0
4862.0
7045.0
10285.0
8529.0
3302.0
1338.0
13210.0
18779.0
10739.0
5663.0
10544.0
9388.0
7950.0
15852.0
13867.0
6150.0
6016.0
4581.0
2843.0
5632.0
3034.0
3288.0
6382.0
3381.0
465.0
4190.0
6244.0
1737.0
707.0
3490.0
5957.0
4493.0
3164.0
3000.0
3710.0
4745.0
2930.0
681.0
2621.0
3526.0
3126.0
676.0
4748.0
6466.0
4219.0
2157.0
2739.0
3313.0
5159.0
4859.0
3527.0
4820.0
4594.0
1584.0
761.0
3642.0
3757.0
1906.0
3235.0
1769.0
4199.0
5348.0
5086.0
3148.0
1096.0
3619.0
4918.0
3296.0
3806.0
5932.0
2957.0
2466.0
2713.0
704.0
1229.0
4651.0
5433.0
5523.0
4019.0
2727.0
3308.0
5980.0
5993.0
2291.0
2509.0
3184.0
2509.0
4064.0
4928.0
3994.0
2758.0
4124.0
6073.0
1978.0
3382.0
3686.0
3018.0
3596.0
3808.0
3769.0
2748.0
2369.0
3453.0
4329.0
5560.0
6016.0
4481.0
3369.0
5833.0
4241.0
4343.0
4568.0
3726.0
3936.0
2339.0
2679.0
2869.0
736.0
3891.0
5180.0
3348.0
1703.0
1978.0
2217.0
3807.0
5405.0
5766.0
6827.0
9345.0
5358.0
3124.0
2594.0
1814.0
1658.0
1966.0
2195.0
2435.0
4879.0
4438.0
2914.0
4010.0
4461.0
2234.0
2529.0
5243.0
3792.0
1990.0
2480.0
1173.0
6259.0
7585.0
6602.0
3933.0
4502.0
3224.0
1041.0
1146.0
2080.0
5488.0
8206.0
7614.0
2752.0
2080.0
2428.0
2313.0
3429.0
5761.0
7023.0
4828.0
6185.0
4992.0
4823.0
5688.0
6483.0
9169.0
10164.0
7050.0
2202.0
3859.0
3999.0
1552.0
2951.0
2009.0
4428.0
6576.0
6359.0
7562.0
8947.0
5817.0
15281.0
37136.0
42876.0
56097.0
54522.0
34420.0
24343.0
10719.0
2860.0
6845.0
11116.0
10703.0
6914.0
1516.0
1535.0
4900.0
37811.0
53812.0
32086.0
32389.0
21612.0
7641.0
4202.0
12700.0
15300.0
7759.0
6809.0
8001.0
9960.0
6088.0
3750.0
13208.0
23147.0
18924.0
3463.0
2378.0
2714.0
847.0
674.0
1725.0
386.0
2674.0
11123.0
12856.0
5931.0
2180.0
3754.0
7184.0
7958.0
7044.0
3645.0
3810.0
6702.0
3892.0
1848.0
2448.0
3452.0
6079.0
4714.0
3743.0
6465.0
7576.0
2944.0
4779.0
6735.0
5565.0
4798.0
2904.0
4789.0
4207.0
2646.0
3471.0
2665.0
1471.0
1029.0
2778.0
2615.0
4452.0
5662.0
5250.0
4133.0
1707.0
3569.0
6481.0
3927.0
4528.0
131.0
2451.0
6020.0
10642.0
7066.0
5765.0
5119.0
2509.0
4053.0
4156.0
3450.0
4997.0
3646.0
2214.0
1562.0
1788.0
2116.0
1773.0
1760.0
2808.0
5612.0
4825.0
2498.0
4729.0
4100.0
3645.0
1860.0
1735.0
1580.0
3019.0
2374.0
3370.0
3616.0
1247.0
2961.0
4816.0
3766.0
1851.0
3377.0
8177.0
6626.0
1222.0
4513.0
3982.0
3443.0
1898.0
2471.0
3778.0
494.0
3518.0
5507.0
4438.0
3601.0
4409.0
2979.0
953.0
1934.0
3575.0
4314.0
7581.0
7594.0
6736.0
3626.0
2774.0
2263.0
7222.0
7017.0
3154.0
2197.0
2365.0
543.0
2342.0
2382.0
2552.0
3949.0
3580.0
2415.0
4600.0
7055.0
4771.0
982.0
3132.0
6005.0
5129.0
4007.0
4377.0
7182.0
6057.0
3658.0
5404.0
3777.0
4486.0
6586.0
5693.0
6447.0
7492.0
6859.0
4137.0
3210.0
717.0
3452.0
3438.0
4441.0
6948.0
7493.0
6676.0
3365.0
1495.0
5999.0
9287.0
3987.0
1445.0
3901.0
2872.0
5208.0
5353.0
7057.0
6706.0
3890.0
3229.0
1012.0
2696.0
4787.0
4547.0
2069.0
# row = 19
1956.0
1243.0
2272.0
2059.0
4011.0
2798.0
3483.0
3111.0
1950.0
3708.0
3170.0
2677.0
1532.0
378.0
4030.0
5553.0
6120.0
3764.0
747.0
667.0
1988.0
4787.0
4236.0
2864.0
2517.0
1839.0
1070.0
2321.0
2010.0
5593.0
3392.0
2245.0
3260.0
4490.0
3856.0
3228.0
5847.0
4783.0
3771.0
5190.0
4092.0
2694.0
1633.0
1411.0
1879.0
1660.0
3217.0
2239.0
2019.0
2179.0
2345.0
2666.0
3572.0
987.0
3325.0
1597.0
2462.0
4685.0
3914.0
3065.0
4725.0
6609.0
9664.0
5068.0
2511.0
1432.0
2149.0
3605.0
4247.0
4891.0
3947.0
4809.0
4669.0
2714.0
2940.0
2168.0
2386.0
4207.0
6269.0
6958.0
6942.0
4886.0
4437.0
4173.0
1439.0
2520.0
1769.0
3014.0
3415.0
2925.0
4326.0
4243.0
1391.0
1833.0
3051.0
4697.0
5338.0
6302.0
5208.0
1317.0
5449.0
2472.0
870.0
2882.0
4701.0
3866.0
6897.0
7096.0
6378.0
5567.0
3217.0
3206.0
4921.0
5583.0
4255.0
4324.0
4556.0
2463.0
4651.0
6828.0
3600.0
2464.0
4066.0
5617.0
5406.0
5347.0
4536.0
1638.0
6201.0
8000.0
2892.0
2224.0
3532.0
2545.0
1847.0
2780.0
2173.0
4129.0
4959.0
1863.0
4260.0
1835.0
3788.0
5802.0
4624.0
1056.0
4101.0
4011.0
4263.0
5237.0
7085.0
13452.0
14033.0
6407.0
2797.0
2653.0
4234.0
6017.0
5872.0
3795.0
971.0
4459.0
4370.0
2561.0
1342.0
897.0
3393.0
7138.0
6489.0
4061.0
8256.0
5756.0
4872.0
5499.0
2286.0
2632.0
2931.0
1210.0
3704.0
3411.0
2275.0
2750.0
4193.0
4773.0
5604.0
7512.0
6090.0
766.0
3936.0
6144.0
7180.0
7387.0
4669.0
5427.0
4277.0
2160.0
2358.0
3051.0
2915.0
1351.0
2828.0
2943.0
3639.0
3226.0
1025.0
5799.0
6356.0
4538.0
2986.0
1910.0
4124.0
3324.0
5690.0
7253.0
3386.0
1529.0
2953.0
5448.0
6346.0
2472.0
4017.0
4738.0
3333.0
2596.0
2300.0
3449.0
6900.0
6649.0
1664.0
4622.0
6696.0
4737.0
1931.0
4039.0
8301.0
7455.0
1422.0
2450.0
3994.0
1229.0
1786.0
4373.0
7982.0
6000.0
3496.0
6859.0
5950.0
4924.0
4454.0
1580.0
1516.0
2807.0
2451.0
3932.0
8523.0
8989.0
9213.0
10491.0
7113.0
3952.0
3691.0
1637.0
2184.0
1232.0
3557.0
3104.0
4661.0
2350.0
3873.0
2334.0
4911.0
5495.0
3461.0
1243.0
3542.0
3047.0
1416.0
5967.0
6960.0
3386.0
6426.0
3380.0
1897.0
4673.0
6371.0
5538.0
4327.0
5922.0
4293.0
2412.0
2441.0
5793.0
1691.0
2567.0
3262.0
3456.0
3588.0
3243.0
1328.0
2560.0
3000.0
3924.0
3766.0
3412.0
182.0
2941.0
4345.0
5145.0
3963.0
2067.0
4027.0
4248.0
2783.0
4361.0
5220.0
3174.0
3874.0
4815.0
5654.0
7054.0
5804.0
4045.0
2677.0
4737.0
4310.0
1726.0
3201.0
3531.0
1997.0
3572.0
2695.0
2753.0
5395.0
4878.0
1749.0
523.0
3930.0
3590.0
923.0
2186.0
2908.0
3120.0
1540.0
1874.0
1675.0
6265.0
4731.0
2138.0
3041.0
3405.0
3477.0
2760.0
2134.0
4182.0
8303.0
6751.0
825.0
4504.0
1415.0
1379.0
2624.0
4076.0
3838.0
4798.0
5758.0
3345.0
1215.0
1007.0
1372.0
546.0
2693.0
4966.0
5581.0
1014.0
1212.0
3582.0
6711.0
5118.0
1599.0
2555.0
4731.0
3540.0
1710.0
2781.0
3608.0
6303.0
5617.0
1962.0
4067.0
4853.0
5419.0
2456.0
2674.0
1441.0
2538.0
2813.0
861.0
2108.0
3555.0
2758.0
2903.0
1685.0
4384.0
7183.0
5038.0
2959.0
2240.0
4026.0
6155.0
2985.0
1068.0
5189.0
2123.0
3230.0
2665.0
2920.0
6119.0
6577.0
4210.0
4169.0
1929.0
1654.0
2570.0
742.0
3268.0
1978.0
2547.0
2951.0
4324.0
5313.0
3936.0
2532.0
1746.0
5281.0
4263.0
6506.0
6439.0
2839.0
3790.0
2834.0
1257.0
318.0
353.0
4626.0
6094.0
2811.0
2331.0
3581.0
5059.0
4815.0
4959.0
1125.0
3197.0
1698.0
5779.0
9749.0
8507.0
4457.0
4193.0
3213.0
4184.0
7716.0
3966.0
1779.0
1795.0
5090.0
6405.0
6671.0
5152.0
782.0
2276.0
3059.0
1203.0
2758.0
4622.0
4537.0
3742.0
1169.0
1842.0
2702.0
2615.0
3088.0
4286.0
4378.0
5751.0
6522.0
2799.0
4129.0
1859.0
3668.0
6102.0
5862.0
4789.0
3924.0
913.0
3709.0
3724.0
3076.0
4143.0
2850.0
2215.0
4292.0
4103.0
4131.0
3195.0
2357.0
7203.0
8986.0
5616.0
2140.0
2901.0
4109.0
3588.0
1748.0
1502.0
4914.0
9081.0
6294.0
4512.0
5870.0
6040.0
9393.0
3634.0
7428.0
7326.0
5960.0
6999.0
6303.0
5467.0
3295.0
2735.0
4203.0
6401.0
6793.0
4189.0
5082.0
5142.0
5441.0
4474.0
1607.0
5458.0
6169.0
5328.0
893.0
1124.0
4182.0
5329.0
3796.0
3419.0
3943.0
4975.0
2467.0
3301.0
3626.0
1895.0
3065.0
6691.0
5460.0
4123.0
5351.0
6005.0
610.0
5063.0
5244.0
5408.0
5703.0
4915.0
3238.0
1384.0
4103.0
5284.0
3637.0
2712.0
1757.0
1619.0
2312.0
1671.0
2310.0
4034.0
4191.0
2588.0
845.0
3663.0
4815.0
5719.0
6839.0
7432.0
6204.0
3689.0
2188.0
263.0
2344.0
1835.0
2452.0
6830.0
4752.0
2559.0
4337.0
3435.0
2168.0
3169.0
5774.0
5901.0
6528.0
5222.0
2854.0
3701.0
2582.0
4660.0
6321.0
5422.0
4958.0
3694.0
1329.0
10767.0
19391.0
12569.0
2247.0
3035.0
2110.0
6372.0
7224.0
5513.0
3711.0
4676.0
9743.0
10963.0
7483.0
7362.0
6306.0
8185.0
14464.0
9121.0
4991.0
7826.0
8064.0
8527.0
11123.0
9958.0
5817.0
4399.0
4883.0
6188.0
6251.0
2590.0
4637.0
7110.0
5054.0
2103.0
2199.0
4027.0
1008.0
2206.0
3902.0
8181.0
6794.0
3632.0
2222.0
2271.0
2572.0
1595.0
1572.0
2656.0
3558.0
868.0
2726.0
1816.0
5965.0
5344.0
2927.0
2374.0
3014.0
6207.0
7294.0
5633.0
4455.0
3588.0
1328.0
1245.0
4996.0
5562.0
3328.0
4081.0
194.0
3336.0
4454.0
4844.0
3026.0
1964.0
3407.0
2352.0
2228.0
2923.0
5347.0
3044.0
3515.0
4199.0
1840.0
2069.0
4285.0
3663.0
2051.0
1336.0
2359.0
3861.0
7406.0
6442.0
2255.0
4638.0
4177.0
3021.0
2573.0
3727.0
2249.0
2345.0
2209.0
4799.0
2175.0
3390.0
5495.0
4943.0
4563.0
2850.0
3052.0
3919.0
2931.0
2063.0
2090.0
6406.0
8261.0
5628.0
4339.0
6404.0
4060.0
2783.0
4295.0
1961.0
4144.0
2334.0
2327.0
4310.0
3562.0
4005.0
5036.0
3950.0
1698.0
618.0
2638.0
4659.0
5472.0
4728.0
6078.0
9836.0
6689.0
3449.0
1719.0
1132.0
1859.0
1972.0
2295.0
2065.0
2867.0
1653.0
1643.0
2534.0
3595.0
2611.0
2535.0
3391.0
2777.0
2208.0
2181.0
1745.0
5193.0
7055.0
7600.0
3665.0
2284.0
2044.0
1357.0
2179.0
2399.0
5538.0
6455.0
4819.0
2515.0
741.0
2797.0
2762.0
3530.0
6418.0
8044.0
5704.0
7068.0
5391.0
3345.0
3413.0
5906.0
8446.0
8602.0
4356.0
1057.0
4331.0
2310.0
2973.0
4488.0
3402.0
4291.0
7904.0
6781.0
5629.0
8980.0
13532.0
10498.0
14897.0
27149.0
45600.0
46889.0
32447.0
24792.0
11258.0
2559.0
6214.0
8788.0
9551.0
7331.0
1691.0
3065.0
4910.0
13979.0
35169.0
34558.0
28222.0
22922.0
9090.0
5651.0
9997.0
11610.0
9577.0
6896.0
6399.0
10147.0
8438.0
1752.0
12162.0
20019.0
16540.0
5770.0
4235.0
5584.0
4143.0
1570.0
420.0
1847.0
3355.0
6540.0
7641.0
3269.0
2589.0
5155.0
8159.0
10178.0
10674.0
8120.0
7106.0
8825.0
6133.0
355.0
2349.0
901.0
3789.0
4892.0
3952.0
5673.0
7386.0
3390.0
3120.0
5919.0
5220.0
3639.0
2235.0
8186.0
7581.0
4219.0
3273.0
3411.0
794.0
1727.0
2106.0
3055.0
3697.0
3464.0
3608.0
2582.0
967.0
3196.0
6730.0
3743.0
4592.0
1158.0
2292.0
15315.0
25366.0
13194.0
3592.0
3976.0
1417.0
3613.0
4900.0
4876.0
6983.0
4448.0
1945.0
3356.0
1371.0
1921.0
3028.0
3867.0
2795.0
4596.0
4639.0
2225.0
5652.0
3433.0
1895.0
3883.0
4535.0
2672.0
3215.0
3321.0
4554.0
6694.0
3275.0
2609.0
4960.0
4011.0
3419.0
5163.0
7867.0
5420.0
2535.0
5397.0
3891.0
2872.0
1502.0
3161.0
5967.0
3171.0
3798.0
4568.0
2024.0
1859.0
2812.0
2126.0
2299.0
2952.0
2463.0
3028.0
6262.0
3911.0
4440.0
3668.0
2307.0
2257.0
5106.0
5779.0
2760.0
1184.0
236.0
1453.0
3021.0
2505.0
2193.0
2535.0
709.0
2695.0
4576.0
4277.0
2135.0
389.0
2265.0
4563.0
4720.0
2858.0
3648.0
8394.0
9143.0
4064.0
5134.0
2791.0
4051.0
5901.0
4455.0
6573.0
7597.0
6216.0
4475.0
2095.0
1950.0
2931.0
4180.0
4256.0
5878.0
6569.0
6820.0
3514.0
847.0
3953.0
6799.0
2509.0
2904.0
2364.0
390.0
2756.0
2564.0
4333.0
5693.0
3664.0
2834.0
1222.0
2625.0
4871.0
4571.0
2600.0
# row = 20
1214.0
1306.0
2252.0
735.0
3607.0
2057.0
3292.0
3903.0
2704.0
3627.0
5071.0
3016.0
1182.0
3514.0
6869.0
7344.0
6909.0
5130.0
859.0
562.0
813.0
4925.0
5177.0
3554.0
4085.0
4084.0
2125.0
2176.0
937.0
4943.0
4590.0
3363.0
2251.0
413.0
2569.0
3547.0
5860.0
5669.0
2848.0
4450.0
3774.0
3991.0
2839.0
1603.0
2078.0
372.0
3305.0
3221.0
1880.0
715.0
3846.0
3858.0
2932.0
625.0
2160.0
987.0
2105.0
4814.0
3551.0
2773.0
4529.0
6576.0
6354.0
2014.0
2800.0
870.0
2169.0
2961.0
5061.0
6522.0
4859.0
7133.0
7192.0
2673.0
3009.0
2925.0
2351.0
3934.0
6583.0
8032.0
7157.0
4975.0
4875.0
5277.0
3482.0
2703.0
1322.0
1651.0
1473.0
1623.0
4491.0
4459.0
2600.0
2462.0
5108.0
7911.0
9087.0
9092.0
6819.0
2217.0
6431.0
3725.0
667.0
2613.0
4867.0
5105.0
7000.0
5476.0
4899.0
6008.0
5268.0
4009.0
5138.0
7217.0
5191.0
4505.0
6397.0
5132.0
4033.0
4906.0
3358.0
2080.0
3631.0
7192.0
6221.0
3812.0
3578.0
3635.0
8177.0
9628.0
3720.0
1684.0
3257.0
2509.0
1826.0
489.0
1790.0
4372.0
5990.0
2423.0
2453.0
828.0
2100.0
2264.0
1793.0
2542.0
4197.0
4190.0
5538.0
4255.0
4058.0
9246.0
12188.0
7565.0
4187.0
2211.0
2034.0
3073.0
3251.0
3661.0
2085.0
2356.0
3183.0
2242.0
1137.0
2179.0
2922.0
4508.0
4652.0
3449.0
9010.0
4952.0
4076.0
6124.0
3819.0
2375.0
3565.0
1665.0
1410.0
2722.0
2657.0
3201.0
6414.0
6528.0
7369.0
9289.0
6717.0
1303.0
6743.0
6508.0
6049.0
4755.0
4185.0
5008.0
3672.0
1784.0
2491.0
4107.0
3299.0
579.0
2887.0
3595.0
4181.0
2202.0
1775.0
5113.0
4829.0
4126.0
4861.0
3038.0
2627.0
2397.0
4137.0
6619.0
3379.0
1243.0
2338.0
5067.0
5954.0
574.0
6029.0
6171.0
3372.0
1163.0
2059.0
2843.0
6204.0
5706.0
1744.0
2400.0
5215.0
4488.0
1696.0
2497.0
5527.0
4903.0
1296.0
3869.0
5332.0
3353.0
2643.0
4914.0
8870.0
7575.0
1998.0
7436.0
7281.0
4680.0
1539.0
3042.0
2366.0
3030.0
3690.0
3930.0
7932.0
9462.0
7890.0
7440.0
6654.0
5317.0
3559.0
1020.0
3307.0
1041.0
3706.0
2812.0
4132.0
2014.0
2901.0
2091.0
5078.0
6389.0
2714.0
2039.0
3257.0
2968.0
1548.0
3387.0
2803.0
2166.0
6314.0
4775.0
3981.0
5629.0
5898.0
4452.0
2530.0
5069.0
4416.0
2392.0
4198.0
5737.0
1586.0
3608.0
4107.0
3749.0
6025.0
6490.0
1074.0
2902.0
577.0
675.0
2384.0
2782.0
2288.0
2531.0
4514.0
5385.0
4483.0
4808.0
5295.0
4387.0
2891.0
4124.0
4137.0
1135.0
3003.0
3997.0
4325.0
6302.0
7008.0
4995.0
3307.0
6279.0
3646.0
1567.0
2121.0
2133.0
2797.0
4200.0
1487.0
2326.0
2736.0
3518.0
1217.0
1201.0
5627.0
6467.0
2322.0
525.0
1215.0
2979.0
3910.0
5350.0
2924.0
3999.0
3654.0
2003.0
2359.0
2851.0
2655.0
3294.0
3602.0
1282.0
6867.0
5223.0
1814.0
3069.0
725.0
193.0
843.0
2530.0
4193.0
5567.0
5767.0
3917.0
1492.0
1453.0
2565.0
1711.0
3081.0
4538.0
4569.0
962.0
1810.0
2225.0
3646.0
3489.0
2049.0
3648.0
5990.0
4582.0
1988.0
3171.0
4802.0
7081.0
7381.0
5598.0
2687.0
3494.0
6260.0
3343.0
2275.0
2047.0
1854.0
2123.0
1916.0
3971.0
4710.0
2306.0
2464.0
1351.0
3198.0
6270.0
5170.0
4020.0
2427.0
3481.0
6070.0
3149.0
2218.0
7215.0
5188.0
5457.0
4817.0
3278.0
5242.0
6442.0
5238.0
4951.0
1285.0
3550.0
4085.0
2393.0
5738.0
4427.0
3752.0
1803.0
3176.0
5625.0
5785.0
5172.0
2700.0
2577.0
1054.0
5405.0
5506.0
2357.0
1708.0
3983.0
3041.0
578.0
703.0
5307.0
6029.0
2662.0
871.0
1438.0
3661.0
4136.0
4698.0
2624.0
4695.0
465.0
6262.0
8746.0
5502.0
1430.0
2036.0
1489.0
3532.0
6684.0
5754.0
3395.0
2185.0
4068.0
5084.0
5022.0
5252.0
2362.0
2424.0
4355.0
2301.0
3202.0
5828.0
5792.0
5282.0
1912.0
1011.0
2979.0
3810.0
3821.0
3655.0
2894.0
3575.0
5291.0
2596.0
1682.0
858.0
3460.0
4498.0
1829.0
607.0
914.0
3038.0
5458.0
4524.0
2685.0
2949.0
2019.0
2597.0
4013.0
4662.0
3043.0
1594.0
1018.0
5577.0
6046.0
3743.0
2675.0
4900.0
5213.0
3148.0
911.0
1388.0
4356.0
7590.0
6106.0
3446.0
3878.0
4502.0
7204.0
3115.0
6688.0
6126.0
4730.0
5822.0
7201.0
4774.0
3270.0
2872.0
3603.0
5365.0
5010.0
2575.0
4895.0
4998.0
4929.0
3531.0
1965.0
5392.0
4565.0
3697.0
789.0
2456.0
2978.0
4071.0
4360.0
4913.0
5033.0
6327.0
3727.0
3084.0
5092.0
3285.0
2482.0
6617.0
6131.0
4779.0
6116.0
5027.0
1088.0
5161.0
6249.0
5876.0
5609.0
3989.0
639.0
853.0
3337.0
3882.0
2270.0
3326.0
3190.0
1878.0
835.0
1994.0
2465.0
4319.0
5729.0
3793.0
856.0
2021.0
3446.0
5916.0
9515.0
9395.0
5362.0
2242.0
3596.0
3701.0
3457.0
1664.0
3394.0
4419.0
2906.0
2753.0
3046.0
2919.0
3990.0
3213.0
3487.0
2979.0
4854.0
3133.0
1923.0
3366.0
950.0
7231.0
9646.0
6839.0
5770.0
5704.0
2410.0
8736.0
20024.0
16868.0
5659.0
3457.0
4222.0
4344.0
6742.0
5618.0
3384.0
2965.0
10082.0
10228.0
7571.0
9401.0
8650.0
3489.0
9132.0
3660.0
3619.0
5532.0
7973.0
7710.0
6118.0
6547.0
4703.0
2867.0
5714.0
8340.0
6342.0
3104.0
7167.0
9070.0
6240.0
2562.0
457.0
1362.0
1500.0
3552.0
3450.0
7463.0
6777.0
3288.0
2756.0
2811.0
2659.0
1422.0
3261.0
2144.0
5073.0
3415.0
4478.0
2496.0
3694.0
4511.0
3311.0
1234.0
2350.0
6377.0
7682.0
5670.0
1893.0
1195.0
2334.0
3583.0
5535.0
5290.0
3049.0
3403.0
1716.0
2552.0
3326.0
4102.0
4062.0
5047.0
5312.0
3474.0
1282.0
2221.0
4841.0
3569.0
2666.0
3398.0
2403.0
3619.0
4078.0
2730.0
2333.0
1797.0
770.0
3756.0
7478.0
6215.0
3391.0
5386.0
3388.0
3278.0
2246.0
1787.0
1320.0
2887.0
1805.0
2859.0
546.0
2013.0
5846.0
5909.0
3828.0
1258.0
1367.0
3093.0
2634.0
2175.0
439.0
5593.0
7782.0
5075.0
3999.0
5423.0
3377.0
2239.0
2724.0
580.0
3101.0
2198.0
767.0
3508.0
5165.0
6245.0
4689.0
4069.0
3131.0
559.0
4244.0
7590.0
5769.0
2220.0
4484.0
8841.0
5889.0
1240.0
1482.0
2472.0
2738.0
3825.0
2966.0
1313.0
1875.0
2403.0
1621.0
1354.0
2070.0
2636.0
1317.0
1552.0
2427.0
1915.0
1925.0
1076.0
2588.0
3657.0
5879.0
4203.0
1802.0
2382.0
2299.0
2501.0
2196.0
4571.0
2502.0
2209.0
1818.0
2207.0
3076.0
2810.0
2439.0
6292.0
8118.0
5794.0
7486.0
4711.0
2161.0
2077.0
5301.0
6743.0
5789.0
1378.0
2472.0
2938.0
1311.0
5477.0
6994.0
8114.0
4905.0
7847.0
6232.0
3446.0
12693.0
20271.0
18655.0
12670.0
11729.0
25235.0
32644.0
28394.0
25206.0
12468.0
3139.0
4531.0
6644.0
8794.0
7625.0
2566.0
4382.0
8770.0
29085.0
36595.0
32201.0
20133.0
19465.0
10036.0
8181.0
9824.0
10142.0
9877.0
7020.0
4799.0
6215.0
7520.0
2604.0
4880.0
7641.0
8233.0
6867.0
5782.0
7021.0
7330.0
3952.0
1028.0
2462.0
5843.0
4231.0
3726.0
3784.0
6128.0
5255.0
6035.0
8663.0
11615.0
11156.0
9844.0
8557.0
5982.0
4244.0
3946.0
3313.0
779.0
3361.0
3021.0
4501.0
6823.0
4289.0
1731.0
4105.0
3848.0
2956.0
3305.0
9024.0
8915.0
4757.0
2339.0
3925.0
2049.0
1415.0
1248.0
3557.0
1880.0
519.0
2008.0
1988.0
1200.0
2624.0
6093.0
4751.0
3512.0
2869.0
1620.0
28551.0
43841.0
20268.0
2340.0
4098.0
5012.0
4278.0
5641.0
6965.0
8578.0
5885.0
1928.0
2529.0
1777.0
3448.0
5033.0
5165.0
2123.0
1468.0
1772.0
2497.0
5475.0
4297.0
4552.0
5873.0
5732.0
4121.0
4457.0
2847.0
3952.0
7383.0
4589.0
3864.0
6107.0
4408.0
4398.0
5286.0
4869.0
2953.0
4197.0
4856.0
3149.0
1246.0
2303.0
2566.0
6864.0
6207.0
4854.0
5426.0
3310.0
5579.0
7280.0
5110.0
2695.0
3063.0
2661.0
1674.0
5776.0
2757.0
4386.0
5271.0
989.0
4351.0
6857.0
7350.0
3492.0
1488.0
1548.0
3302.0
4201.0
2236.0
1988.0
819.0
2774.0
6173.0
6126.0
3832.0
3194.0
731.0
3304.0
6044.0
4413.0
2531.0
4323.0
8256.0
9440.0
5502.0
4389.0
1967.0
2382.0
3716.0
2308.0
4832.0
5312.0
4309.0
4158.0
550.0
3066.0
1546.0
5422.0
5644.0
5169.0
5431.0
5436.0
3130.0
493.0
1936.0
5049.0
4529.0
2866.0
1179.0
3136.0
2308.0
1502.0
464.0
3557.0
3208.0
2375.0
2893.0
3394.0
3927.0
3738.0
2321.0
# row = 21
1292.0
1407.0
2572.0
729.0
2735.0
1324.0
2572.0
3161.0
2602.0
1341.0
4513.0
3049.0
1838.0
5024.0
8176.0
7533.0
5947.0
4720.0
1236.0
888.0
1374.0
4814.0
6042.0
3565.0
4709.0
4699.0
2725.0
2804.0
1976.0
5463.0
6629.0
3924.0
4965.0
5188.0
1933.0
4825.0
6271.0
6370.0
3024.0
2544.0
2160.0
4540.0
3905.0
2539.0
2156.0
1257.0
1983.0
1788.0
2118.0
1360.0
4970.0
3359.0
1825.0
2615.0
2857.0
1970.0
1447.0
4586.0
3411.0
3547.0
3789.0
5452.0
2602.0
906.0
2641.0
923.0
2759.0
2322.0
3957.0
5903.0
5035.0
5914.0
5891.0
2058.0
1782.0
3167.0
2107.0
3537.0
6823.0
8729.0
5815.0
3222.0
4989.0
6254.0
5078.0
3599.0
3915.0
3599.0
2732.0
853.0
4161.0
3491.0
2170.0
3813.0
6337.0
8401.0
9564.0
8744.0
6662.0
3864.0
5841.0
4674.0
2131.0
4076.0
5350.0
5866.0
6100.0
4306.0
3701.0
4862.0
5125.0
3258.0
5742.0
8620.0
6493.0
5410.0
6329.0
5661.0
2461.0
2054.0
2359.0
1159.0
3772.0
8666.0
7307.0
4067.0
4803.0
5335.0
6746.0
6467.0
2473.0
487.0
1580.0
1989.0
866.0
3078.0
3916.0
4514.0
6133.0
3822.0
1249.0
2279.0
3067.0
2100.0
3454.0
5149.0
3372.0
2436.0
4907.0
2089.0
151.0
7486.0
8736.0
5834.0
5940.0
538.0
777.0
2013.0
680.0
4335.0
4982.0
2008.0
3034.0
3462.0
1994.0
2739.0
2767.0
4349.0
3877.0
3902.0
8318.0
4029.0
2619.0
5171.0
3860.0
1712.0
2271.0
2414.0
833.0
2000.0
2623.0
2808.0
7308.0
7195.0
7494.0
8970.0
6199.0
1022.0
5609.0
3659.0
4924.0
4624.0
4586.0
6003.0
4234.0
1928.0
1482.0
3622.0
3697.0
1409.0
1726.0
3230.0
4625.0
3561.0
3331.0
3483.0
2897.0
5409.0
7513.0
5541.0
1989.0
2821.0
2247.0
3893.0
2887.0
2581.0
3465.0
6119.0
6369.0
883.0
8395.0
7271.0
3046.0
1595.0
1365.0
2871.0
4743.0
2947.0
2004.0
1063.0
5561.0
5589.0
2825.0
1770.0
2220.0
3065.0
2233.0
3219.0
6089.0
5249.0
3836.0
4866.0
7717.0
7848.0
321.0
6889.0
7267.0
3828.0
4921.0
6696.0
3094.0
2032.0
3616.0
2895.0
5700.0
8217.0
5887.0
4547.0
6587.0
6600.0
3296.0
1921.0
4762.0
2093.0
2559.0
1945.0
3047.0
1179.0
3207.0
2672.0
4556.0
6226.0
1625.0
3610.0
2389.0
2899.0
2393.0
3598.0
3831.0
2614.0
5970.0
5856.0
3388.0
4413.0
4110.0
1885.0
2983.0
4748.0
2763.0
3071.0
5436.0
5360.0
1087.0
4178.0
3804.0
4724.0
8143.0
10014.0
4337.0
2950.0
3378.0
4844.0
4612.0
3037.0
4716.0
2625.0
3963.0
4669.0
6098.0
6329.0
5450.0
3347.0
3862.0
5329.0
4790.0
1667.0
2083.0
3397.0
3668.0
4759.0
6147.0
5150.0
4008.0
6812.0
3818.0
1016.0
1298.0
1653.0
2754.0
4803.0
1648.0
3343.0
2561.0
2444.0
1806.0
3133.0
6363.0
7536.0
4988.0
2717.0
2974.0
3752.0
4133.0
6241.0
4839.0
1903.0
3235.0
344.0
1449.0
1503.0
2198.0
3590.0
3962.0
2245.0
6930.0
5701.0
4802.0
2911.0
1617.0
1799.0
2232.0
742.0
3332.0
4843.0
3713.0
3853.0
2085.0
1415.0
3143.0
2469.0
1816.0
1709.0
1952.0
1336.0
2078.0
1235.0
600.0
3087.0
3146.0
4178.0
7534.0
6350.0
2431.0
2632.0
3059.0
4232.0
5771.0
5510.0
1987.0
4048.0
6844.0
4849.0
2905.0
2761.0
3619.0
3259.0
2896.0
6148.0
5916.0
2083.0
1927.0
113.0
1476.0
2891.0
3964.0
3848.0
1537.0
3787.0
6686.0
3780.0
2521.0
7848.0
7985.0
6747.0
5156.0
2126.0
3014.0
4905.0
4992.0
4051.0
3230.0
5696.0
5162.0
3574.0
6122.0
5425.0
4518.0
2556.0
2350.0
5709.0
7200.0
6773.0
5542.0
6897.0
3615.0
4507.0
4455.0
2591.0
1395.0
4291.0
2990.0
1963.0
2124.0
4630.0
4793.0
2513.0
729.0
2899.0
4069.0
4092.0
4173.0
2943.0
4785.0
697.0
6984.0
6062.0
1411.0
2758.0
2775.0
722.0
4148.0
4930.0
5515.0
5004.0
1847.0
2063.0
3736.0
4808.0
6483.0
5070.0
1976.0
4290.0
3490.0
2372.0
5267.0
6191.0
6356.0
3492.0
1607.0
2494.0
4816.0
3389.0
1983.0
2784.0
650.0
2848.0
2369.0
2756.0
1732.0
2015.0
3002.0
3198.0
4577.0
1948.0
5943.0
7964.0
4692.0
1307.0
1064.0
823.0
2882.0
2255.0
4633.0
4270.0
4412.0
1564.0
2878.0
2359.0
2878.0
3341.0
7023.0
5958.0
3187.0
2502.0
2656.0
2717.0
3403.0
3126.0
2764.0
3168.0
5125.0
6025.0
2784.0
5696.0
4962.0
2787.0
3434.0
5528.0
2510.0
3303.0
3408.0
3363.0
4031.0
4187.0
3085.0
5619.0
4340.0
3658.0
2682.0
977.0
3774.0
1956.0
2538.0
1833.0
2279.0
2555.0
3795.0
5978.0
7299.0
6562.0
6624.0
4624.0
2561.0
4122.0
2822.0
1692.0
5262.0
5558.0
3664.0
4213.0
2845.0
1573.0
4134.0
5560.0
5167.0
4444.0
3189.0
1604.0
2412.0
3323.0
4056.0
511.0
3308.0
4842.0
4055.0
2607.0
3320.0
3022.0
3189.0
4878.0
3692.0
1455.0
194.0
2249.0
5475.0
10210.0
9584.0
2007.0
1614.0
3794.0
5228.0
5030.0
2334.0
2350.0
1444.0
1169.0
1958.0
2619.0
2639.0
3509.0
3873.0
2619.0
1010.0
2660.0
1797.0
2139.0
2542.0
1024.0
6196.0
9249.0
7480.0
5497.0
5711.0
1751.0
8394.0
14022.0
12975.0
6028.0
1679.0
5836.0
4106.0
4566.0
5583.0
4950.0
2781.0
7743.0
9400.0
9187.0
9642.0
8231.0
1208.0
6795.0
4631.0
2803.0
2867.0
6962.0
6816.0
4728.0
5650.0
3877.0
3944.0
7796.0
8948.0
5423.0
2842.0
7080.0
9207.0
5854.0
1633.0
1708.0
1438.0
1701.0
4026.0
3507.0
5819.0
5794.0
2357.0
2860.0
3184.0
4189.0
2191.0
4025.0
1782.0
6154.0
4319.0
5091.0
5214.0
1329.0
1954.0
2619.0
560.0
1522.0
4719.0
5247.0
4480.0
2164.0
3470.0
4195.0
5412.0
4596.0
2887.0
1196.0
2117.0
1472.0
1494.0
1902.0
1786.0
4342.0
7432.0
7706.0
6179.0
2337.0
1346.0
3826.0
4162.0
1832.0
1613.0
2910.0
5005.0
3838.0
2606.0
2887.0
2158.0
1382.0
4167.0
6291.0
5046.0
4183.0
4366.0
1317.0
4129.0
3894.0
1242.0
690.0
1549.0
2741.0
2061.0
3300.0
3259.0
5508.0
5590.0
2210.0
1867.0
2832.0
3620.0
1684.0
1737.0
2101.0
4101.0
5487.0
3154.0
2240.0
6097.0
5957.0
2397.0
1085.0
2524.0
4554.0
3828.0
1833.0
2011.0
2997.0
6302.0
4659.0
3097.0
3665.0
575.0
5830.0
10010.0
6390.0
2616.0
2079.0
6696.0
5550.0
3361.0
5133.0
4464.0
3318.0
5054.0
3153.0
387.0
3125.0
5142.0
4690.0
3624.0
1801.0
2206.0
3017.0
4703.0
3669.0
1084.0
2169.0
2454.0
3065.0
1064.0
3488.0
6032.0
4937.0
2966.0
3156.0
3085.0
1389.0
3458.0
2077.0
4447.0
1227.0
4658.0
2823.0
1702.0
1561.0
5088.0
6358.0
4596.0
5812.0
2356.0
3647.0
1246.0
2858.0
4572.0
3260.0
703.0
412.0
2121.0
3804.0
6724.0
8380.0
11965.0
7551.0
6118.0
5411.0
3434.0
16674.0
21706.0
18278.0
19269.0
17139.0
8708.0
16166.0
20512.0
23710.0
15302.0
4652.0
3025.0
4432.0
7144.0
7206.0
3324.0
4149.0
7401.0
42024.0
51644.0
26522.0
9301.0
12384.0
10942.0
10671.0
12918.0
14016.0
10106.0
5890.0
5151.0
1378.0
3058.0
3026.0
5552.0
8658.0
4014.0
6145.0
6643.0
7549.0
9459.0
6546.0
2798.0
2771.0
8317.0
5249.0
6357.0
1182.0
9075.0
5770.0
2258.0
3537.0
7687.0
10126.0
8789.0
4794.0
5122.0
8025.0
5516.0
4080.0
1682.0
3098.0
5092.0
6736.0
5303.0
3829.0
3062.0
4120.0
3745.0
3304.0
3940.0
7656.0
7138.0
3493.0
1025.0
2501.0
1894.0
493.0
2180.0
3520.0
819.0
1348.0
2094.0
1842.0
1544.0
3592.0
5598.0
5965.0
2362.0
3433.0
3110.0
36785.0
54661.0
24264.0
4051.0
4612.0
6458.0
5098.0
6475.0
8737.0
8643.0
6321.0
5101.0
1681.0
2019.0
4995.0
6010.0
4648.0
1419.0
2694.0
2253.0
2734.0
3116.0
3282.0
6231.0
6275.0
5362.0
5809.0
6422.0
3177.0
3771.0
6669.0
4194.0
4958.0
7124.0
4806.0
4234.0
3981.0
2306.0
3777.0
4873.0
3191.0
2271.0
1321.0
2491.0
856.0
5961.0
7329.0
5307.0
3789.0
4101.0
8241.0
10490.0
7649.0
2875.0
2517.0
3162.0
1183.0
5731.0
4094.0
5321.0
6869.0
1341.0
6363.0
9281.0
8796.0
3604.0
1500.0
1333.0
3767.0
3762.0
1511.0
849.0
632.0
4695.0
7102.0
6114.0
5496.0
4652.0
1876.0
4480.0
6968.0
3208.0
3855.0
5412.0
8288.0
7709.0
5280.0
4231.0
2038.0
911.0
2196.0
1782.0
2154.0
2171.0
1768.0
3573.0
348.0
4239.0
1064.0
6243.0
7513.0
4410.0
3969.0
3312.0
2152.0
2529.0
1603.0
3061.0
4347.0
2421.0
1840.0
5486.0
4737.0
2803.0
2300.0
1495.0
2582.0
2022.0
4522.0
4043.0
2455.0
3170.0
3073.0
# row = 22
2686.0
1932.0
2483.0
1187.0
2456.0
1315.0
2282.0
2633.0
2720.0
1604.0
2788.0
3055.0
1795.0
3996.0
6834.0
5851.0
3516.0
3142.0
1233.0
1373.0
3394.0
5425.0
6292.0
3523.0
5855.0
4659.0
1351.0
2758.0
4109.0
6464.0
7006.0
3879.0
6266.0
7144.0
4814.0
6663.0
7339.0
7701.0
4426.0
1496.0
3713.0
5352.0
4652.0
3559.0
2003.0
1196.0
1798.0
3164.0
3350.0
2086.0
4000.0
900.0
693.0
4746.0
5388.0
3179.0
1286.0
4991.0
4115.0
5579.0
5291.0
4057.0
554.0
1769.0
1098.0
1640.0
3194.0
2614.0
2815.0
4767.0
3292.0
1393.0
1418.0
1038.0
1270.0
2526.0
2302.0
3185.0
7136.0
9113.0
4975.0
2485.0
4931.0
6576.0
5031.0
3185.0
5752.0
3391.0
2606.0
815.0
3612.0
2062.0
499.0
2531.0
5531.0
7157.0
7164.0
6407.0
6137.0
5083.0
5174.0
5556.0
3469.0
5457.0
6737.0
6673.0
5203.0
4774.0
3642.0
3293.0
3649.0
1951.0
5880.0
8059.0
6651.0
6217.0
6358.0
5303.0
1656.0
535.0
777.0
1371.0
4193.0
8197.0
6737.0
4658.0
5699.0
5747.0
2683.0
1898.0
1475.0
513.0
836.0
1578.0
856.0
5843.0
5977.0
4381.0
5204.0
3800.0
992.0
3120.0
4230.0
3871.0
4606.0
6090.0
2330.0
5097.0
6166.0
1929.0
3019.0
11367.0
12441.0
1346.0
6059.0
3142.0
3873.0
1681.0
3348.0
5636.0
6131.0
1786.0
4014.0
5054.0
3458.0
3126.0
4923.0
6994.0
5113.0
4132.0
6508.0
3416.0
970.0
3140.0
2214.0
470.0
201.0
1953.0
2253.0
1976.0
2337.0
2198.0
7100.0
6940.0
6674.0
7829.0
5835.0
1118.0
1862.0
922.0
4123.0
4313.0
6079.0
6938.0
5724.0
2480.0
1196.0
3820.0
4631.0
3829.0
5338.0
6004.0
6606.0
6672.0
4380.0
1834.0
2862.0
7585.0
9307.0
7144.0
5491.0
5159.0
1562.0
810.0
1544.0
3860.0
3520.0
5479.0
5625.0
832.0
7901.0
6789.0
4233.0
3752.0
338.0
2326.0
2751.0
1664.0
3487.0
1625.0
6185.0
7018.0
6160.0
6296.0
7473.0
7405.0
3150.0
1296.0
4989.0
5048.0
3507.0
3624.0
5006.0
6273.0
1829.0
5844.0
5902.0
2923.0
7622.0
8214.0
3183.0
1216.0
2736.0
1375.0
3753.0
6382.0
4584.0
2119.0
5471.0
6412.0
1214.0
3524.0
5636.0
4838.0
2742.0
1031.0
2197.0
353.0
4635.0
3725.0
3407.0
4614.0
3158.0
3669.0
2180.0
3272.0
3259.0
4939.0
6927.0
3994.0
5121.0
5765.0
1862.0
2362.0
2134.0
919.0
5629.0
6296.0
885.0
4311.0
5052.0
3599.0
814.0
2974.0
1680.0
4604.0
8141.0
10932.0
6060.0
3089.0
5997.0
6845.0
4653.0
3779.0
6323.0
3598.0
3226.0
4995.0
7614.0
6153.0
4303.0
2144.0
3741.0
4826.0
4360.0
2067.0
1342.0
2665.0
2523.0
2689.0
4850.0
5446.0
4126.0
6192.0
4707.0
665.0
1431.0
2243.0
1234.0
3005.0
1978.0
3219.0
3365.0
1471.0
2712.0
4399.0
5650.0
7434.0
6292.0
3342.0
3495.0
2972.0
2716.0
6770.0
5896.0
1144.0
3135.0
1481.0
4884.0
3909.0
1316.0
3454.0
3481.0
1539.0
5189.0
5469.0
6285.0
5640.0
4034.0
3604.0
4479.0
2311.0
2154.0
5390.0
3187.0
3892.0
2990.0
736.0
2729.0
2239.0
603.0
1129.0
605.0
1803.0
2893.0
517.0
1632.0
5313.0
5089.0
4716.0
6946.0
4835.0
2470.0
2060.0
2892.0
2086.0
2967.0
4601.0
3894.0
5316.0
6658.0
6038.0
3063.0
1576.0
3194.0
4558.0
4683.0
7619.0
6049.0
1832.0
2478.0
2625.0
1028.0
1811.0
2898.0
3171.0
1255.0
4300.0
5854.0
3149.0
2459.0
7303.0
9411.0
6614.0
3984.0
776.0
1077.0
3433.0
3950.0
3053.0
5776.0
7276.0
5711.0
4089.0
4669.0
4791.0
5278.0
5309.0
1617.0
4054.0
6823.0
6975.0
6297.0
7565.0
5162.0
3880.0
3760.0
3340.0
3185.0
2733.0
1112.0
3468.0
4225.0
2982.0
1960.0
1526.0
1304.0
4207.0
5074.0
3145.0
1842.0
2197.0
3782.0
1662.0
6486.0
3157.0
2924.0
3668.0
2589.0
576.0
4072.0
4526.0
3057.0
4470.0
1123.0
2680.0
4926.0
6025.0
7295.0
7031.0
3840.0
3325.0
3866.0
1250.0
2706.0
4725.0
5908.0
4983.0
4756.0
4039.0
4254.0
1839.0
2142.0
3346.0
1176.0
3534.0
620.0
3952.0
1829.0
2984.0
4477.0
4827.0
5524.0
3305.0
7977.0
8767.0
3671.0
448.0
220.0
249.0
3951.0
2980.0
4122.0
7649.0
8781.0
3892.0
1068.0
3230.0
3941.0
3566.0
7521.0
6426.0
5147.0
4543.0
3809.0
647.0
4196.0
2370.0
4440.0
5546.0
7311.0
7506.0
3090.0
5372.0
4308.0
1329.0
1195.0
2981.0
2283.0
3458.0
3989.0
3758.0
2520.0
3108.0
3927.0
6268.0
3650.0
2299.0
2250.0
2249.0
2166.0
1639.0
3045.0
2522.0
2896.0
3405.0
4643.0
6909.0
8543.0
7666.0
6173.0
4593.0
3905.0
3883.0
2640.0
990.0
3975.0
4739.0
2247.0
922.0
1123.0
2021.0
2873.0
4628.0
4805.0
3641.0
2097.0
1515.0
2038.0
3385.0
4475.0
2246.0
2190.0
5475.0
4711.0
4445.0
4643.0
4281.0
1997.0
2487.0
1712.0
867.0
1644.0
1587.0
5122.0
8448.0
7133.0
2286.0
6281.0
3151.0
4507.0
5197.0
3629.0
1339.0
3918.0
3213.0
423.0
1049.0
2740.0
1685.0
2972.0
3549.0
3166.0
2220.0
3039.0
2485.0
1614.0
1160.0
3987.0
5848.0
7744.0
5668.0
4726.0
1490.0
15906.0
20154.0
8828.0
3419.0
4201.0
4773.0
4526.0
2448.0
5471.0
6150.0
5140.0
3842.0
7743.0
9007.0
11526.0
12030.0
4990.0
6800.0
8333.0
2531.0
1687.0
3015.0
5823.0
6551.0
6400.0
4246.0
3693.0
8738.0
8842.0
4690.0
2715.0
4997.0
6499.0
4223.0
3200.0
3626.0
2795.0
1358.0
3251.0
3787.0
5868.0
5341.0
979.0
1033.0
3030.0
4670.0
2624.0
3195.0
2228.0
6706.0
4393.0
4864.0
6690.0
3601.0
2100.0
3414.0
1434.0
822.0
1830.0
2751.0
3523.0
2559.0
4794.0
4885.0
4881.0
2709.0
1265.0
1672.0
1936.0
1754.0
1193.0
1256.0
842.0
4848.0
8021.0
7931.0
6213.0
2803.0
1166.0
1758.0
4875.0
3984.0
1210.0
4013.0
6618.0
4107.0
2392.0
1397.0
1500.0
2756.0
4627.0
4630.0
3470.0
4012.0
2602.0
1989.0
5044.0
4907.0
2866.0
2065.0
1877.0
2159.0
3223.0
6659.0
3749.0
4312.0
4688.0
1460.0
2715.0
2878.0
4028.0
1278.0
3455.0
3766.0
3991.0
4655.0
2836.0
3159.0
8371.0
8349.0
2708.0
2516.0
2806.0
7746.0
6146.0
3491.0
3670.0
852.0
6733.0
6303.0
1354.0
2328.0
1696.0
5629.0
8837.0
5874.0
5402.0
2207.0
5247.0
6919.0
5993.0
7019.0
5652.0
4180.0
5654.0
2938.0
1501.0
3536.0
5844.0
6529.0
5806.0
2783.0
2477.0
5305.0
5379.0
4146.0
1815.0
2688.0
4461.0
4379.0
2612.0
2913.0
7441.0
7290.0
4688.0
4781.0
4179.0
2313.0
5637.0
5174.0
6218.0
1795.0
6596.0
3141.0
418.0
1991.0
3955.0
4266.0
3467.0
3977.0
415.0
4679.0
4958.0
1927.0
2428.0
1310.0
2266.0
3239.0
4554.0
5226.0
6169.0
8378.0
13330.0
9861.0
3591.0
5079.0
3430.0
15498.0
17115.0
21258.0
36106.0
33684.0
17197.0
3437.0
10115.0
18861.0
16976.0
6323.0
2815.0
2444.0
5137.0
6651.0
5314.0
4861.0
3938.0
37941.0
53459.0
21298.0
2555.0
5016.0
10529.0
11875.0
17177.0
18069.0
10017.0
5950.0
6025.0
5311.0
3726.0
710.0
11313.0
20538.0
15274.0
4720.0
6541.0
7541.0
9768.0
7955.0
4433.0
2701.0
8982.0
12485.0
17186.0
4558.0
9759.0
7025.0
1738.0
2834.0
649.0
6528.0
5432.0
1687.0
7134.0
9724.0
4776.0
2330.0
2860.0
4780.0
6820.0
8636.0
4252.0
3625.0
3973.0
4740.0
4073.0
3443.0
3962.0
5722.0
3800.0
1144.0
1826.0
561.0
2423.0
2375.0
2145.0
2834.0
988.0
1946.0
950.0
1568.0
589.0
2363.0
4270.0
6808.0
2647.0
2529.0
4438.0
33550.0
49819.0
22934.0
6349.0
4906.0
4634.0
4405.0
6494.0
9172.0
7235.0
5157.0
6591.0
4174.0
3115.0
4757.0
4729.0
3279.0
1401.0
4446.0
4227.0
3193.0
1948.0
2424.0
6447.0
5996.0
3947.0
6046.0
6837.0
3039.0
3433.0
5999.0
3145.0
4302.0
6669.0
4705.0
3408.0
3929.0
3829.0
4387.0
4141.0
1201.0
2435.0
3496.0
3035.0
1263.0
3903.0
5948.0
4202.0
549.0
3637.0
8536.0
11321.0
8492.0
2824.0
1441.0
2297.0
1885.0
4626.0
4363.0
4031.0
6117.0
1675.0
6832.0
10261.0
9874.0
3941.0
3466.0
2842.0
2550.0
2091.0
3148.0
1417.0
1076.0
4687.0
5689.0
3546.0
3355.0
3765.0
3180.0
4507.0
5231.0
1162.0
5514.0
5275.0
7485.0
5544.0
3914.0
3741.0
2320.0
1530.0
2835.0
3481.0
189.0
3212.0
1184.0
1928.0
2977.0
6658.0
3008.0
6076.0
7633.0
3284.0
2064.0
2687.0
1954.0
3727.0
3778.0
1075.0
2562.0
3262.0
966.0
5055.0
5529.0
2189.0
3043.0
171.0
1904.0
1911.0
4936.0
3779.0
899.0
2933.0
3919.0
# row = 23
2871.0
2361.0
2118.0
1240.0
1524.0
636.0
2298.0
3159.0
3984.0
3654.0
2250.0
3523.0
4944.0
3553.0
4442.0
3242.0
1108.0
1300.0
1448.0
2154.0
5593.0
6078.0
5327.0
4564.0
8692.0
6923.0
2461.0
1602.0
4917.0
6613.0
5400.0
3159.0
5308.0
6290.0
6258.0
7013.0
7629.0
8964.0
6471.0
4422.0
6050.0
5991.0
4404.0
4600.0
1898.0
2902.0
4939.0
5644.0
4479.0
3017.0
2191.0
2085.0
1417.0
5121.0
6894.0
4096.0
1781.0
4157.0
3981.0
5133.0
5544.0
2777.0
1539.0
323.0
1244.0
1960.0
3066.0
3797.0
2333.0
3523.0
408.0
5467.0
3883.0
278.0
1031.0
555.0
3087.0
5127.0
8651.0
9180.0
4347.0
2243.0
4276.0
6652.0
5565.0
1951.0
4960.0
1143.0
2665.0
1293.0
2787.0
1170.0
1187.0
2151.0
4403.0
6556.0
5531.0
3754.0
4216.0
4687.0
5156.0
6768.0
4483.0
5397.0
7606.0
7307.0
3917.0
4990.0
3969.0
2539.0
2288.0
2206.0
4875.0
5755.0
4968.0
5067.0
6340.0
5763.0
1890.0
2433.0
1863.0
2087.0
3876.0
5271.0
3872.0
3575.0
4382.0
4386.0
2082.0
7173.0
5135.0
2778.0
2643.0
1831.0
1504.0
6334.0
5952.0
3470.0
3646.0
2561.0
1597.0
3776.0
3977.0
2857.0
2013.0
4469.0
5018.0
9253.0
8900.0
4663.0
4976.0
12864.0
16485.0
3930.0
3836.0
5361.0
6766.0
1551.0
4079.0
5947.0
6288.0
2059.0
4757.0
5416.0
4425.0
3473.0
6013.0
7805.0
6110.0
3898.0
4215.0
2236.0
691.0
881.0
494.0
1724.0
2315.0
1204.0
3226.0
2964.0
2420.0
2361.0
5857.0
5073.0
5699.0
6947.0
5514.0
2479.0
1056.0
3081.0
2347.0
2955.0
6168.0
5627.0
5829.0
3326.0
874.0
4097.0
5980.0
5288.0
8381.0
9604.0
9558.0
8714.0
5142.0
1712.0
3688.0
7458.0
7963.0
5365.0
6541.0
6448.0
1623.0
1823.0
378.0
4459.0
2312.0
2956.0
2473.0
1479.0
5591.0
5027.0
5379.0
5763.0
3060.0
914.0
759.0
3861.0
4700.0
1708.0
5540.0
6777.0
7596.0
8118.0
10265.0
10807.0
5410.0
1115.0
2905.0
3394.0
2611.0
2288.0
3387.0
3497.0
1857.0
5006.0
4126.0
2198.0
6754.0
6778.0
2813.0
1680.0
2306.0
1355.0
3500.0
4988.0
4488.0
3037.0
2697.0
6017.0
2907.0
4815.0
5142.0
6688.0
5475.0
2656.0
2772.0
1254.0
6839.0
5165.0
1786.0
2965.0
6010.0
3569.0
2145.0
2686.0
3160.0
5080.0
6461.0
3239.0
3235.0
5184.0
2708.0
1547.0
651.0
1808.0
5633.0
6309.0
869.0
4055.0
3383.0
1426.0
315.0
2678.0
1004.0
2379.0
4788.0
8712.0
5661.0
3464.0
7241.0
6048.0
2276.0
4310.0
6277.0
4215.0
3770.0
6372.0
7693.0
4952.0
2519.0
1124.0
1922.0
2387.0
2586.0
1296.0
761.0
434.0
1336.0
1711.0
3658.0
5291.0
3719.0
3835.0
4080.0
1906.0
2190.0
3031.0
2163.0
1535.0
3944.0
3761.0
3309.0
261.0
2405.0
3958.0
3475.0
6235.0
5172.0
2586.0
3629.0
2893.0
3226.0
7378.0
6060.0
1631.0
2966.0
2282.0
6107.0
6315.0
2195.0
2824.0
3786.0
2761.0
1920.0
4502.0
5507.0
7352.0
6168.0
4741.0
5777.0
4977.0
921.0
5656.0
3368.0
4362.0
4230.0
759.0
1945.0
1709.0
500.0
2569.0
2503.0
1959.0
4198.0
1916.0
2495.0
6153.0
6000.0
4446.0
3405.0
1249.0
2211.0
4446.0
6209.0
3873.0
2690.0
5300.0
6431.0
5754.0
5162.0
5738.0
2417.0
849.0
1780.0
3977.0
5575.0
7618.0
5608.0
2252.0
3637.0
5066.0
2525.0
2118.0
2567.0
2660.0
1426.0
3164.0
2553.0
1578.0
3087.0
6011.0
8619.0
6377.0
2667.0
828.0
840.0
2637.0
2564.0
3850.0
6445.0
7155.0
5797.0
3867.0
2527.0
3390.0
6154.0
7807.0
5281.0
1322.0
5477.0
6787.0
6777.0
6360.0
4593.0
3557.0
4020.0
4362.0
6548.0
5408.0
916.0
4462.0
5790.0
2125.0
1379.0
1203.0
1613.0
3941.0
4218.0
2224.0
2356.0
3086.0
2778.0
2451.0
4906.0
2827.0
5079.0
3413.0
1157.0
1371.0
3750.0
5148.0
1114.0
2191.0
552.0
3168.0
4934.0
5222.0
5862.0
7168.0
7164.0
4558.0
2928.0
2141.0
777.0
2063.0
4578.0
5881.0
7259.0
6037.0
3368.0
135.0
2326.0
3234.0
2078.0
6074.0
3498.0
2788.0
3251.0
5075.0
4592.0
3343.0
3318.0
3933.0
8128.0
7181.0
2197.0
1057.0
1205.0
802.0
4256.0
3774.0
2742.0
8699.0
11037.0
5734.0
1298.0
3014.0
3228.0
3112.0
5346.0
4937.0
5894.0
5245.0
3502.0
4211.0
7772.0
4165.0
4843.0
5835.0
7015.0
7125.0
5879.0
6341.0
3736.0
486.0
1181.0
1767.0
2163.0
1831.0
3392.0
3616.0
1396.0
2175.0
4658.0
5477.0
1992.0
1118.0
4010.0
4259.0
1384.0
2503.0
3381.0
1462.0
3036.0
4408.0
5747.0
6528.0
7087.0
6494.0
4979.0
3379.0
3854.0
3603.0
1891.0
1154.0
2633.0
3283.0
756.0
1398.0
2137.0
2046.0
3186.0
4417.0
5650.0
3995.0
705.0
1376.0
325.0
2563.0
3519.0
3377.0
308.0
3952.0
3616.0
4140.0
4975.0
6240.0
2125.0
490.0
1015.0
1145.0
2177.0
1472.0
4605.0
4960.0
3011.0
6114.0
10270.0
4965.0
3012.0
4530.0
4416.0
4074.0
6904.0
6245.0
2602.0
1277.0
2429.0
459.0
1666.0
2936.0
3430.0
2277.0
2761.0
1570.0
1165.0
2728.0
7130.0
5089.0
7868.0
6864.0
5464.0
3577.0
20961.0
32144.0
17605.0
478.0
5392.0
6903.0
5652.0
1093.0
4651.0
5809.0
6147.0
1818.0
5188.0
7585.0
14388.0
18069.0
8708.0
7712.0
8374.0
2131.0
5092.0
3721.0
3421.0
7377.0
7503.0
5644.0
2043.0
7905.0
8447.0
4195.0
3263.0
3697.0
2686.0
2840.0
5072.0
4695.0
3009.0
1578.0
2050.0
3562.0
7306.0
5474.0
1405.0
3268.0
4265.0
3885.0
2124.0
1550.0
2913.0
5611.0
3327.0
4614.0
7006.0
5457.0
4453.0
4850.0
2569.0
1056.0
2090.0
3432.0
1758.0
551.0
3944.0
4525.0
2800.0
1925.0
4519.0
4298.0
4167.0
3445.0
1126.0
1244.0
981.0
3915.0
6125.0
5697.0
3867.0
2136.0
2497.0
1008.0
6485.0
6698.0
2610.0
3826.0
7698.0
5055.0
3409.0
2357.0
2681.0
3851.0
3618.0
2503.0
2220.0
2828.0
1608.0
3831.0
5148.0
4501.0
3801.0
4216.0
4697.0
1535.0
5542.0
8714.0
3289.0
2011.0
3511.0
1567.0
2561.0
1919.0
3226.0
2597.0
5343.0
4409.0
4077.0
4550.0
2870.0
5709.0
9750.0
8264.0
3239.0
3248.0
1737.0
8108.0
6343.0
2858.0
4163.0
3641.0
8308.0
7934.0
1928.0
3284.0
3495.0
3378.0
4358.0
4362.0
5833.0
3978.0
5236.0
6281.0
5238.0
5928.0
5440.0
4711.0
6622.0
5006.0
2427.0
2388.0
4180.0
6326.0
7070.0
3108.0
5353.0
7166.0
4582.0
5148.0
4191.0
2114.0
4618.0
3036.0
1302.0
2864.0
7196.0
7157.0
5612.0
5922.0
4207.0
4887.0
8709.0
5832.0
5845.0
2112.0
7494.0
5035.0
2972.0
2670.0
3645.0
4788.0
4587.0
4740.0
746.0
3874.0
6335.0
4972.0
2408.0
874.0
3835.0
5412.0
5550.0
4733.0
4218.0
7835.0
12445.0
10145.0
2459.0
5600.0
3761.0
10207.0
9324.0
30168.0
55110.0
46505.0
24458.0
10032.0
3750.0
10590.0
14209.0
6844.0
3480.0
1964.0
3160.0
6740.0
8624.0
6718.0
6864.0
23551.0
38398.0
18578.0
10285.0
4916.0
7620.0
11405.0
20330.0
20989.0
10884.0
8400.0
6827.0
7775.0
8169.0
3598.0
12582.0
23782.0
19852.0
4076.0
5658.0
6150.0
7084.0
7605.0
5831.0
2334.0
8191.0
18788.0
23916.0
8997.0
8290.0
7527.0
3868.0
7104.0
6527.0
4867.0
1988.0
6168.0
9631.0
9275.0
2868.0
1930.0
4197.0
5265.0
5442.0
6219.0
2481.0
4168.0
4563.0
4682.0
3401.0
3214.0
3402.0
4341.0
1464.0
1091.0
2793.0
2791.0
3577.0
3212.0
1209.0
2152.0
1167.0
2956.0
2413.0
3419.0
1772.0
3978.0
1120.0
6567.0
3688.0
1173.0
4875.0
21338.0
32067.0
16644.0
7928.0
6570.0
2342.0
2088.0
5366.0
7523.0
5956.0
5465.0
6175.0
4656.0
3213.0
2751.0
3121.0
3002.0
2004.0
5798.0
5580.0
4352.0
4109.0
3646.0
5500.0
5087.0
2665.0
4265.0
4673.0
2444.0
2911.0
5756.0
4477.0
2200.0
4998.0
3732.0
1988.0
4571.0
3986.0
3680.0
2535.0
681.0
3874.0
4644.0
3642.0
2796.0
2998.0
3655.0
2262.0
4338.0
2854.0
6426.0
10369.0
7573.0
1507.0
639.0
3375.0
4835.0
2874.0
3458.0
2431.0
4267.0
1933.0
5444.0
9148.0
9965.0
4564.0
5060.0
5738.0
1679.0
589.0
4545.0
3159.0
2367.0
4955.0
4196.0
1078.0
1376.0
2878.0
4017.0
3725.0
1766.0
4355.0
7093.0
4029.0
5144.0
3806.0
2693.0
3175.0
2074.0
701.0
4882.0
6456.0
1849.0
3783.0
2247.0
1956.0
5963.0
7708.0
3103.0
4643.0
4944.0
1655.0
438.0
2804.0
2556.0
3922.0
4659.0
3331.0
4371.0
4426.0
1749.0
3583.0
5712.0
2654.0
2511.0
1095.0
1506.0
1546.0
4308.0
2908.0
2395.0
4799.0
4498.0
# row = 24
2296.0
2307.0
1372.0
1109.0
320.0
990.0
2537.0
3164.0
3952.0
4148.0
3216.0
4741.0
7378.0
4308.0
2797.0
1514.0
3186.0
1302.0
1612.0
3616.0
7787.0
5879.0
3899.0
5601.0
10117.0
9481.0
4087.0
1242.0
4119.0
6509.0
4857.0
3492.0
4249.0
5189.0
5617.0
4209.0
4862.0
8167.0
7483.0
5136.0
5217.0
4746.0
2985.0
4830.0
2623.0
4007.0
5926.0
5803.0
4397.0
3819.0
2914.0
4470.0
3303.0
3464.0
6961.0
5031.0
3354.0
3269.0
4161.0
4261.0
3920.0
1465.0
4491.0
1858.0
2647.0
1758.0
2209.0
4715.0
2493.0
1501.0
2268.0
7866.0
5401.0
529.0
2077.0
2415.0
3654.0
7633.0
9946.0
8279.0
2697.0
1855.0
3828.0
7409.0
6517.0
2558.0
2691.0
2169.0
3949.0
2407.0
2674.0
2558.0
2260.0
3044.0
4679.0
6732.0
5635.0
1292.0
823.0
2651.0
5267.0
7832.0
5329.0
4491.0
7632.0
8396.0
2673.0
3667.0
3668.0
2474.0
1773.0
3607.0
5002.0
4803.0
4591.0
3751.0
5986.0
6474.0
2417.0
4786.0
4205.0
2712.0
3197.0
1780.0
1331.0
1966.0
1465.0
1395.0
4250.0
8753.0
6062.0
5998.0
5444.0
2351.0
1447.0
4264.0
3703.0
2127.0
2091.0
1585.0
2453.0
4934.0
5225.0
4014.0
2184.0
3302.0
8168.0
12235.0
11531.0
7418.0
6335.0
10662.0
15472.0
7048.0
650.0
5121.0
7425.0
3564.0
3035.0
4849.0
6663.0
2993.0
5015.0
4599.0
4780.0
3334.0
3391.0
5663.0
5869.0
3407.0
2200.0
703.0
1558.0
1507.0
2133.0
3319.0
3757.0
2774.0
4293.0
4259.0
3016.0
2837.0
4098.0
1886.0
5257.0
6299.0
4970.0
2283.0
1472.0
2580.0
2082.0
2450.0
5632.0
5474.0
4129.0
3131.0
2776.0
3424.0
6047.0
4987.0
9095.0
10590.0
11309.0
9911.0
6144.0
3324.0
4643.0
4940.0
4309.0
1126.0
4875.0
6256.0
3129.0
2149.0
919.0
3836.0
1136.0
2314.0
2133.0
3524.0
3941.0
3465.0
5416.0
6944.0
5258.0
1573.0
1657.0
3970.0
4259.0
1087.0
4034.0
5861.0
6820.0
6790.0
9420.0
10875.0
5903.0
1131.0
821.0
2103.0
3333.0
3173.0
4133.0
2688.0
2369.0
3927.0
2363.0
586.0
3010.0
3511.0
2288.0
3012.0
3685.0
3637.0
4122.0
4095.0
3792.0
2869.0
3198.0
7314.0
4515.0
4798.0
3932.0
6212.0
6451.0
2587.0
3435.0
2181.0
8279.0
5821.0
1040.0
5343.0
8366.0
4746.0
614.0
635.0
2025.0
4630.0
5923.0
4420.0
494.0
3852.0
2289.0
1658.0
898.0
1975.0
2590.0
4126.0
1743.0
2682.0
966.0
1834.0
1016.0
4202.0
2329.0
1325.0
371.0
4618.0
3785.0
3771.0
6628.0
3475.0
1705.0
4282.0
4725.0
4061.0
4499.0
5950.0
6332.0
4166.0
1025.0
1462.0
2316.0
1980.0
606.0
1042.0
752.0
2536.0
4142.0
2200.0
1662.0
3575.0
2769.0
257.0
2325.0
3035.0
3000.0
3399.0
5096.0
5570.0
5686.0
4958.0
4109.0
1710.0
1152.0
2239.0
760.0
5041.0
4878.0
3335.0
3847.0
4162.0
4051.0
5666.0
4764.0
1702.0
2230.0
2475.0
5142.0
6249.0
2939.0
1718.0
4239.0
4962.0
3448.0
5226.0
4358.0
6876.0
6944.0
4989.0
4863.0
6039.0
2084.0
3668.0
2157.0
4516.0
5562.0
1899.0
1425.0
1625.0
962.0
4085.0
3960.0
2276.0
4965.0
1759.0
2169.0
5617.0
5890.0
3955.0
1484.0
3447.0
2500.0
5643.0
6647.0
3534.0
2933.0
5814.0
7157.0
5414.0
3182.0
4296.0
1588.0
2464.0
2437.0
1505.0
3621.0
5121.0
4497.0
2478.0
3331.0
6069.0
5173.0
874.0
1759.0
2174.0
1247.0
1680.0
2413.0
2817.0
3648.0
4131.0
5925.0
6941.0
4589.0
3252.0
2264.0
2040.0
2584.0
5213.0
4820.0
4613.0
4711.0
2965.0
915.0
3260.0
6620.0
7587.0
8460.0
4322.0
3482.0
6531.0
7392.0
5724.0
4088.0
4294.0
5181.0
4855.0
7770.0
6753.0
1199.0
5041.0
6433.0
2302.0
2314.0
2759.0
2744.0
3292.0
2097.0
3519.0
4939.0
4094.0
2151.0
2272.0
3168.0
3075.0
5288.0
4176.0
3393.0
2535.0
3263.0
4678.0
2644.0
2187.0
3073.0
1465.0
2406.0
3162.0
3783.0
5463.0
9098.0
6858.0
1327.0
3064.0
3273.0
1172.0
3433.0
6557.0
8653.0
6861.0
2815.0
818.0
1150.0
2430.0
3370.0
8494.0
7343.0
968.0
5488.0
6437.0
4484.0
1585.0
1253.0
4459.0
6764.0
5395.0
2178.0
2389.0
2285.0
1736.0
3380.0
2541.0
1213.0
6558.0
9328.0
5521.0
877.0
1839.0
1620.0
2481.0
2617.0
2276.0
5274.0
5242.0
1148.0
6524.0
9681.0
4844.0
3718.0
3947.0
4109.0
6086.0
8804.0
7473.0
4052.0
566.0
2203.0
2218.0
565.0
2037.0
1637.0
2165.0
1980.0
2444.0
6369.0
5718.0
2018.0
2833.0
4821.0
5051.0
1370.0
2925.0
4953.0
2317.0
1921.0
4624.0
6555.0
5674.0
3592.0
3216.0
3233.0
2224.0
1635.0
2284.0
1643.0
309.0
2540.0
3332.0
2171.0
2268.0
1103.0
3174.0
6057.0
4948.0
6020.0
4055.0
618.0
2389.0
608.0
1953.0
2519.0
3111.0
1805.0
1236.0
1877.0
1955.0
5413.0
8570.0
4834.0
1188.0
2410.0
2223.0
2395.0
1165.0
3453.0
1191.0
932.0
8090.0
11934.0
6514.0
2942.0
4171.0
4279.0
5739.0
7886.0
8518.0
5499.0
2637.0
1874.0
2344.0
2768.0
3380.0
4466.0
1542.0
1268.0
1208.0
1955.0
4909.0
10483.0
6867.0
5025.0
5986.0
5501.0
4179.0
19489.0
34599.0
23259.0
3630.0
3853.0
7045.0
5920.0
747.0
3191.0
4264.0
5232.0
2275.0
3416.0
7066.0
14827.0
20260.0
13735.0
13807.0
12521.0
4995.0
6112.0
7945.0
4168.0
4335.0
8873.0
8409.0
1065.0
5393.0
6418.0
2805.0
2904.0
3267.0
788.0
2228.0
4337.0
3230.0
3003.0
2686.0
1464.0
4128.0
8388.0
5415.0
1105.0
4891.0
5411.0
2471.0
1548.0
2181.0
2813.0
3677.0
840.0
4067.0
5515.0
4796.0
5057.0
5207.0
3498.0
2388.0
3458.0
3378.0
2228.0
2741.0
2654.0
4002.0
2106.0
2229.0
4965.0
5432.0
6156.0
3804.0
910.0
2428.0
1675.0
1953.0
2537.0
2134.0
1438.0
1173.0
2462.0
1775.0
8265.0
7774.0
4413.0
1640.0
7119.0
5150.0
4508.0
4992.0
5689.0
5340.0
1787.0
3827.0
3397.0
1776.0
2333.0
4420.0
4513.0
3254.0
3701.0
4801.0
5015.0
1154.0
7235.0
9854.0
4591.0
1060.0
1459.0
1205.0
802.0
1509.0
3694.0
3403.0
5344.0
3190.0
3131.0
2798.0
742.0
5612.0
9005.0
6305.0
3966.0
2759.0
1034.0
5008.0
4153.0
2577.0
4500.0
4946.0
9731.0
8233.0
2847.0
5586.0
3739.0
2769.0
1044.0
2072.0
3478.0
3979.0
4694.0
3094.0
1816.0
2861.0
3764.0
3291.0
7131.0
7362.0
2874.0
348.0
842.0
4569.0
6106.0
1405.0
6882.0
7614.0
3222.0
5327.0
5692.0
230.0
2790.0
1638.0
2259.0
2114.0
4674.0
4613.0
4180.0
4228.0
2029.0
4783.0
9137.0
3859.0
3899.0
1420.0
6759.0
7221.0
5613.0
3734.0
1587.0
4474.0
4369.0
5727.0
1300.0
4389.0
5258.0
5559.0
4568.0
2087.0
4077.0
5169.0
3860.0
2590.0
2797.0
6175.0
9468.0
8538.0
4296.0
7224.0
7145.0
7702.0
3269.0
30249.0
61203.0
52307.0
34515.0
22457.0
12168.0
4136.0
8318.0
6056.0
4132.0
1950.0
2024.0
7289.0
10474.0
8836.0
13777.0
18223.0
22259.0
16118.0
13714.0
8540.0
3023.0
9232.0
19109.0
21131.0
12550.0
9663.0
7906.0
9736.0
10131.0
6133.0
9197.0
15084.0
14536.0
4689.0
3496.0
5006.0
2549.0
6422.0
7120.0
3512.0
6773.0
18174.0
21196.0
9677.0
5778.0
7123.0
4471.0
8472.0
9489.0
6016.0
857.0
7578.0
9401.0
7590.0
2780.0
2850.0
3925.0
4131.0
2847.0
1350.0
3513.0
4423.0
5182.0
3860.0
2596.0
3076.0
2666.0
3280.0
758.0
2231.0
2507.0
2583.0
3983.0
3264.0
1702.0
2017.0
1328.0
3706.0
4037.0
3403.0
4189.0
7703.0
3244.0
4747.0
4841.0
1051.0
4726.0
9799.0
10640.0
7924.0
8835.0
8166.0
3877.0
861.0
4355.0
5208.0
4857.0
6620.0
5934.0
2141.0
1406.0
1980.0
3962.0
2888.0
2463.0
5852.0
5970.0
5068.0
4594.0
3806.0
3390.0
3171.0
2341.0
2951.0
3664.0
4487.0
3944.0
5964.0
6338.0
358.0
2991.0
2485.0
2498.0
4474.0
4062.0
4311.0
1022.0
1542.0
5105.0
5225.0
4630.0
5428.0
4959.0
3952.0
619.0
5159.0
4029.0
4734.0
8947.0
5817.0
688.0
841.0
4449.0
6610.0
4418.0
1885.0
2036.0
3049.0
2502.0
3650.0
6612.0
8406.0
4657.0
4506.0
6794.0
3666.0
1993.0
4273.0
3923.0
4494.0
6095.0
3497.0
3462.0
5257.0
3233.0
4752.0
3460.0
1549.0
7855.0
8305.0
2475.0
2153.0
3196.0
3048.0
3135.0
2516.0
1387.0
5652.0
7839.0
2425.0
2638.0
2624.0
3007.0
6600.0
6230.0
2116.0
3305.0
1700.0
631.0
551.0
1494.0
2838.0
4096.0
4511.0
2852.0
5242.0
4850.0
2965.0
3030.0
5053.0
3679.0
2399.0
1550.0
578.0
1303.0
3350.0
1776.0
4367.0
7046.0
4626.0
# row = 25
2127.0
1860.0
320.0
1554.0
2756.0
3084.0
3306.0
2816.0
2938.0
3923.0
4153.0
5578.0
7476.0
4025.0
2801.0
751.0
4319.0
2503.0
1501.0
4921.0
8234.0
4606.0
3212.0
4651.0
7512.0
8466.0
3864.0
2370.0
2286.0
5872.0
6489.0
4925.0
4185.0
5355.0
5192.0
2680.0
2851.0
5759.0
7082.0
4114.0
1760.0
2045.0
1411.0
3909.0
4533.0
6060.0
6341.0
4623.0
3353.0
4162.0
4708.0
6096.0
4948.0
1367.0
6278.0
5966.0
4886.0
2962.0
3542.0
6052.0
3907.0
2736.0
6358.0
2322.0
2898.0
1431.0
706.0
4225.0
3115.0
600.0
2988.0
6630.0
3886.0
1549.0
3181.0
4286.0
3127.0
7249.0
8452.0
5729.0
597.0
2458.0
4407.0
8395.0
6250.0
3386.0
2264.0
3188.0
5265.0
4708.0
3820.0
3360.0
3353.0
2113.0
3650.0
5473.0
4487.0
960.0
2012.0
1679.0
5161.0
7926.0
5360.0
2190.0
6056.0
9255.0
4187.0
1259.0
3097.0
2927.0
1278.0
4475.0
5766.0
6587.0
6707.0
4758.0
5558.0
6025.0
3201.0
5624.0
5609.0
3656.0
2499.0
564.0
1884.0
2202.0
2276.0
2537.0
4583.0
6774.0
4020.0
7215.0
6526.0
2459.0
1832.0
1554.0
2706.0
1525.0
1798.0
2168.0
2514.0
4817.0
5539.0
5305.0
4313.0
4295.0
8973.0
13091.0
12599.0
8180.0
6818.0
7433.0
10728.0
7184.0
3957.0
1953.0
4824.0
3645.0
1746.0
4268.0
6898.0
3634.0
5867.0
4505.0
4779.0
3984.0
2409.0
4451.0
5743.0
3182.0
2196.0
2299.0
2300.0
2198.0
2782.0
3936.0
4508.0
4666.0
5277.0
4674.0
3277.0
3485.0
3893.0
1673.0
5536.0
5433.0
4703.0
3090.0
2337.0
3501.0
5255.0
2154.0
5814.0
7186.0
3660.0
1467.0
4783.0
3717.0
4415.0
3040.0
7974.0
8060.0
10253.0
9892.0
6550.0
4877.0
5774.0
2341.0
3370.0
3535.0
2245.0
5325.0
3942.0
2589.0
2309.0
2141.0
1023.0
4704.0
5653.0
4781.0
2776.0
1425.0
4184.0
6511.0
5245.0
2065.0
3447.0
2406.0
1947.0
675.0
2383.0
4868.0
5713.0
5154.0
7379.0
7947.0
3559.0
1130.0
978.0
1068.0
3166.0
3352.0
4025.0
3459.0
3480.0
1981.0
723.0
1588.0
2159.0
1052.0
1867.0
4212.0
5591.0
5546.0
4158.0
2783.0
2233.0
998.0
5054.0
7820.0
4017.0
5491.0
4497.0
4135.0
4602.0
965.0
3525.0
1554.0
6377.0
3925.0
5198.0
9007.0
8859.0
5938.0
3989.0
3721.0
928.0
4154.0
7325.0
7914.0
2366.0
1582.0
1179.0
2176.0
2038.0
2443.0
1600.0
3646.0
3441.0
1533.0
1464.0
2131.0
2772.0
5399.0
2479.0
3036.0
4817.0
1930.0
1405.0
4785.0
5690.0
2807.0
4227.0
3638.0
2683.0
3572.0
4015.0
3569.0
4435.0
4243.0
388.0
2552.0
2559.0
2023.0
1947.0
3310.0
412.0
3804.0
5775.0
2689.0
929.0
765.0
1652.0
2574.0
3260.0
3873.0
3426.0
2937.0
5828.0
7318.0
6156.0
6095.0
5445.0
3066.0
787.0
1789.0
3127.0
5896.0
6829.0
3784.0
2861.0
4283.0
3046.0
2618.0
3181.0
2091.0
872.0
2238.0
2986.0
4018.0
1872.0
641.0
4598.0
6120.0
4863.0
5662.0
3823.0
5430.0
6500.0
4313.0
1409.0
3898.0
2395.0
887.0
1373.0
3691.0
6370.0
2753.0
758.0
1646.0
1931.0
5268.0
4180.0
3393.0
5597.0
2239.0
1277.0
4180.0
5740.0
4320.0
1887.0
3859.0
2799.0
4989.0
4698.0
2790.0
2468.0
5215.0
6776.0
5301.0
2370.0
3347.0
1183.0
3183.0
3010.0
2379.0
1334.0
1092.0
2734.0
2559.0
2092.0
5081.0
7002.0
4870.0
2795.0
2443.0
1796.0
3618.0
5548.0
4436.0
3576.0
2015.0
2898.0
6235.0
6240.0
5369.0
4190.0
3238.0
4632.0
6868.0
4839.0
3223.0
4298.0
2649.0
260.0
3231.0
5248.0
5464.0
9866.0
7338.0
3653.0
6154.0
6226.0
2923.0
2477.0
4177.0
5392.0
3694.0
6172.0
4516.0
334.0
5455.0
6022.0
2783.0
1719.0
3707.0
4612.0
3366.0
841.0
3659.0
4901.0
3316.0
1528.0
840.0
1130.0
2769.0
5367.0
6710.0
6109.0
3274.0
2224.0
3426.0
3275.0
5294.0
5778.0
2617.0
1517.0
2492.0
3402.0
2808.0
8015.0
7598.0
1981.0
2618.0
3292.0
2880.0
2959.0
6121.0
7969.0
6260.0
2163.0
1268.0
806.0
1160.0
3977.0
8755.0
8659.0
1940.0
6875.0
6851.0
4300.0
1244.0
1483.0
4253.0
4943.0
3906.0
2594.0
3043.0
2063.0
2144.0
2234.0
586.0
1025.0
3516.0
4943.0
3186.0
1146.0
4404.0
3061.0
2700.0
5176.0
5241.0
5544.0
5735.0
1822.0
6819.0
9680.0
3991.0
2735.0
2032.0
2050.0
6812.0
9467.0
7875.0
4943.0
1545.0
2160.0
3055.0
207.0
4039.0
2091.0
1974.0
1065.0
4688.0
9875.0
7925.0
4741.0
2752.0
2512.0
4332.0
2223.0
3110.0
6733.0
4605.0
1817.0
4333.0
7044.0
5054.0
1111.0
2185.0
1930.0
1936.0
1456.0
5417.0
4321.0
2674.0
4131.0
4317.0
4792.0
5385.0
4777.0
5297.0
8318.0
5093.0
4618.0
3114.0
1345.0
1813.0
848.0
3391.0
3653.0
3071.0
2804.0
2618.0
680.0
1531.0
6582.0
9681.0
7845.0
3466.0
1927.0
2338.0
2587.0
2079.0
3111.0
1356.0
1707.0
7579.0
10939.0
6578.0
3584.0
3472.0
3712.0
6118.0
7288.0
8193.0
5569.0
2166.0
871.0
4397.0
5103.0
4662.0
5155.0
906.0
753.0
2083.0
3086.0
7084.0
12634.0
10261.0
1874.0
3067.0
3296.0
2805.0
14513.0
30250.0
22663.0
4759.0
4286.0
5660.0
4868.0
1541.0
2181.0
2342.0
3920.0
2462.0
2950.0
6941.0
11310.0
16858.0
18338.0
20984.0
20783.0
10127.0
3602.0
8426.0
6769.0
3110.0
12164.0
11885.0
5340.0
810.0
2206.0
1328.0
2519.0
3270.0
1270.0
2368.0
3913.0
4650.0
5553.0
4300.0
1800.0
4111.0
7857.0
5317.0
608.0
3361.0
4295.0
2065.0
2920.0
3386.0
2689.0
5678.0
3474.0
2799.0
3359.0
2617.0
3865.0
4472.0
4129.0
3623.0
3115.0
1855.0
3762.0
3632.0
1933.0
3862.0
3285.0
1602.0
2455.0
4462.0
6459.0
3606.0
2286.0
3234.0
2656.0
2775.0
1554.0
1489.0
1632.0
1075.0
196.0
3280.0
7793.0
5911.0
5668.0
1042.0
6531.0
4621.0
3846.0
6641.0
8862.0
6950.0
775.0
4788.0
3359.0
2227.0
3865.0
4474.0
3959.0
2172.0
3468.0
4508.0
4314.0
1116.0
6115.0
9840.0
6310.0
3752.0
3003.0
720.0
2246.0
1078.0
3768.0
2236.0
3131.0
814.0
1951.0
1875.0
3555.0
3961.0
5521.0
3126.0
4365.0
1654.0
2014.0
784.0
1464.0
3234.0
5295.0
4735.0
9675.0
7248.0
2127.0
5883.0
2207.0
4155.0
4236.0
1181.0
458.0
2497.0
4530.0
2965.0
1281.0
269.0
1661.0
1272.0
7159.0
8237.0
2884.0
1700.0
2741.0
4502.0
4922.0
1747.0
5176.0
6050.0
2221.0
4159.0
6351.0
2250.0
433.0
3617.0
3656.0
793.0
2057.0
1306.0
1174.0
2879.0
4729.0
2596.0
6525.0
1700.0
3625.0
733.0
4527.0
7294.0
6610.0
5008.0
1963.0
2732.0
2929.0
6155.0
2240.0
4948.0
5922.0
5346.0
5478.0
1698.0
3908.0
3459.0
544.0
4277.0
6619.0
5806.0
5652.0
6047.0
6199.0
9167.0
12331.0
17570.0
17317.0
18382.0
48127.0
46083.0
44141.0
34642.0
19562.0
8812.0
5119.0
5330.0
3923.0
711.0
3152.0
7353.0
9047.0
10782.0
20682.0
31130.0
24045.0
10978.0
13209.0
8926.0
3663.0
5944.0
12418.0
16634.0
13547.0
9187.0
10109.0
13514.0
11261.0
6341.0
4918.0
3192.0
2884.0
4704.0
1036.0
5519.0
2000.0
4984.0
7696.0
5095.0
3763.0
9734.0
8740.0
6235.0
3589.0
5691.0
3490.0
8288.0
10032.0
6006.0
2037.0
4942.0
5517.0
5388.0
4365.0
2367.0
1960.0
2615.0
5685.0
7396.0
6665.0
3978.0
5306.0
2431.0
2462.0
3243.0
2927.0
2096.0
592.0
2591.0
2739.0
2498.0
4290.0
3108.0
1462.0
1850.0
1297.0
3785.0
4283.0
2077.0
5095.0
8664.0
5673.0
2182.0
5668.0
4674.0
4871.0
14253.0
11894.0
901.0
7726.0
6661.0
3588.0
686.0
4197.0
3726.0
2513.0
5553.0
5358.0
1655.0
3011.0
4037.0
4014.0
1390.0
2216.0
3859.0
4533.0
4239.0
3244.0
2645.0
854.0
4403.0
2842.0
1991.0
4196.0
5476.0
4383.0
5921.0
7208.0
3267.0
440.0
2851.0
6113.0
6284.0
5082.0
5202.0
2109.0
1909.0
4856.0
5324.0
5745.0
8043.0
6762.0
4684.0
944.0
3974.0
5435.0
5536.0
7578.0
4195.0
1736.0
1880.0
2376.0
5191.0
5516.0
1503.0
1761.0
2390.0
3553.0
3157.0
4573.0
6388.0
4501.0
2002.0
5209.0
4533.0
3038.0
4485.0
4897.0
6025.0
6840.0
2308.0
5864.0
7329.0
3270.0
4860.0
3018.0
3694.0
9848.0
8826.0
2719.0
1861.0
2872.0
4504.0
4021.0
3792.0
3273.0
3813.0
6960.0
3303.0
29.0
2741.0
3727.0
5393.0
3881.0
2725.0
3986.0
3695.0
2813.0
1829.0
869.0
2573.0
5602.0
6103.0
2413.0
3327.0
4124.0
1780.0
1957.0
3292.0
3289.0
2577.0
1865.0
960.0
1731.0
2337.0
702.0
4344.0
6784.0
3674.0
# row = 26
1946.0
1067.0
1193.0
3289.0
5365.0
4790.0
4015.0
2827.0
3393.0
4558.0
4068.0
5363.0
6212.0
2519.0
4423.0
1876.0
3355.0
3077.0
2002.0
4784.0
6060.0
2929.0
2843.0
1703.0
2059.0
4273.0
2646.0
3098.0
1227.0
4071.0
7223.0
5017.0
4296.0
5820.0
5362.0
5801.0
6541.0
3599.0
4559.0
2257.0
2940.0
2228.0
1071.0
2720.0
6864.0
9515.0
8164.0
4399.0
3224.0
4307.0
4803.0
6110.0
4842.0
800.0
5625.0
6698.0
6246.0
4169.0
1022.0
6623.0
6426.0
4722.0
5911.0
1213.0
3620.0
1911.0
1407.0
1648.0
2962.0
1190.0
1952.0
3485.0
1722.0
2571.0
2542.0
4168.0
2769.0
3436.0
4003.0
2038.0
2902.0
2860.0
3589.0
7337.0
4834.0
2967.0
2069.0
3552.0
6274.0
6321.0
4919.0
2643.0
3825.0
2703.0
1961.0
2651.0
1768.0
1871.0
2301.0
3132.0
4923.0
7120.0
6150.0
3235.0
3222.0
8672.0
6009.0
849.0
3325.0
3817.0
324.0
3933.0
4937.0
6999.0
7605.0
5677.0
4952.0
3762.0
4197.0
4819.0
5235.0
4910.0
2155.0
997.0
1523.0
2842.0
3659.0
5574.0
4838.0
3321.0
807.0
5340.0
5020.0
1596.0
1962.0
150.0
3748.0
1313.0
3162.0
2528.0
1337.0
2944.0
4422.0
5200.0
4066.0
3833.0
7006.0
10937.0
10540.0
6400.0
5768.0
4956.0
5504.0
4756.0
5340.0
2651.0
2511.0
3318.0
3569.0
5053.0
6394.0
4490.0
6538.0
4756.0
3509.0
5587.0
7898.0
7981.0
7017.0
3705.0
2837.0
2519.0
3924.0
3119.0
2687.0
4138.0
4887.0
5193.0
4640.0
3451.0
2644.0
3860.0
4437.0
3776.0
5350.0
4000.0
4217.0
4073.0
3732.0
6054.0
7062.0
1940.0
4982.0
6137.0
3878.0
1585.0
4381.0
3345.0
2566.0
2556.0
7219.0
4049.0
6675.0
8114.0
6210.0
5943.0
6875.0
2967.0
5964.0
7114.0
1412.0
4353.0
3679.0
2882.0
3070.0
1328.0
1586.0
6320.0
6054.0
4318.0
3640.0
1516.0
2203.0
4647.0
3645.0
1400.0
4429.0
3594.0
1708.0
836.0
1459.0
3396.0
5566.0
4884.0
5569.0
3889.0
964.0
2256.0
2222.0
1290.0
1960.0
2840.0
2903.0
2490.0
2525.0
1234.0
3430.0
2278.0
2630.0
790.0
1739.0
4294.0
5672.0
5692.0
3545.0
873.0
192.0
2931.0
5075.0
6174.0
3113.0
6233.0
4755.0
2088.0
2356.0
4847.0
3718.0
1246.0
2308.0
1103.0
9450.0
11668.0
7826.0
6502.0
8198.0
7928.0
3335.0
2611.0
7202.0
8901.0
3866.0
891.0
1453.0
3048.0
2497.0
2346.0
3220.0
3599.0
4084.0
2224.0
2198.0
1647.0
3991.0
5658.0
2699.0
3957.0
7602.0
4639.0
2912.0
6672.0
6474.0
3453.0
4791.0
2326.0
1470.0
3312.0
2788.0
2079.0
3294.0
4435.0
1759.0
2907.0
599.0
1607.0
3526.0
4924.0
558.0
2633.0
4852.0
2671.0
2240.0
1847.0
1364.0
3750.0
5062.0
5100.0
4259.0
2699.0
4249.0
6310.0
5519.0
6222.0
5621.0
3785.0
2231.0
3624.0
4604.0
6086.0
6817.0
2522.0
933.0
3223.0
1610.0
4234.0
4137.0
3258.0
627.0
2063.0
76.0
652.0
934.0
584.0
3859.0
6022.0
4985.0
4442.0
2280.0
3902.0
5419.0
3003.0
2109.0
4276.0
2551.0
2294.0
2139.0
1720.0
6476.0
5135.0
1265.0
1353.0
2485.0
4477.0
2676.0
4209.0
6730.0
4659.0
1250.0
3044.0
4577.0
3930.0
411.0
3759.0
3241.0
3548.0
2760.0
3218.0
2109.0
3699.0
6383.0
4899.0
2547.0
3213.0
782.0
2236.0
1871.0
2718.0
3728.0
2862.0
1006.0
2944.0
2232.0
2888.0
6348.0
8074.0
6715.0
4939.0
3624.0
5371.0
6288.0
4591.0
3167.0
1734.0
1853.0
3226.0
5736.0
6416.0
5557.0
5249.0
6235.0
7498.0
5464.0
4078.0
4805.0
3325.0
1144.0
1144.0
2175.0
5349.0
10193.0
7943.0
4715.0
5808.0
3730.0
2218.0
2765.0
2027.0
3220.0
3004.0
7058.0
3600.0
1907.0
5457.0
4817.0
2813.0
2193.0
3875.0
6151.0
4353.0
1369.0
3341.0
3871.0
1767.0
1942.0
2068.0
872.0
2957.0
6371.0
7922.0
6926.0
3460.0
916.0
2866.0
3546.0
7016.0
6322.0
3964.0
3405.0
2324.0
2847.0
2160.0
4646.0
6043.0
3619.0
3196.0
2088.0
3236.0
3213.0
3338.0
4866.0
4705.0
2344.0
2399.0
2508.0
297.0
3162.0
6943.0
7753.0
1693.0
6240.0
5586.0
2926.0
472.0
4131.0
4756.0
3021.0
1724.0
2251.0
2311.0
781.0
2751.0
2520.0
3456.0
2576.0
1748.0
1208.0
803.0
2173.0
5766.0
3888.0
2868.0
6720.0
7103.0
5991.0
5747.0
3771.0
5914.0
8238.0
2571.0
1899.0
1594.0
3098.0
7005.0
8917.0
7531.0
5324.0
2295.0
1488.0
3626.0
1908.0
2916.0
3366.0
3289.0
5877.0
10659.0
12167.0
8404.0
5634.0
2123.0
1828.0
2268.0
2959.0
3614.0
7000.0
4983.0
2386.0
3857.0
6711.0
4519.0
2039.0
3739.0
2362.0
1768.0
3937.0
9334.0
8396.0
6786.0
5740.0
4067.0
6246.0
6745.0
6057.0
6027.0
8006.0
4173.0
1835.0
1884.0
1542.0
560.0
2957.0
4436.0
4211.0
3885.0
3172.0
4135.0
1529.0
4621.0
7727.0
8450.0
8295.0
4695.0
652.0
1710.0
2711.0
4358.0
4125.0
2502.0
2726.0
5980.0
7961.0
5395.0
3514.0
2185.0
3232.0
6039.0
6272.0
5274.0
1981.0
2244.0
2779.0
5359.0
6191.0
4790.0
3780.0
333.0
1664.0
2120.0
4162.0
8845.0
14309.0
13504.0
4995.0
1761.0
1708.0
468.0
14486.0
32174.0
23696.0
4119.0
6798.0
9381.0
6609.0
3395.0
2132.0
871.0
3123.0
3502.0
3272.0
5845.0
5460.0
10638.0
18643.0
23671.0
24533.0
14148.0
1314.0
5858.0
6787.0
4673.0
11876.0
11691.0
8247.0
4876.0
3494.0
2741.0
3437.0
4456.0
2763.0
3233.0
6294.0
8442.0
8106.0
5985.0
2894.0
1921.0
5230.0
4545.0
1847.0
2048.0
2316.0
1965.0
3591.0
3362.0
3763.0
6693.0
4051.0
1577.0
2310.0
1199.0
1708.0
3245.0
4522.0
3793.0
2063.0
2267.0
3943.0
2482.0
1273.0
5440.0
5960.0
2191.0
426.0
2397.0
4813.0
4102.0
4224.0
3823.0
1945.0
4570.0
4267.0
4184.0
2399.0
2236.0
3599.0
4646.0
4526.0
3261.0
5621.0
2269.0
6237.0
5079.0
3078.0
7511.0
10564.0
7862.0
1416.0
2655.0
1597.0
3675.0
5623.0
4713.0
3768.0
1697.0
2998.0
4462.0
3558.0
2406.0
3059.0
8212.0
7314.0
6130.0
5591.0
946.0
4525.0
1279.0
2854.0
805.0
3662.0
4854.0
3019.0
3755.0
6327.0
3888.0
1120.0
1780.0
4005.0
1324.0
2650.0
2837.0
1289.0
1269.0
4181.0
3669.0
8022.0
6611.0
1026.0
4135.0
685.0
3849.0
5409.0
4014.0
3001.0
1662.0
6260.0
4611.0
1806.0
1131.0
740.0
2241.0
6835.0
6820.0
1928.0
2718.0
4751.0
5864.0
6120.0
4477.0
4029.0
4957.0
3695.0
2581.0
6312.0
3863.0
2097.0
4779.0
4514.0
4640.0
4786.0
1704.0
2436.0
7266.0
9152.0
3949.0
3335.0
2816.0
4000.0
2263.0
4285.0
5443.0
4238.0
4587.0
3671.0
2469.0
2909.0
5175.0
2460.0
3275.0
6209.0
5967.0
4870.0
401.0
3717.0
2092.0
2194.0
6737.0
9454.0
7031.0
3302.0
4121.0
7540.0
10224.0
17638.0
29546.0
29162.0
7352.0
24115.0
30030.0
45547.0
42197.0
24611.0
12418.0
6426.0
5815.0
3399.0
1417.0
3459.0
6110.0
6171.0
11428.0
24996.0
51486.0
44502.0
10208.0
11462.0
7234.0
5927.0
3308.0
3387.0
9214.0
12947.0
8091.0
11667.0
17109.0
12706.0
6263.0
12445.0
20644.0
10873.0
3599.0
3348.0
5032.0
4505.0
3485.0
6516.0
5589.0
3977.0
11428.0
9146.0
696.0
3937.0
3807.0
2140.0
8635.0
11173.0
5361.0
2708.0
4379.0
2676.0
3083.0
5368.0
2305.0
1478.0
1761.0
8424.0
11149.0
7430.0
3941.0
4396.0
877.0
1646.0
3223.0
3444.0
2125.0
2115.0
2622.0
4464.0
4901.0
3911.0
1746.0
786.0
1266.0
1998.0
3530.0
4166.0
3375.0
4333.0
7082.0
5557.0
258.0
5546.0
7655.0
4481.0
15925.0
16637.0
2359.0
4380.0
2932.0
3515.0
1324.0
4382.0
3857.0
2490.0
3672.0
3256.0
4120.0
5653.0
5360.0
3524.0
1575.0
2044.0
1660.0
2383.0
2436.0
1315.0
1301.0
1968.0
6458.0
4121.0
956.0
1851.0
3913.0
3474.0
4717.0
6787.0
5699.0
3304.0
4546.0
8215.0
7726.0
4341.0
4368.0
3398.0
3649.0
2903.0
4332.0
6398.0
9043.0
7454.0
4958.0
2905.0
5483.0
6252.0
5806.0
5781.0
3160.0
3146.0
4010.0
2031.0
1157.0
4330.0
2788.0
1499.0
1965.0
4342.0
3883.0
3517.0
4994.0
4760.0
962.0
3111.0
4310.0
3817.0
4425.0
5502.0
7378.0
7672.0
1498.0
6182.0
6254.0
1314.0
3345.0
1295.0
5906.0
10489.0
7952.0
3205.0
4495.0
3189.0
5505.0
5332.0
4356.0
4189.0
1270.0
7522.0
6596.0
2684.0
3768.0
5496.0
5267.0
2588.0
3241.0
4393.0
4471.0
3863.0
3051.0
2136.0
2100.0
6777.0
7313.0
4539.0
456.0
2511.0
1008.0
2160.0
2044.0
2352.0
2082.0
2595.0
2641.0
1569.0
1313.0
379.0
2160.0
3897.0
2192.0
# row = 27
1891.0
1333.0
2537.0
4675.0
6604.0
5142.0
3892.0
2919.0
2918.0
4144.0
2804.0
3658.0
4006.0
1739.0
6904.0
4664.0
2739.0
3292.0
3166.0
3449.0
2679.0
2713.0
2846.0
1461.0
2469.0
800.0
1857.0
3567.0
3441.0
6057.0
8146.0
3980.0
3902.0
5010.0
3290.0
4951.0
7070.0
3319.0
1653.0
5157.0
7501.0
4796.0
1414.0
3051.0
8287.0
10950.0
8583.0
3893.0
3141.0
3244.0
2927.0
4171.0
2405.0
2213.0
5139.0
6939.0
6805.0
5362.0
1813.0
5921.0
7743.0
4975.0
3466.0
1716.0
4678.0
1803.0
1680.0
2091.0
2071.0
933.0
1854.0
1249.0
1841.0
2776.0
1425.0
2914.0
4505.0
2481.0
1897.0
3282.0
4850.0
3407.0
936.0
3243.0
3066.0
2443.0
1412.0
3297.0
5747.0
5983.0
4772.0
490.0
3035.0
3296.0
2753.0
3487.0
4510.0
3788.0
1459.0
3770.0
4358.0
5456.0
6536.0
6200.0
3578.0
6755.0
5574.0
1106.0
3589.0
3811.0
1427.0
2833.0
2352.0
4532.0
6919.0
5263.0
3704.0
692.0
5049.0
5054.0
4037.0
6159.0
2815.0
1666.0
711.0
2481.0
3475.0
7328.0
6480.0
635.0
2105.0
2478.0
2686.0
1504.0
2152.0
426.0
3203.0
598.0
4157.0
2050.0
1034.0
2245.0
4486.0
5879.0
5283.0
3838.0
3824.0
6802.0
6522.0
3110.0
3404.0
1819.0
1209.0
1473.0
3854.0
5981.0
4446.0
2882.0
4706.0
5659.0
6185.0
5512.0
6764.0
4094.0
1103.0
6097.0
9948.0
8884.0
7239.0
4368.0
2220.0
2108.0
6405.0
5402.0
2465.0
3964.0
4972.0
3808.0
1455.0
776.0
2799.0
4242.0
3968.0
3556.0
3654.0
1933.0
2941.0
4053.0
3457.0
6017.0
6715.0
2595.0
2268.0
2885.0
3946.0
3673.0
1689.0
1772.0
1878.0
4298.0
7715.0
3733.0
2643.0
5176.0
5221.0
6930.0
7772.0
5100.0
6702.0
7945.0
3181.0
3864.0
3677.0
2539.0
3053.0
619.0
2851.0
6203.0
3570.0
2360.0
4094.0
3526.0
1423.0
2382.0
1730.0
1111.0
3689.0
4722.0
4253.0
2574.0
2064.0
1476.0
4808.0
3562.0
3019.0
68.0
3196.0
2960.0
2746.0
4082.0
3750.0
3595.0
2428.0
1334.0
1211.0
4719.0
7144.0
4161.0
3153.0
1892.0
1925.0
3130.0
3161.0
3233.0
2295.0
855.0
1920.0
4791.0
5010.0
4626.0
3245.0
5106.0
3127.0
746.0
3186.0
7512.0
4483.0
1818.0
3337.0
4554.0
11689.0
12854.0
7100.0
7057.0
11023.0
9905.0
4994.0
1044.0
4881.0
7621.0
4694.0
2397.0
1709.0
3066.0
1726.0
1150.0
2712.0
2006.0
3122.0
1924.0
1509.0
3547.0
4307.0
4783.0
2874.0
5402.0
8873.0
5910.0
4854.0
8361.0
7261.0
2638.0
3862.0
513.0
2558.0
3280.0
1556.0
3236.0
4751.0
4042.0
1711.0
2532.0
1753.0
2235.0
3748.0
5098.0
1381.0
1264.0
1898.0
2145.0
2158.0
3303.0
2062.0
4252.0
6579.0
6803.0
5427.0
3171.0
2549.0
4308.0
3840.0
4552.0
3687.0
3396.0
3911.0
5065.0
3302.0
4739.0
5563.0
1485.0
985.0
2855.0
2380.0
5895.0
6105.0
5436.0
1961.0
3143.0
2235.0
1884.0
2896.0
1509.0
1785.0
4444.0
4341.0
2419.0
336.0
2575.0
4682.0
1971.0
3047.0
6307.0
4251.0
4169.0
3356.0
1883.0
7160.0
8256.0
3206.0
1072.0
3598.0
4113.0
1149.0
3696.0
7516.0
6827.0
2059.0
2819.0
1894.0
4408.0
4589.0
5063.0
3726.0
2596.0
2093.0
3834.0
2270.0
2301.0
4998.0
3150.0
2842.0
3241.0
1751.0
3268.0
2322.0
1101.0
4436.0
4930.0
543.0
4319.0
4169.0
2339.0
2931.0
7692.0
9265.0
7468.0
5038.0
4862.0
4753.0
3608.0
2792.0
3543.0
2586.0
2241.0
5755.0
6956.0
6022.0
6746.0
7031.0
6330.0
3526.0
2807.0
3760.0
3568.0
2237.0
2961.0
3123.0
5415.0
9212.0
7842.0
5496.0
5580.0
1800.0
4457.0
4734.0
2083.0
1766.0
5818.0
9494.0
5483.0
2474.0
4921.0
3849.0
2418.0
2378.0
3841.0
6855.0
5483.0
2525.0
4749.0
4172.0
817.0
3687.0
4268.0
1603.0
2947.0
5900.0
6813.0
6033.0
3431.0
1120.0
2867.0
3236.0
5314.0
3491.0
2531.0
3202.0
2840.0
1064.0
3827.0
3879.0
3102.0
3438.0
4642.0
3452.0
2667.0
2329.0
556.0
2305.0
3012.0
2164.0
2797.0
3167.0
1139.0
1228.0
5039.0
7312.0
2855.0
3086.0
3530.0
2569.0
1295.0
6376.0
5713.0
1251.0
1255.0
2640.0
1956.0
3616.0
3590.0
2295.0
4777.0
4202.0
1754.0
1411.0
777.0
2463.0
5050.0
3572.0
2067.0
5700.0
6324.0
6263.0
6630.0
5116.0
4941.0
6713.0
2506.0
681.0
1729.0
3141.0
6075.0
8277.0
5739.0
4924.0
2566.0
1902.0
3504.0
5292.0
893.0
3620.0
2720.0
8717.0
13740.0
10855.0
5642.0
4327.0
5033.0
5692.0
379.0
3485.0
4696.0
5460.0
4083.0
3418.0
3683.0
4983.0
3159.0
1873.0
3744.0
2462.0
1420.0
5078.0
11862.0
12590.0
10061.0
6191.0
3034.0
5794.0
3902.0
4432.0
5099.0
5459.0
3222.0
1308.0
1959.0
1621.0
2075.0
4081.0
4089.0
3289.0
3502.0
3329.0
3497.0
1542.0
5697.0
8019.0
6092.0
5793.0
3218.0
191.0
1156.0
3702.0
6174.0
4885.0
4541.0
4975.0
4814.0
4322.0
2866.0
2869.0
1640.0
2743.0
5517.0
5247.0
2297.0
2466.0
5729.0
5241.0
4870.0
4586.0
3701.0
3350.0
1086.0
2011.0
2325.0
4991.0
9322.0
15274.0
15749.0
8706.0
5080.0
4261.0
2429.0
15909.0
32640.0
23803.0
4438.0
7173.0
13220.0
10289.0
4758.0
2153.0
866.0
2726.0
2760.0
4588.0
5068.0
3040.0
5558.0
12172.0
18723.0
20983.0
15140.0
4399.0
2132.0
4170.0
4605.0
6061.0
6749.0
7857.0
7693.0
7035.0
5327.0
4604.0
5060.0
4082.0
3232.0
7218.0
9778.0
8510.0
6529.0
3463.0
2520.0
3021.0
2717.0
1250.0
3257.0
3043.0
859.0
2910.0
3849.0
4997.0
4302.0
989.0
2394.0
2649.0
2222.0
677.0
2758.0
5073.0
3259.0
1114.0
3357.0
2791.0
1812.0
1082.0
7862.0
8560.0
2707.0
633.0
886.0
2133.0
4252.0
5820.0
5904.0
674.0
5246.0
6595.0
6109.0
3404.0
2658.0
5667.0
4295.0
1503.0
4240.0
5013.0
2076.0
4584.0
5462.0
5220.0
7954.0
9918.0
7471.0
2882.0
2538.0
2826.0
4980.0
6358.0
4471.0
3443.0
2217.0
2246.0
3616.0
797.0
1624.0
4909.0
8035.0
7471.0
6854.0
6009.0
1542.0
4231.0
1057.0
2352.0
2488.0
6198.0
8022.0
4815.0
5318.0
8647.0
5226.0
2966.0
3805.0
3012.0
1970.0
2001.0
3254.0
2401.0
2625.0
1217.0
2915.0
6407.0
6855.0
2213.0
1862.0
1929.0
2540.0
4621.0
4383.0
3171.0
2809.0
7323.0
3817.0
919.0
1673.0
1439.0
962.0
4652.0
3852.0
407.0
2766.0
4415.0
4745.0
5846.0
5641.0
6922.0
6473.0
5041.0
2487.0
4481.0
3979.0
2973.0
4302.0
6341.0
7310.0
5995.0
3056.0
4366.0
9787.0
10614.0
4881.0
2381.0
3344.0
3121.0
2530.0
6655.0
8363.0
2604.0
2064.0
1536.0
1260.0
3763.0
4860.0
2921.0
704.0
3971.0
5186.0
3577.0
898.0
2873.0
2247.0
2184.0
5906.0
8541.0
5664.0
1566.0
3676.0
8625.0
10629.0
19787.0
32798.0
29529.0
15972.0
10461.0
10363.0
34480.0
39254.0
25501.0
14731.0
9434.0
7084.0
3731.0
2922.0
2708.0
3717.0
5599.0
10371.0
26002.0
64897.0
62519.0
16459.0
11334.0
7267.0
6220.0
2300.0
3862.0
7259.0
10808.0
6825.0
10410.0
18084.0
13893.0
7441.0
17809.0
26583.0
15011.0
3672.0
3437.0
3343.0
5983.0
3938.0
3825.0
5398.0
9078.0
21788.0
19743.0
4016.0
4814.0
4003.0
2780.0
9174.0
11982.0
4700.0
2182.0
6770.0
5902.0
1126.0
4549.0
2324.0
1935.0
1604.0
7883.0
10375.0
5932.0
4003.0
2628.0
960.0
703.0
2164.0
3871.0
2564.0
2385.0
2623.0
5303.0
5622.0
2108.0
872.0
2232.0
433.0
3716.0
4220.0
3658.0
3918.0
3226.0
4831.0
3629.0
950.0
4408.0
7657.0
2103.0
16483.0
22455.0
6529.0
2327.0
2561.0
4608.0
2942.0
4346.0
4782.0
4066.0
3418.0
973.0
4300.0
6186.0
5757.0
4749.0
3795.0
2895.0
2063.0
1740.0
2860.0
1127.0
312.0
2741.0
6132.0
4621.0
4790.0
5100.0
4032.0
3160.0
3183.0
4939.0
6140.0
4853.0
5092.0
7129.0
6223.0
2019.0
2053.0
3683.0
5012.0
1411.0
3195.0
6570.0
8538.0
7523.0
5284.0
5362.0
8893.0
7172.0
4853.0
4592.0
4554.0
5294.0
5630.0
5883.0
3728.0
2666.0
3809.0
2315.0
1415.0
3083.0
3004.0
2198.0
3415.0
5146.0
2775.0
3430.0
4453.0
3242.0
2070.0
4276.0
7876.0
7944.0
2365.0
3993.0
2544.0
2687.0
2176.0
1290.0
7560.0
10040.0
6307.0
4377.0
6569.0
4172.0
5184.0
5367.0
3392.0
4320.0
2274.0
9031.0
8215.0
3059.0
3725.0
6449.0
5057.0
1639.0
2695.0
3324.0
2671.0
3036.0
3127.0
2155.0
2241.0
5552.0
4822.0
3778.0
1379.0
1870.0
3647.0
3334.0
2034.0
2453.0
1609.0
3995.0
3817.0
1353.0
482.0
1162.0
2156.0
2168.0
1395.0
# row = 28
3378.0
2534.0
3154.0
4506.0
5724.0
3926.0
2586.0
2520.0
564.0
1979.0
1629.0
875.0
959.0
3758.0
8248.0
6004.0
3941.0
4548.0
4451.0
2167.0
3308.0
4490.0
3360.0
3020.0
3978.0
1507.0
1931.0
3151.0
3830.0
8054.0
9802.0
3877.0
2995.0
2469.0
1859.0
1978.0
4621.0
3006.0
3972.0
9646.0
10965.0
6679.0
1953.0
4535.0
7681.0
9350.0
6660.0
1872.0
1484.0
542.0
321.0
1413.0
1773.0
4347.0
4270.0
5433.0
4628.0
4229.0
2752.0
5170.0
6543.0
2757.0
674.0
3069.0
3887.0
1301.0
1134.0
2983.0
2106.0
667.0
4374.0
6131.0
4084.0
1737.0
1452.0
2501.0
6084.0
6255.0
6100.0
6564.0
5424.0
3559.0
2467.0
1414.0
3523.0
3476.0
1487.0
1456.0
3500.0
4968.0
5173.0
3529.0
3615.0
2400.0
1458.0
5197.0
6968.0
4434.0
1772.0
4078.0
3402.0
2729.0
4075.0
5657.0
4701.0
4669.0
2811.0
1141.0
3352.0
2672.0
2049.0
2061.0
2159.0
4026.0
5988.0
4639.0
2946.0
1871.0
5333.0
6530.0
4981.0
7095.0
3772.0
1865.0
687.0
1474.0
3180.0
7760.0
7765.0
3213.0
4265.0
3003.0
3668.0
2946.0
1869.0
841.0
1807.0
1959.0
4354.0
1210.0
1964.0
3161.0
4601.0
6030.0
6435.0
4871.0
2079.0
2961.0
3697.0
1294.0
2065.0
2404.0
3529.0
1447.0
853.0
7124.0
6865.0
317.0
3474.0
6033.0
7333.0
6929.0
7095.0
3464.0
520.0
5557.0
8710.0
5953.0
5558.0
4423.0
1101.0
4791.0
8380.0
6617.0
2036.0
2565.0
4633.0
2113.0
2445.0
2331.0
3521.0
3788.0
1909.0
1353.0
1221.0
1107.0
2769.0
4234.0
2671.0
3994.0
5446.0
3480.0
1622.0
2161.0
4991.0
4615.0
2020.0
2035.0
2819.0
4981.0
7493.0
5315.0
582.0
3323.0
3115.0
6535.0
7400.0
6141.0
6028.0
5585.0
3280.0
6028.0
6803.0
1955.0
3991.0
2454.0
4404.0
4796.0
2254.0
818.0
3591.0
5073.0
2305.0
237.0
1174.0
1732.0
1817.0
3226.0
5059.0
4518.0
2690.0
881.0
2040.0
563.0
1284.0
3151.0
4416.0
2879.0
2239.0
5458.0
5222.0
3771.0
3040.0
3860.0
4237.0
6699.0
9562.0
7751.0
5756.0
2475.0
2272.0
1869.0
643.0
898.0
1149.0
1680.0
3851.0
6842.0
5909.0
4341.0
3159.0
3284.0
2693.0
1268.0
3326.0
7231.0
5078.0
1759.0
4861.0
6706.0
11159.0
12082.0
7238.0
7643.0
11396.0
8315.0
4011.0
2663.0
1986.0
6701.0
5331.0
2973.0
2130.0
1676.0
842.0
497.0
4744.0
4908.0
3394.0
2605.0
2868.0
5463.0
4040.0
2547.0
2449.0
6861.0
9162.0
5393.0
5814.0
8989.0
6792.0
2193.0
3555.0
1195.0
3721.0
3452.0
651.0
3675.0
5568.0
2469.0
286.0
2336.0
2557.0
1390.0
2576.0
4162.0
2219.0
2388.0
1684.0
1889.0
1326.0
3689.0
2961.0
3643.0
7007.0
7678.0
5306.0
2292.0
1568.0
2636.0
2320.0
3135.0
1078.0
1952.0
4658.0
5356.0
1070.0
4288.0
5015.0
2402.0
2725.0
4247.0
3853.0
5991.0
7509.0
7622.0
3296.0
2743.0
2083.0
1533.0
2725.0
2342.0
1653.0
2373.0
3459.0
930.0
3190.0
1309.0
4838.0
2526.0
1451.0
5036.0
5045.0
5133.0
3431.0
3430.0
7830.0
8953.0
3970.0
1411.0
5973.0
6885.0
2751.0
2775.0
6878.0
7061.0
3029.0
1654.0
1348.0
6410.0
8494.0
6988.0
3457.0
1545.0
1729.0
3579.0
3073.0
596.0
3097.0
804.0
2904.0
3377.0
3566.0
6330.0
4174.0
688.0
3675.0
5081.0
995.0
5948.0
6282.0
3245.0
1245.0
3880.0
7843.0
7077.0
4543.0
2402.0
2714.0
2321.0
2403.0
5083.0
3394.0
4837.0
5808.0
5906.0
5345.0
7069.0
6010.0
2749.0
1296.0
2492.0
1760.0
3206.0
2835.0
5666.0
5215.0
3338.0
6595.0
7927.0
7178.0
5420.0
1006.0
3256.0
3348.0
3962.0
5601.0
7540.0
8113.0
4661.0
1978.0
3974.0
3518.0
2466.0
1713.0
3670.0
6699.0
5425.0
4255.0
6951.0
5441.0
1187.0
6055.0
5912.0
1485.0
3118.0
4540.0
5432.0
5211.0
3331.0
2012.0
3105.0
1883.0
893.0
1346.0
2016.0
3579.0
5513.0
3385.0
5033.0
6500.0
3983.0
1601.0
4320.0
4049.0
2775.0
614.0
2267.0
1635.0
690.0
1118.0
3009.0
2743.0
2245.0
1635.0
4135.0
7453.0
5388.0
3130.0
4941.0
4196.0
1740.0
5491.0
4982.0
575.0
839.0
4416.0
3668.0
6083.0
3766.0
1085.0
3582.0
5033.0
2715.0
3870.0
2506.0
1580.0
3247.0
3050.0
738.0
3763.0
4979.0
6734.0
7830.0
5686.0
4383.0
5880.0
3149.0
894.0
1552.0
1981.0
4541.0
6438.0
2131.0
3741.0
2447.0
2893.0
2683.0
7003.0
2091.0
4262.0
1166.0
8322.0
12447.0
7203.0
1373.0
1981.0
7398.0
8618.0
2448.0
5870.0
5098.0
3128.0
3359.0
4340.0
4366.0
3139.0
1108.0
2227.0
2867.0
1624.0
1576.0
5516.0
12536.0
14098.0
9935.0
4275.0
2885.0
4041.0
2419.0
6640.0
4212.0
2870.0
3132.0
3472.0
2663.0
2788.0
4100.0
4452.0
3244.0
2927.0
2430.0
3130.0
2259.0
1599.0
4364.0
7203.0
4958.0
2696.0
349.0
666.0
1178.0
5051.0
7336.0
5742.0
6091.0
5400.0
3897.0
3788.0
430.0
2759.0
2405.0
2109.0
3643.0
3646.0
1565.0
3972.0
6669.0
6109.0
3776.0
1580.0
2994.0
5246.0
3354.0
2625.0
3905.0
4841.0
7662.0
13055.0
14462.0
9786.0
6935.0
6028.0
3847.0
12919.0
25188.0
19339.0
6576.0
5471.0
11784.0
10350.0
4009.0
1981.0
1585.0
2398.0
239.0
4729.0
4379.0
2883.0
1456.0
1907.0
7589.0
12637.0
12723.0
6303.0
2984.0
2004.0
5506.0
5214.0
2514.0
4861.0
6545.0
7507.0
7069.0
5661.0
3656.0
3255.0
2241.0
6866.0
8891.0
6814.0
5279.0
3150.0
4426.0
3652.0
1973.0
533.0
2729.0
3594.0
954.0
2347.0
5198.0
5111.0
1682.0
3461.0
4143.0
3095.0
2999.0
2680.0
3601.0
5186.0
3487.0
899.0
2313.0
1633.0
4153.0
1953.0
8697.0
8981.0
2182.0
2704.0
562.0
719.0
2810.0
5588.0
7217.0
3423.0
4197.0
7017.0
6134.0
4315.0
2635.0
5122.0
2712.0
3292.0
5493.0
5478.0
2542.0
4006.0
4862.0
6758.0
7805.0
8005.0
5983.0
3748.0
4417.0
3437.0
4930.0
5560.0
3538.0
2826.0
2456.0
1047.0
1897.0
2612.0
381.0
6891.0
9535.0
7040.0
5757.0
4610.0
1062.0
1590.0
234.0
2653.0
3891.0
7463.0
9948.0
6767.0
6142.0
9752.0
6253.0
4010.0
3665.0
1760.0
2388.0
492.0
1590.0
3085.0
5125.0
1987.0
2057.0
5013.0
6452.0
2689.0
1065.0
2343.0
1760.0
2111.0
2195.0
1160.0
3646.0
5946.0
1692.0
2014.0
1655.0
2459.0
3496.0
3580.0
2451.0
257.0
1544.0
2192.0
1433.0
3333.0
5411.0
8273.0
6973.0
5036.0
5163.0
2530.0
3255.0
3407.0
5319.0
8391.0
7816.0
4728.0
3361.0
5003.0
9023.0
8801.0
4030.0
2509.0
2734.0
1913.0
1721.0
7554.0
12032.0
6616.0
4061.0
2727.0
1604.0
4445.0
5228.0
4381.0
2247.0
1212.0
2698.0
1923.0
3131.0
4216.0
2898.0
531.0
3978.0
7091.0
4820.0
2422.0
2828.0
8664.0
9734.0
16643.0
27075.0
25616.0
40049.0
48572.0
28616.0
16010.0
26433.0
21611.0
17856.0
14795.0
8600.0
4120.0
4319.0
2477.0
2207.0
5671.0
8847.0
25117.0
63981.0
66484.0
23341.0
14357.0
9619.0
6535.0
2376.0
5957.0
10424.0
8492.0
5201.0
6683.0
15564.0
13881.0
7965.0
17285.0
21027.0
10611.0
4904.0
815.0
3746.0
5661.0
3919.0
1131.0
5044.0
13231.0
28039.0
23138.0
4859.0
5371.0
4601.0
3206.0
7630.0
10430.0
3501.0
796.0
6011.0
6525.0
2904.0
4177.0
2515.0
2075.0
3399.0
5273.0
6734.0
4193.0
3269.0
890.0
1702.0
2516.0
584.0
5162.0
3154.0
1130.0
2513.0
4718.0
4180.0
422.0
2215.0
2626.0
1347.0
5290.0
6483.0
4717.0
3271.0
3031.0
2908.0
1528.0
2314.0
3275.0
4943.0
2572.0
24773.0
36434.0
14027.0
3016.0
2956.0
3143.0
2705.0
4308.0
5184.0
3423.0
2757.0
850.0
2548.0
4945.0
5190.0
4720.0
3937.0
4069.0
3733.0
1740.0
4249.0
1922.0
875.0
1929.0
4281.0
4421.0
7308.0
8565.0
4843.0
3153.0
2469.0
2250.0
4393.0
3968.0
4055.0
4308.0
2805.0
2194.0
316.0
3245.0
4433.0
1740.0
3057.0
6084.0
7096.0
6390.0
4479.0
6869.0
10136.0
7310.0
3440.0
5145.0
6992.0
7042.0
5438.0
7091.0
6716.0
3264.0
4038.0
3585.0
1715.0
967.0
1956.0
2851.0
1572.0
5156.0
4141.0
2834.0
3558.0
1305.0
2035.0
2167.0
6054.0
6938.0
2945.0
1561.0
3348.0
6241.0
4873.0
3470.0
7657.0
8085.0
4681.0
5838.0
7678.0
5203.0
3511.0
3766.0
775.0
3797.0
2112.0
8306.0
8228.0
4063.0
1548.0
5227.0
3621.0
2056.0
2171.0
1507.0
201.0
1537.0
2130.0
1835.0
3598.0
4149.0
1928.0
585.0
1300.0
3960.0
5888.0
3903.0
3565.0
4165.0
1304.0
4618.0
3733.0
2280.0
1558.0
2282.0
4187.0
3519.0
1565.0
# row = 29
3789.0
2354.0
2387.0
2672.0
3510.0
1922.0
1382.0
1788.0
1762.0
3633.0
4109.0
4337.0
3458.0
4562.0
7374.0
5597.0
3744.0
5748.0
5591.0
1811.0
5470.0
6586.0
4100.0
3602.0
4863.0
2834.0
2479.0
2142.0
1929.0
6541.0
10811.0
6349.0
1122.0
1457.0
6346.0
5195.0
3274.0
1827.0
5582.0
11309.0
11719.0
6669.0
2517.0
4982.0
4740.0
6080.0
3772.0
336.0
583.0
2607.0
2942.0
827.0
4372.0
5672.0
2411.0
1443.0
209.0
4958.0
3914.0
2942.0
3069.0
1974.0
4251.0
3288.0
791.0
4443.0
4897.0
1209.0
1881.0
1349.0
5853.0
8212.0
4780.0
342.0
555.0
3720.0
6784.0
7917.0
8458.0
8383.0
4862.0
2578.0
2803.0
2983.0
4868.0
5051.0
1368.0
1741.0
2619.0
4683.0
6361.0
5527.0
5181.0
4995.0
2362.0
3328.0
5098.0
3270.0
4023.0
4893.0
2701.0
2939.0
834.0
2391.0
3591.0
5087.0
5116.0
4183.0
3257.0
1581.0
1452.0
920.0
5330.0
7172.0
5132.0
3210.0
2694.0
2563.0
4767.0
6785.0
6674.0
6994.0
3779.0
1198.0
1259.0
1576.0
2840.0
6572.0
7178.0
3308.0
5442.0
5233.0
6202.0
3323.0
1206.0
651.0
2118.0
3906.0
3914.0
888.0
1774.0
3261.0
5302.0
5030.0
5341.0
4607.0
2671.0
1392.0
4614.0
4141.0
4098.0
6479.0
8899.0
4542.0
2717.0
6214.0
9517.0
4167.0
1678.0
4665.0
6786.0
6729.0
6367.0
3639.0
799.0
5439.0
6723.0
2431.0
3626.0
4280.0
1796.0
6801.0
9000.0
6008.0
839.0
906.0
3653.0
2662.0
4082.0
4208.0
3073.0
2169.0
830.0
2266.0
2223.0
2958.0
4848.0
5327.0
4225.0
3893.0
4426.0
3310.0
3585.0
3031.0
4729.0
3892.0
4804.0
5107.0
4123.0
4129.0
5283.0
4354.0
1047.0
3575.0
1351.0
4416.0
6075.0
5068.0
5409.0
3864.0
1885.0
6343.0
8762.0
2189.0
5255.0
5657.0
5235.0
3760.0
4253.0
1182.0
4551.0
6951.0
3141.0
1412.0
3011.0
1567.0
2448.0
966.0
3715.0
5202.0
2316.0
2637.0
3472.0
2750.0
2909.0
4689.0
4195.0
2271.0
618.0
3886.0
4517.0
3040.0
3906.0
6321.0
6233.0
6140.0
8889.0
9126.0
5612.0
1288.0
2551.0
2040.0
3029.0
4263.0
3024.0
2434.0
5679.0
9004.0
6420.0
4009.0
2221.0
1668.0
2244.0
738.0
1762.0
4966.0
4832.0
2717.0
6447.0
7901.0
8488.0
9001.0
6966.0
7261.0
9629.0
5108.0
1197.0
3121.0
406.0
5855.0
4463.0
2502.0
2814.0
907.0
2040.0
1211.0
6873.0
6785.0
3679.0
2469.0
3110.0
5853.0
3463.0
252.0
1776.0
6814.0
7985.0
3411.0
5342.0
7695.0
5232.0
2763.0
3517.0
1974.0
3967.0
4151.0
2063.0
2101.0
4033.0
565.0
2807.0
2205.0
1894.0
577.0
1858.0
2452.0
2946.0
2585.0
3808.0
3280.0
718.0
3882.0
3373.0
1957.0
5418.0
6251.0
3725.0
803.0
986.0
1808.0
2642.0
3912.0
2825.0
1211.0
3933.0
5027.0
3488.0
5092.0
3687.0
3521.0
4242.0
5388.0
4926.0
5285.0
7640.0
8426.0
4022.0
3258.0
5015.0
3133.0
2184.0
2076.0
1769.0
977.0
3265.0
453.0
5404.0
3461.0
4663.0
3550.0
1808.0
1744.0
4361.0
4389.0
1817.0
3022.0
6512.0
6152.0
2881.0
2269.0
7669.0
8010.0
3003.0
2486.0
5427.0
5836.0
3386.0
1375.0
3007.0
5961.0
9016.0
7156.0
2482.0
2112.0
641.0
3149.0
5142.0
2049.0
4816.0
3033.0
2294.0
2886.0
3461.0
7333.0
4679.0
913.0
3539.0
4375.0
741.0
6896.0
7827.0
3295.0
2996.0
2101.0
3664.0
3297.0
2843.0
917.0
1911.0
823.0
1705.0
5586.0
4151.0
6846.0
5514.0
3420.0
4176.0
5651.0
2651.0
2286.0
4154.0
2769.0
334.0
2699.0
3246.0
6062.0
4974.0
241.0
4260.0
6879.0
6907.0
3535.0
492.0
1327.0
1144.0
4515.0
7398.0
6628.0
3707.0
1926.0
1335.0
2453.0
3175.0
3477.0
1626.0
3354.0
5739.0
3833.0
5571.0
7958.0
5086.0
2742.0
6577.0
5669.0
1518.0
3355.0
4322.0
5002.0
5103.0
3279.0
2693.0
3397.0
2743.0
3793.0
5094.0
5025.0
5077.0
6448.0
4676.0
5532.0
7443.0
6319.0
3197.0
3456.0
2972.0
3018.0
2215.0
562.0
2465.0
2950.0
2469.0
4636.0
2257.0
3423.0
3757.0
4467.0
6389.0
5631.0
5324.0
6312.0
6196.0
3484.0
2832.0
3234.0
1378.0
1663.0
5594.0
4587.0
6691.0
3867.0
3579.0
931.0
4645.0
3419.0
5034.0
3535.0
575.0
2991.0
2522.0
546.0
2782.0
3329.0
5286.0
6037.0
4243.0
4308.0
6349.0
5359.0
2371.0
1151.0
1210.0
3127.0
5307.0
2156.0
2152.0
2666.0
3622.0
1509.0
6197.0
1749.0
4797.0
2814.0
6067.0
10000.0
4903.0
984.0
265.0
7669.0
10062.0
2802.0
8200.0
5027.0
2000.0
1905.0
3017.0
4503.0
4386.0
2876.0
1883.0
1235.0
2593.0
3941.0
6298.0
11252.0
11643.0
6292.0
792.0
3400.0
2232.0
6303.0
9267.0
4194.0
2292.0
2712.0
3477.0
2354.0
3852.0
4854.0
4916.0
3795.0
4584.0
3744.0
3351.0
4256.0
3490.0
2743.0
5863.0
5196.0
1863.0
2077.0
922.0
1305.0
4516.0
6611.0
5189.0
4900.0
3212.0
2575.0
4120.0
1695.0
2965.0
3290.0
1981.0
743.0
1633.0
1656.0
3110.0
5038.0
5548.0
2954.0
640.0
2522.0
6260.0
6019.0
4072.0
4249.0
3395.0
4845.0
9344.0
10895.0
7136.0
6078.0
5774.0
3126.0
7855.0
19705.0
19196.0
9384.0
3690.0
6680.0
8000.0
3431.0
3001.0
2951.0
1446.0
2731.0
3277.0
2439.0
3422.0
4334.0
6330.0
3850.0
4707.0
9040.0
7201.0
3804.0
4726.0
5017.0
6825.0
4370.0
1880.0
2875.0
5180.0
6690.0
6275.0
2135.0
1310.0
2712.0
7075.0
7571.0
4711.0
3171.0
2749.0
4661.0
3908.0
2645.0
1744.0
1253.0
3085.0
2925.0
3634.0
5085.0
3555.0
3062.0
6159.0
5467.0
3367.0
3297.0
3770.0
3548.0
3441.0
3485.0
2536.0
722.0
2857.0
4824.0
2525.0
6921.0
7548.0
3635.0
4745.0
1935.0
2329.0
1750.0
4545.0
5831.0
4265.0
1904.0
4679.0
3856.0
4723.0
4585.0
3886.0
1712.0
4500.0
4831.0
5304.0
2397.0
5293.0
4343.0
7001.0
7449.0
6697.0
4251.0
3232.0
4164.0
2455.0
3820.0
4638.0
2865.0
2711.0
3090.0
1671.0
2366.0
4499.0
1729.0
6051.0
7980.0
5707.0
4859.0
2955.0
1408.0
1376.0
634.0
2682.0
4844.0
7949.0
10256.0
8011.0
5841.0
7906.0
5700.0
3798.0
1899.0
510.0
2318.0
620.0
372.0
3935.0
5808.0
4031.0
1431.0
4029.0
5699.0
3290.0
2416.0
1081.0
2173.0
1294.0
879.0
2004.0
3983.0
3229.0
2344.0
2783.0
987.0
2785.0
7245.0
7739.0
2853.0
682.0
714.0
1641.0
1434.0
1369.0
4799.0
7032.0
4991.0
3584.0
6424.0
3466.0
2590.0
3401.0
7268.0
8537.0
6735.0
3528.0
2980.0
5006.0
6187.0
5203.0
3445.0
2538.0
1624.0
798.0
1265.0
6197.0
10962.0
8093.0
6924.0
5951.0
3871.0
3967.0
2692.0
4750.0
5069.0
1717.0
129.0
2228.0
5864.0
6820.0
3881.0
782.0
4577.0
8835.0
8642.0
6502.0
1492.0
7104.0
6322.0
11148.0
21719.0
24809.0
54922.0
74401.0
48959.0
10251.0
10196.0
14548.0
17206.0
16248.0
8674.0
3481.0
5545.0
2647.0
1840.0
3814.0
6879.0
22224.0
54681.0
63682.0
32144.0
19165.0
15433.0
8690.0
4240.0
3872.0
10111.0
8368.0
4007.0
2341.0
9926.0
11519.0
7997.0
18252.0
18239.0
4579.0
5853.0
2490.0
6066.0
4867.0
2340.0
1009.0
3432.0
13997.0
26730.0
20426.0
3613.0
6328.0
4204.0
2800.0
4360.0
7048.0
2864.0
2025.0
4337.0
5744.0
5099.0
7068.0
4175.0
3234.0
5923.0
4913.0
3761.0
3710.0
3780.0
322.0
1921.0
3559.0
1220.0
6129.0
4348.0
754.0
2221.0
3844.0
2335.0
1737.0
2326.0
2779.0
2586.0
5627.0
7755.0
6741.0
3524.0
3488.0
3573.0
1994.0
3419.0
2309.0
2225.0
3965.0
25579.0
40780.0
19874.0
3276.0
1812.0
2463.0
4559.0
6607.0
6901.0
2365.0
1001.0
1709.0
2016.0
4780.0
4000.0
2162.0
1602.0
3973.0
4270.0
1425.0
4217.0
2213.0
1589.0
1469.0
1252.0
2573.0
6818.0
7495.0
2277.0
2476.0
1458.0
1324.0
1866.0
1859.0
2706.0
2416.0
1036.0
4012.0
934.0
4295.0
4808.0
2246.0
2869.0
4549.0
4539.0
3674.0
2663.0
5778.0
8034.0
7018.0
4366.0
5992.0
7639.0
6892.0
3808.0
5728.0
7219.0
3870.0
4066.0
4872.0
4001.0
3916.0
5127.0
5158.0
1579.0
5025.0
6112.0
3791.0
3303.0
2919.0
3187.0
2083.0
2974.0
5555.0
2660.0
571.0
3991.0
6901.0
6187.0
4238.0
6368.0
4961.0
3439.0
6180.0
7945.0
6311.0
2018.0
3103.0
2329.0
2427.0
196.0
5060.0
8292.0
7433.0
1612.0
2932.0
3445.0
3410.0
1699.0
888.0
2013.0
2480.0
1321.0
2526.0
5373.0
5525.0
4431.0
2055.0
663.0
5933.0
7962.0
5135.0
5859.0
6343.0
1428.0
4526.0
2597.0
2908.0
2931.0
3365.0
4600.0
3246.0
2202.0
# row = 30
2158.0
1567.0
1681.0
943.0
1791.0
217.0
1983.0
1890.0
2398.0
4789.0
5087.0
6100.0
4694.0
3354.0
5028.0
4781.0
2310.0
4657.0
5619.0
1984.0
5266.0
6550.0
3199.0
4566.0
5655.0
2754.0
4369.0
3790.0
835.0
2784.0
9724.0
8871.0
1893.0
4688.0
7830.0
5428.0
2495.0
2323.0
5520.0
9852.0
10028.0
5226.0
2787.0
3862.0
1343.0
2529.0
766.0
2216.0
1133.0
3819.0
4636.0
2180.0
5472.0
5343.0
1110.0
3408.0
3793.0
6689.0
5141.0
2628.0
3248.0
6702.0
7646.0
2845.0
2409.0
6196.0
6870.0
2461.0
1118.0
1568.0
4974.0
6300.0
4080.0
2732.0
1236.0
5356.0
7191.0
8196.0
7982.0
8037.0
3900.0
1234.0
1315.0
1737.0
3948.0
4952.0
1699.0
3608.0
3945.0
3714.0
5335.0
4711.0
4378.0
6783.0
6328.0
2558.0
580.0
3282.0
6034.0
5438.0
2880.0
5786.0
4265.0
2719.0
3378.0
7196.0
9182.0
6557.0
3577.0
1401.0
221.0
1685.0
5939.0
7620.0
3893.0
580.0
774.0
1201.0
3473.0
5680.0
6451.0
5453.0
2801.0
502.0
2161.0
2170.0
1620.0
3901.0
4699.0
1681.0
5462.0
6768.0
7053.0
2521.0
1514.0
590.0
3529.0
4617.0
2232.0
1500.0
1850.0
3256.0
6545.0
4390.0
3110.0
3193.0
2665.0
1972.0
4447.0
3934.0
5111.0
8509.0
12140.0
7401.0
5953.0
3288.0
9281.0
5509.0
2845.0
1199.0
3575.0
4344.0
4630.0
3653.0
3272.0
6177.0
5678.0
1875.0
2628.0
4302.0
2967.0
6569.0
8175.0
5761.0
1852.0
3808.0
2821.0
3346.0
3307.0
4428.0
2354.0
425.0
2127.0
3802.0
3455.0
3808.0
6059.0
6427.0
6333.0
5371.0
3129.0
1533.0
3768.0
3068.0
3927.0
2782.0
5812.0
6868.0
3769.0
2206.0
2058.0
2363.0
3187.0
3512.0
2290.0
2697.0
5509.0
3245.0
5063.0
5800.0
4847.0
5529.0
8342.0
3256.0
5116.0
6634.0
4694.0
3270.0
4612.0
1447.0
3281.0
6188.0
3723.0
1888.0
2961.0
1109.0
3065.0
3019.0
2564.0
5389.0
3390.0
2685.0
6040.0
4178.0
2757.0
4194.0
3545.0
1865.0
2990.0
739.0
2449.0
2643.0
4194.0
7748.0
6919.0
4288.0
5564.0
6990.0
2366.0
1871.0
2652.0
2934.0
5124.0
6456.0
4669.0
3099.0
6516.0
9411.0
5948.0
4912.0
2945.0
934.0
413.0
1600.0
1038.0
2334.0
3322.0
3465.0
7712.0
8077.0
5583.0
6023.0
6070.0
5747.0
7332.0
4580.0
1308.0
2969.0
1656.0
3885.0
3347.0
1678.0
2838.0
1470.0
1821.0
1467.0
7121.0
6197.0
2060.0
831.0
3691.0
5373.0
2581.0
1828.0
1342.0
4075.0
4828.0
885.0
3542.0
4639.0
3476.0
3008.0
2632.0
1821.0
4217.0
5442.0
3697.0
1451.0
3441.0
1662.0
4896.0
2245.0
1759.0
2165.0
3840.0
2457.0
2642.0
2766.0
3346.0
4433.0
816.0
4403.0
2854.0
2372.0
4117.0
2984.0
2068.0
400.0
1232.0
2168.0
3128.0
4235.0
3512.0
2236.0
2541.0
4511.0
3845.0
4577.0
1126.0
4627.0
4871.0
4693.0
4600.0
3849.0
5901.0
6762.0
3145.0
7200.0
8761.0
5768.0
2271.0
972.0
878.0
1910.0
3722.0
406.0
5806.0
5910.0
3603.0
3689.0
3360.0
1521.0
3379.0
2456.0
935.0
1476.0
4238.0
2921.0
808.0
2725.0
6535.0
6217.0
3338.0
1384.0
4612.0
5075.0
3264.0
4392.0
4035.0
3659.0
6011.0
4779.0
3332.0
4019.0
2744.0
4811.0
6427.0
3799.0
6365.0
4532.0
632.0
694.0
2065.0
7139.0
4876.0
2053.0
4878.0
4974.0
1259.0
6733.0
8449.0
4083.0
1187.0
2070.0
2007.0
2040.0
3512.0
2263.0
1295.0
1885.0
988.0
4991.0
4644.0
7936.0
6460.0
2727.0
3706.0
4117.0
1379.0
5470.0
5885.0
2748.0
1072.0
2020.0
3714.0
4742.0
2987.0
1985.0
3493.0
4520.0
3466.0
1047.0
2530.0
3230.0
4427.0
5651.0
7392.0
4850.0
1107.0
690.0
1220.0
701.0
2221.0
4690.0
3272.0
3457.0
4779.0
1961.0
6143.0
6552.0
1887.0
3839.0
4495.0
3121.0
1012.0
2468.0
2781.0
3656.0
4881.0
3384.0
2505.0
3886.0
4884.0
5174.0
5676.0
5765.0
5196.0
4761.0
3794.0
5477.0
5997.0
6476.0
5225.0
4471.0
2445.0
2562.0
2709.0
2442.0
6767.0
6583.0
3780.0
5785.0
2254.0
3951.0
4512.0
4211.0
3864.0
3187.0
4501.0
4973.0
6658.0
4561.0
1589.0
2456.0
2601.0
3226.0
5460.0
4025.0
5268.0
4268.0
5644.0
2059.0
3300.0
4059.0
3912.0
2218.0
2505.0
5624.0
3675.0
538.0
3491.0
2773.0
2278.0
1943.0
1612.0
4477.0
7746.0
7335.0
3746.0
2038.0
2489.0
2564.0
4975.0
3759.0
2591.0
4440.0
4016.0
527.0
4697.0
2287.0
4458.0
4284.0
3810.0
8402.0
5007.0
894.0
1349.0
6477.0
9313.0
1092.0
6834.0
4112.0
1648.0
1526.0
363.0
3588.0
6358.0
4353.0
158.0
4641.0
6225.0
6423.0
6206.0
8211.0
7725.0
2836.0
2042.0
3773.0
1004.0
7108.0
8807.0
4101.0
2855.0
1261.0
1622.0
2137.0
3070.0
3280.0
4004.0
3676.0
5043.0
4920.0
3726.0
5099.0
4419.0
2542.0
4939.0
5838.0
2447.0
2551.0
589.0
2049.0
1808.0
3549.0
2295.0
1827.0
684.0
1728.0
1712.0
894.0
2672.0
3948.0
2685.0
2587.0
1810.0
2906.0
2937.0
3086.0
4762.0
2413.0
2417.0
1550.0
5113.0
7724.0
5520.0
4069.0
2404.0
4078.0
9209.0
11963.0
6798.0
4780.0
4037.0
1031.0
3638.0
12736.0
17811.0
12087.0
1949.0
9041.0
9807.0
4149.0
4374.0
3740.0
1841.0
4126.0
2273.0
1203.0
7013.0
8750.0
7047.0
8129.0
6199.0
7994.0
8047.0
2345.0
4738.0
6983.0
8629.0
6960.0
4407.0
3289.0
3133.0
5109.0
5924.0
3753.0
2931.0
4047.0
7071.0
6600.0
4107.0
2018.0
2702.0
4647.0
3538.0
2154.0
1568.0
319.0
1815.0
4105.0
5514.0
4481.0
1574.0
3352.0
7257.0
5776.0
3790.0
3927.0
4342.0
2484.0
1065.0
2489.0
3665.0
2505.0
3076.0
3767.0
2688.0
4821.0
7585.0
5085.0
4761.0
1850.0
3031.0
3245.0
4847.0
2859.0
2776.0
1023.0
1341.0
1465.0
4665.0
6845.0
5231.0
3937.0
4563.0
1819.0
3583.0
935.0
4933.0
4385.0
6674.0
6838.0
5830.0
2704.0
1711.0
1857.0
920.0
3354.0
5095.0
2252.0
3327.0
4782.0
4568.0
4102.0
5680.0
3411.0
3725.0
3512.0
3321.0
4833.0
2158.0
3076.0
3240.0
1064.0
1703.0
4273.0
6714.0
7636.0
6290.0
4251.0
4285.0
3628.0
4161.0
3353.0
1336.0
1574.0
447.0
598.0
4063.0
5250.0
4932.0
1314.0
4529.0
5891.0
4702.0
4613.0
1318.0
2512.0
3563.0
1054.0
3734.0
4656.0
1843.0
3281.0
2779.0
366.0
2089.0
7786.0
9048.0
2739.0
2199.0
1625.0
2721.0
1435.0
1746.0
4516.0
4563.0
1660.0
1349.0
4918.0
2399.0
2034.0
1684.0
6429.0
6114.0
5011.0
3543.0
3076.0
5011.0
3457.0
3433.0
4407.0
2996.0
836.0
136.0
1891.0
4375.0
6186.0
6465.0
7660.0
7223.0
5885.0
4826.0
2435.0
3513.0
6440.0
5280.0
1881.0
3988.0
6749.0
6962.0
4065.0
999.0
4476.0
9481.0
10938.0
9168.0
5315.0
6799.0
4628.0
6357.0
14886.0
17761.0
49653.0
73837.0
52546.0
26575.0
11692.0
7907.0
10270.0
10855.0
6083.0
1728.0
5139.0
2868.0
354.0
720.0
3513.0
16563.0
47591.0
64286.0
38348.0
21368.0
19592.0
11988.0
7730.0
3310.0
6872.0
8746.0
4684.0
690.0
4358.0
7036.0
7795.0
22636.0
24264.0
6137.0
5979.0
3757.0
7985.0
5694.0
1194.0
2137.0
1633.0
10868.0
17135.0
11671.0
3472.0
7128.0
3898.0
2929.0
3910.0
5278.0
3991.0
3386.0
3913.0
5018.0
6554.0
9299.0
5682.0
4282.0
7296.0
5775.0
2363.0
3990.0
5062.0
228.0
2055.0
3731.0
1481.0
5228.0
4662.0
1629.0
1306.0
2899.0
1391.0
2293.0
2450.0
3792.0
3934.0
5632.0
7612.0
7906.0
4948.0
3422.0
6159.0
5257.0
3375.0
1657.0
1747.0
5051.0
22611.0
38531.0
22371.0
4071.0
2563.0
5748.0
8298.0
8921.0
8392.0
4299.0
1124.0
2535.0
4043.0
5313.0
2165.0
1578.0
2246.0
2149.0
2829.0
2098.0
3016.0
2629.0
1879.0
3139.0
4034.0
1354.0
4014.0
4349.0
1724.0
2919.0
387.0
2325.0
888.0
879.0
2252.0
2450.0
3746.0
4967.0
2735.0
6570.0
7410.0
4140.0
2133.0
2130.0
1700.0
1368.0
1287.0
3523.0
5109.0
6358.0
5788.0
6546.0
5907.0
4684.0
2997.0
3397.0
5286.0
2302.0
4049.0
5942.0
5803.0
5011.0
6335.0
6264.0
2526.0
4349.0
6656.0
6192.0
5288.0
4511.0
2563.0
2116.0
1698.0
3675.0
1206.0
1879.0
4999.0
5873.0
4828.0
3520.0
4783.0
3098.0
3635.0
5563.0
7316.0
7130.0
2219.0
3477.0
3959.0
1506.0
2996.0
807.0
7017.0
8743.0
3497.0
2498.0
4981.0
4332.0
1719.0
1492.0
2429.0
3841.0
1790.0
3195.0
6255.0
5963.0
3785.0
1633.0
823.0
6572.0
8707.0
6393.0
7502.0
8083.0
3138.0
5391.0
2536.0
2559.0
3336.0
3755.0
3725.0
2126.0
2519.0
# row = 31
3564.0
3851.0
3158.0
2159.0
1638.0
761.0
1582.0
2117.0
3195.0
4263.0
3644.0
5194.0
4165.0
1736.0
2710.0
4020.0
3114.0
1808.0
4096.0
2225.0
2612.0
3075.0
1773.0
5316.0
4431.0
2078.0
6519.0
5791.0
2989.0
854.0
6532.0
9024.0
4389.0
5836.0
5576.0
1761.0
218.0
3454.0
4650.0
6945.0
7026.0
3285.0
2078.0
2611.0
3177.0
4728.0
6781.0
5142.0
1501.0
2557.0
4814.0
3130.0
5868.0
3535.0
3968.0
6484.0
4543.0
5924.0
4047.0
3831.0
6192.0
9832.0
9389.0
2840.0
2903.0
5171.0
7072.0
3924.0
494.0
756.0
1824.0
2860.0
4545.0
4447.0
2000.0
5827.0
7097.0
7054.0
5225.0
5509.0
2567.0
722.0
882.0
2959.0
1074.0
2484.0
2265.0
3914.0
4196.0
3427.0
2934.0
3264.0
2491.0
5419.0
7929.0
5546.0
2670.0
3600.0
5622.0
4485.0
2373.0
6053.0
5891.0
4429.0
5364.0
8908.0
11138.0
7613.0
3960.0
1910.0
716.0
2288.0
3876.0
5473.0
3337.0
4416.0
3985.0
1916.0
2398.0
4299.0
4435.0
3717.0
1606.0
1056.0
3573.0
2605.0
1268.0
1575.0
2003.0
1554.0
4674.0
6305.0
5777.0
1711.0
1530.0
1459.0
4951.0
4851.0
1801.0
2303.0
2911.0
5092.0
7875.0
4247.0
1535.0
2158.0
1855.0
2921.0
3778.0
1004.0
3311.0
6875.0
10739.0
8020.0
6725.0
3351.0
7993.0
3647.0
3436.0
2243.0
1117.0
1823.0
3011.0
2871.0
5953.0
7013.0
4955.0
2274.0
1927.0
3820.0
4515.0
5396.0
6205.0
5792.0
3753.0
5880.0
3328.0
3348.0
3879.0
5365.0
4522.0
1253.0
2343.0
4164.0
3698.0
3912.0
5845.0
6445.0
7620.0
5993.0
2692.0
3499.0
4558.0
3547.0
3096.0
2380.0
5450.0
5630.0
2025.0
589.0
2627.0
5521.0
5196.0
3249.0
2160.0
2997.0
6225.0
2589.0
4637.0
7013.0
7236.0
7636.0
8665.0
4444.0
3673.0
5487.0
4003.0
2795.0
3577.0
1834.0
1092.0
2175.0
3457.0
3344.0
3586.0
2965.0
1561.0
2765.0
3353.0
7073.0
6000.0
970.0
4259.0
2310.0
1690.0
3485.0
2946.0
2171.0
5334.0
3953.0
1027.0
2677.0
3753.0
8782.0
7657.0
3668.0
2675.0
3561.0
3131.0
4796.0
2900.0
3149.0
6263.0
6971.0
4740.0
3470.0
6206.0
7147.0
4468.0
6699.0
5610.0
3050.0
2732.0
3323.0
3014.0
1538.0
653.0
3171.0
6554.0
6182.0
4693.0
5889.0
5981.0
4059.0
5388.0
4667.0
1345.0
2797.0
2792.0
2893.0
5184.0
1894.0
2003.0
1282.0
1759.0
2127.0
6830.0
6258.0
2529.0
4552.0
6439.0
4904.0
1766.0
1567.0
1677.0
3360.0
4555.0
1804.0
1616.0
2256.0
4106.0
3411.0
1644.0
2063.0
5159.0
6538.0
4686.0
3206.0
4186.0
2617.0
6689.0
3531.0
2045.0
2999.0
6685.0
6102.0
1462.0
3268.0
2153.0
4092.0
1678.0
3983.0
2177.0
3009.0
4028.0
1421.0
1471.0
1657.0
2102.0
3053.0
4325.0
4368.0
3363.0
3150.0
1443.0
3962.0
3798.0
3306.0
1207.0
4741.0
4554.0
2230.0
2292.0
1630.0
3427.0
2941.0
3069.0
9181.0
9529.0
6151.0
1126.0
3089.0
2387.0
2987.0
3420.0
1171.0
4468.0
6256.0
2799.0
2616.0
3681.0
3669.0
3022.0
1068.0
2239.0
2352.0
4379.0
4385.0
1948.0
2860.0
4349.0
6617.0
5838.0
1508.0
4470.0
4824.0
3241.0
6063.0
3799.0
4670.0
6443.0
5094.0
4775.0
4222.0
4250.0
6133.0
5430.0
3293.0
5766.0
4303.0
1629.0
2555.0
5574.0
9090.0
7180.0
5330.0
6321.0
6293.0
3557.0
5330.0
7479.0
5132.0
2622.0
1115.0
1927.0
5356.0
5109.0
1907.0
1039.0
3377.0
1161.0
4101.0
5011.0
6852.0
5507.0
1970.0
3084.0
4158.0
3051.0
4693.0
5364.0
3847.0
1800.0
920.0
3938.0
3259.0
1127.0
2518.0
3416.0
2261.0
3359.0
5482.0
4874.0
4984.0
5648.0
6403.0
7517.0
4091.0
1144.0
1827.0
1813.0
1066.0
1020.0
4973.0
5317.0
3642.0
3829.0
59.0
5922.0
3957.0
2164.0
3933.0
3674.0
1542.0
399.0
1798.0
830.0
1169.0
4233.0
2878.0
1208.0
4429.0
5630.0
4390.0
4399.0
4962.0
5519.0
5422.0
5322.0
5281.0
3442.0
5759.0
5714.0
5892.0
3624.0
1608.0
2028.0
3446.0
7886.0
8068.0
4286.0
5496.0
2012.0
3611.0
3739.0
2989.0
2783.0
963.0
2072.0
2390.0
5038.0
3707.0
256.0
3257.0
3361.0
3812.0
4644.0
2707.0
3547.0
5021.0
5521.0
2006.0
2623.0
3657.0
2627.0
1885.0
3092.0
7505.0
5017.0
972.0
4354.0
4495.0
3085.0
2295.0
473.0
4414.0
8214.0
7817.0
4900.0
2573.0
2997.0
1782.0
2324.0
2689.0
4248.0
6185.0
4182.0
1995.0
2344.0
2234.0
3560.0
3636.0
2927.0
5926.0
5338.0
4215.0
1215.0
5254.0
7602.0
3027.0
1625.0
1450.0
1742.0
3498.0
3674.0
3407.0
6812.0
4117.0
2368.0
7600.0
8549.0
7094.0
4571.0
4696.0
4967.0
2437.0
2921.0
3581.0
718.0
6257.0
6962.0
3907.0
3697.0
2192.0
1669.0
2741.0
874.0
444.0
1658.0
1841.0
3296.0
4172.0
3227.0
4288.0
4293.0
2001.0
4555.0
6954.0
3449.0
2057.0
2062.0
3204.0
1250.0
289.0
1441.0
1426.0
2120.0
3652.0
3270.0
1901.0
2535.0
4336.0
3560.0
3944.0
3132.0
3351.0
2973.0
874.0
4150.0
1887.0
4475.0
5072.0
2028.0
7320.0
6183.0
4908.0
3065.0
4571.0
9126.0
12875.0
8528.0
4133.0
1662.0
512.0
4839.0
4422.0
7225.0
12917.0
4343.0
12886.0
11071.0
2830.0
3823.0
4003.0
3181.0
5631.0
3020.0
3266.0
8854.0
10711.0
5817.0
5691.0
7832.0
9113.0
8627.0
4457.0
1940.0
10591.0
14897.0
9657.0
4834.0
4710.0
4214.0
5119.0
5688.0
4470.0
3801.0
4559.0
6065.0
5893.0
4729.0
3266.0
2431.0
3956.0
1850.0
2666.0
1954.0
1941.0
1437.0
4220.0
6437.0
5431.0
2588.0
3604.0
8244.0
5301.0
3132.0
4385.0
5017.0
3411.0
4136.0
3300.0
3691.0
3217.0
3702.0
4702.0
2814.0
4810.0
7590.0
4660.0
4172.0
188.0
3036.0
2673.0
3941.0
2256.0
364.0
2091.0
1910.0
920.0
3900.0
7645.0
6977.0
5782.0
3558.0
2819.0
3569.0
2670.0
3140.0
4071.0
5182.0
4683.0
4405.0
1336.0
1787.0
2264.0
1006.0
3721.0
5288.0
507.0
3996.0
5544.0
5801.0
4503.0
5803.0
4209.0
1547.0
576.0
1155.0
3912.0
1510.0
3232.0
4281.0
1545.0
2270.0
2219.0
3710.0
3083.0
1463.0
2431.0
3229.0
1931.0
4778.0
5843.0
3134.0
1314.0
362.0
559.0
3276.0
3875.0
4985.0
843.0
5431.0
6304.0
4657.0
4872.0
2900.0
3100.0
5071.0
1185.0
5305.0
5340.0
1409.0
2057.0
1797.0
747.0
1024.0
5082.0
6326.0
3527.0
4142.0
1196.0
1390.0
1228.0
2695.0
4017.0
1583.0
1850.0
627.0
1799.0
1462.0
4724.0
1823.0
3781.0
3294.0
4287.0
3047.0
3776.0
5173.0
3240.0
5144.0
6814.0
4561.0
274.0
555.0
2936.0
4185.0
2744.0
3648.0
6718.0
6477.0
6547.0
6961.0
6734.0
4051.0
5361.0
8228.0
4257.0
3630.0
4647.0
4307.0
2582.0
1796.0
4140.0
7802.0
8930.0
8184.0
8730.0
9339.0
6062.0
2940.0
1613.0
8843.0
37588.0
59155.0
47424.0
42703.0
28245.0
13532.0
4826.0
3422.0
2681.0
571.0
3702.0
2892.0
1061.0
2475.0
1330.0
11666.0
45361.0
65895.0
39094.0
19773.0
19176.0
14290.0
10370.0
6525.0
5211.0
7435.0
6180.0
2233.0
3558.0
2137.0
5774.0
23025.0
28296.0
9570.0
3884.0
3220.0
9046.0
6406.0
1554.0
3710.0
3676.0
5392.0
8563.0
6070.0
6396.0
7779.0
3625.0
3661.0
5099.0
5242.0
3982.0
3390.0
3711.0
3123.0
6059.0
8930.0
5699.0
3956.0
6337.0
4764.0
856.0
3751.0
4497.0
460.0
2066.0
3165.0
1918.0
3949.0
3830.0
2322.0
1185.0
1073.0
889.0
2009.0
2269.0
4224.0
4858.0
6374.0
7877.0
8766.0
6653.0
2291.0
5940.0
6982.0
3394.0
2289.0
3397.0
8138.0
29964.0
43109.0
21847.0
3907.0
3001.0
6963.0
9459.0
7744.0
6413.0
5967.0
3037.0
1893.0
4492.0
3810.0
797.0
4343.0
4241.0
1590.0
1320.0
2915.0
1622.0
3039.0
1632.0
4535.0
7409.0
4663.0
1239.0
3425.0
3163.0
3640.0
1971.0
2562.0
1080.0
2339.0
3756.0
3569.0
4580.0
4723.0
4492.0
7029.0
7896.0
4206.0
407.0
2208.0
2722.0
1829.0
1536.0
3416.0
4024.0
4596.0
4668.0
6163.0
3673.0
2541.0
3968.0
2185.0
2455.0
2574.0
4423.0
5709.0
6091.0
4402.0
5202.0
5462.0
3188.0
2088.0
4427.0
5702.0
5217.0
4453.0
2691.0
422.0
1224.0
865.0
1055.0
3738.0
8442.0
6671.0
3018.0
2813.0
4330.0
3880.0
3963.0
4659.0
5798.0
7222.0
2454.0
3179.0
4660.0
2696.0
4873.0
2647.0
5357.0
7559.0
3763.0
2807.0
5634.0
4863.0
1926.0
1336.0
2952.0
4739.0
2688.0
2820.0
6125.0
4930.0
2100.0
1227.0
1776.0
5832.0
7231.0
5830.0
6980.0
8113.0
4591.0
5742.0
2886.0
1357.0
2311.0
2933.0
2473.0
1903.0
2957.0
# row = 32
5537.0
5302.0
4160.0
2378.0
1719.0
1251.0
417.0
1707.0
3781.0
4348.0
3578.0
5100.0
4632.0
1431.0
2148.0
3404.0
4861.0
3347.0
3055.0
2408.0
1340.0
2430.0
5238.0
5972.0
3203.0
3016.0
6565.0
5863.0
3958.0
2570.0
4065.0
7133.0
4873.0
4330.0
2129.0
2852.0
2809.0
4014.0
3825.0
3462.0
2658.0
596.0
1059.0
1620.0
3297.0
7946.0
11075.0
6804.0
2908.0
1831.0
4564.0
3335.0
5619.0
1607.0
5989.0
6707.0
3297.0
4784.0
1886.0
1859.0
5757.0
9279.0
8427.0
3550.0
756.0
4768.0
8436.0
5666.0
1519.0
896.0
2823.0
4468.0
5035.0
4758.0
1854.0
4743.0
5722.0
3363.0
1788.0
2375.0
179.0
2845.0
1750.0
2016.0
2084.0
1515.0
2359.0
3577.0
3763.0
5873.0
4338.0
4042.0
3699.0
3177.0
6185.0
5024.0
2711.0
2656.0
3290.0
2350.0
1710.0
4002.0
5252.0
4344.0
6057.0
9519.0
11398.0
7791.0
4237.0
2471.0
920.0
1630.0
1342.0
2718.0
3535.0
6564.0
6346.0
4274.0
2237.0
2997.0
3422.0
4311.0
1050.0
2151.0
5165.0
3412.0
1195.0
1145.0
1891.0
2312.0
4013.0
3927.0
3210.0
1877.0
1982.0
2990.0
6730.0
6105.0
4167.0
2709.0
3419.0
7135.0
8331.0
3323.0
1474.0
1782.0
477.0
3750.0
4934.0
2498.0
317.0
4049.0
7480.0
6452.0
3912.0
5539.0
9803.0
3754.0
2547.0
3595.0
2371.0
1414.0
2372.0
1587.0
6828.0
7025.0
4077.0
2633.0
1983.0
2825.0
5445.0
4767.0
5107.0
6260.0
5016.0
6137.0
3784.0
2603.0
4299.0
6494.0
7469.0
2486.0
3824.0
5414.0
4208.0
5528.0
6939.0
5401.0
7112.0
5479.0
4974.0
6385.0
5337.0
4487.0
3509.0
1162.0
4237.0
2741.0
2275.0
1479.0
4196.0
7903.0
6798.0
3754.0
1163.0
4589.0
7163.0
3197.0
3601.0
7553.0
7172.0
7511.0
7923.0
4835.0
1565.0
4325.0
4402.0
4311.0
3944.0
1158.0
4939.0
2730.0
2058.0
3960.0
4034.0
3886.0
1745.0
1539.0
2982.0
8718.0
8189.0
2200.0
1282.0
2087.0
2302.0
4267.0
2500.0
2846.0
5988.0
4650.0
1092.0
1970.0
4082.0
10328.0
8897.0
4135.0
1720.0
2778.0
6860.0
7971.0
3693.0
2229.0
4462.0
4326.0
2702.0
3563.0
5400.0
4239.0
2349.0
6761.0
7293.0
3961.0
2597.0
3231.0
4305.0
4902.0
3277.0
2525.0
3410.0
2866.0
4032.0
4755.0
5075.0
2726.0
4079.0
5059.0
4495.0
2915.0
3033.0
3662.0
6400.0
2224.0
717.0
4085.0
6188.0
3446.0
6052.0
6795.0
3916.0
5971.0
7303.0
4865.0
2652.0
392.0
2538.0
7074.0
7726.0
3741.0
120.0
3328.0
5639.0
3977.0
785.0
2226.0
5037.0
5789.0
4518.0
3318.0
3336.0
3425.0
7137.0
4179.0
1203.0
3329.0
9026.0
8739.0
1667.0
3434.0
3455.0
3344.0
2254.0
2201.0
2896.0
2515.0
2975.0
2055.0
1798.0
2593.0
2467.0
3047.0
5037.0
4252.0
2965.0
3263.0
873.0
2999.0
3964.0
2839.0
1935.0
3674.0
3872.0
2228.0
1052.0
2227.0
3470.0
3965.0
5133.0
8136.0
7972.0
5386.0
657.0
4773.0
3551.0
2850.0
1881.0
2645.0
3607.0
5107.0
3986.0
1187.0
2941.0
4009.0
3027.0
1155.0
2867.0
4032.0
6132.0
6409.0
3988.0
3767.0
6700.0
9423.0
7068.0
3495.0
4961.0
5023.0
3239.0
5414.0
2123.0
6454.0
8991.0
6730.0
4479.0
2936.0
4017.0
5864.0
4454.0
704.0
3683.0
3041.0
2583.0
4900.0
8701.0
10747.0
8964.0
7733.0
7023.0
6791.0
5211.0
3656.0
4875.0
4309.0
4434.0
4610.0
1991.0
7511.0
5809.0
830.0
3134.0
3460.0
1181.0
3183.0
5638.0
5907.0
3508.0
1886.0
2661.0
3346.0
2168.0
1410.0
2800.0
2518.0
1230.0
1239.0
4728.0
3025.0
1681.0
3359.0
6038.0
1541.0
5314.0
7105.0
5979.0
6322.0
6341.0
6266.0
7806.0
3254.0
4003.0
4076.0
3247.0
2724.0
2298.0
4256.0
5972.0
3008.0
3535.0
2447.0
4787.0
3622.0
3874.0
3268.0
5242.0
2000.0
799.0
3207.0
4433.0
2079.0
3071.0
2463.0
2697.0
3913.0
4868.0
4774.0
4949.0
5372.0
6572.0
7222.0
6886.0
4410.0
2480.0
5558.0
4318.0
5379.0
4156.0
816.0
1014.0
2096.0
4733.0
6495.0
4403.0
4973.0
1995.0
2635.0
1931.0
3117.0
4178.0
2996.0
784.0
327.0
2654.0
1817.0
2445.0
5038.0
4369.0
4038.0
3422.0
2553.0
3488.0
4973.0
3181.0
1251.0
3212.0
3147.0
3411.0
3265.0
1411.0
6025.0
3984.0
1262.0
4080.0
5205.0
4905.0
4244.0
2204.0
3795.0
7603.0
7687.0
5102.0
1287.0
1890.0
716.0
1054.0
1541.0
4078.0
6110.0
4053.0
3854.0
2439.0
2486.0
2760.0
4773.0
2680.0
2043.0
4955.0
6418.0
423.0
4997.0
6797.0
6800.0
4874.0
2264.0
3016.0
4144.0
5426.0
4472.0
5678.0
2970.0
3153.0
7157.0
7909.0
6048.0
3128.0
2119.0
2304.0
1739.0
2113.0
1322.0
2326.0
5781.0
5344.0
3016.0
4258.0
4789.0
2883.0
2234.0
1565.0
1723.0
364.0
3693.0
4158.0
3681.0
2595.0
3232.0
3831.0
2011.0
4086.0
7827.0
4575.0
1802.0
3862.0
3343.0
2091.0
2944.0
3519.0
1763.0
2709.0
5223.0
6210.0
3639.0
3078.0
5121.0
4720.0
4574.0
4073.0
3686.0
3648.0
1624.0
3439.0
2574.0
4765.0
7610.0
1258.0
5057.0
5228.0
4633.0
2894.0
3647.0
6713.0
9360.0
6932.0
2307.0
897.0
1203.0
9950.0
22261.0
10419.0
10557.0
6949.0
12979.0
9758.0
1014.0
1088.0
3555.0
3570.0
7379.0
5290.0
6893.0
10114.0
9545.0
4720.0
2452.0
6638.0
8917.0
7927.0
6397.0
2630.0
10645.0
16727.0
9851.0
3758.0
4312.0
5034.0
5265.0
6708.0
5598.0
4087.0
4476.0
4796.0
5644.0
5047.0
3948.0
1456.0
3178.0
1654.0
4824.0
3342.0
3482.0
3121.0
4424.0
6483.0
5428.0
2994.0
4608.0
8359.0
4896.0
1514.0
4160.0
5273.0
4150.0
5721.0
4949.0
2660.0
2671.0
4412.0
4964.0
2455.0
3272.0
4383.0
4241.0
4911.0
2761.0
2923.0
1355.0
1311.0
3391.0
1376.0
1871.0
2386.0
1483.0
3929.0
7118.0
6836.0
5049.0
3371.0
6462.0
5376.0
3983.0
2926.0
3405.0
2912.0
1409.0
2768.0
770.0
2736.0
4407.0
2330.0
3262.0
4011.0
2108.0
4334.0
4474.0
5204.0
3882.0
3556.0
2016.0
453.0
1277.0
450.0
2055.0
1287.0
1931.0
5015.0
2368.0
4195.0
2420.0
1497.0
939.0
3831.0
3878.0
3704.0
2054.0
4147.0
6559.0
4617.0
2268.0
358.0
2585.0
3651.0
1508.0
3719.0
709.0
5960.0
5577.0
2255.0
2770.0
2654.0
4407.0
6064.0
3234.0
6078.0
4454.0
3912.0
2369.0
1406.0
1766.0
2136.0
1656.0
5070.0
7161.0
6937.0
4388.0
2479.0
2345.0
1747.0
2903.0
4107.0
4457.0
1406.0
893.0
5196.0
7481.0
3850.0
1816.0
1745.0
4610.0
2565.0
3331.0
5129.0
4653.0
5950.0
7968.0
5402.0
1164.0
1328.0
2563.0
3025.0
2092.0
1759.0
5360.0
3806.0
4297.0
6551.0
7878.0
5505.0
2745.0
8764.0
7235.0
3487.0
2798.0
2813.0
1691.0
1793.0
4825.0
5758.0
3916.0
4147.0
9771.0
11863.0
6949.0
9184.0
12422.0
12802.0
28604.0
41158.0
37067.0
45602.0
37051.0
22964.0
9076.0
438.0
1154.0
2724.0
6936.0
4774.0
907.0
3779.0
3380.0
8140.0
38797.0
59752.0
35905.0
18739.0
17904.0
14270.0
11071.0
11907.0
8879.0
5248.0
7638.0
4777.0
3182.0
1767.0
2133.0
17486.0
27051.0
13858.0
5296.0
4010.0
9489.0
6477.0
2232.0
5060.0
4898.0
517.0
14338.0
17081.0
11144.0
7882.0
2937.0
3795.0
4197.0
3567.0
1798.0
1593.0
3019.0
1415.0
3838.0
7089.0
4921.0
2583.0
3956.0
2976.0
163.0
1905.0
1929.0
1510.0
2085.0
1631.0
1863.0
4309.0
4278.0
4561.0
4156.0
1357.0
1701.0
1275.0
1216.0
3345.0
4165.0
6638.0
8356.0
8692.0
7727.0
3231.0
2347.0
5750.0
4137.0
2345.0
3870.0
8328.0
31121.0
41885.0
17017.0
1715.0
1378.0
5441.0
6960.0
2974.0
3021.0
5973.0
4663.0
1486.0
3178.0
1248.0
2178.0
4355.0
3860.0
3097.0
1160.0
2177.0
767.0
2499.0
496.0
4748.0
7870.0
6520.0
1832.0
1869.0
1684.0
4555.0
4252.0
4175.0
2973.0
3530.0
6402.0
3789.0
2352.0
3680.0
4179.0
4415.0
5434.0
2341.0
2425.0
4488.0
4596.0
1734.0
2274.0
3205.0
3384.0
4622.0
3601.0
5220.0
4019.0
3885.0
4882.0
3140.0
2084.0
5370.0
6010.0
3762.0
4831.0
3680.0
3217.0
3472.0
3601.0
1611.0
1306.0
2774.0
3041.0
3388.0
4599.0
3006.0
2711.0
2332.0
2425.0
3909.0
9241.0
7668.0
3916.0
3630.0
4572.0
3939.0
3169.0
3929.0
3850.0
7579.0
3484.0
3163.0
5973.0
4603.0
5104.0
1824.0
3201.0
4909.0
2712.0
1384.0
3804.0
4528.0
2143.0
496.0
4387.0
6010.0
3628.0
2027.0
5530.0
3798.0
4177.0
3902.0
3340.0
4521.0
4118.0
3126.0
3986.0
5748.0
4584.0
4472.0
2218.0
430.0
1132.0
1533.0
1896.0
1934.0
3608.0
# row = 33
4589.0
4842.0
4180.0
1388.0
1854.0
1215.0
2352.0
1524.0
2412.0
3755.0
4055.0
4996.0
4997.0
2072.0
2879.0
3335.0
5623.0
5454.0
3841.0
3594.0
3008.0
5126.0
6911.0
7225.0
3897.0
2302.0
4456.0
4152.0
4054.0
2573.0
3455.0
4888.0
3951.0
1907.0
2609.0
4871.0
3567.0
3677.0
2928.0
1280.0
2640.0
3737.0
1561.0
1266.0
4139.0
9529.0
11536.0
5548.0
2469.0
2132.0
4754.0
2805.0
4099.0
463.0
6044.0
5189.0
2747.0
4017.0
2320.0
1885.0
2571.0
5400.0
5735.0
4422.0
3957.0
6751.0
9475.0
6460.0
2736.0
1787.0
4531.0
5643.0
4471.0
4471.0
2789.0
2595.0
3556.0
1554.0
1450.0
1404.0
3373.0
5455.0
5522.0
2420.0
3211.0
2627.0
1681.0
3363.0
2434.0
7592.0
6678.0
4343.0
3311.0
2535.0
2879.0
2063.0
1616.0
2816.0
2976.0
1421.0
2096.0
3208.0
2800.0
3090.0
4799.0
7961.0
9620.0
6517.0
3884.0
2948.0
1758.0
2939.0
768.0
971.0
3766.0
6247.0
6165.0
5149.0
1821.0
1685.0
3888.0
4729.0
1056.0
2438.0
5359.0
3535.0
564.0
526.0
1868.0
2879.0
4173.0
1581.0
808.0
2812.0
4206.0
4586.0
7919.0
6571.0
4241.0
2250.0
3011.0
7284.0
6821.0
1390.0
2744.0
2432.0
2670.0
4169.0
6190.0
4287.0
3260.0
8692.0
12337.0
5722.0
1164.0
5141.0
10607.0
6389.0
1672.0
2777.0
2013.0
1476.0
3345.0
1256.0
5250.0
5918.0
5381.0
5320.0
3450.0
1609.0
4450.0
3611.0
4841.0
7215.0
5512.0
5210.0
3920.0
603.0
2856.0
5141.0
7979.0
3229.0
4915.0
7108.0
5649.0
8460.0
9817.0
4235.0
4526.0
4681.0
7138.0
7460.0
4088.0
3482.0
4859.0
1642.0
1474.0
1827.0
3127.0
2597.0
5563.0
7953.0
7327.0
4422.0
505.0
5113.0
6191.0
3251.0
2443.0
8105.0
7144.0
4255.0
4420.0
3520.0
966.0
3783.0
3759.0
5349.0
5103.0
1984.0
5133.0
4066.0
1049.0
1919.0
1812.0
2826.0
3592.0
4759.0
2554.0
8912.0
9470.0
4942.0
6643.0
5144.0
1955.0
4072.0
3177.0
2806.0
5710.0
2771.0
270.0
1404.0
6139.0
11100.0
9334.0
4343.0
170.0
4843.0
8597.0
9399.0
4290.0
967.0
411.0
1249.0
2526.0
3705.0
4652.0
3239.0
689.0
4679.0
7059.0
3007.0
836.0
1900.0
4422.0
6869.0
5348.0
2205.0
168.0
1901.0
3377.0
3349.0
3637.0
1555.0
4404.0
6904.0
8444.0
4788.0
2048.0
3308.0
5570.0
1876.0
1078.0
6943.0
9170.0
4328.0
3756.0
5173.0
3867.0
5545.0
6896.0
5465.0
3873.0
1615.0
2887.0
7870.0
7878.0
4141.0
1921.0
4717.0
5710.0
3323.0
358.0
1432.0
3165.0
2825.0
2970.0
2332.0
2057.0
3333.0
5118.0
3292.0
2401.0
3097.0
9659.0
8892.0
2374.0
4170.0
4352.0
2680.0
1883.0
1045.0
3720.0
1616.0
4363.0
3078.0
2944.0
2772.0
1545.0
2510.0
4106.0
3240.0
2491.0
2500.0
1684.0
1098.0
1842.0
2934.0
3708.0
3508.0
2925.0
3114.0
2949.0
3766.0
4419.0
6830.0
5592.0
5697.0
5680.0
4126.0
1046.0
4420.0
3416.0
2046.0
90.0
4076.0
5160.0
3199.0
5220.0
2331.0
3438.0
3469.0
3176.0
2118.0
2602.0
4123.0
7300.0
7903.0
5550.0
5062.0
8341.0
9224.0
5550.0
4113.0
5807.0
6181.0
3452.0
2927.0
719.0
5778.0
7929.0
5393.0
3538.0
1748.0
3477.0
4674.0
4533.0
2286.0
1012.0
2033.0
1566.0
5177.0
9096.0
9277.0
7555.0
7110.0
6339.0
5810.0
5045.0
2746.0
2336.0
2605.0
3851.0
6480.0
3210.0
8540.0
6357.0
1695.0
5612.0
4125.0
1811.0
1632.0
5654.0
7896.0
6120.0
4608.0
4559.0
3608.0
530.0
1334.0
632.0
951.0
2315.0
2971.0
5734.0
3844.0
2471.0
5161.0
8260.0
2188.0
3420.0
5521.0
5923.0
7340.0
7531.0
6565.0
7514.0
2186.0
6157.0
5319.0
4670.0
4792.0
3303.0
3526.0
4840.0
1684.0
4315.0
4085.0
3463.0
4168.0
2977.0
2731.0
4797.0
620.0
2291.0
4332.0
6393.0
4191.0
1904.0
3508.0
3789.0
2233.0
3394.0
5219.0
5734.0
5478.0
5711.0
5849.0
4808.0
2170.0
3490.0
5337.0
2318.0
2716.0
2976.0
1608.0
701.0
2043.0
849.0
3390.0
3939.0
4861.0
2152.0
1795.0
385.0
3102.0
3561.0
3049.0
2339.0
1907.0
421.0
765.0
4339.0
6907.0
5719.0
3754.0
2278.0
4056.0
2205.0
3149.0
775.0
4534.0
4873.0
3857.0
4408.0
2147.0
2853.0
3275.0
1382.0
722.0
2965.0
5760.0
6238.0
5767.0
3782.0
2690.0
6856.0
7651.0
4132.0
1967.0
612.0
1197.0
2190.0
1853.0
1842.0
4305.0
3345.0
4387.0
5660.0
4283.0
3854.0
7745.0
1959.0
2419.0
4080.0
5823.0
2117.0
4334.0
5588.0
9625.0
8590.0
4262.0
3896.0
4053.0
5659.0
5308.0
3987.0
1741.0
2567.0
4584.0
5650.0
5265.0
3665.0
1258.0
2494.0
1796.0
638.0
3402.0
5080.0
4168.0
3092.0
723.0
3481.0
6383.0
3389.0
1245.0
1961.0
3094.0
572.0
5835.0
6635.0
4596.0
2821.0
1976.0
3253.0
2433.0
3400.0
7266.0
5148.0
3676.0
4669.0
1885.0
1258.0
3680.0
3237.0
2683.0
2582.0
4315.0
5988.0
3765.0
3712.0
7004.0
6461.0
5809.0
4877.0
4621.0
4608.0
2641.0
2950.0
4108.0
3176.0
7894.0
3272.0
2677.0
2985.0
2413.0
1306.0
1891.0
3531.0
4793.0
4143.0
268.0
2459.0
2621.0
13866.0
34310.0
23426.0
5572.0
6538.0
12405.0
10433.0
3919.0
2943.0
2632.0
3170.0
6945.0
6447.0
7594.0
9485.0
5578.0
2576.0
3670.0
3238.0
6363.0
6590.0
6863.0
6178.0
8883.0
10630.0
6485.0
6281.0
7223.0
5596.0
2662.0
6546.0
6270.0
4093.0
3845.0
4112.0
6693.0
5682.0
2945.0
1534.0
3650.0
2272.0
4709.0
3326.0
4142.0
3666.0
3605.0
5586.0
3518.0
2320.0
4579.0
7039.0
4914.0
1034.0
3028.0
4680.0
2920.0
4727.0
4982.0
337.0
720.0
2554.0
2062.0
1524.0
1074.0
3195.0
5523.0
5279.0
3970.0
2729.0
2282.0
2092.0
3787.0
2332.0
555.0
3104.0
4599.0
6449.0
6090.0
4503.0
1904.0
4868.0
7256.0
6099.0
4555.0
4204.0
3109.0
2788.0
3423.0
2012.0
1381.0
2533.0
4060.0
2757.0
1498.0
2647.0
4160.0
3884.0
3044.0
4362.0
3319.0
2518.0
2461.0
1234.0
1868.0
1016.0
1799.0
3475.0
978.0
5689.0
3371.0
4851.0
3757.0
1733.0
1793.0
6238.0
5187.0
2835.0
2196.0
2191.0
5228.0
4767.0
3309.0
857.0
4747.0
6271.0
2171.0
3090.0
2966.0
5357.0
3569.0
1418.0
3511.0
2075.0
4679.0
5355.0
3926.0
5468.0
2102.0
4985.0
3796.0
2489.0
1316.0
3271.0
1620.0
6012.0
9174.0
8659.0
7166.0
5429.0
3053.0
1010.0
2408.0
5765.0
4862.0
1528.0
1795.0
5838.0
7165.0
3586.0
106.0
1683.0
3331.0
2428.0
1279.0
4183.0
6283.0
5683.0
5705.0
4725.0
3318.0
2321.0
303.0
739.0
3386.0
1971.0
4893.0
3646.0
1442.0
3955.0
6194.0
5083.0
1326.0
6898.0
9016.0
6364.0
5372.0
3757.0
2555.0
236.0
3354.0
3379.0
1396.0
1740.0
8571.0
12264.0
8863.0
13023.0
14707.0
11672.0
14753.0
13374.0
18643.0
33930.0
33992.0
26012.0
13206.0
4155.0
1792.0
4150.0
9546.0
5680.0
227.0
3890.0
3892.0
4000.0
20836.0
40129.0
28783.0
20561.0
17792.0
11792.0
10666.0
17528.0
15066.0
3782.0
8656.0
7330.0
1895.0
4019.0
2068.0
9521.0
21712.0
17143.0
10370.0
6890.0
9178.0
6178.0
2386.0
5242.0
4656.0
3704.0
15961.0
22385.0
13654.0
6743.0
2281.0
3097.0
2161.0
788.0
1367.0
472.0
1906.0
1631.0
2147.0
5229.0
4085.0
1738.0
3028.0
3232.0
2160.0
2060.0
2136.0
2692.0
2445.0
388.0
1823.0
4124.0
5767.0
6544.0
5825.0
2965.0
3443.0
3941.0
1465.0
1611.0
1799.0
5111.0
7125.0
7199.0
8141.0
6219.0
3050.0
2970.0
3873.0
3464.0
3530.0
5883.0
25419.0
37131.0
16892.0
2943.0
1326.0
2775.0
3372.0
3440.0
6189.0
5396.0
4615.0
1838.0
1526.0
657.0
1127.0
1066.0
2604.0
3533.0
131.0
1910.0
1691.0
1020.0
1308.0
3994.0
6490.0
7059.0
3634.0
940.0
3709.0
5907.0
5818.0
4844.0
3668.0
3881.0
8009.0
4029.0
3098.0
3295.0
2093.0
1108.0
4131.0
3766.0
3765.0
5083.0
5433.0
1818.0
2733.0
2151.0
2483.0
6106.0
5510.0
4981.0
4656.0
4836.0
4364.0
4399.0
4898.0
6511.0
6563.0
1759.0
2710.0
3237.0
1746.0
2425.0
3370.0
3707.0
2085.0
675.0
1529.0
2205.0
6166.0
5333.0
4514.0
3993.0
3369.0
3338.0
6949.0
7492.0
5499.0
4578.0
3687.0
2640.0
1489.0
3616.0
1908.0
8269.0
6310.0
4090.0
7083.0
7274.0
7798.0
4286.0
3035.0
4011.0
1350.0
2834.0
2931.0
3685.0
3421.0
1594.0
6203.0
7622.0
4010.0
1536.0
3763.0
2554.0
5505.0
6045.0
5280.0
3609.0
1120.0
896.0
1111.0
2310.0
3279.0
3280.0
1950.0
2069.0
2072.0
2038.0
2277.0
1551.0
3219.0
# row = 34
3061.0
4690.0
3646.0
176.0
1919.0
1223.0
4202.0
1640.0
1199.0
2315.0
3333.0
2946.0
3479.0
1803.0
3024.0
3352.0
4687.0
5225.0
3851.0
5470.0
3816.0
3749.0
5792.0
7737.0
3834.0
793.0
2708.0
2489.0
3675.0
3386.0
2887.0
3087.0
3675.0
2401.0
4542.0
5774.0
2810.0
2951.0
1576.0
4367.0
5714.0
5339.0
1981.0
2968.0
6983.0
11023.0
9935.0
2770.0
1441.0
2138.0
4543.0
2619.0
2275.0
1179.0
5640.0
4019.0
1697.0
1582.0
2071.0
3984.0
2179.0
2789.0
5200.0
4990.0
6202.0
7731.0
8934.0
5368.0
2649.0
2474.0
3827.0
4529.0
4014.0
4714.0
3982.0
436.0
2489.0
4438.0
3534.0
2533.0
6485.0
6844.0
8433.0
7262.0
2863.0
1824.0
536.0
3540.0
319.0
6835.0
7263.0
4110.0
1119.0
817.0
1141.0
912.0
2213.0
4543.0
5240.0
4020.0
1602.0
4535.0
1937.0
928.0
2398.0
4565.0
5747.0
3193.0
2268.0
2947.0
2845.0
4237.0
635.0
2610.0
4026.0
5105.0
5149.0
5110.0
828.0
1797.0
3695.0
4988.0
1617.0
1512.0
3759.0
2464.0
2146.0
961.0
1250.0
3562.0
4580.0
4661.0
3330.0
3164.0
4984.0
4765.0
7014.0
5103.0
2093.0
1064.0
2244.0
5466.0
4703.0
2068.0
4141.0
4273.0
4753.0
4641.0
8259.0
5542.0
4247.0
14044.0
19750.0
7493.0
3829.0
3666.0
8410.0
7189.0
3131.0
2244.0
603.0
197.0
3140.0
1295.0
2751.0
4248.0
7487.0
8086.0
5000.0
304.0
1629.0
1864.0
3394.0
6176.0
4046.0
3195.0
3651.0
2466.0
2133.0
2754.0
5580.0
3235.0
4574.0
6953.0
6279.0
9962.0
11451.0
4489.0
1648.0
4552.0
7439.0
6767.0
2684.0
899.0
3380.0
3313.0
2749.0
3624.0
3351.0
3225.0
6051.0
6375.0
5352.0
4130.0
990.0
3942.0
4273.0
2533.0
1567.0
7487.0
7396.0
2610.0
1077.0
1176.0
2528.0
3353.0
1387.0
4076.0
4578.0
3243.0
3226.0
2076.0
1902.0
2961.0
2360.0
2068.0
4635.0
6874.0
3183.0
7613.0
9592.0
6145.0
8255.0
4916.0
1000.0
2664.0
3886.0
1886.0
6270.0
3559.0
2172.0
3989.0
7069.0
9381.0
8163.0
4211.0
2459.0
7178.0
8210.0
7524.0
3455.0
530.0
3275.0
6509.0
5399.0
3687.0
4719.0
3368.0
3424.0
4754.0
5819.0
787.0
3672.0
1926.0
4131.0
6437.0
5437.0
2051.0
1798.0
3640.0
4921.0
6534.0
6440.0
1476.0
5245.0
7718.0
10173.0
6263.0
1403.0
2744.0
4387.0
2000.0
2275.0
7347.0
8423.0
3639.0
1209.0
3399.0
4205.0
5953.0
7257.0
5621.0
3984.0
1754.0
2255.0
5447.0
5002.0
2563.0
3077.0
5353.0
4166.0
1003.0
1158.0
959.0
2121.0
1326.0
1531.0
2456.0
1839.0
2288.0
2085.0
2265.0
4248.0
1866.0
8125.0
7078.0
2290.0
4677.0
4721.0
1774.0
984.0
1271.0
3357.0
721.0
5712.0
3810.0
3874.0
3849.0
2126.0
4406.0
4838.0
2958.0
2816.0
1477.0
2591.0
3338.0
2488.0
4294.0
4888.0
3532.0
3019.0
2678.0
2938.0
4268.0
3899.0
6492.0
4058.0
3002.0
2705.0
2006.0
2249.0
3285.0
2113.0
1159.0
1269.0
4578.0
6845.0
1645.0
4466.0
3918.0
6816.0
5397.0
3387.0
2969.0
1351.0
2301.0
5921.0
7254.0
6375.0
6305.0
6674.0
5967.0
2362.0
3347.0
6309.0
7653.0
4948.0
140.0
810.0
2902.0
4038.0
2893.0
4728.0
2567.0
2913.0
2806.0
2794.0
3039.0
1553.0
3381.0
1684.0
3442.0
6957.0
5158.0
3504.0
3127.0
4154.0
3241.0
4003.0
2049.0
2380.0
2667.0
4109.0
7675.0
4344.0
6499.0
5793.0
2112.0
6749.0
4909.0
2429.0
833.0
3933.0
8503.0
8044.0
5709.0
5963.0
5452.0
1473.0
2169.0
2531.0
3001.0
3853.0
4791.0
5405.0
3739.0
2841.0
5751.0
7968.0
4205.0
554.0
3262.0
5162.0
7102.0
7294.0
6627.0
6621.0
1669.0
5870.0
4514.0
4498.0
5631.0
2626.0
2669.0
4014.0
2082.0
3414.0
3499.0
2936.0
3616.0
1936.0
2587.0
3054.0
1743.0
2969.0
3726.0
5807.0
4562.0
1908.0
3489.0
2269.0
2191.0
4003.0
5073.0
4659.0
3807.0
2963.0
2296.0
333.0
3157.0
4666.0
4641.0
2084.0
1377.0
1324.0
1852.0
2009.0
1972.0
1583.0
1095.0
3187.0
4684.0
2011.0
2250.0
499.0
886.0
1528.0
2351.0
2358.0
3211.0
1116.0
1159.0
4320.0
7534.0
5863.0
3813.0
3051.0
5212.0
2478.0
3680.0
2383.0
5232.0
5303.0
4135.0
4868.0
937.0
5954.0
5565.0
2128.0
792.0
3162.0
6396.0
6181.0
5223.0
2966.0
1874.0
5830.0
6949.0
2811.0
3876.0
2957.0
2632.0
1732.0
2191.0
2542.0
2743.0
2131.0
3395.0
6335.0
4620.0
4777.0
7491.0
1316.0
4722.0
3795.0
3561.0
3416.0
3055.0
3674.0
10416.0
9342.0
4728.0
4226.0
3571.0
4303.0
4782.0
2941.0
1466.0
2114.0
3274.0
4257.0
5106.0
4838.0
4392.0
3919.0
978.0
2345.0
5794.0
6040.0
1385.0
3336.0
3061.0
1144.0
5884.0
3651.0
795.0
2665.0
4723.0
945.0
5130.0
5611.0
3770.0
2909.0
1536.0
2509.0
2006.0
3337.0
5786.0
5147.0
5680.0
3895.0
758.0
2123.0
3106.0
2614.0
3571.0
2173.0
1411.0
3719.0
3254.0
4603.0
8948.0
8071.0
6846.0
5853.0
4606.0
3560.0
2041.0
3321.0
4491.0
2080.0
7025.0
3761.0
2704.0
2260.0
1732.0
1211.0
2073.0
1821.0
4534.0
4079.0
739.0
2114.0
3323.0
13911.0
35514.0
28472.0
4234.0
4095.0
11370.0
10735.0
5078.0
4831.0
3735.0
2539.0
3811.0
4821.0
3808.0
4067.0
1018.0
11507.0
12831.0
2993.0
2658.0
6256.0
6989.0
7672.0
11418.0
5773.0
2963.0
8193.0
10255.0
7545.0
2481.0
4147.0
4155.0
2985.0
2737.0
3892.0
8093.0
6958.0
3111.0
3174.0
3460.0
125.0
2621.0
1215.0
4174.0
4070.0
534.0
3255.0
1290.0
2016.0
4261.0
5119.0
4187.0
1155.0
2141.0
3945.0
1898.0
4408.0
5488.0
3241.0
2103.0
1369.0
2852.0
522.0
6143.0
7194.0
5985.0
4186.0
3349.0
2183.0
2333.0
2705.0
3638.0
3346.0
1432.0
5798.0
8590.0
9681.0
4980.0
1303.0
2554.0
5731.0
6192.0
6819.0
6510.0
6169.0
3328.0
3797.0
5291.0
1864.0
2393.0
2808.0
1824.0
2702.0
3412.0
4493.0
4936.0
3099.0
3102.0
3998.0
3082.0
2718.0
3644.0
2319.0
3565.0
1131.0
3196.0
4531.0
1241.0
5576.0
3013.0
5030.0
4629.0
2169.0
1712.0
6021.0
5382.0
2307.0
2551.0
896.0
3186.0
3308.0
3515.0
2144.0
5427.0
7811.0
4867.0
4372.0
4346.0
3680.0
2085.0
4046.0
5686.0
2925.0
3088.0
2506.0
4044.0
4505.0
263.0
2959.0
3053.0
2911.0
549.0
3895.0
4141.0
5793.0
7797.0
7696.0
7352.0
6627.0
3560.0
2595.0
1878.0
4085.0
2949.0
1760.0
780.0
3155.0
4164.0
2127.0
1641.0
2515.0
818.0
1945.0
776.0
2779.0
7549.0
6089.0
1088.0
5128.0
5260.0
2919.0
3000.0
4523.0
6237.0
3211.0
3976.0
4983.0
2754.0
2506.0
4377.0
3196.0
2273.0
4810.0
8877.0
8070.0
6194.0
2621.0
1321.0
1949.0
822.0
1098.0
5240.0
5785.0
6173.0
9800.0
9951.0
15689.0
11610.0
6781.0
18130.0
18503.0
9714.0
16935.0
20217.0
20512.0
16170.0
8530.0
4590.0
4405.0
8446.0
4396.0
392.0
3722.0
3837.0
12073.0
11356.0
15473.0
19948.0
21735.0
16893.0
8557.0
9436.0
18154.0
18099.0
3829.0
9231.0
8545.0
1909.0
4360.0
3721.0
3448.0
15343.0
17258.0
12538.0
9816.0
7078.0
4184.0
1751.0
4254.0
4064.0
5620.0
9330.0
17582.0
11862.0
4771.0
2153.0
4399.0
4715.0
2150.0
3025.0
662.0
3599.0
2369.0
42.0
2632.0
2805.0
1740.0
2929.0
4722.0
5883.0
5532.0
4444.0
3852.0
2243.0
991.0
2355.0
3202.0
5864.0
6566.0
5039.0
3343.0
5017.0
6558.0
2256.0
1569.0
1122.0
1962.0
4501.0
5513.0
7750.0
7865.0
6264.0
1225.0
2511.0
5034.0
6775.0
8255.0
29109.0
44873.0
25074.0
5031.0
2825.0
2294.0
4810.0
6997.0
8046.0
5608.0
2778.0
1834.0
967.0
935.0
2815.0
3904.0
3898.0
3265.0
1340.0
3534.0
2607.0
786.0
2756.0
2915.0
4299.0
5481.0
3658.0
2227.0
5320.0
6178.0
5603.0
3426.0
2099.0
3658.0
7728.0
4713.0
6416.0
3839.0
1302.0
3707.0
5513.0
4676.0
2412.0
3291.0
4808.0
2813.0
2926.0
1841.0
849.0
5923.0
6754.0
4713.0
3820.0
3899.0
2483.0
5743.0
8566.0
7702.0
4958.0
1398.0
669.0
3660.0
2821.0
2072.0
2238.0
3207.0
2290.0
2046.0
1991.0
1904.0
6321.0
5909.0
4933.0
4992.0
4559.0
4679.0
5840.0
6682.0
6073.0
4730.0
1538.0
1983.0
820.0
3521.0
1261.0
6906.0
7967.0
6373.0
7342.0
8475.0
10150.0
7920.0
6649.0
5717.0
1140.0
5321.0
6193.0
4744.0
4316.0
2305.0
6534.0
7225.0
3015.0
645.0
699.0
1746.0
5108.0
6554.0
6469.0
3123.0
3171.0
4739.0
3827.0
1916.0
1240.0
2568.0
2010.0
2709.0
2529.0
2766.0
2484.0
1090.0
2106.0
# row = 35
3446.0
5015.0
2958.0
1324.0
1756.0
1896.0
5357.0
1721.0
2488.0
1263.0
2421.0
2605.0
2899.0
2187.0
2953.0
2780.0
2272.0
2454.0
2490.0
6181.0
4553.0
1456.0
5458.0
7017.0
3396.0
3037.0
2192.0
2464.0
3128.0
3736.0
2540.0
2054.0
4393.0
4375.0
6084.0
7576.0
4623.0
3967.0
373.0
5059.0
5111.0
5177.0
2982.0
3146.0
6834.0
10201.0
7668.0
824.0
2934.0
3276.0
3487.0
3075.0
1521.0
2628.0
6318.0
3923.0
734.0
1830.0
1412.0
4131.0
3928.0
4473.0
5914.0
5118.0
5669.0
6645.0
7366.0
3335.0
1564.0
3060.0
3575.0
3531.0
3395.0
4177.0
3305.0
1179.0
2597.0
4308.0
3941.0
3774.0
7704.0
6282.0
8324.0
8971.0
2189.0
714.0
1913.0
3696.0
2610.0
5208.0
6270.0
4186.0
4094.0
3082.0
1023.0
354.0
3218.0
6924.0
7625.0
6474.0
2366.0
5521.0
4847.0
1821.0
2694.0
3584.0
3657.0
556.0
1180.0
2095.0
3015.0
3072.0
3025.0
4774.0
4703.0
5870.0
5495.0
4585.0
1201.0
2433.0
4563.0
7222.0
3267.0
699.0
2280.0
1416.0
1891.0
595.0
283.0
3199.0
4001.0
6817.0
4293.0
2416.0
3836.0
3732.0
4416.0
3340.0
778.0
1742.0
1804.0
3231.0
3474.0
3183.0
3719.0
4933.0
4786.0
4784.0
8991.0
5682.0
3740.0
16229.0
23380.0
9737.0
4070.0
3057.0
4925.0
5538.0
3246.0
2551.0
1662.0
1914.0
1857.0
965.0
1374.0
2939.0
7049.0
8204.0
5967.0
2466.0
2079.0
1871.0
1811.0
3075.0
1724.0
694.0
3341.0
5104.0
2507.0
3490.0
4162.0
3590.0
3957.0
4817.0
4974.0
8463.0
10191.0
5187.0
3292.0
4710.0
5401.0
5020.0
3191.0
3165.0
47.0
3446.0
4942.0
4991.0
3767.0
3021.0
4948.0
4468.0
1420.0
2628.0
1873.0
3521.0
4757.0
4450.0
4896.0
5478.0
5108.0
3952.0
1231.0
780.0
1634.0
2113.0
2421.0
1744.0
3016.0
3452.0
5787.0
4729.0
2957.0
6935.0
5730.0
4533.0
6419.0
6890.0
4129.0
5332.0
8061.0
5475.0
6101.0
2859.0
2442.0
2122.0
4436.0
677.0
5738.0
4262.0
3570.0
4595.0
5023.0
6127.0
5970.0
3914.0
4029.0
8321.0
7073.0
4030.0
862.0
2515.0
4900.0
8574.0
6201.0
3663.0
5438.0
4427.0
4990.0
5994.0
4827.0
1120.0
4843.0
1623.0
4645.0
6367.0
5694.0
2395.0
1405.0
2963.0
5184.0
8231.0
7880.0
2460.0
6364.0
7623.0
8931.0
5315.0
2790.0
3270.0
3621.0
2601.0
2683.0
5119.0
5148.0
2147.0
2185.0
4883.0
5300.0
6150.0
6666.0
4493.0
3157.0
570.0
2489.0
3314.0
3157.0
1474.0
2958.0
4600.0
1508.0
3276.0
2076.0
2499.0
3409.0
2554.0
2267.0
2208.0
1203.0
2313.0
628.0
1925.0
4852.0
1053.0
5130.0
4564.0
1558.0
4226.0
5320.0
3137.0
696.0
1169.0
2258.0
888.0
4443.0
2605.0
5596.0
4805.0
3242.0
5613.0
5898.0
2935.0
2725.0
1049.0
2854.0
5433.0
4279.0
5184.0
3585.0
1496.0
3233.0
3737.0
2319.0
4705.0
1366.0
3538.0
1959.0
1216.0
230.0
1023.0
3805.0
3724.0
442.0
1788.0
2059.0
3464.0
6590.0
2249.0
2027.0
4076.0
9494.0
7049.0
2677.0
2606.0
770.0
558.0
1600.0
3441.0
6192.0
7312.0
3313.0
2885.0
2510.0
3114.0
5922.0
8127.0
6639.0
2469.0
830.0
809.0
515.0
2925.0
5829.0
3560.0
1931.0
1505.0
1705.0
1784.0
2786.0
5703.0
4628.0
1114.0
3508.0
1124.0
3061.0
2774.0
3042.0
1715.0
3544.0
1158.0
2694.0
2599.0
5472.0
8472.0
7202.0
2937.0
3223.0
2699.0
6275.0
3421.0
2331.0
3736.0
3661.0
7356.0
7374.0
4276.0
4466.0
5180.0
2225.0
2778.0
2704.0
2446.0
4622.0
6564.0
4604.0
3276.0
2993.0
4739.0
5830.0
5037.0
3199.0
1493.0
3428.0
4635.0
5192.0
5595.0
5105.0
1309.0
4082.0
2605.0
2408.0
3954.0
1636.0
1284.0
4976.0
3602.0
299.0
1427.0
2424.0
2955.0
2777.0
2734.0
1405.0
2336.0
1928.0
1479.0
3184.0
3108.0
2208.0
2074.0
1432.0
3532.0
5875.0
5288.0
2877.0
1941.0
730.0
1726.0
3723.0
6145.0
5657.0
3475.0
1337.0
1975.0
1953.0
1292.0
3113.0
690.0
2226.0
1697.0
2814.0
4923.0
2412.0
3835.0
2411.0
2604.0
1996.0
3401.0
1490.0
2763.0
1363.0
2989.0
4291.0
6597.0
4276.0
3502.0
3027.0
5017.0
4197.0
5182.0
2766.0
3018.0
4420.0
3985.0
4598.0
2853.0
6590.0
6327.0
2279.0
1917.0
4292.0
5941.0
4308.0
2189.0
335.0
3034.0
4652.0
5644.0
2346.0
3667.0
4500.0
3043.0
852.0
3109.0
3955.0
2275.0
953.0
2903.0
5593.0
3456.0
4440.0
4556.0
2324.0
4719.0
3432.0
2196.0
3679.0
5196.0
5100.0
8127.0
6865.0
3495.0
3795.0
2404.0
1612.0
2197.0
2038.0
1735.0
2007.0
2921.0
3610.0
4355.0
5166.0
5944.0
4217.0
1187.0
2343.0
3920.0
4209.0
443.0
5518.0
5457.0
2411.0
3673.0
3717.0
322.0
3401.0
4971.0
934.0
2879.0
2418.0
1481.0
3238.0
3359.0
859.0
2114.0
3655.0
4597.0
4839.0
6465.0
2762.0
3042.0
3605.0
2631.0
1980.0
3385.0
4326.0
1169.0
2256.0
3535.0
5496.0
9429.0
8404.0
6701.0
6875.0
4400.0
747.0
2913.0
5079.0
4338.0
1663.0
5147.0
2719.0
2557.0
3549.0
4108.0
3745.0
3709.0
4209.0
6379.0
4531.0
1835.0
1469.0
3184.0
10158.0
27560.0
25156.0
8475.0
2551.0
7191.0
7132.0
3944.0
4733.0
4766.0
2834.0
3211.0
3169.0
3824.0
5776.0
7477.0
15044.0
18194.0
8839.0
3296.0
8485.0
7992.0
4972.0
10216.0
7628.0
4388.0
7707.0
10075.0
9698.0
6971.0
3288.0
1369.0
1913.0
2623.0
3608.0
7831.0
7698.0
4680.0
3795.0
3244.0
2678.0
4428.0
1882.0
3567.0
5063.0
3451.0
1328.0
669.0
2470.0
4830.0
4191.0
2940.0
1615.0
3494.0
3915.0
2619.0
5917.0
7272.0
6033.0
3692.0
3389.0
5586.0
814.0
9283.0
10054.0
5790.0
3324.0
4269.0
2784.0
3644.0
4927.0
3518.0
3692.0
3100.0
7740.0
10566.0
10705.0
4339.0
1850.0
4587.0
5254.0
5146.0
7276.0
7596.0
7400.0
3596.0
3724.0
4879.0
1467.0
3168.0
4136.0
2334.0
3302.0
6640.0
6964.0
4733.0
3014.0
2940.0
2915.0
2341.0
1017.0
2994.0
1387.0
3763.0
598.0
3243.0
3232.0
1378.0
3643.0
2663.0
5720.0
4684.0
1855.0
1900.0
5964.0
5969.0
2147.0
3218.0
2363.0
2730.0
2312.0
2419.0
2446.0
4404.0
6945.0
5993.0
4879.0
4125.0
3465.0
2777.0
4408.0
5679.0
3126.0
473.0
3359.0
5916.0
4509.0
842.0
575.0
1160.0
2530.0
2142.0
4700.0
6159.0
7642.0
6970.0
5808.0
6277.0
6109.0
2664.0
1817.0
642.0
5767.0
4149.0
2001.0
1371.0
2153.0
1711.0
1601.0
1935.0
2901.0
3038.0
1519.0
651.0
2500.0
7745.0
6855.0
3831.0
6921.0
6171.0
3015.0
4426.0
6743.0
7001.0
3320.0
2410.0
4036.0
2279.0
2687.0
4572.0
2164.0
2022.0
4816.0
7991.0
7691.0
5225.0
3215.0
2228.0
2371.0
3724.0
1997.0
6218.0
7833.0
3543.0
6095.0
9016.0
18669.0
18391.0
12768.0
29187.0
35306.0
13612.0
5518.0
2537.0
11761.0
15719.0
9545.0
6455.0
3882.0
6214.0
4519.0
2042.0
3723.0
4424.0
18019.0
26649.0
13996.0
12230.0
19782.0
15272.0
5757.0
6857.0
13047.0
15234.0
4477.0
9127.0
9090.0
2578.0
3344.0
3543.0
2811.0
11424.0
14454.0
11298.0
11735.0
4996.0
1898.0
3182.0
3422.0
3866.0
7871.0
9582.0
10495.0
9036.0
3372.0
2705.0
6712.0
7804.0
3755.0
3149.0
1212.0
5218.0
4659.0
3216.0
555.0
1353.0
1710.0
2009.0
5027.0
8315.0
6956.0
4979.0
4899.0
1626.0
1466.0
1952.0
2765.0
4618.0
5077.0
2875.0
2638.0
5370.0
7192.0
3186.0
2446.0
3438.0
2712.0
2701.0
3751.0
5899.0
7688.0
7753.0
2442.0
1185.0
4516.0
8501.0
10175.0
30132.0
46805.0
27848.0
4903.0
2665.0
2953.0
6405.0
7192.0
6217.0
5555.0
2404.0
3851.0
1443.0
950.0
4204.0
6513.0
4914.0
2766.0
2181.0
3961.0
2570.0
1320.0
2897.0
1755.0
1620.0
2126.0
1522.0
910.0
3904.0
5028.0
4177.0
1420.0
711.0
3361.0
6281.0
4308.0
6223.0
4071.0
876.0
3891.0
5098.0
3476.0
844.0
883.0
2474.0
3245.0
3180.0
2154.0
1843.0
4625.0
6212.0
3794.0
2089.0
2667.0
2665.0
7304.0
11212.0
9332.0
3401.0
654.0
983.0
4505.0
4089.0
1468.0
699.0
1286.0
1300.0
3501.0
3678.0
3263.0
5353.0
5350.0
4591.0
5369.0
4339.0
4060.0
5721.0
5188.0
5320.0
4373.0
1734.0
2413.0
1419.0
3707.0
3235.0
2971.0
6212.0
6790.0
6778.0
7193.0
7551.0
7093.0
6967.0
5005.0
1193.0
5383.0
6522.0
5545.0
4420.0
2354.0
4550.0
3508.0
983.0
2446.0
2813.0
3055.0
4802.0
5300.0
5938.0
2912.0
4056.0
6341.0
4417.0
3515.0
2132.0
1118.0
1724.0
2364.0
2728.0
2966.0
2238.0
968.0
1408.0
# row = 36
2637.0
4394.0
3050.0
2297.0
2015.0
1840.0
4672.0
2062.0
3210.0
1600.0
959.0
3545.0
5737.0
5069.0
4228.0
3444.0
4002.0
3236.0
1418.0
5107.0
4224.0
4726.0
6807.0
5531.0
3726.0
4596.0
2333.0
2932.0
3723.0
2341.0
2006.0
1823.0
5391.0
6064.0
5681.0
7652.0
6203.0
4650.0
530.0
2764.0
2391.0
5893.0
4037.0
1801.0
3178.0
5211.0
3569.0
1302.0
3843.0
3438.0
3473.0
4031.0
1212.0
3510.0
6279.0
3378.0
2630.0
3436.0
1921.0
3610.0
4133.0
5211.0
5205.0
4907.0
4055.0
3527.0
4548.0
1040.0
1891.0
2724.0
3908.0
3749.0
2406.0
3138.0
3254.0
2851.0
3121.0
3707.0
3963.0
4765.0
6757.0
4352.0
5023.0
5818.0
1753.0
1248.0
2677.0
2444.0
1839.0
5268.0
5297.0
4410.0
6283.0
5514.0
3071.0
1333.0
4259.0
9124.0
9002.0
6844.0
2881.0
4935.0
5903.0
4368.0
6628.0
6277.0
4985.0
2216.0
2497.0
1644.0
2084.0
185.0
4670.0
5998.0
5060.0
5624.0
4758.0
2862.0
2409.0
2761.0
5575.0
7414.0
3440.0
704.0
1089.0
1494.0
1191.0
1188.0
926.0
3395.0
2221.0
5705.0
3488.0
2370.0
5324.0
4821.0
2115.0
3452.0
1949.0
2501.0
1984.0
2061.0
3150.0
3683.0
1764.0
3730.0
2687.0
4826.0
7787.0
4406.0
3036.0
15513.0
22967.0
11146.0
3209.0
2763.0
2224.0
2743.0
2671.0
2081.0
2494.0
3427.0
3014.0
2451.0
899.0
2262.0
3924.0
5399.0
5409.0
4083.0
4608.0
1917.0
1923.0
2093.0
4266.0
1970.0
4117.0
5929.0
2107.0
4614.0
5978.0
4257.0
2946.0
1972.0
2503.0
5702.0
7548.0
5116.0
4640.0
4512.0
2009.0
3732.0
3197.0
3718.0
2408.0
2190.0
3598.0
4428.0
3594.0
2604.0
4460.0
5145.0
2648.0
1049.0
2136.0
3700.0
5255.0
6841.0
8130.0
4174.0
2600.0
5908.0
3290.0
1558.0
991.0
3402.0
4848.0
1319.0
2162.0
3775.0
8661.0
7739.0
4209.0
9129.0
7243.0
7206.0
8978.0
5807.0
4562.0
4026.0
4969.0
3146.0
3076.0
3664.0
4107.0
3281.0
5328.0
1333.0
2772.0
2928.0
3665.0
2210.0
4616.0
5783.0
3545.0
3573.0
4038.0
7046.0
5548.0
4193.0
2648.0
4937.0
5910.0
7910.0
5589.0
3104.0
5658.0
5314.0
4558.0
4966.0
3557.0
1734.0
4147.0
551.0
4852.0
7206.0
6344.0
3426.0
1681.0
896.0
2656.0
6321.0
5498.0
2986.0
7069.0
7317.0
5930.0
1893.0
4174.0
3692.0
2067.0
2311.0
2645.0
2894.0
3178.0
2152.0
2790.0
5361.0
5369.0
5375.0
4424.0
2132.0
1211.0
2175.0
4734.0
3379.0
749.0
1675.0
2718.0
2813.0
1600.0
6458.0
3000.0
3502.0
3645.0
1555.0
2152.0
2590.0
3744.0
4086.0
1597.0
2035.0
4256.0
2001.0
2187.0
2550.0
238.0
3564.0
5512.0
4225.0
183.0
3339.0
3174.0
1628.0
2302.0
252.0
6015.0
3774.0
2542.0
4622.0
4519.0
1247.0
2261.0
1806.0
3684.0
5783.0
3674.0
4881.0
1199.0
2561.0
2554.0
3893.0
2146.0
5805.0
3513.0
3475.0
2833.0
2626.0
1626.0
1401.0
4026.0
3938.0
1600.0
4036.0
4437.0
1350.0
4665.0
2383.0
1261.0
3228.0
9969.0
7483.0
607.0
1267.0
3244.0
3297.0
3483.0
2364.0
4752.0
7133.0
1965.0
3665.0
4505.0
3832.0
4176.0
6528.0
6598.0
3520.0
555.0
2431.0
1924.0
2793.0
4919.0
3549.0
1712.0
2619.0
3011.0
335.0
3145.0
6587.0
5673.0
1682.0
1369.0
2429.0
4785.0
5326.0
3793.0
4166.0
4066.0
923.0
1633.0
2331.0
5035.0
6896.0
8569.0
4823.0
834.0
2540.0
5481.0
2643.0
2930.0
6124.0
6902.0
8060.0
7175.0
4187.0
2775.0
3854.0
2381.0
5154.0
2595.0
815.0
5329.0
7823.0
5979.0
5080.0
3493.0
3457.0
3877.0
4073.0
3489.0
747.0
1813.0
1959.0
3991.0
4060.0
3138.0
1243.0
2050.0
2637.0
2690.0
685.0
3344.0
434.0
5404.0
3872.0
3248.0
1002.0
1863.0
3435.0
4470.0
3471.0
1042.0
1926.0
1226.0
1931.0
1060.0
1688.0
1892.0
1746.0
2801.0
3723.0
5639.0
4913.0
3161.0
2370.0
693.0
2742.0
4713.0
6732.0
5624.0
3122.0
2831.0
1974.0
2246.0
1891.0
4492.0
916.0
4014.0
3782.0
2759.0
4790.0
2440.0
4705.0
3825.0
5343.0
3700.0
4462.0
2775.0
2064.0
2786.0
4517.0
4980.0
5245.0
1849.0
2571.0
1205.0
3208.0
3544.0
4455.0
2907.0
2430.0
4457.0
3503.0
3901.0
3446.0
5034.0
4526.0
973.0
2459.0
4705.0
5135.0
2883.0
2510.0
3744.0
4651.0
4255.0
5033.0
3303.0
1793.0
4827.0
3772.0
2599.0
4193.0
3560.0
2091.0
198.0
3438.0
4582.0
1827.0
3253.0
1916.0
3944.0
5032.0
2515.0
2771.0
2274.0
5886.0
5423.0
3709.0
3277.0
4014.0
4008.0
2079.0
2027.0
1330.0
703.0
1821.0
1597.0
2321.0
2936.0
3379.0
4760.0
8005.0
7258.0
2958.0
1945.0
2466.0
4582.0
1196.0
5302.0
5851.0
4774.0
3072.0
3513.0
1063.0
3625.0
3794.0
1549.0
1547.0
3120.0
1368.0
3710.0
5930.0
2397.0
2446.0
3296.0
3609.0
3971.0
5682.0
3324.0
3467.0
3950.0
2545.0
734.0
5807.0
6586.0
1305.0
3046.0
4328.0
5207.0
7848.0
7151.0
5188.0
7058.0
4434.0
1996.0
5275.0
6415.0
5156.0
2327.0
3631.0
2163.0
1620.0
5423.0
5047.0
4885.0
4487.0
6018.0
7076.0
3913.0
2750.0
2641.0
4464.0
10298.0
24459.0
22273.0
10895.0
4060.0
3084.0
2780.0
2309.0
4338.0
4428.0
4498.0
5944.0
4550.0
6953.0
13653.0
15629.0
15315.0
14527.0
9371.0
4025.0
9949.0
9617.0
870.0
5548.0
2265.0
5061.0
6049.0
7013.0
9603.0
8283.0
5509.0
4334.0
541.0
2623.0
3524.0
6499.0
7679.0
4761.0
3260.0
2770.0
2776.0
5299.0
3684.0
2189.0
4801.0
4682.0
2007.0
2532.0
3538.0
4829.0
4103.0
2964.0
2028.0
4529.0
4489.0
2330.0
5264.0
7288.0
6551.0
2924.0
3729.0
5750.0
622.0
8889.0
10366.0
6811.0
5552.0
6569.0
4138.0
3728.0
7114.0
3704.0
2391.0
3613.0
7145.0
8773.0
8152.0
4003.0
2858.0
4332.0
3578.0
3435.0
5349.0
5212.0
5800.0
3749.0
3511.0
3438.0
1431.0
3330.0
5287.0
4216.0
3532.0
7400.0
7727.0
4165.0
2872.0
2377.0
1864.0
3526.0
5585.0
5481.0
1913.0
3419.0
1860.0
1695.0
1252.0
1263.0
1364.0
4805.0
5735.0
2990.0
2619.0
2116.0
6071.0
5586.0
1533.0
3181.0
3707.0
2935.0
3172.0
1669.0
1583.0
2860.0
5157.0
6265.0
5421.0
3556.0
4597.0
3040.0
2870.0
4277.0
2785.0
1942.0
6775.0
8459.0
6003.0
2150.0
1758.0
131.0
1569.0
2383.0
5277.0
7283.0
9545.0
8388.0
6081.0
6084.0
4624.0
704.0
1784.0
1797.0
7692.0
6016.0
2103.0
3355.0
3695.0
1705.0
3070.0
799.0
1786.0
2693.0
1462.0
2003.0
2776.0
6248.0
6069.0
5395.0
7275.0
5894.0
2576.0
4436.0
7405.0
5711.0
1946.0
1599.0
1826.0
554.0
2676.0
5202.0
2779.0
2667.0
5176.0
7158.0
6595.0
5198.0
6438.0
6356.0
2196.0
3760.0
5828.0
3116.0
5647.0
981.0
3146.0
5865.0
17288.0
23567.0
18517.0
30934.0
32695.0
8755.0
18075.0
14771.0
6772.0
11678.0
7467.0
7206.0
3835.0
5276.0
4376.0
3014.0
3917.0
5667.0
16862.0
28253.0
16458.0
2521.0
15155.0
14202.0
3574.0
3986.0
6488.0
9012.0
5493.0
7539.0
8956.0
3239.0
3074.0
2991.0
6376.0
12718.0
11505.0
8634.0
12075.0
8554.0
6146.0
5814.0
4357.0
4033.0
9521.0
17562.0
15390.0
9872.0
3959.0
3804.0
7328.0
8329.0
4464.0
2240.0
3597.0
6092.0
5904.0
4680.0
2480.0
1088.0
1663.0
1367.0
4199.0
7803.0
5885.0
3744.0
5189.0
3676.0
3459.0
895.0
2762.0
3201.0
3652.0
1758.0
1199.0
4183.0
6566.0
4545.0
2070.0
4484.0
6430.0
3148.0
1680.0
4692.0
6875.0
7069.0
3458.0
319.0
2146.0
6389.0
8742.0
20822.0
33963.0
23055.0
4291.0
1899.0
2825.0
5468.0
4875.0
2628.0
4131.0
4780.0
6166.0
2205.0
1013.0
3033.0
5288.0
3526.0
1776.0
1968.0
3455.0
2217.0
661.0
1699.0
763.0
147.0
826.0
1402.0
2035.0
2027.0
4198.0
3792.0
519.0
2247.0
1666.0
3967.0
4143.0
3704.0
3605.0
1263.0
1772.0
3690.0
3727.0
2978.0
2718.0
1181.0
2471.0
3516.0
3254.0
4829.0
4827.0
4443.0
2681.0
870.0
3158.0
3405.0
6942.0
11307.0
9827.0
4345.0
803.0
2282.0
4772.0
3762.0
949.0
2334.0
3104.0
340.0
4130.0
4935.0
4972.0
3973.0
3905.0
2689.0
3977.0
2303.0
548.0
2926.0
2959.0
4360.0
4353.0
2574.0
2369.0
947.0
3950.0
5046.0
2215.0
1916.0
3734.0
5275.0
6826.0
4847.0
2980.0
4867.0
2612.0
1699.0
3989.0
3429.0
3713.0
4201.0
3304.0
2843.0
1666.0
2811.0
4709.0
5130.0
4730.0
5466.0
4071.0
4579.0
3324.0
2153.0
4851.0
2673.0
4077.0
5268.0
2086.0
1798.0
1986.0
3219.0
3205.0
1541.0
839.0
625.0
# row = 37
2572.0
4487.0
3645.0
3265.0
2339.0
683.0
2063.0
2964.0
4155.0
2627.0
1800.0
3993.0
7120.0
6893.0
5758.0
5651.0
6870.0
6212.0
2485.0
3422.0
3897.0
6165.0
5425.0
2513.0
4622.0
5214.0
3039.0
2670.0
4116.0
721.0
1143.0
1757.0
5302.0
5874.0
2926.0
5705.0
5894.0
3826.0
1755.0
418.0
2194.0
6112.0
4406.0
1773.0
1214.0
2084.0
1185.0
2636.0
5130.0
4670.0
4961.0
4387.0
691.0
4752.0
6086.0
2185.0
4384.0
4062.0
1348.0
2408.0
3674.0
5628.0
4895.0
4826.0
4689.0
318.0
1830.0
1968.0
2813.0
2383.0
3741.0
5102.0
3151.0
2826.0
5065.0
4341.0
4137.0
4088.0
4421.0
5416.0
5433.0
2409.0
1376.0
1350.0
2249.0
3078.0
1956.0
2206.0
2176.0
4736.0
4453.0
4475.0
6234.0
5070.0
3788.0
1885.0
4517.0
9947.0
8898.0
5064.0
2125.0
3156.0
4615.0
6164.0
10159.0
8126.0
5022.0
1668.0
3015.0
2531.0
877.0
3335.0
5091.0
4892.0
3808.0
3119.0
1767.0
858.0
2583.0
3698.0
4690.0
4023.0
1672.0
1840.0
1365.0
1893.0
2835.0
1553.0
936.0
4491.0
2596.0
3256.0
3379.0
5525.0
7855.0
5584.0
1577.0
3607.0
2370.0
1945.0
2385.0
1399.0
4841.0
6570.0
3838.0
2341.0
951.0
4815.0
6464.0
3175.0
2581.0
13808.0
20625.0
11186.0
2097.0
1984.0
1324.0
781.0
3827.0
3125.0
2786.0
4045.0
4930.0
3990.0
2740.0
2019.0
2502.0
2229.0
2357.0
3691.0
5468.0
1359.0
3353.0
5368.0
4793.0
1551.0
4412.0
4580.0
506.0
5632.0
6824.0
3233.0
810.0
2294.0
3664.0
6023.0
7056.0
5625.0
4302.0
3689.0
1186.0
3922.0
2443.0
2550.0
2947.0
2251.0
871.0
2064.0
2353.0
2515.0
4869.0
5589.0
3614.0
1419.0
1776.0
2236.0
4292.0
8303.0
9363.0
2950.0
4479.0
7052.0
4389.0
2011.0
2803.0
5596.0
6106.0
2681.0
1922.0
5135.0
9281.0
6941.0
4749.0
7915.0
5481.0
8591.0
10771.0
5477.0
2893.0
4335.0
3189.0
750.0
1254.0
3585.0
4808.0
4440.0
5760.0
3410.0
4598.0
7143.0
5102.0
3508.0
9383.0
7856.0
1282.0
3489.0
2603.0
3252.0
2769.0
5100.0
5544.0
6606.0
6062.0
5774.0
4035.0
1681.0
5875.0
6453.0
4063.0
3330.0
3179.0
3102.0
4450.0
2181.0
3807.0
5988.0
5759.0
4284.0
4227.0
4637.0
1888.0
2551.0
2329.0
1505.0
4982.0
5899.0
4367.0
2622.0
5045.0
4045.0
1077.0
1607.0
3717.0
4124.0
2977.0
1851.0
2800.0
4069.0
4036.0
4167.0
1806.0
868.0
1686.0
5747.0
6824.0
3573.0
4970.0
4675.0
3307.0
2385.0
3610.0
8237.0
3931.0
2641.0
2295.0
1504.0
868.0
4496.0
6690.0
5282.0
1818.0
2528.0
2405.0
1728.0
751.0
1359.0
1797.0
3379.0
4853.0
3680.0
1042.0
5114.0
4627.0
2407.0
3637.0
1764.0
3785.0
2432.0
775.0
4452.0
4223.0
1766.0
3149.0
3401.0
5270.0
5453.0
2020.0
4056.0
713.0
5511.0
4938.0
3873.0
3054.0
7409.0
6878.0
6239.0
4220.0
3573.0
1338.0
990.0
2610.0
2991.0
2672.0
5654.0
6118.0
1112.0
3112.0
2917.0
1821.0
3174.0
8565.0
7689.0
2978.0
2594.0
5211.0
5150.0
6251.0
5351.0
2481.0
4962.0
2756.0
5149.0
4919.0
3448.0
1854.0
2717.0
4303.0
3090.0
1145.0
2870.0
1306.0
1732.0
3367.0
3733.0
2501.0
2222.0
2330.0
1191.0
3054.0
4767.0
3705.0
1234.0
2203.0
2380.0
3675.0
3793.0
2329.0
5449.0
5854.0
1230.0
1387.0
2676.0
3108.0
2648.0
6677.0
6263.0
2857.0
956.0
3312.0
3116.0
3544.0
6923.0
8000.0
8927.0
8065.0
5914.0
4967.0
4895.0
1585.0
6552.0
2907.0
1424.0
5369.0
7694.0
6714.0
6469.0
4273.0
2863.0
2238.0
2415.0
2832.0
2076.0
2386.0
3968.0
5380.0
3181.0
2696.0
1688.0
2389.0
3541.0
5426.0
3882.0
4814.0
568.0
4260.0
2460.0
4532.0
1732.0
1883.0
3738.0
5226.0
4437.0
3135.0
1911.0
3095.0
3218.0
1353.0
1817.0
1448.0
2023.0
2004.0
2968.0
2831.0
3290.0
4074.0
2950.0
383.0
2858.0
4211.0
5269.0
4469.0
3674.0
3591.0
1949.0
1541.0
2856.0
5746.0
1944.0
4332.0
5006.0
2647.0
3206.0
1594.0
3334.0
3570.0
6825.0
4761.0
6205.0
5022.0
2300.0
3367.0
4010.0
3147.0
3290.0
517.0
3667.0
3157.0
3266.0
2794.0
3198.0
3630.0
4196.0
4077.0
2702.0
4073.0
3313.0
3845.0
2920.0
481.0
2692.0
4759.0
4650.0
2735.0
4577.0
5229.0
4864.0
4495.0
5572.0
4550.0
708.0
4294.0
5212.0
6519.0
5897.0
3989.0
2852.0
719.0
3749.0
3161.0
322.0
1504.0
1502.0
6122.0
6839.0
2041.0
2969.0
636.0
4343.0
3117.0
2863.0
2708.0
5962.0
5027.0
2396.0
3016.0
3423.0
872.0
1845.0
986.0
2811.0
3175.0
2864.0
4618.0
10122.0
9360.0
3652.0
3761.0
5362.0
6429.0
3218.0
3833.0
4489.0
5103.0
3696.0
3943.0
1803.0
4105.0
4883.0
3642.0
557.0
3784.0
1558.0
4059.0
6676.0
3417.0
1733.0
2436.0
2846.0
2375.0
3204.0
3172.0
1524.0
2779.0
2392.0
2072.0
8154.0
7307.0
1415.0
4185.0
4057.0
3529.0
5014.0
5226.0
2755.0
5392.0
2719.0
3671.0
5713.0
5131.0
4964.0
3559.0
4591.0
3797.0
2591.0
7121.0
4620.0
3893.0
4497.0
6302.0
6014.0
2574.0
2535.0
3230.0
5428.0
15325.0
33320.0
26866.0
11224.0
5357.0
7660.0
5719.0
1704.0
3489.0
3269.0
5534.0
6595.0
5457.0
7708.0
16217.0
20695.0
23450.0
15763.0
4408.0
2395.0
8277.0
9588.0
5564.0
14389.0
9937.0
5556.0
4795.0
3836.0
7277.0
6115.0
6387.0
7777.0
4012.0
1152.0
3398.0
6288.0
6359.0
2790.0
2636.0
739.0
1437.0
2877.0
3072.0
788.0
3117.0
4221.0
5259.0
5630.0
4052.0
3994.0
3398.0
2952.0
1148.0
4217.0
5289.0
3718.0
3752.0
5764.0
5267.0
894.0
4904.0
4839.0
812.0
6911.0
8543.0
7836.0
7165.0
6041.0
3950.0
2793.0
6820.0
3676.0
161.0
2619.0
4408.0
3923.0
3083.0
3218.0
2823.0
2426.0
893.0
1676.0
3074.0
1393.0
2896.0
4330.0
4991.0
3494.0
1993.0
2369.0
5917.0
4725.0
2602.0
5410.0
6230.0
3604.0
2379.0
2519.0
3863.0
6690.0
9498.0
7312.0
4056.0
5924.0
3215.0
1447.0
2583.0
1551.0
3505.0
6260.0
4584.0
2116.0
4013.0
2124.0
5439.0
4002.0
1975.0
2182.0
4496.0
3617.0
3335.0
2582.0
1458.0
758.0
2391.0
4923.0
5080.0
4255.0
5690.0
3196.0
1008.0
2943.0
3244.0
4182.0
8906.0
9623.0
6645.0
1758.0
1725.0
453.0
1098.0
1763.0
5360.0
7837.0
9193.0
8322.0
6796.0
5741.0
3021.0
594.0
1916.0
1859.0
6061.0
5221.0
2752.0
4043.0
3828.0
3343.0
6116.0
4769.0
4315.0
1772.0
2473.0
4393.0
3255.0
3482.0
3636.0
4114.0
5551.0
4632.0
1606.0
5008.0
7320.0
4030.0
1622.0
1194.0
999.0
2052.0
2401.0
4933.0
2685.0
4268.0
4615.0
6000.0
5390.0
4232.0
7093.0
8974.0
5388.0
3426.0
11393.0
7426.0
391.0
1190.0
1027.0
1722.0
10812.0
20138.0
20098.0
31270.0
23414.0
7635.0
23207.0
18668.0
3710.0
5759.0
4829.0
7189.0
4701.0
3812.0
1810.0
1836.0
4421.0
7018.0
9558.0
17797.0
17207.0
8451.0
10903.0
13287.0
4472.0
4395.0
2593.0
5247.0
6205.0
4698.0
7272.0
4094.0
3631.0
3491.0
9636.0
16561.0
11683.0
6153.0
10047.0
11139.0
8163.0
6291.0
5208.0
4661.0
9646.0
19135.0
17673.0
9471.0
4525.0
4709.0
6241.0
6127.0
4421.0
1292.0
5416.0
6871.0
5398.0
3445.0
2526.0
1893.0
2665.0
2246.0
3101.0
5900.0
5352.0
1412.0
3732.0
5211.0
5069.0
1147.0
2427.0
2513.0
3040.0
1757.0
1116.0
1952.0
5530.0
5651.0
3073.0
3813.0
8154.0
4786.0
2932.0
5424.0
4932.0
3872.0
3261.0
758.0
519.0
2825.0
7075.0
11081.0
13976.0
12961.0
4000.0
2201.0
3577.0
4405.0
2010.0
3434.0
2573.0
6339.0
6959.0
2497.0
2354.0
1741.0
3322.0
2509.0
1239.0
890.0
2394.0
2508.0
826.0
541.0
560.0
420.0
1448.0
2519.0
2958.0
2259.0
4208.0
4538.0
1809.0
5264.0
3634.0
660.0
4804.0
3951.0
2810.0
2705.0
384.0
3086.0
3858.0
2761.0
3070.0
3300.0
1243.0
4360.0
4851.0
6679.0
5600.0
3071.0
2066.0
1034.0
3183.0
2423.0
3968.0
8519.0
8659.0
4906.0
2218.0
3384.0
4394.0
1571.0
2060.0
4247.0
3659.0
856.0
3793.0
4952.0
5798.0
3531.0
1734.0
1669.0
2056.0
858.0
3630.0
3231.0
283.0
4507.0
5322.0
3117.0
2198.0
943.0
4099.0
6852.0
5080.0
2100.0
2276.0
3852.0
8370.0
7984.0
2388.0
3295.0
2531.0
3359.0
4150.0
2914.0
2095.0
3725.0
4256.0
4029.0
4822.0
4448.0
5950.0
6092.0
5195.0
4750.0
3122.0
3766.0
4004.0
1285.0
2170.0
1966.0
3092.0
6423.0
4028.0
2266.0
1009.0
3091.0
3940.0
1867.0
1225.0
316.0
# row = 38
3789.0
5160.0
3573.0
3333.0
2231.0
987.0
1029.0
3741.0
4570.0
2360.0
2292.0
3890.0
5959.0
6695.0
6284.0
7005.0
7232.0
5799.0
2222.0
2961.0
4248.0
6520.0
4798.0
2446.0
4831.0
4413.0
2240.0
1224.0
2845.0
2369.0
1756.0
1471.0
3424.0
3638.0
284.0
4447.0
5118.0
2426.0
2149.0
1408.0
2758.0
4845.0
4453.0
2878.0
2910.0
5815.0
3515.0
3049.0
6693.0
6419.0
5219.0
2925.0
1424.0
5729.0
6249.0
1262.0
5305.0
4916.0
267.0
616.0
2268.0
5548.0
5361.0
4831.0
5345.0
2515.0
2568.0
3672.0
2120.0
2286.0
3009.0
5683.0
4599.0
1334.0
4002.0
3787.0
5089.0
5965.0
5156.0
4905.0
5078.0
2328.0
3396.0
6539.0
3960.0
4532.0
270.0
4271.0
6622.0
5074.0
3491.0
3848.0
4208.0
2524.0
3105.0
2405.0
4372.0
8978.0
7714.0
2720.0
1419.0
1947.0
2289.0
6892.0
11281.0
8104.0
4325.0
2141.0
4022.0
3159.0
302.0
4739.0
5230.0
3119.0
1703.0
2002.0
1806.0
1079.0
1390.0
4215.0
2622.0
847.0
1320.0
1787.0
3308.0
3147.0
2835.0
1262.0
1577.0
4386.0
3393.0
2261.0
6322.0
8518.0
8032.0
3670.0
2322.0
4597.0
4912.0
2932.0
2305.0
1366.0
7074.0
8814.0
5012.0
2764.0
2613.0
4019.0
6302.0
2922.0
1761.0
11679.0
16659.0
9823.0
1771.0
2231.0
510.0
547.0
3774.0
3910.0
2466.0
3857.0
5655.0
4546.0
3430.0
2772.0
5271.0
4962.0
2607.0
1687.0
5412.0
1843.0
4012.0
7346.0
3700.0
4104.0
4912.0
2435.0
2371.0
6919.0
5907.0
673.0
3988.0
5540.0
6542.0
6637.0
6774.0
6407.0
4111.0
2144.0
2219.0
4316.0
2223.0
2257.0
2236.0
4024.0
4641.0
1821.0
1332.0
2433.0
4311.0
3709.0
2354.0
1343.0
2958.0
1828.0
2170.0
8172.0
10231.0
3284.0
4313.0
6314.0
3736.0
2315.0
3133.0
5821.0
7019.0
5259.0
3364.0
6827.0
8636.0
3661.0
4379.0
4171.0
1623.0
7715.0
10570.0
6435.0
449.0
3259.0
3481.0
2771.0
2864.0
2360.0
3766.0
3670.0
4895.0
3677.0
6624.0
10312.0
6475.0
7211.0
12750.0
8558.0
2878.0
3810.0
2495.0
1193.0
1118.0
3492.0
6733.0
6861.0
4548.0
1828.0
2000.0
4177.0
6985.0
7740.0
3894.0
2383.0
4630.0
4498.0
3671.0
1778.0
2314.0
3121.0
4490.0
4587.0
5528.0
6812.0
4410.0
781.0
3015.0
2617.0
2316.0
3344.0
5144.0
6107.0
5047.0
3471.0
1906.0
1303.0
4830.0
5024.0
1711.0
735.0
3185.0
3045.0
3484.0
3265.0
504.0
2742.0
3635.0
8319.0
7823.0
5710.0
9723.0
6526.0
3209.0
2318.0
3544.0
7705.0
4090.0
1097.0
979.0
2693.0
455.0
4611.0
6745.0
4143.0
1756.0
4070.0
1278.0
2174.0
1390.0
1449.0
3308.0
3064.0
3945.0
3681.0
2412.0
5080.0
4021.0
3101.0
6017.0
3004.0
3798.0
4278.0
456.0
5383.0
5293.0
3547.0
4490.0
4544.0
5942.0
5340.0
1022.0
2817.0
1304.0
7195.0
7273.0
5683.0
4820.0
8458.0
7775.0
6454.0
5285.0
4343.0
1437.0
2715.0
2862.0
2167.0
1605.0
4433.0
4324.0
386.0
2368.0
3456.0
2677.0
3951.0
6360.0
6924.0
5594.0
4022.0
6467.0
6523.0
6174.0
5243.0
924.0
2473.0
1922.0
5054.0
4304.0
1568.0
4069.0
4873.0
2270.0
1478.0
1174.0
2342.0
5117.0
5123.0
3790.0
3178.0
3111.0
2997.0
2220.0
2721.0
2667.0
1222.0
2740.0
802.0
2413.0
1152.0
2391.0
1154.0
1402.0
4787.0
6791.0
1465.0
3643.0
3068.0
2229.0
2138.0
3125.0
5483.0
4288.0
2180.0
989.0
1017.0
3621.0
5764.0
5232.0
7067.0
7008.0
4675.0
5038.0
6081.0
306.0
5171.0
2058.0
1848.0
4220.0
5668.0
5170.0
6240.0
4386.0
1921.0
356.0
1343.0
1802.0
1596.0
2704.0
5568.0
6253.0
3586.0
3695.0
2306.0
3577.0
2635.0
6366.0
5980.0
5200.0
1753.0
2712.0
1126.0
2416.0
1621.0
1840.0
2958.0
3997.0
3438.0
2377.0
2706.0
5057.0
2868.0
932.0
1582.0
1821.0
1606.0
1158.0
1939.0
1576.0
535.0
3628.0
3578.0
1134.0
3916.0
5017.0
4997.0
4060.0
3445.0
1965.0
1555.0
131.0
3018.0
5291.0
2587.0
3727.0
5424.0
2336.0
1361.0
2230.0
1942.0
4504.0
8301.0
4354.0
7112.0
6523.0
2221.0
1973.0
4894.0
3748.0
1294.0
2629.0
3823.0
4639.0
4639.0
2070.0
2973.0
4874.0
5875.0
5519.0
4111.0
3772.0
2714.0
3562.0
2013.0
2175.0
4084.0
4991.0
3937.0
3397.0
5620.0
4987.0
3198.0
3704.0
5595.0
4650.0
1165.0
3832.0
5199.0
8428.0
7248.0
4407.0
2819.0
1988.0
3450.0
2061.0
1818.0
2225.0
3578.0
7308.0
7117.0
1380.0
2471.0
2769.0
3660.0
2478.0
4225.0
1659.0
5632.0
4882.0
2215.0
3340.0
3172.0
1991.0
2424.0
2005.0
4388.0
4210.0
2383.0
4290.0
9711.0
8785.0
3682.0
3691.0
5137.0
5676.0
3611.0
3164.0
2186.0
3350.0
2638.0
5029.0
3297.0
4098.0
6936.0
4739.0
1428.0
4278.0
3022.0
5806.0
6994.0
3340.0
829.0
1898.0
2809.0
2791.0
730.0
1773.0
1818.0
1254.0
2316.0
2891.0
8520.0
7282.0
2165.0
3512.0
2004.0
1713.0
2623.0
3917.0
1476.0
2133.0
414.0
3700.0
2847.0
1744.0
3116.0
2829.0
4587.0
4802.0
2965.0
7406.0
4227.0
1924.0
5069.0
5241.0
3632.0
1485.0
2230.0
3172.0
4374.0
16390.0
36401.0
28810.0
10017.0
5009.0
10910.0
8309.0
434.0
1567.0
2488.0
5542.0
6071.0
6426.0
8288.0
13616.0
20424.0
31722.0
28835.0
12031.0
5839.0
4695.0
7314.0
6877.0
19466.0
15980.0
4814.0
4137.0
2814.0
4393.0
2491.0
5312.0
9045.0
7522.0
3241.0
2369.0
6558.0
4082.0
1144.0
1857.0
4251.0
5516.0
4167.0
2623.0
486.0
1700.0
5304.0
8344.0
7448.0
3441.0
3178.0
2870.0
3174.0
1690.0
3206.0
4964.0
4142.0
2599.0
3772.0
3057.0
1516.0
5530.0
3632.0
2419.0
6877.0
7715.0
7723.0
6360.0
2450.0
3317.0
3718.0
5022.0
3317.0
1817.0
1148.0
1589.0
3102.0
3449.0
2064.0
2026.0
639.0
2189.0
2719.0
4186.0
3854.0
4046.0
5100.0
6116.0
3622.0
3218.0
565.0
6175.0
5158.0
2657.0
3661.0
4416.0
3749.0
2284.0
3899.0
6552.0
8826.0
10806.0
7513.0
3694.0
7252.0
3545.0
2681.0
3292.0
2287.0
5044.0
6377.0
3181.0
2306.0
3452.0
3787.0
5656.0
3094.0
1510.0
2085.0
3987.0
5135.0
3680.0
2817.0
3317.0
2542.0
1569.0
1513.0
2841.0
5673.0
7321.0
4169.0
740.0
1626.0
3300.0
6434.0
10716.0
8724.0
4792.0
1192.0
3145.0
753.0
1743.0
1581.0
5410.0
7274.0
7050.0
6765.0
6459.0
4268.0
1718.0
363.0
709.0
786.0
2685.0
2749.0
2937.0
3293.0
3988.0
5291.0
8089.0
7870.0
7770.0
4967.0
2994.0
4668.0
3869.0
1478.0
1371.0
2600.0
3395.0
2356.0
1255.0
4928.0
6113.0
3272.0
2418.0
1279.0
2234.0
2325.0
2449.0
4163.0
1993.0
3888.0
3415.0
3856.0
3180.0
1210.0
4956.0
8879.0
7744.0
4858.0
13718.0
13067.0
4430.0
2745.0
822.0
1246.0
3022.0
11291.0
19863.0
34077.0
27561.0
17721.0
20520.0
14296.0
5412.0
1920.0
2102.0
5511.0
5254.0
3189.0
1458.0
2114.0
5408.0
7228.0
1933.0
23320.0
32083.0
16364.0
9544.0
11464.0
4878.0
6010.0
1660.0
7628.0
6938.0
2231.0
4659.0
4743.0
3490.0
3736.0
10409.0
17047.0
12443.0
4369.0
6115.0
9698.0
6495.0
3885.0
4422.0
5522.0
9964.0
16233.0
13245.0
5135.0
3137.0
4561.0
4373.0
2446.0
3332.0
151.0
5363.0
7189.0
4432.0
2383.0
2290.0
2286.0
3110.0
3599.0
1374.0
5526.0
6478.0
3427.0
900.0
5564.0
6219.0
2875.0
2787.0
3005.0
2658.0
1335.0
2292.0
1027.0
3977.0
6237.0
4713.0
1902.0
7180.0
5573.0
3512.0
3873.0
1003.0
2318.0
2868.0
1865.0
533.0
1698.0
7171.0
17445.0
14077.0
1697.0
3727.0
4198.0
5215.0
4938.0
662.0
5169.0
2908.0
5884.0
5569.0
2213.0
4661.0
3433.0
4323.0
4532.0
2097.0
885.0
1135.0
2522.0
2012.0
1956.0
1051.0
1552.0
1149.0
1379.0
2693.0
2218.0
3397.0
4290.0
2027.0
8282.0
8801.0
4356.0
4094.0
4795.0
2086.0
1866.0
1244.0
2093.0
2022.0
964.0
2207.0
3176.0
1548.0
5004.0
5027.0
6414.0
5916.0
3173.0
2081.0
85.0
1673.0
1142.0
814.0
5166.0
7071.0
4158.0
2996.0
4637.0
3734.0
3200.0
5207.0
5228.0
2042.0
2822.0
3286.0
3630.0
4995.0
3535.0
2025.0
5667.0
3965.0
1091.0
4153.0
5454.0
3287.0
5428.0
6225.0
4631.0
1550.0
2127.0
5411.0
8932.0
5159.0
3498.0
4920.0
4083.0
8152.0
7992.0
2784.0
2690.0
4744.0
5448.0
4889.0
4716.0
3671.0
4020.0
4894.0
4239.0
4542.0
4173.0
5427.0
5576.0
4488.0
2998.0
1659.0
2974.0
3706.0
2808.0
788.0
2577.0
916.0
4649.0
4176.0
2324.0
1082.0
2741.0
5191.0
3787.0
2460.0
446.0
# row = 39
3231.0
4682.0
2592.0
1715.0
2395.0
2089.0
2580.0
3300.0
3244.0
1107.0
2039.0
2898.0
4258.0
5089.0
5299.0
6773.0
5542.0
3160.0
1595.0
3420.0
3779.0
8243.0
8836.0
5039.0
3286.0
2467.0
615.0
2162.0
4252.0
5139.0
3463.0
1583.0
1197.0
1030.0
2226.0
4172.0
4776.0
1874.0
554.0
3796.0
5225.0
3828.0
3619.0
3306.0
1434.0
6456.0
4935.0
2834.0
6988.0
5934.0
4332.0
1947.0
2735.0
4406.0
4158.0
759.0
3313.0
4191.0
1752.0
2198.0
1314.0
4228.0
4406.0
3333.0
4117.0
2415.0
2690.0
5029.0
1971.0
1235.0
1387.0
4502.0
4853.0
1325.0
1880.0
1618.0
5670.0
8738.0
5831.0
3397.0
4811.0
3438.0
3497.0
8516.0
5398.0
5037.0
2345.0
5768.0
9054.0
6818.0
3509.0
3120.0
1270.0
3413.0
3944.0
3716.0
4539.0
6746.0
6121.0
1347.0
1385.0
1433.0
1078.0
6146.0
9192.0
6326.0
3927.0
2579.0
5110.0
3342.0
1210.0
4400.0
4713.0
3134.0
1274.0
2889.0
4408.0
628.0
949.0
3185.0
2844.0
4586.0
2126.0
191.0
3662.0
4394.0
917.0
2625.0
3273.0
3529.0
2037.0
5234.0
9911.0
8695.0
6283.0
2344.0
2688.0
6007.0
7944.0
6039.0
2282.0
2634.0
8480.0
8283.0
3316.0
2276.0
2417.0
4816.0
6976.0
3457.0
795.0
7880.0
10558.0
7544.0
4278.0
4498.0
1744.0
1521.0
1985.0
3273.0
1773.0
3309.0
6127.0
4403.0
2501.0
3706.0
6592.0
7822.0
6735.0
996.0
5773.0
3204.0
3347.0
7423.0
4424.0
6678.0
6669.0
3189.0
4749.0
7851.0
3858.0
2942.0
6126.0
7113.0
7352.0
4641.0
5118.0
6053.0
4196.0
1673.0
1778.0
4193.0
1937.0
2145.0
768.0
4472.0
6232.0
3653.0
2180.0
2865.0
3201.0
1160.0
2394.0
371.0
4458.0
5139.0
3708.0
5761.0
10232.0
5774.0
2643.0
4135.0
2070.0
2685.0
3783.0
6299.0
8283.0
7146.0
3836.0
8010.0
8184.0
1309.0
3968.0
4667.0
4454.0
4894.0
8170.0
6687.0
3313.0
1624.0
2223.0
3290.0
5035.0
4037.0
1672.0
2626.0
4762.0
2997.0
5145.0
8725.0
5549.0
9594.0
13212.0
7400.0
4180.0
3850.0
3754.0
3125.0
2859.0
1711.0
5733.0
5687.0
2974.0
2529.0
4770.0
6985.0
7153.0
7187.0
2454.0
1368.0
4790.0
3747.0
1456.0
1696.0
1480.0
175.0
2129.0
4072.0
5281.0
6033.0
4508.0
646.0
3241.0
6254.0
5555.0
1923.0
4695.0
6655.0
4419.0
1397.0
2338.0
1075.0
4592.0
5467.0
3387.0
3218.0
4443.0
3812.0
6073.0
5042.0
2432.0
4307.0
3781.0
8001.0
7231.0
6207.0
9793.0
5971.0
2043.0
696.0
2470.0
4972.0
2194.0
2095.0
2014.0
3412.0
1186.0
3370.0
3939.0
861.0
4589.0
5769.0
1739.0
3633.0
2560.0
2216.0
3352.0
2234.0
3340.0
5163.0
4399.0
4986.0
2859.0
3786.0
6343.0
3813.0
6668.0
6409.0
1371.0
4269.0
4136.0
3558.0
4753.0
4585.0
5586.0
5777.0
2897.0
674.0
2625.0
8432.0
7751.0
5763.0
5317.0
7936.0
6600.0
5271.0
6791.0
4529.0
2478.0
5066.0
5901.0
4291.0
2079.0
312.0
350.0
3012.0
2058.0
2794.0
5304.0
6145.0
4569.0
5531.0
6530.0
3727.0
6601.0
7839.0
5883.0
4112.0
1323.0
3804.0
2360.0
3309.0
3879.0
812.0
6072.0
8751.0
4384.0
915.0
546.0
4234.0
8017.0
7028.0
4478.0
2275.0
2203.0
4739.0
3413.0
2531.0
1973.0
3407.0
6777.0
3373.0
2732.0
722.0
2076.0
2987.0
4399.0
2786.0
5732.0
2330.0
5236.0
3383.0
1963.0
4703.0
2297.0
3217.0
5121.0
4132.0
5099.0
4289.0
4706.0
3639.0
799.0
3058.0
4215.0
1600.0
2833.0
5595.0
1551.0
2544.0
1352.0
2674.0
2747.0
2896.0
4122.0
5555.0
3634.0
756.0
1832.0
1678.0
969.0
4191.0
2965.0
6463.0
6880.0
4758.0
3814.0
2803.0
3889.0
892.0
4759.0
5527.0
4283.0
2212.0
2912.0
2628.0
1718.0
1947.0
3773.0
4331.0
3374.0
2234.0
1487.0
3901.0
5995.0
1273.0
2452.0
1010.0
3020.0
2337.0
1571.0
1767.0
4735.0
2313.0
2585.0
4629.0
2920.0
4868.0
5367.0
5941.0
4468.0
2532.0
701.0
3053.0
2283.0
2553.0
2843.0
1365.0
4149.0
5768.0
2361.0
1865.0
3789.0
4711.0
6955.0
9417.0
3607.0
5157.0
5805.0
3676.0
5519.0
8252.0
7473.0
4037.0
3723.0
3222.0
3880.0
4266.0
3055.0
4152.0
5910.0
7002.0
7582.0
5228.0
2141.0
2558.0
3081.0
3921.0
4617.0
5205.0
4602.0
3190.0
3964.0
5892.0
4696.0
2180.0
795.0
3841.0
3099.0
1491.0
4473.0
4618.0
7469.0
6530.0
2924.0
2389.0
3011.0
1734.0
2724.0
3360.0
3378.0
4002.0
6435.0
5268.0
225.0
1641.0
3842.0
3756.0
3959.0
4538.0
2503.0
4293.0
3589.0
1801.0
4625.0
3204.0
2615.0
3964.0
4152.0
5874.0
4040.0
1499.0
3596.0
7898.0
7485.0
3084.0
1990.0
3859.0
5214.0
2464.0
2727.0
238.0
1538.0
1151.0
4890.0
4067.0
3699.0
8007.0
4940.0
2096.0
4742.0
4492.0
7151.0
8901.0
5497.0
1808.0
2214.0
3552.0
5150.0
3389.0
1271.0
3047.0
2162.0
2168.0
4175.0
7860.0
6737.0
1964.0
1338.0
1602.0
2032.0
1710.0
3168.0
2504.0
1710.0
2166.0
1780.0
2113.0
3784.0
2694.0
578.0
2781.0
4904.0
3319.0
6838.0
5424.0
2690.0
5598.0
3904.0
2243.0
2338.0
1688.0
2675.0
3186.0
11049.0
26993.0
23112.0
8670.0
4960.0
11634.0
9229.0
1808.0
653.0
3311.0
5486.0
6201.0
7135.0
7776.0
12847.0
19848.0
32242.0
35401.0
22066.0
10696.0
1563.0
4231.0
5672.0
17080.0
14408.0
2788.0
5603.0
3140.0
736.0
1925.0
3510.0
7523.0
8074.0
6343.0
2206.0
6101.0
3620.0
2433.0
701.0
6201.0
7204.0
6567.0
4001.0
473.0
923.0
5360.0
8744.0
7083.0
2356.0
2626.0
3559.0
4170.0
2977.0
2650.0
3047.0
1622.0
625.0
734.0
627.0
3601.0
5552.0
2646.0
3509.0
6725.0
6540.0
6099.0
4653.0
2305.0
4344.0
2997.0
3096.0
3072.0
2332.0
2125.0
2984.0
7219.0
6434.0
1385.0
2134.0
3379.0
4596.0
3952.0
4250.0
4601.0
5285.0
4801.0
5212.0
2415.0
4520.0
733.0
5999.0
5563.0
3411.0
3789.0
5279.0
5208.0
3101.0
5873.0
8667.0
9473.0
9574.0
6858.0
2326.0
5017.0
2231.0
2938.0
3071.0
2688.0
5141.0
5741.0
2468.0
1022.0
3060.0
6263.0
7228.0
3259.0
2939.0
3468.0
2092.0
5422.0
4490.0
1395.0
4130.0
4143.0
3988.0
2138.0
2017.0
6062.0
7647.0
4264.0
688.0
1758.0
2042.0
6940.0
11134.0
6300.0
1857.0
5027.0
4730.0
852.0
1616.0
2202.0
5497.0
5933.0
4193.0
4854.0
5351.0
2518.0
1934.0
1530.0
627.0
1146.0
1254.0
564.0
1948.0
2668.0
4061.0
5797.0
7750.0
8261.0
8615.0
6253.0
1685.0
4942.0
5147.0
2799.0
1187.0
3969.0
5222.0
2039.0
1483.0
3174.0
4105.0
3814.0
2115.0
637.0
2096.0
2111.0
4285.0
4817.0
1941.0
1329.0
1500.0
1110.0
1345.0
1885.0
2840.0
6836.0
7362.0
3566.0
10094.0
13382.0
6775.0
4080.0
2378.0
2992.0
7055.0
11874.0
20064.0
32535.0
36108.0
28848.0
22189.0
11355.0
7168.0
6335.0
4717.0
3746.0
4773.0
5559.0
3554.0
3027.0
5587.0
5945.0
8450.0
40372.0
48338.0
22074.0
10936.0
10070.0
4189.0
6799.0
1771.0
10263.0
9600.0
2291.0
2658.0
5592.0
5796.0
2070.0
8155.0
12888.0
10988.0
4585.0
7173.0
8841.0
3571.0
549.0
2923.0
6069.0
11940.0
17444.0
11343.0
3270.0
2506.0
3317.0
2392.0
1742.0
1215.0
2104.0
2661.0
6095.0
4226.0
1746.0
2089.0
2383.0
1516.0
3534.0
2050.0
5433.0
5974.0
6234.0
1687.0
5595.0
6544.0
3866.0
4963.0
4114.0
2225.0
849.0
2413.0
1972.0
2732.0
5901.0
4550.0
2495.0
6187.0
5166.0
2112.0
2146.0
4446.0
5866.0
3083.0
2466.0
709.0
2672.0
7764.0
26879.0
31172.0
13015.0
3924.0
6870.0
6587.0
5291.0
971.0
5275.0
3227.0
3474.0
3062.0
3737.0
7505.0
5254.0
3477.0
5405.0
2376.0
1355.0
1039.0
1753.0
1980.0
3057.0
1807.0
2925.0
3435.0
1960.0
4509.0
2808.0
2245.0
2958.0
2156.0
9399.0
12083.0
7889.0
1678.0
3805.0
1588.0
1528.0
3113.0
1198.0
525.0
1394.0
1804.0
2396.0
3118.0
4159.0
3076.0
4297.0
5716.0
3960.0
2558.0
1663.0
319.0
583.0
257.0
3285.0
6084.0
3218.0
3214.0
5814.0
3018.0
6492.0
8414.0
6751.0
2034.0
4548.0
2824.0
1434.0
2677.0
2157.0
3468.0
7523.0
5453.0
1797.0
1861.0
4910.0
5193.0
5487.0
5463.0
5239.0
1332.0
2876.0
6344.0
9784.0
4631.0
2817.0
4728.0
4355.0
6445.0
6242.0
2085.0
3244.0
6982.0
6998.0
4771.0
4203.0
2923.0
3280.0
4388.0
3009.0
2675.0
2879.0
3262.0
4879.0
4452.0
2656.0
926.0
2147.0
2279.0
1288.0
1571.0
3675.0
1286.0
1808.0
2708.0
1659.0
3029.0
3069.0
5388.0
4536.0
3329.0
687.0
# row = 40
1093.0
3225.0
3172.0
575.0
2736.0
2585.0
2267.0
1436.0
884.0
1892.0
3621.0
3631.0
4943.0
5157.0
4169.0
4933.0
3574.0
2800.0
3359.0
3848.0
2574.0
8623.0
9665.0
4464.0
1341.0
2697.0
2438.0
5148.0
8078.0
7776.0
4599.0
1519.0
791.0
1234.0
3324.0
4799.0
5345.0
3341.0
2356.0
6030.0
7091.0
4433.0
3879.0
7407.0
6423.0
3728.0
5265.0
663.0
4456.0
3867.0
4497.0
4893.0
3656.0
1108.0
278.0
780.0
1906.0
3192.0
2409.0
1959.0
1619.0
2282.0
3781.0
1737.0
2841.0
1187.0
1378.0
5579.0
3632.0
751.0
1977.0
1178.0
3315.0
2858.0
3683.0
1176.0
5719.0
10360.0
6421.0
3007.0
4235.0
3748.0
3859.0
7828.0
5525.0
4778.0
4203.0
6818.0
9311.0
7151.0
3755.0
3202.0
1231.0
5956.0
6145.0
4625.0
4059.0
4657.0
5369.0
1853.0
1444.0
1554.0
1243.0
3905.0
5410.0
4250.0
3875.0
1973.0
4607.0
3075.0
2094.0
3481.0
2785.0
2656.0
3501.0
5403.0
6277.0
856.0
3103.0
1426.0
5221.0
8839.0
3108.0
2247.0
3469.0
4408.0
1864.0
4465.0
4224.0
2882.0
1942.0
9034.0
10628.0
6036.0
4663.0
3681.0
1583.0
5185.0
8349.0
8394.0
4371.0
3476.0
8079.0
5188.0
1738.0
1391.0
876.0
6272.0
6675.0
5055.0
2959.0
2754.0
3762.0
4667.0
4523.0
4968.0
3790.0
3092.0
558.0
2095.0
2448.0
2958.0
7236.0
4564.0
2135.0
3896.0
5757.0
8300.0
8355.0
3067.0
6490.0
4210.0
2126.0
5398.0
4043.0
7715.0
7931.0
4673.0
5168.0
7908.0
2260.0
4702.0
5162.0
5668.0
5884.0
2243.0
5627.0
5789.0
3814.0
3331.0
2913.0
3429.0
1486.0
1186.0
734.0
3617.0
5921.0
3750.0
3101.0
4059.0
2558.0
1092.0
2917.0
462.0
4409.0
6705.0
6430.0
1949.0
7761.0
5914.0
2463.0
1663.0
1705.0
2410.0
3210.0
6745.0
8425.0
6624.0
2976.0
8254.0
7057.0
1399.0
4121.0
6739.0
5838.0
1851.0
4808.0
6263.0
5292.0
3967.0
2082.0
2071.0
4589.0
4881.0
3841.0
5173.0
6237.0
4496.0
3658.0
5266.0
4969.0
10171.0
11183.0
4692.0
3032.0
2955.0
3372.0
1764.0
3374.0
4154.0
3392.0
3668.0
1884.0
3945.0
6697.0
7918.0
6571.0
6029.0
2315.0
2024.0
3812.0
2914.0
4247.0
4103.0
1219.0
3292.0
1716.0
3349.0
3934.0
3555.0
3116.0
1625.0
3323.0
7233.0
6479.0
2677.0
3058.0
4137.0
4533.0
1891.0
3172.0
2403.0
3496.0
6606.0
5609.0
4700.0
5987.0
4494.0
7635.0
7075.0
4530.0
6346.0
5171.0
6205.0
5351.0
3990.0
7395.0
5181.0
569.0
3439.0
3618.0
3103.0
1420.0
2038.0
2130.0
3716.0
1425.0
4353.0
3609.0
2473.0
5549.0
4889.0
269.0
4144.0
3132.0
1950.0
2138.0
1614.0
2730.0
6519.0
6050.0
6344.0
4972.0
4650.0
4545.0
4148.0
7763.0
6869.0
2600.0
3861.0
3246.0
3230.0
4751.0
4654.0
5256.0
6704.0
5463.0
2155.0
4562.0
8857.0
7208.0
4630.0
4299.0
6292.0
5620.0
5344.0
6766.0
3287.0
3316.0
6381.0
8200.0
7721.0
6157.0
3560.0
3208.0
5702.0
3972.0
1914.0
7278.0
8765.0
3479.0
4458.0
5459.0
2144.0
4680.0
7317.0
5569.0
3438.0
2850.0
5670.0
4538.0
740.0
3453.0
1933.0
5326.0
8730.0
5485.0
1630.0
2854.0
7164.0
8280.0
6625.0
4831.0
3250.0
243.0
4322.0
3352.0
1651.0
2630.0
6218.0
10132.0
5706.0
3644.0
2410.0
668.0
3032.0
5054.0
204.0
3282.0
3231.0
6640.0
3983.0
1202.0
4740.0
4245.0
1454.0
5235.0
5914.0
7487.0
7091.0
5271.0
2541.0
5518.0
1900.0
1961.0
1594.0
1839.0
4241.0
1206.0
1378.0
2298.0
4005.0
2154.0
1966.0
3940.0
3902.0
2617.0
832.0
1125.0
1707.0
2951.0
7885.0
4389.0
6999.0
8249.0
5686.0
3518.0
3073.0
3503.0
2127.0
1150.0
3227.0
2367.0
2547.0
2786.0
3235.0
4677.0
2505.0
6063.0
6605.0
5997.0
6655.0
5707.0
4085.0
4616.0
2235.0
4505.0
1230.0
4187.0
4088.0
1172.0
2351.0
5758.0
3518.0
3209.0
5209.0
5141.0
5774.0
4104.0
5638.0
3578.0
2773.0
1868.0
4066.0
3950.0
2104.0
59.0
2127.0
5191.0
5580.0
3406.0
3046.0
4496.0
5547.0
7058.0
9109.0
4962.0
1368.0
3050.0
4855.0
8546.0
8885.0
7278.0
4916.0
2710.0
3827.0
4019.0
5130.0
5179.0
4691.0
5507.0
7032.0
7426.0
4498.0
2941.0
2795.0
3535.0
6159.0
5896.0
4535.0
3033.0
2271.0
3023.0
5457.0
5082.0
4129.0
3390.0
1534.0
1136.0
2694.0
4878.0
4802.0
4870.0
3554.0
1854.0
3349.0
3049.0
654.0
4767.0
4994.0
5011.0
4822.0
5219.0
2989.0
705.0
776.0
4458.0
4364.0
4225.0
5093.0
1438.0
2485.0
1788.0
1126.0
5090.0
4448.0
1917.0
4637.0
5731.0
6919.0
3505.0
1433.0
2442.0
5390.0
5255.0
1600.0
2066.0
4520.0
6526.0
3801.0
2045.0
1428.0
2466.0
1352.0
3308.0
3159.0
3432.0
7816.0
4563.0
2595.0
4138.0
4172.0
5615.0
8500.0
6542.0
2727.0
2585.0
4418.0
6354.0
3987.0
1724.0
1467.0
2633.0
1357.0
4251.0
5982.0
5456.0
2405.0
1031.0
3612.0
3478.0
2027.0
2401.0
2605.0
2762.0
1576.0
2243.0
5628.0
5731.0
3778.0
2216.0
1122.0
3828.0
4197.0
6541.0
7310.0
4590.0
4697.0
4018.0
3812.0
4098.0
1954.0
950.0
3227.0
6548.0
15568.0
15322.0
7744.0
6167.0
12345.0
9154.0
1719.0
1341.0
3628.0
4697.0
6572.0
6103.0
5830.0
14628.0
21808.0
27536.0
31306.0
24990.0
13261.0
4208.0
1189.0
4833.0
14020.0
11177.0
2467.0
7044.0
5594.0
4729.0
5813.0
2813.0
6635.0
5809.0
7379.0
3966.0
5035.0
4037.0
2548.0
1542.0
4757.0
5340.0
5654.0
3827.0
507.0
356.0
3403.0
6613.0
5189.0
1216.0
1654.0
3978.0
4607.0
2573.0
1958.0
1518.0
3473.0
4671.0
3690.0
4348.0
4260.0
4319.0
1573.0
4711.0
5243.0
5043.0
4784.0
3793.0
4111.0
4626.0
406.0
1454.0
3088.0
1950.0
3583.0
4523.0
7563.0
6412.0
1327.0
2783.0
4451.0
5717.0
5049.0
3535.0
5100.0
4989.0
2635.0
3231.0
2241.0
4897.0
1000.0
4357.0
4597.0
3095.0
2999.0
5796.0
6455.0
4195.0
6937.0
9273.0
8930.0
6741.0
4870.0
3059.0
2149.0
618.0
3277.0
3539.0
3392.0
5025.0
4745.0
2001.0
1676.0
4142.0
7397.0
8426.0
4475.0
5808.0
4012.0
239.0
3857.0
4044.0
1484.0
3178.0
3610.0
4008.0
3666.0
3074.0
4576.0
5258.0
2533.0
823.0
3269.0
2629.0
3868.0
7470.0
4603.0
6032.0
7861.0
5274.0
2067.0
990.0
2804.0
5065.0
4603.0
2802.0
3333.0
4222.0
3250.0
4138.0
3151.0
1249.0
3252.0
3829.0
1859.0
2623.0
3724.0
3015.0
4596.0
5559.0
6905.0
7549.0
4832.0
1420.0
5881.0
6236.0
5344.0
3341.0
5549.0
7739.0
4869.0
893.0
2419.0
2561.0
4961.0
1640.0
821.0
1062.0
2865.0
6312.0
6300.0
3109.0
1973.0
1026.0
1060.0
2439.0
2938.0
1643.0
4497.0
5561.0
3994.0
5138.0
10074.0
7136.0
4131.0
4133.0
4921.0
13585.0
16859.0
16634.0
20030.0
34099.0
35541.0
27047.0
14145.0
8377.0
7738.0
7973.0
6348.0
5018.0
7126.0
5265.0
1537.0
4293.0
4509.0
8503.0
42803.0
50739.0
23426.0
13565.0
11815.0
4747.0
7989.0
3542.0
10032.0
12292.0
4091.0
1598.0
6725.0
9459.0
3023.0
5462.0
9837.0
9852.0
7069.0
11640.0
11074.0
2746.0
1384.0
2290.0
6045.0
15792.0
25746.0
17583.0
6203.0
5143.0
2608.0
1656.0
4651.0
1772.0
2599.0
1173.0
3938.0
5189.0
1180.0
1266.0
3571.0
2463.0
1556.0
3535.0
4368.0
3665.0
6846.0
3385.0
3776.0
4694.0
3095.0
6271.0
4801.0
2864.0
2483.0
1640.0
1764.0
2682.0
4922.0
2742.0
4281.0
6380.0
4689.0
3518.0
5069.0
6655.0
7270.0
3334.0
2260.0
1792.0
3208.0
6765.0
28751.0
38072.0
18165.0
3966.0
8914.0
7422.0
5107.0
1318.0
5635.0
2640.0
547.0
2067.0
5703.0
9840.0
6812.0
1124.0
5178.0
2521.0
1978.0
1819.0
550.0
906.0
3702.0
2251.0
4585.0
6780.0
6219.0
6606.0
2303.0
2102.0
1565.0
3184.0
8285.0
12036.0
9366.0
1824.0
1607.0
1253.0
3615.0
5000.0
2491.0
921.0
1623.0
1040.0
3646.0
4155.0
2267.0
1597.0
1331.0
4254.0
4429.0
3968.0
2566.0
648.0
1164.0
1117.0
1386.0
4851.0
2670.0
3575.0
6357.0
2630.0
7342.0
9747.0
8650.0
2890.0
4342.0
2090.0
2328.0
1838.0
2926.0
4427.0
6340.0
5172.0
3266.0
1870.0
2874.0
4548.0
3811.0
2878.0
4172.0
1944.0
2739.0
5222.0
8041.0
6304.0
3372.0
2648.0
3341.0
4697.0
5287.0
1987.0
2767.0
7526.0
7214.0
4668.0
3387.0
434.0
2735.0
2963.0
2187.0
3863.0
2743.0
2885.0
5520.0
4546.0
2393.0
840.0
1887.0
3130.0
2597.0
4873.0
6417.0
2897.0
2265.0
2265.0
1243.0
3829.0
3519.0
4306.0
3717.0
3662.0
1879.0
# row = 41
1392.0
2622.0
4642.0
1692.0
3455.0
2607.0
495.0
1331.0
2019.0
2273.0
4706.0
4165.0
5857.0
6065.0
3794.0
2729.0
2517.0
3845.0
4300.0
3866.0
1066.0
5873.0
6502.0
2501.0
2435.0
3834.0
4271.0
6748.0
9372.0
8720.0
4232.0
556.0
1278.0
2636.0
4754.0
6372.0
6603.0
4724.0
3759.0
4887.0
5417.0
5551.0
7408.0
12114.0
11888.0
5124.0
4174.0
4097.0
3368.0
3118.0
5218.0
7318.0
4365.0
2288.0
3795.0
972.0
7201.0
6121.0
2750.0
1084.0
2047.0
1810.0
5192.0
4639.0
2608.0
723.0
2448.0
6620.0
5495.0
3274.0
5705.0
4045.0
608.0
2633.0
3186.0
565.0
5693.0
10287.0
7059.0
3151.0
2667.0
2404.0
5206.0
6916.0
4953.0
4205.0
4312.0
6027.0
7503.0
6050.0
3600.0
3226.0
2322.0
5975.0
6331.0
4812.0
3985.0
4958.0
5772.0
3312.0
514.0
1563.0
1234.0
1512.0
2516.0
2946.0
4163.0
1963.0
2680.0
2580.0
1876.0
2499.0
1465.0
2742.0
4854.0
6881.0
6965.0
2667.0
4877.0
1861.0
6649.0
11480.0
4370.0
2442.0
3957.0
3043.0
4412.0
6212.0
4663.0
2652.0
3215.0
9012.0
7820.0
4363.0
3988.0
3039.0
826.0
2674.0
6431.0
9137.0
6581.0
3220.0
5220.0
592.0
3438.0
2025.0
896.0
6874.0
6377.0
6978.0
5614.0
3838.0
2377.0
1208.0
1376.0
2191.0
3660.0
4076.0
2352.0
1179.0
2935.0
3370.0
7126.0
4551.0
3308.0
3633.0
4201.0
6901.0
8583.0
6837.0
6605.0
3976.0
1465.0
3148.0
5036.0
8516.0
8246.0
5007.0
4471.0
8073.0
3762.0
4215.0
2229.0
2298.0
3819.0
2530.0
6738.0
6473.0
4359.0
4120.0
3872.0
1937.0
2920.0
2341.0
1899.0
3170.0
4342.0
2629.0
4322.0
5288.0
2814.0
2827.0
3294.0
1289.0
2451.0
6038.0
7023.0
1360.0
5457.0
4832.0
2848.0
1249.0
3111.0
2780.0
613.0
4922.0
6812.0
4730.0
2310.0
6471.0
4775.0
1910.0
4475.0
6399.0
4226.0
781.0
1913.0
6108.0
7255.0
5752.0
3459.0
521.0
1872.0
4617.0
6139.0
6533.0
6533.0
5882.0
4726.0
4486.0
4972.0
7986.0
7249.0
1171.0
2620.0
1908.0
1614.0
1264.0
3768.0
5664.0
2408.0
1874.0
1029.0
3485.0
6509.0
7563.0
7060.0
6711.0
4065.0
2703.0
2524.0
3005.0
5094.0
4621.0
1073.0
5168.0
4059.0
3412.0
2158.0
2673.0
2565.0
2290.0
3309.0
5571.0
4807.0
3095.0
3210.0
747.0
4844.0
2714.0
4401.0
3863.0
2534.0
7155.0
6363.0
3846.0
6272.0
5005.0
7478.0
7124.0
5390.0
7276.0
7064.0
6469.0
3918.0
3268.0
7029.0
4093.0
2987.0
5640.0
4191.0
2655.0
4358.0
1975.0
2622.0
4886.0
2193.0
4971.0
5029.0
4062.0
4091.0
2134.0
2590.0
3670.0
2534.0
397.0
454.0
2009.0
1737.0
6107.0
4842.0
5695.0
5443.0
4722.0
2999.0
3640.0
6315.0
4320.0
3762.0
6904.0
4778.0
2662.0
4692.0
4680.0
4916.0
7056.0
6722.0
4044.0
5899.0
7695.0
5834.0
4391.0
3526.0
5873.0
6139.0
6392.0
5336.0
1187.0
4632.0
7280.0
9287.0
9487.0
7660.0
4219.0
3043.0
6305.0
5708.0
2954.0
7533.0
8801.0
2264.0
2798.0
3089.0
515.0
1666.0
4579.0
3247.0
1858.0
4647.0
6861.0
5406.0
1995.0
2988.0
1868.0
3122.0
5859.0
4628.0
2022.0
4627.0
7669.0
7586.0
6614.0
4397.0
2989.0
1979.0
2336.0
4360.0
4192.0
4043.0
7615.0
11654.0
6729.0
4140.0
4087.0
1965.0
3186.0
5654.0
2710.0
947.0
3115.0
6838.0
4557.0
1145.0
3517.0
4245.0
2182.0
4684.0
6521.0
7684.0
6582.0
3318.0
2970.0
7915.0
5119.0
1490.0
2703.0
4455.0
4987.0
1922.0
2223.0
2490.0
4620.0
2216.0
1347.0
2231.0
569.0
1692.0
732.0
965.0
2458.0
3012.0
8696.0
6023.0
7849.0
10023.0
7665.0
5033.0
3151.0
2835.0
4048.0
2686.0
1647.0
1953.0
3205.0
1158.0
2442.0
4955.0
2656.0
6257.0
5995.0
6254.0
8549.0
7139.0
3106.0
1388.0
5084.0
5555.0
2485.0
4108.0
5247.0
1906.0
2188.0
4933.0
2594.0
4315.0
5141.0
6319.0
6879.0
2726.0
4129.0
1532.0
3892.0
2470.0
4319.0
5203.0
2429.0
1056.0
4277.0
6024.0
5093.0
4936.0
3744.0
3988.0
3670.0
4782.0
7884.0
6170.0
2207.0
258.0
3800.0
7819.0
5896.0
3024.0
2899.0
289.0
3315.0
5237.0
6385.0
4673.0
3017.0
3668.0
6106.0
5499.0
2465.0
3614.0
1201.0
5041.0
7193.0
5687.0
2783.0
1189.0
1321.0
2985.0
5055.0
4797.0
4353.0
5925.0
2401.0
2141.0
3204.0
3561.0
3867.0
2470.0
239.0
2042.0
2625.0
1686.0
1565.0
4534.0
5847.0
6391.0
5885.0
5424.0
3314.0
1617.0
2238.0
5227.0
5578.0
3730.0
5023.0
2593.0
2673.0
1336.0
729.0
4328.0
4164.0
2852.0
5173.0
6417.0
7452.0
4068.0
1437.0
145.0
3246.0
3061.0
2824.0
3213.0
4732.0
6737.0
5671.0
2066.0
2169.0
2990.0
1809.0
2300.0
1646.0
2427.0
5536.0
3262.0
3990.0
3505.0
2870.0
1825.0
4773.0
4578.0
2853.0
3220.0
5084.0
5851.0
2466.0
3394.0
1786.0
2064.0
138.0
2069.0
2664.0
4036.0
3841.0
1921.0
4150.0
4477.0
2207.0
1293.0
1492.0
1347.0
1041.0
3641.0
5402.0
4465.0
3543.0
3900.0
2753.0
1766.0
3872.0
5432.0
7672.0
4775.0
2377.0
4563.0
5253.0
5053.0
4399.0
3549.0
3805.0
14386.0
23319.0
14724.0
5830.0
9196.0
16968.0
11024.0
2695.0
3576.0
4693.0
2170.0
6083.0
3698.0
4096.0
13001.0
21968.0
26064.0
26397.0
21539.0
12024.0
7198.0
3169.0
5226.0
13647.0
10837.0
2522.0
5952.0
6786.0
7413.0
7608.0
3387.0
6148.0
3555.0
6573.0
5970.0
3888.0
2838.0
2128.0
1463.0
2017.0
3114.0
3842.0
2416.0
591.0
1265.0
1728.0
3559.0
3294.0
1066.0
232.0
2948.0
3452.0
460.0
1473.0
1397.0
6010.0
6872.0
5594.0
6194.0
2589.0
2000.0
4509.0
6062.0
4435.0
6384.0
6066.0
3741.0
4435.0
4106.0
2235.0
2053.0
2414.0
1232.0
4527.0
4388.0
4732.0
6253.0
2090.0
2357.0
3960.0
5904.0
6322.0
3287.0
5832.0
4296.0
1260.0
3410.0
3750.0
4658.0
2550.0
1092.0
2595.0
2051.0
1422.0
4739.0
6446.0
4815.0
6603.0
8242.0
7690.0
4244.0
2162.0
3270.0
4198.0
3778.0
4170.0
4778.0
4362.0
5111.0
3860.0
1572.0
2353.0
3435.0
6313.0
8013.0
5474.0
6758.0
3335.0
1708.0
1929.0
3092.0
4291.0
1928.0
2092.0
2454.0
3333.0
2599.0
2066.0
1255.0
1759.0
1205.0
3986.0
5311.0
2631.0
2751.0
6739.0
9657.0
8263.0
4770.0
3547.0
2218.0
2735.0
3533.0
2452.0
2800.0
4134.0
5083.0
5094.0
5523.0
4490.0
2115.0
4107.0
4334.0
1514.0
4232.0
4559.0
821.0
2361.0
2460.0
4273.0
5122.0
2480.0
2878.0
4442.0
5527.0
6786.0
5189.0
6151.0
7835.0
5381.0
83.0
3642.0
2013.0
5493.0
1887.0
1638.0
890.0
3515.0
7056.0
6447.0
4488.0
4720.0
3244.0
1337.0
2999.0
3915.0
1946.0
2990.0
5468.0
9695.0
11346.0
10470.0
7687.0
3082.0
5281.0
6777.0
17925.0
17636.0
7387.0
6129.0
29588.0
36242.0
27983.0
19047.0
13472.0
7900.0
7257.0
7715.0
6071.0
7025.0
6291.0
1898.0
3494.0
4254.0
2720.0
29546.0
37560.0
17191.0
16329.0
16270.0
5984.0
9436.0
5301.0
7776.0
12403.0
5855.0
2727.0
7627.0
11124.0
6003.0
4304.0
10699.0
10257.0
8655.0
12594.0
11666.0
3634.0
803.0
1649.0
4894.0
19384.0
35261.0
25140.0
7197.0
7009.0
3943.0
2747.0
6141.0
4816.0
1119.0
3610.0
2877.0
7414.0
4756.0
1992.0
4904.0
4766.0
1971.0
2956.0
3940.0
1892.0
6863.0
6576.0
1484.0
2140.0
1246.0
5573.0
5114.0
4929.0
4401.0
1096.0
1062.0
3102.0
4095.0
777.0
4414.0
4977.0
4650.0
5334.0
5389.0
5985.0
6634.0
3637.0
2258.0
1700.0
2183.0
3759.0
22098.0
32346.0
15060.0
4942.0
10061.0
7877.0
4089.0
1743.0
5815.0
2258.0
1283.0
2731.0
6208.0
10406.0
7299.0
822.0
4894.0
3404.0
2980.0
2494.0
2000.0
2201.0
4224.0
1505.0
6011.0
8930.0
9247.0
7965.0
3355.0
2069.0
770.0
3398.0
5930.0
9350.0
8626.0
4885.0
1769.0
623.0
4345.0
5840.0
4110.0
1686.0
2348.0
2745.0
4210.0
3837.0
748.0
2353.0
1238.0
3670.0
4869.0
5225.0
2566.0
2274.0
2149.0
1629.0
659.0
3360.0
3523.0
4256.0
5773.0
2987.0
5910.0
8103.0
8818.0
4232.0
3150.0
1349.0
2940.0
2176.0
4718.0
5522.0
2826.0
5000.0
5097.0
3993.0
2247.0
2019.0
1543.0
286.0
1982.0
1872.0
2044.0
3470.0
4928.0
6765.0
4717.0
1345.0
1489.0
2109.0
4162.0
3339.0
1704.0
6916.0
6595.0
5203.0
4385.0
1208.0
6015.0
4290.0
2740.0
6006.0
3487.0
5112.0
6523.0
3110.0
2245.0
1378.0
1491.0
4968.0
6174.0
7681.0
8648.0
4336.0
2282.0
2340.0
1703.0
4369.0
4602.0
4226.0
3598.0
4196.0
2757.0
# row = 42
2207.0
2647.0
3988.0
1470.0
4311.0
2106.0
1752.0
2947.0
2492.0
1166.0
4182.0
2302.0
5290.0
4581.0
1641.0
1674.0
2264.0
3957.0
3613.0
2929.0
1103.0
1882.0
3055.0
2810.0
2795.0
3850.0
5738.0
6201.0
7375.0
7959.0
3350.0
882.0
1497.0
3393.0
6254.0
7452.0
6469.0
4521.0
2727.0
1531.0
1486.0
5213.0
9413.0
12499.0
12029.0
8595.0
4364.0
7030.0
2365.0
4604.0
4469.0
7287.0
3881.0
3383.0
5698.0
2593.0
10588.0
8925.0
3628.0
2877.0
2729.0
1562.0
4303.0
4526.0
651.0
2773.0
4615.0
8295.0
7241.0
5142.0
7757.0
7551.0
1798.0
2257.0
1986.0
3026.0
6289.0
9642.0
7715.0
2562.0
637.0
1167.0
3681.0
5334.0
4886.0
4083.0
3302.0
2593.0
3411.0
4893.0
4627.0
3420.0
2540.0
3921.0
4004.0
4750.0
5380.0
6533.0
5595.0
4173.0
1865.0
1359.0
2219.0
1612.0
1429.0
3004.0
4161.0
2100.0
1051.0
2760.0
1871.0
1557.0
2772.0
3758.0
4680.0
6669.0
7167.0
4615.0
5668.0
2583.0
6245.0
10179.0
4120.0
1138.0
3814.0
2047.0
6048.0
7496.0
4682.0
2614.0
3493.0
6394.0
6083.0
5614.0
3712.0
1273.0
2659.0
2033.0
6022.0
9617.0
7072.0
2300.0
1850.0
2669.0
3703.0
1963.0
3042.0
8022.0
7399.0
7508.0
6488.0
6026.0
5407.0
2378.0
3035.0
2666.0
1283.0
3074.0
1881.0
980.0
2768.0
3889.0
5144.0
3420.0
4154.0
4060.0
4267.0
5889.0
9606.0
9991.0
5724.0
2308.0
2435.0
4510.0
6861.0
8014.0
7928.0
5316.0
4377.0
8680.0
5086.0
1291.0
2928.0
3080.0
2511.0
2422.0
5983.0
6286.0
4964.0
3163.0
2278.0
136.0
3774.0
3720.0
3410.0
2908.0
1687.0
4514.0
5912.0
5743.0
3939.0
3736.0
4802.0
3534.0
632.0
6226.0
6806.0
2882.0
5354.0
3939.0
1813.0
297.0
1901.0
4242.0
3070.0
2223.0
5607.0
4241.0
1427.0
4246.0
2986.0
2263.0
5713.0
5123.0
1882.0
1085.0
150.0
4844.0
7796.0
7197.0
5607.0
3669.0
2722.0
4239.0
5540.0
4807.0
5215.0
6092.0
5388.0
4364.0
3128.0
3658.0
2793.0
1668.0
4409.0
2030.0
1152.0
3095.0
3688.0
5477.0
2987.0
1337.0
1969.0
4369.0
5746.0
6712.0
7435.0
7336.0
4976.0
2815.0
4057.0
4299.0
4964.0
3888.0
620.0
4029.0
3217.0
2984.0
1211.0
3839.0
3267.0
2212.0
3091.0
2774.0
3078.0
2183.0
3427.0
869.0
3731.0
891.0
5528.0
4461.0
2434.0
6975.0
6749.0
1983.0
4493.0
5279.0
7416.0
5797.0
3993.0
5771.0
6209.0
6279.0
3210.0
4268.0
6654.0
2259.0
4856.0
5542.0
2574.0
1429.0
5981.0
3997.0
4991.0
7484.0
4463.0
3291.0
5262.0
4653.0
2656.0
2207.0
4357.0
3032.0
1185.0
2038.0
1819.0
2619.0
710.0
3613.0
1043.0
2094.0
2282.0
3295.0
2551.0
2378.0
4224.0
2929.0
5006.0
8235.0
4812.0
707.0
2846.0
3403.0
4199.0
5633.0
5672.0
4197.0
5991.0
6085.0
4380.0
4184.0
4265.0
6740.0
6159.0
6341.0
4014.0
1455.0
6446.0
8398.0
9312.0
8574.0
6240.0
4225.0
3474.0
6126.0
6555.0
4845.0
6672.0
5809.0
1391.0
1112.0
1311.0
412.0
128.0
1878.0
277.0
1530.0
5443.0
7258.0
4034.0
4274.0
5157.0
2934.0
720.0
1975.0
3344.0
4687.0
5118.0
4631.0
5327.0
5808.0
2383.0
2643.0
3917.0
2691.0
6815.0
6185.0
4254.0
7504.0
11401.0
6385.0
3585.0
4056.0
2364.0
4061.0
8164.0
5019.0
1951.0
1352.0
4262.0
3316.0
1540.0
1777.0
2635.0
2438.0
3788.0
4410.0
4830.0
2922.0
858.0
4206.0
6903.0
6352.0
2482.0
3477.0
6707.0
6983.0
3580.0
3366.0
1859.0
4061.0
2902.0
2314.0
2910.0
3302.0
1803.0
544.0
2240.0
3622.0
799.0
6197.0
6109.0
9070.0
12286.0
11341.0
7079.0
2655.0
4017.0
5460.0
4325.0
1616.0
2748.0
2711.0
883.0
1190.0
4140.0
2792.0
4441.0
2713.0
2916.0
5973.0
4992.0
2400.0
3222.0
6593.0
4880.0
3768.0
2759.0
4648.0
2630.0
2728.0
4309.0
1047.0
4808.0
4780.0
5649.0
6433.0
1817.0
1859.0
1137.0
4088.0
2085.0
5135.0
7087.0
3696.0
325.0
3794.0
5795.0
5246.0
5421.0
3351.0
3227.0
1790.0
3024.0
5365.0
4902.0
3291.0
2574.0
2561.0
6318.0
4901.0
3485.0
486.0
2221.0
2042.0
5252.0
6291.0
2713.0
467.0
1793.0
4676.0
2324.0
1810.0
5342.0
2565.0
6098.0
6962.0
4502.0
1409.0
710.0
1715.0
4283.0
4394.0
3829.0
1912.0
5414.0
3531.0
2533.0
2707.0
3172.0
2322.0
2281.0
2044.0
358.0
753.0
1473.0
1843.0
1549.0
5057.0
5229.0
4678.0
5720.0
4073.0
2465.0
3957.0
5455.0
5861.0
4346.0
4570.0
6340.0
5205.0
2157.0
737.0
3552.0
2513.0
5565.0
6600.0
6672.0
6767.0
3448.0
1878.0
2411.0
4584.0
4199.0
4249.0
2771.0
3472.0
5778.0
6368.0
2930.0
2453.0
2480.0
2485.0
2894.0
1686.0
1200.0
2255.0
2432.0
5305.0
3298.0
2652.0
2822.0
3278.0
2072.0
2025.0
3935.0
5144.0
4329.0
780.0
3903.0
4088.0
2642.0
1213.0
2312.0
1645.0
2416.0
4580.0
1801.0
3593.0
4636.0
2187.0
1031.0
3204.0
2905.0
1817.0
5237.0
3872.0
1463.0
2172.0
4810.0
4133.0
760.0
2603.0
2130.0
6057.0
3313.0
1073.0
4056.0
5453.0
5076.0
6157.0
6583.0
4945.0
19097.0
29637.0
15464.0
4169.0
13651.0
22339.0
14620.0
5326.0
5168.0
6491.0
1253.0
5071.0
2374.0
3358.0
10217.0
21322.0
29325.0
29807.0
19555.0
8511.0
8293.0
6925.0
5640.0
11952.0
9844.0
2187.0
2810.0
5429.0
6393.0
6218.0
4013.0
3529.0
2875.0
6399.0
7250.0
2676.0
597.0
2146.0
619.0
1431.0
3823.0
5128.0
2868.0
747.0
3060.0
4048.0
3266.0
4238.0
3271.0
1254.0
3099.0
2493.0
2582.0
3560.0
2238.0
6826.0
7102.0
4990.0
5149.0
2723.0
6578.0
8233.0
6937.0
4911.0
6877.0
6901.0
4624.0
5199.0
4490.0
2620.0
3150.0
1936.0
1099.0
4501.0
3777.0
1850.0
5553.0
2207.0
1734.0
3359.0
5542.0
7078.0
2687.0
4609.0
5862.0
4820.0
4998.0
5663.0
4705.0
3697.0
2429.0
2091.0
863.0
743.0
3324.0
5634.0
4924.0
5156.0
6334.0
6549.0
4380.0
3028.0
2856.0
4771.0
5366.0
4136.0
4886.0
4159.0
4370.0
3397.0
1619.0
1253.0
1691.0
3795.0
6183.0
5085.0
5001.0
2084.0
1565.0
1296.0
3753.0
5749.0
1967.0
936.0
330.0
1899.0
1177.0
1035.0
2868.0
3232.0
445.0
4289.0
7374.0
9628.0
9175.0
8570.0
9287.0
6344.0
3825.0
4795.0
3557.0
3464.0
907.0
1525.0
1503.0
4765.0
6567.0
5916.0
6248.0
5888.0
2340.0
3167.0
3078.0
1630.0
4168.0
4122.0
1323.0
445.0
2389.0
1968.0
1765.0
1617.0
2547.0
2072.0
3561.0
5866.0
4119.0
5388.0
6067.0
3411.0
1648.0
3979.0
2175.0
4882.0
1687.0
1337.0
2048.0
4925.0
7088.0
5378.0
4605.0
7211.0
5593.0
1658.0
3572.0
5823.0
5374.0
3419.0
5888.0
12298.0
16796.0
16447.0
11889.0
5340.0
4797.0
7422.0
19422.0
18936.0
2705.0
20956.0
33132.0
31853.0
23344.0
21703.0
17654.0
12048.0
4991.0
4693.0
4621.0
4197.0
4891.0
2994.0
4348.0
5237.0
7188.0
12621.0
19273.0
6581.0
18417.0
19938.0
6877.0
9336.0
6683.0
7116.0
9727.0
6932.0
4243.0
8726.0
10791.0
6156.0
6852.0
14402.0
10827.0
7446.0
10221.0
10000.0
4614.0
1716.0
2225.0
2417.0
18473.0
39264.0
30372.0
7835.0
7644.0
5863.0
4081.0
5871.0
6109.0
2983.0
5821.0
5833.0
9403.0
7114.0
3217.0
5311.0
5470.0
3985.0
1022.0
4232.0
2074.0
8303.0
9686.0
4816.0
3570.0
767.0
3477.0
4181.0
5629.0
5006.0
1738.0
1851.0
2770.0
3412.0
478.0
2876.0
1978.0
4928.0
5865.0
4595.0
5585.0
4972.0
3214.0
2814.0
2229.0
1387.0
2337.0
11405.0
18471.0
7520.0
7584.0
10583.0
7237.0
1801.0
2303.0
4164.0
1881.0
1948.0
3356.0
5947.0
8852.0
6124.0
2118.0
5049.0
5053.0
4713.0
2157.0
3102.0
4501.0
5177.0
1961.0
6032.0
8785.0
9128.0
7772.0
5567.0
1820.0
874.0
2749.0
4102.0
5165.0
5514.0
6318.0
4140.0
150.0
4298.0
5803.0
4697.0
1890.0
5087.0
5199.0
3491.0
3001.0
387.0
2056.0
2268.0
3903.0
4849.0
4930.0
1756.0
3108.0
2085.0
1976.0
3267.0
906.0
3651.0
4380.0
3734.0
2927.0
4222.0
4920.0
7147.0
6621.0
4758.0
1232.0
3206.0
3143.0
3210.0
5672.0
1282.0
6667.0
7198.0
4527.0
1869.0
947.0
714.0
2624.0
1037.0
1724.0
1319.0
2501.0
4613.0
6021.0
5234.0
2018.0
315.0
2413.0
5049.0
4800.0
3533.0
6466.0
5939.0
5911.0
6014.0
1423.0
6805.0
5194.0
3305.0
6572.0
3803.0
5803.0
6641.0
1099.0
3122.0
2015.0
451.0
5654.0
8090.0
8529.0
9017.0
5957.0
2428.0
2110.0
2855.0
5091.0
5805.0
5463.0
4834.0
4250.0
2653.0
# row = 43
1747.0
1946.0
2132.0
1738.0
3757.0
1306.0
2874.0
2816.0
2210.0
183.0
2557.0
822.0
3558.0
1642.0
2671.0
3048.0
2156.0
3605.0
2259.0
1126.0
2073.0
2028.0
4669.0
4531.0
2452.0
4122.0
6673.0
4422.0
4583.0
6665.0
3192.0
1118.0
1395.0
3143.0
6100.0
6332.0
3833.0
3034.0
3289.0
2941.0
1190.0
3677.0
8160.0
10048.0
9160.0
9838.0
4998.0
9560.0
6789.0
5758.0
2195.0
4486.0
3364.0
4959.0
7069.0
4695.0
11188.0
9643.0
4376.0
3021.0
2326.0
1976.0
1214.0
993.0
2848.0
3791.0
5422.0
8697.0
7635.0
4951.0
7411.0
8402.0
2531.0
3030.0
3427.0
5405.0
6416.0
6688.0
6591.0
2186.0
1175.0
3952.0
1712.0
4915.0
6325.0
4992.0
3751.0
2162.0
3065.0
6082.0
5651.0
3401.0
2465.0
3617.0
4898.0
5526.0
5939.0
7120.0
4549.0
3784.0
2768.0
3470.0
3064.0
1440.0
3167.0
4565.0
3052.0
1413.0
1225.0
3772.0
3608.0
1371.0
2997.0
4793.0
5340.0
7115.0
7627.0
5997.0
5700.0
3059.0
4942.0
6498.0
2186.0
1770.0
2368.0
2839.0
6171.0
7520.0
3978.0
2717.0
4619.0
6160.0
5841.0
4969.0
3558.0
2308.0
3217.0
2906.0
6849.0
10186.0
6488.0
1944.0
1177.0
2340.0
2276.0
2256.0
4782.0
7889.0
7122.0
6112.0
5592.0
5500.0
6551.0
4924.0
5213.0
5694.0
3294.0
776.0
1274.0
1867.0
2373.0
2830.0
2530.0
1703.0
3812.0
4803.0
5726.0
5897.0
10040.0
10190.0
4296.0
858.0
3480.0
5640.0
7232.0
6934.0
7063.0
5821.0
3684.0
7284.0
4724.0
3145.0
6005.0
5260.0
2457.0
3237.0
4649.0
4616.0
4209.0
1826.0
1295.0
2337.0
4983.0
4138.0
4070.0
2675.0
2815.0
6663.0
6298.0
4986.0
5343.0
4674.0
5761.0
5332.0
2683.0
6301.0
6606.0
3426.0
4827.0
1956.0
2107.0
2990.0
2805.0
5180.0
4116.0
1226.0
5968.0
4989.0
1467.0
5290.0
3205.0
4542.0
7062.0
3920.0
798.0
581.0
855.0
2620.0
6379.0
8676.0
8166.0
6015.0
3686.0
1948.0
2611.0
1646.0
3217.0
4616.0
4693.0
5804.0
4873.0
2386.0
201.0
1686.0
3825.0
1505.0
1853.0
2745.0
2353.0
4372.0
3027.0
1427.0
1716.0
4028.0
4461.0
5179.0
5908.0
6308.0
5049.0
2359.0
7651.0
9315.0
7334.0
3657.0
862.0
1394.0
1435.0
2251.0
840.0
4495.0
3589.0
2532.0
2693.0
1658.0
3663.0
811.0
2451.0
727.0
2522.0
2136.0
6288.0
4300.0
3496.0
6863.0
6865.0
3298.0
1018.0
4363.0
7172.0
5895.0
2195.0
2897.0
2657.0
4116.0
2365.0
3741.0
4750.0
1586.0
4904.0
4868.0
309.0
2944.0
6017.0
5300.0
6372.0
8424.0
6576.0
1190.0
5911.0
4889.0
3047.0
2577.0
4421.0
2618.0
1115.0
4316.0
3765.0
2589.0
1258.0
2836.0
4679.0
3729.0
3108.0
3759.0
1963.0
956.0
4378.0
5137.0
5625.0
6973.0
2896.0
2029.0
1152.0
1864.0
3332.0
2508.0
4166.0
4017.0
5250.0
5165.0
3384.0
3937.0
4388.0
6474.0
5801.0
6377.0
3437.0
3122.0
7374.0
8111.0
8185.0
6049.0
4216.0
5886.0
5226.0
6874.0
7601.0
7027.0
5620.0
3097.0
3289.0
1731.0
1206.0
1031.0
499.0
1174.0
1795.0
2806.0
5175.0
7693.0
2127.0
5603.0
7552.0
4532.0
3480.0
2595.0
2719.0
6784.0
4625.0
384.0
1743.0
3148.0
1632.0
3758.0
4740.0
4722.0
8168.0
6204.0
3206.0
5705.0
9290.0
5070.0
2559.0
2609.0
1377.0
3633.0
8821.0
5375.0
2616.0
1101.0
1931.0
1125.0
1192.0
639.0
589.0
2892.0
2909.0
264.0
2180.0
3558.0
4821.0
4889.0
3866.0
5648.0
4174.0
4741.0
7317.0
6702.0
3250.0
3724.0
482.0
2338.0
3369.0
4324.0
5578.0
6471.0
2893.0
1056.0
3123.0
4061.0
1786.0
3573.0
3987.0
8439.0
13675.0
13461.0
6935.0
2901.0
6201.0
5583.0
2764.0
690.0
4103.0
1940.0
2145.0
355.0
3202.0
2670.0
2928.0
637.0
1345.0
1004.0
1273.0
1570.0
4906.0
6667.0
2836.0
3777.0
2685.0
2247.0
2725.0
4032.0
3735.0
1403.0
4817.0
4294.0
3685.0
3923.0
1503.0
2681.0
3144.0
3059.0
918.0
6031.0
8579.0
5148.0
2873.0
1198.0
4689.0
5243.0
4044.0
2746.0
3505.0
1193.0
1738.0
1522.0
1690.0
2371.0
3231.0
4619.0
7467.0
6965.0
6100.0
2041.0
3097.0
3025.0
4965.0
5479.0
1878.0
2329.0
676.0
3268.0
1620.0
7050.0
8620.0
4110.0
5678.0
4804.0
1728.0
2292.0
1613.0
2160.0
4194.0
3432.0
4740.0
2206.0
3107.0
3437.0
800.0
3739.0
5373.0
3733.0
3538.0
3392.0
3072.0
4717.0
4538.0
4361.0
1802.0
3196.0
2279.0
3831.0
5599.0
3443.0
2398.0
4341.0
4575.0
4217.0
3802.0
5003.0
9043.0
6646.0
1953.0
2653.0
3425.0
1919.0
6280.0
6978.0
6685.0
4647.0
2629.0
3914.0
3420.0
4985.0
4585.0
3281.0
958.0
1678.0
4914.0
6043.0
2637.0
2283.0
1361.0
3357.0
2595.0
1859.0
1075.0
1602.0
3071.0
5933.0
3711.0
2983.0
3977.0
5508.0
3329.0
474.0
3038.0
3980.0
3031.0
1578.0
2024.0
4226.0
3779.0
1922.0
4986.0
4986.0
356.0
3097.0
692.0
2898.0
3882.0
3426.0
3444.0
6201.0
5777.0
2267.0
7882.0
5057.0
1649.0
1991.0
6221.0
5496.0
1649.0
3085.0
2542.0
5029.0
3149.0
3169.0
3039.0
3476.0
4704.0
6585.0
7062.0
4872.0
15778.0
22344.0
9263.0
3424.0
14964.0
21706.0
14476.0
5735.0
4691.0
6290.0
3775.0
5030.0
3705.0
3093.0
7729.0
20990.0
31793.0
32833.0
21190.0
8829.0
8937.0
9408.0
5752.0
11769.0
10709.0
2230.0
1902.0
3174.0
4016.0
4453.0
3349.0
1037.0
2344.0
6380.0
6411.0
1457.0
2642.0
3136.0
1575.0
735.0
4299.0
6915.0
4424.0
1309.0
5145.0
6064.0
4121.0
4397.0
4328.0
1332.0
3945.0
3790.0
4761.0
4716.0
2567.0
6652.0
6685.0
4037.0
2712.0
4397.0
8643.0
8957.0
7741.0
4538.0
5813.0
7562.0
6035.0
5609.0
4439.0
1951.0
4036.0
5121.0
2787.0
3056.0
3872.0
3725.0
4298.0
1836.0
2072.0
3495.0
4519.0
6229.0
2378.0
4215.0
7611.0
6266.0
5213.0
6443.0
3967.0
3148.0
4326.0
3336.0
1254.0
2035.0
1725.0
4066.0
4523.0
2735.0
4236.0
5857.0
5577.0
5493.0
3430.0
3260.0
4404.0
2439.0
3517.0
2866.0
3234.0
3444.0
2055.0
1843.0
5164.0
4193.0
5036.0
5233.0
2373.0
1001.0
273.0
874.0
3961.0
6394.0
2631.0
2089.0
2789.0
459.0
1166.0
2806.0
5929.0
3803.0
2301.0
5011.0
8028.0
13668.0
12299.0
6396.0
5246.0
4206.0
3646.0
5842.0
3916.0
5624.0
1696.0
2847.0
1560.0
3390.0
6382.0
5814.0
6602.0
6940.0
3062.0
1591.0
1441.0
2625.0
2570.0
2894.0
2368.0
2051.0
3632.0
3246.0
1365.0
1449.0
2953.0
2828.0
1881.0
3577.0
1053.0
4575.0
4707.0
3376.0
4000.0
3896.0
3267.0
3617.0
1799.0
1258.0
1964.0
6116.0
7602.0
5081.0
3056.0
8090.0
8222.0
3671.0
3568.0
6788.0
7738.0
4868.0
4937.0
10967.0
17733.0
21554.0
17192.0
8570.0
4954.0
6470.0
17118.0
21023.0
6560.0
26206.0
27638.0
20348.0
13342.0
20994.0
17986.0
16696.0
8913.0
2235.0
1969.0
2885.0
544.0
1204.0
5120.0
7252.0
13405.0
16310.0
15221.0
6257.0
16406.0
19106.0
7074.0
7002.0
7423.0
6937.0
5368.0
7423.0
4927.0
9714.0
10427.0
4583.0
10417.0
17958.0
11214.0
4988.0
7797.0
7844.0
5442.0
2884.0
2825.0
1420.0
11555.0
33566.0
30421.0
9400.0
6784.0
7229.0
5141.0
4174.0
4431.0
4199.0
6945.0
7504.0
8791.0
6960.0
3969.0
5769.0
5595.0
4411.0
2654.0
5257.0
2839.0
8434.0
10226.0
6890.0
5427.0
1857.0
660.0
1548.0
3840.0
3744.0
3157.0
5522.0
2989.0
3205.0
1366.0
834.0
1337.0
4748.0
6450.0
5663.0
5472.0
2514.0
2138.0
3121.0
4129.0
3927.0
4859.0
1844.0
3327.0
1582.0
9696.0
9670.0
4681.0
1428.0
3435.0
922.0
304.0
2318.0
3820.0
5523.0
5956.0
4375.0
5035.0
5282.0
5952.0
5906.0
2165.0
2104.0
5305.0
6495.0
5596.0
5442.0
6953.0
6215.0
5378.0
5838.0
1429.0
1660.0
1907.0
3019.0
962.0
616.0
4678.0
4456.0
920.0
4532.0
5360.0
3526.0
2061.0
7228.0
6089.0
2619.0
3236.0
641.0
1853.0
1968.0
2771.0
3894.0
4168.0
499.0
1816.0
1860.0
3634.0
7860.0
4770.0
1879.0
3074.0
1830.0
2597.0
2098.0
2107.0
5064.0
7610.0
6524.0
1659.0
4791.0
7026.0
1603.0
4129.0
4115.0
7932.0
8443.0
3851.0
1160.0
2818.0
86.0
4345.0
3115.0
1712.0
2851.0
1939.0
5250.0
6119.0
5673.0
3412.0
1280.0
4757.0
5790.0
4401.0
5459.0
6634.0
4414.0
5457.0
5950.0
2312.0
4793.0
3959.0
3156.0
5843.0
3769.0
5133.0
6620.0
2966.0
3866.0
2249.0
1227.0
6044.0
8364.0
7493.0
7832.0
7187.0
5719.0
4506.0
3923.0
5218.0
6495.0
6593.0
5407.0
3255.0
1759.0
# row = 44
1570.0
1527.0
1898.0
1483.0
1852.0
1404.0
2113.0
1682.0
2511.0
1083.0
1035.0
1858.0
1536.0
1326.0
5006.0
5676.0
2492.0
3069.0
1803.0
972.0
3199.0
4831.0
7343.0
6219.0
2129.0
4598.0
6648.0
2742.0
3219.0
4461.0
2048.0
477.0
1588.0
2433.0
3750.0
3255.0
871.0
2421.0
5432.0
3498.0
838.0
2450.0
5552.0
8948.0
11051.0
12934.0
7889.0
15722.0
11904.0
4355.0
2133.0
1042.0
3778.0
5989.0
7477.0
6016.0
9044.0
7994.0
4261.0
2691.0
4814.0
5585.0
3122.0
3207.0
5163.0
3032.0
4608.0
7491.0
6249.0
2874.0
6516.0
7268.0
1090.0
3879.0
3441.0
4463.0
5090.0
1185.0
1984.0
4460.0
1864.0
5276.0
6152.0
7522.0
7640.0
6310.0
5892.0
5522.0
5873.0
6523.0
4328.0
1967.0
1394.0
3884.0
6803.0
5603.0
5115.0
6769.0
3675.0
3065.0
3149.0
5629.0
3509.0
651.0
3900.0
4605.0
1895.0
2205.0
1935.0
4337.0
4672.0
2692.0
3537.0
5598.0
6219.0
7323.0
7298.0
6387.0
5201.0
2791.0
3528.0
3798.0
381.0
1615.0
2063.0
3853.0
4593.0
5853.0
2556.0
3037.0
6037.0
4895.0
2838.0
2461.0
3085.0
2649.0
2997.0
3202.0
6137.0
8823.0
5833.0
2972.0
3637.0
4039.0
3235.0
2329.0
4032.0
5160.0
4986.0
4898.0
5888.0
4794.0
6799.0
5640.0
4427.0
6021.0
4800.0
3019.0
4720.0
3994.0
2473.0
1460.0
1546.0
898.0
2219.0
4576.0
6414.0
5471.0
8273.0
7166.0
2866.0
2454.0
3670.0
5801.0
6501.0
5509.0
5517.0
5259.0
2353.0
3686.0
4414.0
6630.0
8519.0
6437.0
3651.0
4390.0
4303.0
2330.0
2705.0
3188.0
4557.0
3767.0
6344.0
4091.0
3900.0
3106.0
3606.0
5930.0
4232.0
3910.0
6551.0
6400.0
5912.0
5739.0
4142.0
3278.0
5501.0
4134.0
3973.0
1188.0
3704.0
3747.0
4971.0
5466.0
4037.0
2091.0
6138.0
5900.0
417.0
5862.0
5678.0
5389.0
6621.0
3551.0
1599.0
674.0
1158.0
1741.0
4862.0
8435.0
8260.0
6660.0
6504.0
3184.0
1155.0
2796.0
2410.0
1722.0
4369.0
8067.0
7936.0
4341.0
385.0
1055.0
1399.0
108.0
1729.0
1171.0
855.0
3064.0
2265.0
1095.0
1234.0
1860.0
2690.0
3024.0
2545.0
4239.0
4380.0
915.0
8830.0
12613.0
8822.0
2632.0
928.0
2118.0
4781.0
3591.0
791.0
3444.0
2334.0
1699.0
2472.0
3984.0
5506.0
3003.0
2545.0
1885.0
3080.0
3920.0
6580.0
4092.0
4246.0
6049.0
5779.0
6343.0
4466.0
3552.0
6083.0
6006.0
2207.0
2666.0
2130.0
4052.0
1678.0
3531.0
2971.0
2449.0
4614.0
5093.0
1315.0
4299.0
5344.0
4643.0
5418.0
7752.0
8193.0
2439.0
5050.0
3704.0
4160.0
2043.0
3336.0
2359.0
2433.0
6257.0
5139.0
2270.0
2775.0
5950.0
8212.0
6743.0
6245.0
6596.0
3475.0
214.0
4137.0
5550.0
6086.0
5250.0
1804.0
2632.0
2165.0
1762.0
2229.0
1390.0
4571.0
4780.0
3631.0
3726.0
1628.0
2237.0
1447.0
3968.0
5745.0
7850.0
4888.0
4100.0
6349.0
5410.0
5881.0
2672.0
2971.0
4908.0
4874.0
6959.0
8055.0
8079.0
4566.0
4397.0
5286.0
3330.0
1349.0
1392.0
1011.0
964.0
1737.0
2968.0
4117.0
8089.0
3021.0
5743.0
7875.0
4832.0
6237.0
6237.0
3025.0
6647.0
3273.0
2235.0
631.0
1350.0
3059.0
4035.0
3570.0
4705.0
7324.0
4989.0
2704.0
3376.0
5729.0
3030.0
2777.0
2496.0
434.0
1701.0
6019.0
3655.0
2583.0
2265.0
4029.0
3907.0
2653.0
432.0
1132.0
2755.0
2354.0
3906.0
5880.0
6897.0
6477.0
4361.0
705.0
4103.0
5443.0
7211.0
6828.0
3658.0
1465.0
3865.0
1803.0
329.0
2763.0
4800.0
7260.0
8765.0
4001.0
1888.0
4681.0
4542.0
2168.0
2774.0
1163.0
6046.0
12029.0
11588.0
5100.0
5032.0
6885.0
4546.0
1166.0
3570.0
6167.0
3520.0
2727.0
2045.0
1019.0
2465.0
2368.0
1167.0
4382.0
4262.0
1995.0
338.0
3663.0
6138.0
2320.0
1571.0
2682.0
2143.0
3480.0
4099.0
2395.0
2436.0
5016.0
4417.0
2470.0
1308.0
2935.0
4583.0
3710.0
1654.0
467.0
5779.0
8123.0
5555.0
4485.0
2063.0
4033.0
4447.0
1890.0
3211.0
6153.0
5725.0
4694.0
3523.0
2396.0
2338.0
2141.0
5746.0
7581.0
6326.0
6370.0
3047.0
2179.0
3633.0
5991.0
5203.0
4301.0
5070.0
1227.0
1509.0
3378.0
10112.0
9153.0
3205.0
4158.0
2363.0
2662.0
3784.0
1913.0
1745.0
3333.0
3928.0
6403.0
5313.0
3644.0
2558.0
1856.0
5403.0
6000.0
5065.0
4735.0
5195.0
5142.0
6960.0
6268.0
6044.0
3484.0
1391.0
2041.0
4753.0
4740.0
2083.0
1681.0
3846.0
3912.0
3398.0
1350.0
5879.0
10543.0
6812.0
1277.0
3918.0
3729.0
2123.0
4724.0
5599.0
6188.0
2406.0
3914.0
4709.0
2400.0
3533.0
3157.0
1119.0
1609.0
711.0
4459.0
4827.0
1323.0
3268.0
699.0
3752.0
1655.0
2848.0
825.0
1752.0
3988.0
6271.0
4772.0
4038.0
2604.0
5341.0
3842.0
1258.0
1299.0
2433.0
2882.0
3204.0
741.0
2894.0
3507.0
2142.0
6542.0
7086.0
3423.0
613.0
1240.0
2594.0
2613.0
4544.0
4053.0
7089.0
6698.0
4298.0
9198.0
5112.0
2236.0
1671.0
7294.0
6474.0
2169.0
4433.0
5418.0
5074.0
3652.0
3792.0
3617.0
2456.0
3975.0
5962.0
5461.0
3269.0
6202.0
5242.0
2007.0
2369.0
11335.0
14183.0
9652.0
4062.0
3100.0
4462.0
4831.0
5299.0
4248.0
3164.0
2270.0
17272.0
31910.0
32410.0
22174.0
11766.0
10156.0
10659.0
6704.0
16764.0
15701.0
2910.0
4875.0
3595.0
2545.0
4936.0
2583.0
364.0
1989.0
4686.0
4132.0
2337.0
4716.0
4873.0
2221.0
823.0
4128.0
6982.0
4688.0
2386.0
6029.0
5593.0
2507.0
1955.0
3505.0
1891.0
2916.0
4182.0
5593.0
5200.0
286.0
4474.0
5049.0
3311.0
1312.0
4277.0
6762.0
7036.0
7356.0
3027.0
3739.0
7767.0
6531.0
5051.0
3921.0
2174.0
5045.0
7584.0
4036.0
840.0
3561.0
5161.0
4523.0
2651.0
3288.0
4179.0
3022.0
3647.0
2062.0
5727.0
6916.0
5063.0
3677.0
4985.0
1721.0
2186.0
4494.0
4404.0
3174.0
4248.0
4308.0
1368.0
3408.0
534.0
2550.0
5926.0
6125.0
6408.0
3906.0
2134.0
2648.0
2708.0
3587.0
2834.0
3172.0
3839.0
2538.0
3741.0
7591.0
5489.0
5702.0
7508.0
3598.0
592.0
2687.0
1649.0
3231.0
7274.0
3854.0
2973.0
3114.0
2854.0
2915.0
3385.0
7133.0
4332.0
4233.0
5456.0
6973.0
13343.0
10660.0
2259.0
2175.0
2451.0
4814.0
6435.0
4348.0
7581.0
3024.0
3397.0
3374.0
4285.0
6620.0
5525.0
5365.0
6728.0
4433.0
458.0
730.0
2186.0
972.0
2516.0
3929.0
2795.0
2444.0
3337.0
3937.0
4874.0
4504.0
2431.0
1369.0
1970.0
1408.0
4516.0
4136.0
4710.0
5692.0
4415.0
4913.0
2531.0
3931.0
4627.0
152.0
5984.0
8405.0
5726.0
2358.0
7319.0
10148.0
7041.0
4552.0
6930.0
8398.0
5290.0
4057.0
8941.0
15186.0
22112.0
19518.0
9496.0
7828.0
8153.0
12919.0
21672.0
5365.0
24670.0
13508.0
8786.0
4127.0
19108.0
14774.0
17013.0
12688.0
7563.0
4545.0
7418.0
4897.0
3352.0
6612.0
8916.0
16918.0
40939.0
43394.0
18252.0
9441.0
13650.0
6653.0
4059.0
6964.0
6339.0
1841.0
7672.0
4741.0
8803.0
9858.0
5654.0
12908.0
17777.0
10205.0
3758.0
6272.0
6141.0
5414.0
2826.0
1877.0
3825.0
2105.0
19743.0
23828.0
10625.0
4264.0
7074.0
5317.0
2188.0
2102.0
3117.0
6542.0
5325.0
4593.0
4129.0
4304.0
6869.0
5921.0
3858.0
4264.0
5816.0
2415.0
6135.0
7909.0
7161.0
6611.0
3093.0
3661.0
5470.0
4650.0
2717.0
5047.0
8581.0
4099.0
3327.0
2569.0
1720.0
3055.0
3864.0
6356.0
5882.0
4136.0
911.0
1639.0
3143.0
5092.0
4837.0
5146.0
4799.0
8385.0
6564.0
9931.0
7046.0
1153.0
3836.0
4918.0
2658.0
2803.0
1892.0
3262.0
4332.0
2926.0
2936.0
5590.0
4410.0
4846.0
5234.0
3390.0
2054.0
3671.0
7407.0
9385.0
6682.0
4539.0
3454.0
2714.0
4664.0
830.0
2218.0
2686.0
4260.0
5124.0
4578.0
324.0
2534.0
2762.0
5095.0
4649.0
1178.0
4034.0
8414.0
5975.0
1934.0
3846.0
2522.0
2662.0
1979.0
1425.0
1493.0
3204.0
1947.0
1542.0
3032.0
4219.0
10089.0
7298.0
2237.0
789.0
3471.0
3049.0
1878.0
2857.0
3825.0
6068.0
6012.0
2361.0
5173.0
8544.0
3974.0
2412.0
4920.0
7744.0
8440.0
3641.0
2463.0
3817.0
1477.0
6212.0
5084.0
2220.0
4706.0
2986.0
3493.0
5463.0
5708.0
4061.0
1901.0
4913.0
4222.0
2757.0
6717.0
8128.0
3275.0
2789.0
3267.0
2611.0
3166.0
2504.0
2640.0
5057.0
3241.0
4558.0
7407.0
4447.0
3808.0
2190.0
1899.0
5941.0
7241.0
5787.0
6102.0
7092.0
7582.0
6153.0
4392.0
5029.0
6896.0
6997.0
5310.0
2848.0
879.0
# row = 45
1424.0
691.0
1205.0
989.0
2514.0
2177.0
309.0
2097.0
2208.0
3265.0
3209.0
1262.0
2306.0
1947.0
4466.0
6929.0
3130.0
2320.0
2196.0
2076.0
3338.0
6236.0
8141.0
6352.0
818.0
3738.0
5591.0
2079.0
3034.0
1563.0
1832.0
348.0
2314.0
3138.0
1318.0
2962.0
3615.0
2005.0
5371.0
3882.0
3053.0
2180.0
4406.0
6488.0
11720.0
23727.0
39426.0
54479.0
34760.0
9460.0
4088.0
2714.0
3085.0
5743.0
7316.0
6183.0
5421.0
5114.0
3815.0
2115.0
6106.0
7809.0
4471.0
3932.0
4540.0
2072.0
3001.0
5293.0
3727.0
762.0
5046.0
4577.0
1848.0
3654.0
3394.0
2794.0
3386.0
7703.0
6563.0
7499.0
3380.0
4452.0
8337.0
8572.0
6371.0
6310.0
7238.0
7607.0
7735.0
5953.0
3390.0
2663.0
733.0
2351.0
5940.0
4399.0
5413.0
6829.0
3012.0
2780.0
2880.0
5483.0
3652.0
1063.0
2892.0
3071.0
3079.0
3980.0
2636.0
3342.0
4387.0
4379.0
5359.0
5944.0
5170.0
4446.0
4924.0
5702.0
4548.0
1292.0
2117.0
2974.0
2428.0
2331.0
4116.0
4596.0
2243.0
3390.0
1054.0
3101.0
5825.0
456.0
2622.0
2230.0
2651.0
2456.0
3012.0
3192.0
4418.0
5563.0
4562.0
3635.0
6136.0
6546.0
4329.0
2833.0
2123.0
2958.0
3620.0
5253.0
6764.0
4955.0
6636.0
4802.0
2335.0
4717.0
3253.0
4270.0
6553.0
5701.0
2990.0
1057.0
1031.0
1295.0
1519.0
3530.0
6614.0
4775.0
5614.0
3449.0
1150.0
1837.0
3783.0
5520.0
3603.0
2158.0
3113.0
3540.0
2922.0
3617.0
5504.0
8462.0
10382.0
7326.0
3886.0
4080.0
4349.0
840.0
2078.0
4538.0
6066.0
3513.0
5809.0
3766.0
3837.0
3127.0
1662.0
2609.0
1577.0
4500.0
7379.0
7048.0
5141.0
4995.0
5511.0
1213.0
4503.0
4391.0
3152.0
3001.0
5407.0
2903.0
4718.0
6009.0
5671.0
3963.0
5508.0
6660.0
4723.0
8035.0
7782.0
3462.0
6012.0
4895.0
2356.0
1227.0
1683.0
1829.0
3411.0
5831.0
5683.0
6653.0
9983.0
6727.0
3120.0
4419.0
4844.0
4409.0
5931.0
7950.0
8056.0
4223.0
2507.0
4231.0
1495.0
1542.0
2135.0
1901.0
2221.0
2474.0
765.0
758.0
1412.0
672.0
1543.0
939.0
2478.0
4660.0
3548.0
2098.0
7316.0
12046.0
8015.0
1601.0
1561.0
4283.0
7651.0
5144.0
2427.0
1221.0
1249.0
842.0
2512.0
3539.0
5135.0
3303.0
3021.0
2131.0
2625.0
4709.0
6904.0
4412.0
4759.0
4431.0
2852.0
8346.0
8373.0
4066.0
3961.0
3408.0
2185.0
3546.0
3904.0
4131.0
131.0
5349.0
3603.0
3619.0
6020.0
4752.0
1426.0
4362.0
5236.0
3002.0
3155.0
7114.0
8323.0
4123.0
3183.0
1646.0
4032.0
2019.0
2524.0
2988.0
4380.0
8219.0
5944.0
1992.0
4311.0
8796.0
10225.0
7826.0
6050.0
7075.0
5526.0
950.0
2664.0
5740.0
6139.0
2985.0
1793.0
1342.0
1240.0
1915.0
800.0
3834.0
4986.0
5323.0
2630.0
1819.0
1183.0
1817.0
3799.0
2289.0
4359.0
7288.0
6383.0
4368.0
3773.0
1231.0
2802.0
1478.0
5543.0
3325.0
3469.0
5522.0
6628.0
6929.0
4052.0
5790.0
6300.0
5419.0
3093.0
1886.0
2409.0
2642.0
924.0
1618.0
1910.0
6247.0
2922.0
5308.0
7203.0
4324.0
6704.0
7348.0
3435.0
5268.0
1429.0
1135.0
2959.0
2501.0
3619.0
3689.0
1691.0
2180.0
4322.0
3890.0
2210.0
2553.0
4397.0
3970.0
3341.0
3325.0
799.0
726.0
1545.0
1365.0
2747.0
1885.0
3930.0
5393.0
5293.0
1708.0
1741.0
2243.0
1813.0
6184.0
7960.0
7097.0
6321.0
4905.0
1290.0
2887.0
5675.0
8890.0
7094.0
1439.0
183.0
3938.0
3959.0
2389.0
2550.0
4662.0
8368.0
10323.0
4823.0
2322.0
5225.0
5469.0
3432.0
2717.0
1012.0
4293.0
7951.0
7589.0
5244.0
5748.0
5234.0
2754.0
3033.0
5657.0
7231.0
4812.0
3164.0
4454.0
3794.0
2874.0
1526.0
2157.0
6554.0
7451.0
3157.0
1651.0
915.0
4660.0
4169.0
2771.0
313.0
3508.0
4138.0
2880.0
1321.0
2710.0
5800.0
5581.0
3671.0
1971.0
3169.0
3983.0
2659.0
1582.0
1654.0
5316.0
6167.0
4418.0
4054.0
3144.0
3782.0
3580.0
620.0
4020.0
8816.0
9266.0
6654.0
4135.0
3791.0
4554.0
1489.0
4948.0
5744.0
4924.0
7223.0
4361.0
276.0
2552.0
7199.0
6468.0
6545.0
6998.0
2792.0
265.0
2581.0
8659.0
6571.0
2967.0
2123.0
4396.0
5244.0
3301.0
457.0
1677.0
4171.0
4990.0
6470.0
6695.0
5168.0
2336.0
3308.0
5660.0
5204.0
5805.0
5886.0
5929.0
5143.0
7223.0
6138.0
6230.0
4962.0
1080.0
1939.0
3966.0
2445.0
1966.0
2408.0
3860.0
4644.0
4984.0
1218.0
5532.0
9395.0
5503.0
884.0
3216.0
3495.0
1923.0
2363.0
2704.0
4658.0
1996.0
4141.0
3736.0
1095.0
1553.0
538.0
1525.0
2013.0
855.0
3848.0
3253.0
2719.0
4923.0
1741.0
3121.0
1214.0
3423.0
1507.0
2797.0
4498.0
6524.0
6138.0
5362.0
2162.0
4436.0
3322.0
2251.0
3731.0
3004.0
3736.0
4651.0
2473.0
1946.0
2079.0
2454.0
6982.0
7383.0
6088.0
4227.0
3323.0
2461.0
2596.0
5255.0
2464.0
5126.0
5424.0
6225.0
8556.0
3419.0
2962.0
1034.0
6681.0
5726.0
1350.0
4408.0
5272.0
3736.0
3386.0
3145.0
4580.0
6598.0
3847.0
4508.0
3567.0
1213.0
4199.0
10655.0
10739.0
3623.0
7414.0
9139.0
6637.0
1970.0
2531.0
5043.0
5414.0
4443.0
3826.0
5466.0
5451.0
9103.0
28551.0
29872.0
20641.0
12127.0
9864.0
10305.0
7984.0
20040.0
18354.0
4165.0
5313.0
5334.0
794.0
4976.0
3583.0
2160.0
2749.0
3858.0
3944.0
3230.0
5839.0
7476.0
4062.0
1234.0
3009.0
4766.0
3483.0
3431.0
5722.0
4955.0
1952.0
1832.0
1202.0
2242.0
2612.0
4601.0
5296.0
5940.0
3261.0
1269.0
1735.0
500.0
2414.0
4339.0
4233.0
3669.0
4213.0
3271.0
1157.0
6133.0
5901.0
4588.0
4607.0
3726.0
5728.0
7030.0
3580.0
2092.0
2044.0
3391.0
2623.0
2538.0
4251.0
4399.0
1770.0
562.0
2530.0
4935.0
4068.0
2541.0
2320.0
4027.0
1497.0
2083.0
4181.0
5319.0
4468.0
5511.0
6989.0
2046.0
1539.0
2933.0
2602.0
6278.0
6594.0
6314.0
4360.0
2504.0
2669.0
4670.0
4470.0
3102.0
3082.0
4105.0
2912.0
3097.0
6361.0
4377.0
6137.0
8707.0
4576.0
1459.0
4723.0
2842.0
3096.0
7240.0
4412.0
3153.0
2632.0
3909.0
4387.0
2281.0
5867.0
4239.0
4577.0
4867.0
5459.0
11790.0
9308.0
6337.0
6909.0
1457.0
6358.0
6597.0
4998.0
8306.0
4253.0
4367.0
4139.0
7257.0
8570.0
5334.0
3176.0
5338.0
4748.0
1357.0
2230.0
1735.0
176.0
3798.0
5839.0
1864.0
3043.0
4564.0
5921.0
7096.0
4572.0
788.0
2632.0
2676.0
1979.0
4473.0
3707.0
4980.0
5759.0
4957.0
6045.0
2024.0
5289.0
6632.0
1816.0
5448.0
8609.0
5538.0
2564.0
6106.0
10198.0
9191.0
7263.0
8850.0
9064.0
5496.0
5031.0
6857.0
10290.0
17892.0
17418.0
7358.0
9994.0
13163.0
15203.0
23442.0
7598.0
23269.0
13385.0
11740.0
7183.0
16642.0
9583.0
12323.0
12038.0
9792.0
6234.0
8345.0
8680.0
7673.0
8271.0
8433.0
17176.0
53763.0
60153.0
24574.0
1042.0
7839.0
5812.0
2272.0
6943.0
8245.0
4121.0
7816.0
4068.0
5823.0
7863.0
7079.0
15253.0
18575.0
10854.0
3997.0
5291.0
5358.0
4389.0
2283.0
995.0
3416.0
4496.0
4185.0
12887.0
9540.0
836.0
5383.0
4756.0
2028.0
3483.0
1902.0
7526.0
7835.0
3232.0
414.0
3778.0
7560.0
6274.0
3230.0
3701.0
3908.0
2170.0
4851.0
4587.0
5045.0
5667.0
3629.0
6645.0
8729.0
7208.0
4272.0
6259.0
9048.0
3725.0
2720.0
3217.0
2650.0
3327.0
3950.0
5509.0
4888.0
2849.0
2820.0
1561.0
2746.0
4305.0
3333.0
2776.0
6926.0
9842.0
7664.0
8552.0
4372.0
1650.0
5457.0
6469.0
4971.0
4810.0
1067.0
1779.0
2748.0
622.0
2640.0
3271.0
2353.0
2647.0
3654.0
4439.0
4848.0
1096.0
7638.0
11941.0
8965.0
2115.0
3326.0
1491.0
3121.0
649.0
2191.0
3107.0
5857.0
6534.0
6750.0
5017.0
2277.0
3836.0
5254.0
3644.0
1999.0
6135.0
8523.0
5623.0
936.0
3872.0
4601.0
4152.0
3959.0
3091.0
2392.0
4543.0
3841.0
2298.0
2970.0
2660.0
8022.0
6017.0
3738.0
1357.0
4076.0
2857.0
2709.0
4554.0
3980.0
3120.0
3546.0
3229.0
5240.0
6239.0
3308.0
2378.0
4278.0
7264.0
8040.0
3330.0
1462.0
4248.0
2563.0
7627.0
6724.0
2563.0
4502.0
3404.0
547.0
3840.0
4445.0
3151.0
1753.0
3629.0
1417.0
3429.0
7128.0
8660.0
4914.0
1381.0
1174.0
2344.0
2552.0
1772.0
2880.0
4796.0
2261.0
4672.0
6695.0
3470.0
2530.0
1920.0
1168.0
4040.0
4656.0
4061.0
4292.0
5717.0
5997.0
5061.0
4612.0
4502.0
6119.0
5976.0
4809.0
2958.0
135.0
# row = 46
1437.0
1338.0
650.0
2095.0
3773.0
2651.0
2242.0
2574.0
1371.0
4786.0
5007.0
1338.0
3205.0
3676.0
3866.0
7157.0
3801.0
1476.0
2651.0
3579.0
2792.0
5908.0
7045.0
4839.0
1503.0
2125.0
4079.0
1121.0
3432.0
1391.0
2050.0
827.0
2851.0
4025.0
1230.0
5145.0
5662.0
844.0
3327.0
5351.0
5132.0
2984.0
4599.0
3591.0
7840.0
36243.0
157844.0
173023.0
68554.0
15684.0
5435.0
3935.0
2299.0
6171.0
8768.0
6179.0
3467.0
4520.0
3775.0
1384.0
3721.0
6893.0
4679.0
3013.0
3492.0
3284.0
1932.0
2476.0
908.0
2236.0
3332.0
2348.0
3522.0
2046.0
5055.0
6054.0
3179.0
10170.0
11320.0
8394.0
3589.0
3105.0
8229.0
9022.0
6349.0
5669.0
6839.0
9181.0
10717.0
7920.0
6006.0
5175.0
2663.0
1672.0
4417.0
3158.0
6168.0
7311.0
2363.0
2089.0
2105.0
3596.0
2917.0
1006.0
3096.0
3346.0
4038.0
5144.0
3678.0
1961.0
3059.0
4740.0
5553.0
5645.0
4150.0
1685.0
1907.0
4338.0
4547.0
3004.0
3146.0
3395.0
2968.0
5084.0
5548.0
3927.0
2170.0
3223.0
2212.0
2490.0
3594.0
4476.0
3972.0
1834.0
1752.0
2539.0
2904.0
3844.0
3055.0
3585.0
3024.0
2839.0
5780.0
5102.0
2879.0
3603.0
3094.0
3186.0
3336.0
4429.0
5663.0
4618.0
5904.0
3458.0
582.0
4415.0
2919.0
3601.0
6649.0
6347.0
2507.0
3207.0
3148.0
1810.0
2668.0
3373.0
7907.0
3888.0
3519.0
3090.0
1051.0
2600.0
4948.0
4726.0
645.0
2269.0
1225.0
1749.0
3928.0
6485.0
6145.0
7991.0
10565.0
8179.0
4235.0
3095.0
3680.0
1641.0
2236.0
4600.0
5823.0
1697.0
3869.0
3368.0
3228.0
2936.0
2055.0
1720.0
3564.0
5789.0
6834.0
5492.0
2394.0
3379.0
5189.0
3962.0
4641.0
3349.0
1841.0
4502.0
7204.0
4845.0
3940.0
5406.0
6011.0
4940.0
4063.0
6561.0
8589.0
11080.0
7952.0
1567.0
6162.0
5069.0
2057.0
904.0
1287.0
2362.0
1895.0
3047.0
4382.0
6987.0
10437.0
7086.0
3491.0
5193.0
7306.0
7290.0
6681.0
6029.0
5658.0
3016.0
4075.0
5702.0
1980.0
2498.0
3372.0
2874.0
2431.0
1980.0
1093.0
1081.0
1396.0
1300.0
1319.0
1921.0
5162.0
5931.0
3102.0
3077.0
5883.0
9765.0
7038.0
2497.0
3296.0
6757.0
8479.0
4842.0
3137.0
2085.0
2291.0
1048.0
3039.0
1056.0
1881.0
2856.0
5369.0
4326.0
3452.0
6325.0
7018.0
4614.0
5957.0
5885.0
2321.0
7563.0
8511.0
3715.0
1622.0
849.0
2711.0
2262.0
3095.0
1951.0
2469.0
6200.0
4580.0
5307.0
7582.0
3589.0
1150.0
2387.0
3801.0
1946.0
1493.0
6875.0
7286.0
3654.0
2875.0
1369.0
3079.0
2808.0
2783.0
4077.0
5542.0
8249.0
5235.0
1362.0
4840.0
9475.0
9963.0
7693.0
5068.0
4244.0
5306.0
1887.0
2311.0
4779.0
3917.0
1227.0
1238.0
258.0
990.0
1875.0
1299.0
4527.0
4514.0
5353.0
3750.0
1964.0
1876.0
4639.0
7996.0
5521.0
3632.0
6335.0
7700.0
4524.0
1470.0
3174.0
1096.0
3531.0
8060.0
5523.0
3339.0
3472.0
3671.0
4703.0
4585.0
5299.0
5792.0
7173.0
5143.0
2882.0
4633.0
5593.0
4693.0
2104.0
1767.0
2432.0
1165.0
5018.0
7301.0
4693.0
6442.0
6911.0
2636.0
3969.0
1207.0
2495.0
5747.0
4259.0
4261.0
3366.0
1293.0
1107.0
1978.0
2269.0
1703.0
1490.0
5146.0
4915.0
2350.0
3187.0
1766.0
1794.0
1971.0
2009.0
3187.0
1704.0
1611.0
4636.0
6321.0
4074.0
2396.0
1911.0
1589.0
6799.0
8790.0
6857.0
6321.0
5354.0
1170.0
2713.0
5287.0
8946.0
7655.0
2850.0
467.0
4251.0
5404.0
3390.0
3109.0
4033.0
8246.0
10507.0
4848.0
2224.0
4068.0
5694.0
5888.0
4460.0
1550.0
3573.0
4451.0
5374.0
5176.0
3495.0
2190.0
724.0
2844.0
5575.0
5834.0
3850.0
3812.0
5816.0
6235.0
3957.0
2310.0
1363.0
6667.0
8804.0
4641.0
1512.0
1357.0
1835.0
4624.0
6560.0
3643.0
2704.0
3171.0
1881.0
1607.0
3566.0
5928.0
5688.0
4010.0
2721.0
1823.0
2069.0
2155.0
2106.0
3730.0
5774.0
4592.0
2838.0
2572.0
2086.0
3219.0
3424.0
1289.0
3672.0
8570.0
8895.0
5523.0
2672.0
3195.0
5729.0
2121.0
4450.0
5027.0
5324.0
7223.0
5008.0
1702.0
1098.0
6597.0
6572.0
6512.0
6807.0
2985.0
819.0
297.0
4269.0
4512.0
3099.0
686.0
5410.0
4576.0
971.0
2788.0
3729.0
5405.0
4368.0
4559.0
6621.0
5817.0
2251.0
3507.0
5577.0
4499.0
5914.0
7007.0
5807.0
4676.0
6996.0
5557.0
5936.0
6029.0
2675.0
1787.0
2757.0
486.0
3373.0
3258.0
3908.0
4796.0
4618.0
1604.0
3718.0
6508.0
3846.0
1407.0
1315.0
1868.0
1099.0
1700.0
1466.0
2208.0
1934.0
2558.0
2372.0
1526.0
773.0
2281.0
2260.0
748.0
1831.0
3125.0
2260.0
3978.0
5458.0
2260.0
2598.0
1279.0
2157.0
1213.0
3135.0
3761.0
5957.0
7584.0
5814.0
2474.0
5134.0
4256.0
2396.0
4617.0
3485.0
4746.0
5290.0
3329.0
2591.0
2860.0
4115.0
6754.0
6627.0
6727.0
5567.0
4279.0
1940.0
3632.0
6067.0
3053.0
1812.0
2788.0
6414.0
6529.0
2561.0
3999.0
2432.0
5455.0
3825.0
934.0
3038.0
4183.0
4985.0
5096.0
2749.0
3974.0
8457.0
4809.0
2891.0
2212.0
1329.0
8935.0
15900.0
11510.0
3938.0
7231.0
10853.0
7030.0
1727.0
2893.0
7317.0
6051.0
4599.0
4953.0
7977.0
11746.0
3282.0
19523.0
24763.0
16923.0
10164.0
7702.0
7867.0
7805.0
16434.0
14111.0
4667.0
3145.0
5627.0
1310.0
3579.0
3683.0
3516.0
4273.0
4546.0
4206.0
3446.0
6203.0
9563.0
5994.0
1090.0
1363.0
1806.0
2282.0
3905.0
5050.0
5267.0
2545.0
4640.0
2272.0
808.0
2728.0
5092.0
4592.0
5654.0
5276.0
3127.0
2504.0
4155.0
4704.0
4346.0
2390.0
405.0
252.0
2843.0
1939.0
4580.0
5945.0
4118.0
4775.0
6108.0
6284.0
5082.0
1827.0
3685.0
876.0
1806.0
3666.0
4238.0
5308.0
3542.0
1505.0
2126.0
3144.0
2053.0
713.0
1207.0
4019.0
5364.0
2394.0
1500.0
4613.0
5709.0
3774.0
4133.0
6867.0
4346.0
1173.0
3728.0
3364.0
4835.0
6480.0
6551.0
5561.0
3497.0
1474.0
4552.0
3546.0
1784.0
2028.0
4040.0
3958.0
1166.0
2854.0
2256.0
4984.0
7167.0
3368.0
2368.0
5777.0
4366.0
2810.0
5807.0
3683.0
3457.0
3259.0
3934.0
5127.0
2034.0
2732.0
2171.0
3483.0
3787.0
6209.0
12277.0
9790.0
8650.0
9744.0
4105.0
6948.0
6545.0
4091.0
7448.0
5791.0
4171.0
3144.0
7878.0
8915.0
5140.0
2351.0
4199.0
3538.0
2808.0
2596.0
2239.0
1163.0
5275.0
6977.0
2489.0
5949.0
6013.0
6004.0
6423.0
3342.0
417.0
3479.0
3960.0
3170.0
5792.0
4568.0
4989.0
4828.0
5166.0
5917.0
1576.0
4229.0
4821.0
1971.0
5244.0
7430.0
4091.0
1730.0
4335.0
7920.0
7770.0
7939.0
9619.0
8253.0
5935.0
6404.0
3954.0
5085.0
11716.0
12177.0
3696.0
9772.0
16522.0
21732.0
29488.0
15953.0
23247.0
21752.0
6801.0
7456.0
11349.0
5090.0
6326.0
8135.0
9270.0
7908.0
6749.0
9363.0
10025.0
9009.0
6752.0
14616.0
47295.0
55142.0
24352.0
8711.0
4624.0
5382.0
1756.0
9537.0
13135.0
7850.0
7581.0
3846.0
3214.0
5031.0
6217.0
15899.0
21811.0
13941.0
5182.0
5040.0
5169.0
2698.0
3596.0
4447.0
693.0
5841.0
10693.0
11317.0
6448.0
2336.0
3281.0
5112.0
3671.0
3783.0
3008.0
8065.0
12461.0
7683.0
4657.0
1985.0
6332.0
5601.0
3060.0
1391.0
3869.0
4353.0
5466.0
4356.0
919.0
2376.0
4070.0
7030.0
9212.0
8235.0
4770.0
6025.0
7128.0
1644.0
3317.0
4242.0
3029.0
2626.0
4254.0
5864.0
4420.0
3513.0
4941.0
1966.0
1520.0
2323.0
1703.0
3022.0
5026.0
6974.0
6155.0
6626.0
3406.0
3844.0
6139.0
7199.0
6475.0
5387.0
1935.0
720.0
1779.0
1211.0
3459.0
1124.0
877.0
1630.0
2379.0
5075.0
6200.0
1960.0
7052.0
11895.0
9760.0
1109.0
4335.0
1772.0
1630.0
1446.0
2027.0
2073.0
4361.0
3930.0
5850.0
8003.0
4654.0
2798.0
3882.0
2361.0
3703.0
6697.0
6172.0
4345.0
2374.0
4159.0
4890.0
4413.0
4957.0
3576.0
5073.0
8138.0
6132.0
3164.0
3093.0
380.0
3735.0
3112.0
4091.0
2177.0
2575.0
2452.0
843.0
4155.0
5046.0
2517.0
1679.0
4393.0
6689.0
4194.0
1012.0
1879.0
3372.0
6755.0
7401.0
3742.0
2537.0
4343.0
2642.0
7599.0
6555.0
1252.0
2474.0
3042.0
2794.0
2864.0
3307.0
4206.0
800.0
1976.0
2571.0
5418.0
6340.0
6154.0
5120.0
3990.0
3690.0
3240.0
2076.0
1547.0
3938.0
4934.0
3252.0
5427.0
4471.0
1169.0
1207.0
1150.0
2010.0
2735.0
1877.0
2473.0
2430.0
4069.0
2692.0
3771.0
5063.0
3661.0
4402.0
4366.0
3608.0
2245.0
779.0
# row = 47
1353.0
2221.0
2075.0
2359.0
3162.0
2770.0
3376.0
2098.0
841.0
4685.0
5250.0
2244.0
2833.0
5869.0
5310.0
7344.0
4943.0
1632.0
2964.0
4509.0
3993.0
5401.0
4685.0
2979.0
3586.0
2217.0
3315.0
1352.0
4199.0
3348.0
1756.0
2693.0
3789.0
3760.0
1246.0
6867.0
7458.0
3962.0
2054.0
5962.0
6439.0
4703.0
4736.0
3152.0
3346.0
33228.0
231257.0
254113.0
61472.0
14393.0
5870.0
4300.0
3881.0
5482.0
8804.0
6173.0
3784.0
5435.0
3698.0
2905.0
1367.0
3893.0
3985.0
3499.0
4830.0
4510.0
1799.0
852.0
1596.0
3105.0
3121.0
3846.0
4140.0
1375.0
5839.0
7082.0
3569.0
6952.0
10794.0
6254.0
1911.0
2728.0
7380.0
10170.0
10211.0
6554.0
5726.0
9664.0
12065.0
9180.0
7518.0
6133.0
3495.0
1491.0
3392.0
1073.0
5498.0
7166.0
2560.0
739.0
3510.0
3661.0
1776.0
1074.0
3830.0
4322.0
4105.0
5426.0
4530.0
1891.0
1033.0
3155.0
3242.0
4485.0
5380.0
6133.0
3633.0
2925.0
4527.0
4384.0
3574.0
2920.0
1482.0
5665.0
5479.0
1932.0
2652.0
3871.0
3307.0
2369.0
434.0
6250.0
3123.0
2370.0
331.0
1847.0
2451.0
4581.0
2501.0
3944.0
3300.0
1286.0
3356.0
2059.0
1181.0
3196.0
3267.0
3093.0
2174.0
1772.0
3355.0
4813.0
6179.0
2578.0
1915.0
6480.0
6946.0
1965.0
5778.0
5745.0
1718.0
6535.0
6283.0
2450.0
2610.0
4691.0
8624.0
3521.0
2112.0
2535.0
1393.0
4580.0
5762.0
4862.0
831.0
2242.0
1830.0
758.0
4662.0
7490.0
4601.0
4829.0
7764.0
8032.0
5712.0
2956.0
2070.0
2229.0
4606.0
3938.0
4124.0
1167.0
2197.0
2174.0
1836.0
2735.0
5081.0
4023.0
4177.0
5054.0
4299.0
3828.0
2293.0
2462.0
3303.0
4473.0
4699.0
1638.0
2161.0
4758.0
6033.0
5293.0
4738.0
4480.0
4017.0
4262.0
2225.0
5104.0
9474.0
10866.0
6364.0
1570.0
4708.0
2599.0
514.0
2428.0
971.0
2812.0
2202.0
3123.0
5942.0
7589.0
9428.0
6307.0
3171.0
4932.0
7292.0
7030.0
6136.0
6168.0
2968.0
2781.0
3582.0
5032.0
2554.0
3515.0
4030.0
2758.0
960.0
1249.0
1550.0
618.0
1887.0
1314.0
1450.0
2867.0
5533.0
4977.0
2255.0
2332.0
5025.0
7611.0
6817.0
2675.0
3737.0
7434.0
7187.0
2916.0
3106.0
3521.0
2250.0
1177.0
4799.0
4211.0
2513.0
5530.0
8687.0
7991.0
6069.0
6324.0
5461.0
3537.0
5897.0
7563.0
5135.0
4320.0
4667.0
1278.0
1612.0
3504.0
2396.0
733.0
1856.0
495.0
3352.0
4775.0
4351.0
7006.0
8152.0
3447.0
1245.0
1462.0
1528.0
2799.0
2926.0
7516.0
7570.0
4144.0
3668.0
2167.0
2079.0
2990.0
3226.0
4791.0
4211.0
4980.0
2778.0
779.0
3945.0
7491.0
7845.0
7544.0
6640.0
1924.0
2882.0
2473.0
3663.0
2963.0
450.0
4078.0
3677.0
1049.0
3692.0
3431.0
2654.0
3770.0
3513.0
5177.0
4753.0
2768.0
3348.0
6971.0
9075.0
6948.0
4821.0
7692.0
8964.0
4506.0
1822.0
6565.0
3229.0
2674.0
6878.0
5716.0
3716.0
2649.0
905.0
3278.0
4004.0
2860.0
4813.0
7644.0
5878.0
2552.0
4742.0
6312.0
6941.0
3805.0
4563.0
3435.0
534.0
4146.0
6855.0
4698.0
5455.0
6105.0
1279.0
2483.0
1527.0
2815.0
5328.0
4777.0
5497.0
3425.0
575.0
3136.0
4425.0
3338.0
5907.0
2066.0
4467.0
3716.0
1181.0
2571.0
2890.0
2896.0
4963.0
4662.0
3921.0
2646.0
1966.0
2623.0
4925.0
4149.0
3021.0
1035.0
2703.0
6629.0
8797.0
7191.0
5015.0
3188.0
1607.0
2572.0
4339.0
7991.0
7048.0
2830.0
1940.0
5255.0
5439.0
2951.0
2897.0
1658.0
5773.0
8705.0
4006.0
1662.0
1974.0
4484.0
5875.0
4190.0
1486.0
3122.0
2035.0
3048.0
2752.0
1348.0
852.0
1364.0
1411.0
3946.0
2084.0
1380.0
4191.0
5382.0
7162.0
5801.0
5831.0
4163.0
3529.0
8096.0
5969.0
2224.0
2756.0
2285.0
3286.0
8079.0
6084.0
1656.0
1885.0
3233.0
3852.0
5329.0
5380.0
3683.0
3357.0
3719.0
1693.0
1811.0
1678.0
1773.0
4226.0
5036.0
3776.0
2293.0
2578.0
748.0
2841.0
3838.0
2329.0
2708.0
6094.0
5281.0
3849.0
3631.0
1800.0
5110.0
1197.0
4426.0
5704.0
5738.0
5322.0
4521.0
1689.0
385.0
4920.0
5446.0
6107.0
5528.0
1759.0
1716.0
2464.0
2412.0
4570.0
3600.0
2959.0
4263.0
1870.0
2513.0
5432.0
5118.0
4907.0
1881.0
2266.0
6005.0
7015.0
2038.0
4490.0
5642.0
2876.0
3753.0
6196.0
5363.0
4958.0
6742.0
5447.0
5692.0
6394.0
5348.0
4297.0
2888.0
1137.0
3692.0
3318.0
3781.0
3234.0
1366.0
637.0
3869.0
5812.0
2769.0
2752.0
3110.0
1568.0
1229.0
3473.0
3972.0
903.0
1089.0
402.0
1573.0
1496.0
1812.0
3603.0
1397.0
1838.0
3108.0
2824.0
941.0
3249.0
4195.0
1757.0
3736.0
2384.0
1654.0
1010.0
1842.0
1934.0
4409.0
7903.0
6101.0
2247.0
5037.0
5419.0
2009.0
2947.0
2210.0
4873.0
5051.0
4376.0
4211.0
4339.0
5539.0
6385.0
5990.0
5616.0
4273.0
3243.0
592.0
4064.0
5860.0
4691.0
2285.0
595.0
4655.0
3278.0
2413.0
3300.0
2983.0
5302.0
3586.0
3219.0
1370.0
4575.0
8492.0
7598.0
1966.0
2651.0
6099.0
4957.0
3241.0
3519.0
3047.0
7646.0
10310.0
5297.0
2112.0
5210.0
7737.0
4572.0
3581.0
3196.0
7853.0
5859.0
6842.0
6628.0
9032.0
14842.0
11860.0
7934.0
22435.0
16328.0
8373.0
6269.0
6463.0
6408.0
7644.0
5112.0
3132.0
1482.0
4382.0
2609.0
2418.0
3341.0
2976.0
4593.0
3697.0
2637.0
3768.0
6681.0
9435.0
6113.0
1752.0
1522.0
2620.0
1985.0
3659.0
3798.0
3379.0
1577.0
6681.0
4350.0
2465.0
894.0
4197.0
4085.0
4349.0
4963.0
3495.0
4661.0
8022.0
5833.0
2653.0
531.0
3070.0
2665.0
2036.0
1899.0
4553.0
6687.0
2642.0
3643.0
8007.0
7107.0
5302.0
1010.0
4441.0
2383.0
3838.0
5636.0
5784.0
5639.0
1904.0
1227.0
4312.0
4546.0
2075.0
2517.0
2931.0
5492.0
5263.0
1999.0
2395.0
5399.0
5261.0
1278.0
2726.0
5002.0
5201.0
3440.0
2490.0
4739.0
2370.0
4692.0
6149.0
5889.0
4432.0
1770.0
3708.0
2270.0
714.0
1321.0
3918.0
5720.0
4568.0
2231.0
1088.0
2513.0
4376.0
1352.0
2860.0
5810.0
5494.0
1916.0
4641.0
2684.0
3868.0
4404.0
4488.0
5247.0
2990.0
911.0
1319.0
2982.0
3429.0
8017.0
11923.0
8669.0
7573.0
8787.0
4145.0
6004.0
6078.0
1527.0
5065.0
5175.0
2004.0
506.0
6094.0
7337.0
4539.0
3892.0
4596.0
3910.0
4931.0
1200.0
3291.0
2715.0
6230.0
8508.0
5756.0
7139.0
6021.0
4428.0
4202.0
2143.0
712.0
4253.0
4925.0
3455.0
6613.0
5275.0
3939.0
3036.0
4549.0
4272.0
465.0
2672.0
1501.0
1800.0
4652.0
5187.0
2415.0
1225.0
1818.0
4113.0
3742.0
6680.0
6850.0
4365.0
5258.0
5986.0
3025.0
2447.0
7749.0
7087.0
905.0
7395.0
16291.0
26702.0
38711.0
25632.0
34560.0
40551.0
9532.0
7530.0
3392.0
4111.0
2999.0
4323.0
8462.0
9717.0
6629.0
7254.0
9042.0
8225.0
6214.0
11036.0
34363.0
42108.0
22417.0
17549.0
9100.0
5899.0
3157.0
11743.0
17209.0
10573.0
6236.0
3925.0
1534.0
2393.0
3944.0
13728.0
22171.0
14994.0
5199.0
3751.0
4279.0
507.0
5970.0
8442.0
6050.0
4073.0
15606.0
19225.0
5542.0
3468.0
1527.0
5713.0
5448.0
2888.0
4874.0
7678.0
12314.0
8690.0
6836.0
1886.0
2959.0
4174.0
3541.0
1740.0
6322.0
4540.0
4630.0
5281.0
3686.0
3566.0
5204.0
5257.0
9173.0
9361.0
4543.0
5094.0
4708.0
1334.0
5055.0
5927.0
3954.0
1448.0
3060.0
6570.0
4952.0
4129.0
4998.0
3522.0
1451.0
73.0
2345.0
4825.0
4756.0
15115.0
10208.0
5064.0
3806.0
6237.0
5785.0
5877.0
7057.0
5551.0
3782.0
1864.0
1630.0
2128.0
4097.0
1295.0
667.0
1323.0
1827.0
5277.0
6171.0
2691.0
5502.0
8885.0
7772.0
1728.0
5936.0
5176.0
2141.0
2367.0
2081.0
1902.0
1991.0
860.0
3526.0
7485.0
4999.0
2172.0
1891.0
848.0
4726.0
5383.0
2501.0
3295.0
4693.0
4996.0
3082.0
2368.0
3738.0
2699.0
4228.0
8511.0
6989.0
5106.0
4946.0
3010.0
1511.0
1110.0
4013.0
2469.0
2500.0
3281.0
2454.0
3661.0
6363.0
4490.0
2658.0
4767.0
6819.0
4638.0
953.0
473.0
2743.0
5288.0
5443.0
4818.0
4484.0
3789.0
1074.0
5190.0
3429.0
2502.0
3282.0
4003.0
4467.0
2213.0
4006.0
6578.0
3015.0
686.0
3884.0
5615.0
4288.0
1866.0
2610.0
3815.0
4654.0
4225.0
2223.0
2782.0
5160.0
5905.0
4817.0
4689.0
4117.0
3276.0
2629.0
966.0
2928.0
4066.0
1775.0
1778.0
1352.0
2590.0
2824.0
4576.0
5188.0
3334.0
3952.0
3935.0
3728.0
2555.0
707.0
# row = 48
784.0
1954.0
2386.0
1693.0
1195.0
2572.0
3313.0
1249.0
1033.0
3425.0
3810.0
2821.0
2832.0
6368.0
5509.0
6079.0
5821.0
3266.0
3238.0
4170.0
5040.0
6074.0
3080.0
2961.0
4646.0
2640.0
4358.0
3701.0
5253.0
6121.0
5157.0
5356.0
5519.0
3004.0
2976.0
8109.0
8802.0
5931.0
2813.0
5790.0
8039.0
6159.0
3736.0
1553.0
3351.0
16599.0
82760.0
95392.0
37702.0
6901.0
4919.0
4682.0
5643.0
4262.0
5945.0
4842.0
3535.0
4862.0
3443.0
3037.0
3233.0
3237.0
3168.0
3127.0
4183.0
3699.0
1627.0
3248.0
3345.0
2799.0
2392.0
5982.0
6795.0
2812.0
5580.0
5602.0
2846.0
3714.0
7176.0
2543.0
2016.0
3407.0
5771.0
9072.0
11538.0
6285.0
3869.0
7924.0
9774.0
7755.0
7390.0
5909.0
3491.0
521.0
2261.0
1974.0
7513.0
7567.0
3510.0
630.0
4910.0
4565.0
2697.0
1987.0
3345.0
4258.0
4014.0
4738.0
3449.0
1182.0
1165.0
917.0
1095.0
3586.0
6218.0
7245.0
4162.0
1725.0
4032.0
4099.0
2783.0
3683.0
1073.0
3579.0
4157.0
741.0
1234.0
2629.0
2918.0
3680.0
2338.0
4790.0
4586.0
4765.0
2672.0
787.0
2085.0
4345.0
2435.0
4079.0
4477.0
1915.0
3190.0
4318.0
3552.0
3254.0
3750.0
3343.0
818.0
1203.0
1980.0
7233.0
9129.0
3580.0
3045.0
7785.0
9433.0
912.0
5127.0
4225.0
1503.0
7309.0
7017.0
3264.0
1739.0
5700.0
7329.0
5152.0
4063.0
3558.0
1554.0
2820.0
5759.0
6617.0
4317.0
726.0
1970.0
788.0
5131.0
6415.0
2267.0
3766.0
4056.0
6638.0
7049.0
3735.0
562.0
3046.0
7372.0
4768.0
1411.0
3264.0
2814.0
332.0
1414.0
1364.0
5818.0
4780.0
3785.0
3481.0
3362.0
4788.0
4711.0
2988.0
2978.0
4286.0
4475.0
2134.0
3280.0
3639.0
2672.0
3148.0
5996.0
6823.0
3261.0
2428.0
1819.0
2916.0
7595.0
8118.0
4489.0
1380.0
4392.0
3768.0
2499.0
3954.0
1289.0
2793.0
2593.0
3490.0
6798.0
8235.0
9020.0
5873.0
2353.0
3034.0
4492.0
3891.0
5366.0
7212.0
1769.0
3562.0
1338.0
3712.0
3427.0
4490.0
3882.0
2269.0
1041.0
1462.0
1286.0
678.0
1612.0
795.0
1269.0
2421.0
4232.0
3337.0
820.0
1134.0
3015.0
4158.0
5733.0
3702.0
2386.0
5221.0
4340.0
1745.0
3551.0
5214.0
3888.0
2295.0
5320.0
5838.0
4403.0
7226.0
9931.0
9728.0
6935.0
3287.0
3590.0
2758.0
3194.0
5751.0
5099.0
1826.0
1982.0
4236.0
2919.0
3140.0
640.0
3450.0
1824.0
2672.0
3313.0
2164.0
2709.0
7128.0
8462.0
5247.0
1388.0
3827.0
3148.0
3212.0
3642.0
6451.0
6152.0
5081.0
5162.0
3385.0
1235.0
1781.0
2885.0
5184.0
2835.0
872.0
694.0
912.0
2222.0
4169.0
6416.0
8546.0
7931.0
3538.0
1063.0
2131.0
4080.0
2983.0
1967.0
3695.0
4690.0
2546.0
6662.0
5289.0
3233.0
2664.0
2824.0
4607.0
4856.0
3939.0
5255.0
9676.0
8356.0
5434.0
3886.0
7261.0
8855.0
4182.0
2788.0
8747.0
5302.0
200.0
2524.0
2644.0
3565.0
4013.0
2487.0
2843.0
1973.0
2055.0
5770.0
7164.0
5190.0
1076.0
1755.0
3677.0
5866.0
3971.0
5784.0
4629.0
980.0
2493.0
5008.0
3303.0
3625.0
5060.0
2386.0
2523.0
3399.0
2090.0
2615.0
3808.0
6323.0
3888.0
942.0
3378.0
5797.0
6169.0
9005.0
4201.0
3447.0
2120.0
1786.0
2119.0
3416.0
5224.0
9105.0
8127.0
5215.0
4462.0
4571.0
1467.0
1970.0
1827.0
2078.0
1376.0
4325.0
6232.0
8221.0
6746.0
3311.0
384.0
2181.0
1112.0
2266.0
6603.0
6065.0
2334.0
4037.0
5671.0
3778.0
1583.0
3048.0
2567.0
1906.0
5872.0
3279.0
598.0
177.0
2604.0
3385.0
1206.0
1490.0
3318.0
3782.0
3915.0
4776.0
5413.0
2373.0
2343.0
1263.0
2341.0
2164.0
3557.0
3871.0
4291.0
8013.0
7709.0
9211.0
8371.0
879.0
5184.0
4570.0
2531.0
3620.0
4898.0
1587.0
6735.0
5777.0
2268.0
2631.0
4817.0
4773.0
5361.0
5041.0
2526.0
4109.0
4599.0
2647.0
1748.0
1000.0
763.0
1280.0
1519.0
3118.0
2403.0
4139.0
2301.0
2681.0
4129.0
2114.0
3230.0
5323.0
4882.0
5162.0
4555.0
823.0
3525.0
652.0
2135.0
4441.0
6463.0
5409.0
4060.0
3331.0
1379.0
4584.0
5882.0
6023.0
4455.0
1514.0
1981.0
3338.0
3963.0
4257.0
3877.0
3364.0
2840.0
831.0
3290.0
5733.0
4921.0
3281.0
610.0
3592.0
5648.0
7736.0
3882.0
5548.0
4445.0
389.0
1397.0
3878.0
4286.0
4631.0
5599.0
4741.0
5149.0
7003.0
6824.0
4359.0
1643.0
1685.0
3611.0
2437.0
2805.0
685.0
2445.0
3330.0
5301.0
6135.0
1707.0
3755.0
5030.0
5114.0
4027.0
4341.0
4148.0
1435.0
125.0
1607.0
1357.0
1534.0
2484.0
3155.0
962.0
4000.0
3761.0
3088.0
2220.0
3338.0
2418.0
1719.0
4383.0
2100.0
2382.0
2618.0
655.0
717.0
3264.0
6206.0
5950.0
3111.0
3706.0
5473.0
1492.0
3010.0
1582.0
3642.0
4307.0
5924.0
5508.0
3940.0
5140.0
5808.0
5820.0
3912.0
2363.0
1467.0
2055.0
3972.0
3815.0
4124.0
3987.0
2593.0
2915.0
2032.0
1921.0
1182.0
4358.0
6770.0
4924.0
4022.0
1130.0
4378.0
9319.0
8048.0
1229.0
2642.0
557.0
3417.0
4112.0
5042.0
3801.0
6884.0
8812.0
7190.0
2426.0
765.0
3951.0
6172.0
5656.0
3431.0
6009.0
5090.0
8497.0
7599.0
8598.0
13315.0
15859.0
11934.0
26376.0
21087.0
8129.0
5170.0
7911.0
6386.0
8200.0
8538.0
1512.0
2947.0
3346.0
3752.0
3365.0
3928.0
1516.0
3506.0
2397.0
812.0
4004.0
7663.0
8508.0
4930.0
2817.0
1283.0
3516.0
2401.0
2909.0
2779.0
609.0
3088.0
7053.0
3953.0
4123.0
2023.0
3083.0
3518.0
2872.0
3819.0
1432.0
5678.0
9033.0
5286.0
1015.0
2979.0
4055.0
1505.0
4421.0
1921.0
4504.0
6853.0
2507.0
3309.0
8152.0
6448.0
4989.0
1776.0
4070.0
2177.0
3527.0
4336.0
4032.0
3902.0
1915.0
323.0
5560.0
7630.0
3078.0
2724.0
3426.0
5126.0
3591.0
2149.0
3343.0
5711.0
4619.0
1513.0
5328.0
3935.0
4956.0
4297.0
1951.0
6915.0
5097.0
2603.0
4506.0
4491.0
4710.0
4567.0
3400.0
1812.0
1442.0
1496.0
3798.0
6541.0
6679.0
3739.0
1341.0
843.0
2503.0
306.0
2931.0
4465.0
4592.0
1537.0
4009.0
2735.0
3178.0
4619.0
4094.0
5022.0
2669.0
2127.0
4109.0
4510.0
4774.0
8638.0
8845.0
5689.0
5132.0
5741.0
1543.0
4655.0
4745.0
1418.0
2561.0
2823.0
1957.0
2353.0
3740.0
5166.0
2954.0
6296.0
5851.0
4928.0
6092.0
2022.0
5386.0
3473.0
6454.0
10074.0
8023.0
5529.0
5981.0
3555.0
2336.0
1605.0
2307.0
5782.0
6143.0
2775.0
5516.0
4533.0
2277.0
766.0
3038.0
2419.0
2364.0
3807.0
3996.0
3893.0
4639.0
3580.0
1831.0
1856.0
1367.0
1131.0
1874.0
6389.0
5568.0
3896.0
4842.0
3989.0
2385.0
3823.0
8471.0
6372.0
296.0
5978.0
14532.0
28880.0
46456.0
31964.0
51185.0
64398.0
28879.0
9351.0
5686.0
4385.0
3021.0
2304.0
7284.0
9389.0
7204.0
3961.0
4811.0
4805.0
4246.0
6653.0
21280.0
26708.0
17043.0
21217.0
13266.0
6804.0
3797.0
11184.0
16785.0
9880.0
3726.0
4976.0
1908.0
459.0
1832.0
9489.0
17360.0
11933.0
4672.0
3381.0
2471.0
1384.0
6446.0
10855.0
9306.0
4269.0
10734.0
18632.0
7276.0
2084.0
1134.0
4723.0
6484.0
2940.0
6112.0
8607.0
9551.0
7416.0
6791.0
4009.0
532.0
4437.0
3833.0
3141.0
6400.0
2991.0
3495.0
3926.0
5372.0
6760.0
6077.0
2739.0
8368.0
9304.0
5113.0
4705.0
3476.0
1804.0
4866.0
6055.0
4721.0
2060.0
1688.0
6067.0
5470.0
2994.0
3877.0
5299.0
3039.0
1918.0
3366.0
5412.0
9645.0
24154.0
16292.0
4287.0
3869.0
7548.0
5686.0
3194.0
6282.0
5757.0
5574.0
4007.0
2178.0
2374.0
4965.0
2932.0
2161.0
1645.0
1912.0
5150.0
6087.0
3596.0
4694.0
5533.0
4774.0
1202.0
6586.0
7703.0
3625.0
2551.0
3356.0
2042.0
589.0
2781.0
1485.0
5590.0
4313.0
4049.0
3170.0
1436.0
5523.0
3828.0
2860.0
3619.0
6981.0
5384.0
1719.0
1107.0
3618.0
4763.0
3499.0
6778.0
5829.0
5059.0
4905.0
3682.0
2720.0
1665.0
3798.0
2982.0
4694.0
3963.0
4515.0
5237.0
7086.0
5606.0
3707.0
4468.0
4769.0
2994.0
2062.0
1982.0
1725.0
2922.0
2051.0
3829.0
3710.0
3238.0
1808.0
1027.0
1721.0
5527.0
5431.0
4949.0
4666.0
1612.0
4092.0
6329.0
4486.0
2906.0
4295.0
4178.0
3190.0
2536.0
1885.0
1213.0
4284.0
4056.0
2723.0
3496.0
6060.0
6291.0
4003.0
2208.0
6421.0
5645.0
4087.0
2136.0
1921.0
3894.0
2287.0
2377.0
2975.0
1508.0
4695.0
5347.0
4125.0
3018.0
3776.0
3739.0
5012.0
3394.0
1037.0
# row = 49
2870.0
2579.0
1451.0
1603.0
1066.0
1825.0
2548.0
784.0
1697.0
2191.0
757.0
2026.0
3025.0
4904.0
3953.0
2728.0
5411.0
5092.0
3396.0
3504.0
4856.0
5835.0
2417.0
4488.0
5239.0
2346.0
4698.0
3994.0
5341.0
8167.0
8422.0
7011.0
5601.0
2865.0
4060.0
8242.0
8712.0
5360.0
2765.0
4411.0
7010.0
5244.0
1844.0
1589.0
2620.0
4949.0
15283.0
21652.0
24617.0
103.0
4380.0
5433.0
4362.0
4005.0
5475.0
5217.0
4123.0
3984.0
3471.0
2575.0
3214.0
4247.0
4641.0
3633.0
1433.0
761.0
1539.0
4501.0
4206.0
2348.0
1711.0
6758.0
8724.0
2817.0
5084.0
4751.0
1041.0
6327.0
5953.0
992.0
3400.0
4753.0
4068.0
6132.0
10199.0
4935.0
1609.0
3646.0
5213.0
5770.0
6716.0
5740.0
3077.0
1133.0
1937.0
3771.0
10518.0
9166.0
4168.0
1764.0
5614.0
4825.0
3914.0
2543.0
2358.0
3800.0
4014.0
3411.0
1177.0
2928.0
2573.0
1212.0
2756.0
3892.0
5163.0
5266.0
2660.0
681.0
3117.0
3900.0
3054.0
4710.0
2496.0
1007.0
2865.0
1876.0
1538.0
2800.0
1561.0
4752.0
4247.0
2853.0
5622.0
5631.0
4440.0
819.0
2120.0
3808.0
2655.0
3335.0
3892.0
2434.0
3716.0
5649.0
4781.0
3342.0
3818.0
3090.0
1287.0
3006.0
1004.0
10524.0
13693.0
6507.0
2789.0
6625.0
8560.0
444.0
5820.0
3315.0
2323.0
7121.0
6760.0
4307.0
1189.0
5148.0
4692.0
5598.0
5441.0
6599.0
6480.0
3473.0
6131.0
6871.0
6298.0
2576.0
1293.0
1179.0
4418.0
4645.0
3470.0
5745.0
4869.0
6209.0
8385.0
4691.0
1271.0
3962.0
7003.0
4677.0
1566.0
4696.0
4818.0
1858.0
2488.0
1405.0
4568.0
5160.0
4918.0
5918.0
5557.0
5184.0
5238.0
5124.0
4164.0
3857.0
4468.0
3357.0
3963.0
3599.0
2210.0
837.0
5219.0
7246.0
3922.0
857.0
1750.0
2170.0
5222.0
6102.0
4990.0
1164.0
5185.0
6003.0
3200.0
3744.0
566.0
2776.0
2758.0
3587.0
6326.0
7609.0
7094.0
3247.0
734.0
924.0
2834.0
3024.0
5340.0
6324.0
1867.0
3945.0
1738.0
3667.0
4013.0
5302.0
3672.0
1866.0
2368.0
2162.0
371.0
1222.0
1591.0
511.0
942.0
1524.0
3822.0
3746.0
1428.0
1140.0
2093.0
708.0
3955.0
4523.0
1438.0
1587.0
1635.0
3005.0
3505.0
5671.0
5239.0
2023.0
5043.0
5613.0
2843.0
5847.0
8533.0
8964.0
5664.0
930.0
5189.0
5342.0
3821.0
3265.0
2910.0
3014.0
4535.0
7386.0
5596.0
1285.0
1811.0
4173.0
1612.0
4913.0
4877.0
2693.0
136.0
5542.0
7935.0
5663.0
1107.0
3956.0
4044.0
1737.0
1977.0
3312.0
2504.0
3844.0
6336.0
4482.0
4399.0
1961.0
1291.0
4836.0
4213.0
2353.0
1772.0
1764.0
493.0
1427.0
5409.0
8738.0
7167.0
3237.0
1547.0
1529.0
3440.0
1819.0
1820.0
879.0
3448.0
4108.0
8308.0
5327.0
2856.0
1871.0
2686.0
3398.0
3422.0
4880.0
5259.0
10860.0
7586.0
2169.0
1520.0
5316.0
6972.0
4288.0
2965.0
9209.0
6728.0
2982.0
2964.0
2485.0
3089.0
5607.0
3927.0
3093.0
2153.0
5016.0
7567.0
7678.0
6220.0
3834.0
2384.0
216.0
3067.0
3960.0
5357.0
3214.0
543.0
1791.0
3025.0
2078.0
4238.0
4309.0
3598.0
4214.0
5612.0
4004.0
1630.0
2552.0
5486.0
3785.0
2017.0
2464.0
4870.0
6924.0
9334.0
5236.0
2723.0
2180.0
3005.0
1666.0
3113.0
6385.0
12061.0
9883.0
5993.0
5823.0
5404.0
2074.0
1095.0
619.0
1183.0
2378.0
4771.0
6038.0
8064.0
6987.0
5211.0
2088.0
293.0
1592.0
964.0
4980.0
4773.0
3291.0
5459.0
4537.0
1175.0
962.0
3612.0
4911.0
1469.0
3861.0
3333.0
1059.0
1460.0
1395.0
869.0
2007.0
2664.0
3682.0
6289.0
7760.0
7749.0
7027.0
2979.0
3207.0
2209.0
1658.0
4579.0
5455.0
4119.0
4616.0
7885.0
8484.0
10516.0
9291.0
3372.0
2481.0
602.0
1894.0
4211.0
5952.0
2467.0
3633.0
4037.0
3305.0
4105.0
5540.0
4029.0
3175.0
3094.0
2821.0
3978.0
4109.0
2414.0
1710.0
1766.0
2351.0
3926.0
3778.0
2857.0
2210.0
5613.0
3448.0
2416.0
4237.0
2514.0
2565.0
5559.0
8705.0
8813.0
4938.0
763.0
1757.0
1765.0
1758.0
2852.0
6901.0
7335.0
4451.0
4072.0
1896.0
4627.0
5819.0
4118.0
2830.0
1771.0
961.0
2946.0
4677.0
5403.0
3396.0
1690.0
2599.0
1192.0
1230.0
3144.0
3526.0
2572.0
997.0
5138.0
6209.0
7787.0
6206.0
5562.0
2839.0
3170.0
3553.0
3165.0
3637.0
3606.0
4064.0
3581.0
4407.0
6607.0
5270.0
1477.0
1077.0
3194.0
3662.0
540.0
1742.0
1732.0
2992.0
3175.0
4107.0
4411.0
390.0
4301.0
5155.0
7513.0
6284.0
4749.0
3127.0
1053.0
748.0
2604.0
1791.0
1533.0
2203.0
2413.0
1922.0
4206.0
2420.0
3282.0
4789.0
4758.0
2876.0
2867.0
3869.0
2322.0
1600.0
3585.0
1993.0
1942.0
3002.0
3833.0
4968.0
3338.0
2097.0
4264.0
1270.0
4643.0
3655.0
1716.0
4170.0
7005.0
5685.0
3476.0
4151.0
4532.0
5839.0
3009.0
2201.0
3265.0
4523.0
4422.0
1153.0
1618.0
3680.0
3136.0
3708.0
5099.0
2342.0
2149.0
5705.0
7898.0
5305.0
2820.0
1734.0
3218.0
6709.0
6009.0
3826.0
2779.0
5365.0
2518.0
3707.0
4414.0
3856.0
11581.0
20253.0
15267.0
3789.0
4288.0
9668.0
10651.0
7380.0
3424.0
3249.0
4622.0
8661.0
8263.0
6730.0
6900.0
13413.0
18798.0
29034.0
25968.0
10116.0
2221.0
8406.0
7924.0
12125.0
12784.0
6177.0
4284.0
3600.0
5548.0
4662.0
4436.0
1764.0
2365.0
2772.0
593.0
3701.0
7668.0
8137.0
4227.0
3064.0
237.0
2811.0
2536.0
2389.0
2753.0
2236.0
3142.0
4761.0
1738.0
3749.0
3547.0
3106.0
3249.0
2591.0
3465.0
2197.0
6027.0
7497.0
4486.0
703.0
3858.0
5565.0
2136.0
4699.0
3543.0
4501.0
6239.0
4458.0
4773.0
6492.0
3637.0
2579.0
2058.0
3169.0
1566.0
3472.0
4768.0
1673.0
1781.0
3167.0
2422.0
5128.0
8956.0
3058.0
1973.0
2412.0
3291.0
2400.0
2361.0
2441.0
5137.0
4453.0
1438.0
5649.0
3411.0
4607.0
3242.0
4238.0
7790.0
6571.0
2480.0
2457.0
2084.0
4915.0
6013.0
2097.0
1060.0
402.0
1676.0
3553.0
5190.0
5498.0
4214.0
2115.0
2724.0
1231.0
1005.0
2884.0
2367.0
3402.0
2454.0
3363.0
3451.0
508.0
2609.0
2039.0
5159.0
2568.0
1544.0
5185.0
5448.0
6240.0
7704.0
4662.0
1879.0
2788.0
3451.0
1202.0
5013.0
2764.0
2971.0
2688.0
2338.0
3201.0
3199.0
2135.0
2057.0
633.0
6331.0
6419.0
3457.0
5853.0
5122.0
6820.0
3103.0
5708.0
9773.0
8549.0
2062.0
6040.0
4184.0
2738.0
2230.0
3258.0
6260.0
6783.0
2816.0
2498.0
3034.0
3289.0
5057.0
5782.0
5157.0
4377.0
3704.0
3938.0
4578.0
5352.0
2593.0
2665.0
3016.0
3646.0
2158.0
1309.0
5289.0
6542.0
5173.0
4386.0
3383.0
3107.0
6716.0
10686.0
8620.0
1963.0
7119.0
13215.0
26367.0
47867.0
32469.0
66150.0
86288.0
47516.0
18455.0
13797.0
2914.0
7277.0
3869.0
4671.0
6611.0
6501.0
3915.0
2687.0
3722.0
1273.0
1019.0
6305.0
5894.0
8492.0
17745.0
11309.0
7438.0
3625.0
8418.0
12599.0
6903.0
1578.0
6905.0
5434.0
1670.0
1422.0
4863.0
8223.0
4926.0
4967.0
5478.0
1828.0
1717.0
4609.0
10626.0
10161.0
6226.0
1631.0
9634.0
6941.0
1268.0
2773.0
2775.0
6737.0
4387.0
5614.0
8096.0
7537.0
5944.0
5303.0
4574.0
1489.0
5024.0
3454.0
2924.0
4751.0
3359.0
2497.0
1121.0
4470.0
7576.0
5408.0
479.0
6204.0
7111.0
4702.0
4343.0
3569.0
483.0
3144.0
4444.0
3776.0
3848.0
1821.0
4785.0
4977.0
1111.0
4358.0
5631.0
3465.0
2790.0
5581.0
7426.0
9683.0
24329.0
18674.0
4303.0
2503.0
6491.0
5649.0
1152.0
4340.0
4886.0
5502.0
4963.0
2722.0
2525.0
6145.0
4900.0
4259.0
3045.0
2960.0
6222.0
6350.0
5019.0
6023.0
6494.0
4893.0
1237.0
7396.0
8723.0
4223.0
1706.0
4350.0
4438.0
3350.0
5514.0
1062.0
6182.0
5291.0
4899.0
4448.0
2063.0
5206.0
3321.0
2513.0
3018.0
8053.0
4989.0
3124.0
4047.0
6261.0
6563.0
4706.0
5688.0
3817.0
3016.0
3066.0
2702.0
3013.0
2519.0
3179.0
2944.0
5244.0
4174.0
5679.0
6435.0
6201.0
4937.0
4682.0
5268.0
3547.0
564.0
4314.0
3525.0
1512.0
2148.0
1387.0
1367.0
567.0
2149.0
2804.0
2064.0
4548.0
6424.0
5799.0
4555.0
3642.0
1584.0
2891.0
3577.0
3698.0
3832.0
3573.0
2291.0
4277.0
3823.0
3740.0
1859.0
4401.0
4154.0
3321.0
3353.0
6058.0
4500.0
1186.0
5042.0
9500.0
6585.0
4502.0
2231.0
1061.0
3103.0
2822.0
3217.0
4037.0
2133.0
5915.0
7087.0
3064.0
2331.0
2827.0
3576.0
5371.0
4420.0
3596.0
# row = 50
4492.0
3717.0
369.0
2856.0
2403.0
1188.0
1889.0
1405.0
1903.0
3327.0
2716.0
1809.0
2880.0
3403.0
3863.0
1191.0
3691.0
5379.0
3500.0
2919.0
4142.0
3944.0
659.0
6168.0
5659.0
2284.0
3439.0
1964.0
4740.0
7834.0
8671.0
6350.0
3634.0
3767.0
4400.0
6615.0
6561.0
3847.0
2379.0
1885.0
3871.0
4950.0
3593.0
618.0
667.0
1443.0
4872.0
3531.0
11550.0
2618.0
6097.0
6686.0
1969.0
1598.0
6493.0
7643.0
6141.0
4502.0
3658.0
2720.0
3237.0
3849.0
5929.0
5390.0
3345.0
2995.0
2311.0
4466.0
3998.0
2454.0
4072.0
6214.0
8014.0
1238.0
5989.0
6166.0
3451.0
5911.0
5793.0
2014.0
3293.0
5575.0
3732.0
4205.0
9270.0
6334.0
5072.0
2606.0
3822.0
5747.0
5206.0
4921.0
2199.0
2410.0
2621.0
3297.0
10235.0
9430.0
4360.0
2531.0
5891.0
5735.0
4657.0
2196.0
1816.0
3730.0
3633.0
2956.0
3934.0
5309.0
3599.0
1751.0
3890.0
4624.0
2848.0
2241.0
1146.0
972.0
1511.0
2945.0
2245.0
4427.0
2792.0
1011.0
2703.0
3029.0
3276.0
4711.0
869.0
4850.0
5361.0
2760.0
4541.0
5684.0
5752.0
2683.0
2243.0
3083.0
2214.0
1965.0
1844.0
1735.0
2337.0
5475.0
5783.0
4601.0
4798.0
4317.0
2941.0
3566.0
1289.0
11886.0
16786.0
9254.0
1903.0
4396.0
6062.0
1571.0
5897.0
3730.0
5513.0
9002.0
7340.0
5045.0
591.0
4155.0
2304.0
4072.0
4977.0
7138.0
9455.0
7273.0
6641.0
5357.0
4445.0
2416.0
425.0
967.0
2520.0
3000.0
2648.0
5514.0
5761.0
6345.0
8893.0
4588.0
1676.0
3888.0
3025.0
4064.0
3839.0
4772.0
4542.0
739.0
4031.0
4237.0
3134.0
5638.0
5827.0
7506.0
6023.0
4219.0
5489.0
7441.0
5427.0
3582.0
4910.0
3780.0
4416.0
4410.0
871.0
1274.0
2432.0
4882.0
3822.0
648.0
345.0
2072.0
4209.0
6051.0
5310.0
1935.0
3277.0
4780.0
1534.0
2210.0
615.0
3121.0
4056.0
3991.0
5092.0
5158.0
3404.0
1288.0
3545.0
2437.0
4240.0
5698.0
5947.0
3786.0
3107.0
4298.0
4291.0
4552.0
4027.0
5319.0
3122.0
1380.0
2150.0
2782.0
2154.0
158.0
2342.0
1241.0
1355.0
2543.0
4540.0
4085.0
2242.0
1591.0
3907.0
4428.0
2703.0
4148.0
1772.0
2607.0
4830.0
5475.0
3268.0
4853.0
4468.0
1621.0
7297.0
7034.0
1239.0
2500.0
5857.0
6884.0
3442.0
4013.0
6538.0
7634.0
8053.0
5241.0
885.0
3142.0
4182.0
6789.0
7052.0
4214.0
3183.0
2559.0
2034.0
5651.0
5995.0
4747.0
2889.0
3156.0
5211.0
3694.0
922.0
3070.0
4540.0
2257.0
398.0
2922.0
4735.0
4839.0
6987.0
4911.0
7458.0
5355.0
1010.0
3130.0
3488.0
2126.0
3094.0
2656.0
1660.0
2019.0
3338.0
7497.0
5424.0
1914.0
1575.0
1317.0
4037.0
1906.0
1338.0
1601.0
1816.0
5009.0
7616.0
3333.0
2235.0
1673.0
2672.0
2041.0
2671.0
4896.0
2960.0
9231.0
6665.0
1295.0
2661.0
4162.0
4460.0
4533.0
2586.0
7354.0
7144.0
5309.0
7372.0
6880.0
2797.0
6248.0
4260.0
2956.0
2099.0
6678.0
8591.0
9193.0
8818.0
5822.0
4370.0
2658.0
1748.0
4161.0
3983.0
903.0
1217.0
2642.0
2805.0
2238.0
4280.0
2820.0
3396.0
4446.0
5785.0
5677.0
3681.0
2323.0
3382.0
3097.0
2268.0
1686.0
2254.0
5639.0
7412.0
5254.0
2903.0
3624.0
4154.0
1295.0
2557.0
5707.0
11557.0
8235.0
5200.0
5865.0
4663.0
2464.0
2810.0
1816.0
748.0
2100.0
4003.0
6177.0
7652.0
7242.0
5908.0
1589.0
3174.0
3658.0
2073.0
2369.0
2445.0
4394.0
5102.0
2245.0
2284.0
2402.0
3539.0
5893.0
3285.0
3103.0
3462.0
2426.0
1608.0
699.0
1953.0
3242.0
3272.0
4193.0
6495.0
8307.0
7258.0
5052.0
3387.0
4625.0
2703.0
2287.0
5302.0
5554.0
5083.0
5249.0
5583.0
7226.0
9692.0
7943.0
4302.0
3967.0
3423.0
4006.0
4668.0
6189.0
4453.0
1538.0
3400.0
3835.0
5018.0
5976.0
3607.0
1919.0
959.0
2397.0
2211.0
2752.0
1449.0
3266.0
3122.0
3102.0
7550.0
7294.0
2102.0
1156.0
5627.0
3591.0
2601.0
5057.0
4151.0
349.0
4692.0
9104.0
10055.0
4858.0
1369.0
2480.0
2189.0
3971.0
4103.0
5903.0
7669.0
5477.0
3670.0
1735.0
3614.0
3266.0
909.0
876.0
494.0
2342.0
2810.0
4537.0
8952.0
6377.0
559.0
2483.0
1747.0
2474.0
2497.0
2904.0
3858.0
798.0
5138.0
7320.0
8385.0
7180.0
4926.0
3360.0
4870.0
4463.0
1721.0
1827.0
2548.0
3035.0
2626.0
3459.0
4348.0
3022.0
3221.0
1987.0
2680.0
2736.0
1951.0
4161.0
2353.0
465.0
692.0
1118.0
1804.0
2655.0
5206.0
4151.0
7435.0
6752.0
5282.0
2960.0
891.0
2504.0
3271.0
1732.0
1608.0
1476.0
1371.0
821.0
3483.0
1788.0
3537.0
5777.0
4229.0
3170.0
3225.0
2986.0
3959.0
1588.0
3468.0
2152.0
1580.0
2665.0
2804.0
3595.0
2705.0
1068.0
2390.0
1402.0
4233.0
4689.0
2881.0
4561.0
6615.0
5957.0
4504.0
4463.0
2901.0
5914.0
6281.0
6088.0
5966.0
5853.0
5818.0
3357.0
1495.0
1349.0
1995.0
4030.0
6099.0
2645.0
3648.0
6183.0
7541.0
4498.0
259.0
749.0
2463.0
2537.0
3013.0
5065.0
2302.0
8376.0
4102.0
2093.0
2004.0
4928.0
15952.0
28467.0
18945.0
2625.0
5796.0
11231.0
10364.0
7307.0
3088.0
1591.0
3408.0
6456.0
7085.0
3151.0
6710.0
14214.0
19236.0
26041.0
26859.0
13258.0
2515.0
6768.0
7882.0
9256.0
12700.0
10794.0
5560.0
3316.0
6825.0
6445.0
5790.0
3476.0
2088.0
4873.0
2570.0
3608.0
6252.0
6328.0
3336.0
2197.0
945.0
1688.0
1424.0
3053.0
2074.0
1780.0
683.0
2722.0
2886.0
2334.0
3035.0
2495.0
3627.0
3640.0
3871.0
3412.0
4944.0
5231.0
3441.0
1128.0
4181.0
6457.0
3898.0
2842.0
3746.0
4604.0
5079.0
4948.0
5445.0
4277.0
1271.0
679.0
1521.0
3592.0
3335.0
4951.0
6860.0
4364.0
3353.0
3322.0
4060.0
3681.0
7516.0
2729.0
2561.0
1953.0
1335.0
2395.0
2984.0
1209.0
3683.0
4683.0
1365.0
2762.0
1966.0
5007.0
2506.0
5458.0
7006.0
4917.0
2446.0
1148.0
2244.0
5453.0
6470.0
3136.0
3965.0
2100.0
3163.0
2709.0
2426.0
2186.0
3792.0
2271.0
4983.0
3142.0
2290.0
3326.0
2504.0
5444.0
3779.0
3415.0
4237.0
3073.0
2480.0
2249.0
6452.0
4410.0
2724.0
5356.0
4314.0
5995.0
5820.0
1738.0
2189.0
904.0
2848.0
3698.0
7364.0
2797.0
2761.0
2800.0
2520.0
2674.0
2744.0
3448.0
1647.0
1719.0
3513.0
5243.0
729.0
4541.0
6003.0
6129.0
1937.0
4194.0
7451.0
7793.0
1259.0
5182.0
3390.0
4460.0
4321.0
3418.0
4448.0
6062.0
4648.0
2110.0
3308.0
5167.0
7926.0
8646.0
6966.0
4403.0
1771.0
1961.0
3217.0
3866.0
1973.0
3809.0
2791.0
4347.0
3406.0
2382.0
2711.0
4350.0
2753.0
2150.0
3515.0
4341.0
6800.0
10914.0
9945.0
5249.0
9299.0
12576.0
20482.0
42307.0
28444.0
77556.0
102209.0
59761.0
32711.0
24069.0
5678.0
9762.0
7693.0
2599.0
3019.0
4479.0
5258.0
5582.0
9348.0
7243.0
6658.0
20615.0
20988.0
7699.0
11655.0
6810.0
7439.0
4254.0
4687.0
7117.0
5339.0
512.0
7684.0
7710.0
2496.0
1741.0
4763.0
2808.0
2395.0
5883.0
6253.0
3400.0
376.0
3044.0
8742.0
10504.0
7656.0
3681.0
2975.0
5122.0
2919.0
3569.0
1679.0
6075.0
5243.0
4062.0
5709.0
8596.0
4983.0
2883.0
3191.0
1478.0
4974.0
2576.0
1352.0
2341.0
2665.0
1691.0
3193.0
1762.0
5435.0
2673.0
3521.0
5391.0
5450.0
2949.0
3319.0
4237.0
1377.0
3251.0
5260.0
2338.0
3902.0
2116.0
4401.0
3284.0
1514.0
4294.0
4187.0
3070.0
2025.0
6510.0
8714.0
3808.0
12624.0
13960.0
4035.0
144.0
4383.0
5307.0
2345.0
1939.0
2375.0
2904.0
3644.0
2533.0
2866.0
6700.0
5971.0
5093.0
3622.0
5375.0
8402.0
6654.0
5935.0
6787.0
7803.0
5184.0
2806.0
8723.0
7791.0
3332.0
2596.0
3122.0
6349.0
7294.0
7691.0
2287.0
5898.0
5252.0
4356.0
3871.0
995.0
3004.0
2929.0
781.0
1650.0
6469.0
3776.0
4040.0
5369.0
8068.0
7142.0
3662.0
3383.0
1572.0
1340.0
1670.0
1610.0
2089.0
1452.0
2528.0
1676.0
3950.0
4694.0
6419.0
5776.0
4036.0
3430.0
5102.0
6432.0
4760.0
2303.0
5052.0
4074.0
3230.0
3997.0
3295.0
3935.0
3527.0
1654.0
1610.0
2310.0
4409.0
4828.0
4360.0
2845.0
1882.0
958.0
1122.0
951.0
1758.0
3030.0
1997.0
1846.0
4121.0
3188.0
2911.0
2780.0
4969.0
5327.0
4064.0
3010.0
5075.0
1867.0
2932.0
8011.0
10084.0
4859.0
4796.0
2561.0
1999.0
3302.0
3232.0
3060.0
3122.0
3136.0
5411.0
7788.0
3395.0
1841.0
2312.0
3308.0
4083.0
5267.0
5446.0
# row = 51
4424.0
3860.0
1850.0
3504.0
2121.0
2836.0
2210.0
1808.0
1435.0
4287.0
4467.0
3879.0
3838.0
4090.0
5561.0
3380.0
1451.0
2665.0
2407.0
2201.0
3107.0
2927.0
3285.0
6770.0
4863.0
2418.0
2908.0
3387.0
6648.0
7223.0
6206.0
4127.0
2863.0
4633.0
4203.0
3489.0
3792.0
3621.0
2638.0
1419.0
5032.0
7838.0
5806.0
2292.0
3136.0
3096.0
5149.0
8660.0
12181.0
3754.0
6835.0
7183.0
5874.0
3619.0
3882.0
6916.0
6627.0
5287.0
3874.0
1654.0
3807.0
3453.0
6132.0
5902.0
4773.0
5243.0
3456.0
3795.0
3503.0
2206.0
5835.0
6041.0
6664.0
2686.0
7764.0
7979.0
6138.0
2924.0
2863.0
1106.0
2617.0
5593.0
4313.0
2500.0
7258.0
6940.0
7940.0
7059.0
6493.0
5646.0
2261.0
2701.0
1126.0
3464.0
3811.0
1700.0
7182.0
7465.0
3457.0
1961.0
5435.0
7385.0
5748.0
1735.0
1370.0
4033.0
2946.0
3575.0
5959.0
6284.0
4187.0
2522.0
4579.0
5389.0
3702.0
948.0
858.0
1340.0
125.0
693.0
2702.0
5384.0
3542.0
2791.0
3439.0
2693.0
2794.0
4653.0
973.0
4187.0
5661.0
4343.0
3923.0
5747.0
6204.0
3929.0
2495.0
1032.0
1242.0
1562.0
1277.0
854.0
2894.0
6570.0
6968.0
6654.0
7701.0
7137.0
5045.0
3634.0
1756.0
8493.0
14165.0
9127.0
2285.0
4293.0
7158.0
4701.0
4001.0
3953.0
7176.0
8888.0
6316.0
4988.0
2291.0
4991.0
3477.0
5314.0
4991.0
4803.0
7762.0
6714.0
6104.0
5916.0
2336.0
452.0
1113.0
1214.0
648.0
916.0
779.0
4591.0
4633.0
5622.0
7330.0
2446.0
3094.0
3687.0
1584.0
6057.0
5300.0
3527.0
1905.0
3001.0
5957.0
6036.0
2305.0
5273.0
4906.0
6098.0
4626.0
2705.0
4373.0
6714.0
5617.0
4006.0
5389.0
3718.0
3673.0
4330.0
3085.0
3751.0
918.0
3124.0
3283.0
633.0
1258.0
1707.0
2964.0
6331.0
3632.0
2933.0
2065.0
1496.0
1540.0
2354.0
1016.0
3648.0
5429.0
4112.0
3582.0
1903.0
2243.0
4127.0
5247.0
3054.0
3896.0
6179.0
5511.0
1738.0
5479.0
4470.0
4206.0
4267.0
3733.0
3956.0
1809.0
1804.0
811.0
2826.0
5073.0
2416.0
1409.0
554.0
2632.0
3886.0
4208.0
3077.0
1697.0
2048.0
4740.0
5302.0
2059.0
4311.0
2046.0
3501.0
6227.0
6151.0
2182.0
4728.0
4898.0
4636.0
10159.0
8840.0
3758.0
359.0
3621.0
4622.0
1445.0
5753.0
6182.0
7455.0
9046.0
5439.0
419.0
2046.0
1409.0
3245.0
5561.0
5421.0
2524.0
236.0
2549.0
4867.0
4965.0
4959.0
5275.0
3111.0
2932.0
1341.0
1019.0
3064.0
4834.0
2755.0
1052.0
3251.0
5982.0
6400.0
6676.0
4497.0
8839.0
7229.0
2216.0
1803.0
1090.0
2427.0
4566.0
2461.0
3673.0
4574.0
721.0
6071.0
4341.0
1172.0
1225.0
864.0
4324.0
3488.0
1553.0
2965.0
3206.0
5199.0
5110.0
599.0
2857.0
2270.0
3730.0
3112.0
3610.0
3939.0
268.0
6813.0
5604.0
2593.0
4836.0
2674.0
2045.0
3952.0
3171.0
4051.0
6581.0
6647.0
9589.0
8977.0
2730.0
5426.0
2974.0
1860.0
2137.0
7603.0
8682.0
9778.0
9741.0
5567.0
4050.0
3666.0
2025.0
4182.0
2821.0
1785.0
3750.0
3838.0
3745.0
2029.0
2655.0
1332.0
1651.0
2513.0
3469.0
5398.0
5128.0
2642.0
2044.0
2458.0
2450.0
1556.0
376.0
3888.0
4718.0
4620.0
3609.0
3590.0
3263.0
853.0
1826.0
3689.0
7968.0
4950.0
3272.0
4973.0
3609.0
2901.0
3531.0
3448.0
1149.0
947.0
2981.0
5875.0
5922.0
5651.0
3762.0
2435.0
5137.0
3690.0
2456.0
1876.0
2898.0
4259.0
3583.0
200.0
4341.0
3738.0
3936.0
7032.0
4544.0
2823.0
3404.0
3109.0
549.0
2131.0
3832.0
3176.0
3789.0
6042.0
7757.0
6849.0
3963.0
1136.0
2621.0
5486.0
3181.0
2495.0
4849.0
4604.0
5012.0
4598.0
2214.0
4002.0
6945.0
6298.0
5600.0
6383.0
5886.0
5357.0
4674.0
6770.0
5385.0
1408.0
2770.0
2378.0
3991.0
5659.0
2361.0
3403.0
3853.0
3047.0
1796.0
2212.0
959.0
4413.0
4657.0
3126.0
7353.0
7007.0
922.0
741.0
3890.0
2022.0
3743.0
6568.0
4859.0
968.0
3594.0
6106.0
7805.0
3872.0
2046.0
4338.0
2684.0
3174.0
3905.0
4399.0
6993.0
6707.0
5875.0
3587.0
2208.0
761.0
1954.0
1683.0
1898.0
3584.0
2215.0
3987.0
10578.0
7743.0
1027.0
1994.0
3313.0
5687.0
5690.0
4730.0
5865.0
2472.0
4626.0
7716.0
8059.0
6710.0
5024.0
4259.0
5395.0
6158.0
4032.0
2494.0
2118.0
1193.0
1345.0
2242.0
3213.0
5722.0
5717.0
2539.0
385.0
995.0
2470.0
5617.0
2837.0
3679.0
4713.0
3719.0
3331.0
5452.0
5655.0
3309.0
5386.0
5519.0
5409.0
3029.0
1897.0
4875.0
3904.0
1095.0
2683.0
2190.0
1011.0
1942.0
5153.0
5734.0
4831.0
5439.0
2396.0
2045.0
2734.0
2034.0
3933.0
2726.0
2661.0
1294.0
1684.0
3004.0
2241.0
1451.0
1492.0
734.0
668.0
1575.0
2540.0
4268.0
4693.0
4003.0
5916.0
6493.0
4204.0
4259.0
2330.0
5620.0
9717.0
10054.0
7727.0
5777.0
6670.0
5054.0
3422.0
1778.0
1508.0
3721.0
5603.0
2282.0
3032.0
5709.0
6122.0
3803.0
3887.0
1958.0
1702.0
1227.0
1947.0
4043.0
2559.0
8204.0
4921.0
916.0
1390.0
5884.0
17075.0
30269.0
19901.0
1606.0
3241.0
6032.0
5670.0
5434.0
2523.0
1049.0
3056.0
2506.0
3453.0
1908.0
14538.0
21500.0
19401.0
22680.0
23739.0
14160.0
4815.0
2758.0
5290.0
1934.0
11259.0
11823.0
5465.0
2346.0
6492.0
7989.0
7441.0
5028.0
3425.0
6895.0
5116.0
4920.0
5862.0
4180.0
1933.0
1288.0
2726.0
5221.0
2755.0
4636.0
1735.0
846.0
1880.0
5297.0
5020.0
1353.0
1174.0
1564.0
5039.0
4913.0
3279.0
2920.0
3687.0
3899.0
2382.0
2265.0
5570.0
6391.0
3329.0
1494.0
3198.0
5560.0
4540.0
3779.0
4526.0
2584.0
1443.0
2032.0
257.0
4933.0
4720.0
4861.0
6714.0
5677.0
4657.0
2684.0
4352.0
1467.0
5066.0
2601.0
2085.0
2344.0
332.0
2720.0
3638.0
2084.0
2248.0
4471.0
4120.0
2811.0
707.0
5304.0
3704.0
4703.0
5505.0
2347.0
1226.0
2992.0
4506.0
5590.0
5632.0
4464.0
6074.0
3815.0
4306.0
1003.0
2857.0
3096.0
1999.0
1582.0
5805.0
4435.0
3033.0
4058.0
3389.0
6516.0
3938.0
3749.0
4612.0
4789.0
2997.0
2903.0
7237.0
5784.0
4372.0
5160.0
1472.0
5134.0
4749.0
784.0
3567.0
1572.0
5884.0
6359.0
9234.0
4231.0
1514.0
3324.0
5178.0
3517.0
4266.0
6505.0
4604.0
2675.0
3887.0
3910.0
2251.0
2238.0
4450.0
3680.0
1395.0
2883.0
4461.0
6436.0
3216.0
3456.0
1784.0
5884.0
6272.0
4940.0
3020.0
4927.0
7005.0
6369.0
5332.0
5900.0
7330.0
7264.0
4987.0
2284.0
901.0
2225.0
1876.0
331.0
3806.0
3728.0
1657.0
4824.0
5553.0
5296.0
4209.0
2213.0
1238.0
933.0
2776.0
2556.0
3699.0
9082.0
9766.0
8106.0
11580.0
12524.0
15794.0
32613.0
22313.0
81202.0
108822.0
62977.0
46155.0
36906.0
16298.0
6590.0
10207.0
5062.0
2438.0
2651.0
3944.0
5361.0
11343.0
10351.0
10224.0
27053.0
26646.0
8783.0
8741.0
2390.0
5996.0
5913.0
6202.0
6076.0
6524.0
2119.0
6640.0
8078.0
2629.0
805.0
5963.0
5813.0
4283.0
5192.0
4896.0
4660.0
1679.0
3846.0
7577.0
10096.0
10292.0
8673.0
3442.0
3782.0
3826.0
3888.0
2049.0
3829.0
3920.0
3353.0
3506.0
10497.0
6208.0
597.0
1218.0
4050.0
4944.0
1516.0
1120.0
3523.0
1107.0
4898.0
6345.0
2040.0
1264.0
2016.0
5054.0
5333.0
5977.0
2485.0
2093.0
5112.0
2888.0
3985.0
7257.0
4294.0
1688.0
1632.0
4598.0
1105.0
4898.0
4437.0
2307.0
2464.0
969.0
5541.0
7735.0
7921.0
4037.0
4690.0
3725.0
1932.0
4540.0
6076.0
5117.0
3331.0
1201.0
925.0
1483.0
1802.0
2540.0
5109.0
5459.0
5187.0
3438.0
6685.0
9212.0
6632.0
5377.0
5724.0
6986.0
3779.0
3877.0
8294.0
4708.0
2130.0
4622.0
1358.0
5049.0
8003.0
8047.0
4494.0
2423.0
3194.0
3346.0
2018.0
1278.0
1737.0
2644.0
1279.0
1759.0
3356.0
2734.0
3845.0
4884.0
7903.0
7649.0
5005.0
5944.0
4931.0
2717.0
2324.0
1754.0
822.0
2070.0
3622.0
1782.0
3640.0
5762.0
6993.0
5088.0
3654.0
3460.0
5414.0
6651.0
4706.0
1700.0
4269.0
3329.0
3444.0
4206.0
3340.0
5119.0
5516.0
4184.0
3595.0
2041.0
3235.0
2577.0
2039.0
375.0
2214.0
1087.0
780.0
725.0
971.0
2165.0
1541.0
2288.0
3388.0
2174.0
857.0
1303.0
3130.0
4843.0
4056.0
2173.0
3604.0
1220.0
4277.0
8221.0
7479.0
2021.0
6503.0
4613.0
2494.0
3412.0
2520.0
1855.0
854.0
2633.0
3599.0
5798.0
3035.0
2096.0
2847.0
2448.0
725.0
4432.0
5303.0
# row = 52
3202.0
3443.0
2932.0
2780.0
366.0
4590.0
3100.0
1483.0
758.0
3920.0
3881.0
4021.0
4760.0
5172.0
6039.0
3491.0
1271.0
2437.0
749.0
2602.0
2215.0
2444.0
3471.0
4977.0
2968.0
1945.0
3888.0
6022.0
8842.0
8708.0
4536.0
2417.0
4330.0
4228.0
2818.0
1755.0
3503.0
2873.0
3100.0
2634.0
5595.0
8464.0
5453.0
3856.0
4219.0
3625.0
3769.0
4623.0
9324.0
5353.0
6372.0
5958.0
7944.0
7779.0
1380.0
2946.0
4359.0
5279.0
4197.0
527.0
3861.0
3522.0
5548.0
4311.0
3184.0
4626.0
3724.0
3404.0
4221.0
1689.0
5058.0
5582.0
5273.0
4675.0
7320.0
7240.0
6367.0
3934.0
1396.0
1020.0
3775.0
5544.0
4235.0
2374.0
3400.0
5225.0
7786.0
7927.0
6712.0
4185.0
2339.0
468.0
868.0
3008.0
3301.0
1574.0
4475.0
4905.0
3397.0
1537.0
4224.0
8332.0
6607.0
3215.0
253.0
3659.0
2651.0
3134.0
5728.0
5112.0
3306.0
2806.0
5024.0
6168.0
6378.0
3340.0
1118.0
1284.0
963.0
841.0
3581.0
4749.0
3086.0
3119.0
3810.0
1946.0
1484.0
2587.0
622.0
3446.0
5575.0
7261.0
4347.0
4705.0
5144.0
3616.0
2769.0
1663.0
2896.0
3577.0
2685.0
868.0
5919.0
7658.0
6424.0
7219.0
8978.0
8708.0
6620.0
3532.0
1105.0
2067.0
4892.0
5621.0
2882.0
4883.0
8980.0
7129.0
1693.0
2468.0
5391.0
5252.0
4717.0
4877.0
2676.0
4413.0
4394.0
7141.0
5299.0
2251.0
2682.0
2562.0
4219.0
7051.0
5950.0
3106.0
1567.0
2374.0
478.0
2420.0
4092.0
3693.0
3217.0
5126.0
4332.0
972.0
4975.0
4168.0
3376.0
6553.0
5615.0
2093.0
3263.0
6015.0
6749.0
5905.0
1829.0
3964.0
2917.0
3452.0
3357.0
1463.0
2101.0
3913.0
4429.0
4185.0
4939.0
3535.0
1163.0
4217.0
6034.0
4988.0
1333.0
2502.0
2680.0
537.0
1469.0
2570.0
2287.0
5436.0
2639.0
2548.0
4039.0
1643.0
3270.0
2947.0
2127.0
3661.0
4672.0
3068.0
2110.0
1213.0
3701.0
4232.0
5063.0
3613.0
3160.0
5508.0
4443.0
3275.0
6913.0
3100.0
479.0
2994.0
3960.0
2294.0
1904.0
3109.0
2645.0
3147.0
6261.0
4448.0
1835.0
2470.0
4209.0
3882.0
2446.0
2186.0
1373.0
2443.0
4953.0
3939.0
2359.0
4310.0
2552.0
1791.0
3906.0
4151.0
1440.0
4037.0
6021.0
5783.0
10013.0
7454.0
3685.0
571.0
3038.0
2616.0
924.0
5874.0
5111.0
4695.0
6136.0
2650.0
1077.0
1337.0
2018.0
3569.0
1908.0
3173.0
143.0
1606.0
2787.0
3781.0
2212.0
3473.0
6325.0
5552.0
4130.0
1523.0
964.0
2910.0
3779.0
1029.0
1310.0
2290.0
4910.0
5777.0
6057.0
3455.0
8235.0
6803.0
3917.0
3547.0
2594.0
3640.0
4774.0
1061.0
4831.0
6101.0
1480.0
4279.0
3372.0
1361.0
1095.0
1260.0
2733.0
2795.0
1504.0
4335.0
5451.0
4666.0
2511.0
1611.0
3116.0
3184.0
4790.0
4635.0
3310.0
2494.0
1717.0
5435.0
4124.0
2857.0
5865.0
2615.0
1067.0
2279.0
3133.0
2837.0
6560.0
8613.0
11499.0
9314.0
2256.0
3826.0
992.0
1526.0
3911.0
8102.0
7750.0
8469.0
8164.0
3725.0
2791.0
3767.0
3125.0
5192.0
3013.0
3252.0
5771.0
4582.0
3867.0
2023.0
4150.0
4276.0
1510.0
1014.0
2516.0
4185.0
3980.0
2165.0
2381.0
1963.0
3246.0
1662.0
1224.0
3090.0
2929.0
3915.0
3487.0
2167.0
586.0
1137.0
1114.0
985.0
3437.0
3799.0
1851.0
3815.0
2804.0
3355.0
3520.0
5251.0
3683.0
1028.0
1561.0
4310.0
2826.0
3014.0
1369.0
4384.0
4320.0
1926.0
3379.0
4140.0
5072.0
4630.0
2677.0
1797.0
4524.0
4517.0
5662.0
8293.0
5828.0
2853.0
3154.0
2673.0
1287.0
3540.0
5480.0
4195.0
4352.0
6860.0
10249.0
8986.0
3713.0
2422.0
520.0
5892.0
4715.0
1299.0
3066.0
3246.0
3810.0
3050.0
528.0
1496.0
3485.0
4678.0
6500.0
8381.0
6970.0
5449.0
5191.0
7169.0
5085.0
1404.0
2628.0
766.0
2249.0
3459.0
1025.0
4995.0
3778.0
1317.0
1013.0
2403.0
1383.0
4116.0
4257.0
4154.0
5158.0
4399.0
2179.0
2053.0
1762.0
719.0
5179.0
7710.0
5093.0
159.0
2261.0
4116.0
6276.0
3835.0
2301.0
4338.0
2659.0
1411.0
2191.0
4317.0
7815.0
7518.0
6994.0
4602.0
1851.0
2527.0
3159.0
2603.0
3384.0
3722.0
470.0
4045.0
7904.0
6730.0
1434.0
2104.0
5490.0
6795.0
5891.0
5642.0
7116.0
2976.0
4555.0
6793.0
6162.0
7052.0
6171.0
4148.0
5234.0
7850.0
6856.0
5867.0
2638.0
1883.0
4376.0
4050.0
5621.0
8576.0
7196.0
4882.0
2208.0
2343.0
2728.0
5386.0
3204.0
3894.0
7229.0
6604.0
5032.0
6342.0
4895.0
3283.0
4046.0
4127.0
4872.0
2585.0
3346.0
6185.0
3851.0
1087.0
2949.0
3067.0
3351.0
2188.0
6225.0
8118.0
5933.0
4857.0
2458.0
2410.0
2709.0
873.0
3150.0
3274.0
1995.0
2984.0
3667.0
2887.0
1549.0
972.0
809.0
1015.0
1047.0
1852.0
2615.0
3208.0
4704.0
2258.0
5985.0
5639.0
2616.0
2781.0
2328.0
4529.0
10202.0
11123.0
7607.0
5141.0
6212.0
4407.0
3863.0
3747.0
2242.0
4266.0
5368.0
2391.0
2349.0
3453.0
3276.0
4636.0
6724.0
4431.0
675.0
3461.0
4275.0
4477.0
4535.0
8005.0
4901.0
3424.0
4087.0
6722.0
14292.0
26247.0
20404.0
4246.0
2000.0
6865.0
8367.0
3903.0
1718.0
2297.0
5557.0
4430.0
3928.0
6070.0
17091.0
24814.0
27948.0
31728.0
24091.0
12932.0
7006.0
4959.0
4220.0
9400.0
8124.0
7697.0
3503.0
1435.0
5220.0
8301.0
7066.0
4809.0
4785.0
7593.0
6378.0
5605.0
6194.0
2231.0
1113.0
1846.0
5053.0
7789.0
5413.0
6016.0
1738.0
1654.0
2585.0
6161.0
5468.0
271.0
2615.0
2538.0
6849.0
6243.0
1403.0
3445.0
3604.0
4122.0
2935.0
2247.0
5971.0
6732.0
3438.0
590.0
4312.0
7191.0
5453.0
4226.0
3696.0
2202.0
2434.0
4340.0
2008.0
5893.0
5308.0
3249.0
5085.0
5680.0
4706.0
2310.0
4172.0
1829.0
3404.0
3442.0
739.0
2350.0
2007.0
2837.0
3120.0
1908.0
2405.0
4023.0
4710.0
5709.0
3030.0
4488.0
3930.0
2684.0
3093.0
968.0
963.0
4782.0
5412.0
4498.0
2819.0
4557.0
6588.0
4288.0
4133.0
1227.0
4740.0
5487.0
1540.0
1041.0
4443.0
3746.0
2758.0
3881.0
3727.0
5623.0
2238.0
3143.0
4013.0
3596.0
1236.0
1935.0
5988.0
4767.0
4106.0
3597.0
1743.0
6406.0
5830.0
1214.0
2733.0
2442.0
7118.0
7238.0
8529.0
4735.0
1584.0
4210.0
7244.0
5516.0
5614.0
9047.0
6704.0
2233.0
6149.0
4544.0
5208.0
5235.0
3624.0
2084.0
2867.0
2020.0
2078.0
4602.0
3953.0
2109.0
3682.0
6228.0
6672.0
6631.0
4975.0
4502.0
8167.0
8128.0
6029.0
5285.0
4578.0
2857.0
1819.0
1685.0
2264.0
2701.0
2803.0
4311.0
4765.0
2438.0
1270.0
5061.0
6168.0
5816.0
6776.0
5146.0
3333.0
2881.0
1917.0
1016.0
4950.0
8988.0
9229.0
8504.0
11532.0
12393.0
14327.0
21556.0
18230.0
76379.0
106378.0
61070.0
57061.0
48856.0
28614.0
4307.0
8524.0
7572.0
4718.0
5021.0
3965.0
3269.0
7294.0
7931.0
9958.0
21765.0
16538.0
7317.0
10805.0
5742.0
2522.0
6843.0
9668.0
9518.0
7441.0
3542.0
4862.0
6845.0
2182.0
1149.0
4024.0
2869.0
903.0
2932.0
2401.0
5349.0
3027.0
4464.0
7949.0
8680.0
12539.0
18027.0
11985.0
1123.0
4965.0
5046.0
2856.0
1612.0
3403.0
3050.0
818.0
7538.0
6920.0
379.0
3221.0
5768.0
4592.0
770.0
2937.0
6308.0
3592.0
6361.0
7429.0
4871.0
2825.0
4589.0
4790.0
5298.0
7482.0
4579.0
1407.0
5040.0
3543.0
2891.0
6544.0
5255.0
1710.0
2125.0
3975.0
829.0
6298.0
3861.0
1128.0
1247.0
411.0
4192.0
6428.0
11604.0
12794.0
4846.0
3853.0
2332.0
4336.0
5137.0
5614.0
5325.0
4698.0
3968.0
1394.0
1254.0
1281.0
1630.0
2958.0
4833.0
4158.0
6714.0
8203.0
6475.0
3939.0
4697.0
6718.0
3051.0
4266.0
6575.0
2634.0
2969.0
5160.0
3351.0
1947.0
6428.0
7764.0
5781.0
2519.0
3070.0
4239.0
2771.0
1551.0
3241.0
4761.0
2825.0
1973.0
2213.0
3348.0
3014.0
3389.0
6132.0
7203.0
7020.0
9568.0
8150.0
4714.0
4159.0
3232.0
1724.0
4211.0
5492.0
5020.0
5863.0
6189.0
6873.0
5370.0
4818.0
4419.0
6196.0
5956.0
2413.0
1764.0
4499.0
3365.0
1921.0
2801.0
2303.0
3451.0
4818.0
5318.0
5500.0
3134.0
2519.0
2909.0
1716.0
1811.0
3779.0
2106.0
1934.0
1061.0
1525.0
2195.0
1275.0
2061.0
3119.0
1934.0
1219.0
1772.0
2377.0
2619.0
2883.0
587.0
1819.0
477.0
3428.0
6951.0
4190.0
2829.0
7547.0
6292.0
3741.0
3711.0
1444.0
2062.0
4109.0
3100.0
2328.0
2489.0
1650.0
2939.0
3937.0
3882.0
4516.0
3815.0
3717.0
# row = 53
2022.0
3346.0
3669.0
1279.0
1692.0
5326.0
3834.0
642.0
1765.0
3984.0
3396.0
1878.0
4085.0
5418.0
5749.0
2880.0
3308.0
7426.0
4421.0
4191.0
3133.0
1417.0
1053.0
3059.0
2698.0
1245.0
3866.0
5970.0
7873.0
7983.0
2982.0
2967.0
5407.0
2609.0
1317.0
2228.0
2691.0
1318.0
3498.0
3274.0
3325.0
5780.0
2480.0
4200.0
5411.0
2745.0
4488.0
4569.0
9245.0
7728.0
6686.0
4502.0
7603.0
9521.0
6457.0
3923.0
972.0
4245.0
3828.0
2294.0
3806.0
3570.0
4050.0
1528.0
680.0
1117.0
3112.0
3246.0
4492.0
2614.0
2500.0
4225.0
3740.0
5073.0
5032.0
4088.0
4168.0
4080.0
3208.0
2710.0
5566.0
6273.0
3215.0
3262.0
2093.0
3303.0
4922.0
5175.0
4327.0
3260.0
4897.0
1710.0
2199.0
4405.0
3101.0
3743.0
3581.0
3550.0
5415.0
4009.0
2451.0
7252.0
6281.0
4858.0
2339.0
2846.0
3115.0
1221.0
3658.0
2414.0
1378.0
2065.0
4867.0
5989.0
7274.0
4162.0
2153.0
3515.0
2597.0
1729.0
1448.0
971.0
717.0
1644.0
3478.0
5659.0
3739.0
607.0
2172.0
3033.0
5857.0
10525.0
5802.0
3088.0
4330.0
3507.0
2509.0
2798.0
3134.0
5447.0
4051.0
1122.0
7345.0
6799.0
3839.0
6433.0
8203.0
8204.0
6657.0
2642.0
4156.0
10465.0
8689.0
4154.0
2171.0
4115.0
7723.0
7325.0
3814.0
1608.0
2661.0
2484.0
5401.0
5235.0
3489.0
3337.0
2264.0
5789.0
4297.0
3053.0
3354.0
2789.0
1736.0
6408.0
8204.0
5111.0
2180.0
2797.0
779.0
4430.0
6297.0
3927.0
2410.0
4246.0
1975.0
3018.0
5474.0
3708.0
2100.0
4562.0
4727.0
1547.0
4349.0
6245.0
5501.0
4091.0
1018.0
3590.0
2058.0
2194.0
4203.0
1860.0
2936.0
4447.0
3913.0
3829.0
4487.0
5389.0
2633.0
4699.0
6487.0
4325.0
841.0
1774.0
2858.0
1856.0
841.0
2709.0
2792.0
3258.0
2953.0
1967.0
3829.0
2313.0
4167.0
2265.0
3606.0
3096.0
2428.0
883.0
2226.0
3801.0
4649.0
3510.0
3835.0
3905.0
4223.0
6027.0
3841.0
2827.0
5303.0
2346.0
4882.0
4171.0
4195.0
2217.0
2958.0
3756.0
3830.0
3555.0
4764.0
4693.0
4864.0
5842.0
5435.0
2466.0
1210.0
3104.0
3326.0
2433.0
5440.0
2639.0
2510.0
2640.0
2190.0
1692.0
684.0
3257.0
4223.0
2294.0
4019.0
3984.0
7199.0
3313.0
1769.0
808.0
3805.0
1069.0
878.0
4929.0
5409.0
2340.0
2813.0
692.0
1861.0
998.0
4116.0
6453.0
2839.0
754.0
1837.0
1848.0
3290.0
2784.0
1707.0
2028.0
5011.0
5860.0
3417.0
1857.0
1271.0
2145.0
3261.0
3382.0
3488.0
1141.0
3612.0
3920.0
5060.0
3128.0
6494.0
6609.0
6392.0
4141.0
2927.0
2994.0
3589.0
1040.0
5078.0
5516.0
2378.0
2074.0
1870.0
3161.0
2879.0
2879.0
3315.0
1741.0
1993.0
5251.0
6776.0
3735.0
1644.0
1451.0
1698.0
3503.0
4360.0
4448.0
3116.0
2700.0
2337.0
3670.0
2173.0
2776.0
4839.0
2591.0
1690.0
513.0
1915.0
3111.0
7003.0
10114.0
13485.0
10188.0
1644.0
3113.0
2051.0
2141.0
3918.0
6417.0
5362.0
5549.0
4966.0
1062.0
1566.0
1753.0
2845.0
5406.0
3360.0
3363.0
6336.0
4641.0
2749.0
3231.0
6882.0
7210.0
4632.0
3393.0
4592.0
4319.0
2807.0
2438.0
2419.0
1479.0
4125.0
3221.0
1806.0
3329.0
2161.0
3492.0
2793.0
1301.0
1848.0
2687.0
1228.0
1207.0
2756.0
3347.0
1717.0
2602.0
1593.0
2901.0
2691.0
6025.0
6058.0
3338.0
2692.0
2098.0
1384.0
3511.0
3548.0
4927.0
1928.0
3710.0
5878.0
5637.0
6057.0
5046.0
1924.0
1756.0
2395.0
4364.0
7458.0
8536.0
6420.0
3117.0
2393.0
1660.0
2908.0
3620.0
6062.0
5893.0
3826.0
5014.0
10504.0
12559.0
6709.0
3114.0
1373.0
6356.0
6622.0
2878.0
808.0
1542.0
2582.0
1496.0
1307.0
3167.0
3940.0
3718.0
6348.0
8204.0
6551.0
5941.0
6145.0
6441.0
4801.0
4162.0
4973.0
3649.0
3512.0
732.0
4094.0
5934.0
3458.0
3162.0
2725.0
2547.0
1420.0
2591.0
2032.0
3807.0
2871.0
2903.0
2563.0
2812.0
962.0
2740.0
5846.0
7735.0
5146.0
1140.0
1903.0
4295.0
7467.0
4787.0
2690.0
4252.0
4156.0
3516.0
1651.0
5030.0
9705.0
7771.0
5269.0
3502.0
1138.0
2569.0
3366.0
2618.0
3014.0
3017.0
1427.0
2877.0
5127.0
7438.0
2785.0
2902.0
6860.0
5165.0
2646.0
4478.0
6969.0
2891.0
4135.0
4855.0
3724.0
6745.0
6020.0
2984.0
4184.0
7382.0
6275.0
6042.0
2212.0
4584.0
7788.0
5889.0
6141.0
9268.0
8768.0
6548.0
3161.0
4476.0
4019.0
4606.0
3453.0
4245.0
7496.0
7028.0
3952.0
4595.0
3604.0
3936.0
4565.0
3278.0
3322.0
1594.0
4432.0
5860.0
2922.0
1546.0
2293.0
3587.0
4343.0
931.0
4991.0
7755.0
5143.0
3891.0
2972.0
3283.0
2754.0
1227.0
4157.0
3806.0
936.0
2735.0
3120.0
1519.0
474.0
1418.0
644.0
2343.0
1907.0
2610.0
4091.0
2579.0
3285.0
1139.0
5839.0
3752.0
1429.0
1168.0
1829.0
3537.0
7763.0
9030.0
5531.0
4482.0
5262.0
2150.0
3763.0
4272.0
2314.0
4684.0
5387.0
2747.0
4217.0
2948.0
1785.0
5859.0
7458.0
5603.0
1514.0
4574.0
5868.0
7247.0
6555.0
8241.0
5010.0
4702.0
5443.0
6941.0
7554.0
15831.0
15418.0
4553.0
6298.0
16450.0
14880.0
4423.0
867.0
3414.0
6746.0
6557.0
6376.0
7564.0
13522.0
22503.0
38495.0
45903.0
30738.0
12999.0
8852.0
9740.0
7067.0
21674.0
16006.0
2269.0
1162.0
968.0
4411.0
7323.0
4582.0
4083.0
5792.0
6753.0
5502.0
4244.0
4533.0
1476.0
1112.0
3301.0
6559.0
6937.0
7063.0
6565.0
1613.0
2503.0
2255.0
4900.0
4775.0
1412.0
4429.0
3039.0
7860.0
6406.0
2021.0
4064.0
2941.0
3990.0
2736.0
1644.0
3798.0
6487.0
4944.0
736.0
5469.0
8039.0
6225.0
5722.0
4317.0
2856.0
5013.0
6740.0
3694.0
5507.0
4937.0
2341.0
4277.0
5234.0
3605.0
2901.0
4523.0
4621.0
4201.0
4348.0
1957.0
2123.0
3645.0
2671.0
2037.0
646.0
2407.0
5029.0
4296.0
5954.0
4425.0
2840.0
2766.0
1066.0
315.0
989.0
2536.0
5816.0
4952.0
2438.0
1221.0
6092.0
7146.0
4129.0
2768.0
1515.0
5271.0
6475.0
3899.0
1710.0
2380.0
2761.0
2013.0
2128.0
4252.0
4149.0
2318.0
1558.0
2806.0
1450.0
2515.0
949.0
3547.0
2808.0
4807.0
2297.0
3797.0
7983.0
7221.0
2894.0
1985.0
1492.0
5638.0
6161.0
5975.0
5230.0
3016.0
4117.0
6202.0
6127.0
4844.0
9664.0
7790.0
1841.0
6432.0
4529.0
6087.0
8024.0
4667.0
3306.0
3972.0
995.0
488.0
2066.0
2789.0
3859.0
6024.0
5747.0
5892.0
6283.0
5024.0
3258.0
7453.0
7245.0
5099.0
4721.0
4624.0
4526.0
5295.0
4541.0
2793.0
2028.0
3681.0
6319.0
3843.0
2371.0
161.0
3974.0
3613.0
4155.0
7229.0
6195.0
4591.0
4851.0
2925.0
3305.0
7469.0
10040.0
8521.0
7112.0
10607.0
13935.0
15040.0
16977.0
24158.0
67915.0
96734.0
58421.0
64464.0
56120.0
38618.0
17792.0
1474.0
7615.0
7150.0
9171.0
7369.0
3481.0
1822.0
1673.0
12244.0
23363.0
10018.0
8325.0
13450.0
12357.0
2752.0
5735.0
9115.0
9034.0
5447.0
3088.0
3827.0
4711.0
1732.0
2701.0
1239.0
6874.0
8187.0
4164.0
704.0
5297.0
3152.0
3727.0
7593.0
6905.0
11521.0
23075.0
20319.0
3637.0
5772.0
6032.0
3241.0
3091.0
6136.0
3393.0
4064.0
2242.0
6011.0
1402.0
4226.0
5637.0
3647.0
900.0
3249.0
6443.0
4320.0
5168.0
5729.0
5105.0
4572.0
5561.0
4127.0
4946.0
7774.0
6115.0
2170.0
2947.0
3564.0
927.0
3635.0
3930.0
3953.0
4680.0
3074.0
1245.0
4285.0
784.0
2147.0
502.0
1267.0
2559.0
5815.0
9450.0
7083.0
3910.0
2448.0
529.0
1616.0
2549.0
3397.0
4843.0
6766.0
5883.0
1914.0
1647.0
629.0
2532.0
2029.0
2977.0
4786.0
6286.0
6396.0
6827.0
4525.0
6207.0
7624.0
2775.0
3966.0
4340.0
3748.0
3725.0
3795.0
3806.0
909.0
4355.0
6360.0
5568.0
5543.0
5428.0
6224.0
4697.0
1254.0
2531.0
6821.0
5803.0
3025.0
4777.0
5575.0
2473.0
2054.0
3890.0
5299.0
6796.0
10347.0
9325.0
5724.0
4818.0
4027.0
2391.0
4794.0
5962.0
6817.0
6719.0
4776.0
4951.0
4361.0
4952.0
4343.0
5570.0
4840.0
1167.0
4086.0
5380.0
4668.0
4087.0
2445.0
897.0
2473.0
4628.0
5356.0
5177.0
5986.0
2758.0
4007.0
3233.0
3019.0
3452.0
1347.0
2378.0
1527.0
846.0
1875.0
675.0
1957.0
1507.0
2002.0
1231.0
3608.0
6191.0
2847.0
1143.0
1309.0
178.0
2653.0
2449.0
5915.0
1969.0
4275.0
6913.0
6803.0
5596.0
5250.0
3702.0
3480.0
6838.0
5560.0
2250.0
111.0
675.0
3840.0
4867.0
5425.0
7083.0
4374.0
2042.0
# row = 54
1274.0
3213.0
4415.0
1921.0
2977.0
4783.0
3914.0
1068.0
2088.0
4313.0
4793.0
2232.0
2074.0
4420.0
4914.0
2385.0
4893.0
9742.0
6865.0
5040.0
3285.0
2544.0
2633.0
4575.0
4029.0
1817.0
2092.0
3247.0
3670.0
4147.0
2880.0
4764.0
5218.0
1256.0
2480.0
3097.0
1183.0
2803.0
3105.0
3690.0
1764.0
2015.0
1408.0
5769.0
6130.0
4430.0
6291.0
3508.0
8343.0
8033.0
5572.0
3249.0
5810.0
8507.0
9838.0
8521.0
3505.0
2756.0
2120.0
3141.0
3565.0
3220.0
2095.0
3105.0
4362.0
3587.0
3929.0
3332.0
3050.0
3387.0
1253.0
3176.0
5025.0
6722.0
4233.0
1674.0
2164.0
2038.0
2482.0
3319.0
6069.0
6175.0
2858.0
4114.0
4596.0
3516.0
1833.0
1265.0
524.0
2932.0
5673.0
2775.0
3163.0
7409.0
7582.0
6408.0
2598.0
3719.0
5844.0
5331.0
1671.0
5048.0
5295.0
5157.0
4230.0
2594.0
3890.0
1827.0
1224.0
3078.0
2275.0
1505.0
3727.0
3852.0
5769.0
3254.0
3211.0
5509.0
4243.0
4083.0
3703.0
3167.0
1950.0
1010.0
3711.0
8551.0
4481.0
2334.0
3877.0
2784.0
5869.0
11458.0
7344.0
3136.0
6024.0
5567.0
2654.0
1403.0
3442.0
7807.0
5567.0
1192.0
6142.0
5004.0
2237.0
4046.0
4849.0
5748.0
4753.0
868.0
6593.0
15546.0
15865.0
6689.0
979.0
2854.0
4178.0
5257.0
5788.0
4987.0
4949.0
4682.0
5900.0
5413.0
7191.0
7782.0
2632.0
4584.0
4663.0
4958.0
7683.0
6622.0
1843.0
4523.0
5948.0
4200.0
2912.0
2182.0
973.0
4893.0
7274.0
5045.0
1279.0
3168.0
980.0
1790.0
3630.0
1848.0
564.0
2392.0
3326.0
1376.0
2697.0
4864.0
4688.0
3281.0
726.0
2309.0
1011.0
3059.0
5972.0
3337.0
2555.0
4409.0
3837.0
3253.0
5726.0
8294.0
5475.0
4752.0
4604.0
2522.0
2136.0
1964.0
3901.0
4012.0
1658.0
2648.0
4153.0
3379.0
3184.0
2363.0
2253.0
1560.0
5477.0
3105.0
3577.0
2594.0
2148.0
1170.0
3156.0
5425.0
6304.0
5251.0
3011.0
2615.0
4854.0
6489.0
2630.0
895.0
927.0
5028.0
8190.0
5585.0
4791.0
3158.0
2556.0
3566.0
4659.0
4275.0
2695.0
3465.0
6602.0
8201.0
5865.0
510.0
2840.0
3894.0
4355.0
1899.0
5452.0
2761.0
2315.0
716.0
2699.0
5601.0
4060.0
3069.0
4163.0
1609.0
366.0
4560.0
6034.0
1872.0
1664.0
1550.0
3165.0
930.0
383.0
5535.0
7217.0
3379.0
3281.0
1911.0
1852.0
440.0
6079.0
8398.0
5977.0
3381.0
1910.0
4185.0
4043.0
2027.0
2421.0
1612.0
1028.0
3282.0
976.0
2041.0
2184.0
2155.0
5703.0
6374.0
4836.0
2521.0
2711.0
3223.0
2908.0
3389.0
4779.0
7185.0
7250.0
2390.0
1807.0
566.0
2743.0
1716.0
5177.0
3840.0
3006.0
322.0
1849.0
6486.0
6101.0
4481.0
7479.0
7114.0
4288.0
5605.0
7631.0
3171.0
1532.0
288.0
1287.0
2677.0
3288.0
3505.0
4245.0
5817.0
6262.0
5005.0
2485.0
2205.0
2876.0
1896.0
838.0
2361.0
2775.0
2959.0
5805.0
8385.0
12731.0
10957.0
2099.0
2624.0
2461.0
2296.0
2006.0
2181.0
2301.0
2962.0
2378.0
2001.0
3741.0
2179.0
921.0
3404.0
3559.0
4525.0
6913.0
4615.0
1515.0
4121.0
7789.0
8778.0
6848.0
4217.0
4957.0
3680.0
3969.0
4071.0
2656.0
1395.0
4401.0
5009.0
3372.0
3556.0
845.0
2883.0
2284.0
663.0
2505.0
3682.0
1958.0
1637.0
4666.0
2494.0
1201.0
1426.0
408.0
2059.0
1599.0
5943.0
7168.0
4432.0
3575.0
2487.0
4256.0
4198.0
2977.0
3347.0
2378.0
6421.0
8204.0
7061.0
5583.0
3269.0
671.0
560.0
1262.0
3447.0
7961.0
7108.0
4993.0
3059.0
1071.0
2616.0
3744.0
2352.0
4658.0
6398.0
3357.0
1806.0
7879.0
12630.0
6986.0
2241.0
831.0
5176.0
7728.0
6039.0
3273.0
1042.0
1446.0
777.0
2420.0
3318.0
3981.0
2836.0
6098.0
6664.0
5861.0
6360.0
5595.0
4476.0
4460.0
5864.0
6573.0
5132.0
4169.0
2018.0
5323.0
5088.0
4862.0
6690.0
4643.0
2640.0
1078.0
912.0
1026.0
1770.0
1534.0
3828.0
3401.0
3586.0
1362.0
3178.0
5452.0
6332.0
3711.0
339.0
1776.0
3733.0
7704.0
4769.0
3369.0
5713.0
6529.0
6381.0
3455.0
4947.0
10189.0
7354.0
2638.0
981.0
1229.0
3519.0
3391.0
2089.0
2060.0
1232.0
2225.0
1341.0
7279.0
8045.0
2927.0
2867.0
5904.0
1490.0
2296.0
1680.0
4729.0
1606.0
3192.0
2616.0
1140.0
4151.0
3848.0
1243.0
2082.0
4934.0
3511.0
3468.0
688.0
5332.0
8527.0
5170.0
3429.0
7490.0
9028.0
6264.0
3425.0
5340.0
3533.0
3835.0
5373.0
7432.0
5573.0
4375.0
765.0
2144.0
2540.0
4538.0
4428.0
2417.0
590.0
2125.0
4921.0
5170.0
2455.0
1289.0
2202.0
3660.0
3515.0
1530.0
3023.0
5526.0
2727.0
1961.0
2094.0
2328.0
2815.0
1883.0
4586.0
3842.0
1713.0
1212.0
2125.0
1510.0
1397.0
960.0
2113.0
3008.0
1072.0
4048.0
5041.0
2514.0
1831.0
2368.0
4522.0
1906.0
944.0
358.0
1861.0
4443.0
6276.0
6536.0
2580.0
3591.0
4436.0
1008.0
4192.0
4958.0
3289.0
4995.0
5051.0
1744.0
4372.0
5477.0
4969.0
5877.0
6341.0
5450.0
2087.0
4850.0
5326.0
7120.0
6645.0
6742.0
4954.0
4061.0
4584.0
6243.0
6087.0
9606.0
4835.0
3295.0
8369.0
22089.0
18120.0
6355.0
1033.0
3849.0
6075.0
6226.0
5961.0
6517.0
8558.0
19048.0
42500.0
51912.0
34315.0
13811.0
8360.0
10002.0
8863.0
31684.0
29696.0
10032.0
1814.0
1401.0
3362.0
5127.0
1960.0
4505.0
5253.0
4237.0
4128.0
2133.0
1587.0
4811.0
3077.0
3330.0
6010.0
4011.0
7432.0
6603.0
1415.0
2382.0
2100.0
3451.0
4244.0
2284.0
4225.0
2836.0
8043.0
4725.0
4302.0
3985.0
2392.0
2189.0
1107.0
1325.0
724.0
6243.0
5970.0
1272.0
4948.0
7222.0
5282.0
5472.0
5149.0
3054.0
6084.0
6738.0
4060.0
3705.0
3369.0
2784.0
5171.0
4495.0
2345.0
4191.0
4693.0
5373.0
5438.0
4594.0
2967.0
2238.0
4510.0
2501.0
1500.0
253.0
1912.0
6378.0
5845.0
4326.0
4184.0
1669.0
1449.0
1171.0
1941.0
1570.0
3838.0
6374.0
4003.0
2305.0
4498.0
6884.0
6817.0
3282.0
357.0
2081.0
5033.0
5449.0
4114.0
1721.0
2274.0
3320.0
3100.0
1325.0
4907.0
2672.0
4833.0
2321.0
2565.0
686.0
2699.0
1236.0
1299.0
5282.0
8634.0
5222.0
4434.0
7785.0
7711.0
4407.0
1087.0
1434.0
5418.0
4827.0
4080.0
6247.0
4337.0
3589.0
3883.0
5456.0
2398.0
8386.0
7408.0
1955.0
6182.0
4600.0
3517.0
7055.0
4872.0
3321.0
3190.0
1110.0
1489.0
2297.0
1324.0
4452.0
6193.0
4885.0
4770.0
5129.0
3800.0
1378.0
5008.0
4508.0
3711.0
4875.0
5956.0
7761.0
8260.0
6527.0
2971.0
1157.0
5330.0
7582.0
3109.0
3624.0
1810.0
5388.0
3805.0
4185.0
6280.0
5985.0
6198.0
7225.0
5624.0
4118.0
6877.0
8730.0
6433.0
5218.0
10712.0
15881.0
18308.0
28532.0
35063.0
58511.0
79873.0
54770.0
67264.0
58191.0
43616.0
30973.0
9313.0
4614.0
8808.0
11821.0
8736.0
5249.0
7033.0
4221.0
15385.0
31100.0
20287.0
11937.0
13842.0
13324.0
5189.0
3615.0
5887.0
5597.0
1775.0
2451.0
4593.0
3277.0
2127.0
4510.0
7296.0
14492.0
13702.0
4991.0
1287.0
4638.0
2920.0
2297.0
5481.0
5104.0
8715.0
22180.0
23421.0
8390.0
5797.0
6043.0
3687.0
3666.0
7576.0
4944.0
5492.0
5263.0
5026.0
3315.0
3364.0
4282.0
2811.0
1813.0
2911.0
5809.0
4234.0
2899.0
2389.0
2790.0
3471.0
4707.0
3308.0
3048.0
6427.0
5835.0
3118.0
4125.0
5765.0
2778.0
2173.0
2708.0
4183.0
5896.0
2734.0
1525.0
1815.0
2802.0
3206.0
1735.0
1748.0
1131.0
4514.0
7299.0
9651.0
5901.0
1217.0
3369.0
4288.0
6089.0
3583.0
2394.0
6453.0
6002.0
2488.0
3510.0
2834.0
4064.0
3305.0
1470.0
5951.0
6959.0
4298.0
7375.0
6545.0
7580.0
6912.0
1610.0
3313.0
3735.0
5277.0
3478.0
1818.0
2962.0
2148.0
1733.0
3515.0
4924.0
6579.0
7038.0
6932.0
5660.0
4497.0
1497.0
6879.0
7195.0
5495.0
8559.0
7370.0
2152.0
1576.0
2036.0
3825.0
6120.0
9253.0
9569.0
6595.0
4267.0
3440.0
2091.0
4031.0
4441.0
5319.0
4541.0
2256.0
2132.0
2470.0
4137.0
3148.0
3122.0
3548.0
2950.0
5299.0
5737.0
4853.0
7346.0
4406.0
2011.0
5340.0
6757.0
6058.0
3534.0
8540.0
4117.0
4013.0
4373.0
3847.0
2161.0
1034.0
3893.0
5033.0
2788.0
1007.0
756.0
4327.0
3748.0
1843.0
2854.0
4752.0
6734.0
3553.0
712.0
2862.0
2141.0
5332.0
2832.0
5006.0
2232.0
5967.0
6435.0
6244.0
6660.0
6414.0
5276.0
3327.0
6607.0
5969.0
2236.0
986.0
799.0
4350.0
5132.0
5032.0
6344.0
3774.0
822.0
# row = 55
1209.0
3174.0
5313.0
4552.0
3795.0
3199.0
3101.0
1504.0
1264.0
4384.0
6108.0
4391.0
272.0
2000.0
2429.0
1579.0
4979.0
8138.0
6894.0
5603.0
1574.0
3070.0
3918.0
4730.0
4698.0
3790.0
2093.0
1503.0
1786.0
3314.0
4572.0
4843.0
3816.0
1988.0
3377.0
4729.0
3818.0
4144.0
2589.0
5770.0
3921.0
1774.0
3702.0
8426.0
6853.0
5804.0
6665.0
1861.0
4343.0
4737.0
1898.0
1169.0
3981.0
6139.0
10481.0
11296.0
4817.0
1963.0
625.0
2959.0
2613.0
2109.0
812.0
4585.0
6173.0
6839.0
5050.0
3684.0
945.0
3270.0
1829.0
2811.0
6556.0
9474.0
6064.0
3014.0
4822.0
1924.0
1936.0
4187.0
6028.0
4536.0
2475.0
5712.0
6651.0
4342.0
883.0
2116.0
3329.0
2758.0
5017.0
3860.0
2299.0
8434.0
11190.0
7569.0
972.0
4194.0
4136.0
4177.0
3113.0
5585.0
6185.0
5064.0
4817.0
2328.0
3793.0
3061.0
2151.0
4679.0
2986.0
2441.0
3812.0
773.0
3557.0
2305.0
3100.0
5258.0
4033.0
5298.0
6139.0
4870.0
3993.0
3690.0
4583.0
8122.0
2819.0
4712.0
5562.0
3362.0
5718.0
10015.0
6993.0
3264.0
7463.0
6918.0
3984.0
1818.0
5525.0
9766.0
6996.0
1525.0
3838.0
4298.0
3778.0
3372.0
1129.0
1900.0
1528.0
1620.0
6699.0
14011.0
15559.0
8353.0
3070.0
2318.0
731.0
2598.0
6256.0
7195.0
6932.0
5910.0
4844.0
5230.0
9732.0
10664.0
5933.0
6447.0
5817.0
6414.0
10669.0
9154.0
3160.0
3042.0
2298.0
1910.0
3012.0
643.0
3667.0
6448.0
7923.0
5235.0
2079.0
5827.0
4592.0
2239.0
921.0
1220.0
1256.0
2111.0
2250.0
2049.0
3327.0
5832.0
5877.0
3273.0
2339.0
2588.0
1366.0
3715.0
6583.0
4019.0
554.0
1570.0
2317.0
1917.0
6433.0
9370.0
6425.0
3548.0
1991.0
1129.0
3397.0
2933.0
4723.0
5530.0
2685.0
3010.0
6664.0
6184.0
5040.0
3775.0
1760.0
2124.0
6326.0
4519.0
2000.0
2513.0
1276.0
1081.0
2876.0
5988.0
7981.0
6684.0
3490.0
609.0
3858.0
5343.0
1705.0
3664.0
3589.0
6192.0
7827.0
6123.0
6449.0
4663.0
983.0
2561.0
6222.0
5837.0
2717.0
2269.0
6790.0
8907.0
5313.0
2028.0
4744.0
4142.0
4288.0
1532.0
4587.0
3189.0
2746.0
2559.0
4800.0
8659.0
6334.0
1894.0
845.0
1006.0
3090.0
6274.0
6038.0
3768.0
2974.0
1555.0
909.0
1072.0
408.0
5639.0
7340.0
3435.0
2750.0
703.0
1598.0
1421.0
6955.0
8837.0
7373.0
4477.0
2583.0
6350.0
4201.0
680.0
1106.0
3334.0
4551.0
2009.0
772.0
2969.0
3022.0
2269.0
6582.0
7475.0
5180.0
4158.0
2859.0
3900.0
1152.0
2991.0
2704.0
6201.0
5776.0
1827.0
4737.0
3022.0
2000.0
2278.0
5278.0
2952.0
3955.0
1280.0
3802.0
8394.0
7315.0
4827.0
10005.0
11397.0
5592.0
4605.0
7851.0
2984.0
3013.0
1621.0
2805.0
783.0
3802.0
3637.0
5655.0
9937.0
9907.0
7701.0
3410.0
1188.0
1763.0
3418.0
2928.0
2671.0
3156.0
3588.0
3424.0
4295.0
9614.0
10443.0
3426.0
1228.0
1839.0
2506.0
1198.0
3768.0
4864.0
4357.0
3575.0
3500.0
4824.0
3597.0
2531.0
890.0
3825.0
6972.0
8074.0
4152.0
1776.0
4737.0
6959.0
8410.0
7122.0
3379.0
4517.0
5121.0
4994.0
5101.0
2881.0
2631.0
3375.0
5890.0
4455.0
3055.0
1397.0
2939.0
2295.0
783.0
2611.0
3544.0
2156.0
1018.0
4778.0
2811.0
172.0
792.0
2086.0
3039.0
854.0
4692.0
5842.0
3219.0
2301.0
3259.0
4839.0
2554.0
1630.0
709.0
4105.0
7251.0
7828.0
6150.0
3364.0
826.0
671.0
1904.0
3424.0
2076.0
7049.0
5496.0
2361.0
1997.0
255.0
3193.0
3312.0
1895.0
2504.0
4937.0
3500.0
951.0
3900.0
9009.0
5292.0
2669.0
1290.0
2220.0
6911.0
7218.0
5098.0
3367.0
805.0
1422.0
3502.0
3254.0
1642.0
3870.0
6225.0
6107.0
5942.0
5557.0
4056.0
2916.0
3828.0
5894.0
6571.0
5301.0
3295.0
3507.0
5248.0
3336.0
4792.0
6168.0
3504.0
2523.0
2065.0
1388.0
2404.0
495.0
3398.0
5343.0
5626.0
5018.0
2022.0
2679.0
4663.0
3727.0
1138.0
2634.0
3737.0
4386.0
6247.0
3612.0
2822.0
5417.0
6850.0
7989.0
5245.0
3864.0
8370.0
6342.0
2221.0
1969.0
4344.0
5754.0
3666.0
1965.0
3324.0
3262.0
2588.0
2491.0
6582.0
5909.0
2144.0
1227.0
2631.0
3180.0
6280.0
1631.0
1041.0
998.0
3051.0
1362.0
2675.0
4357.0
2930.0
501.0
1370.0
2279.0
1319.0
988.0
553.0
4074.0
6198.0
2425.0
1278.0
5219.0
7146.0
4064.0
3043.0
4015.0
540.0
4363.0
7187.0
9240.0
4402.0
943.0
1880.0
2978.0
1564.0
3977.0
3060.0
2091.0
2683.0
4226.0
4800.0
4421.0
2791.0
271.0
2240.0
3053.0
1889.0
635.0
2105.0
3693.0
3415.0
793.0
1166.0
1146.0
3801.0
3259.0
3238.0
2670.0
2966.0
4660.0
5949.0
3287.0
2607.0
5343.0
6272.0
3034.0
3155.0
5556.0
5117.0
2543.0
1833.0
3688.0
3563.0
356.0
770.0
313.0
2794.0
5681.0
7698.0
7034.0
2185.0
2381.0
3243.0
2053.0
5019.0
5279.0
5402.0
7685.0
5885.0
1156.0
2925.0
6281.0
5984.0
4648.0
5106.0
4503.0
862.0
4003.0
2596.0
3324.0
4661.0
4640.0
4428.0
2486.0
4314.0
7733.0
11010.0
17883.0
8222.0
2918.0
9095.0
22999.0
18355.0
7627.0
1263.0
4052.0
5103.0
5466.0
4352.0
6386.0
10194.0
19127.0
38045.0
45122.0
30052.0
14200.0
8623.0
7420.0
9523.0
35313.0
38044.0
16391.0
4150.0
3566.0
2382.0
2997.0
1893.0
3554.0
2136.0
2503.0
3933.0
1339.0
1814.0
4985.0
4335.0
1825.0
3871.0
1467.0
6134.0
5638.0
2160.0
3566.0
2242.0
2323.0
4196.0
1846.0
1985.0
3903.0
7366.0
1479.0
5777.0
3961.0
2406.0
1842.0
861.0
1662.0
3483.0
7411.0
7431.0
3456.0
2988.0
5091.0
3288.0
4312.0
4949.0
2120.0
4588.0
3779.0
3691.0
1974.0
2607.0
3046.0
6161.0
5821.0
5549.0
5794.0
5039.0
5108.0
5782.0
4028.0
2942.0
3071.0
4898.0
2209.0
1397.0
305.0
2383.0
6753.0
7066.0
4097.0
3483.0
2012.0
958.0
2716.0
3624.0
1708.0
4117.0
5585.0
3262.0
4232.0
5540.0
4785.0
4139.0
1388.0
2629.0
4641.0
5010.0
3345.0
2661.0
1192.0
2687.0
3889.0
4647.0
3486.0
5017.0
1772.0
5960.0
4191.0
3983.0
2585.0
2858.0
3074.0
1627.0
7224.0
10488.0
6783.0
4390.0
5451.0
6717.0
6025.0
1510.0
3837.0
[truncated: 6,967,794 more chars]
