# Supplementary material for: NMR data of a Grubbs 2nd generation catalyst p-cresolate derivative
Source: Data Brief. 2020 Dec 8;34:106634. doi: 10.1016/j.dib.2020.106634 (PMC7744701; doi:10.1016/j.dib.2020.106634)
Supplement: Supplementary file 2 [file mmc2.zip › NMR csv txt files/COSY.xlsx]

## Sheet: cosy
# File created = Wednesday, November 11, 2020 3:47:03 PM	CAT
# Data set = NMR 70 1 C:\Bruker\TopSpin4.1.0\examdata
# Spectral Region:
# F1LEFT = 23.019039154052734 ppm. F1RIGHT = -3.01048051	49189	033 ppm.
# F2LEFT = 23.021799087524414 ppm. F2RIGHT = -3.00772065	33724	414 ppm.
#
# NROWS = 1024 ( = number of points along the F1 axis)
# NCOLS = 1024 ( = number of points along the F2 axis)
#
# In the following ordering is from the 'left' to the 'r	ight'	limits!
# Lines beginning with '#' must be considered as comment	line	s.
#
# row = 0
6677
4210
6883
7354
3946
3883
3773
3838
3667
3368
3603
5407
6690
3465
2183
2165
1883
4947
8732
11528
9199
4453
5041
7218
5950
1931
4158
5083
2231
2356
1849
1083
2529
2020
2267
5049
5589
6980
7209
1629
1316
2751
5818
5639
5706
2944
2173
335
1231
2736
1734
1989
3522
6681
7487
5704
5128
2433
2444
1401
3097
4750
3966
1767
3197
2095
3336
4331
2422
3644
2025
3257
5151
4585
464
2317
3016
5867
6908
4946
2932
4375
2822
3128
4283
4819
5152
2805
3057
5554
7977
7410
4377
4580
3831
3255
7071
4782
3149
2574
3012
1348
2777
5307
6700
5141
2721
922
3223
4956
3194
3730
4283
2735
1010
3494
3497
936
837
1852
2529
2332
5250
5864
4622
1904
2535
5435
3682
4864
7181
5686
6055
3008
1157
1254
2525
1881
7267
6028
3051
995
775
2577
2775
3715
6781
4889
1732
2067
7263
24143
25521
11793
5819
6234
4692
732
6230
8342
2992
2553
3985
5680
6805
3463
3140
5927
3763
5534
5971
2613
2581
3412
3386
5076
4968
2945
1857
3255
3327
1920
2969
1947
4728
4498
4607
3725
4633
5773
4410
3761
1595
4962
2474
2857
3684
3562
1254
445
2596
5007
4933
2828
1162
2081
3704
3695
3952
6930
8128
6703
5490
4709
2363
4883
7266
3825
4959
5466
4482
2978
5601
5346
5302
6313
3995
2460
3918
2860
2221
4846
5152
2494
5633
2706
3042
3989
1288
4972
7278
6152
6360
2684
2436
3601
3706
5618
4167
5843
3083
5932
3760
2396
4168
3530
4857
4379
5758
4071
5025
7965
3717
2966
3570
4355
6982
5596
697
2509
2281
4546
4768
5280
2615
5396
8375
4478
3302
6251
4764
5572
5831
2183
3813
1422
2902
2363
1469
2642
4722
6228
6918
4028
1269
3033
3724
1100
1970
695
7138
10048
10515
6382
1917
1298
2279
4192
4110
6153
6123
1605
4762
2601
3580
4959
3137
3546
5230
3613
5001
6233
6481
6451
4998
4540
3192
2650
6173
5052
3665
2059
4284
4047
3584
2809
7535
8298
4800
1401
4569
4778
3097
3378
2259
7182
8016
3641
3566
3211
5703
3945
3474
2711
2931
5679
4450
1383
2347
1356
2326
696
4113
8854
7000
2540
2780
3135
2559
1247
3620
6133
6406
2564
2139
3166
1928
1390
2265
3070
838
1305
4972
7649
4867
2561
4845
5412
2981
2594
1586
2269
8209
11154
6156
222
3758
2726
1514
805
1178
925
2720
3531
4972
7221
6803
3874
1481
1443
1878
4927
2449
6083
6761
3637
3615
3193
2190
1032
2187
3959
4515
2918
1502
2267
4059
3824
2148
3882
7030
7926
3061
2894
1831
2708
2512
2350
1544
1595
2296
2755
3036
4559
2784
3138
6634
6791
3541
800
5135
5482
402
5898
5091
3150
2278
2665
786
2363
3323
5483
5580
2479
4854
8428
6574
5452
3093
599
297
4526
4329
1545
1803
4426
7111
7044
5903
1308
5758
6560
5180
2450
1388
4626
8486
7839
3554
1522
3926
2752
3500
4875
1640
584
1213
5157
7393
6149
2046
3219
4001
7499
7043
2307
1898
2148
1733
1023
708
1736
3701
3886
5367
7073
4323
3043
4136
3782
6327
600
4326
6376
6463
4952
4026
3873
5643
4772
4566
4943
4024
3102
1247
4947
4332
432
3720
5459
5011
2685
3706
4903
157
6589
7451
2842
500
2074
3354
3558
1821
1409
3573
4183
2433
2388
822
4404
4412
1560
2001
4539
5406
3797
907
4970
6344
6695
6877
5210
3646
3658
3747
2611
5047
8346
7225
2269
634
3000
3822
4079
5225
5081
6488
7665
6063
3265
5083
8313
5752
1882
731
3087
2406
1616
4694
3200
1275
3161
4415
3218
2376
3925
7023
4058
2098
3617
2770
2945
6379
5159
4103
12089
13897
7939
8598
6184
4480
4342
998
6498
12160
8845
3740
4584
9123
12083
16689
24888
22955
11980
3895
2060
1066
6516
9598
6712
5826
1688
5643
6247
5326
6443
6394
3153
2420
4191
5271
3494
1672
1415
1643
1767
4399
4224
2492
1673
3700
495
3046
4943
2911
2433
2766
4133
2740
4217
2308
857
1420
3287
2151
2400
4015
2390
603
3605
3956
1066
7267
8276
6411
8250
6028
2290
1300
871
3513
6832
7462
3296
380
3437
6219
9085
8121
3203
5059
6495
7007
3842
2768
5801
6162
2287
2594
1995
5884
8826
7867
6071
6794
3758
1467
3439
4775
4174
6356
7215
3880
993
938
2087
2381
3801
6819
5293
3555
2886
3479
2587
3045
6220
5028
6752
8468
7014
5130
6412
7368
4674
2286
5223
1453
6117
6818
4183
6534
8049
6576
3344
2051
5071
8956
5496
5982
7230
2391
3552
4296
1988
734
1939
3127
1712
619
2747
3674
2868
2868
5016
4209
4509
5844
2594
3035
2337
1529
2738
1665
4190
4702
5301
4774
3219
4525
1050
3068
4030
2642
569
2546
5588
7813
8299
9614
8898
5191
3607
2093
2937
4939
6076
333
6105
4716
2579
3667
21435
30175
101655
132977
77631
53580
38967
24941
17158
7568
4382
6203
4378
4581
6249
5908
5504
6808
23686
30282
11412
15690
16695
9130
2946
7161
3133
7143
11249
11352
10616
11145
9222
10893
17773
14800
4827
2675
4635
2848
2500
2733
5319
6022
4710
5488
3472
698
2865
3458
10151
12278
5047
10442
6026
6651
5438
2299
2230
4972
6002
5366
3952
2398
1259
1663
2639
4086
3722
5119
5994
2596
4679
3907
2864
2302
3429
2546
2309
4246
4897
2281
3554
3227
5405
5594
3455
6381
3107
6644
15586
14423
7069
3544
4845
4147
3392
5883
5096
5302
7163
6908
6090
2654
2582
4645
1783
4915
3131
5881
4627
4953
7105
7084
5210
6614
8620
5261
3750
5513
3179
1914
607
2972
6400
7663
5184
1200
5216
5660
1124
5028
6294
3556
2589
4812
5915
5424
3026
2321
3376
985
5373
7287
6554
3269
862
3281
3536
2406
2096
3767
2559
3287
2595
1740
656
4777
6157
2294
1054
2819
4331
3163
638
3210
3924
1024
4167
1841
2260
6828
6455
2387
2902
2929
2347
1694
5662
6138
2532
6142
3784
7547
8401
4917
3406
5496
2683
613
1490
4609
5806
4507
2942
3646
3723
4985
3395
3367
1561
4440
2528
3974
4686
1760
3683
4227
2023
3166
3631
3643
6166
# row = 1
5445
5257
7599
7857
4444
2847
3524
4470
5719
4871
3583
4848
6291
3181
2735
2599
2764
4385
6722
7946
5975
3982
5932
8562
6663
1814
2931
1689
2778
4675
4187
1672
2402
4029
5915
7485
6502
7102
5377
1131
3391
1666
1932
4438
6333
4644
3598
1602
1072
875
1147
3986
3057
6996
7552
4740
3769
1570
4001
2818
2439
3553
2095
3184
6418
5554
5906
5730
608
5010
2379
5454
2617
3937
3221
2594
3466
4506
4607
3706
839
2938
3610
3448
1307
5291
5579
3282
3498
4476
5268
4458
3622
5858
4335
5439
9040
5370
2204
1918
354
752
2608
5905
6960
3933
565
602
3513
5020
4169
4962
4449
1659
2157
4360
4060
3355
3933
3118
2043
3959
6909
7019
5788
2450
2203
5421
4681
4271
5467
5699
7977
4373
1160
1283
3450
1884
7848
7162
3724
1340
1620
2212
2063
4763
8393
5264
1404
2791
5125
21372
25809
14110
6262
5728
5324
2298
4978
6199
2921
1462
3371
5344
6276
4136
3215
5409
3852
3974
4612
1876
3260
4575
2839
5262
6148
3939
1199
3357
1237
1641
2787
778
6429
5632
4150
4693
5078
4313
3062
2273
2820
3665
674
2283
2847
4332
4243
2830
2954
5291
5124
4101
2879
1860
3461
3481
3254
4698
5829
5133
5265
3977
2611
4680
8384
5040
5452
4926
1642
2954
6243
5394
5378
7393
4674
2817
3054
4592
2884
2914
3419
2725
5092
2433
2189
2412
3203
6143
6037
3835
6555
3786
2075
3683
3559
5373
5228
6126
1892
5135
4368
613
2008
2104
5126
5004
2917
1737
2662
7223
5262
2136
1947
3882
7449
4886
1472
1885
1833
5636
6547
5294
2134
5843
6975
1938
4284
6052
3886
3136
3336
1364
1241
660
2526
546
1797
3964
7989
6571
6788
6259
3938
5727
4449
1554
2637
1894
5269
8067
9993
6602
4337
4804
622
3587
3946
4276
3693
1348
3123
1707
4256
5296
2791
3686
5243
3073
4220
6924
7063
5903
4631
4063
2015
3863
7070
6923
4973
2534
6152
5844
4085
1157
5854
5652
1598
2985
5080
5213
4363
3285
1781
7426
8449
3937
1082
3120
5048
3846
2778
3324
3871
4863
3353
1821
2460
498
3492
4248
4407
6822
4868
61
4079
3401
2396
2321
2643
5156
5490
2439
766
418
4258
3359
1730
2375
2526
4135
6849
7649
3473
1791
3416
3305
1948
2854
905
4962
8564
9204
3927
779
1727
658
2975
2509
1088
1186
1575
2935
5062
8759
7982
4413
2083
474
1674
6237
3950
4432
5164
1880
312
2538
3223
4784
6405
5832
4323
4644
4577
5799
5604
2011
1564
6849
8269
7549
2823
3647
3559
859
1518
1125
502
1363
3184
4255
4038
4242
2355
2730
3420
4021
3260
1296
6376
6950
3158
7626
6461
3157
2291
1099
561
1562
1602
2554
3402
1881
5909
7744
5037
4749
2304
1890
1281
5499
4825
310
895
4910
8318
9077
9045
5136
2247
4168
5710
3525
1499
5384
7445
5951
2831
1955
4245
313
5549
6629
3157
1318
1607
6212
7468
5954
3826
1776
4234
5889
3439
862
2799
2565
1960
3948
2562
2033
2922
3078
3905
5246
3720
2468
2846
1998
3986
1524
4683
7754
8967
7239
4348
2921
2562
1224
2051
4387
4123
3222
4403
6755
3761
4010
8249
6415
3393
3067
4065
4288
1578
4340
5856
3003
770
3145
5000
4725
1531
1614
2797
3449
1202
2668
2054
3315
2622
1708
2346
2361
6036
5618
1179
2718
3554
6339
8613
6129
3332
3725
6466
5876
5873
8113
5659
644
2795
4056
4628
2839
2620
1971
3090
5488
6288
4350
5589
10140
7803
2973
1370
1195
3787
1719
3241
2071
2373
5183
5915
4244
3396
4300
5698
2484
1686
4795
4831
2631
6038
4193
3788
15009
14764
4670
8579
6929
3766
4370
1076
8490
13298
9341
7282
4075
4267
9461
16254
23397
22403
14700
7968
4275
4558
5257
8343
8791
7251
2787
6908
7132
3920
4782
5836
3121
1883
4607
6495
4203
1227
1874
1637
264
2647
4096
3564
1258
2508
3029
2225
4422
3235
1143
4149
5637
3560
4067
1668
2679
941
3420
2835
738
2602
812
2908
4255
4237
306
6408
8725
6557
7274
5214
5497
4163
1607
4157
4869
7459
3643
2954
2248
6038
8721
7392
3942
5636
6038
5795
2445
3459
4185
4792
2162
2539
2183
4773
9054
8579
6881
6182
2112
3271
4627
5850
4485
5796
6357
4233
2545
3634
3312
1385
4852
8651
6659
1670
1227
1506
2746
4351
6545
2980
5044
6252
3613
755
2740
6247
6516
1442
2019
1747
5903
5283
7013
11868
12371
9081
4539
2649
2090
9302
8323
6447
5027
527
3908
3722
1407
711
1526
3794
2520
654
2519
3707
3428
2983
5878
4006
2389
4095
623
4022
2169
1632
3026
1759
2132
2747
2810
4896
3544
968
720
3590
4217
1394
2204
4162
6587
7689
8001
8308
8499
6626
4776
1626
1827
5676
8444
3170
6577
6541
1815
4424
6921
24431
82658
118176
75429
69431
50778
25068
16153
9309
4483
6324
6141
6640
6269
4020
5453
13576
42776
53449
20509
9927
12977
9533
4616
5734
3538
5106
10032
10616
10090
9281
6962
7763
11384
6965
1295
3044
2516
4093
4996
984
6071
5177
5634
7535
1907
1299
3987
3512
7182
10354
4383
6967
5182
3747
4001
3068
1216
3206
3558
4849
4394
1346
669
1545
3790
5111
5070
5373
4058
2018
2704
2654
3186
2680
3314
3794
3074
4044
5997
4419
3642
2090
2801
4058
1013
4581
3826
2942
9600
8620
5643
5346
6051
5482
3606
4880
4954
4136
5562
5989
7652
5712
2504
4585
1011
6033
4615
4182
3026
3825
5822
6434
5351
5267
6638
4332
3440
3625
2531
1883
584
1431
5136
6474
3519
2139
4668
6182
3624
5928
12420
9334
3451
5154
4248
4346
3817
5063
4725
1685
5405
6820
5931
3258
348
3626
3942
3667
2768
[truncated: 1,046,576+ more rows]
