# Supplementary material for: NMR data of a Grubbs 2nd generation catalyst p-cresolate derivative
Source: Data Brief. 2020 Dec 8;34:106634. doi: 10.1016/j.dib.2020.106634 (PMC7744701; doi:10.1016/j.dib.2020.106634)
Supplement: Supplementary file 2 [file mmc2.zip › NMR csv txt files/DEPT.txt]

# File created = Wednesday, November 11, 2020 3:47:45 PM CAT
# Data set = NMR  72  1  C:\Bruker\TopSpin4.1.0\examdata
# Spectral Region:
# LEFT = 347.4587097167969 ppm. RIGHT = -7.458753413207717 ppm.
#
# SIZE = 32768 ( = number of points)
#
# In the following ordering is from the 'left' to the 'right' limits!
# Lines beginning with '#' must be considered as comment lines.
#
-430570.0
-480248.5
-50097.0
-31269.5
-254021.5
-300368.5
-501072.5
61897.5
-737481.5
-650011.5
26969.0
-130050.5
70947.0
354937.5
387001.5
-215792.0
121790.5
-471641.0
-81879.0
-157790.5
86243.5
134825.5
-283621.0
168842.5
210318.0
82169.0
-100767.0
266001.0
-421219.5
-84480.5
118038.5
-200628.5
-197302.0
-191298.5
-303359.0
-702172.0
-264982.0
-651698.5
255541.5
81466.5
-364520.0
-359542.5
-618736.5
-298948.5
-42443.0
-509818.5
-744969.5
-92822.5
342084.5
19425.0
-128961.5
445871.5
745921.5
87648.0
-252786.5
-48981.5
218596.0
-52015.5
-52811.5
-280911.0
43239.5
-226885.0
-382402.0
-271688.5
480022.5
601463.0
686517.5
442499.5
662930.0
-205863.5
-214076.5
41083.5
161075.0
-39016.0
-169951.0
688458.5
126836.5
192781.0
150194.0
198008.0
-449992.5
211750.5
-46804.0
-288417.0
-304970.0
-194688.0
174862.0
379668.0
-207256.5
-236725.5
-953430.0
-435993.5
-43513.0
-1062192.0
-533524.0
-670741.0
-934600.5
419118.0
339756.0
591771.5
254958.0
503924.0
355494.0
394285.5
-248181.5
-614103.5
86505.5
816461.5
411969.5
-153112.0
-637611.0
219008.0
53342.0
68714.0
-298607.5
205580.0
449968.5
299041.0
-382040.5
75268.5
-26745.0
-258222.0
-351374.0
321426.0
805448.5
-96390.0
-306759.0
99063.0
538190.0
-299521.5
52380.0
-306556.0
104525.0
82607.0
-56515.0
-315537.0
8412.0
-49570.0
-154270.5
-562005.0
-391352.0
578214.5
-94751.5
-48412.0
56703.5
-245240.0
-167899.0
-616746.0
121538.5
-259673.5
-447769.0
-168186.5
-68512.5
491785.5
-258372.0
-60273.5
391988.0
213523.5
159873.0
592462.5
66010.5
-280046.5
75990.5
404922.5
-414030.5
-499050.0
161843.5
98719.0
-69723.5
-113855.5
405268.5
301236.5
98323.5
-260240.0
582539.5
-103205.0
-311945.5
-260752.0
-759023.5
-200356.5
258451.5
-45783.0
8999.0
-336851.0
802030.0
567011.5
-295557.0
-215676.5
-109701.0
-54548.5
13993.0
-104737.0
-470883.0
-359604.5
-749625.0
-289323.5
-881219.5
268584.5
-499731.5
-754293.5
-12226.5
435324.0
392153.5
790723.0
-208935.5
-202387.5
-395831.5
-153862.0
269088.0
152350.0
-624598.0
-99028.0
-217455.5
68913.5
-650600.5
507912.5
-442362.0
-341414.0
969492.5
1218099.0
44423.0
-129403.0
598344.5
361946.0
302916.0
-634059.0
-414614.5
109802.0
-543323.5
29813.5
-619582.0
252496.5
307724.5
250668.0
684360.5
41815.5
-84653.0
-747910.0
-291587.5
459883.0
1133488.0
-602630.0
-415298.5
-165290.0
107609.5
269925.5
-178719.0
-276401.0
182262.0
-23373.5
226112.5
222511.0
568517.5
85578.5
-193435.5
191397.0
-117028.0
-407785.0
-484506.0
516999.0
185903.0
-190973.5
47088.5
-759731.5
225880.0
101460.5
-807897.0
-214821.0
767202.0
213716.0
-166251.0
247427.0
-148483.5
-171221.5
665301.5
645335.0
-148749.0
-168096.0
372949.0
-388507.5
459314.0
-1178996.0
-102715.0
-120223.0
-580589.5
117661.0
240781.5
326934.5
543010.5
351894.5
-305782.0
-391964.0
54535.0
783167.5
550777.0
86304.5
137128.0
361792.0
595892.0
438975.5
646090.5
871941.5
299794.5
874236.0
222315.0
537778.0
-19538.5
-372653.0
134492.5
218591.0
851385.0
715030.0
310280.0
-1049370.0
75643.5
-67756.0
-427887.0
5483.0
-392961.5
-526263.0
488243.5
1455941.5
299528.5
684785.5
589559.5
-352700.5
642043.5
-78308.0
30741.0
-176660.0
280192.0
847371.0
-217370.0
-226166.5
-137058.0
289294.5
-261343.0
282311.5
249153.0
-413817.5
-228259.5
-178006.5
-504891.0
-891446.5
-384411.5
-135370.0
387065.5
14184.0
-446599.0
-375437.5
-373547.5
354573.5
-167178.0
673371.5
-164053.0
-163839.0
-958281.5
-1030112.0
-765152.0
95132.0
-245217.0
-537079.0
274946.0
726133.5
861531.0
862104.5
492061.5
-420292.0
445806.5
575578.0
45694.5
186251.0
-120777.0
674726.0
306987.5
-173945.0
-57637.0
244326.0
-731605.5
-433396.0
-14597.5
29233.5
335875.5
-542709.0
-689389.5
-463216.0
17066.0
-40148.0
-433177.5
448495.0
704342.0
235008.0
-246664.5
294412.0
376759.5
-438639.5
-203873.0
497853.5
-571102.0
-726821.5
-293539.5
-331903.5
-1316958.0
-771856.0
-737073.0
-147094.0
-451830.0
-8462.0
-1083334.0
-564633.5
-486599.5
583392.5
15440.5
-478679.5
219799.0
444768.5
-263277.0
408543.5
-499268.0
113854.0
351286.0
107798.5
465185.5
-223165.0
875344.5
-485270.0
275604.5
302015.0
1384500.0
1065161.0
650897.0
681242.0
569272.0
536628.0
576217.0
-219837.5
547677.5
80487.0
-210822.5
-877944.0
150562.5
-812398.0
-521557.0
199056.5
2037.0
-60442.0
58999.5
796799.0
-556646.0
-376911.5
-46978.5
-335230.5
-415698.0
371596.0
-342217.0
-67576.5
209194.5
-1067309.5
-525678.0
-483955.5
249140.5
786129.5
279797.5
-324356.5
333528.0
478610.0
-55490.0
-428200.5
-885815.5
-208707.5
-749144.0
332746.5
-969476.0
-769361.0
-648196.0
106455.5
1467726.0
505336.5
596771.5
642378.5
161544.0
-312819.0
-49855.0
214258.5
164043.5
442089.5
274189.0
-659752.5
727082.0
-551.0
-547478.0
516595.5
-109687.0
479640.5
726072.5
-352326.0
-163484.0
-333975.5
737578.0
81316.0
417664.0
479370.0
-182937.0
-520030.5
-304860.5
-379910.5
49299.0
46346.5
168861.0
46585.0
71342.5
427989.0
-415839.5
-268449.0
-1179505.5
-640565.0
162715.0
97270.0
230267.0
860300.5
685586.0
244589.0
379307.0
-386930.5
822538.0
388366.0
-80907.0
258724.0
589928.5
210823.5
-251998.0
-792344.0
-738366.5
396698.5
1218427.5
728815.5
50360.0
498737.5
91747.0
62495.5
225928.5
-126830.5
-112712.5
57188.0
53162.5
258325.0
151939.0
-61269.5
458079.0
756025.0
-174870.5
250163.0
-472427.5
544485.5
1739117.0
-111749.5
-597357.5
-45275.5
-33530.5
-49954.0
-75890.5
248941.5
184810.0
5236.0
608975.0
396159.5
23536.5
58953.5
43418.5
-22480.0
-224274.5
195952.0
589873.0
947543.5
-378154.5
-456635.0
-89428.0
-721856.0
-113732.0
-408187.0
-341951.5
-47032.0
180254.0
494411.0
430751.0
691874.0
201576.5
-967658.5
-942202.5
599582.0
451454.5
-207937.0
-673701.5
331182.5
551765.0
-275655.0
-809808.5
-1009191.0
-663933.0
-189249.5
554203.5
391349.0
102297.5
448828.5
588764.5
1065380.0
-73852.0
-699587.5
85295.5
-399094.0
98971.0
-308783.0
-974826.5
196191.0
278001.0
-201884.5
-537148.0
-310478.5
-619671.0
-206769.0
77189.0
-205295.0
-500067.0
662897.5
1024168.5
547274.5
639494.5
252686.0
18006.0
416858.5
-156681.5
197721.0
-634178.0
885383.5
731967.0
333013.5
615230.0
503427.0
689919.5
741562.0
406173.5
-28386.0
-230946.0
-129236.5
300104.0
122447.0
-338445.0
-102519.5
517150.0
-369035.0
253554.0
113297.0
367779.5
-180186.0
-119232.0
426857.5
897168.5
-471704.0
158806.0
-103519.5
82648.5
-17784.5
363341.5
836160.5
1266435.0
183360.0
-653285.5
387087.0
187348.0
239789.0
-977669.5
-1176805.0
-398863.0
-1126244.0
-526939.5
50742.0
260405.5
-577072.5
357224.5
-31594.0
77450.5
-284585.0
120332.5
-174314.5
-160655.5
-318211.5
309499.0
97659.5
661973.5
-191683.5
7433.0
-243299.5
-264745.0
1026247.0
410969.0
694059.0
1340635.0
152308.0
202633.0
218836.5
93731.0
409400.0
-84023.0
-91190.5
56661.5
-65604.5
-7994.0
115160.0
-536607.5
-170235.5
418685.5
677108.5
108407.0
-840577.0
-30628.5
280319.0
-160583.5
-673254.0
-564715.5
535041.0
196293.5
955468.5
315897.0
623531.0
211203.0
654295.0
129300.5
39562.5
167801.5
478750.0
-769105.0
253876.0
-150459.0
325317.0
-335504.5
-117342.5
-242064.5
53243.0
1105332.0
423240.0
-75572.0
315178.0
882143.5
-76211.5
407892.5
11809.5
-244806.5
571728.0
-761567.0
-621222.0
595404.5
671112.5
-250821.5
-146672.0
-777.0
-409581.0
-974558.5
128182.0
-516484.0
101192.5
-341269.0
-497988.5
-512023.0
-471130.5
-172423.0
-617247.5
-49335.5
412055.5
446386.0
-365562.5
-73320.0
-743914.5
-947942.0
-89911.5
-170602.0
113097.0
-363679.0
-1122231.0
-145716.5
123489.0
918651.0
384000.5
361535.5
793529.0
517600.0
-63041.0
-208515.5
-126607.5
905203.5
-97218.5
203860.5
-98344.5
-253099.0
-537732.0
506653.5
-28554.0
-548901.5
-177348.0
77137.5
-194845.5
441001.0
61326.0
-2079.0
910500.0
99132.5
48332.5
707389.5
564873.0
332174.5
502841.0
-413403.0
-1368832.5
-493794.0
-319341.0
269637.0
-537983.5
605091.5
525255.5
237741.0
-1028721.5
-712553.0
262619.0
406369.5
817592.5
953880.5
686660.5
-2761.5
1242630.5
985115.5
-891812.5
-961509.5
283325.5
-133871.5
-376576.0
179360.0
805287.5
-193719.5
152119.5
180361.5
-117514.5
334500.5
509212.5
-110774.0
873280.5
149650.5
-743367.5
-457031.0
723898.5
723237.0
1013977.0
320424.0
-578891.0
-426774.0
-669532.5
69726.0
448619.5
172482.0
-111404.0
-138474.0
-865299.5
-1055143.5
-617006.0
-676181.5
347681.0
324013.0
606498.5
276329.0
-710314.5
-910719.0
439882.5
298061.5
-244826.5
-425357.5
470322.5
1399485.5
435982.5
-225791.5
1076670.0
492271.5
779273.5
-79764.5
390556.5
124422.0
-72431.0
327429.5
-117240.0
535553.5
345895.5
359378.5
195180.0
1145621.5
226412.0
200705.5
237611.5
-674709.0
397671.0
809098.0
-47442.0
-591115.5
-636871.5
373903.5
-302944.5
-120162.5
-304018.5
69052.0
-791633.5
-426520.5
-100289.0
-745258.0
148190.0
1050239.5
-743904.5
-505385.5
1157698.5
-472829.5
339726.0
474621.5
896146.5
273179.0
38935.0
424344.0
446108.0
358112.5
-348489.5
-316045.5
529427.0
463272.0
-138143.0
206897.5
366720.5
194125.0
331279.0
70365.5
-525919.5
-1360369.5
-708311.5
246804.0
-42993.0
-328684.0
100829.5
404349.0
594440.5
87769.5
283956.0
-314554.0
-198353.5
-1025646.5
-654126.5
-7770.5
-211263.0
408331.5
-253499.0
-571202.5
-302768.5
148070.0
642070.0
14840.5
343078.0
92321.5
-261710.0
31893.5
-579651.0
-895549.0
-716958.0
-264161.0
-519936.5
-547728.0
136949.0
-335489.0
373885.5
696108.0
692736.0
862665.5
918098.5
340951.5
15144.5
-465463.0
-369259.5
-161607.0
-404238.0
-1419203.5
-94159.0
-175644.0
-1327706.5
-285691.5
225827.5
315695.5
306115.0
-239082.5
402030.5
757959.0
428143.5
149633.5
913581.0
-106345.5
-352475.5
366829.5
115715.0
860906.5
639331.0
280014.5
7846.5
134315.0
536590.0
189208.0
75722.0
780614.5
380701.5
128006.0
1092521.5
-145017.0
-322025.0
651141.5
368757.5
457911.5
-652941.5
-381178.5
-580222.5
-255863.5
-592148.5
90613.0
-660525.5
-7122.5
-919442.5
-427204.0
93861.5
511606.5
-927329.5
4365.0
624893.0
333866.0
55865.5
15587.0
-231702.5
238729.5
25425.5
359486.0
-53847.0
309741.0
168528.0
72421.5
556468.5
-57959.5
-429615.0
90106.0
464733.0
24816.5
206463.0
449555.5
-410657.5
-127111.5
-250464.0
-473788.5
794535.0
-33760.5
-220345.0
-69099.5
-479942.5
-459918.0
-88656.5
418037.5
347758.0
356239.0
-91231.5
-125564.5
-96196.0
-215994.5
800743.0
-508007.5
501077.5
-285944.0
-140031.0
-400845.0
-581542.5
-449819.0
-151806.0
-721372.5
201208.5
413137.5
-460379.0
196107.5
-149611.0
-358297.0
-136737.5
-264213.5
-253179.5
-334006.0
601111.0
-254837.0
-526703.5
-265102.5
-188027.0
154648.5
-612198.0
-547642.5
394211.5
213985.5
-182663.5
-426467.5
225344.5
535403.5
495017.5
-558125.5
-42310.0
28537.0
-652619.0
-239591.5
-632077.0
106537.5
-113286.0
-490365.0
67961.5
140195.5
-1222000.0
506070.0
376385.0
-702380.5
138776.0
3609.5
-625211.0
-571003.5
439369.5
238425.0
330534.5
-79629.5
-1082815.5
330811.0
-169056.0
14689.0
23084.0
284873.0
610334.5
322064.5
401109.5
706544.5
666927.5
-446357.0
133534.5
-576418.5
-2099279.5
-862825.0
-149838.0
313999.5
-28877.5
-254540.5
-1072687.5
317276.5
440515.0
888429.0
317344.0
469812.5
3116.0
-23950.5
743751.0
246755.5
-142800.0
-215829.0
-1014123.0
56095.0
303132.5
-548097.0
-287678.0
-56197.5
35234.0
144060.5
-322173.5
596705.0
608297.5
908029.5
451799.0
666050.5
458944.0
1257625.0
691959.5
563418.0
48125.5
-53231.5
662528.0
815141.0
-488262.0
-367677.5
-541250.0
-328004.5
-281222.5
-614038.0
113160.5
-362463.0
-882714.5
-312020.0
-105630.0
-411278.5
-568808.5
-1007786.0
-93987.5
290325.0
-258232.0
-1369420.0
-533151.5
-504159.5
359910.5
-128125.0
1068765.5
-646075.5
63455.5
393993.5
33365.5
133151.5
623127.0
-228534.5
-74236.5
-184618.0
38424.0
-69727.0
-1161673.0
-630262.0
407961.0
-4868.0
113493.5
-525434.0
-882995.5
-512668.0
-616848.5
-26628.5
27143.5
-37379.5
-1055000.0
-96964.5
437123.0
-111270.5
604413.0
160866.0
-340520.5
-888229.0
-273324.5
-777113.0
-340257.0
-614993.0
34123.0
71045.0
71282.5
164902.0
156365.0
207542.0
359875.5
432310.0
-374238.0
192187.5
-488316.5
216410.5
-324644.5
-184391.5
-727046.0
-329768.0
-508668.5
225974.5
-567915.0
-387546.0
675555.0
6656.0
97237.0
-177374.0
17565.0
-1018794.5
-127311.5
107331.0
-493621.0
-130499.5
387484.5
-797137.5
-185456.5
-357328.5
-50554.5
-69707.5
-214566.5
-303935.5
774208.0
110123.0
-150760.0
-437911.0
677723.0
1095644.0
855232.5
-388327.5
-531257.5
-89479.0
-494599.0
-405660.0
-320572.5
-413126.5
-755969.5
252036.0
458785.0
590905.0
-434482.0
464657.5
276352.5
336147.0
269530.5
18238.0
180277.5
-165631.0
-188125.5
-767806.0
510979.5
-454977.0
-334259.5
-432251.0
861629.0
422787.5
1076065.5
852240.5
102872.5
-158912.0
-310720.5
348404.0
345558.0
682144.0
382190.0
-283900.0
-308586.5
-573056.5
-747843.0
-909805.0
-821595.5
-483425.0
1097082.0
278379.5
459476.5
625375.0
-78206.5
236326.0
570748.0
282555.5
-387506.5
297987.0
577946.5
-279164.5
-254299.5
258019.0
417268.0
-351113.5
1161730.0
-632522.0
158783.5
-458060.0
-998896.5
-889623.0
-445283.0
-431660.5
259554.0
1139714.0
453624.5
-94559.5
530596.0
602936.5
394355.0
-153999.5
-60198.0
-282872.5
116745.5
-361950.5
-605463.5
-189919.5
-196095.5
386934.0
-733735.0
-345193.0
-1353323.5
-445500.0
-699222.5
-447348.0
174159.0
310185.0
134549.5
426788.0
-324267.0
-460375.5
-163696.0
134289.5
90331.0
-1704085.0
-471497.0
104826.0
3837.0
-127110.5
56512.0
528180.5
17931.0
332697.0
-426320.0
-631734.0
73613.0
-590920.5
110752.5
-1064766.0
-793915.0
469716.0
731141.5
1181063.5
180926.5
418571.0
-127123.5
604143.5
-38798.0
11107.0
-348747.0
-40691.5
-11217.0
-599547.5
-669353.0
-24399.0
-514280.0
40051.5
-187504.0
-697718.0
-884771.5
-73853.0
-472411.5
305971.0
18209.0
-63009.0
-1246810.0
-869762.0
-280683.0
-767629.0
74339.5
526380.5
742543.0
-123559.5
395389.0
993315.5
149128.0
104662.5
-744889.5
-640644.0
798924.0
1042505.5
423369.5
284038.0
1000105.5
305249.5
-528153.5
-1201942.5
-729078.0
-1127139.0
-322677.0
-406842.0
-366228.5
814339.0
-744695.5
-834645.0
429369.5
996730.5
460456.5
-28535.5
-498885.0
-241991.5
-270242.0
-9890.0
-188504.5
-141955.5
-985649.0
110632.5
65855.5
-481711.5
-125109.0
-654139.0
916514.5
908299.0
1216674.5
334412.0
20882.0
-157480.0
-82178.5
199550.0
310077.5
-213970.5
-254900.5
405216.5
840283.0
-6447.0
284493.5
-549768.0
164751.5
137291.0
5209.5
-746659.5
27842.5
829979.0
-340592.0
-123513.5
-305759.0
422736.5
-929760.5
658328.5
1871413.5
80526.5
133871.5
351091.5
448493.5
642586.5
225813.5
140714.0
-86368.5
-8626.0
-550805.0
744659.5
393319.5
67471.5
56832.5
-597023.5
-372137.0
-153273.5
-240441.5
-56747.5
739571.0
565344.0
764860.0
202227.0
-558339.5
832036.0
211361.0
259108.5
-468621.5
-876180.0
-44181.0
179369.5
11501.5
136936.5
-280309.0
-13739.0
-620468.0
-6481.5
970353.0
623625.5
614519.5
268195.5
205484.5
-30001.5
953484.0
955425.5
-731589.5
384174.5
546077.5
494547.0
103163.0
-272584.0
-559999.5
245656.5
231829.5
239369.0
97925.5
363402.0
-222326.5
163132.0
153131.5
-193714.5
-982309.0
-31507.0
167362.5
142715.5
-35900.0
116276.0
183565.0
754635.5
-107265.0
211874.5
66933.0
123049.0
-290763.5
249167.0
670744.5
83416.0
-733955.5
118013.0
652871.0
476838.5
-777977.0
-656834.5
157385.0
349598.0
472997.0
-468547.0
-370488.5
-946954.0
-565295.5
-242103.0
-745345.0
-207704.5
-17896.0
33699.0
229656.0
731690.5
203413.5
-307379.5
616474.5
-614572.0
-308621.5
-491564.5
-215980.5
-332314.0
-1105831.5
1260462.5
1248785.5
700304.0
437550.0
-247136.0
-269854.0
222916.5
56688.5
-1329873.5
-433259.0
-659067.0
-569909.0
-652193.5
361727.0
535432.0
566950.0
-54660.5
592429.5
770741.0
392523.5
194627.5
-1165084.5
123512.5
178957.5
-202613.0
-265815.0
85940.5
-134079.0
465422.5
167925.5
-473074.0
-701583.5
138096.0
-296497.5
567102.5
559841.0
-195598.0
165945.0
73404.0
-549702.5
-232999.0
19841.5
-215109.0
-243393.0
-200035.0
790339.5
-108835.0
-36680.5
881526.5
460351.0
215110.0
698092.5
544119.0
-389575.0
-429705.5
107636.5
423059.0
215730.0
362106.0
264843.5
-266315.5
489629.0
409523.0
607309.0
67551.5
521118.5
-299957.0
752064.5
220828.5
985107.0
685876.5
1177218.0
753915.0
-443804.0
61446.5
888414.5
-531828.5
194670.0
-647294.0
-1183694.0
70423.0
-116478.5
384060.5
528618.5
-789560.0
-405198.5
-536943.5
237450.0
556733.5
124335.5
621310.5
19834.0
-629724.0
34667.5
-405876.5
-255513.0
470613.5
414454.0
329325.5
835371.5
408378.0
427003.0
686381.0
436183.5
305636.5
395649.0
-383926.0
-208698.5
689945.5
748432.0
863161.5
-191716.5
145836.0
266676.5
-506933.0
677072.5
303524.5
410018.0
424822.0
13779.0
-171937.5
-660989.5
821088.5
-282047.0
-360390.0
555544.5
-242648.0
-71038.0
113952.5
686183.0
395472.5
166002.0
205888.0
-786988.0
-640218.0
-276546.5
520746.0
-227823.5
397273.5
188740.0
-233163.0
-181935.5
-157709.0
143106.0
198333.5
1148350.5
7986.0
931704.5
469770.0
370266.0
567612.5
-647242.5
-318375.5
-341377.5
-167772.5
-207637.5
-207761.5
-19208.0
-526095.0
-379552.0
-880808.0
-226443.0
-525092.0
-1052892.5
-480013.0
72052.0
-842250.0
-221112.0
82918.5
-252897.0
377360.5
616312.5
-938632.5
-951942.0
359828.5
372662.0
-54368.0
56675.0
264698.0
46913.5
91973.5
490732.5
157625.0
-1162359.0
-239814.0
887801.5
-348365.0
-168724.5
594979.0
330246.0
434730.5
157188.5
250000.5
919883.0
170786.0
-316996.0
204452.5
-16598.5
-440345.5
72352.5
358308.0
-167320.5
420678.5
168112.5
160151.0
907010.0
298722.0
890204.0
457448.5
-441381.0
-435859.5
681463.5
452762.0
-378049.0
424633.0
244296.5
431918.0
227941.5
-96996.0
-337807.5
-773510.0
-955207.0
-1202000.5
-892612.5
289072.5
-450260.5
-597203.5
338705.5
21195.0
404142.0
818938.5
1635408.0
728376.0
758380.0
256347.0
178184.0
-962756.0
-887404.0
-222648.0
526323.0
252277.5
-360576.5
430927.5
-76060.0
-46063.0
42498.0
-187450.0
-131449.5
-897333.0
417022.0
750843.5
-659465.0
-149872.5
-556845.0
-113187.5
-281607.5
-256938.5
-463089.0
18495.5
-228660.0
648590.5
358671.5
210104.5
-240325.5
711358.5
-71211.0
98182.5
-6152.5
166855.0
-332302.5
-79439.5
-47318.0
-350397.5
501211.0
-169093.0
652992.5
611205.0
76928.5
-130002.0
180799.5
229775.5
-7488.5
720658.0
503392.5
701548.5
-661326.5
-169065.5
-1037467.0
101459.5
-197754.0
225146.5
-455803.5
-598006.5
52815.0
342866.5
-406736.0
327613.5
-459745.0
-4051.5
-202918.5
-373886.5
-1111106.5
-1645810.0
-746659.0
-543062.0
247965.0
398780.5
857733.5
882370.0
-121395.0
-508298.5
-1350721.5
-321498.0
154660.5
-253956.5
-464351.0
-72210.0
-28778.0
-185077.0
-53540.0
-1300696.0
-750804.5
281548.5
461149.0
-379502.5
93902.0
175327.5
-138748.0
-699044.5
-313399.0
-226786.0
-338080.5
527632.0
556975.0
-529029.0
-1124719.5
315580.5
122962.5
9620.0
-280490.5
-125816.0
-357494.5
-79799.5
-374206.0
-458784.5
-35207.0
-941381.5
574464.0
-1001898.5
162430.0
-222197.5
-299273.5
-52303.5
-326937.5
-7169.5
44867.0
100191.5
-576446.0
530449.0
-43733.0
188647.0
-342979.0
-554993.0
-47107.5
1596544.0
121213.5
-280573.0
321456.5
-945254.0
533245.5
131314.5
469296.5
-276197.5
41222.5
-325064.0
697855.5
-1046689.0
-569143.0
-218354.5
332789.5
1395072.5
1257942.5
326215.5
826785.5
172965.0
238158.0
257383.0
-177118.5
303676.0
195328.5
218341.0
622093.5
1045301.0
-417245.0
-597271.5
-587355.0
-589251.0
-1660495.0
-597500.0
750381.5
203915.0
-249948.5
-1072040.5
-145790.5
-422835.5
-563527.0
64382.0
1013971.5
-159109.0
-173669.5
371561.0
250120.0
-51765.0
380035.0
150342.5
-111296.5
58839.0
-230089.5
480254.5
-139114.0
-121368.0
-718561.0
-6379.0
-593365.5
-463240.0
780233.0
527985.5
168018.5
-517463.5
-403183.5
826144.5
437768.5
41805.0
342978.5
561211.0
571142.5
250272.5
280432.0
608417.0
-321474.5
825935.5
237334.5
1107260.0
114456.0
448305.0
140602.0
-576076.5
-223172.0
127250.0
-372616.0
-680601.5
-602216.0
-631918.5
378649.5
-881871.0
-834649.5
726166.0
122660.5
-223360.0
58708.0
313922.0
226652.5
715224.5
890486.5
846637.5
188426.5
167166.0
-763238.5
-608194.0
241900.5
-922638.0
-92140.5
-88413.5
-79837.5
-843087.5
131148.5
-764303.5
-568247.5
442155.5
-253876.5
-810668.5
-786924.5
-686540.5
96238.0
-146092.0
-372490.5
-219724.5
-842609.5
-553233.5
-456737.5
-679189.0
-532538.5
-652514.0
64850.5
-397247.0
-343912.5
-443663.0
162430.5
259937.5
-39740.0
-207510.5
101100.0
237008.5
43496.5
584526.5
267364.0
-2100.5
19031.5
639479.0
-2508.5
-994179.5
-71459.5
-161614.5
-1211614.0
-737863.0
-374105.5
-119188.0
-577127.0
329699.5
292878.5
253971.5
302174.5
671393.0
-328625.0
-112038.0
-216039.5
303136.5
-654415.0
-515278.0
-806373.5
94689.5
-215267.0
718261.5
1101611.5
806107.5
408358.0
57906.5
-33926.5
5287.0
92083.5
228670.0
49079.5
-880892.0
-996949.0
81338.5
-313299.0
-616153.0
558409.5
32429.5
-675470.0
-180048.5
-97842.5
405210.0
84234.0
-726225.0
136414.0
112764.5
378872.5
163471.5
1150449.0
974968.5
1096268.5
486559.5
193567.0
-1020085.5
-5415.5
-223128.0
-1056463.0
-564111.5
-528430.0
313906.0
323266.0
145268.5
-13290.5
-84223.5
-35246.0
-108895.0
-59709.0
-49476.5
300152.5
-475720.5
-653068.0
77366.5
1298608.0
1071069.0
1300836.5
-112222.0
-347526.0
-844604.5
187062.5
-653715.5
231501.5
-215833.5
-478097.0
-722056.5
-432146.0
985578.0
646696.5
1074696.0
-357215.5
-278967.0
205671.5
348016.5
-233466.0
721303.0
-600889.0
-201792.0
73467.0
-487121.0
-493646.5
816391.0
292198.5
142662.0
532433.0
149105.5
-34341.5
-68531.0
-547652.5
631557.0
-40233.0
311402.0
117227.5
-589997.0
1137350.0
647330.0
173862.0
741614.5
-747170.0
-564727.0
-311374.0
-459117.0
-1528118.5
-225382.0
-549999.5
278049.5
608769.0
476561.5
538591.5
-36294.0
-155467.5
1082876.0
454100.0
22867.0
-768755.5
-713969.5
-420484.5
-809837.5
-231591.0
454308.0
8577.5
90982.0
-57002.0
28139.0
179506.0
-931508.5
-268483.0
-365295.5
2614.0
-154800.0
546704.5
767938.0
486107.0
8207.0
261106.0
521668.0
-115755.0
8262.5
191522.0
-182012.5
278612.5
-111635.5
-62086.0
448450.0
48919.0
13196.5
208528.5
69212.0
221191.0
-392152.0
-423953.0
366220.0
289597.0
-185992.0
-87954.0
41647.5
-319233.5
128944.0
-320777.5
-744730.5
924814.5
395236.5
85805.0
-168806.5
421342.5
-164374.0
-51246.0
-16430.0
50272.0
-228277.0
530913.5
40650.5
607755.5
338949.5
-424571.0
1111049.0
998751.0
711385.0
407575.0
272812.0
-556973.5
-378343.0
-137903.0
339781.0
1378023.5
-575170.0
-674845.0
59010.0
314785.0
-336091.0
591204.5
-72788.5
311436.5
19428.0
250959.0
373932.0
-525436.5
345683.0
-241085.5
583629.0
752711.5
-278097.0
-170685.0
-222981.5
462700.5
-382063.5
-414671.0
-382116.0
182680.0
-632515.0
-530375.5
-266072.5
-191278.5
-454257.5
-1017217.5
-570767.5
-582971.0
951464.0
1088743.5
-47101.5
436168.5
64297.5
709645.0
532870.5
217496.5
660801.5
359550.0
540539.5
1004474.5
307322.0
230024.0
-611096.5
315025.0
1185698.0
325166.0
219194.0
575678.5
-13942.0
142361.5
-878926.0
-1728358.0
-446489.0
179080.0
-59194.0
216209.0
-206843.5
-110807.5
98572.5
-248392.5
589903.0
-401672.5
-571069.5
172409.0
-1021604.0
199022.0
-427789.5
-733822.0
-932369.0
-755020.0
-717500.0
510259.0
-281149.5
-597656.5
-504099.0
779023.0
610008.0
220072.5
-112766.5
-122374.5
799258.5
685624.0
252931.5
-498571.5
261931.5
-219449.0
221714.0
813923.5
-219710.0
21828.5
-46985.0
-539147.0
475358.0
675279.0
-1440.5
353819.0
-456949.0
1019108.0
718792.5
144171.5
-1105129.0
333904.0
-65269.5
-73093.0
-279325.5
-848716.0
-110538.0
-1628434.5
-807889.5
-128816.5
169774.5
-69890.0
-367814.0
-384269.5
810815.0
790593.0
420482.0
333078.0
-822577.0
-409487.5
734248.0
-1705.0
-358941.0
-59645.5
-272271.0
-106082.5
-899874.0
806988.0
185720.0
-291401.5
-271740.0
-572550.5
-679777.0
23116.0
-626212.0
758122.5
319391.0
-301007.5
195333.0
29215.0
119113.5
853689.5
-167046.0
-23093.5
501254.0
266902.0
683550.5
1053405.5
1452812.0
-469971.0
59310.0
-313754.5
-1233628.5
-776649.5
-446634.0
-655817.0
-559140.5
506915.0
-218782.0
826606.5
-621028.0
-240723.0
-10430.5
789574.0
1563394.0
84801.0
506144.0
-641804.0
147634.5
31485.0
-186194.5
498057.0
-446197.0
122118.0
548655.0
105130.0
213796.0
284518.0
-739306.0
-789696.0
-150451.5
-484282.5
-538432.0
-226620.5
-527201.0
-10110.5
-218562.0
581909.0
1240331.5
1349122.0
519022.5
1058350.0
475331.5
289801.0
-306834.0
190104.5
-208704.0
138098.5
382573.0
-638670.5
57101.5
-317945.0
-39825.0
-74263.5
-228014.0
-1276.5
157406.0
682078.5
-812512.5
-3719.5
-1070086.0
-356306.5
862377.5
1095725.0
183146.0
1043432.0
-64377.0
168103.0
-931816.5
-438308.5
358580.5
856148.0
-32255.0
174201.0
494101.0
31865.0
-706710.0
8632.5
258813.5
402972.0
61667.5
344475.0
128816.5
-352993.0
197493.0
284283.5
462270.0
366401.0
222334.0
-247170.0
154265.5
-158530.5
-389618.0
-564457.5
266742.5
-236699.5
-746057.0
-486310.5
-1012115.0
380469.5
-16891.5
-452407.5
518377.0
255246.0
278825.0
5245.5
754122.0
967766.5
-143408.5
574293.0
-151642.0
-690708.0
756553.5
32573.5
104924.5
-216032.0
-32413.0
-168644.5
-100136.5
138662.0
564581.5
-811005.0
-1297478.5
-498683.5
-162751.5
-82901.0
-517943.5
-343152.5
518997.0
-236336.0
-109648.5
-726059.0
152466.0
-178003.0
-593917.0
-924475.0
31333.0
-153288.5
-496743.0
-224876.5
-69704.0
404902.0
-157601.0
-382329.5
767326.5
575937.0
-333525.0
88851.0
191712.0
-542747.5
-127371.5
411781.0
-18777.5
107716.5
-276440.5
-319488.5
-277480.0
-17289.5
-137811.5
-115482.0
707889.5
-353317.5
985850.0
-24993.5
-140074.5
-260374.0
327166.0
-269651.0
540960.5
633241.5
305425.0
-155649.5
-112762.0
-33059.5
392445.5
16165.5
-13373.5
-420221.0
-249636.5
-42401.5
-66417.5
106280.0
-440120.5
-95344.5
-557155.0
-61367.0
370144.0
529502.5
422226.5
305804.0
-161923.5
413371.5
250787.5
631057.5
-232132.5
-387173.5
-47077.5
323137.0
-471825.0
1166771.0
56536.0
-131281.5
-16490.0
321164.0
-19731.5
495193.5
305848.0
231864.0
939588.5
732561.0
-603437.5
-162801.0
278187.0
979326.0
206140.5
-110515.0
-324055.0
132737.0
440737.0
-51118.0
-220834.0
-350196.0
-545753.0
-68401.5
130780.5
344118.5
486480.0
416139.0
-658729.5
-804776.0
93278.0
149953.5
273117.5
-990412.5
-331525.5
-99023.5
410015.5
-273302.0
921910.5
236047.5
605612.5
-1341798.0
564619.0
243508.0
-360033.5
671423.0
237341.0
119289.5
-899439.5
-732924.0
-639251.5
-635693.5
-651479.5
-196520.0
475123.5
-127710.5
-485610.5
591631.0
-606376.0
475359.0
-168718.5
-79299.5
52807.0
329882.5
-245985.0
-523626.5
544548.5
999836.5
263699.5
-709110.5
245297.0
-254553.5
125874.5
784078.5
429127.0
-425596.5
-46589.0
-281963.0
93263.5
501987.5
167446.5
-665920.5
-403198.5
-15045.0
-134235.5
950219.0
974181.0
141733.5
-397105.5
404268.5
413831.5
864624.5
412980.5
388612.0
33680.5
-857741.0
-266077.0
447551.0
-884348.0
-247747.0
-20177.5
-37112.0
-308884.5
-354356.0
-98924.5
-79151.5
-711008.0
119125.0
-117224.5
-536270.5
14773.5
-173115.0
421433.0
-274085.5
-1174926.5
351553.0
150171.5
-250251.5
-113700.5
36714.0
-435673.5
-133793.5
399825.0
147642.5
-53078.5
255629.5
645418.5
-21778.0
-794695.5
-498631.0
-1323734.0
836628.0
191688.0
-410717.5
-618267.5
-831708.5
177410.0
630764.0
418131.0
283022.5
789767.0
771415.0
535265.5
537592.5
26940.5
1017923.5
-126274.0
-762065.0
235740.5
614571.5
-475384.5
-1010938.0
-760389.5
-703013.5
-854138.5
-812479.5
-942464.0
-182353.5
192523.0
403404.0
-427870.0
-303918.5
476129.5
-502667.5
-362613.5
-439545.5
-1256217.0
461432.5
111954.5
485800.5
44910.5
6139.0
162645.0
-74507.5
-209353.0
-693546.5
226137.0
-243504.0
26561.5
-566112.0
-59673.0
-652246.5
-934758.5
-696752.0
-693477.0
-122507.0
-942442.0
90859.5
-466940.5
-137547.5
388230.0
1105305.5
632814.5
296451.5
-468144.0
-215756.5
128601.0
384419.0
126974.5
114498.5
404285.0
743332.5
869055.0
690134.0
46548.5
216976.0
-643094.0
-384703.0
-568155.0
-583885.5
202774.0
529894.5
386699.5
741528.5
-851197.5
488512.0
-39497.0
-210335.0
1418457.0
125761.0
-410036.5
-159588.0
205563.5
423262.5
-401563.5
296631.0
498852.0
697248.5
1003653.0
1184645.0
698114.5
970387.5
1213708.5
1860542.0
343363.5
-592991.5
-685658.5
54512.0
-170204.0
-375745.5
606677.5
95380.5
-396652.5
889802.5
904575.5
381735.0
1139364.0
-27466.0
-44778.0
-264964.0
723646.5
296821.0
-799287.0
-154142.5
-508694.5
422031.0
-402811.5
112504.0
79342.5
530949.0
962454.0
733550.0
1186835.5
1250691.5
302065.0
-862932.5
-447466.5
-239328.0
-161118.5
-212467.5
-326210.0
333359.0
-943937.0
47301.0
420777.5
-671466.0
-396457.5
23551.0
-323089.0
-330621.5
261512.0
485785.5
849474.5
-66288.0
319597.5
-173816.0
-993397.5
328387.5
235.5
213552.5
-829332.5
133262.0
-275654.5
112576.0
-173856.0
203030.5
165497.0
-813673.5
-916835.0
-753930.5
63401.5
184944.5
109478.5
524328.0
-1063043.5
-104212.5
-523131.0
213480.0
328047.5
519560.0
-131031.0
319439.5
-916691.5
-243699.5
576087.5
824085.5
-370002.5
952137.0
-178401.5
-592997.0
576160.5
525927.5
-780712.0
-618358.0
871355.5
72428.5
402891.5
-416075.0
469197.0
199874.0
-422891.5
-513694.5
283702.5
284115.0
-224172.0
939893.0
38348.5
-1122558.5
-90694.5
-620023.5
-1610585.5
-111587.5
-626507.0
170161.5
294578.0
-160847.0
-424999.5
-1133642.5
-376952.5
-338184.5
-251649.5
-460548.0
-716217.5
922737.0
194773.5
954520.0
-175430.0
-40882.5
-649782.5
379119.0
-109791.0
475138.0
-598022.0
-649249.5
168712.5
145923.5
-530228.5
-509557.5
63175.0
256665.5
-353921.0
-303197.0
217402.5
998049.0
519930.5
758593.5
-78245.5
-314293.5
96131.5
553122.5
-346363.5
-191512.5
-1081688.0
-1546302.5
-816100.5
906757.0
216388.5
-37487.0
-838625.0
-536505.0
-181901.5
1025821.0
-88236.5
469473.5
-852001.0
-1013654.0
-376709.0
-44883.5
190282.0
-343074.0
125238.0
887060.5
43564.5
-323648.0
-763166.5
-259358.0
649955.0
833913.0
127922.0
-282168.0
221685.5
540604.5
-303602.5
304808.0
-610035.0
-110770.0
-120297.5
-1091165.0
611414.0
-326161.0
-681120.5
-25547.0
381854.0
901774.5
624380.0
536783.0
338944.5
657256.5
-1091800.0
-672634.0
-196825.0
-285332.0
-1504239.0
-922391.0
-426385.0
-413780.0
30210.0
329368.5
-1055721.0
-644632.0
559061.5
790105.5
-80048.5
-860767.5
-451530.0
-41817.0
-313402.0
-490561.0
59392.5
47890.5
461419.0
66554.0
187939.5
545675.0
623728.5
-225270.5
534850.0
-6540.0
796007.0
28441.5
297979.5
785953.5
243502.5
140560.5
-570557.0
-14606.5
97045.5
-233803.0
-53182.0
-669555.5
-360426.0
407538.0
534578.0
-440001.5
-158934.0
20134.0
535145.5
858133.5
264549.0
-5709.0
99640.5
196671.0
414724.0
781546.5
665877.0
-99441.0
-1121.0
758021.0
13172.0
643425.0
-421140.0
-356656.5
221723.5
992236.5
612133.5
-323400.5
-391914.5
-23501.5
1097034.0
604224.0
283148.0
60187.0
481060.5
332407.0
-759354.0
-730527.0
641084.5
139041.5
363649.0
-4768.5
-286798.5
-127472.0
173611.5
-623219.0
-854223.5
48709.0
-376154.0
78809.5
-247759.5
336981.0
734214.5
-16902.5
-720608.0
-971343.0
260010.0
693266.5
-124196.0
-468413.5
585984.0
376704.0
167747.0
-1035634.0
417501.0
638904.0
381174.0
528754.5
-262569.0
-218486.0
-270125.0
-1011723.5
-990956.0
-338390.5
-1183866.0
265935.0
621481.0
-556665.0
-94501.5
-161447.5
-449967.0
-321208.0
-758698.0
168275.5
-106920.5
1073456.0
108330.5
551322.0
-1080532.5
-674772.0
-174878.5
315430.5
-212772.0
-562808.0
-166977.5
-635734.5
418417.5
-823507.5
-520937.0
321263.5
-235590.0
-157527.5
365707.5
-520994.0
399343.0
245256.5
648588.0
1058361.0
283230.5
-81213.0
477609.5
663516.5
154680.5
-278657.5
75114.0
598370.0
-785312.5
-439885.5
-460031.0
-40384.5
-131431.0
-691584.5
1133779.0
253831.5
-232438.0
217862.0
-83849.5
-518833.5
-464481.0
-400061.0
-25283.5
-124897.5
-100227.5
-306310.0
-1009165.5
315936.0
172003.0
323098.5
1079627.0
190938.5
660124.0
458972.5
-5725.5
-388272.5
233641.0
-596708.0
201055.0
211084.5
-111485.0
535796.0
295971.5
-188541.5
-1261980.0
-781700.0
-336680.0
-1704106.5
-1457576.0
-987348.5
-803296.0
730509.5
403523.0
-435546.5
-283963.5
-838775.5
-976475.5
-645995.5
-652396.5
-429626.5
43984.0
-466566.5
-671490.0
249009.5
496262.5
-224179.0
-1879.0
1256523.5
-140226.0
5775.0
-187558.5
-229095.0
589386.0
-802969.0
-394267.5
-996412.5
262840.0
937629.5
-159780.5
-254552.5
-78897.5
-81286.5
83748.5
-223198.0
-24981.5
-538511.0
-204330.5
-164677.0
10637.0
-106101.5
455170.0
94048.0
-315253.0
-15705.0
-336317.5
-148600.0
-134424.5
73347.5
-78432.0
594040.5
-269568.0
279524.0
-779154.0
-570142.0
-594886.5
-78678.0
-438642.5
665883.5
253739.5
-724780.0
452191.0
-154044.0
466661.0
996263.5
256938.5
442969.0
671840.5
-351238.0
-701367.0
-26634.5
-757812.0
-336707.0
-493745.5
-212063.5
-385842.0
-348275.5
-44912.0
-728289.0
-147998.5
1433361.5
177047.5
-966762.0
-278836.5
543166.5
151360.5
357028.0
118274.5
-625878.0
502421.0
-86774.5
206937.5
198694.0
-228697.0
-624196.0
-894367.0
916794.5
-604228.0
-423997.5
646431.5
380428.0
895537.0
614710.0
585821.5
-239103.0
-69659.5
151368.0
-91054.0
-632803.5
423923.5
-141314.0
-217151.5
198422.0
-686048.5
131955.5
322040.5
-145864.5
-372551.5
-234030.5
277831.5
44693.5
176660.0
67404.0
-746987.5
-299413.0
370999.5
20089.5
241911.5
130245.0
21163.0
-95492.5
-313240.5
735815.0
-477853.0
-1261645.0
-518519.5
-449491.5
-233287.5
695720.0
-3537.0
747549.0
319981.0
182323.5
947303.0
-99962.5
-224752.0
-170233.5
-315719.5
-844130.5
290261.0
545483.0
1324572.0
709724.0
39616.0
175224.5
-426486.0
-1031450.0
-158765.5
239528.5
-91601.0
-610272.5
-332623.5
-1076781.0
-459900.5
455044.5
369398.0
-522190.0
-1395525.0
-5641.0
292032.0
784233.0
668280.5
-55640.0
568827.5
-65596.5
621032.5
831012.0
-214452.5
1068005.0
128520.0
-293997.0
-307193.0
-1186879.0
34757.0
347846.0
-10117.5
-314354.5
-148979.0
-217092.5
-29313.0
139713.0
-457624.5
-1040404.5
-582082.5
-859504.0
-724920.0
-234180.0
-502987.0
-255215.5
647014.0
-244717.5
-140981.0
-294884.0
-414642.0
533176.5
33145.5
-224982.5
-144837.5
118380.0
294933.5
-624042.5
-380803.5
-277109.0
-183637.0
-777136.0
-699599.5
-568424.5
467457.5
-234358.5
-682512.5
479522.0
196736.5
-71165.0
523903.5
218671.5
25104.0
713521.5
844587.5
341055.0
-66171.0
603024.5
471426.0
-320652.0
-327257.5
178860.5
995814.0
262414.5
600141.5
602044.5
851073.5
452414.5
-194227.5
-269165.0
-292720.0
459556.0
15516.0
576545.5
1114422.5
123030.5
-460997.5
969140.5
-54703.0
216782.5
-287418.5
81342.5
90317.5
519994.5
556329.0
-410957.5
1034273.0
302057.5
-581262.5
-353939.0
84067.5
441215.0
-999933.5
168482.0
133041.5
-526952.5
324100.5
392881.0
-295043.5
-364470.0
607699.0
135806.0
545756.0
-273757.5
-370729.0
-263089.5
-279522.5
379819.0
527633.0
485154.5
10511.0
308589.5
4916.0
-964764.0
-1096055.0
-87780.5
-1537091.5
-312649.0
311898.0
142268.0
898017.0
-352144.0
177203.5
-85917.5
1172425.5
714703.5
-253350.5
616781.0
632149.0
-414728.5
-482949.5
268405.5
61290.5
-774603.5
133944.0
-583798.5
241843.5
-802594.5
-136064.0
-1329474.0
-248029.0
-464152.0
214200.0
38719.0
398102.5
718351.0
556693.5
191112.5
495416.5
148144.5
793809.0
656129.0
1425633.5
834424.5
-87172.5
299703.5
-222135.0
-81000.0
437018.5
-600417.5
185635.0
-250808.5
-748232.5
-195116.0
-71587.5
388801.0
-560609.5
76194.5
506663.0
-301567.5
139266.5
472297.0
-307111.0
129711.5
-420595.5
-120546.5
-772087.0
305807.5
952606.0
136222.5
-56730.5
415813.5
-86596.0
-267322.5
208146.5
-475773.5
-1244051.0
37483.5
-309329.5
-211992.0
379076.0
-748211.0
-688433.0
9283.0
341085.5
989260.5
-280638.5
549500.5
-372399.0
774903.5
1339486.0
-382407.0
-157305.5
532921.0
-769304.5
-261225.5
-16354.5
-48608.5
517835.5
570738.0
-371939.0
-793703.0
-1074880.0
-763009.5
-257871.5
-549538.0
324756.5
387322.5
784703.5
716824.5
672336.0
293116.0
30096.5
469102.0
-654599.5
-54868.5
-164315.0
-867429.5
-1007501.0
117592.5
-253854.0
-156545.5
127164.0
468519.5
164353.5
-748829.5
-559837.0
-78459.5
264915.0
-17533.0
291676.5
175699.5
-352311.0
-152589.0
-11854.0
71561.5
-245376.0
-649547.5
238323.5
-486196.0
453311.5
420234.0
-269556.0
289026.0
378596.5
-180561.0
-200234.5
-47214.5
616279.0
975440.0
291372.0
674799.5
300124.0
282361.0
-232919.0
52577.0
197403.5
543330.0
-90476.5
1048942.0
381274.0
314983.0
-123066.0
-87360.0
792873.0
-544050.0
-940894.5
-150719.0
272704.0
434363.5
70538.0
406209.0
360616.5
1113802.0
1068113.5
-271193.5
-472747.0
407447.5
565121.0
525616.5
1536329.5
-466446.5
-582809.0
-229754.5
-198517.5
738796.0
56803.0
67656.5
-288378.5
-567679.0
-36303.0
-966088.5
-727253.0
88677.5
-567379.5
-768818.0
7568.5
1013902.0
-167891.5
505271.0
196069.5
503785.0
-311763.0
-212217.5
-438657.5
-565122.0
-324222.0
-34031.0
-347455.0
-994549.0
45933.0
-612536.5
-64800.5
-29944.0
-981794.0
-636652.0
-152704.5
320913.5
61232.5
180206.5
408769.0
504082.0
596908.5
234497.5
-10414.0
-178260.5
338038.5
378631.5
608179.0
191178.5
678577.5
213987.0
-172105.5
14216.0
-334361.5
-351042.5
-818162.5
-643550.0
474161.0
-526470.5
-1335947.0
322378.5
316215.0
246991.5
-54799.5
188565.0
27766.5
167164.0
953923.0
823689.5
-188565.0
197365.5
842084.0
-73772.0
-442252.0
-185264.5
242640.0
-174907.5
-43547.0
-675157.5
407790.0
980032.5
365901.0
-218689.0
321901.5
177240.5
809012.5
788331.0
283536.5
-729064.5
-450107.5
295674.0
309283.0
881369.0
241689.5
427824.0
-294899.0
-542373.0
37705.0
388338.0
-264229.5
-1290925.0
-209474.0
-215146.0
-1174436.5
-1504040.0
-971744.5
-1634438.0
-1044452.0
268028.5
594534.0
952050.0
519428.0
301911.0
-939135.5
334970.0
-77436.5
66329.5
262161.0
-157518.5
310666.5
119784.5
-23402.0
180798.0
-810607.5
78708.5
486403.0
-342751.0
173991.0
-189690.0
393244.0
-389233.5
624175.0
99893.0
-12799.0
-255196.0
-493216.5
-197625.5
-24587.0
-294816.0
-331249.5
956813.0
830212.5
-141090.0
-884808.0
-523618.5
-643691.0
-1089037.0
-586337.5
51809.5
-708074.5
139801.0
-187043.5
237748.0
-625216.0
-268508.5
-35484.0
-217608.0
964395.5
711581.0
868419.0
-156416.5
125191.0
-214032.5
284631.0
190198.5
-48852.0
1401912.5
421054.5
-16169.5
-661013.0
193208.5
894750.0
460521.5
659684.5
-279490.5
-1145157.0
-826541.0
-823427.0
-323882.0
449449.5
-12841.5
-463740.0
-32026.0
419165.5
-254764.5
70229.0
-934286.5
-59256.5
32269.0
-907797.0
-1415913.5
99737.0
-104647.5
164477.0
842705.0
-104128.0
-45334.5
-864817.0
-1298968.5
-619558.0
-145672.5
-89993.5
210825.0
-631139.0
284614.5
691419.0
918177.5
516408.5
-285402.5
-286754.0
-1030365.0
-1084028.5
-431864.0
10692.0
485089.5
696146.0
347064.5
1299058.0
-291836.0
-34935.0
167152.0
1220241.0
182018.0
453643.5
-389436.0
-476154.0
-205373.0
22105.5
-565817.5
257076.0
-363080.5
436518.0
-911745.0
-1969277.5
-489774.5
178912.0
-710565.5
-89513.0
-304306.5
-301191.0
-257797.0
-614288.5
-872708.0
-683691.0
-86761.0
168107.0
448624.5
789727.5
-934290.5
-474323.5
-68747.5
-386343.5
235639.0
445255.5
123842.0
-119290.0
-319236.5
373643.0
-278801.0
-128757.5
-511421.5
17327.5
103942.5
272763.5
69171.0
-326257.0
-789360.0
-644509.5
-419487.5
-882500.0
-235371.0
179818.5
593000.5
264370.5
-1354861.0
-537703.0
-322637.5
-320554.5
-760515.0
6607.5
-317998.0
76509.5
170678.5
-195487.0
-18932.0
797179.5
939132.0
426274.5
-102921.5
183380.5
688810.0
151620.5
-92343.5
-436312.5
30295.5
331430.5
1762181.5
-933605.5
290508.5
209659.5
95006.5
-556466.0
-160064.5
-809746.5
248597.0
370149.0
-554339.5
292788.0
-489860.5
-671711.0
193165.0
-555538.5
337485.5
-358907.5
-315771.5
-785586.5
485944.5
184914.5
189669.0
-591935.0
208685.5
-1408283.5
166018.0
-48125.5
3990.0
-253013.0
-142346.5
-362480.5
178947.0
1111918.5
282217.0
54676.0
416355.0
-957236.0
18421.5
-288337.5
642897.5
-179014.0
219333.5
200102.0
216541.5
158939.0
-641771.5
747975.5
382466.5
36069.5
69148.5
-105524.0
-428101.0
506242.0
377314.0
254537.0
268908.0
650231.0
743857.0
456936.5
825569.0
-167451.5
-51928.5
-243150.5
-698610.0
-15124.0
-78278.0
285843.5
-351037.5
-179721.0
94075.0
218180.0
33272.5
433158.5
-253063.0
603190.5
264979.0
-283100.0
507585.5
590422.0
250761.0
220454.5
-398672.0
424311.5
356703.0
-749309.5
137740.5
221522.0
-133563.0
440063.0
1307583.0
281041.5
-873410.5
-542935.0
-62106.5
321114.5
48217.5
-97711.0
-352076.5
-623545.0
543497.0
-260060.0
-900328.0
-192138.0
803008.5
698115.5
-184051.5
233372.0
748610.0
5798.5
1020619.5
235848.5
163863.5
-1094925.5
-311514.0
-93513.5
-34086.0
-131950.5
42037.5
110812.0
-225469.0
-887442.0
-484355.0
-1199529.0
-250641.0
51854.0
-62692.5
304909.5
237881.5
-373663.5
839411.0
570290.0
81891.0
149189.5
-437441.5
33223.5
582758.5
809667.5
1095000.0
126725.5
829928.5
147534.0
-58895.5
523451.5
-439129.5
-490565.5
91817.5
15247.5
-11618.5
205050.0
-220307.5
-494964.0
147796.5
167012.0
-201796.0
-503393.0
47604.5
-383749.0
-142845.5
310970.5
215146.0
428381.5
-178173.0
207027.0
284769.5
186303.0
262471.0
-33522.0
374519.5
318556.5
-997168.0
-269217.0
397753.5
255437.0
-335655.0
263825.5
7965.0
-183517.0
928.5
-788273.0
-319363.0
340635.5
444218.5
-147625.5
-442946.5
-93208.0
192638.0
261396.5
304916.0
42766.5
873325.0
-1322274.0
38277.5
49198.5
907813.5
239897.0
-712874.0
-235006.5
-86126.5
-801246.5
58539.0
220848.0
-342422.5
-808424.0
-262091.0
-407089.5
65309.5
-189076.0
-273817.5
943579.0
608890.5
20162.0
-250166.0
353183.5
493645.0
569437.0
375602.5
211875.5
282194.5
-70678.5
-1162723.5
-442748.5
105931.0
-277404.0
-1007464.5
-325460.5
-389383.0
-727338.0
180957.5
648842.0
-438635.0
-432676.5
-43832.5
-426026.0
-418430.0
172920.0
358348.5
18266.0
474000.5
404956.0
532927.0
93887.5
534918.5
-326864.5
149251.0
-85382.0
131519.5
-605257.0
18689.5
-1054007.0
-54391.5
675033.5
22581.0
-956152.5
21529.0
593242.0
-208451.5
-267328.5
-495806.0
-540614.0
-3754.0
402430.0
-775242.0
219743.5
78863.5
-202179.5
-23143.0
-213562.5
-480165.0
-847433.5
-877604.5
-128416.0
-733628.0
-1173935.0
-196929.0
-662471.5
-30158.0
41130.0
-47002.0
168046.5
-39708.5
-327312.0
156031.0
-157897.5
81413.0
-129120.0
83495.0
-306435.0
-165504.5
-430898.5
-43259.0
514775.0
352618.0
1465075.5
-604122.0
-222909.0
188181.0
1057625.5
445997.0
232054.0
-12929.0
-382005.5
-183882.5
1058954.0
-250164.5
-289233.0
233435.5
581152.5
769466.0
49924.0
305116.5
-4398.0
-612321.5
-376391.0
-224367.0
737757.0
444435.0
512226.5
510220.5
946735.0
278243.0
-705702.0
188677.0
-431470.0
-286279.0
-240618.0
-540811.0
104557.0
34288.0
215957.0
690478.0
1218226.0
-37531.0
-287452.5
-591120.5
215206.5
472233.0
-904978.0
-1251320.5
-458612.5
26455.0
-369324.0
-407897.0
-762460.0
92057.5
-30530.0
508615.5
199769.0
-363080.0
832238.0
1309310.0
518348.0
65456.0
246474.5
-228149.5
735529.0
-137298.0
428252.5
378605.5
1242759.5
53534.0
121369.5
-73070.5
299003.5
-69765.5
-10225.0
-398345.0
-813828.5
-270692.5
-315479.0
-40205.0
288967.5
112161.0
163749.0
-712967.5
226620.0
858106.5
261916.5
-418638.0
-686359.0
-308398.0
603745.0
274412.5
854782.5
-290830.5
-127729.0
915601.0
-162647.5
129962.0
54031.5
-580520.0
-757180.0
-309219.0
708564.0
706801.5
-601575.0
-610631.0
-1222351.5
-803380.5
-379066.0
450087.0
198938.0
-634553.5
1138228.0
-584923.5
88575.0
142021.5
565531.0
618556.0
-358636.0
-98836.5
299930.5
-199984.5
-70248.5
-199065.5
52718.5
-638160.0
386060.5
311581.0
-75208.5
43422.5
-866428.0
-292557.5
-158235.0
-26044.0
-1100454.5
-326641.0
43404.0
1131776.0
681234.5
-485828.0
-500138.0
-392084.0
-185818.0
62725.0
-106757.0
463925.5
285273.0
-112318.0
-175993.5
963562.0
788142.5
-1899.5
-112954.5
-61743.0
50218.0
298222.5
346954.0
106518.0
-181555.0
-266865.0
354260.5
-514350.5
-361563.0
-99587.5
-684759.0
-207513.5
436741.5
-203437.0
293195.0
667605.5
888400.5
-999334.5
-478492.0
-38618.5
-111208.5
-163310.5
304834.0
-422927.5
4297.5
435112.0
-297223.0
269716.5
-403643.5
-557509.0
-216388.5
-529172.0
-1585309.0
-1012765.5
-1237071.0
-590105.5
411081.5
852848.5
281427.5
-191185.5
-320099.0
-714929.0
-537722.5
106391.0
-20051.5
-172211.5
-331383.5
94632.5
-388776.5
-157898.5
210400.5
935095.5
-83686.5
-596345.0
-185871.5
-324244.5
-833971.5
-151359.5
-1147865.0
-838262.0
-45987.5
-477136.0
-670685.0
363882.5
-297482.5
-11611.5
-504019.0
222629.0
-83591.5
-46475.5
364948.0
-561869.0
-185397.5
77878.0
222417.5
-458150.0
386703.5
259017.0
-309848.5
-837357.5
1338349.5
765558.5
-23633.5
-308582.5
-303455.5
198332.0
614706.5
255788.0
-122409.5
650838.5
1077941.5
107074.5
682559.5
22964.5
191530.5
237705.5
56096.0
-272879.0
-406794.5
779337.5
656630.0
-558419.0
-486094.0
129867.0
398921.5
-148107.0
134791.0
656266.5
-1105266.0
-188851.0
755314.5
101902.5
78090.0
-610222.5
261295.5
-671918.0
-964807.5
-607446.0
10025.5
-282935.5
223392.5
-85862.5
284296.5
-435983.0
-630749.5
808971.5
284841.0
107790.0
819157.0
-237860.5
376592.0
-59993.5
-192635.5
-527242.0
227627.0
-176542.0
-53128.5
1167466.0
808482.0
147056.0
69908.5
311643.0
-727482.5
-645671.0
564104.0
37283.5
118797.5
-811481.0
-595017.0
1032081.0
274965.5
-686637.0
281819.0
-258418.0
332469.0
767172.0
628564.0
-663167.0
301407.5
-403916.0
624287.5
-65114.5
-364919.0
-438752.5
311842.5
156461.0
-208429.0
504296.5
73325.0
-568490.0
-888876.5
-209660.5
744661.5
-28296.0
298255.5
-682909.0
422931.0
-248304.0
-577950.5
-457211.5
472558.5
694951.5
-722640.5
-126630.5
-154867.0
-519146.5
-358589.0
679759.5
-210303.0
573248.0
375758.5
574106.0
680365.5
-258460.5
-1037657.0
436836.5
-123378.0
-264814.5
34873.0
-262747.5
-230589.0
511540.0
316448.5
-304789.0
802496.5
-80836.5
-247502.5
-270911.0
277773.0
1073303.0
119711.5
452942.0
-590722.0
840507.0
438148.0
611161.0
563293.0
786147.5
628885.5
-821896.5
-468720.5
208573.0
80275.5
472295.0
-233585.0
593584.5
-517888.5
-273265.5
-234681.5
-852012.0
-450559.0
-70365.0
-776213.0
398390.0
340837.0
-68202.5
866775.0
1018728.0
1406129.5
-65864.5
-553459.5
-545594.5
-296459.5
1184806.5
2231602.0
514362.5
645077.5
711246.5
-364220.0
-1109378.0
-229018.5
-265181.5
268318.5
-582859.0
131983.5
-1087792.0
-92201.5
-483444.5
99269.0
-22447.5
-367122.0
27606.5
-960457.0
-221860.5
384092.5
300969.5
-49763.5
-41246.0
-596699.0
-522868.5
123464.0
170221.0
-97747.5
-179429.5
-270654.5
842099.0
-31706.5
448998.5
1305827.0
383220.5
-164641.0
227218.0
115784.5
251483.5
-931000.5
-880136.5
-309246.0
-692338.0
-21138.0
-678394.0
27727.0
-606196.5
-156243.5
-475568.5
13961.0
659341.0
83406.0
-149075.5
607241.5
140466.0
638759.0
-157321.0
948823.5
256595.0
345619.0
3250.5
396911.0
-641954.0
190488.0
399445.5
504958.0
-47457.5
-658407.0
-401038.0
-1150423.0
-439257.0
-16681.0
-442070.5
-704478.0
-642440.0
81535.0
-425781.5
-582431.5
-590909.0
-99837.0
-731162.0
-53094.0
-266286.0
-55111.5
-860132.0
-1140544.0
-1113339.0
-1010035.0
519402.5
-981504.5
-698372.5
-555471.0
157696.0
676348.0
319813.5
-140148.5
886151.0
1005801.5
228052.0
-102320.0
972775.5
450862.0
541250.0
216388.5
-758093.0
-58584.5
-225664.0
-12769.5
446761.5
-175256.5
-159661.5
-140931.5
-704417.0
-199099.0
-463317.5
-819970.5
-824570.0
-922725.5
-601127.5
-403136.5
-937079.5
-738562.0
221378.0
433565.0
-452966.0
-571348.0
366345.5
88707.5
222393.5
-211773.0
-1161989.5
-1029117.5
-802633.5
-504935.0
-514999.0
295893.5
-1521007.0
-88245.0
-743310.5
-1835589.5
-1878080.0
-1072719.0
-1799603.5
-872161.0
-2958894.0
-2573298.5
-2293316.0
-2001253.5
-1304084.0
-1435557.0
-1835232.0
-1618416.5
-961806.5
-436620.5
938846.0
173667.0
-973720.0
-108457.5
-48124.5
737447.5
-436314.5
-538203.0
-133663.0
-677906.5
285994.5
233904.5
-463124.0
-866944.5
-484663.0
-492965.5
-603511.0
-624072.5
-1073723.0
-465133.5
-429348.5
138822.5
-290656.0
-721383.5
-1013330.5
-471898.5
-528783.5
93318.0
-493695.5
-1589360.5
-355941.5
-1102483.5
-519751.5
529167.5
-233052.0
-661122.0
-998668.5
-334301.5
40696.5
48963.0
91495.5
646253.5
450719.0
281678.5
501407.0
853196.0
712748.5
278071.0
-815671.5
-1051536.0
251634.5
-507534.0
254983.0
1408398.5
281563.0
-36444.5
-209584.5
-735210.5
-115317.0
-239411.5
374519.5
607744.0
234205.0
535530.5
-482190.5
-1267434.0
-1061168.5
-828560.5
-294314.0
173061.0
-581943.5
-3683.0
668386.5
20765.0
-165717.0
881379.5
-312943.5
434524.5
488312.5
361798.0
138743.5
417835.0
-556918.0
-794337.5
-166348.0
99213.0
-915195.0
-808207.5
-201415.0
-495216.0
262901.0
-84650.5
648505.0
-85734.0
408857.0
-561903.0
-355235.0
-460903.5
-734662.5
-811332.0
-204238.5
1100654.5
52800.5
-257812.0
-134312.5
388667.0
1049976.0
-538382.5
-352243.5
-1069029.0
-191965.0
-20432.0
143848.0
570929.5
-620975.5
-1029741.5
-248690.0
716280.5
351162.5
-109763.5
-1332407.0
-1017059.0
297254.5
-1199533.5
203195.0
-731041.5
-492689.0
-262068.0
212373.5
461814.5
-642269.0
130397.5
324134.5
-544589.0
570697.5
133011.5
-255826.5
-293598.0
232296.5
-649985.5
439837.5
-42836.5
309817.0
-176650.0
-905422.0
-47757.5
-992187.5
-127683.0
437164.0
-117649.5
-376972.0
-282213.0
-559268.0
-461196.5
-1257592.0
-364405.5
-206566.5
-201142.0
707103.5
954191.5
86468.5
-150237.5
-271401.5
216742.0
-1131189.0
-387302.0
937014.0
-518444.5
-384719.5
317413.5
484075.0
-688221.0
407930.5
-237098.5
434807.5
-313819.5
-457390.5
-589934.0
-372370.5
-140941.0
106749.5
523418.0
-1032171.0
-282055.5
690256.5
1045372.5
-250522.5
1289683.0
1111833.5
-295350.5
148153.5
203621.0
-513278.0
-512252.0
804143.5
401129.5
321202.5
89809.5
-319623.5
495204.0
252692.5
1611320.5
-84444.5
834471.0
704973.0
-425242.0
234412.0
-422290.0
-379355.5
462853.5
460056.5
-50530.0
331190.5
-401900.5
560282.5
743023.0
1025324.5
-204600.0
175782.0
-404935.0
122563.0
106195.0
608137.5
249917.0
-356463.5
-1016287.5
-69808.5
740503.0
-203006.0
-350813.0
-43650.5
254949.0
896896.0
134542.0
745056.0
340261.0
-250648.0
582549.5
29756.5
-515286.5
64122.5
-351005.0
-390673.0
-866103.5
-1094710.5
731961.0
-416588.0
-486957.5
219267.0
650275.0
-32770.5
-744027.5
-118506.0
-423209.0
-580859.0
-619035.0
-793349.0
-463464.5
-53892.0
-186656.5
238523.0
833107.5
135135.5
-161265.5
-187658.0
-16414.0
-436965.5
-302736.0
-491014.5
-1043381.5
117491.0
-514598.0
575724.0
74385.5
1259796.0
1470160.5
978258.0
-80991.5
-268671.5
47243.5
-805213.5
-19810.5
-1546051.0
313670.5
-111045.0
-54290.5
58353.0
-7870.5
234619.5
1178083.0
-791875.0
87366.0
766842.5
922632.0
-567978.0
-904966.5
64222.5
-1003297.0
78229.5
-591861.5
22410.0
-473196.5
176085.5
-638675.5
42135.5
467401.0
275294.0
-493614.0
287306.5
-511367.5
-581951.5
1071357.5
-69900.5
358680.5
-373518.0
-56825.0
943218.0
94021.0
-43690.0
665420.5
690114.0
953494.0
-798662.0
-76839.5
-631194.5
246433.5
65748.0
333573.5
-282867.5
549837.0
563360.5
139701.5
-454502.5
-709757.5
-335083.5
-434403.5
41497.0
102645.5
-6643.5
723080.0
76847.5
-226616.5
298570.0
-509971.5
-1229404.0
-578480.0
-337646.5
129315.0
-27656.0
396604.5
735069.0
1062140.5
814508.5
-1174305.5
35040.5
239689.5
358948.0
201754.0
1076078.5
-321079.0
-448621.5
574884.5
377890.5
35321.5
17985.0
299143.5
-904913.0
-287805.0
78304.0
222988.5
-961804.0
-1617552.0
-818937.0
-365711.0
-856713.0
-476804.0
-248067.0
-81860.0
-111952.0
-71759.5
-258415.0
-708618.0
-302939.0
-504227.0
31316.0
-283591.0
19894.0
-329879.0
-674455.0
-591413.5
-249168.5
197010.0
-858914.0
-379680.0
865078.5
54038.0
82668.0
110704.0
915674.5
531373.0
211134.5
1201698.0
-102285.5
-548181.0
-148387.5
-443686.0
115743.5
136994.5
-794990.0
431918.0
-152931.5
172000.0
50213.0
-356962.0
-134049.0
-336042.0
-409885.5
-245674.0
174500.5
-97134.0
-113005.5
-268890.0
-313085.0
227401.5
-614791.5
-422729.0
541900.0
1112485.0
246740.5
-330901.0
-29927.5
252201.0
368333.5
90515.5
558791.5
69093.0
-505271.0
341052.0
431827.0
-376155.5
359349.5
-22413.5
701822.5
186604.0
-321066.5
25272.0
427844.5
-292798.5
-547944.5
-563209.5
-259347.0
-300751.0
122406.5
-20486.0
407037.0
158331.0
-1363929.5
-344656.5
338056.5
-57949.5
-1122273.5
379151.5
-1008852.0
-665272.5
413587.0
142596.0
408950.5
414423.0
-9390.5
-140773.0
9138.0
336531.5
-279638.5
395637.5
389422.5
1176999.5
736117.0
-246238.0
-417151.0
626160.0
847021.0
-407357.5
425723.5
24690.5
-382442.5
767467.0
874527.0
704464.5
-378574.5
-102509.5
-35458.5
-434213.5
333711.0
-420873.5
339728.0
-516971.0
-804666.0
-288813.0
139148.5
389643.5
1226149.5
597204.0
778219.5
-49916.0
621015.5
454802.5
223694.5
377864.5
108292.5
8882.5
-345327.0
-1031150.0
565138.0
916405.0
355883.0
1137063.5
959396.0
624231.0
356923.5
230776.0
-28113.5
-10060.0
346301.0
601243.0
272263.0
-302766.5
-344725.5
-411765.5
-1048151.0
-67216.5
-230550.0
-348048.5
95516.5
-276791.5
-297991.5
-992771.0
-478466.0
115348.0
-362351.5
965051.5
-132377.0
-385742.0
-1272819.5
426343.0
25747.5
428761.0
-382121.5
318028.0
230351.5
-675824.0
-584598.0
592206.0
644951.0
184111.0
65490.5
158996.0
-108121.0
689540.0
770239.5
-434187.0
-696493.0
-644811.0
-436933.5
445255.0
877850.0
518522.0
1639407.5
1160114.5
956252.0
756503.0
-47442.5
590210.5
869217.0
-425708.5
-723918.5
-238768.5
740407.0
98583.0
-156253.0
-572366.5
538663.0
768266.0
422761.5
-123530.0
-489803.5
-316531.5
-808453.5
235017.5
-375564.0
-614131.0
389700.5
280123.5
301093.0
-431906.5
-1797534.0
-110799.0
-52827.0
-182115.0
-284111.0
-422002.5
397378.5
-102936.5
17619.0
138491.5
805407.5
215049.5
-474713.5
-9827.0
-976559.5
-266093.0
66802.0
-433647.5
776465.0
-185501.5
410981.5
-493184.5
409348.5
462224.5
-588328.5
186744.5
495022.5
70844.0
254124.0
177971.0
-45603.0
-8187.0
457356.5
557660.0
-23546.0
239730.0
-182888.5
190855.5
-35073.0
-239006.0
-807378.5
-505128.5
753226.5
635437.0
209195.5
-202063.0
280039.0
654240.5
298953.5
1010560.0
423849.0
745092.0
215754.0
-748776.5
580987.5
705769.5
239651.5
361784.0
64549.0
496141.5
-42806.5
-290794.0
-284754.0
-142744.5
691179.0
-919136.5
-646236.0
-540268.0
-1185602.5
263506.5
184411.5
778436.0
-740944.0
243481.5
1406680.5
-221945.5
182092.5
480065.0
1185719.5
327307.0
610961.0
-669016.5
137317.0
-742783.0
408041.5
-590749.0
523458.0
-355942.5
111629.5
404388.5
-152642.0
600396.5
471320.0
-359316.5
738464.5
743193.5
-529109.0
314753.5
409175.0
-735602.0
-1090016.0
-604767.0
-122848.5
-365346.0
888187.5
179758.0
381700.5
610941.0
506661.5
654888.5
913335.0
83868.0
-552738.5
-4864.5
-418331.0
382797.5
957076.5
-129119.0
-265837.5
556873.5
983282.5
521682.0
441883.0
589896.5
362346.0
383866.5
1216795.0
554899.0
881698.0
501721.0
-235628.5
-269526.5
377772.5
-728745.0
-239912.0
276417.5
429101.5
394415.5
196749.5
-528360.0
-201084.0
-4358.5
597626.0
325713.5
-69031.0
-932879.5
-204738.5
-118533.5
-743081.0
-9559.5
103060.5
593209.0
135413.5
891663.5
816893.0
556307.5
748056.0
-333378.0
-1149633.0
-793171.5
-388616.0
-127136.0
-214652.5
-1284808.0
-1355302.5
-641124.5
-1397092.0
138305.0
561316.0
649307.5
-627396.0
-256373.5
105061.0
-753673.0
-1487311.0
-251308.0
-338618.0
-413919.0
733634.0
445143.0
-617330.5
-340642.5
420679.5
558876.0
-29445.5
170244.0
-826866.0
-135840.0
-404195.5
70881.5
215001.0
629610.5
1000819.0
1256933.5
695058.5
178414.0
108076.5
89943.5
995861.5
663398.0
290675.5
619251.5
-293458.5
1220208.0
225895.5
96922.0
83110.0
265657.0
179009.5
160089.5
449671.5
-104389.5
873206.0
110651.0
554737.5
-277559.5
-504862.5
-279940.0
-203606.0
-226780.5
9979.5
-42053.5
478797.0
61060.5
373152.5
559168.5
-252646.0
398799.0
274710.0
1088199.5
242567.5
55961.0
-587502.5
-240322.5
864245.0
332925.5
-97691.0
-345306.5
141784.5
1044674.5
104606.5
-711131.5
-503242.0
302726.0
-133521.5
-446148.0
-128266.5
-409380.0
458454.0
752172.0
495629.5
-56204.5
520446.5
243713.0
-271419.5
-595211.0
-224767.0
-31803.5
-204453.0
-166815.5
-488451.5
-921870.0
-1138721.0
-435370.5
-89977.0
335293.0
-2736.0
398062.5
-852115.5
-326206.0
392895.5
-548127.5
-284462.5
-729717.0
158192.5
482489.0
-1143.0
-923582.0
346194.0
-911160.5
64122.0
81377.0
-737611.0
826671.0
-407314.5
-354093.5
-549709.0
-214411.5
267369.0
-698803.5
-36891.5
-541508.5
-179307.0
516035.5
-162666.0
-375958.5
394523.0
486224.0
-1164590.5
-288469.5
755770.0
504053.5
11436.5
568836.5
530160.5
385584.5
328142.5
192784.0
-383350.0
705200.5
665876.0
-93741.0
584946.0
-640502.5
242388.0
432695.5
481644.0
462650.5
-251024.5
-964913.0
-811906.5
-467482.0
-1243818.0
-624495.0
-578504.0
158942.0
-418634.5
456490.5
255708.0
-145376.5
-226827.5
210632.5
-134936.0
347603.0
-495582.5
217124.0
226254.0
-351922.5
-71397.5
-348294.0
144132.5
732018.5
-1247450.5
52572.5
-508976.5
354473.0
468521.5
-594230.0
-420944.0
-287186.0
551385.0
-812939.5
-441050.5
651838.0
-96554.5
341180.5
303840.0
726443.0
-88340.5
-859611.5
-944548.5
-463155.0
-56432.5
407028.5
234986.0
-33362.0
-226814.5
-209933.5
-502029.0
281728.5
776420.5
-1140618.0
-551841.5
-603228.0
-436556.0
18129.0
982216.5
488565.5
436875.0
-387832.0
148458.0
245729.5
592188.5
-3290.0
-131947.5
96078.0
-262273.5
690141.0
712969.0
1236728.5
112855.0
523321.5
813405.0
520626.5
357543.0
999920.0
-161072.5
226152.5
74487.0
245730.0
-452654.5
-440348.5
375440.0
-213917.5
-312793.5
-659055.5
-629384.5
-2340.0
832470.5
397549.5
150799.5
584394.0
-523819.5
-805192.0
-633981.5
-1557273.0
534639.5
-230571.0
-518282.0
70393.0
312222.0
591029.5
-15362.0
-583669.5
570202.5
-492115.5
-521468.5
-271613.0
-239490.0
81151.0
543935.5
-30928.5
-625042.0
-1301108.0
-406259.0
370249.0
196939.0
-134862.0
183866.0
615428.0
264188.0
419007.5
-813908.5
-1134610.5
-15368.5
-453916.0
-124346.0
230534.5
205659.0
-128140.0
466428.5
857036.0
387353.5
575363.5
728517.0
11937.0
-318335.0
46783.5
973292.0
615488.0
823464.0
81400.0
943490.0
124211.5
-348724.5
814207.5
-828150.5
-440520.0
-904009.0
228597.0
-347001.0
403182.0
-510357.0
-799173.0
-433987.0
-333264.5
-28464.5
-324839.0
-561615.5
-783420.5
-573719.0
301255.0
-439437.5
-203645.5
444344.0
269312.5
620741.0
-206817.5
995406.5
-69760.0
-356123.5
301876.5
-850280.0
296151.5
297340.5
-371259.0
-456309.5
64476.5
425091.5
1541127.5
746065.0
501563.0
588093.5
900368.0
502210.5
454087.0
328883.0
833164.5
344033.0
-442137.5
-613191.0
-129630.5
85429.5
60627.0
-118030.5
-210840.5
-3409.0
-407433.5
79266.0
42020.0
1260571.5
860830.0
651773.0
996940.5
927674.5
582866.0
-339467.0
-122675.5
-423404.5
165518.5
2478.5
-466792.5
1031672.5
381688.5
288564.5
614638.5
-21721.0
-221402.0
384648.0
512198.0
-60525.0
-390894.5
-663865.5
-939268.0
-580932.0
276352.5
-692206.5
-1374906.0
-749576.0
-107661.5
-319327.5
601498.0
425135.5
-464941.5
56492.5
-187246.0
431254.0
788489.5
248135.0
15943.0
149410.5
-306107.5
-103141.0
881513.5
781224.0
1499279.0
589327.5
414156.0
276477.5
306563.0
42178.5
-402300.5
-60807.5
-250365.0
-814510.5
-1320037.5
-384287.0
692819.5
-513587.0
-452846.0
299026.0
-149507.0
-708266.5
-704357.0
327743.0
-210283.0
599238.5
74378.5
457898.5
765977.0
-265457.5
-138587.0
-319646.5
428014.5
875155.5
665399.5
863733.0
215598.5
224152.0
-1027340.0
-772885.0
416460.0
-239227.0
36659.5
-274028.5
-634258.0
-163955.0
-201960.5
783524.0
-761963.0
80038.0
-92453.5
516030.5
-373601.0
788464.0
1530212.0
672126.5
-100858.5
637085.0
146759.0
31439.5
204225.5
321539.5
-674628.0
-318186.0
-365436.0
-215653.0
-471456.5
739997.0
-873266.5
-1090833.5
443369.0
277366.0
-483135.0
-524505.5
-634536.0
-431972.5
-245375.5
-321537.0
269355.5
-174515.5
653831.0
851913.5
-612919.0
-344385.5
-1423719.0
-987805.5
-1033601.5
356347.0
-1050159.5
-755444.0
-1204102.0
-384499.5
905026.0
1140614.5
466111.5
-341486.0
237015.0
-343766.5
-399798.0
288974.5
577091.0
660275.5
-158400.0
-8213.5
739124.5
-70034.5
-1273866.0
386444.0
102562.0
141471.5
395320.0
885435.0
375494.0
-252032.0
-66369.0
171193.5
-1025320.0
53915.0
-230625.0
322245.5
-263260.0
-361887.5
168852.5
-524182.5
108027.5
1257352.5
18373.0
289575.0
155113.0
336752.5
-217098.0
110660.0
-224842.0
1271991.0
-354287.0
576673.0
-405515.0
165524.0
39981.5
27406.0
67561.0
515659.0
-526888.0
64685.5
731044.5
9829.5
-528939.0
-383821.5
1030159.0
829398.0
-336641.5
-476585.0
525241.5
-629540.5
-839311.5
428410.5
513614.5
206893.0
-410200.5
965088.5
-152829.0
158506.5
85413.0
-21138.5
-740587.5
93803.0
57884.0
117017.5
697834.5
796648.0
-996589.0
-391314.5
244862.0
436933.5
277318.0
419321.0
389201.5
145838.0
-526439.5
-290394.0
-369972.0
-1181194.0
-433026.0
309151.5
-23464.5
-374848.5
67058.0
352510.5
153708.0
992484.5
-231049.0
-134859.0
-667776.5
-1305546.5
-21839.0
119911.0
389670.0
773542.0
-187320.0
355795.0
-779165.5
-622668.0
-836460.0
-386967.0
-296319.0
-23175.5
-821327.0
542386.5
-408485.0
-844552.5
-81990.5
-593315.0
-796298.5
-101607.0
-330157.5
-809534.0
365238.0
-526063.5
772981.5
227073.0
-225438.5
160606.5
-675578.5
5336.5
-41173.0
356099.0
-388794.0
13444.0
388473.5
-28947.5
-68353.0
411789.0
86870.0
-304730.5
-994232.5
282469.0
473284.5
-194099.0
185750.5
-336697.0
-421063.0
78626.5
179383.5
-765809.0
-644817.5
-692208.5
-236057.0
30196.0
347429.5
-1098433.0
-448519.0
-519116.5
-401601.0
-192444.5
-482207.5
263817.5
279282.0
-660537.0
-838256.5
-597514.0
-140144.0
-386227.0
-198977.5
-561446.5
-42832.5
363423.5
-224221.0
629315.0
-139472.0
-160375.5
119207.0
-148700.5
-109680.5
748533.5
1123532.0
1425268.5
586238.5
1323847.5
427717.5
-599307.5
-579748.0
589765.0
129285.5
397075.5
-647477.5
-369878.5
-423505.5
-419304.5
676211.0
377247.5
474562.5
123286.0
700788.0
821822.0
685879.5
70699.5
-55535.5
-78186.0
654670.0
-154793.0
480076.5
-251295.5
679363.5
-165538.5
-126548.5
139119.0
216494.0
346533.5
-950911.0
-706313.5
-258622.5
282300.5
74270.5
-241240.0
87103.0
164169.5
210493.0
252216.0
-251069.0
68971.0
-10056.5
162062.5
210223.0
-787857.0
683857.0
1249095.0
384051.5
-472877.0
270756.0
1213519.0
861273.0
-688071.0
251775.0
856366.0
-350101.0
184694.0
-44297.5
-1095893.0
-830726.5
82112.5
789267.0
335475.0
293509.0
767338.5
494096.0
273026.5
278615.0
-384257.0
598624.5
443995.5
-370860.5
-137792.5
-348254.0
-406353.0
-248512.5
-90671.5
-637170.0
-260265.0
147061.5
364519.5
-455140.5
-493873.5
-546011.5
-248317.0
714377.5
-785169.5
-455741.5
83083.0
159311.0
-1793289.0
-440207.0
-320409.0
-144937.5
-264738.0
-197471.0
-228897.5
-546177.5
82622.5
257109.5
-363958.0
-334014.0
224661.0
211365.5
85781.5
-643147.0
154286.0
-23299.0
-935212.0
-702425.0
-434683.0
-67066.5
-337136.5
-11989.5
1569854.5
434944.0
1236293.5
937837.5
330121.5
-1050953.0
1420851.5
1472316.0
-729854.5
-1080178.0
-655419.0
55213.0
1365868.5
924696.0
939722.0
143190.0
-348411.5
-288340.0
603901.5
923318.5
892152.0
404862.5
610775.5
730759.5
-23658.5
191072.5
434503.5
-146914.5
463203.5
-143636.0
232916.5
699275.0
717278.5
-315240.0
-694217.0
-129784.0
517118.0
-456187.5
82165.0
970956.0
562312.5
470615.5
-8284.5
321107.5
-67569.0
-102497.5
489554.5
-791986.5
-949938.5
184988.5
-242947.5
140603.0
676886.5
51251.0
-703194.5
-1249993.0
190157.5
213943.5
267565.0
-456963.5
1082669.5
-382080.5
182085.0
-53974.0
-215247.5
-78936.5
-387412.0
-420823.5
465379.5
707186.5
1051473.0
258115.5
-254169.0
-525244.0
-720140.0
-315413.5
-69546.0
-235428.0
-817633.5
244174.5
124790.0
487806.5
-526897.0
-330595.0
-93336.5
-1050570.5
-15689.0
-161512.0
-17807.5
-27256.5
611986.0
14199.5
604544.0
196497.0
-80078.0
-1123425.5
-1066147.5
-682894.0
426996.5
-167074.0
530268.5
-444064.5
45123.5
-260892.5
179525.5
263274.5
42933.5
100895.0
-308103.5
490693.0
142634.0
317141.5
-385447.0
757176.5
812514.0
-242970.0
-58722.0
418861.5
416556.0
569031.0
294345.0
-233917.5
-511542.0
389494.0
325832.0
550040.0
-164592.0
257510.5
-228721.0
700086.0
-227829.5
365907.5
-1275237.0
-858495.5
303095.0
-1122673.5
-799569.5
558974.5
-1036388.0
101264.5
515918.0
144404.0
-98505.0
-329838.0
-697804.0
107762.5
-278582.0
-720909.5
70276.0
466140.5
774580.5
278335.5
562127.0
314282.0
471815.5
944176.5
62665.5
771608.5
864786.5
667109.0
-564854.5
-382284.0
-845054.5
-465893.5
422814.5
108602.0
-241652.0
152797.0
-709349.0
-172252.5
173294.5
-206321.0
-623967.0
-713931.0
448728.5
-699628.0
-947083.5
-285437.5
441682.5
245040.0
-668477.5
-505543.0
-665600.5
592691.5
-925114.0
-770633.5
-59611.0
-1143928.0
-301646.0
2094.5
-130409.5
-271540.0
184775.5
-790953.0
-636117.5
-585270.0
-637567.5
432075.0
22960.0
205215.5
162648.0
-584178.0
-174865.5
396255.0
5670.0
-290878.5
-513133.5
-158182.5
33766.0
294297.0
117004.0
-29947.0
-379745.0
876274.5
-562789.0
-683977.5
-139813.0
-295902.0
512711.0
-126995.0
388149.0
-798544.5
-290210.0
974423.5
-468213.5
50742.5
1039846.0
509365.0
175827.0
101685.5
33862.5
-95088.0
-127663.5
-236867.5
72203.5
-90066.5
-566003.0
-406168.5
-473107.5
346716.0
-468274.5
-134288.5
284890.0
-257336.5
-106427.0
736795.0
1192102.5
1356121.5
417289.0
817684.0
79263.0
-564825.0
33247.5
209640.5
294580.5
-267328.5
-456821.0
-436768.5
419417.5
540632.0
862224.5
-363407.0
-544104.0
1491662.0
-61190.0
-328460.5
-175592.0
324897.5
26657.5
76343.5
-425522.0
148125.0
-622255.0
-103402.0
-158227.0
-137448.5
455324.5
-29662.5
163623.0
-636345.5
-27413.0
646807.5
-705236.5
-548184.5
64928.0
392360.0
94306.5
-526426.0
-135700.5
709672.5
157016.5
-423551.5
-1630949.5
77767.5
-740978.5
-514993.0
421744.0
-5329.0
273186.0
185018.0
-201641.5
157618.5
-579705.0
-116451.5
50617.5
419508.0
303407.0
-147693.0
-107772.0
-1012859.0
-564356.5
-188630.5
-429209.0
549694.0
-83509.5
469216.0
265135.5
491987.0
-667925.5
577627.5
115999.5
24255.0
53113.0
209465.5
221588.5
881966.0
300212.0
245829.0
-544258.0
-635081.0
-477195.0
-107018.0
-854473.0
-344473.5
486253.0
-81136.5
-444690.0
1259044.5
60605.0
-100937.0
365437.0
277844.0
-503255.0
642836.0
-959265.5
-185584.0
-457306.5
837574.0
945684.0
474542.5
386303.0
370305.5
129983.0
285503.0
139460.0
-396359.5
-180209.5
-1329264.0
325146.5
745203.0
303841.0
-54440.0
431082.5
-85655.5
-673238.5
325426.0
-349537.0
-234329.5
-213792.0
1929.0
853208.5
-74442.5
213064.5
1251075.0
29856.5
427237.0
735084.0
907270.5
729515.5
296437.5
-518580.0
168116.5
-318832.5
-134185.5
-449737.5
532750.0
-377178.0
-883510.5
-569866.0
-447463.0
369023.5
333901.5
11216.5
-329726.5
299392.5
244382.0
325844.0
296652.0
620519.5
-756124.5
-848820.5
84427.5
8525.0
-406666.0
-85747.0
-236398.5
-82032.0
7437.5
-335104.0
367977.0
-95787.0
225235.5
-345273.0
-108510.5
241167.0
460734.5
-244721.0
-1135843.5
143036.5
-24579.5
-1325974.5
-265368.0
-186914.0
-155500.0
605099.0
-158038.0
422590.5
330637.5
-107609.0
5786.0
722942.0
742890.5
890156.5
818658.5
1017520.0
803862.5
344850.0
-430307.5
168114.5
-91834.0
595349.0
-864504.5
-732512.5
-289302.0
653777.0
-153091.0
-285582.0
-615497.5
-473192.5
447740.5
-82891.5
114923.0
-695897.5
85059.5
88225.0
-94699.0
33763.0
377852.0
24444.5
1053853.5
470410.5
111549.0
-234011.0
494165.5
-588510.5
17935.0
335314.0
484607.5
-251625.5
-49966.0
548268.0
90525.0
347976.0
74423.5
-204989.0
-245885.5
-147126.5
293883.0
580371.0
-1594.0
119868.5
69181.5
13921.0
-97948.5
-355501.5
60083.5
52834.5
-123324.5
161001.0
-172053.0
-94839.5
-431386.5
-188386.0
-143138.0
290030.0
824893.0
836509.0
733413.5
599423.5
639212.5
233642.0
-35045.5
439592.0
653325.0
-338615.0
102661.5
-358136.0
-708839.5
-316838.0
-1259354.0
593825.5
1274577.0
93353.0
307867.5
60967.5
-74838.5
-242441.5
-135405.0
294839.0
-532726.5
-807599.0
-250115.5
383346.0
1075112.0
1179985.5
-238471.5
-537297.5
-334230.5
1029346.0
-42675.0
-673506.5
-21730.5
150023.5
175366.0
670980.0
121305.5
-150317.5
257665.5
488852.0
-297422.0
766392.0
779880.5
-65704.0
56330.0
1321049.0
1111580.5
610656.5
-330374.5
545210.5
507744.0
-8577.5
-498985.5
1295072.0
244003.5
37957.5
-361730.5
-69751.0
-19850.0
-1160329.5
579409.5
-329488.5
392599.5
-999409.5
-241394.0
238755.5
90847.5
619271.5
437109.0
794640.0
-6578.0
-853888.0
68899.0
-224035.5
-705506.5
-480076.5
-459828.5
-529801.0
463855.0
468932.5
-315566.0
250487.5
-426797.5
63289.5
236402.5
-183645.5
4836.0
-532468.0
-399682.5
-421483.5
-901745.5
-32691.5
-369554.5
-970527.0
-763096.0
884900.0
-355672.0
-417503.0
15546.0
381165.0
507030.5
45273.5
-775479.0
-969343.5
-272416.0
-346735.0
755618.0
1239656.0
744868.0
538193.5
-725160.5
-11773.5
-668549.5
390020.0
-406611.5
431343.5
696261.5
-80853.5
51642.5
-682783.5
-632422.0
-626521.0
-390141.0
-582989.5
-1469195.0
-85950.0
970973.5
-183101.5
-703482.5
-418246.5
-72680.0
473279.0
-544038.5
-665923.5
-1041779.0
-730504.5
711502.5
826071.0
520914.5
787242.0
186491.5
-174247.5
521916.0
368740.0
-501445.5
-647306.5
-948391.5
935887.0
-48468.5
446143.5
-427594.5
251482.5
-1216587.0
603675.5
156035.0
759501.5
152938.0
90206.0
265925.5
976879.0
521833.5
491513.0
413026.0
-237949.5
-577374.5
195369.5
270144.0
-465245.0
-166347.5
324554.5
695643.0
16250.0
793602.5
-98339.0
-249768.0
-277298.5
-128646.0
-246549.5
-199308.0
558242.5
350081.0
-710407.5
352568.5
476411.0
106558.5
-83343.5
-62249.0
507409.0
749878.0
1103021.5
408842.5
124026.0
-972328.5
-656184.5
-376539.5
455112.5
-212800.0
38755.5
397894.0
-132282.5
-940929.0
-429180.0
-126375.5
197128.0
504866.0
-15313.0
-123636.5
-453499.5
-234566.5
1128584.0
444245.0
761010.5
277533.0
475339.5
480880.5
-47729.0
366216.5
274670.0
437915.0
-341240.0
-581857.0
547144.5
485269.0
-11141.0
23499.5
657660.5
873890.5
303305.5
422900.0
-96013.5
-601385.5
894693.5
-102193.5
1073500.0
473232.5
429075.0
47574.0
136140.0
-813962.5
-713998.5
-851721.0
-255809.0
-966761.5
-597033.5
574439.0
-829441.5
-231194.0
430439.0
-335489.5
497744.0
476250.5
616754.5
353453.5
303428.5
394238.5
698836.5
-438301.5
-53100.0
-157465.0
27692.5
153059.0
-560173.0
-439862.5
960200.5
710040.5
-162440.5
52074.5
-164700.5
-624035.5
-165670.5
306215.5
-592623.5
-494141.0
-9020.0
604463.5
205026.0
312683.0
-851948.5
-489770.5
-721959.5
365791.0
-144033.5
202974.0
283191.5
-926731.5
-510010.0
-69826.0
24504.0
1461827.0
668171.0
118799.5
365966.0
-492546.5
-943864.5
-2087981.0
379815.5
137623.0
-327832.0
-233856.5
-345973.0
84185.0
393484.0
483788.5
271879.0
241378.0
-596667.0
-520417.0
-718127.0
-13708.0
-359632.5
-976438.5
-561184.5
-1106704.5
-58342.0
248815.0
-274503.0
307257.0
499218.5
114221.5
-162562.5
-96031.0
-9579.5
-1192953.0
-326862.5
-299557.5
-561188.0
-623471.5
-393131.0
675248.5
-159672.5
607198.5
-95729.0
138010.0
79497.5
-969045.0
-740059.5
-294766.0
484326.0
-62151.5
-162101.0
551418.5
324234.5
704833.5
-72502.5
-552342.0
208390.0
-540779.5
385094.0
-989773.5
230042.0
-518437.0
-594809.0
-484141.5
-372898.0
-69723.5
-269213.5
-565820.5
292221.5
29749.5
203643.5
1035391.5
-217402.5
-203573.5
-177310.0
-732217.0
-403124.5
133635.5
-3023.5
-64772.0
730915.5
-196043.0
-626968.0
570550.0
-292981.0
324765.5
-246951.5
85158.5
93688.0
-483138.0
-397715.5
-163734.5
3298.5
490054.5
19621.0
180762.5
425675.0
-610750.5
570187.5
-602125.0
247086.5
5708.0
221786.5
581839.0
-435900.5
-476538.5
52464.0
433199.0
-365343.0
807451.5
509335.0
127467.5
340410.5
239949.0
-279697.0
406482.5
243632.0
-580040.0
-407374.5
-436521.5
-170053.5
374832.0
-500167.5
241553.5
234303.5
112173.0
8254.5
81095.5
43996.0
208218.0
572735.0
915530.5
580376.5
-232270.5
-1114224.5
186237.0
-801614.0
-721127.5
-956097.5
181228.5
-1040642.5
-817965.5
108601.0
-229642.5
901961.5
-57329.0
-534956.5
-531433.0
-347359.5
-406910.5
-2083.5
-250630.5
-1013271.0
-1305998.5
-369893.0
415249.5
-97127.0
-365150.5
-123331.0
-156087.0
-337884.5
-386071.0
-678177.0
-426937.5
198363.0
-437259.5
692181.0
784724.5
526833.0
589031.5
357528.5
270684.0
-1016177.0
-813961.0
-778397.0
-1183848.0
-111793.5
-1094284.5
-153463.0
-395498.0
-531347.0
376311.0
-23173.0
-336096.0
-279052.5
19981.5
-644113.5
-193443.5
7685.0
65631.0
173310.5
205213.5
282349.0
696042.5
95812.0
72260.0
1985487.5
612182.5
967866.0
256195.5
687496.5
1589454.5
519244.0
102499.0
-392655.0
-134926.5
-956843.0
-272736.5
-325575.0
76337.0
-374010.5
-850227.0
-593843.5
523350.0
-543445.0
-659675.5
-493529.5
148527.0
380169.5
361745.5
-1087917.0
-824506.0
641950.5
1078275.5
37215.0
247398.5
-261379.5
279714.5
-366880.0
111922.5
112919.0
-681704.5
55807.5
-762754.5
-896518.5
-365505.5
-75200.5
410457.0
-215089.5
-258344.5
-479205.0
-248740.5
-443032.0
275647.5
304676.5
515237.5
-68001.0
2254.5
303299.0
647565.5
-272849.5
-1235950.0
548265.0
-44066.0
-77536.5
-146785.0
813984.5
732973.0
36287.0
64251.0
488214.5
951552.0
495505.5
986657.5
-672685.0
-683605.5
290582.0
21409.5
725588.5
528786.5
-550820.0
84754.0
-19532.5
-26034.5
839169.0
389735.0
115272.5
-560817.0
-428058.5
501453.5
281672.0
1156680.0
375928.0
-132690.0
170258.5
297678.0
463012.5
656896.0
626926.5
310431.5
31638.5
-172342.5
319185.5
-214915.5
300916.0
213613.5
26088.5
-428283.0
248914.0
163300.0
-180872.5
-132053.5
-645806.0
-529395.5
795438.0
894057.5
380682.0
-26793.0
193390.0
104225.5
187637.0
-278738.5
-207655.5
-475294.0
143673.0
-164606.0
-774354.5
-792401.0
-967200.0
-489879.5
191222.5
107623.5
-362397.5
-18871.0
-119279.0
-110874.5
-939496.0
-220010.0
1330921.0
-221823.5
-563163.5
404595.5
1153.5
210961.0
1139989.5
-142910.5
522042.5
-1093034.5
-80947.0
26267.0
-248376.5
55512.0
466835.0
-260577.0
73415.0
-144729.0
214077.5
32326.0
409814.5
291697.0
731240.0
-664170.0
-222062.5
-427125.0
-264564.0
18739.5
-157711.5
82317.5
377930.5
243391.5
-183296.0
-1596895.5
-619617.5
14273.5
320451.0
-12177.5
189636.5
-574511.5
-266679.0
600528.0
-675425.0
-1138513.0
-70362.5
105911.5
-159279.5
-1791331.5
-261633.5
-388257.0
-1159439.5
-823584.0
-489620.0
-45143.0
345971.5
-258718.0
-564727.0
-451968.5
-77549.0
-228420.0
-1273630.0
-911404.5
9185.0
-713522.0
-459211.5
327543.0
-74981.5
638105.0
156853.0
225126.0
543925.0
-248126.0
213248.5
845219.0
404274.0
-65592.0
-55596.0
328781.5
218129.5
-400212.0
-189130.5
179611.5
320742.0
-441890.0
-4075.5
-10294.5
-7599.5
-837778.5
930059.5
-143289.5
390962.0
353417.0
-679662.0
435409.0
1027370.0
432629.0
467585.0
-196138.0
-332932.0
-61841.0
128784.5
-286012.5
586997.5
385311.0
773043.5
714076.5
-1041649.5
-700438.5
474505.5
166668.5
515013.5
-537240.0
-559828.0
-544711.5
197372.0
-986039.5
441597.0
43220.0
17419.0
-332562.0
33621.5
-155524.0
218471.0
621939.5
1114324.0
14171.0
228601.0
-123743.0
-255541.0
1290378.0
-24836.5
-49505.5
-367822.0
-724856.0
272162.0
-312835.0
-863563.5
-89154.0
-252928.0
214087.5
586150.0
-436260.0
-37295.5
-201985.0
174166.5
338060.5
-225732.5
287730.0
-871796.5
-244852.5
-298620.5
-125142.0
-204249.5
1145929.5
647452.5
159742.0
-78210.5
334433.5
-779863.5
-55601.5
-632392.5
-54299.5
-416697.5
429122.0
-299319.5
-627758.0
-400399.0
-835157.5
-745468.0
-1081023.0
-418692.0
-568981.0
-709410.0
-199092.0
-758395.5
-831406.5
-1000682.5
-939646.0
-65558.5
680071.0
687658.0
114119.5
-144578.0
355265.0
561779.0
396888.5
542214.5
906764.0
179402.0
-39891.5
595970.5
-175000.0
-678361.5
31617.0
660380.0
-197960.0
-197845.5
582172.0
1273766.0
1294773.0
1439271.0
-217781.5
-375892.5
230680.0
373962.5
526145.5
224103.0
168314.0
-446395.5
16690.0
-231911.5
386836.5
-12523.0
692093.0
530338.5
408027.5
717984.0
822227.5
-49387.0
-617493.5
586888.0
186404.5
772000.0
37745.5
27863.0
442955.0
15624.5
86334.0
-97561.0
-699179.5
137518.0
-475543.5
-266901.5
-218097.0
-708235.5
379932.5
308618.0
-614083.0
-283159.5
214763.0
407771.0
-13054.0
-1259914.5
-1565797.0
-830877.0
-1479796.0
-954509.0
-67543.0
596421.5
348230.5
375622.0
511649.5
513396.0
-416292.0
-302934.5
-417863.5
129954.0
560186.5
507973.0
303856.0
288007.5
497615.0
58013.0
-274830.5
673456.5
1228276.0
1167532.5
-391453.0
-1050124.0
-449081.0
-271584.5
-59408.5
-37795.5
72667.0
86140.0
-396458.5
-140251.0
333206.5
638852.0
212447.5
-46838.5
141744.5
-1534098.5
-338237.5
-502371.0
-233846.5
-1076235.5
101644.5
-37057.0
402927.0
-311705.0
156825.0
273604.5
557413.0
-29306.5
338852.5
36834.0
211737.0
272879.5
-158112.0
-808570.0
-742130.5
-316326.5
451948.5
-357460.0
-298670.0
593886.0
33186.0
-191880.0
-373999.5
-707786.5
-675893.5
100446.5
159677.5
-128514.5
-138142.5
665400.0
296580.5
567480.5
132934.5
-168785.5
-355172.5
386604.0
478732.0
339665.5
-254408.0
456043.0
-9383.0
-19520.5
424592.5
173338.5
280557.5
-103651.0
-848304.0
150798.0
260002.0
-670565.5
-778042.5
-89766.5
178967.5
14171.0
-438752.5
256538.5
312540.0
-542343.0
30174.0
-921531.0
-404338.0
-156630.0
103465.5
1121855.5
-259327.0
-51645.0
-164880.0
422490.0
120768.0
151416.0
-119975.5
-673692.5
-554374.0
-546403.0
612158.5
-289436.5
257327.0
882970.5
764498.0
178781.5
-523402.5
505107.0
98660.5
532970.0
-19977.0
-228445.5
61116.5
-998727.0
-1296373.5
-581717.5
-562232.5
-598430.0
-143279.5
-267139.0
-145400.0
-139473.5
-388336.0
-61342.5
319504.0
233007.0
-453834.5
-437481.0
-43392.5
14898.0
213263.5
950332.0
247704.0
-99588.0
444015.0
-922761.5
17450.0
151064.0
568044.0
206567.0
472254.0
-799059.0
-750824.5
-54146.5
-24537.5
840297.5
887125.5
262310.0
47235.0
596085.0
767249.5
866794.0
641742.5
219379.5
-143437.0
-322930.0
-84583.0
560763.0
-156653.5
-24597.0
795032.0
-82711.5
-98913.0
-563595.0
87005.0
50331.5
-489307.0
34285.0
6679.0
158618.0
31888.0
-374227.5
-432831.0
-296902.5
-152944.5
-139859.5
-469994.5
-138408.0
330052.5
195509.5
1245580.0
978198.0
541270.0
186851.0
153064.0
812390.5
116477.5
188582.5
-224342.0
174490.5
-202393.5
214279.5
790086.0
11537.0
445500.0
987603.5
635292.5
-30092.5
-366254.5
-603234.0
-297313.5
-307700.0
-573468.5
-820978.0
-810387.0
-406180.5
-633966.5
-479223.5
-1063236.5
-580547.5
1048654.0
-560377.5
-224251.0
17303.0
-417338.0
-404767.5
-432286.5
-205586.5
1051183.5
232090.0
-125415.0
-101634.0
17774.0
-149633.0
-67446.5
209930.0
139461.5
6462.0
-151918.5
-618529.5
-498861.0
-105219.5
157785.0
1312121.5
-197941.5
667402.5
297111.5
-278909.5
-344998.5
-925205.5
32818.5
74047.5
1393.5
125348.0
247652.0
-374367.0
-516971.0
-167676.5
599198.0
185398.0
-305550.5
462310.5
761306.0
1062185.5
887134.0
492118.0
-563368.0
-465584.0
191898.5
-199286.0
-138474.0
295725.0
-527562.5
-105940.0
-266756.0
-68757.0
483113.0
510292.0
203062.5
-908227.5
-444267.0
-486492.0
-685469.0
222719.0
-240181.0
169.5
-676857.5
190525.0
17791.0
287391.0
502200.5
941213.0
591288.0
-20455.5
320486.0
1000054.5
631096.5
-425391.5
130088.0
883637.0
492212.5
178519.5
38737.0
-185847.0
-263080.0
-139162.0
-288552.0
-140143.0
-102157.0
-172961.0
-1439812.0
-1096607.5
-1033731.0
-684610.5
-612313.0
-577841.5
-409541.5
506960.0
552223.0
-1017121.0
-118104.5
-293937.0
-729874.0
351528.0
755002.0
-211181.5
277346.5
729134.5
332283.0
274077.5
142781.5
-593921.5
7465.5
123681.5
-308945.0
76181.0
-129515.5
-649459.0
-166764.0
-827730.0
-191025.5
-160845.5
-411103.5
-411548.5
200699.0
357058.5
-259014.0
-455047.0
-336149.0
-186403.0
716938.5
958715.0
1037714.5
432650.0
-92705.0
642422.5
827129.0
160989.5
323906.0
-116656.0
787844.5
-64258.0
132084.0
328910.5
-281983.5
-63148.5
-339593.5
617612.5
63087.0
-311076.0
-1506523.5
-871612.0
-142541.0
-656038.5
-799131.5
-426854.5
-857426.0
-317911.0
399691.5
345266.0
-865546.0
301518.5
-698557.5
-876368.5
-141165.5
-284895.5
-198292.0
12851.0
658381.0
551035.5
-40564.5
29033.5
10973.5
-1679.5
70570.5
-316787.5
1122260.5
31591.0
392022.5
348665.0
-296232.5
619373.0
-210035.0
249129.0
-85296.0
-118615.5
-560354.5
-256068.5
-18749.5
-610465.5
-186320.0
409131.0
667254.0
145688.5
51371.5
-658584.5
-290856.5
473816.5
-449566.0
-334130.5
-284888.5
-1168872.5
627449.0
777128.5
302836.0
227083.5
-235285.0
201650.0
-74002.0
-757585.5
1025749.0
766897.5
591825.5
666998.5
698615.0
236890.5
-307829.0
-709760.5
50128.0
-610600.5
-231012.5
235943.0
-692727.5
-461295.5
84406.5
127698.5
341383.0
-36489.5
-111594.0
207885.5
270723.0
-68102.0
-881824.5
150967.5
867149.5
-238239.5
-13141.5
-456263.0
-581969.5
-272919.0
112645.0
-380533.5
-990.5
162577.5
-835607.5
-856835.0
394707.0
145123.0
43704.5
-533644.0
551993.0
-147684.0
339338.5
-347110.5
240696.0
-218212.5
73131.5
531615.0
396323.5
-566222.5
-910862.0
-211047.5
-679671.0
-438154.5
-310301.0
429522.0
-215666.5
-547063.0
-121337.0
669153.5
-122846.5
-459742.5
-726291.5
118001.5
86651.0
196382.0
982362.5
247548.0
-45514.5
-483983.5
199463.0
74192.5
-657849.0
572078.5
1309917.5
606981.0
966316.5
772179.0
356474.5
680217.5
114396.5
-629213.5
-105792.5
1052284.0
-40716.0
-764667.0
614482.5
-693394.0
503167.5
-768302.0
-116771.0
-495725.0
-236735.5
-345460.5
-1105429.5
-132419.0
-633286.5
-530204.5
256156.0
731072.5
1051602.5
302991.5
-284750.5
682476.5
228802.5
94636.5
-130939.5
763863.0
-605554.5
-381986.0
-136985.0
-262262.5
-522484.0
-438514.5
359676.0
-183663.0
933885.5
962994.5
-214541.5
214997.5
413044.0
329816.5
-235986.5
744397.5
-5706.5
-531313.0
660178.5
-489689.5
258736.5
463119.0
118956.0
433518.5
78666.0
169517.0
53656.5
-563998.5
-538338.0
-459419.0
-640881.5
-458914.0
-1119049.0
-289158.0
144526.0
80445.0
-265323.5
31328.5
-478001.5
627539.5
64990.0
-37279.0
-566570.0
10251.0
-780073.0
-541780.5
434494.0
-525861.0
283466.5
-363188.5
-446973.0
184241.5
-511828.5
-1167296.5
-254742.0
-94647.0
-225839.5
-126088.5
-532748.5
-401191.5
-534756.5
-103791.5
-220916.0
-492381.0
610437.0
342848.5
-1177916.0
-1023808.5
968328.0
707800.5
-366203.0
371457.5
306379.5
-946461.0
163665.5
360263.5
122862.0
-207860.5
-405264.5
99514.5
484226.0
249305.0
228325.5
238834.0
-81671.0
-750703.0
101188.0
-251512.5
252379.5
566914.0
408129.5
-526265.0
313936.0
-320281.0
292620.5
279060.5
-704310.0
704448.0
-13581.0
-885596.5
-1000969.0
-516899.0
680210.5
537944.5
-265303.5
-877228.5
-317812.0
-928053.0
-550946.0
779635.5
746214.5
777040.5
-746584.5
-208719.0
-220245.5
899534.5
349753.0
-357656.5
-554619.0
282379.5
-551934.0
-307237.0
-1136753.0
-1027101.5
115312.0
-159374.0
372806.0
106396.0
-53486.0
172475.0
-58280.5
504332.5
749367.5
-257498.5
-514504.5
-129355.5
-357393.5
-782484.0
-631180.0
-413950.0
-1256206.0
40344.0
-266051.0
472436.5
-709549.0
-173619.5
-104572.5
-16523.5
126220.0
66730.0
-166457.5
249741.5
-280297.0
401359.0
141989.5
-391997.0
91199.5
-82481.5
482775.5
228679.0
596031.5
415869.0
1156416.0
232704.5
-359045.5
370695.5
391047.0
492865.0
-352512.5
25565.0
292113.0
-305300.0
-696765.5
417105.5
531560.5
939224.5
306370.0
-454019.5
-945010.0
-473474.5
-447201.5
117172.5
592969.0
-582290.0
-118747.5
734885.0
756849.0
-305822.5
794977.5
741335.5
575796.5
401659.5
-96852.5
-566561.5
601677.0
123434.0
381812.5
-333120.5
249884.5
-1424379.0
-534897.5
-72987.0
268235.5
771785.0
894275.0
-169966.0
315060.5
-887280.5
-122788.5
-190417.5
280450.0
-480125.5
476136.0
313740.5
-115221.0
-460298.5
221924.5
-552948.5
636722.5
118469.5
-220778.0
-689615.5
-427755.0
570796.0
-230595.0
-260404.5
77767.5
-317802.0
756243.5
878106.5
-391718.5
-31787.0
965380.0
-83069.0
-45763.5
402402.0
577184.0
-647200.0
-947983.5
-151950.5
234430.0
-719603.0
-519853.0
-157886.0
-371932.0
-1075667.5
407301.0
924448.0
705424.0
755383.5
-359876.5
-232958.5
-321867.5
-1046678.0
582958.0
484976.5
1097385.5
433196.0
-67514.5
-70049.5
-129798.0
529183.5
-184354.5
822608.5
-310227.0
190089.5
430737.0
-433484.5
628877.5
-77104.0
-705509.0
-484710.5
224473.0
-71472.5
-335907.5
912696.5
-247596.5
-385251.0
-1040496.0
-854601.0
-380784.0
-630018.5
748039.5
-593928.5
239465.5
179066.0
900301.5
644137.0
630546.0
47304.5
25524.5
293649.0
738967.0
-18230.5
-50760.0
-452729.0
161992.5
361760.0
-313243.5
429436.5
-474092.0
-1665899.5
-781980.0
-970350.5
-920056.5
-965921.5
-1203032.5
611747.5
314338.0
-430451.0
-94828.0
365583.0
-948633.0
-607378.5
-300849.5
-652385.5
1122411.5
572092.0
214627.0
429116.5
407790.5
108915.5
-398795.5
-499797.5
1230.0
-1063575.0
-132061.5
-656819.5
-989780.0
-691969.0
-952762.0
-982532.5
-1058845.5
-274642.5
695171.5
778480.0
781248.0
202308.5
240894.5
-185555.0
573188.5
-117222.5
514419.5
49950.0
797723.5
79373.0
572651.0
54098.0
249603.0
613593.0
-544126.0
-516112.0
-307944.5
-104803.0
4438.5
-892383.0
205026.0
-596022.5
301902.0
-119570.0
56044.0
237361.5
7720.0
-101669.0
324610.0
77731.0
834258.5
-791371.5
-668845.5
127374.5
-583418.0
-371235.5
491091.5
754778.0
154944.0
-414170.5
-80725.5
10651.0
-458545.5
-12342.0
89051.0
-1071432.0
823779.0
432820.0
-405422.5
658418.0
-679485.0
406588.5
1060268.5
220535.0
1193544.5
69563.5
517383.0
-103623.5
392859.5
753256.0
42798.0
-18703.5
-41224.5
-599630.5
233055.5
484678.0
-553486.0
-244541.0
655011.5
170738.0
329603.0
-146450.5
-174083.5
580750.5
705801.5
688054.0
302763.0
-456851.5
-825382.5
-436580.0
-483635.0
-260025.5
906051.5
-27509.5
517945.5
409944.5
207255.5
510976.0
713004.5
1053098.5
305484.0
582081.0
-367566.0
-1067465.0
-219823.0
-372406.0
13102.0
1002347.0
-128233.0
-103287.0
290699.0
-531016.5
-102589.5
-909209.0
-745347.0
165078.0
-491002.5
195287.5
-1000238.5
-456828.5
769428.5
566731.0
-268353.0
-371896.0
-225211.0
183248.0
157638.5
-466556.5
-200584.0
389355.0
-24402.0
-28391.0
-271473.0
-627780.5
-28490.0
83833.5
-6048.5
-750636.0
-17005.5
-442012.5
-143403.5
712692.0
343618.5
-67601.5
-586599.5
-110467.0
177452.5
-4889.0
-145279.0
-700049.0
-321244.5
-255896.5
-777410.5
242513.0
146604.0
159310.0
-474349.5
934740.5
1365962.0
566960.0
176261.5
-71943.5
-263369.0
-664880.0
-291436.5
-501775.0
-229024.5
369237.5
275518.0
-196702.5
241807.5
863989.5
69834.0
-827927.0
-307174.0
635188.0
-50254.5
-12543.0
42670.5
-703421.0
164151.5
-491461.5
569297.0
957346.0
-678758.0
-857370.5
349910.5
-1030298.0
423904.0
-147318.0
118081.0
-546850.5
-452883.5
-689542.0
-1240711.0
-515716.0
-215761.5
492882.5
-165990.5
316536.0
782855.0
1067208.5
-5169.0
-188688.5
-418330.0
-235695.0
-275218.5
-385145.0
177886.5
643961.0
-256851.0
28936.5
211862.0
725389.0
1337593.0
431321.5
116787.0
-267238.0
-414752.5
-218962.5
274384.5
235502.5
-871889.0
-256461.5
-589203.5
-472287.0
-371753.5
837962.0
-48509.0
-387181.5
-545696.0
278763.0
1311603.5
124044.0
1567722.5
1260966.5
477294.0
501418.5
-840996.0
345925.5
997262.0
452501.0
534491.0
-473523.0
185270.0
537913.5
-740804.0
-209887.5
15085.5
1291418.0
673100.0
190382.0
-72432.5
-1352071.5
47137.0
-765352.0
31902.0
968432.0
-185455.0
-412628.5
-142981.0
121201.5
179934.0
-310582.0
123242.0
-435247.0
-88472.0
-672254.0
-1202803.0
-883925.5
-362315.5
719712.0
387417.0
33850.0
338802.0
-339432.5
341935.5
-603726.5
859677.0
965443.0
502100.0
532393.0
-492354.5
-54386.0
821335.5
33496.0
-301683.0
345681.5
-352830.0
-103582.5
342109.0
1293456.5
781501.0
1201949.5
906049.0
263312.0
-253291.0
394991.5
235719.5
-6812.0
272134.0
150259.0
355621.0
22875.5
-706213.0
940948.5
650327.5
987340.0
-302911.0
-68423.0
101196.0
276027.5
115.5
497896.5
948172.5
292328.0
494783.0
-2195.0
-104445.0
1087447.5
-419157.5
-32781.0
526827.5
517017.0
-677930.0
251588.0
1086193.5
868011.5
-1054333.0
-550871.5
-80922.0
-551147.0
332490.5
313663.5
326646.0
-631884.5
-1038531.5
-125959.5
60686.5
153713.5
370100.0
-70143.0
657770.0
-816012.0
677849.0
38691.5
459370.5
-138754.0
-254466.0
-461503.5
8971.0
-323380.0
-652538.5
43014.5
458005.0
84251.0
814727.5
508631.0
-875241.5
334555.5
137101.0
804711.0
-490113.0
-773058.5
-337219.5
-12193.0
201598.5
-29722.0
-290917.0
-31633.0
-576705.5
441606.5
-652192.0
-357551.5
-58268.5
-83332.5
-387136.5
-232091.0
-311348.0
-355734.0
-52422.5
646870.5
770001.5
510752.5
-124679.5
285230.5
-303833.0
-610717.5
-447821.0
626785.0
-172128.0
1167441.0
1182056.0
-503494.0
224060.5
276812.0
671602.0
-468550.5
-551071.0
-497252.5
-333079.0
-364477.5
-68846.5
-131475.0
-40919.5
-609153.5
-687331.0
-249448.5
237230.0
854618.5
138658.0
2625.0
185092.0
-368839.5
153364.5
-749099.5
-1346086.5
-912588.5
-306172.0
676287.5
-971040.0
-110523.0
4431.0
-250864.0
426612.5
-488583.5
-26239.0
-201810.5
10881.0
546759.5
768960.0
18584.5
502188.0
28686.5
479157.0
-524462.0
73407.0
437801.5
477425.5
-401246.5
-1125573.5
-464543.0
-591886.5
-956581.5
-213194.5
-392024.5
-706024.0
-649250.5
-142172.5
-541593.0
364759.5
-721913.5
-301284.0
-19648.0
41804.0
493689.5
726503.5
310184.0
666721.0
1593554.5
183257.0
272692.0
461651.0
288025.5
188056.0
-169966.0
-421765.0
-302570.5
-558290.5
-846514.0
380641.0
322690.0
681558.0
-580518.0
-478149.5
198957.0
185488.5
167360.5
119869.5
146412.5
467441.0
723243.5
229864.5
-228175.5
-43582.5
-849316.5
577949.0
165291.0
634276.5
1101989.5
283164.5
7619.0
1137005.5
-235100.0
58733.0
-351706.0
26957.5
322887.0
767642.0
131486.5
558779.5
1052919.0
-316726.0
-143596.0
-402921.0
-259014.5
63550.0
408267.5
-19946.0
50297.0
-113662.0
96974.0
-1172276.0
-511945.5
174991.0
-696761.5
-591416.0
-618820.5
-926531.5
286119.5
307851.0
-445411.5
-477060.0
340379.0
-702015.5
219221.5
166340.5
-161369.5
94310.5
700424.0
-327341.5
316739.5
551804.0
752851.5
-1566891.0
337399.5
-755438.5
-642777.0
-358526.5
145287.0
1404465.0
544794.5
195637.5
256030.0
-195183.0
718693.0
413906.0
785896.5
844708.0
-14495.5
-331033.0
103379.5
-84595.5
-36685.0
194629.5
-710932.5
-6337.0
559878.5
196672.5
-93885.5
-77756.0
-160884.5
814933.5
481373.5
-754552.5
-135603.5
-189329.5
91917.0
623603.5
188887.5
-49083.0
-1107692.5
-404172.5
491224.5
362022.0
-424362.0
125299.5
260432.0
-735076.5
201343.0
1097719.5
429395.5
-260925.0
310342.5
332047.0
63679.0
979685.0
-326276.0
1117203.5
-259125.0
405030.0
129874.0
226605.0
94605.0
107800.0
80594.5
-628333.0
-680550.5
-732712.5
190686.0
-335705.5
417305.5
-262640.5
-45302.5
-512402.5
-564232.5
660468.0
1734.5
-44992.5
-1144427.5
83875.0
-141798.5
-444143.5
745098.5
211614.5
255118.0
271977.0
182980.5
-125958.5
528997.0
1072271.0
521602.0
-1382562.5
-949608.0
256514.0
390821.0
-1017015.5
-449471.0
-555298.5
-842948.5
573693.0
-47336.5
257045.5
61905.5
133776.5
-52691.5
662166.0
-377444.0
206329.5
790777.5
-85607.5
-339094.5
806715.5
598356.0
-342915.5
-390037.0
408718.5
-1107907.0
-129404.5
-499023.5
24097.5
-566090.0
-159730.5
-475451.0
-525781.0
-947954.5
-307808.0
-553247.5
739975.5
470173.0
478610.0
-507391.5
-245871.5
-285062.0
-250811.5
-168320.5
-609958.0
-959866.0
-804851.5
-522870.0
-527768.0
-60158.0
755271.5
365028.0
-116777.5
-161505.5
-247539.5
-168347.0
-217855.0
-479285.0
284957.0
-378191.5
198268.0
-314507.5
-183182.5
-136727.0
114922.5
-145227.5
-138472.5
376207.5
334628.0
-104365.5
-133752.0
-131358.5
285532.5
-251141.0
-619099.0
-1379275.5
-391056.0
50149.5
773258.5
968534.5
941284.5
254597.0
404865.0
-224908.0
-194024.0
513497.5
-255296.0
-14884.0
-196891.0
-439929.0
114338.0
874439.0
-1122845.0
-177251.0
-1155448.0
-776838.0
-54427.5
-328675.0
191241.5
91024.0
-321695.0
-693958.0
-543270.0
356344.0
157777.5
516110.0
-89765.5
-343724.0
-386610.0
516830.5
-59972.5
334176.5
190119.5
302739.0
-338486.5
-1049441.5
-287714.0
150883.5
530171.0
1715841.0
-564253.0
-312520.0
-225070.5
-1530562.0
-1043249.5
83439.5
103133.0
1304819.0
47096.0
-94516.0
599712.5
-266873.5
-296956.5
294781.0
233883.5
-341892.0
-821666.0
-227510.5
-141410.5
724374.5
164431.5
-102215.5
-382031.0
-1190864.0
136736.0
-707717.0
-377781.0
-457499.5
-1174393.0
-159448.0
-606960.0
-538217.5
-527595.0
-509454.0
-439624.5
-260332.5
11985.0
378749.0
-457863.0
-1409959.5
-455771.5
616214.0
-238706.5
108409.0
675038.0
-128460.5
-112874.5
581749.5
482998.0
-134411.5
-398518.0
-336452.5
-1011975.5
111081.0
-373395.0
327056.5
-553993.0
-186625.0
1521471.0
801586.0
360329.5
67682.5
338639.0
-186356.0
-48224.5
482473.5
194025.0
317536.0
-553674.5
-275237.0
-238728.5
619318.0
-367983.0
26315.0
-575122.0
-550266.0
458193.0
-272995.0
-109577.5
-837216.0
81499.5
-1033393.0
-118845.0
488153.0
532957.0
-348344.5
388298.5
516394.5
426846.0
1284658.0
-181209.5
279656.5
383170.0
50745.0
750036.5
-1602352.5
-699079.5
-93482.0
489891.5
270361.5
9965.0
117056.0
-70831.5
-38072.5
695350.5
702748.0
482343.0
577523.5
41479.5
-138867.5
292574.0
343761.0
-401003.0
30744.0
257508.5
161881.5
15750.0
444075.0
-144512.0
597065.0
1169946.5
69691.5
420533.5
805565.5
-466604.0
909495.0
-85063.0
470393.0
-52502.5
-238872.5
-58066.0
-228776.0
-446169.5
180362.5
1191696.0
481153.0
363414.5
-20755.0
108526.0
136828.0
308053.5
221653.5
557245.0
1263382.0
-295438.5
7628.0
-608160.5
-1164157.5
-315588.5
526726.5
1161302.5
407633.0
-326278.0
-454391.5
-460968.5
-421969.5
-400308.5
317143.5
190512.5
-387216.0
-127561.0
-1334756.5
100402.0
-272984.0
-4637.0
231356.0
-652853.0
-168766.5
465583.0
999786.0
776367.5
-130890.5
352025.0
454273.0
-111693.0
140488.5
592545.0
593726.5
333241.0
-90399.0
-613890.0
-332209.5
-93178.0
-355377.5
432092.0
635393.5
324559.5
-324797.0
85575.0
453849.0
-58552.5
372921.5
-277264.0
450778.5
-423915.5
-332383.5
-212847.0
-746092.5
-511233.0
-88092.5
-325275.5
799105.5
-584453.5
470411.0
695041.5
-2298.5
-361705.0
-404344.0
356044.5
592312.0
234382.0
-22172.0
320571.5
-775223.0
-387084.0
-227969.0
-1166623.0
-86279.5
237434.0
628642.5
366648.5
207405.0
651337.0
99338.5
648827.0
-582589.5
719579.0
-67848.0
-1028309.0
884471.0
506496.0
-562727.5
-12287.0
-21835.0
263369.0
184128.0
663139.0
465356.5
373912.0
-434347.0
-345396.0
922247.0
671362.0
873885.0
-323425.0
-49209.0
15413.5
-1230961.0
-612428.5
-155037.5
-695262.5
-1253208.0
-304771.5
-727272.5
261551.5
-19194.5
6059.0
1509219.0
550847.0
342306.0
951351.5
-165780.5
238461.0
285531.0
476709.5
285904.0
-232316.0
146622.0
-24737.5
-226495.0
-92986.0
-213485.0
-601091.5
-993058.5
-354096.5
-503868.0
1046006.0
-73761.0
4171.5
273098.0
-145569.5
-799093.0
-1235068.0
35813.5
-94049.0
-39175.5
131555.5
499724.5
306032.5
643713.0
177575.5
-85792.0
42012.5
25451.0
535846.5
260172.5
1232766.5
37970.0
487240.5
-311084.0
-617666.5
-221428.0
-10967.0
-596164.0
-681645.5
-169216.5
-192937.0
871523.0
-145497.0
564622.5
101268.5
314587.5
-170588.5
373487.5
-491925.0
571486.5
638282.0
-96859.0
801733.0
16407.0
368916.5
674939.0
3898.5
-365995.0
786876.0
-420181.5
-78370.0
-91398.5
216964.0
-384321.5
323082.0
1494461.0
902133.5
351634.5
-157142.0
-182325.0
504293.0
780197.5
-6830.0
14013.0
584016.5
-292083.5
-911197.0
-464751.5
-406221.0
289294.5
38508.0
-568595.0
-366566.0
-464235.0
-888185.0
-609911.5
448327.0
-387168.0
-604296.0
-480557.5
130091.0
-513205.5
47965.0
423024.0
171206.5
-57597.0
92818.5
771869.0
218311.5
670038.0
-468590.5
-97488.0
-619773.5
21808.5
553021.5
383820.5
18791.5
-450053.5
362949.0
-558494.0
-91907.5
-420407.5
-436435.5
-1181138.0
524918.5
350318.5
301495.0
481639.5
86619.0
-227150.0
364822.0
636695.0
-720002.0
-85145.5
-875679.5
-392664.0
-737994.0
232741.0
35942.0
-126390.5
-87611.0
-15206.5
-78790.0
-339431.5
-815718.0
-47631.0
-527160.5
473200.5
739472.0
120431.5
-33747.0
-3290.5
-1008242.0
-533278.5
-469513.5
-104334.0
-126543.5
449041.5
135039.0
-550101.0
316391.5
423333.5
96294.5
640441.5
-220582.5
-1551798.0
-1068738.0
609042.5
375220.5
87315.0
-543646.5
-647123.0
240366.0
-32446.0
5221.5
27520.5
-411391.0
-617946.5
-901081.5
-73907.5
210661.0
229089.0
-369231.5
-834614.5
503776.0
692961.0
552898.5
-19110.5
-735390.5
-800204.5
458524.0
181059.5
-94786.5
-298349.0
302570.0
1203070.5
-5353.5
-1670.0
329273.5
-605967.0
-850490.5
-573748.0
-13862.5
41958.0
-771783.0
10891.5
-124776.0
246922.5
232796.0
-588073.0
167025.0
62130.0
17255.0
309171.0
252137.0
583830.0
424662.5
-212345.0
944244.5
70755.5
279224.5
674831.0
459031.0
183807.0
25240.5
-403910.5
-50502.0
-865992.0
213154.0
-239794.5
-265046.0
281993.0
385246.5
-215516.0
407407.0
-578479.0
673677.5
-305053.0
351455.0
948768.5
455728.5
-495036.5
733236.5
918413.5
48586.0
409148.0
496528.0
241571.0
-5601.0
484232.0
381803.0
-637874.5
-257178.0
504962.0
-237657.0
-323734.5
39395.0
-36968.0
-36333.5
-331988.5
470128.5
-215192.5
250434.0
550758.5
-44397.0
19478.5
29533.0
-405992.5
-469573.0
181564.5
28405.0
-708175.5
-623397.5
-295253.5
115903.0
-406850.0
200112.5
-424613.5
-318873.5
-187679.0
599761.5
-40432.5
63528.5
-62673.5
-616971.5
47160.0
-537932.0
-164563.5
-388015.5
-350936.0
-702409.0
-16953.0
181247.5
-473795.5
57226.0
56912.0
669155.5
842427.0
489848.0
-540088.5
403094.0
841039.0
384323.5
-175636.0
-89260.0
156777.5
-397310.0
-239888.0
-569499.5
-411996.0
12550.5
143078.0
-207105.0
1028655.5
-7966.5
-384692.0
-370889.5
-252528.5
754608.0
444061.0
-9346.5
798369.5
957496.0
752411.5
-135142.0
-695164.0
124891.0
503388.5
-78005.5
93970.5
-115889.0
-422508.0
-182564.5
1162769.0
-386547.5
-447708.5
-32087.5
-62939.5
-791172.0
-1149404.5
-62535.0
-56214.5
155599.5
644863.0
-627481.5
-176598.0
-2632.0
317891.0
948202.0
671128.0
54258.5
-461696.0
16954.5
489865.0
-587302.5
388299.5
-772348.5
762641.0
72058.5
1193573.0
236830.0
191583.5
-259073.0
120687.0
33850.0
757732.5
-52637.0
-750423.5
-193632.5
1215509.0
498397.5
111363.5
4069.0
171121.5
-338741.5
-1052349.5
-1404827.5
-595605.5
-708925.0
34994.5
-1113404.5
-514289.5
162432.0
-313969.0
1110082.5
838357.0
-1132145.0
-231779.0
143098.0
-102029.5
-204428.5
117944.0
35372.5
-214161.5
738301.0
-455339.0
396626.5
7962.0
757800.0
478513.5
484213.0
-198423.5
-1608869.5
82147.0
-346610.0
-821564.0
366383.5
37839.0
999806.0
537841.5
-163081.0
-316705.0
246852.0
790343.0
669652.5
986538.5
608063.5
1284631.0
-371322.0
1405838.0
235804.0
354336.0
-397144.5
225390.5
8937.5
-640712.5
-1334449.5
-132375.5
-45248.0
-305045.0
304645.5
399918.0
324376.0
-443397.5
-305112.0
812928.0
382091.0
-808203.0
48618.0
-387469.5
-393914.0
589561.5
64791.0
-96254.5
-33749.0
454529.5
693395.5
946653.0
-378198.0
1005212.5
621064.5
749350.5
-274911.5
320214.0
79827.0
-914742.0
21737.0
373989.5
-118560.0
611785.5
-1046064.0
-980222.5
-450214.0
-139389.5
-529391.0
23619.0
778310.5
784607.5
200345.5
-243256.0
-420751.0
-388375.5
265305.5
308068.0
-59450.0
-402974.5
121574.5
532117.5
517551.0
552793.5
-461850.0
414477.5
-64182.0
52066.0
-341207.5
1169935.5
-225380.5
519618.0
29797.5
235198.5
-316625.0
257685.0
-482578.5
-153952.0
627400.5
229753.0
-320042.0
-981958.5
-127448.0
-99264.5
-106700.5
-140255.0
92245.5
-792147.0
-282309.5
166905.5
360049.5
795550.5
154818.0
-1076881.5
-406826.0
278135.0
-457424.0
-503363.0
368207.5
12931.0
709702.5
-208836.5
647541.0
-18112.0
83948.5
18504.5
-1218196.0
7938.5
-884027.5
22837.5
771625.0
194388.5
-652656.0
-341544.5
-297532.5
-864452.0
-316538.0
-799922.0
-1182317.5
-1516103.0
-183423.0
-327473.5
-57525.5
-916612.5
274337.0
-409789.0
95004.0
-607329.0
-90124.0
399042.5
6589.5
-654377.5
-897308.5
-887399.0
492693.5
-232955.5
460957.0
157188.0
-424158.5
-1373949.5
447309.5
319411.5
315273.0
423970.5
-232821.5
1190084.5
836838.5
337203.5
266632.5
483461.0
-188449.5
447444.0
85897.5
-235127.5
252249.5
808430.5
417147.5
968218.5
245784.5
-717351.0
609373.0
-94092.0
-177470.5
-983924.5
-553462.5
589352.0
189376.0
-443501.5
-86225.5
-175088.5
-969456.5
-570966.5
-678780.0
-250960.0
759287.0
406877.5
-95486.0
-452266.0
-136206.0
-378138.0
-51687.5
335516.5
1009867.0
259794.0
317899.5
385046.5
-348720.0
301879.5
-486745.5
-716610.0
-117426.5
1189765.5
-336067.5
-660943.0
-283399.0
-181034.5
234438.5
-624876.0
457693.5
506905.5
36497.0
-127684.0
338765.5
-821408.0
-653002.5
-399655.5
-997269.5
-465040.0
-1216412.5
-781700.5
-760313.5
-691858.5
-1454551.5
283205.0
-147193.5
-1291397.5
-524204.0
-313955.0
-498335.0
-767564.5
-153365.0
-290350.0
772731.0
-543645.0
-258881.5
48712.5
-245780.0
354633.0
1106835.5
780976.5
-277850.0
551257.0
581625.0
-664396.5
-621426.0
340486.0
-228368.0
453482.0
-333506.0
28860.0
809090.0
-667515.5
459937.0
508506.5
-216385.0
-287656.5
-21592.0
-163297.5
-132778.0
-425360.5
-83042.5
226162.0
776506.0
714891.0
-101021.5
-730547.5
157440.0
922960.5
399956.0
757168.0
292919.5
-822471.5
-312828.5
-713773.0
-291854.5
179215.0
-16575.0
732340.5
822495.5
296579.0
-320691.0
525620.5
-262224.5
-375912.5
312037.0
-584702.5
-1077349.5
-396027.5
-619146.5
-514560.0
-735147.5
-150159.0
324348.0
-746140.0
-470092.0
-406952.5
468074.5
695629.0
615027.0
-73083.5
-280683.0
-212544.5
-567734.5
263315.5
-281336.5
-261069.5
662910.5
341490.5
-241898.5
599391.5
337292.0
-783726.0
-675279.5
59170.0
-208622.0
316837.5
-82545.5
-1064561.0
-16688.0
1548567.0
159533.5
-282225.0
38656.0
-25767.5
199877.0
45930.0
620422.0
-208925.0
-800827.5
-360386.5
-689944.0
-462356.5
1302775.0
627944.5
455502.0
-26517.5
30822.5
620865.0
-246112.5
-166359.0
972545.0
-101233.0
-1159042.5
-626908.5
-167777.0
251728.5
437868.5
-89148.0
174596.0
-398665.5
447084.5
58266.5
-68283.0
366944.0
1062573.5
832662.5
-598975.0
-146747.0
797875.5
112433.5
912670.5
539558.5
159482.5
567369.5
50217.0
328192.5
499022.0
-531921.0
-374781.0
189507.0
-425522.0
171200.0
265616.0
-331344.0
-151692.5
265800.0
-186120.0
394298.5
285242.5
-241568.5
-196821.0
50868.0
232331.5
802083.5
-196446.0
-137344.0
-511883.5
353198.5
337484.0
582631.5
-576694.5
-881336.0
-634779.0
-238772.0
-216885.0
-432167.5
269339.5
571152.0
243252.5
221812.0
268797.5
-609206.5
474806.5
49188.0
310602.5
-314410.0
-2170.0
-88326.5
-711490.5
-10319.5
413933.5
1044567.5
-8183.5
-317353.0
-161150.5
303538.5
-332277.0
251740.5
-341629.0
651893.0
-166588.5
-83211.0
771180.5
-968264.0
-365793.0
-487402.0
-440570.0
13962.0
922325.0
41749.0
208393.0
197993.5
43446.5
-507627.0
686663.0
-590607.0
60404.0
112803.5
-732078.0
206290.5
327268.0
452665.5
1234078.5
632184.5
697993.0
212324.5
678691.0
-966643.5
226407.0
803988.5
-847622.5
-510586.5
31523.0
152219.0
-311423.5
-444951.5
-665386.5
510346.5
111713.0
-291906.5
-307593.0
-102997.0
646879.5
21991.0
-63474.0
-500146.0
-2239.0
806785.0
198331.5
787886.5
531017.0
341116.0
66014.5
315139.0
338020.0
353306.0
993201.0
-169035.0
1511529.0
228121.0
526846.5
826410.0
-802035.0
-839360.5
-500330.5
-525888.0
515450.0
31290.5
-508570.0
5178.5
148942.0
-734418.0
188772.5
429159.5
140722.5
913810.5
70532.5
231991.5
284581.5
344948.0
-309783.5
-705528.0
-509408.0
557575.5
-258807.0
-369175.0
-1204567.0
4920.5
108572.5
740079.5
596234.5
693987.5
622328.5
755894.0
804278.5
1075697.0
1266215.0
-20637.0
583560.5
186007.0
643091.0
47563.0
-420912.0
-46064.5
173913.5
1313668.0
664539.0
214107.5
71015.5
-91768.0
-355112.0
-443084.0
-729938.5
-787841.0
-513531.5
-955285.5
-285973.5
197228.5
172155.0
1326251.0
164549.0
575292.0
-999455.0
-920660.5
-588887.0
218806.5
-784325.5
-684706.0
-419067.0
98602.0
153723.0
173143.5
606308.5
382145.0
-340287.0
312787.0
-1118173.5
306577.5
-15491.5
-324542.5
-655418.0
205644.5
245187.0
-75754.5
-610924.5
103834.0
-67584.0
674806.0
147820.0
399192.5
-49024.5
496016.0
1072354.0
132035.0
-77271.0
-270166.5
761387.5
-286670.5
65454.0
-216335.0
-193927.5
-537676.5
-543439.5
-385299.5
-705055.0
752573.0
-92014.0
-307306.5
-351070.5
797532.0
142526.5
572248.5
53366.0
697958.5
555769.5
679078.5
260909.5
-111503.5
-350349.5
195623.5
-858026.5
100262.5
-599025.5
-60734.0
-351894.5
-651497.0
-606031.0
-569064.0
-1635175.5
-341727.5
-721374.0
-519536.5
-508979.0
-521686.5
-526712.5
170532.5
-702846.0
-184511.0
148927.5
537369.0
550910.0
335168.5
727746.5
258479.5
31305.0
1175121.5
-115248.0
61538.5
745591.0
1009203.0
247802.0
-1000632.0
-336889.5
418233.0
-951848.5
-319277.0
-32884.5
458738.0
-467180.0
303908.0
-389175.0
-461264.0
1204099.0
10923.0
-167391.5
-479644.5
-949731.0
-350138.5
88618.5
-222718.5
650647.5
-7712.5
291397.5
-80.0
607566.5
-28369.5
877690.5
-535261.5
-133468.5
425691.0
420890.0
155703.0
681556.5
-649512.0
-679119.5
29368.5
287589.0
37518.0
172141.5
11877.5
-298926.0
694448.5
53965.0
440702.5
502519.0
-292556.5
662037.5
374792.5
641423.0
144421.5
826787.5
-95719.0
1004619.5
839122.5
182652.0
444731.5
283717.5
295460.5
298477.5
-39956.5
-81621.5
-212752.0
-126132.5
-580042.5
-361644.0
-907260.5
48666.5
-712798.5
-938366.0
-640039.0
-813860.0
-354876.0
-1534498.5
-11123.0
-494489.5
-530810.0
-618170.0
-657343.0
189346.5
-405937.5
103781.5
162138.5
-542089.0
-280944.0
-837533.0
-714768.0
-185682.0
773616.5
355371.5
131857.0
281969.5
-194700.5
230658.5
-178201.5
603596.0
-175754.0
-572280.5
-693271.0
693770.5
-532239.5
-219255.0
-681224.0
-782285.0
-190631.5
473774.5
-127740.0
-748116.5
-207862.0
-967386.0
107624.5
-103474.5
-605345.5
24202.0
-888711.0
-509861.5
216014.0
28443.0
105806.0
886217.0
-148498.0
244445.0
313587.5
452231.5
-577430.5
511225.5
-142726.5
-137494.5
321205.5
207461.0
-66009.5
-392698.5
559652.5
294554.5
-513397.5
-557682.5
4460.0
-248496.0
428961.5
123468.5
766965.5
283365.5
-285904.5
-580416.0
19187.5
-1101043.0
66400.5
-121857.5
515210.0
-137179.5
-19185.0
171965.5
393307.0
263945.0
536137.5
-754814.0
251720.0
-286043.5
622380.5
363136.5
347612.0
594006.0
727374.0
-554952.0
-875731.0
-136637.0
93170.5
186122.5
146404.5
328653.0
647265.5
261799.0
647275.5
-508661.5
-7846.5
430717.0
281621.0
-370996.0
-211077.5
635193.0
1133640.0
1139818.5
-19182.0
727105.0
-642146.0
-269608.0
-714230.5
-736782.0
-744263.0
-787263.0
162464.0
550445.0
655173.5
412327.0
-139179.5
8308.5
-713777.0
-595634.5
-613504.0
-568433.0
-398640.5
-824987.0
-832436.5
-228960.5
-700834.0
-211101.0
451477.5
-257259.5
403080.5
-455465.5
-718855.0
-462814.5
297699.0
573214.0
-767274.0
-39263.5
20336.0
354936.0
-673627.0
221967.0
326652.0
-316028.0
452645.0
55063.0
-149176.0
208173.0
520558.0
1266727.5
538413.5
25186.0
-449327.5
361863.0
155661.5
564491.0
-323347.5
-586305.0
-486274.5
-217472.0
-525983.0
-1022293.5
-642950.0
-322119.5
-411404.5
-670104.5
-993728.0
379652.5
578806.5
-70207.5
-855672.5
891965.5
6302.0
220363.5
1006308.5
811144.0
686588.0
-29769.5
1245132.5
883629.5
-870713.5
189033.0
169506.5
-164390.0
-204710.5
596328.5
530363.0
390835.5
364015.5
247680.5
-604516.0
412681.0
818395.5
26993.0
298967.0
1501143.5
216466.0
408100.5
-736791.5
-454555.0
832185.5
-137247.5
-58393.0
-181201.5
-210258.0
-113147.5
-402983.5
1296738.5
-281107.5
-916400.5
1513.0
188666.5
-56905.0
200136.0
15502.5
-591980.0
-103903.5
-297663.5
-112190.0
-501822.0
851245.0
246415.5
-987939.5
-35660.0
-181432.0
-374294.5
-348452.5
115203.0
-561893.5
-31147.0
697352.5
-492422.5
21135.5
95048.5
-121617.0
79184.5
1069014.0
1104886.5
386319.0
577368.0
759181.5
125837.5
306483.0
-164044.5
29339.0
-235685.0
-887485.5
-699862.5
233447.5
-122956.5
413498.5
-381673.5
-335145.0
317648.5
-238052.0
-470909.0
-315859.5
-629903.5
-226156.5
22282.0
28110.0
-311105.0
-69335.0
-606193.5
-455910.0
46787.5
-61092.5
-196254.0
-176318.5
-793030.5
652460.5
613039.5
991481.5
-410546.5
-351081.5
187148.0
346015.5
414310.5
81209.5
152323.0
-152774.0
11292.0
-416084.5
1007025.0
928293.5
796664.0
735820.0
609939.5
-227462.0
420215.5
124526.0
-184849.0
-127133.5
-240271.0
-1000704.5
144040.0
-44451.0
-99330.5
408115.0
747273.0
29085.5
-642866.5
203234.0
-311917.5
48725.5
-247329.5
-8407.0
705802.5
-363674.5
-685135.0
-586477.5
-347230.0
309813.0
-434789.0
1208.0
-461796.0
335172.0
-582438.0
-300174.5
-241509.0
125265.0
365265.0
601752.0
559646.5
655446.5
-690558.0
-213018.0
752839.5
-292404.0
-78459.5
92215.0
335524.5
475637.0
-556486.5
-187443.0
251337.0
-18636.5
-325251.5
-193395.0
-284542.5
53051.0
383515.5
-93573.5
540035.0
-133540.0
-51453.0
-1057380.0
-1233136.0
-247238.5
544320.0
454361.0
386862.5
-320062.0
-418789.0
-1162792.0
-89949.5
180738.0
-243053.0
-499209.0
-404247.5
-234325.5
158142.5
-231822.5
759888.0
365011.0
1157087.5
1651724.5
579735.0
-706320.0
10726.0
440275.0
772369.0
275274.0
835713.0
381952.0
-963588.0
86203.5
-389916.0
-142320.0
-331685.5
-605955.0
-201785.5
1126928.0
475939.5
-427793.5
-882410.5
-351028.5
57535.0
479052.0
-145412.5
857202.5
-338198.0
-955992.5
-1192239.5
133993.5
414938.5
337729.5
152373.5
273712.5
573611.5
32753.5
345415.5
-152135.0
-53619.5
-828248.5
-125352.5
-640764.0
281187.5
-641673.5
-412461.5
597370.5
319003.0
-281390.0
585863.0
166943.0
-213838.5
-93007.0
494228.0
419422.5
-593491.0
108908.5
239134.5
-375555.5
380941.0
546416.5
-356734.5
359887.5
856812.5
-571560.5
-486605.5
-379227.0
-604436.5
74553.5
-44439.0
792987.5
1178356.0
511889.0
310036.5
640300.5
591687.0
840650.5
366785.5
-389178.0
428786.5
-280537.5
223853.0
362159.0
519509.0
-5978.0
-395197.5
-455401.5
-115586.5
-315100.0
-497333.5
368858.5
1388762.5
512942.0
326200.5
720027.0
193212.5
-565036.5
-317805.5
425537.0
-112654.0
160643.5
594709.5
500168.5
449387.0
-132977.5
667138.0
564048.0
-124289.0
-165382.0
-492834.5
502279.0
-193167.5
-32784.0
-241038.0
-352813.5
-641320.0
-456120.0
688047.0
122831.5
302267.0
-797077.5
-501417.0
-277640.5
413243.0
310129.5
-352183.5
-913624.0
84256.5
155490.0
-489951.0
24287.5
1074580.5
567114.5
-736153.5
36243.5
-386195.5
-783831.5
-375851.0
-1045743.5
-552488.0
77858.0
374966.5
299443.0
-497701.0
204258.5
-30603.5
437624.5
816498.5
-150902.0
636746.5
-80717.5
542503.0
42200.0
15856.0
-390107.5
-166351.0
-20338.5
-315304.0
1176036.0
690339.5
-224299.5
-167424.0
-342922.5
-218757.0
-443286.0
212011.5
-125702.0
436756.0
642090.0
308399.5
-762339.5
-1054123.0
-537598.5
-342109.0
-257700.5
-814335.5
358594.0
-584080.0
-36982.0
-1128932.0
156550.5
15955.0
303938.5
-10827.0
569590.0
1240294.5
228964.0
-139025.0
-233887.0
-243099.0
-1246619.5
139047.0
-845373.5
586016.0
-60885.0
-52941.0
-663451.5
480753.5
56287.0
-860037.0
-354720.5
-97116.0
-1373397.5
709824.0
235063.5
-871323.0
217767.0
675063.0
-173197.5
491307.5
-188302.0
266619.5
-294843.5
-699524.5
-538966.5
538759.5
-351453.5
389918.5
-99408.0
-633444.0
563756.5
268168.5
576958.0
-244078.5
-200706.0
1090200.5
151671.5
208349.5
-228905.0
-1153502.5
-28743.0
391335.0
380374.0
108066.5
-605743.0
-195428.0
178429.5
111630.5
109418.5
-283012.0
9866.0
-1315245.5
-1491277.5
-574514.0
-403250.0
97867.0
-437853.5
-252348.0
469140.5
683636.0
451234.0
-289766.5
-1282307.0
-1016488.5
21055.0
155653.5
-14809.5
-566299.5
-204312.5
-158339.0
-290945.5
-367264.0
410537.5
462733.0
-520047.5
215957.0
-332470.0
457601.5
-247257.5
177097.5
103242.5
-104807.5
-333387.0
-500212.0
148441.0
6604.0
-144763.5
617598.0
1305935.5
868539.5
777028.5
767995.0
311488.0
-89456.0
-393263.5
-895129.5
-307641.5
258301.5
275848.0
758061.0
100102.5
-677279.0
105946.5
265350.5
-349895.5
810723.0
416105.0
299933.5
109501.5
233488.5
258190.5
-116068.5
-38646.5
-335307.5
-193782.0
278626.5
-289272.5
420505.0
585876.5
307982.0
1235050.5
191026.5
-137697.0
829881.5
-385809.5
29967.5
-1243915.5
-1161180.5
-685524.5
-130211.5
199932.0
659248.5
93021.5
1229366.0
371779.5
-59388.5
-135143.0
12807.5
5525.0
-815029.0
435207.0
-352260.0
21655.5
-92894.0
250238.0
-251738.0
354485.5
723187.5
-89627.5
479618.0
-382251.5
-125823.5
822662.5
46310.5
638282.0
137420.0
319643.0
-87701.5
385180.0
224803.0
-107492.0
-452383.5
-787897.5
-194191.0
276156.5
31885.5
-276675.0
-949512.0
-166251.0
-521201.0
426393.5
-177462.5
272004.0
-315672.5
499751.5
-537022.5
-1169030.5
-483473.0
430453.5
592235.5
522883.5
-606749.5
31122.0
147935.5
313141.0
251330.5
-386350.5
-289778.5
612308.5
-364448.0
524877.0
-39024.0
-710120.5
-600530.0
-322239.0
144264.5
362636.0
1416625.0
450610.0
-332925.0
203218.5
237410.5
207345.0
153727.0
-49491.0
769827.0
-273292.0
165369.5
-66899.5
-1068706.5
-216337.5
130066.5
379619.0
-191185.0
-174344.0
1021362.5
623151.0
157435.5
722408.5
484603.5
609396.0
50252.5
-656070.0
-127597.5
-471899.0
80335.0
-329893.0
-427385.5
428934.5
37805.0
154661.5
-443194.5
146070.5
-336961.0
-611500.0
-556449.0
81727.5
-461067.5
-363721.0
-744786.0
945928.0
263250.5
104485.5
13873.0
1095508.5
19721.5
-115438.0
1124193.5
-277282.0
376022.0
701274.0
73545.0
-394547.0
-485059.0
-611481.5
-703574.5
-480629.0
186675.0
-659128.0
-437931.0
-517462.0
-89905.5
-528332.5
-72306.5
-552431.0
-394052.5
-234209.5
-21294.5
-115694.5
-246998.0
283548.5
-551110.0
213057.5
-738226.0
-144539.5
-731885.0
36920.0
-479438.0
860481.0
573491.0
-609527.0
13077.0
-515590.0
-106152.5
-26216.5
-763294.5
-265001.5
408869.5
-375865.5
-564090.0
-591918.0
-1027323.5
-428172.0
-482639.0
-32769.0
384850.5
584035.5
253638.0
-106869.5
173935.5
-139060.5
-303445.0
-708149.5
-191290.5
217489.5
281757.5
-692407.5
-266346.0
788783.5
885031.0
402448.0
-44648.0
496982.0
-292044.0
-204228.0
462055.5
24349.5
-34146.5
199871.0
210053.0
-235406.0
-934650.5
674080.0
464680.0
234694.0
295237.0
-298263.5
490183.0
99394.0
-290673.0
-7450.0
-65983.5
10481.0
-235494.0
-56185.0
-529425.0
-500468.0
-363574.0
97597.5
280224.0
25785.0
167124.0
139347.5
-237517.5
-662798.5
-504836.0
-326901.5
-865069.0
603449.5
100341.5
-122362.0
-507095.0
-561722.0
-240691.5
265585.5
-193174.5
-417649.0
-36311.0
322283.5
496005.0
119150.5
801550.0
1265480.5
3487748.0
1.37723255E7
7820459.5
1607556.0
724482.5
83981.0
-393281.5
-170694.0
152922.0
570060.0
249933.0
233929.5
572575.5
590346.5
-364557.5
8289.0
-225097.5
-220995.5
246851.5
-56543.5
636365.0
843214.0
-101569.0
469455.0
-406047.0
256940.0
90921.5
-442908.0
-480167.5
-565502.0
-879447.0
-739610.0
-573599.0
-298083.0
-478561.5
-957941.5
-332439.5
-521055.0
-187258.0
-913750.5
-773952.0
-268706.5
-499624.5
312968.0
142367.5
22299.0
432819.5
2085320.5
7928660.5
1.53297155E7
1928399.5
776683.0
-517285.0
104896.5
-552308.0
-60455.0
-718830.5
-720747.5
439052.5
-507018.5
118395.0
-600597.0
-648305.0
125931.5
-182016.0
267681.5
-308041.0
-540552.0
317835.5
736043.5
528126.0
521524.5
151394.0
1420087.0
412783.0
-1463704.0
-138670.5
-1369314.5
-240778.5
-307508.0
405996.0
214729.0
-645182.0
-631145.5
-684109.5
26788.0
165030.5
410898.5
-560588.5
103661.0
350168.0
-121497.5
-700544.5
-285452.0
800541.5
84431.5
15053.0
712336.5
514342.5
-87578.0
-884278.0
-521663.0
-24206.0
-647816.0
-501085.0
210837.5
199002.5
154509.5
410935.5
13867.5
254205.5
-206026.5
-201309.5
138596.5
941359.0
350800.5
-304131.0
-358027.0
643078.5
1144976.0
149970.0
-171276.5
-71630.0
153908.5
270880.0
529876.5
253906.5
-816506.0
-160792.0
178489.0
47687.0
23259.5
198687.0
-235881.5
1473719.0
82401.5
-96765.5
1043163.0
-254298.5
-198398.5
-617460.5
-114421.5
-845975.5
-187756.0
211714.0
-177053.0
-9506.0
-328350.0
-302505.0
828225.5
-778458.5
-130167.5
-274663.5
39417.0
-770215.0
-672661.0
-664794.5
-497204.5
-3863.0
-471059.5
-513193.0
254368.5
-570713.0
-351073.5
-777982.0
-234376.5
-1032108.5
47879.0
-371799.5
-1110567.0
-444897.5
37336.0
-554539.5
-532299.0
-555883.0
392317.0
684049.0
-99644.0
-405952.0
524187.5
932177.5
-465196.0
-174356.5
-4831.0
-377176.0
-148085.5
-1100350.5
424902.5
-308170.0
-133867.0
204211.0
-170278.5
-690249.5
73130.0
-107342.5
-472097.5
-795155.5
-888698.5
-233189.5
-8606.5
398261.0
-69643.5
251189.5
-274067.0
146422.0
-48418.0
174563.0
319292.0
216917.5
-75817.0
454910.5
118998.5
-822911.0
-993355.0
331347.0
1192646.5
-156010.5
599924.0
698196.5
-875739.5
198222.5
-539053.0
-377995.5
-338646.0
239174.5
578571.5
-80781.0
102041.5
227071.5
194572.5
-89043.0
-281486.0
15857.5
-22469.5
779525.5
-293673.0
124675.0
7263.5
139211.0
584911.0
522192.5
-296997.0
-14892.0
-413634.5
357810.0
547402.5
-307888.5
-366261.0
-170118.5
631760.0
153071.5
78840.5
572410.0
175813.0
-315597.0
-590676.0
38297.0
-30743.5
-836765.5
-713055.0
304742.0
15104.0
256311.0
18070.5
94869.0
-4915.0
1065862.5
-94357.0
-519868.0
-135765.0
530947.5
-569659.0
301107.0
311759.5
-372888.0
-307537.0
490336.5
362781.0
405931.0
267393.0
-419909.0
27163.5
964923.0
-73304.5
-940960.0
263958.5
83652.5
-756080.0
13075.0
-468617.0
368203.5
-185494.5
-82470.0
-624425.0
-254239.0
1200283.5
565326.0
-58069.0
-768367.5
52968.5
157664.0
991723.0
328065.0
143494.0
636204.5
1040198.5
-113984.0
-98624.5
-424417.5
-122851.5
-431805.0
545819.0
95397.5
286806.5
-290543.0
654121.0
-226511.5
245879.0
-296350.0
-61345.0
-713351.5
32975.0
-447734.5
-182926.5
-177390.0
-157153.0
-138559.0
456255.5
563471.0
-390299.5
-431807.0
-175169.5
26265.5
399434.5
-256510.0
-609072.0
-262423.0
-55502.5
424097.0
175114.5
800468.0
150330.5
-911665.0
88125.0
-388443.0
-196179.5
225983.5
-330898.0
-177021.0
-560696.5
-807095.5
-373844.5
-92858.0
416538.5
154533.5
-139551.0
250531.0
-185640.5
555315.5
321839.0
105320.0
-301104.5
608566.0
163319.5
-349613.5
-87060.5
331374.0
393826.5
-116327.5
-252622.5
-85107.0
436464.0
91900.0
275046.0
-780281.5
-306279.0
-173395.5
388062.0
398748.0
-177116.0
-269775.5
-570209.5
358328.0
371367.5
717386.0
1281497.0
343973.5
-203144.0
175381.0
559324.5
667582.0
84569.0
659961.0
372902.0
-401622.5
120967.0
838408.0
258919.0
-402019.5
380666.5
156053.0
-31355.0
-40611.0
76537.0
-136876.5
-203788.0
-265556.5
-240400.5
-36302.0
217938.5
28914.0
1762389.0
491721.0
99902.0
358756.5
1392970.0
64402.5
791333.5
-217550.5
-689374.5
1302062.0
-558666.5
-147257.5
-180386.0
-920857.0
-6820.0
156952.0
-706776.0
-387131.0
240304.0
306353.0
303070.0
938254.5
193766.0
216022.0
215965.0
-573322.0
64879.5
19482.5
-400081.0
-35101.0
-789765.0
-621714.0
-200883.0
-229254.0
205065.0
662238.5
46220.0
-283921.5
157475.5
-291529.0
-367748.5
-135144.0
-1441634.5
348846.0
-729242.0
891.0
-23867.0
-738763.0
-1486759.0
-1185221.0
-865398.5
-413708.5
-611605.0
134904.0
260619.5
626239.0
-711990.0
-56634.0
-1002571.5
-1633635.5
-207145.5
-214906.0
-77269.5
5639.0
437086.5
310393.5
-483737.0
301804.0
-438966.5
565632.5
-379828.5
555326.0
1192873.0
699645.0
456192.0
-764897.5
-480046.5
40328.0
-1116354.0
-131173.0
-323576.5
-73285.5
-124332.5
297032.0
-721558.0
864264.5
407632.0
489471.0
693158.5
-283149.0
-67596.5
-210938.0
817774.0
395461.5
-54352.0
-190882.5
63441.5
-218027.0
-446656.5
-160556.5
148038.0
488884.5
465204.5
260830.0
467647.0
565104.0
-429652.5
-512309.5
-457262.5
-291958.5
693531.0
-37473.0
-115497.5
605767.0
608186.0
-874238.5
-13470.5
542494.5
627221.0
421668.5
499116.5
-575309.0
-1070868.5
-211483.0
10466.5
-927234.5
-223177.0
-35659.0
225667.5
-289180.0
1671.0
-514958.5
826001.0
-182642.5
-365943.0
373018.5
359074.5
1179710.5
345441.0
272479.5
-142483.0
-722593.5
-782483.5
-947326.5
328668.5
776893.0
122557.5
-524697.5
803945.5
-718860.0
151760.5
82254.5
-828879.5
601772.5
748981.5
640552.5
-207103.5
-378505.0
282917.0
-484508.5
-1087501.0
-176949.5
542321.5
958792.0
102102.0
-360695.5
-513608.5
-371715.0
-450990.0
194542.5
58820.0
232086.5
552503.5
241842.5
-285747.5
221455.5
202263.5
565103.5
376153.5
263830.0
63953.5
-375366.0
-436632.5
-555795.5
-248234.5
628439.0
537537.5
152732.0
227136.0
-203711.5
-547092.5
-10400.0
-562666.5
-257150.5
-321251.0
402.0
938578.5
-461339.5
-537613.0
-282076.0
-398007.5
214952.5
641005.0
466538.0
697342.5
995103.0
190249.0
-2914.5
407572.0
426728.0
903933.5
612583.5
336743.0
580630.0
167007.0
837654.5
431616.5
311296.5
-18999.5
-62780.5
166512.0
-197609.5
-260804.5
-383950.0
701112.5
-315141.5
-785.0
133039.0
-316682.5
612581.0
24829.0
510184.0
137310.0
-490865.0
-662587.0
-25647.5
148046.0
301944.5
-1047909.5
-518109.5
867729.5
609171.0
-519446.0
-555735.5
370607.0
-29886.0
303869.0
47949.0
-492294.0
-674672.5
-767745.5
-144332.0
-137190.0
-610341.5
-58078.5
436877.5
-4577.5
-166986.5
89844.5
1191322.5
717962.5
67127.0
368150.5
162134.0
1191240.0
1242453.0
355170.0
1027969.5
762961.0
1212210.5
1020534.0
498256.0
581788.5
405783.5
-43729.0
-408758.0
-799938.5
-880246.5
-87246.5
-1138720.0
-732171.0
823298.0
-478328.0
-170449.0
300543.0
-241484.0
318306.0
167819.0
-1553764.5
-483020.5
1254524.0
1148891.5
-590709.0
-1259257.0
280170.0
325644.5
5661.0
-369136.0
-949049.5
-655904.5
-444487.0
699651.0
-154112.5
75155.0
-107918.5
-405255.0
-208797.0
63137.5
-276663.0
142976.0
399421.0
219127.5
-1084984.0
-336359.5
14144.5
268795.5
130095.5
161511.0
-500486.5
-281682.0
-518812.5
88730.0
-300522.0
-181428.0
407511.0
685732.5
29390.0
-262380.5
391860.5
-674448.5
-473684.5
-353369.5
-173500.0
-468537.5
-130629.5
-999557.5
-796743.0
-1171938.0
-661488.0
65127.0
-328150.0
263338.0
-77187.0
-671812.5
887304.0
-92395.0
-162877.0
230522.0
89588.5
819856.0
558509.5
484503.5
-328880.5
152642.0
459962.0
-54084.0
-1043923.5
-1293941.5
-224495.0
-260553.5
264015.0
-1105700.5
-601934.0
-367475.5
974808.0
110031.5
-52759.0
-152912.5
-759489.0
-916381.5
-343577.0
291989.0
736376.0
497186.0
128088.0
-195215.0
108036.0
-46961.5
-14136.5
-496055.0
-949224.0
-702394.5
222448.0
-404774.5
-482947.0
372520.0
135140.5
-193733.5
860410.0
-296443.5
-412889.5
174168.5
312417.5
535123.0
641629.5
965555.5
708957.5
14344.5
275626.5
69781.0
-1037338.5
-220482.0
489122.5
546797.0
116446.0
697330.0
-27476.5
-1281348.5
-1872645.5
-965991.5
-604055.5
69434.0
-991557.0
636053.5
987946.5
600126.5
-514981.5
-1047219.0
203444.5
-315896.5
679113.0
-424667.5
172570.5
273529.5
-708634.0
112747.5
259618.5
69712.5
305562.0
-941679.5
-678947.5
-538710.0
698569.5
-49971.5
-243925.0
1069517.0
524143.0
-49466.5
665988.5
-350738.0
-631556.0
-238185.0
-817656.5
-190813.5
375662.5
192126.0
884351.0
253005.0
682267.5
392102.5
-234392.5
-401846.0
-997066.5
-281592.5
334460.0
-278494.0
-307209.0
675036.5
414235.0
-447982.0
5331.0
-190607.5
-669222.0
-583506.0
-49034.0
-352833.5
-1085189.0
22029.0
1143856.0
-120682.5
25016.0
-230251.0
227306.0
470474.0
1048561.5
668583.0
-128781.0
-829899.5
353874.0
-611320.0
-1012179.5
-543316.5
-635327.0
-693326.5
-126742.5
-654552.5
-1124412.0
177409.0
252632.0
-134729.5
199140.5
390297.5
-438009.0
-150179.0
-85639.5
-313479.5
871127.0
639698.0
-151837.0
-23644.0
-299659.0
-92459.5
-832322.0
-651288.5
-250873.5
-201459.5
-1337460.5
-51402.0
-407611.5
3803.5
-495292.5
-1030053.5
-1205059.5
-975647.0
-302245.5
437348.5
860705.5
525614.5
406732.5
-972960.0
-620919.0
143891.0
-195846.0
-596619.0
-1433303.5
69979.0
-178241.5
-157530.0
498566.5
71762.5
-646163.0
932810.5
527302.0
832142.0
657824.5
1509118.5
774310.5
-23364.0
-1559691.0
-536688.0
-495621.0
469693.0
166627.5
-423592.5
-701234.5
1038537.0
683201.5
-273277.0
-197838.5
-813193.5
-790395.5
23873.0
-97284.5
-1573081.0
-575685.5
331163.5
911150.5
821023.5
-231792.0
-274479.5
-907299.5
-191868.0
-848580.0
-640923.0
294974.5
-178919.5
-554992.5
834246.0
-128879.5
546663.0
535174.0
1016849.5
-331220.5
198399.5
-170016.5
836454.5
87505.0
131270.5
-486554.0
593316.0
580523.0
245331.0
-539429.5
-1443812.0
-790456.0
-222313.0
-84088.5
656376.0
-711071.0
-412737.5
442884.0
202389.5
-759881.5
-54540.5
303095.5
-529329.5
209245.0
495744.0
351500.5
156942.5
533412.5
22978.5
15927.0
313164.5
467384.5
668905.5
-168119.0
-58337.5
-984711.5
-744771.0
-237177.5
-270260.5
-56618.0
256622.5
377630.0
-193244.5
-322948.5
388844.5
349444.0
-115396.5
34276.5
-3650.0
-404642.0
254236.0
-709042.5
-275486.5
-556129.0
-46545.5
34436.5
-269693.0
217541.5
-98384.0
-1288650.5
-659997.0
-300300.0
131749.0
43316.5
348147.5
-58037.5
-216211.5
524250.5
96295.0
-172931.5
306643.5
922919.5
-322134.0
-121435.0
797594.0
352337.5
177657.0
-1100804.5
222658.5
544402.5
536311.5
93317.5
332343.5
501747.0
-305593.0
-143699.5
-1429005.5
-1343267.0
-28400.5
-908800.0
-756809.0
328818.0
302680.0
-238715.5
-206102.5
79811.0
1007.5
-1082770.0
-159082.0
433415.0
-613844.5
-500270.0
-452432.5
444941.0
60857.5
-406735.0
-1267381.5
653156.5
-956470.5
-467129.0
-592400.0
79842.0
-132872.0
179509.5
-103262.5
884746.0
-42951.5
-39394.5
337640.0
439404.5
851337.5
467723.5
-80166.5
-782629.0
415159.5
361945.0
-427348.0
-608092.0
193532.5
527364.0
-121081.0
-90560.0
36223.0
345348.5
299539.5
-277953.5
-156919.5
-488516.0
-19996.0
-266382.0
132170.5
-458476.5
132190.5
87243.0
-628595.0
518128.5
-569178.5
219888.5
215658.0
215975.0
293646.0
-675379.0
-478888.0
-662238.0
-35539.5
355356.5
-103646.5
-40257.0
532179.5
-151106.5
-505897.0
387158.0
-743811.5
-2354.5
225929.5
73162.5
1033986.0
85502.5
-162047.0
-58078.5
-112397.5
193465.0
-86838.5
-462012.0
1115203.5
377653.5
-635973.5
-1031325.5
-564139.0
-252694.0
-409483.5
-428597.0
-21831.0
506803.5
158963.0
-615006.5
340411.5
-801308.0
74733.5
466606.5
352970.5
569407.0
457890.0
161667.0
293152.0
259713.5
-307779.0
8463.5
-60417.0
-316788.0
535195.0
380554.5
-306444.5
605372.5
294193.0
275133.5
-475659.5
-1157890.0
467695.0
-65070.0
-224268.0
311926.5
96519.0
-283185.5
-857200.0
32596.5
177293.5
-712274.0
79070.5
26766.5
-85596.0
-817005.5
-167172.0
944743.5
-3304.5
490382.0
524710.5
-422215.0
-349514.0
-731419.5
-812.0
636069.0
-353344.5
-763901.5
-163750.5
-1046790.5
181860.5
-451980.5
-1489308.0
-58571.5
-621683.0
-609701.0
201028.5
740336.5
390181.5
551608.0
251777.0
-393498.0
-595451.0
229135.5
-383248.0
620900.0
191365.0
380371.0
1120986.0
399691.5
-456548.0
151878.0
150236.5
12562.0
-749112.5
-913529.5
221028.0
-267160.0
-558351.0
216256.0
528009.0
-230345.5
421694.5
-72530.0
-570549.5
-842879.0
515444.5
-156830.0
28079.0
243957.5
-429490.0
-291112.0
-828955.5
-405417.5
389241.5
-545663.5
296270.0
-69770.0
-823476.0
-626405.0
164964.5
234472.0
386301.5
423399.0
730575.5
-327720.5
43908.5
387699.5
435294.0
706385.0
593975.0
1277202.5
780098.0
515263.5
1140443.0
216185.0
805756.5
-97971.5
104034.0
221270.0
597078.0
536716.5
-161045.5
280886.0
68651.5
-891091.5
-565908.0
-612853.5
-93483.0
215854.0
-351053.5
-17820.5
828324.5
-567321.0
130300.5
-144323.5
-545718.0
-234246.0
-158496.0
-653710.5
-852250.0
-353398.0
247265.0
-295257.0
-155849.5
95687.0
-731818.0
-441109.5
-1039698.5
-453965.5
-1147340.0
355183.0
-222878.5
76730.5
-278423.5
267898.0
-121724.5
226112.0
320594.0
754703.5
111062.0
-76036.5
764023.0
360372.5
-339831.5
-202741.5
182232.0
1319563.5
358509.5
-1158017.5
-205829.5
-273502.0
567374.5
728357.0
397141.5
1138120.0
870796.0
376267.0
292411.5
795708.5
1900569.5
835088.0
343445.5
224287.5
-805331.5
240573.5
-205619.5
-225269.0
13614.0
33449.0
204052.0
-676916.0
-357932.0
-286759.0
-49062.0
-51896.5
616538.0
-351773.0
58142.5
-108407.0
-440561.5
-120114.5
-120642.0
182576.5
778015.5
481285.0
-422315.5
584812.5
724313.5
643323.5
568337.0
477219.0
2359.5
-481490.0
421800.5
4766.5
1646692.5
408318.0
186473.5
538040.0
921967.5
209016.0
-296959.0
364615.5
-61837.0
-1007084.0
-154061.5
356223.0
-640751.0
-100474.5
-66698.5
301506.0
282996.0
-183498.0
-383263.0
-102527.0
-515950.0
-46142.0
405933.0
185780.0
71695.0
17741.0
730110.5
-164334.5
397852.0
278371.5
111606.5
688700.5
598745.0
-1084706.0
-431929.0
743309.5
-364519.0
-1257100.0
27484.5
69354.5
-439052.0
858897.0
133061.0
677311.0
503196.5
816291.0
962432.5
327683.5
104174.5
342523.0
643361.5
386032.0
310659.5
291579.5
-762117.5
-274717.5
7342.5
-678844.5
-405512.5
534892.5
807702.0
968096.0
967652.5
-318696.5
-373524.0
671349.0
374054.5
532826.5
1501682.0
959157.0
511615.0
-723460.0
181642.0
690971.0
879825.0
269961.5
-139863.5
-42628.5
-228484.5
206890.5
-419432.0
-430759.0
-86804.0
699380.0
1036763.5
369865.0
-179439.5
434483.5
-383711.5
525484.5
339293.0
-324803.5
-729944.0
-535735.5
476377.5
-249053.0
-530921.5
-733783.5
572171.0
242671.0
70732.5
-724730.5
784927.5
506205.5
536789.0
426948.5
-38181.5
-704374.5
-16258.0
229605.0
1457311.5
1286957.0
855246.0
-587477.0
-534064.5
10538.0
-99112.0
932211.5
746080.0
889759.0
-397660.5
-1224541.5
256731.5
122492.5
-646114.0
-425302.5
-5441.5
252675.5
312973.5
-455285.5
-47355.0
88541.0
-146717.0
-764408.5
-198519.5
-183091.5
412806.0
645012.0
-747212.0
-584017.0
30851.0
492854.0
692893.5
298502.0
-163768.0
382931.5
626533.0
117727.0
593639.0
844362.5
-47405.0
199318.5
259184.5
415656.5
589247.0
-738963.0
181530.5
768232.0
246526.5
-214319.5
-109662.0
566435.5
199290.5
50205.0
415629.0
-217978.5
291423.5
817546.5
976277.5
569591.5
-569885.5
-465824.0
-350730.0
-148064.0
95219.0
-302144.5
-241536.5
-1240253.0
-121045.5
369091.5
883608.0
-707900.0
-318946.5
49829.5
444316.0
758842.5
335004.0
-32078.5
175282.0
-326067.0
-103540.5
571171.0
136818.0
-72876.0
151974.5
-1112864.0
-800865.0
-491977.0
607777.5
80595.5
284021.0
-82749.0
-197084.0
66674.0
195192.5
-189884.5
-373866.5
-302448.5
455542.5
234946.0
351894.5
253992.0
423023.0
-507649.5
-595267.5
152344.0
-189340.0
137299.5
-92580.0
-398815.0
856733.5
501009.0
-374173.0
466234.0
114645.5
-126125.0
604285.0
-220071.0
-153070.0
616089.5
-545872.0
-417036.5
293207.0
4481.0
127699.5
433126.0
-428742.5
-169611.5
-98492.5
-1424.5
-96789.5
-12763.5
-165323.5
-257557.5
-656104.5
-419984.0
733216.5
507370.5
891854.5
751909.0
421223.0
-764173.5
-281130.5
256894.0
-163658.5
889174.5
587390.0
-371207.5
-666548.5
-402116.0
943806.5
-77592.0
-362481.5
217732.5
481595.0
118573.5
600044.5
493601.5
-143756.5
274836.5
-125252.5
489958.0
24954.0
-236569.5
694723.5
243379.5
-537264.0
131362.0
-870627.5
970807.0
34588.5
-330371.5
100351.0
-5701.0
57058.5
-60344.5
-71352.0
175255.0
-159035.5
-269655.0
81623.5
-172268.5
-233808.5
612406.0
240481.0
-333078.0
1042524.5
-837557.5
-1033804.0
87588.5
-383715.5
-764085.5
-217615.5
-162055.0
129899.5
-177205.5
196391.5
19123.5
-357719.0
318409.0
321387.5
153747.0
164014.0
-753499.5
-893206.0
-266852.5
1039826.5
-24468.0
25769.5
-227318.5
340901.5
-612299.0
-670046.0
213209.0
-1222243.0
460022.5
403842.0
254526.0
122627.0
-8072.5
-202519.5
-76823.0
2044.0
291789.5
-35513.0
-416538.5
-791406.5
-818520.5
136567.5
147520.0
402167.5
698967.0
64701.0
391309.5
637531.5
-179222.0
-126989.5
-997352.5
296011.0
-4154.5
486508.5
-630260.0
-741266.5
5218.5
-551589.5
-665330.5
396809.0
149738.0
540834.5
538887.5
545009.0
451955.5
244506.0
200683.0
693129.0
990244.5
886056.5
265532.5
1028187.5
-44066.0
-456213.5
-386041.0
-673232.5
749884.0
492195.0
491259.0
-53772.5
485737.5
582928.0
458424.5
556904.0
214140.0
-558827.0
-567325.0
1075775.0
-277602.0
-619169.0
165629.0
157056.5
-324652.0
-433789.5
-433032.0
990492.0
285176.5
379468.0
995110.5
-1383562.0
-1522979.5
-710417.0
-183677.5
-66043.5
-993099.0
-1266319.5
-201062.0
-628599.5
848008.0
182460.0
-35522.5
-189899.0
327335.0
-663436.5
443591.5
337514.5
714121.5
411178.0
711713.0
897285.0
172480.0
573667.0
325196.5
731416.5
-234822.0
436978.5
-363540.5
-104217.0
-254647.0
526587.5
-296037.0
426940.5
181969.5
258012.5
-689835.0
-788191.0
194341.5
-292732.0
-786062.5
-106253.5
1137886.0
294187.0
1106568.5
970809.0
-464095.0
-271747.0
-334167.0
-1959190.0
-1259715.5
-104200.5
-623312.0
-697937.0
-191776.5
-350170.5
412303.5
724799.5
9890.5
-16700.5
305600.5
519461.5
37517.0
746255.0
758612.5
-121293.0
-80331.5
338757.5
-483260.5
227770.5
-15527.0
298876.0
627900.0
496675.0
140206.0
345284.5
766510.0
213203.0
-257980.0
16276.5
-828341.0
-752206.5
-170359.5
186944.0
588906.5
-401452.5
-71642.5
397959.0
817688.5
452272.0
494534.0
94750.0
801462.5
907948.5
529229.5
-728682.0
-1129854.0
775522.0
400540.0
576730.5
252767.0
-419625.5
-675914.0
-59576.0
564994.0
387106.5
-212708.5
52443.5
-526258.5
-385851.0
-999190.5
-984102.0
46184.0
166557.0
744028.5
72721.0
867584.0
-23472.0
-375496.0
15152.0
505097.5
564385.0
-357823.5
-277592.5
-104164.5
-301144.0
64614.5
-44775.5
457476.0
1137012.0
-59531.5
-382926.0
-745566.0
266974.0
167037.5
-81409.0
811404.0
85110.5
-460713.0
-461785.0
188475.5
-414091.5
274453.0
-155256.0
-192980.5
-231440.5
329642.5
84482.0
-24013.5
1185724.0
564145.5
143442.0
-555499.5
-287627.0
182915.0
13499.0
233558.0
-751940.0
284384.0
-1062330.5
-202527.5
67113.5
751773.5
364493.0
502766.5
427058.5
-253166.0
74800.0
-197104.0
147524.0
-548311.5
770461.5
-155298.5
935880.5
-643569.5
-464626.5
-558935.0
-861784.0
70858.5
24577.0
-217251.0
-140818.0
-103228.0
543368.5
-63469.5
-386840.5
-307699.5
295565.0
-57208.5
-304284.0
-504539.5
-134978.5
11756.0
454803.5
-204825.5
296895.0
-580126.0
271777.0
-736414.0
-888600.0
-80211.0
120476.5
122707.0
361812.0
218348.5
747058.0
62867.5
-1037352.5
135158.5
131897.5
311629.5
-318056.0
-348719.0
29192.5
-269133.0
-629139.0
-1299583.5
627502.5
-422763.5
-226994.0
482380.0
396023.5
801885.0
922890.0
-95724.0
358496.0
-529674.5
-207945.0
-41201.0
423064.0
-370228.0
-1175408.0
-358179.0
398600.0
-94540.5
-713734.5
-198773.5
-752667.5
-670277.0
-594580.0
81489.0
-27134.0
-333997.5
329938.0
471116.0
356959.0
46132.0
-540724.0
-58000.0
889553.5
-27406.0
453969.0
310550.0
-131406.0
-116365.5
1271066.5
201270.0
478907.0
-55391.0
-403785.5
-212231.0
115251.0
222481.5
1031358.0
-319295.5
-116937.5
-255638.0
660319.0
-192171.0
-627576.0
-61373.5
-173837.0
-84224.0
625593.0
694051.5
-180533.5
258562.0
139351.5
-104609.0
-707755.0
-381023.0
-614601.5
-485389.5
-131416.0
-558213.5
-20123.0
-423624.0
-30655.0
1037148.0
643056.0
582430.0
228640.0
-839083.0
-446072.0
-1119085.0
-509658.0
53652.5
-61665.0
-157448.5
227497.5
335197.5
494868.0
1149319.0
6272.5
303959.0
564628.5
375355.5
980466.5
336452.5
-924502.0
-840997.5
-413707.5
-162455.5
836724.0
91468.0
1443389.5
173777.5
-36089.5
93213.0
-665.5
-256882.0
-378609.5
163314.5
-860155.0
-839223.5
-415071.0
-412340.0
-497038.0
168662.0
570874.0
315862.5
352984.0
-118141.0
11390.5
804394.5
385995.0
-287296.5
201296.5
-198193.0
252161.0
653677.5
-181174.0
1150807.0
1241503.0
256109.5
-282581.5
-255591.0
98270.5
-50265.5
-545642.5
-451782.5
96149.5
-269513.5
-245246.0
-163127.0
-129928.0
535245.5
77825.0
432416.5
27939.5
868927.0
-617769.5
-685919.5
-556271.5
-1018991.0
-933681.5
-545631.0
-684781.5
776713.0
-514461.0
-251990.0
81269.5
958221.0
-304079.5
-505076.5
-798275.5
395521.5
44425.5
346601.5
339485.0
954327.0
-814395.5
530602.5
73924.0
-162009.0
-480072.5
-1538950.5
381954.5
241517.0
-217621.0
686852.0
604250.5
929299.5
32954.5
272846.0
-139707.0
-1087572.0
-554403.0
140227.0
-902168.5
-16031.5
109816.0
285177.0
131137.5
-407073.5
-330789.0
-58078.0
-979888.5
-706735.5
-891228.0
586102.0
-377716.0
-205254.5
3670.0
-333429.5
513991.0
-715928.5
-362491.5
245072.0
314676.0
165021.5
768847.0
833462.0
76488.0
-40041.0
72789.5
163230.0
630323.5
12491.5
442714.0
671360.0
593506.5
-117723.0
-763874.0
-890770.5
-31941.0
-197524.0
-69697.5
135131.0
-849980.0
-329470.5
580998.0
-317646.5
-41561.0
75792.5
-107730.0
421473.5
-75595.5
-366261.5
-806799.5
-97891.5
165917.5
-690967.5
-388692.0
-342502.0
-998391.5
190927.5
-747175.5
661322.5
-237686.5
-517974.0
71574.5
288270.0
-62512.5
253410.0
70685.5
-129832.0
-546089.5
-432169.0
-495361.0
503010.0
145041.5
837158.5
-786373.5
-367229.0
126700.0
-176627.0
659626.5
-451144.0
514041.5
534976.5
-1017187.0
-41680.5
212523.5
-719081.5
-9852.0
-149824.0
168189.0
365416.5
863274.5
-666059.5
483259.5
518600.0
-206153.5
-218563.0
885751.5
705135.5
92693.5
-370959.5
566233.0
430209.5
987810.0
516240.0
587267.5
299071.0
262885.0
127305.5
-86206.5
-118973.5
159633.5
-138899.0
-1738970.0
-674862.5
-586610.0
-431683.5
-989412.0
-699887.0
-598172.5
74878.0
30833.0
-619837.5
-465413.5
-554918.5
-402782.0
448951.5
223271.5
-856271.0
-702344.5
-407918.0
63873.0
806592.5
1383724.5
1003798.5
-86935.5
156632.0
313083.5
-170460.0
891330.5
283256.5
950.5
-388802.5
527655.0
86073.5
420191.5
358379.5
-217715.0
295667.5
-30060.5
-461603.5
-479960.5
120724.5
145117.5
-1204900.5
-33412.0
-836572.5
-472155.0
170089.5
189509.0
-344302.0
-353476.0
-517379.0
254408.0
150186.5
259325.5
602456.5
616589.0
641134.5
-461713.5
-69767.5
-862101.0
-88389.5
-713373.5
-741398.5
343695.5
-387600.0
-796276.0
-356592.0
-310985.0
79344.5
-156497.0
-73956.5
-390051.5
-607583.0
120742.0
143610.5
401637.5
62848.5
471052.0
303756.0
39669.0
44233.0
2393.0
188515.0
-16413.5
-328734.0
37903.0
-421086.0
-505513.5
-557765.5
292294.5
-835732.5
-616906.5
-21752.5
-649889.5
-179488.0
-261540.0
235511.5
-772835.5
188969.0
152539.5
928319.0
226714.5
-109022.5
-759135.0
11560.0
173999.0
416872.5
-173933.5
-238612.5
-112822.5
-447313.5
-454021.0
1166528.5
225495.0
158915.5
269635.0
-160213.5
-55286.0
-16054.5
-102490.0
-214762.5
672681.0
722524.5
5839.0
-492525.5
-589407.5
-210899.0
602790.5
745010.5
-718544.5
393425.0
599454.5
-544787.5
-133977.0
-571394.5
117526.5
840241.5
-13409.0
571110.5
-204542.0
-518202.5
-397765.0
1073416.5
84714.0
-187743.5
-87026.5
-120268.5
-366431.0
75211.0
68621.5
-729417.5
116506.5
295156.5
868610.0
-1131585.0
-214220.5
138527.0
18713.0
-24546.0
272746.5
-545948.0
-105601.0
45958.0
-596135.5
-1209529.5
371764.0
-788779.0
-595351.0
-224821.5
-450348.0
199719.5
-496160.5
9969.5
307769.5
-456744.0
-459757.5
-324837.0
280691.5
-171728.0
-736250.0
-574670.0
-1495468.5
705332.5
457498.5
-1044907.0
-563486.0
-195316.0
-536245.0
-363252.0
-520725.5
-1022935.5
-741375.5
399069.0
268361.0
16989.5
-19226.0
-187355.5
-216389.0
-358796.5
-204718.0
144979.5
380576.0
368907.0
258617.0
413265.0
735827.0
33326.5
-166917.0
-442689.5
-340314.5
1145790.0
288738.0
-19695.5
-1098544.0
-172792.5
514855.5
113020.5
-111508.0
204158.5
-439235.0
-247265.0
108023.0
-168804.5
28220.5
-51106.0
200232.5
1045965.0
8606.5
1039608.5
653800.5
39012.0
1096257.5
847924.5
257248.5
197265.0
-648213.5
-488441.5
-845383.0
-324754.0
-404382.5
217642.0
-189247.0
21147.5
-697196.0
756100.5
291.5
441605.0
355637.5
259120.0
-532200.0
296401.0
-1159695.0
-246478.0
-581471.5
59195.5
-225459.0
-30497.0
-347609.5
134273.5
640998.5
540804.0
431762.0
235810.0
307950.0
-32959.5
-527666.0
-238430.5
-4636.5
-515197.0
-638694.0
-779837.0
-177636.0
-682305.5
-540776.0
322406.0
703433.0
-634071.0
-87545.0
397739.5
295582.5
257362.0
-427128.0
-20915.5
237160.0
878425.5
-282396.0
778928.5
485818.0
89524.5
324333.0
-163945.0
87248.0
-143227.5
147298.5
-411046.5
-267813.0
428406.0
574702.0
390957.5
698932.5
-102617.5
-357938.0
-1181718.0
333092.0
-736085.5
-100438.5
225082.5
-153327.5
-939217.5
150082.5
-553404.0
530631.5
-285057.0
-1010283.0
-94606.0
598657.5
-270989.5
-682998.5
-258269.0
-414114.0
357289.5
283814.5
455888.5
167128.5
38425.5
-33581.0
38712.5
107761.0
1304005.5
-238856.0
313859.0
-311268.0
-506665.5
-898697.5
-1158638.5
-557840.5
-80314.0
-137621.0
-870748.0
-193906.5
-398406.5
501505.0
250295.0
25959.0
533129.0
-374613.5
170927.0
-548515.0
-291719.5
362511.5
43846.5
236780.0
-465261.5
-34931.0
-411653.5
-596540.5
-521309.5
-582315.0
-55165.5
-240628.0
33972.0
2004.0
-861996.0
-49123.0
-420459.5
-149151.5
-134019.5
-246431.5
-198365.5
-684182.0
-225999.0
-511603.5
-456049.5
-1181165.0
-847616.0
-1280703.0
-455488.5
-151263.5
-55939.0
-654657.0
-212041.5
-715554.0
-473954.0
28150.0
364756.5
-660765.5
-510595.0
-582699.5
-77620.5
270362.0
-22718.0
-727771.0
-1169383.5
320352.0
180713.5
153610.0
179751.0
-171253.0
-395741.0
509446.5
591674.0
-860762.0
271503.5
82117.0
-29256.0
1199270.5
839892.5
308816.0
546725.5
-216022.0
220910.0
825047.0
960918.0
-155235.0
-226998.0
537898.0
-438108.0
-271437.0
-483336.0
64142.0
-36738.0
541103.0
-198148.0
-854601.0
85364.0
834789.5
605186.0
-313472.0
-58432.0
-921743.0
434916.0
-593732.5
-389825.0
-436730.0
-946670.0
-500501.0
-427761.5
202531.0
-420373.5
-166304.0
207804.0
-14067.0
-578199.5
-626157.5
105963.5
-17697.0
676172.5
-536974.0
430385.0
-133820.5
-333236.0
-347608.0
-869189.5
-831802.0
72325.0
-143862.5
-518377.0
-457128.0
-662210.0
-110040.0
-129861.0
-138247.0
366865.0
451612.0
-428956.0
-439292.0
-70202.0
-853221.5
181107.5
-617906.0
-309441.0
945230.0
-713453.0
-264751.0
-46692.5
175583.5
344411.0
55525.5
566110.5
914840.5
439255.5
166648.5
883810.0
405399.5
-847716.5
-704538.0
67872.0
-269811.5
-560729.5
-345366.0
261123.0
-393068.5
-218691.5
-282000.0
519876.0
437235.5
747161.0
-76383.0
264097.5
911158.5
1209041.0
484162.5
827528.0
-133734.0
47927.0
-626416.5
280276.5
-412519.0
-328866.0
-397499.5
-654820.5
-551151.5
-614100.0
-1229911.5
4119.5
-378767.0
163613.5
233039.0
-101011.0
328616.5
197549.0
537302.5
-231786.0
126581.5
454282.5
244752.5
414928.5
314390.0
-387273.5
372467.5
-1001923.5
-942398.0
-868743.0
-928014.5
-301707.0
1081080.5
669263.5
-566494.0
-190620.0
-294506.0
360715.0
-204896.5
-619971.0
479124.5
489039.0
-235482.5
-571617.0
-626713.0
93993.5
349372.0
215501.0
-507740.0
-406580.0
218369.0
554064.5
-247204.0
-892138.5
-485622.5
32102.0
233053.0
-605875.5
-824093.5
-416367.0
-802725.0
-1053023.0
-1755697.0
153966.0
319409.5
-71630.0
489032.0
158710.0
-167734.0
-15045.0
-472286.5
-115144.0
-610866.5
-366250.0
-957716.5
-1172650.0
-829819.5
-869203.5
-1026114.0
259108.5
286373.0
-209865.0
-624226.5
-412393.5
-498716.5
-555197.5
-843000.0
-768317.5
-791320.5
271823.5
-266525.0
474346.0
-152950.0
-1150084.0
-96365.5
268144.0
-352087.0
-588435.5
579123.0
-378065.0
-1178796.5
369893.0
-430459.0
2030.5
-1368519.0
-646967.5
-215867.5
-789682.5
-654605.0
29304.0
-832652.0
-419687.5
499484.0
-337046.0
-583226.0
-804492.0
-537547.0
-488914.0
-314431.5
664314.0
643116.5
-8551.0
234031.0
19055.5
-664531.0
-65141.5
454357.0
417975.5
506933.5
1552768.0
-388458.0
-476379.0
287019.0
-693682.5
706999.5
296275.0
681246.5
-828373.5
-154716.5
-183647.5
-48925.5
59999.5
-918876.5
194459.0
-966730.0
-137415.5
669825.0
-20294.5
-4418.5
-1108405.0
-856650.0
79045.5
-625483.0
-557454.0
72446.0
131726.5
-280624.0
-654331.0
-359605.0
-391343.0
-589460.5
-859275.5
-174391.5
150815.0
-17235.5
377912.0
-621255.5
-259627.5
602273.5
326026.5
-145874.0
-1170678.0
816595.0
675776.0
170878.5
-870469.0
-446163.5
-347778.5
-954078.5
-1270421.0
-669311.0
134811.5
-180755.5
-351559.0
-75610.5
-359044.5
-910336.5
-524972.5
315218.5
331978.0
-173408.5
574475.0
-322462.5
-232933.5
24106.0
295419.0
564915.5
933827.0
458578.5
619343.5
-146409.5
44184.5
-427800.5
-1108723.5
-396181.0
295534.5
-78339.5
39650.0
240795.5
-258221.5
-396976.0
-32451.0
-671041.0
17750.5
278783.5
-622453.0
-18272.0
-176808.0
-911234.0
-1127001.5
415697.5
-177747.5
-526241.5
16894.5
-262422.5
599645.0
-32595.5
160734.5
-90793.0
473344.0
3236.5
-311614.0
-107000.5
78594.5
102920.0
-201013.0
-428076.5
351178.5
241044.0
378839.5
-8713.5
365678.5
-404240.0
-381171.5
841940.0
449955.5
1117750.5
-215339.5
153878.5
871307.0
-1754.0
396529.0
-441804.5
-408867.0
-659601.5
367096.0
405245.0
-126703.5
-664907.5
-709115.0
200435.5
168282.0
-700234.5
-153742.5
-791078.5
65732.5
295399.5
1159593.0
934903.5
796044.5
-155612.5
275644.0
260314.5
-61909.0
-762266.5
247088.5
402655.5
-858786.5
-687659.0
754596.5
-31720.5
-682109.0
85923.5
-192393.5
383267.5
-263838.0
56982.0
48144.0
622936.0
10977.0
431166.0
-405473.5
347239.5
871985.5
697398.0
-53462.5
-454919.0
122529.0
154328.0
-59828.5
-601098.5
-678590.0
-125642.0
-344797.5
-56764.0
226069.5
-597764.5
660570.0
518928.0
739141.0
-502112.0
630181.5
845489.5
-219022.0
914380.5
-99003.5
32415.5
834962.0
-482285.5
142902.0
110820.0
-30223.5
-871372.5
-40284.0
634051.0
510397.5
958202.5
656046.5
-163973.5
-486715.5
114024.0
-353238.5
519248.5
585587.0
-149385.0
1147206.0
-270935.5
411983.0
221864.5
-470216.5
-65971.0
-1165145.0
-729467.0
104435.0
183984.0
-629571.5
-504301.0
478350.5
49408.0
528459.0
266308.0
-16757.0
698426.5
-693311.0
-308357.5
-1056828.0
44803.0
-659821.0
-267938.5
-410562.0
-462453.5
-236.5
290518.5
-145308.0
-85032.5
-702693.5
-16875.0
-934040.0
949682.0
-260481.0
302228.0
-33138.5
-70344.5
-147044.5
-141398.5
297902.0
-641284.0
-176967.0
1408.0
557744.5
-180468.0
-621458.0
-42545.5
471312.0
-558976.0
230643.0
-477794.5
-59620.5
-528617.5
-78854.0
395847.5
-680200.5
177564.5
-367453.0
212840.5
-146107.5
-741808.0
-1325195.5
-602001.0
526068.5
-693458.5
-1122845.5
-765944.0
-1057538.5
-405251.5
626494.5
-900391.0
30816.0
285472.0
820435.5
-300442.0
-171350.0
65699.0
151266.5
-72977.0
149568.0
-1197.0
-1035671.5
-649170.5
-908171.0
-686083.0
-19024.0
-153857.0
-209559.5
-163369.5
-244068.0
589248.5
155974.0
542569.5
346536.5
-89413.5
569230.0
36910.0
-343441.5
564347.0
53583.0
169516.0
547500.0
7583.5
-18405.5
684585.0
856610.0
564410.0
372576.5
523479.5
-724154.5
-213881.5
-511231.5
-135223.5
2200.0
-809289.0
617244.5
430484.5
650679.5
173322.0
160213.5
-172919.5
457055.5
328527.0
-644175.5
-962618.5
-412486.5
-103231.5
-265913.0
158623.0
1105807.0
313186.0
647967.0
867655.5
-332215.0
558922.5
514053.0
771410.0
-256156.0
395545.5
797515.0
-663119.0
24074.5
-29163.0
764179.0
-112682.0
-453886.0
545487.0
-646867.5
-384691.5
489939.5
583565.5
313452.5
818882.0
-79793.0
63248.5
618480.5
-429361.5
670563.5
-277088.0
-325761.5
213869.0
756313.5
-523853.0
955586.0
1052904.5
787653.0
86088.5
946665.0
-299427.5
-702260.5
-922578.5
-109446.0
-478474.5
-108480.5
194540.0
-209352.5
-439242.0
-440920.5
-608921.0
-661232.0
341842.5
-139822.0
-82411.5
-162107.0
1347940.5
155844.5
106359.0
-299749.0
-729848.0
-234387.5
868406.5
14673.0
-2666.0
-127229.0
-290384.0
-610812.5
-560158.0
-311667.5
327809.0
-234459.5
501269.0
502164.5
-519745.5
-224120.5
-528601.0
-882676.5
-1180667.0
-591449.0
1454430.0
-801213.5
-307903.0
-11409.0
-462693.0
266660.0
-355144.0
-530961.0
-884617.5
-455674.0
-383310.0
-268596.5
-234950.5
-675772.0
-591905.0
-469789.5
-393230.5
9349.5
280976.0
183560.5
-371946.5
-441933.5
252629.0
168046.0
823178.0
170855.5
-980778.0
-1084763.0
55591.0
-656800.5
-773186.0
-718188.5
45933.5
84141.0
412436.0
786044.0
811250.5
1289206.0
476522.0
-70191.5
232896.0
-250478.5
499435.0
114102.0
351801.0
-386593.0
225719.5
-663477.5
-703831.0
172689.5
108167.0
582077.5
152724.5
568255.0
184423.0
569718.5
106042.5
-899590.0
-307765.5
-94438.0
775563.5
507994.0
184442.0
-261233.0
-924345.0
-801923.5
677408.0
79040.5
221667.0
-216278.0
-189275.5
-680195.5
729869.0
574905.5
222547.5
514060.0
-484819.5
43058.0
-619287.0
511874.0
463512.5
926279.0
566790.5
-722315.5
-452423.0
-1615317.0
561134.0
509867.0
394595.5
129112.5
131110.0
307062.5
-46477.0
-282040.5
-820990.5
548775.0
-328829.5
-279504.0
-542449.0
-683074.5
-169314.5
-1035965.0
-399923.5
248427.0
-633175.0
71430.0
-601786.0
349590.5
98579.5
-487835.5
-565565.0
243706.0
-930196.5
-505473.5
296532.5
-362753.0
-481462.5
-890406.0
-272767.0
64843.0
656378.5
599352.0
427727.0
259451.5
-468550.0
-200778.0
-275919.5
-387529.5
284360.5
-173168.5
-581102.5
-679970.0
-1040111.0
-686112.0
22196.5
-477795.5
-816394.5
-1141086.5
-603108.0
-1146075.5
-9383.0
264761.0
-272972.0
352766.5
-576573.0
-645613.5
171782.0
421655.5
-356834.5
-290507.5
-634993.5
-645693.5
314395.5
-392161.0
-430789.5
-707828.5
271117.5
-244207.5
394230.0
-438131.5
-693504.5
-235039.0
447117.5
23449.5
-1034350.5
205047.5
-708195.0
485252.5
803493.0
-18655.5
-371208.0
-120367.5
2529.0
97632.0
7813.0
-69208.5
-545901.5
-1342.0
-159252.0
124959.5
-384996.5
-332648.0
834902.0
131516.0
275865.5
278771.5
-396497.5
-165246.0
-257955.5
245256.0
-539766.5
478962.5
-1104950.5
-110353.0
-1255973.0
-335214.5
-53718.0
-640554.0
-424848.0
-212663.0
-673315.0
-455043.0
-653108.5
-643190.0
-807537.0
560290.0
72744.5
221403.0
9843.5
223853.5
-153355.5
1059060.0
-169854.0
385315.0
583413.5
393805.0
900266.5
1127865.5
240203.5
-360644.0
255586.0
590822.0
621257.0
284835.0
454208.5
-520931.5
-559365.0
4672.5
470793.0
863378.0
-255393.5
-706651.5
765084.0
143145.5
226349.5
187221.5
206949.0
1322477.0
363352.5
-252071.5
-102098.5
-325530.0
195611.5
-394091.5
-440741.5
-1041374.5
-640556.5
-357941.5
-370735.5
345523.5
-164007.0
235478.5
305298.0
-1111900.0
-653469.0
-9011.0
-352062.0
-854681.0
-183456.0
-337219.5
-456897.0
51708.5
-298939.5
56722.0
-92187.0
-15150.0
349835.5
-292997.5
-955140.5
-66738.5
-197720.0
-1296337.0
-532916.5
-420363.0
891515.5
-369967.0
27374.0
-814539.0
-379261.0
-124901.0
-139596.0
258175.5
-432582.0
220798.0
-103176.5
-408298.0
-1088005.0
-721953.5
135404.0
264461.0
28482.5
-557088.5
602933.5
-235822.0
108492.5
43626.0
836007.0
477876.0
-362413.0
-905223.5
701625.0
-93286.0
-180170.5
241065.5
-414973.0
-507301.5
-448812.5
296145.5
-280835.5
-155307.0
801550.0
-256117.0
-676855.5
-249543.0
-49056.0
656178.0
433899.0
-21087.0
-284572.5
-211638.5
-227699.5
-91396.0
-490756.5
-44104.5
-81630.0
257371.5
739178.0
-191676.5
-205540.5
109636.5
-344085.5
497684.0
-686206.0
-72425.5
392916.0
715252.0
629173.5
586968.5
275630.5
-69013.5
8677.5
-176052.5
-811090.5
-29608.0
-795750.5
-1409620.5
-695797.0
-102165.5
250476.0
-392352.5
-779279.0
199404.5
-149454.0
521137.5
-164909.5
170067.0
-731969.5
-143570.5
328893.0
379384.0
-1321406.0
-479110.5
-729114.5
-640688.0
392524.0
-632351.5
-253428.5
143510.0
-463020.5
-1554606.0
-630638.5
321492.0
-812202.0
-323341.5
-651941.5
-396720.0
137128.0
351864.5
-519706.5
-276120.0
-774809.0
-385733.5
169471.0
816579.0
-191342.5
121524.0
-659584.0
-385542.5
-143371.5
309413.5
288573.0
-858555.0
-263867.5
1050798.0
555622.0
758973.0
452826.0
118480.0
497778.5
-282259.5
-20625.5
-266319.0
699363.0
-145968.0
406622.0
738772.0
412289.0
-57099.0
620259.0
-94357.0
-404655.5
228178.5
81133.0
-91560.5
-155840.5
584081.0
-622875.0
150150.0
703820.5
-31698.0
-19271.0
414203.0
1006262.5
-498448.0
-663942.0
-510591.5
-203449.5
-404438.5
429591.5
-1273796.0
-152115.0
204052.5
-836509.0
-886368.0
-94373.5
403351.5
814583.0
-41638.0
29510.0
217121.5
433571.0
-166162.5
-550058.0
-443642.5
2622.0
534972.0
-1550891.0
-601139.0
-543437.5
-570540.0
247013.5
336690.5
-419602.0
-460309.5
-264348.5
341012.5
22117.5
12592.5
-25624.5
502370.5
504158.0
-64797.0
225472.0
551193.5
295350.5
194464.0
-554625.0
-710652.0
594992.0
458268.5
-258107.5
261828.5
-302908.5
-656217.0
-288831.0
166560.5
-507247.5
-453469.5
923441.5
-59919.5
-8489.5
-128009.0
-630007.5
165150.5
-320163.5
-966512.0
-1200074.0
-794705.0
686015.0
304062.5
152850.0
-882413.0
-1162413.0
-1081937.0
-321426.5
471981.0
142686.5
-555952.5
559717.5
-311909.0
-269184.0
-801951.0
777598.0
-90095.0
446998.5
438963.0
-154736.0
-427701.5
370454.0
670697.5
1150600.5
-1092499.5
-835720.0
404666.5
517008.5
75369.0
12500.0
-751038.0
-273671.0
120992.0
258576.5
-570387.5
-66030.0
-837795.5
-54627.0
-419531.5
-334124.0
124713.0
-24399.5
-424131.5
-16388.0
-1394828.5
248764.0
66728.0
55729.5
-177902.0
357342.0
-578486.5
-704603.5
-743066.5
-1109522.0
-10698.0
-70405.5
-300413.0
-460770.0
-904113.5
-842427.0
933652.0
-553316.0
-1405258.5
-1025698.0
-506937.0
-113775.5
-644894.5
13522.5
313671.5
-416707.0
-34083.0
-46015.5
-924785.0
-649812.5
447067.0
720516.0
-27767.0
375247.0
-274689.0
-256777.0
-450601.5
-85893.5
-145655.5
552634.5
-942600.5
-469666.5
-701823.0
167901.5
-479489.0
-287603.5
-1230691.5
-31212.5
-881158.5
-1283737.5
-341877.5
-1008016.0
-911621.0
-372560.5
-202100.5
69277.0
13505.0
430485.0
276003.0
233078.0
570096.5
11402.5
-178872.5
-222873.0
-385289.5
-283401.5
579819.0
416416.5
-354324.5
-237546.0
437814.5
-46110.0
-378336.0
-166291.5
-800290.5
129054.5
-463120.0
-684204.0
478557.0
-206942.5
-1091358.5
-1046761.0
-1469336.5
562601.5
287613.5
-40233.5
97338.0
-759389.0
-157848.5
-351658.5
-1004972.0
-1411524.0
-399620.0
-420236.5
-128152.5
-1138171.0
-1446466.0
-827972.0
-18903.5
-234434.0
-199640.0
-1030556.5
-239422.5
-413374.5
129915.5
-670741.0
-375672.0
416145.0
-52845.5
-1360285.5
-1033032.5
169041.0
-1307199.0
-286050.5
-852024.0
-532636.5
217102.5
159263.5
-306614.0
-1302842.0
-410752.0
105727.5
-343266.0
281353.0
362715.0
19415.5
849816.0
388435.5
464088.0
-254236.5
-305830.5
-121707.5
-21091.5
355031.5
72320.5
-637344.5
-351833.5
277364.5
879946.5
-480544.5
99505.5
-1251884.5
-1116407.5
-333485.0
-436172.0
-322124.5
-166945.0
-743107.0
-303179.0
674249.0
385241.0
-152438.0
-137342.5
-358540.5
113189.5
-161712.0
-683918.0
-274979.0
328334.0
89931.5
-339431.0
-789294.5
-764323.0
-230050.0
-636812.5
-182196.0
410318.0
217061.5
3130.0
-220911.5
-157393.0
-279150.5
292051.0
178468.5
-64201.5
-162788.5
-141868.0
-583001.5
-665868.0
888442.0
100660.5
-136238.5
677407.0
-168323.0
-559721.0
-503782.0
-1035306.0
-558322.5
-46566.0
42820.0
-17871.0
963533.0
615938.5
1579427.5
643788.5
248334.5
-170247.0
-793989.0
96768.0
-286162.0
-322577.5
-308060.0
-232269.0
-377287.5
916864.5
-663439.0
-503369.0
-1060326.0
-370252.5
-954654.5
-95848.5
-147905.0
-364744.0
45385.5
-129579.0
325619.0
-399615.5
-457264.5
-717846.0
-325818.5
-375427.0
-145920.5
-743456.0
-554838.0
-258281.5
-183594.0
250591.5
-424597.0
316736.5
277701.5
-373262.5
-835433.0
274117.0
-71301.5
-450277.0
109179.5
140350.0
-535925.5
-1096195.5
85851.5
-243569.0
-533513.5
-404941.5
457207.0
-166795.5
702369.5
-510468.0
-138367.5
-671229.0
-637991.0
1096943.5
333660.5
567081.0
312206.0
-446717.0
163564.0
126264.5
-97452.5
-792346.5
562734.0
107852.5
-41229.5
-812731.5
-143254.5
-948547.0
-777506.0
226528.0
-485964.5
-777098.5
-445241.0
-174371.0
-890102.0
-1230884.0
-813208.5
170877.0
290816.5
-222882.0
-699957.0
-577540.5
-692314.0
248904.5
51121.5
-132445.5
1238245.5
708133.0
-742201.5
-613896.0
-472210.5
-867378.0
-698727.5
14235.0
-277679.5
212525.5
-258615.0
-867274.0
-1188604.0
-1517820.0
-600598.5
-599572.5
574385.0
32529.0
321749.5
627147.5
200145.5
440525.5
781842.0
90575.5
-428862.5
9531.5
16097.5
-607141.5
-775832.5
-695802.0
48536.0
392882.5
293047.0
-499102.5
-199071.0
-303661.0
-591148.0
-1044954.0
-11345.5
-884358.0
-599475.5
549618.0
223283.5
-592800.5
-530613.5
-236600.5
-165506.0
102472.5
-107926.0
5272.0
-286955.5
-360814.5
121517.0
-6670.0
-1160937.5
-633015.5
-314596.0
-23128.0
1065.0
-446881.0
-432599.5
407554.0
459066.0
269692.5
-419128.5
-74979.0
721518.5
907427.0
387067.0
-351801.0
-242889.0
179928.5
-697684.0
-415172.5
-991279.0
-724586.0
245931.0
596078.0
289275.0
600901.0
393712.5
-759270.5
-300958.0
277938.0
-184891.0
926020.5
891408.0
1261051.5
893747.0
576161.0
716576.0
505747.5
251528.5
400649.0
-313253.0
-685208.5
-608342.0
-779361.5
-846791.0
153621.5
-225859.0
-503463.5
-804435.0
903302.5
454890.0
579250.0
-336398.5
687008.5
70923.5
248043.5
474526.0
-561149.0
-33026.0
216937.5
-659243.0
-550550.5
20877.0
321096.0
-162436.5
57666.5
63324.5
-1006398.5
-581766.5
-408948.0
129464.5
292781.5
158700.5
-455423.5
298915.0
708785.0
-459153.5
-681034.5
175277.0
33461.5
201788.5
-703993.0
167308.0
763593.0
753801.0
441978.5
27379.0
-62760.0
-477733.0
-30283.5
-246156.5
66691.0
-697472.5
-70054.5
-172617.0
-584523.5
142735.5
-419459.0
29470.0
-408323.0
-124914.5
329042.0
-129718.5
-221672.5
-382390.5
339648.0
-373612.5
124224.5
154077.0
682177.0
254781.0
-122034.0
390633.5
760423.0
-14098.5
-75117.5
-1303181.5
256142.5
633995.5
51237.5
-664717.5
-896675.5
-445999.5
-601400.5
509258.0
306076.0
-1272119.5
-907077.5
431668.0
-500316.0
91806.5
26277.0
354610.5
-55469.5
349384.5
-217745.0
-722429.5
-283416.5
-417636.5
100922.0
-321429.5
-902527.0
-680813.0
294442.0
-640075.5
-958514.0
-184102.5
82768.5
-619346.5
-1155228.0
256009.0
364215.0
148820.0
861016.5
464862.5
32790.0
-292100.5
-391862.5
605459.5
398518.0
-642938.0
-269112.5
89574.0
-676034.0
-291026.0
44012.5
-43648.5
1157832.5
782747.5
-176348.0
-775743.0
46816.0
-259208.5
-277980.0
403674.0
490055.5
850021.0
-737450.0
-538724.5
-377429.5
619933.5
309099.5
-161470.0
806740.5
-593271.5
142254.0
109141.0
-174589.0
-458536.5
798408.0
-219483.0
-118851.0
-117893.5
-152322.5
-317091.5
550936.5
-92092.0
733301.0
-158137.0
692371.0
-225864.0
928744.0
457012.0
159902.5
-132519.0
-812752.5
786456.0
119361.5
-581375.0
463131.0
725689.0
-222528.0
-89677.5
-414799.0
-125614.0
648242.5
-691170.0
-561936.0
-671762.5
349024.5
9813.5
585949.5
240565.0
-235476.0
-42434.0
-388186.0
-328418.0
-551466.5
176291.0
-319849.0
-825042.5
-599700.0
-185223.5
663737.5
239282.0
46221.0
-961576.0
-16930.0
312831.5
868785.0
724473.0
637365.0
-278380.5
622298.0
-636732.5
-920697.5
-615079.0
-1033886.5
394042.0
3540.0
-926649.0
537042.5
254134.5
-112773.5
-192777.5
-825066.5
-420299.5
-651666.0
-169766.0
422044.0
-692559.0
945500.0
309309.5
1199825.5
733868.0
135120.0
490851.0
-327645.0
-521531.5
120589.5
392919.5
1007837.0
158158.0
-54379.0
-588872.0
-679792.5
1101402.0
1242206.5
-1239449.0
-41959.5
132564.5
338294.0
376050.0
193957.5
-822117.0
870120.0
479176.0
1053580.5
-685726.5
976062.0
-5085.5
160642.0
471466.5
464236.0
862416.5
122580.0
-937322.5
-329271.5
177359.0
281239.0
232353.0
-304353.0
-492629.5
243235.5
455454.0
-72968.0
-728105.0
110934.5
-442668.0
-399228.0
-674896.5
-632971.5
-570421.5
-372295.5
-267183.5
27832.5
723379.0
-39078.5
-196034.5
327665.5
105953.0
698390.5
457446.5
169795.5
-591888.0
-697476.5
455713.5
66332.5
464478.0
-349217.5
-308899.5
-554433.5
799774.5
-447586.0
-86620.0
468483.0
420634.0
-237522.5
402291.5
1667620.5
1385654.0
1179915.0
586673.5
651781.5
874814.0
742817.0
-62791.5
-355683.5
618162.5
-857089.0
-275977.0
-409033.0
-135111.5
-787864.0
1374581.5
354219.0
-189057.5
1081501.0
88644.5
492830.0
391608.5
183566.0
5597.5
6031.0
-483581.0
35514.0
966980.5
196134.0
-49838.5
-163010.5
376468.0
630602.5
475915.5
-448669.5
237600.0
-258274.5
890588.0
404854.5
-28017.0
-81769.0
-114646.5
-80022.0
-709691.5
478068.0
-243264.5
-353515.5
-34682.5
-126945.0
-166392.5
-1050936.0
-275975.0
-224461.5
-233091.0
-454194.5
-505353.0
132438.0
-576540.5
1516637.0
480494.0
-720524.5
-112813.5
194639.5
-13317.0
-90941.0
-482611.0
-88982.0
-431068.0
250268.5
225340.0
688295.5
-283662.5
-27062.0
124027.5
655108.0
-298755.5
194973.5
142915.0
-489333.5
-204024.5
302939.0
-770308.0
-486941.5
-528921.0
491774.0
-152294.0
-2555.0
194517.0
683607.5
-217021.5
-177451.0
245283.5
772451.5
6794.0
-595668.5
-317436.0
-265430.0
-199546.0
-139999.5
-42188.0
475377.0
272409.5
-205132.0
-347564.0
-195505.5
823999.5
975179.0
140055.0
-420405.0
-491670.5
-365723.0
-16653.0
-27666.0
835091.0
-832832.0
-555798.0
-66115.5
-789827.0
179987.5
-284547.0
-399744.0
-64475.0
493230.0
-104263.5
-45952.5
767071.0
162599.0
523396.5
936581.5
90500.0
728316.0
-656794.0
-581542.0
1080184.5
-271424.5
-262600.5
-451421.0
499990.0
55272.5
-36820.0
212909.0
1406844.5
677980.5
-47455.0
645693.5
792958.0
1073084.0
-315047.0
-46875.0
-176170.0
-850809.5
781790.5
-369599.5
-238345.5
-712846.0
-115279.0
-438129.5
-357505.0
76583.0
430939.0
-74059.5
355652.0
332567.0
-801329.5
-187706.0
-228618.5
-490502.0
-1084023.5
457505.0
-517017.0
-428666.5
-458193.5
-337006.5
-113797.5
581236.0
-343395.5
28073.5
-930530.0
297921.0
114349.0
924454.0
-740351.5
-35679.5
566978.0
-281148.0
-393746.0
367998.0
132771.5
1104831.5
225991.5
316197.5
54832.5
-814926.5
33163.0
55590.5
209118.0
-43524.0
51092.5
-29317.5
462442.0
-1194161.0
466377.0
589127.0
542576.5
668492.0
-103958.5
-647482.5
-21891.5
574037.5
-684573.0
504708.0
-711064.5
-545757.0
-27257.0
-539126.0
204162.5
239423.0
-302465.5
-395235.5
-520647.5
230472.0
408551.0
-201872.5
-543444.0
-1270255.0
-1069674.0
-558035.5
-536621.0
1211826.5
164692.0
-203882.0
121242.5
-213069.5
-167370.5
-371030.5
-894221.5
-1269932.5
539790.0
103937.0
-1047369.5
-494858.0
298918.0
106316.5
433030.0
-494236.0
-542310.0
-296438.5
811427.5
-94848.0
591612.0
349907.0
51744.5
646690.0
61715.5
297307.5
-1362090.0
-12750.0
369365.5
270723.5
-422559.5
836963.0
-44205.0
150574.5
371885.0
177405.0
-186710.0
321661.0
-647950.0
-543156.0
837228.0
151287.0
200299.5
-436021.5
-210438.5
747326.5
-33219.5
525210.0
25829.5
263693.0
632381.5
454694.0
202801.0
225493.0
206034.5
153630.0
-786743.5
-298918.5
-119644.5
-105381.0
202279.5
619365.5
924193.5
864672.0
-511436.0
76592.0
340914.0
90092.5
-642414.0
28608.5
571860.5
-381055.5
444838.5
73326.0
748939.0
934249.5
-998521.0
-115936.0
63921.0
473963.5
314536.0
-192042.0
-134520.0
-1378474.5
-1228508.5
-1402237.5
-341989.5
603517.0
487307.5
-770599.0
395370.5
-157878.0
246737.5
450507.0
-132109.5
145341.0
185405.0
295060.0
-1011507.5
453252.0
-238193.0
301363.5
371520.0
-219973.5
-245863.0
222686.0
-400542.0
-920748.0
-60707.5
511116.5
502478.5
606654.0
133000.0
532613.0
798280.0
-323868.5
-217684.0
408074.5
470449.0
-1915.0
-378969.0
-313875.5
-751747.5
190796.0
-251724.0
-293212.0
374548.0
329598.0
-549114.5
-602473.0
-635848.5
132619.0
495808.5
-1143896.5
-1405182.0
146912.5
-160164.0
-381308.5
-728606.5
-456591.0
-713671.5
-390401.0
-918654.0
-175577.5
-40431.5
191836.0
-181928.5
-542715.5
-451316.0
-148971.5
417280.0
278859.5
167867.0
563883.0
580253.0
11862.5
-31479.5
-219782.0
-349894.5
99544.0
-314003.0
652976.5
-7825.0
-229187.0
134976.5
1680448.0
1061491.0
132554.0
1130.0
33899.0
304086.5
-706216.0
-491642.5
-740626.0
-193742.5
67572.0
-85382.5
-494478.0
-67671.5
326430.0
-38981.5
22133.5
-915215.5
-432220.0
-733886.0
-587123.0
-209898.5
-289954.0
-319796.0
-282244.5
-438237.0
-221493.0
-138468.5
-547672.0
-68594.0
125912.0
-117984.5
-363296.5
-519947.0
-246913.5
-805025.5
648128.5
523020.0
660680.5
589653.5
320809.0
-321213.0
88365.0
51970.5
-686321.0
-1329729.5
-178815.0
-21361.0
-32657.5
-308874.5
121733.5
-33221.0
267291.5
701956.0
-24286.0
570637.0
287625.0
796049.5
360102.5
-28794.0
-458489.0
-641035.5
-425806.5
239139.5
-681981.0
-139580.0
-86177.5
230719.5
972382.0
100617.5
-265867.0
-832287.0
395658.0
122330.5
-577128.5
-728922.5
427210.5
953486.0
320607.5
-395418.0
28175.5
663789.5
-324930.5
-236531.0
735754.5
25111.5
645093.5
137658.5
-1189679.0
25693.0
276350.0
-149861.0
307380.0
420650.0
176594.0
833260.0
-606435.5
-821405.0
-60515.0
1035631.0
-132217.0
-17569.0
-640172.5
251399.5
569621.0
287478.0
204740.5
-156048.5
-362543.5
-279295.5
-1220064.5
-324753.5
448071.5
7337.0
284251.5
87525.0
-825951.0
322722.5
759336.5
-583521.5
-902267.5
-656288.0
-194441.0
-285100.0
-821712.0
-964699.0
91875.0
-688668.0
-652694.5
461982.5
647971.5
-1230482.0
257070.5
10790.5
-30125.5
520446.5
438457.5
-66854.5
646111.5
-305602.0
1295875.5
85964.0
576645.0
-559367.0
-62367.0
336604.5
873684.0
658332.5
630644.5
32582.5
254050.0
-682629.5
-1002966.5
-225394.5
-757663.0
-1276899.0
-616616.0
711968.5
-379568.0
123712.5
-438149.5
289047.0
-833823.0
-790007.5
382489.0
343930.5
9570.0
-1143189.5
-565083.5
-1125458.0
-281616.0
607747.5
674418.0
584746.5
-660590.0
280747.5
61206.0
-515310.0
-53419.5
-509141.0
-667163.5
169777.5
-170642.5
416043.5
-266576.0
-181595.0
773970.5
246346.5
91459.5
351196.5
524644.0
26703.5
-23052.5
17555.5
262626.0
-169695.5
123058.5
609237.0
694589.5
-120812.5
651032.0
518919.5
-534900.5
-75420.5
-90975.0
-72450.5
-228792.5
-116376.0
-237607.0
-900159.0
-922448.5
-565276.5
-1360116.5
-69332.0
-186196.5
-142543.5
-1001168.5
-463581.0
725653.5
-476748.5
87845.0
574818.0
475507.5
-144254.5
-447659.0
-501032.5
-766814.0
246971.5
-279145.5
-771823.0
542195.5
-178050.5
-279008.5
-115366.5
616390.0
-295643.0
-1479938.5
-243562.0
-291078.0
288106.0
-60260.5
-368989.5
-267147.5
411679.5
7979.5
596817.0
51109.5
475144.5
-599269.0
802242.5
225268.5
-168504.0
-220290.0
40790.0
-241160.5
-632187.0
777286.0
543221.5
-515048.5
470262.5
961409.5
947511.5
536908.5
1521376.0
504746.0
22489.0
-95580.5
339461.5
-812992.0
-244299.0
600846.0
-1588736.5
-560256.5
-412081.5
131622.0
-270696.0
-1194342.5
-1127889.0
407109.0
-480983.0
456749.0
923568.0
398858.0
237322.0
137648.0
177947.0
-257015.0
-469716.0
-818605.5
-346594.0
253711.5
-542586.0
-574733.0
-134706.5
-1376427.0
-73513.0
580878.0
448082.5
-59485.5
-394481.0
-123483.0
813235.0
498920.5
-222571.5
-342801.5
353637.5
130830.5
259519.0
-192782.0
-543834.5
463404.0
227918.5
-484656.5
-578124.5
-294624.0
-4990.5
-928047.0
-756600.0
-46678.0
755683.5
116499.5
-189315.5
42729.0
-159409.0
-515382.0
1357290.5
1138003.0
880376.0
429549.5
115142.5
251495.5
-753855.5
-672278.0
597890.0
149821.5
81844.0
-482601.5
394145.0
-61720.0
-407324.5
-630242.5
-359223.0
792494.5
425837.5
-908717.5
853980.5
324451.0
134459.0
145191.5
-100891.5
14371.5
-306090.5
250614.5
767420.0
75890.0
-591913.0
341455.0
194378.0
-371500.5
716643.0
-285601.0
-211200.0
93856.0
-161317.0
-558044.5
-182200.5
1027702.0
-705750.0
-1383354.5
1001973.0
462250.5
630912.0
-18918.0
126934.0
676795.5
99199.5
727248.0
-674144.5
-359326.0
187747.0
867169.0
129245.5
-161712.0
415485.5
498913.0
544135.5
1064935.5
369560.5
664286.5
634296.0
-594502.0
158595.5
668191.0
144708.0
914820.5
481035.0
-23014.5
-432134.5
-14265.5
-293657.0
-1107618.5
-355984.5
-421004.5
35497.5
-148381.5
-483026.5
-288743.5
277738.5
-700410.5
509421.5
347238.0
122275.0
541331.5
-198595.5
-345180.5
177186.5
128695.5
-46158.0
-414277.0
-420363.0
794102.5
41648.5
-707237.0
-562314.5
316721.0
-36333.0
801644.0
54850.0
-201977.5
640189.0
781606.0
220281.5
407964.0
375632.0
876190.0
828141.0
-96177.5
549690.0
207993.5
-367739.5
-633086.5
843335.0
-141887.5
199062.0
-741511.5
425410.5
-264593.5
152046.0
3164.0
720087.5
548857.5
1006033.5
647735.0
-880229.0
-970626.5
-839509.5
-403080.5
129423.5
-766191.5
46530.0
-514508.0
-300247.0
-79266.0
-1888660.5
-784080.5
-740931.5
414625.5
197471.0
159655.0
-12625.5
901529.0
679325.5
165729.5
-565750.5
959419.5
-253510.5
-715923.5
-130054.0
14511.5
-26048.0
222966.5
250120.5
-424975.0
1220769.5
259629.0
593347.5
-93238.5
-958482.0
-433382.5
-505847.0
283344.5
438950.0
155800.0
388020.0
280550.5
196009.5
312062.0
-417805.5
641838.0
-250366.5
90593.0
-296895.5
-177827.0
-191960.0
634025.5
-544604.0
591645.0
214905.0
616136.0
-490053.5
54125.0
613987.0
879496.5
-92850.0
-196493.5
-381655.5
-235720.5
-202251.0
-413556.5
388541.0
238929.0
-407559.5
89139.5
-263824.5
-308120.5
423257.0
-24906.0
-484152.0
-55722.5
-421800.0
-989504.0
-561437.5
425332.0
524288.0
222834.5
-306773.5
52996.0
20806.0
-745463.5
33279.5
649489.5
501995.0
1249201.0
260463.0
130431.5
818095.0
-327421.5
155797.0
-373430.0
474193.0
-24469.5
216321.0
-298543.5
1052512.0
-324458.5
303184.5
317703.0
49438.0
-417639.0
-117581.5
50700.0
273531.0
860333.0
-139105.0
217933.0
-710000.5
12127.5
-222516.0
-437514.5
256154.5
798075.0
530355.5
723675.5
266040.5
144261.0
976487.0
-435227.0
-577068.0
-10666.0
509697.5
-821828.5
-1230544.0
195647.0
-923604.5
-1493331.0
-1627953.5
-841672.0
440825.0
239676.0
-108496.0
-20472.0
-357352.5
-757573.5
-652499.5
10588.5
352248.0
-40872.5
-529527.5
19495.0
-975790.0
-729253.5
-892938.0
242761.5
-502205.0
137398.5
-203175.0
703485.5
-27927.5
93705.0
-269975.0
-141606.0
258373.0
859842.5
782011.0
501139.0
966661.0
88724.5
-119641.0
628831.5
343943.0
-122776.5
34510.5
15778.0
-46626.5
142204.5
203020.0
167750.5
466340.0
261225.0
628739.0
664630.0
-221118.0
-135606.5
148497.5
-341087.0
232202.5
261342.0
-41470.5
-672545.0
-259953.0
173499.5
-777358.0
157686.5
-188307.5
1110994.0
151011.0
-146477.5
147769.5
-374885.0
303853.0
-703993.0
-631965.0
539011.0
-4670.0
-545100.0
-509135.0
-104389.0
838940.0
-481476.0
-380471.5
-116064.5
11291.5
6631.0
-965481.0
-651185.5
-84833.5
-550230.5
168244.0
316409.0
-845230.0
82212.5
-8182.5
1044899.0
88763.5
23628.5
1067504.5
-84164.5
498285.5
-171721.5
-66193.0
161560.0
-587432.5
-860453.0
696854.5
251622.0
-286787.0
-552253.5
-258767.0
719082.5
769614.5
919690.5
155882.0
321832.5
425539.0
119488.5
-53741.5
7173.5
401634.0
-73290.5
555835.5
656263.0
1330332.0
74228.0
-70572.5
170305.0
-300025.0
-904360.0
-879589.5
-763591.0
34522.5
165495.0
77179.5
174741.0
167086.0
61555.0
-253504.5
-638118.5
-705908.5
-628189.0
-62482.5
411322.5
-1123406.0
-403711.5
-878813.0
-419958.5
-342735.0
393401.5
13487.5
-426961.0
649439.0
467324.0
181771.5
-230679.5
-103022.5
-236584.0
-367802.0
-213313.5
-188634.5
487010.0
513142.5
362844.5
584361.5
632723.0
181182.0
-496764.5
33444.0
-17598.0
-219720.5
667308.0
-441618.5
447477.0
-71379.5
-667251.0
-513796.5
180192.5
154372.0
152416.5
352939.0
-616418.0
-821199.5
-526478.0
302846.5
404147.5
721782.0
154815.5
-642087.0
-125162.5
569249.5
-59912.0
-393538.5
178021.5
-50382.5
1142026.0
-57838.5
492250.0
913055.5
819679.5
168283.0
362016.5
1072194.0
553978.0
117794.5
-94204.0
-78267.0
-695045.0
-936263.0
-487461.5
672504.5
659216.0
134626.5
-459922.0
817693.0
651461.0
222673.5
828802.0
-888654.0
-857047.0
-81543.5
314875.0
399953.0
-149024.5
190388.0
596406.0
-227148.5
-155781.0
-24284.0
374016.0
299549.0
72459.0
-425248.0
258399.0
74827.5
168226.0
201484.5
-157289.0
1330470.5
492709.0
42549.0
-393882.5
333583.5
403710.5
162348.5
-135304.0
-676646.5
96994.0
-484790.5
-422108.0
-1234739.0
-183922.0
-4366.0
-440393.0
647312.0
-145464.5
-148635.0
-928941.5
-670155.5
-857945.5
472856.0
200301.0
156058.5
309525.0
125072.5
442526.5
-417867.0
-274359.0
-316543.5
-658559.5
-721203.0
-407245.0
-333429.0
804628.5
448142.5
225743.5
-212492.5
-555111.5
-888381.0
-41347.5
-269182.5
-331596.0
-95332.0
-427099.0
-240032.5
102815.5
-95675.5
-371213.0
130468.0
13707.0
189147.5
97692.0
-757510.0
-152659.0
143340.5
-331011.5
-887310.0
-881413.0
-966033.5
-32875.0
-127243.0
929336.5
-408322.5
215466.0
-320379.5
-1546729.0
-202546.0
20994.0
399802.5
-50065.0
-673260.5
170761.5
752598.0
316542.5
513277.0
122577.5
93980.5
1073346.5
-48028.0
-245432.0
559575.0
883420.5
14973.5
21.5
218946.5
-314015.0
-881341.0
102782.5
-479641.5
-809582.5
-210707.5
-77130.5
111115.0
-111262.0
-282765.5
150713.0
253306.0
-222068.5
-524039.0
417907.0
1027965.0
218324.5
-390492.0
-177418.0
-290880.5
200866.0
-722397.0
-38571.0
-376379.5
-29229.5
-351078.0
197495.0
22899.5
-669021.5
-160664.5
697715.0
-159734.0
-199539.5
-568988.0
-392707.0
-106944.5
-7296.5
-269589.5
-327750.0
-778420.0
722607.0
473394.0
25853.0
-815820.5
-167253.0
519174.5
828703.5
626607.5
-279740.5
-321139.0
-396870.5
-43820.5
531554.0
-811172.5
425038.5
336177.0
-239799.0
-135667.5
-813756.0
234101.0
584644.5
309727.0
-413462.5
-258687.5
288698.0
162376.0
204789.0
681043.5
-338145.5
135433.0
-111171.0
-122888.0
-714033.0
-702986.0
-439414.5
-451313.5
-385402.5
-175850.0
46638.5
528874.5
-199926.0
259029.5
40529.0
-62892.5
647514.0
-383006.5
-717615.5
-249660.5
-586310.5
-414266.0
116767.5
5487.0
85283.5
13290.5
721007.5
707706.0
-396635.0
-16222.0
116590.5
516321.5
-1013268.0
-1836358.0
-829312.0
-623123.0
-1226396.5
-145533.0
-1042760.0
-392660.0
-673488.0
112877.0
-214595.0
137523.0
117012.5
267028.5
56222.0
266562.5
-1267988.5
-820995.0
-402536.5
-141534.5
-311338.5
-354981.0
-707241.0
-408050.0
403866.5
492473.5
-536613.5
-869662.5
-962885.5
-362620.0
518376.5
-479602.5
-729516.0
82779.5
-538864.0
-554484.0
-266144.0
446198.0
315115.0
-118185.5
189314.0
-291898.0
-151905.0
492414.5
154089.5
1370330.5
-244483.0
-438759.5
1012473.5
537956.0
352139.5
-729824.5
-353765.0
353001.5
-486875.0
-476418.5
-887586.5
-220244.0
8687.5
-254585.5
-648160.0
-270904.0
757649.0
-222363.5
-565149.0
-484920.5
-115041.0
-339272.5
148835.0
-82488.0
-742679.5
281981.5
698441.0
-569118.0
-464536.0
-663310.5
-304474.5
-1039736.5
-1107188.5
-988201.5
-317022.0
-780523.0
-616815.5
1135029.0
1008209.0
782958.0
-314033.5
-143276.5
-109732.5
485671.0
138432.5
-533308.5
1361376.0
-215583.5
158664.0
-487231.5
-84499.5
572781.5
28846.5
621408.0
498221.0
-35266.0
-492564.0
-770488.0
-344016.0
-128096.0
455430.5
100333.5
-282278.5
647719.0
343561.5
-255709.5
10521.5
-774219.5
209446.0
-592143.0
-328834.0
229517.5
427820.0
783660.5
-268928.5
322893.5
-673555.0
-676372.5
-231017.5
627458.0
529785.0
-402422.0
89725.0
-349030.0
-1246513.0
-672251.0
63844.5
-484610.0
502530.5
342612.5
-203191.5
-135411.5
-157673.0
-500274.5
-295842.5
349114.5
-803869.0
-277481.0
-160726.0
266603.0
-163196.0
-615131.0
-360112.0
358218.5
538323.0
120135.5
283573.5
-1042551.5
-210151.0
903615.5
268305.5
449726.5
-447515.0
45147.0
-319674.0
489322.5
-16094.0
1520994.0
3114273.0
9036234.0
2.11020015E7
4416803.5
1522104.0
6075.0
-130980.0
-936559.0
-712196.0
-195468.5
287095.5
-133075.5
-51430.0
741509.5
396825.0
286021.5
351438.0
626743.0
1011804.0
-246.0
-288311.5
398831.5
-400732.5
-330110.5
378353.0
356379.5
690877.5
26112.0
-1165031.5
-1245291.5
-703971.0
791908.0
-312935.5
655827.0
649284.0
-641970.5
425716.0
-169443.5
617556.5
-261567.5
-242601.0
292490.5
35632.0
-256555.0
410761.5
-76291.0
39224.5
-282193.0
839387.5
331369.0
-382360.5
34423.5
-192638.0
218298.5
-534760.0
-484253.5
412568.0
35641.0
-356411.5
299737.5
493443.0
339592.0
-431063.5
354913.0
473067.0
84206.5
33719.5
-1034158.5
-1526120.5
-1141007.5
-805.5
-828677.5
-558438.5
32836.5
754430.5
111965.5
503091.5
346387.5
-333071.5
709473.5
1115011.5
555684.0
314444.5
-112726.0
212862.5
-983298.0
-531218.0
-184446.5
705762.0
167204.0
697169.5
-61118.5
68133.5
665438.5
-143556.5
-267166.0
311043.0
-145121.0
399271.5
360255.5
675645.5
89905.0
-613539.5
78089.0
-245890.5
-820378.5
97496.0
827450.5
-855608.0
-359795.0
169806.5
510044.5
507254.5
-196101.0
-380851.0
-1002055.5
-899618.0
-86915.0
734625.0
-455464.5
-1026717.5
523034.5
-606894.5
-778497.5
-795770.5
-1027869.0
202491.5
-350303.5
-897512.0
281469.0
199181.5
-896803.0
-782673.5
765067.0
-436756.0
43313.0
617613.5
71551.0
88109.5
-251639.5
3857.0
-346909.0
-530771.0
-438684.5
-176934.5
-101303.5
-613175.0
796930.0
528561.5
-300405.0
-476802.5
-863993.5
-1251488.5
-175843.5
-72834.5
-716039.0
-472682.5
206282.0
516576.5
-22537.5
198637.5
-97326.0
-531749.0
-1172102.0
-411338.0
202802.5
-863690.5
-159827.0
-72075.5
1445152.5
77050.0
1216755.0
8617.5
-537317.0
-258200.0
719746.5
571328.5
1094185.0
584240.5
509005.5
69051.5
92511.5
94870.0
-635989.0
-216157.0
86904.5
126207.0
-80230.0
-214026.5
828679.0
347990.0
1023040.0
292901.0
353237.5
-584659.0
66849.0
-459772.5
502793.0
-78489.0
-33976.0
497624.0
-30696.5
263044.5
-38995.5
-546808.5
-300387.0
-647335.5
-403773.5
-106254.0
411869.5
-341460.5
338667.0
-900902.0
30536.0
-44496.0
-1422.5
22458.5
-269571.5
-119581.0
-235173.5
239849.5
1369990.0
279493.0
135771.5
672539.5
-92191.0
820990.5
95106.5
153615.0
-382121.5
-890619.5
-1320953.5
-789323.0
39662.5
-594149.0
439039.0
-38815.0
56915.0
-9866.0
-289120.5
-1176993.0
-4699.5
-577197.5
-213878.5
-359640.0
-785247.0
236709.5
-380222.0
-50396.5
7458.5
-259636.5
212311.5
693801.0
-511451.5
-225760.0
265209.5
11247.0
10878.0
-1099441.5
-13061.0
363843.0
770903.5
-62449.0
265419.0
-515104.5
682322.5
-183888.0
-380375.5
-266122.0
-374623.5
1163.5
858674.0
59686.5
-84528.0
459806.5
-376279.5
-144135.0
-11902.0
1011563.0
490699.5
647007.0
-78560.5
-474188.0
-255878.0
456254.5
548388.0
-74810.0
132047.0
-287787.5
180163.0
213852.0
-652139.5
585944.5
73668.5
173664.5
-145637.0
636400.0
713197.0
-490502.0
845895.5
1334081.0
3296401.0
1.4125605E7
3.9533998E7
1.14487775E7
1628750.5
732772.5
-205393.5
937990.0
294481.0
315579.0
-197967.5
-707751.0
4379.5
188875.0
625782.0
512559.0
494361.5
-44208.0
-247690.0
-280692.0
-108602.0
-199850.0
273094.5
129180.0
-576531.5
-456247.5
695748.0
-34010.5
-38726.0
1034649.0
273810.0
381005.5
336878.5
-4654.0
979294.5
347503.0
-634480.0
-53008.5
-922938.0
-609200.0
172529.5
259592.0
-183056.0
802124.5
-8353.0
22883.0
37309.5
424157.0
795065.0
521402.5
104599.0
194732.0
68453.0
-56933.5
-717618.5
-268341.5
-534372.0
-943252.0
143802.5
505214.5
-480813.5
-409104.0
-911774.0
-394657.0
-161970.5
-179084.5
162826.5
33282.5
-548296.0
-915172.0
187589.0
789048.0
-478844.5
-61968.5
-1431440.0
-615860.5
462426.5
-251482.5
-343755.0
-23299.5
1103144.0
136817.0
71579.0
658927.0
13222.5
392786.5
64766.5
433925.0
-807136.5
117940.5
-44662.0
-174558.5
-18821.5
-847556.5
-898411.5
-26178.5
-184776.5
-174779.0
-858324.5
160561.5
-753961.5
-637001.5
-377742.5
-66271.0
50075.0
-227483.0
-156840.5
-143487.0
426315.5
-214314.0
744180.0
171641.5
209737.5
812663.5
-115301.0
170767.0
45040.5
317896.5
-212205.5
505922.5
701411.5
-508554.0
-331345.0
132067.0
377910.5
1170180.5
47160.5
-209092.0
-150942.0
-501045.5
-1152319.5
239574.5
-512576.0
-844850.0
353461.0
71180.5
-102021.5
144779.5
151637.0
-1013184.0
-407563.5
-453349.5
372570.5
147210.5
858809.0
477744.0
419164.5
359677.0
358201.0
759472.5
541733.5
-61551.5
-318153.0
731221.5
196094.0
638433.5
79323.5
-353820.0
307060.0
121971.5
-471063.0
-870603.5
307105.5
370360.0
151208.5
9056.5
206500.0
-180753.5
-1168321.0
-173733.5
-130398.0
-728513.5
371102.0
-26752.0
-1513670.0
-991017.0
1164890.0
1036253.0
-840457.5
139537.5
105379.0
437856.5
905312.0
-56601.5
-988122.0
-737428.5
-879692.0
77191.5
377097.5
571224.0
521980.5
718767.0
340687.0
-323864.0
999.5
375702.5
-48768.5
138428.5
-58882.5
-611509.5
-331992.5
922384.5
-197818.0
-387488.0
283035.0
418202.5
297373.0
177377.0
-397494.5
369279.5
-1129331.0
-317900.0
-311498.5
-88389.5
153133.5
-391189.0
398887.0
416634.0
81516.5
-255738.0
515504.0
-377017.0
211418.0
-163232.0
-440644.5
-1139197.0
-476757.5
-1504610.5
62206.0
15206.5
314859.5
-1001054.0
-507497.5
629025.0
1112019.5
987850.5
922581.0
1149417.5
-184306.5
593570.5
166923.0
639241.0
344370.0
59726.5
7685.5
223867.5
-170626.5
-893336.5
-151418.0
576938.5
-638106.0
-588108.0
-150163.0
30877.0
-416813.0
230527.5
-372645.5
-554095.0
-281310.0
-442030.5
199343.0
-365969.5
186675.0
-5673.0
19971.0
-362226.5
159354.0
653347.0
-372798.5
-257110.5
-417147.0
183633.0
-343177.0
-26786.5
59442.5
338980.0
-831559.5
-355824.5
268040.0
336419.0
-718387.0
-22992.0
-536555.0
-476889.0
200534.5
-335598.5
1086177.5
470555.0
368331.5
-176744.0
326727.0
512558.5
287011.0
-344921.5
-283777.0
134892.0
-162326.0
-562061.5
130885.0
-406042.0
3110.0
-815839.0
-1139758.0
126637.0
-723191.5
592494.0
720956.0
834333.5
406217.5
-581046.0
-824178.0
-89818.5
473028.0
-581004.0
-80017.5
508039.5
920084.5
-91350.5
197501.0
8938.5
-311027.5
-144716.0
-304253.5
-93325.0
-46415.0
-726496.5
-956401.0
-108058.0
-425860.0
-318019.5
-247596.5
415697.0
-67150.0
318554.5
154348.5
1036403.5
927157.5
-28795.5
158397.0
-408577.5
-554152.5
-565236.5
-290552.5
185155.5
213352.5
-18480.5
-487370.0
-705810.0
37743.5
125160.5
7471.0
-63416.0
-61495.0
672754.0
-273104.5
372717.5
189332.0
-264906.0
93459.5
-800800.0
32778.5
-943139.0
-96370.5
-124651.0
-334962.5
-52100.5
688282.0
-330092.0
-888964.0
-11650.0
279006.5
257734.5
-25808.5
-297741.0
-171916.0
-370629.0
-745496.0
-276079.5
-131957.5
25127.5
-305320.0
-173789.0
-191422.0
-236737.5
-412986.0
-662943.0
-869801.0
121980.5
-772769.5
-695538.0
129508.5
69213.0
713317.0
658761.0
418679.5
274716.0
52427.0
745715.0
898720.0
532240.0
541293.5
-302126.5
597934.0
510909.5
104476.0
38245.5
-216171.5
565361.0
526788.0
655065.0
556560.5
409832.5
724989.5
-389602.5
915004.0
939626.5
52342.0
546078.5
-587333.0
182343.0
251473.0
228450.0
300055.0
71747.5
-330500.5
761900.0
624559.5
-1221181.5
-1151808.5
293848.5
67878.5
828229.0
346502.5
-294238.0
404005.5
-382957.5
-111542.0
348433.0
867860.5
-185068.5
-4115.0
-408146.5
434444.0
962631.0
-693519.0
-50993.5
730540.5
43703.0
-1089075.5
-456999.5
-767075.5
-903239.5
-314609.5
-167872.5
85473.0
182686.0
465675.0
-404377.5
-384401.0
399910.0
96980.5
-351354.5
-938467.0
-462566.5
390191.0
65619.0
332637.5
-575513.0
-491923.5
374363.0
291119.5
1075351.0
-208056.0
690698.5
619238.5
-111163.5
145057.0
-257446.0
232255.5
-122299.5
-457316.0
29088.0
-19609.0
-402185.5
-42777.5
-104880.5
-191857.5
149706.0
81056.5
-2007242.0
-617072.0
-975816.0
-526718.0
-338392.5
-288098.0
-950686.5
-64090.0
367295.5
333450.0
-442833.0
-231636.5
126886.5
-644899.5
-7163.0
-913700.5
-734992.0
58153.0
544643.0
386814.5
-393071.0
39289.5
-871149.5
293443.5
298627.5
-236757.5
-310839.5
8584.5
-325611.0
-770357.0
-387600.0
-402067.5
250761.0
-586943.0
-185975.0
-376851.0
297048.0
733479.0
-555154.0
1130788.5
-172150.0
-428025.0
57123.0
-139906.5
39625.5
-37718.5
-316415.0
78921.0
217549.0
-44843.5
820441.0
443244.0
-467235.5
797541.0
1006392.0
233727.0
75391.5
-568322.0
-493216.5
188360.5
-53442.5
-250699.5
-28463.5
-681360.0
-300513.0
-198681.5
318536.0
156021.0
-822763.5
-214808.5
69114.0
-651325.5
569650.0
420369.5
-212536.0
31093.5
-169755.5
-699062.0
624631.0
-393026.0
250043.5
-321947.5
-225337.0
-214052.5
811037.0
567325.0
-362731.5
71081.5
-325888.5
-199431.0
-221917.5
381870.0
-256477.0
66784.0
-396497.5
-835012.0
-809555.0
-145692.5
437016.5
-137448.0
363566.5
-746502.5
-340968.0
52785.5
-25816.5
752721.5
-74335.5
-287457.5
-507866.5
319888.5
-676614.5
-1314062.5
-605249.0
127914.5
-1198160.5
-558091.5
-273838.0
-168701.0
596183.5
-336223.5
-107657.0
-974705.5
-833197.5
-143618.5
533710.5
-530222.0
397832.0
-193501.5
-217648.5
330064.0
510280.0
87606.5
-468727.0
545023.0
-58408.5
-533186.5
-799463.0
-682603.5
-21492.5
185836.0
1025207.0
-123229.5
296234.5
-238825.0
-118147.5
-151432.5
-562057.5
372800.0
-479897.0
-162706.0
-801699.5
-340604.0
64379.0
-134164.0
-504046.0
-785117.0
64891.5
-517083.5
-154982.0
-233743.5
54891.5
-239459.0
-135744.5
-38242.0
-709896.5
-954403.5
-864005.0
113018.0
-1328483.0
-839304.5
-562230.0
-459439.0
-232721.0
183593.5
-649124.5
-578539.0
-351500.5
568526.5
545435.0
54760.5
-741473.0
-186992.0
125362.0
-769887.0
-750326.0
709624.5
573669.5
397087.5
-155364.0
-322414.5
-52738.5
791961.0
1236000.5
-139858.0
238496.0
605172.5
-141713.5
724057.5
1257483.0
892839.5
-250710.0
-233372.0
10333.0
1029609.0
658228.0
1120796.5
566250.0
53817.5
-58250.5
-200529.5
-96507.0
-77398.0
126979.0
584487.5
362234.0
199340.5
337109.5
-638906.0
-44871.0
253315.5
-199582.5
-170722.0
-869901.0
-43950.5
-411017.5
-55969.5
-18694.5
47055.5
-274887.5
142324.0
-166025.0
643340.0
-337302.0
-638909.5
-57990.5
875049.5
479219.0
-26550.0
-212260.0
543773.5
58146.5
-333342.0
-1308.0
481106.0
-11861.0
-294084.0
-139257.0
-385354.0
-310347.0
-1125483.5
-718265.0
-1048930.0
-572495.0
133205.5
-609860.5
300423.0
-413606.0
-142368.0
-272851.0
139779.0
127726.0
288757.0
-20978.5
633258.0
87775.0
387358.0
637324.5
369176.0
100879.5
-461997.0
614218.0
224924.5
175934.5
204422.0
413873.0
-299111.5
-312161.5
-689640.5
-570361.5
-393364.5
319307.5
-468656.5
-941297.5
-404357.0
-372867.5
-308633.0
-415983.5
-412190.5
528669.0
469791.0
426844.0
131510.0
-124749.0
294541.5
525445.5
-116502.0
1332226.5
671175.0
569499.0
360299.5
-761246.5
-268273.5
-432757.5
-7438.0
-887154.0
72041.5
-25155.5
484753.5
-545385.0
191557.0
414984.0
-526778.0
25114.5
-114067.0
-674753.5
-287600.0
-290645.5
94939.5
-163486.5
-251408.0
-127226.0
637314.0
-203381.0
286322.0
646066.0
193106.5
-607.0
-92891.0
-138072.0
-184655.5
999990.5
111077.5
-705709.5
-412677.5
-1295061.0
-633037.5
-274332.0
253402.5
-1383513.0
-988795.5
-251718.5
-405100.0
-485247.0
-511942.0
425949.5
146627.5
-128550.5
-602409.0
-984211.5
227634.5
1327269.5
-695931.0
32564.5
2967.5
-178081.0
358684.0
199377.0
-95414.0
-632866.5
60464.0
204228.5
-8706.0
-208255.5
1015741.5
1131192.0
915284.0
99752.5
532245.5
-316519.0
458573.0
483813.5
483523.5
-120016.0
415973.0
50094.0
-383426.0
38115.5
77971.5
130114.0
-113594.0
13139.0
-308891.0
-189205.0
637091.0
567099.5
-278404.0
469212.5
192310.0
-887146.5
281673.0
-70930.0
289091.0
274420.0
116559.0
-80586.0
-724197.0
-24434.0
494929.5
-639447.5
234706.0
553836.0
415841.5
1766546.0
1613578.5
-663813.5
-564367.0
426514.0
1746983.0
1323460.5
935768.5
318033.5
-582563.5
255025.0
451275.0
617041.0
99763.5
-76296.0
312382.0
483614.5
-118868.0
-722497.0
-612343.0
-964224.5
485676.0
663873.5
285868.5
-199270.5
195334.0
633741.5
783569.0
916578.0
371371.5
-69929.5
537343.5
123736.0
244241.0
24879.0
-231916.5
-220225.0
-1754359.5
18721.5
562197.0
56093.0
-118288.5
-416139.5
-482329.0
-472042.5
-23120.0
-114051.5
566094.5
860361.0
420989.0
31739.0
55457.0
113480.0
259766.5
251958.0
-328714.5
-153345.5
343084.5
630628.5
38358.5
35313.5
-471835.5
-1061715.0
-653651.5
217146.0
-160890.0
102514.5
-257219.5
-546964.0
419930.0
618633.0
-134321.0
-715597.0
621733.5
-750746.0
-3266.5
418286.0
-209572.0
306311.5
-215753.0
690169.0
-55428.0
900883.0
202960.0
-104124.0
795614.5
641991.5
-385717.0
-256017.0
1146410.5
4378664.0
1.6653929E7
2500423.5
717868.5
-1309272.5
1452968.5
-36157.0
449236.5
83421.5
-194268.5
215732.5
114783.5
998219.5
864735.5
1342606.0
727006.5
600692.5
756587.0
693202.0
786562.0
84216.0
308058.0
-18113.5
92458.0
-861821.5
-69104.0
133193.0
1325416.5
-96051.5
608415.5
572238.5
444688.5
54910.5
-1419448.5
357899.5
-96301.5
-68055.0
-736497.5
222354.0
545869.0
1181943.5
455974.0
233173.5
-529063.0
195388.0
-60720.5
539430.0
36107.5
-654956.0
1465865.5
-595813.5
-56956.5
-191307.0
-177119.0
-499779.0
-203091.0
-674818.0
474138.0
-553052.0
-367513.0
93298.0
248935.5
1492006.5
881439.5
-215214.5
-427413.5
-712902.0
-144279.0
179970.5
-345860.0
333901.0
109.0
669704.0
601866.0
-248886.0
142934.5
-408842.5
-397955.0
231557.0
846633.0
1158833.5
383459.5
549447.0
382672.5
360159.0
-195523.0
293.0
-197007.5
-355820.0
302009.0
335472.0
532109.0
-195968.0
417840.5
446916.5
798446.5
628508.0
550939.0
1241640.5
670069.0
-70328.0
666450.5
1101965.5
-96847.5
-14831.5
-733509.5
369425.0
752635.0
1027484.5
597017.5
-371494.5
550682.5
624929.5
630705.0
571865.5
483322.5
1148480.0
1100996.5
-167242.5
535094.5
-30004.5
497534.0
936829.5
877002.5
702409.5
-121377.5
-259725.0
197320.0
10591.0
1615528.5
1259539.0
1209393.0
700205.0
1137617.5
1911038.5
300285.5
242020.5
677997.0
1025242.5
434350.0
1325600.5
1070534.0
1611447.0
1093411.0
1432931.0
2240070.0
2247025.5
2285303.0
916603.5
83680.0
1447925.0
1608237.0
2081034.5
1274567.0
1140183.5
1943032.5
1765595.0
1329464.0
1544931.0
1659906.5
2005992.0
954852.5
1493806.0
1208721.5
1060592.5
1999250.0
1323725.0
1355463.0
735227.0
2156366.5
2680562.5
1890344.5
1289546.0
1924195.5
2113867.0
2601831.5
1347652.5
414388.0
960765.5
1014681.0
938034.0
833732.0
1085481.0
902605.0
426144.5
650530.5
1118443.0
540903.5
634556.0
-20176.0
77444.0
80457.5
819169.5
611061.5
878027.5
829802.5
831652.0
674860.5
319457.5
495122.5
-72619.5
1007258.0
942771.0
563148.5
352230.5
572989.0
1750466.5
459166.0
1731983.5
702142.0
2400925.5
2972567.5
8947091.5
4.5755355E7
1.10087395E7
1118747.5
427112.0
-36356.5
1091389.5
433755.0
416690.5
258474.5
805750.0
-278909.0
-221618.5
-404441.0
-98530.5
-362353.0
-39827.0
189056.0
557884.5
1188286.5
1120350.5
815027.0
447324.5
175737.0
-416454.5
167119.0
842577.0
673422.5
14074.0
877919.0
-715620.0
87413.5
1180429.0
365005.0
434800.5
201296.5
72800.0
-292814.5
-945933.5
803911.5
263246.0
207378.5
582174.0
1288681.0
662058.5
212344.0
-447061.5
1365822.5
931531.5
-241376.5
867201.5
-195961.0
126052.0
262071.5
646629.0
-228834.5
643516.0
-484554.0
356993.5
737770.5
1696561.5
1418064.5
1585155.0
2706481.0
4997109.0
3610752.5
268484.0
-230261.5
990470.0
753805.5
2108023.0
4194783.5
1.31949155E7
4.44680185E7
6659791.0
3092806.0
2218877.5
1571173.0
1088875.5
716986.0
1108604.0
1548486.5
628998.5
744071.5
1166420.0
722324.5
1226412.5
741119.0
709853.0
737095.5
845152.0
741875.5
781623.5
1423397.5
3370099.0
7924712.5
2090335.0
961936.0
1598201.5
2941492.5
1263906.0
1603365.0
1516542.0
982064.0
617909.0
1236327.5
1613329.5
1978005.5
2867368.0
4081803.0
2.13395285E7
2.3215693E7
4601756.5
1789602.0
2696662.5
1271694.5
1107413.5
511494.0
1324994.5
1710814.5
1083797.5
1506575.5
1282799.0
1614805.5
971284.0
1068475.5
875289.0
1681983.0
1321749.0
1066486.5
588904.5
972981.5
880679.5
684547.0
1022202.0
1012627.0
1276744.5
1337349.0
955547.5
1109695.0
1003498.0
1515060.5
1052981.5
989779.0
846271.5
551943.5
1346604.5
1457361.0
265632.5
101889.5
681244.5
300249.0
1113965.5
-274773.0
102282.0
889227.5
329098.5
637772.0
1288569.0
928029.0
731179.5
475704.5
-78080.0
548070.0
609789.0
1597348.0
1193256.5
1520058.5
205174.5
6214.0
473355.5
788473.0
1096856.0
80717.5
443554.0
141684.0
1159715.0
1162337.5
528232.5
1113075.0
-917027.5
-169266.5
-473559.5
-416429.5
874117.0
830718.5
1338487.5
1070239.0
1242983.0
1009381.5
1234112.0
247951.0
477739.0
62063.5
-542412.0
-452197.0
687130.0
-150960.5
532152.0
346999.0
-118183.0
395040.5
807230.0
-363930.5
25316.0
569696.0
100268.5
345960.0
356137.5
-211758.0
614202.5
906907.5
281147.5
-47905.5
432473.0
526373.0
539975.0
-172874.0
620346.5
839408.5
663138.0
231605.0
9090.5
-534931.0
254763.5
533148.5
-218558.5
-333400.5
615543.0
301862.0
132500.5
-172640.0
554305.5
992441.5
-116607.0
231749.5
939194.5
742560.0
822976.5
146519.5
-472818.0
-282286.0
150000.5
177513.0
-27008.0
1331483.0
-89960.0
242167.5
838600.0
-478161.0
761216.5
1549749.0
1295254.0
601132.5
344155.5
520183.0
619728.0
342414.5
-48858.0
-428319.0
-352318.0
311524.5
-115527.5
-959795.0
260768.5
353358.0
588915.0
-1033696.0
876185.5
1054078.0
293016.5
1051276.0
-72760.5
-690607.5
-94772.5
-77625.5
-780505.0
549503.5
168361.0
67201.0
-175811.5
-212595.5
835598.5
1095744.0
578377.5
226623.5
-213890.5
-436572.0
-391010.5
-145493.5
572281.0
1788752.5
1480238.0
1151127.5
2160351.0
7578045.0
3.33814425E7
6784758.5
1627238.0
1146542.0
323090.0
528694.0
-77701.5
819277.5
950502.0
238470.5
326782.5
663886.0
1429426.5
2176315.0
3595170.5
1.8102848E7
2.0981864E7
3587445.0
1710108.0
609081.0
631110.0
-517130.0
354032.0
974710.5
268749.0
-189063.0
920051.0
762423.5
345956.5
465206.0
-24651.0
258796.5
-105292.0
-409608.0
-731789.5
-658760.5
935732.5
734715.5
370920.0
25331.5
309436.0
445629.0
1448723.5
190923.0
-137371.0
-217568.5
-424303.0
136122.0
655521.0
163532.0
-29704.0
-435679.0
-717025.0
-579180.5
-481762.0
389129.0
362573.5
-594623.5
-729254.0
30729.5
-43923.5
22954.0
230574.0
-15235.0
-716022.0
184627.0
380348.5
891859.5
1344321.5
360826.5
174683.5
212146.0
-556884.0
-194424.0
378167.5
-503741.5
-610476.5
-755945.0
-322127.5
-858725.5
-318159.5
-345952.0
-499849.5
-976868.5
-497472.5
-109733.5
143779.5
356387.0
25633.0
-324020.5
68362.0
204658.0
154596.5
132179.5
481796.5
602865.5
641400.0
875423.5
-125052.0
-595857.0
-431889.5
-524625.5
-357808.0
251734.5
533616.5
543162.0
641560.0
320803.5
-259717.5
259605.5
177262.5
-12570.0
-290908.5
149886.0
507174.0
78421.5
521353.5
-103200.5
757170.5
118683.5
-1114663.0
-9142.5
-327791.0
262360.5
349498.5
-476647.5
-216473.0
64067.5
825772.5
902052.5
413154.5
-268151.5
944300.5
48377.0
24402.5
-333146.5
279344.0
-162186.0
738245.0
-103993.5
239445.0
174943.5
-719371.0
1197430.5
323383.0
198765.0
-587267.5
626465.0
-542118.0
678000.0
286687.5
161634.5
454696.0
349091.5
-488806.5
-249884.5
266205.5
1072084.0
1516589.0
1315398.0
262425.5
34887.0
-36293.0
569004.5
-778260.5
-1759485.0
-1938497.0
-1199309.5
-572761.5
-818501.5
-420544.0
165074.5
-229933.5
-736333.5
-794458.0
-103251.5
803119.0
487458.0
-354937.0
-28090.5
-2081.5
-339889.5
-1008719.5
81514.0
-266761.0
-150785.0
-443739.5
-762500.0
646579.5
-211956.5
-1204399.0
-664323.5
88764.5
92930.0
84238.0
-219085.0
264541.5
581517.5
636796.5
141604.0
-653071.5
-203335.0
-50145.0
-489863.0
-962473.0
-860510.5
-1275785.5
-305925.5
460025.5
57486.5
83106.0
-133885.5
-360796.5
-443544.0
234944.5
-322320.0
-123583.0
-363477.0
721658.0
-408909.5
979992.0
294139.0
-63410.5
593115.5
-485447.0
-787881.0
-692557.0
-975232.0
-632989.0
-85142.5
-92508.0
-478324.5
-264298.5
-451574.0
452283.5
386683.0
-469275.0
-848009.0
-74855.0
-877031.0
-463303.5
80159.0
428659.0
113896.0
861761.5
564071.0
900453.5
-169323.0
-141252.0
41755.0
407085.5
587948.0
-893355.5
36856.0
-463647.5
215227.0
1296613.5
61258.5
997790.5
396973.0
-437698.5
-867116.5
347760.0
503965.0
520637.0
-317843.5
-920953.0
-329435.5
551742.0
-269345.5
322804.5
-443111.0
-39877.5
-388908.5
-23179.0
-369921.5
-971345.0
254509.0
35125.0
-337547.5
-189886.0
179505.0
-172127.0
74310.5
-577753.0
-588402.5
138321.0
-384462.5
-291106.0
-273789.5
-1430846.5
-902646.5
-1059483.5
-194639.5
-912360.5
-694167.5
-1291380.0
-32711.5
227046.0
-788498.5
-326230.0
-311557.5
-461137.0
-1060414.0
-796885.0
-632248.0
-171181.5
-442910.0
-337571.0
-1719329.0
-831603.5
-416153.0
262413.0
-284055.5
-1298982.0
859768.5
-689816.0
192962.5
50505.5
152790.5
-584979.5
-98959.0
-618249.5
-444916.5
-409514.5
373067.5
174580.5
218365.5
-160348.5
-828556.0
-503855.5
-1067400.0
-1427253.0
-803771.5
645202.5
-169526.0
-425686.5
-952717.5
-1147087.5
-1067454.5
-535653.5
-660097.0
253102.0
-711461.0
-231665.0
-180308.0
-818903.0
-979373.0
-741787.0
-178006.0
-1120161.5
-1024479.5
-288108.0
-200641.0
-103471.0
-437378.5
-985528.0
83928.0
133576.5
-259894.0
440856.0
-23246.0
-835652.0
-272773.5
-1203493.0
-3454611.5
-458244.0
-314296.5
-1160928.5
-1612789.0
-2069380.5
-1332069.5
-1235629.0
-425778.0
-696197.0
183838.5
-146682.5
419850.5
-233647.0
-843062.0
-527507.5
-494619.0
-175905.0
306469.5
529449.0
117225.0
-543241.5
-826820.5
-13031.5
-478732.0
-1448070.5
-946866.5
-215118.5
-220513.5
-591372.0
-126883.5
327782.5
-24175.0
-819041.5
132584.0
-666530.5
-614754.5
-892608.5
321256.5
-196595.0
-93585.0
-537219.0
-1588659.5
-712817.5
-396984.0
172225.5
-293235.0
-284304.5
-95875.5
-540180.5
-961718.5
-97437.0
-359865.0
-246536.5
-936585.0
-805887.5
-51075.0
91195.0
-884422.0
-961640.0
-858759.5
-827015.0
-420599.0
-235529.0
-516625.5
-706648.0
-657560.5
-493727.0
-509422.5
-1397498.0
-266496.0
-1153305.0
-1402529.5
-473780.0
-980197.5
-733387.0
-353830.5
-682377.0
-9975.5
-677106.5
-1506663.5
-622974.5
-2719364.0
-2113813.0
-1324365.5
-1369452.5
-1095484.5
-576302.0
-717604.5
-351311.0
-1334110.0
-2141500.5
-693103.5
-780979.0
-1146811.0
-775146.0
-938996.0
210159.5
8133285.0
2554543.0
-2720442.0
-7920881.0
-2.85991585E7
-5.57966375E7
-1.34930035E7
-5973928.0
-3760033.0
-3603081.0
-3734986.5
-4729137.5
-4436441.0
-4298963.0
-4852831.0
-3204401.5
-4605305.0
-4651253.5
-5455174.0
-7032263.5
-8687537.0
-1.0952153E7
-1.6122785E7
-2.13242285E7
-2.74174435E7
-3.11793045E7
-3.06535435E7
-2.4568336E7
-1.8942688E7
-1.4137704E7
-1.3316016E7
-1.1634381E7
-8274086.5
-9271593.0
-1.43981965E7
-5.09014485E7
-9.86211E7
-1.90092325E7
-9118573.0
-5354742.0
-5762189.0
-9843706.0
-3561676.5
-1663217.0
-1873981.0
-614741.5
-1540547.0
-1466211.5
-3218154.0
-2864489.5
-1610170.0
-1165367.5
-1517189.0
-1476905.5
-2270489.0
-3362371.5
-3978380.5
-4903520.0
-6259484.0
-8292620.0
-2.4841594E7
-1.20081575E7
-8852197.0
-5852989.0
-3892382.5
-2453731.0
-2236075.5
-3342976.5
-3936969.5
-4508122.0
-4087937.5
-2571909.5
-2398915.0
-2014552.0
-1763464.5
-2126912.0
-2677693.0
-3434307.5
-5064812.5
-2644133.5
-1551679.5
-2384220.5
-3299246.0
-3501554.5
-2104534.5
-2156724.0
-2110860.0
-1711406.0
-1392612.0
-1573487.5
-1703065.0
-895216.0
-1804076.5
-461163.0
-162114.0
-649672.0
-1138193.0
-1224513.0
-1126940.0
-1427855.0
-786768.5
-885869.5
-90531.0
790619.0
-2.99926015E7
-8101178.5
-5629561.5
-4174269.0
-2318975.5
-8809116.5
-4226223.0
-1930881.5
-2587630.5
-2760222.5
-2418257.0
-3216912.5
-2432051.0
-2705733.0
-2709920.0
-2261307.0
-2935526.0
-3259287.5
-3567193.0
-4301101.5
-7066616.0
-3203159.5
-3544905.0
-3165189.0
-3543063.5
-3377206.0
-3899893.0
-5243056.0
-9930848.0
-3.8824952E7
-1.70033955E7
-7.33513745E7
-1.18962155E7
-4098846.0
-3424814.5
-2872036.5
-405147.0
331651.5
6684483.5
1.03199975E7
543815.5
-953311.0
-1377557.5
-1787397.0
-3060519.5
-1611150.0
-1470292.0
-1914069.0
-1166865.0
-814930.0
-875316.5
-324203.0
-1279724.5
-3466502.5
-2533880.0
-5286287.0
-4071339.0
-2078186.5
-1888205.0
-1638621.5
-2247542.0
-4232575.5
-1.2735156E7
-1.02366881E8
-1.33001265E7
-4394883.5
-768964.0
-854461.0
-1482225.0
-1996845.5
-324167.0
-326963.0
-983019.5
-1139526.5
-1502749.0
-1341376.0
-1198205.5
-883066.5
-817258.5
-1398037.5
-687201.5
-549440.0
-431400.5
879704.0
-737420.5
177379.0
22490.0
-725973.5
-303740.0
-417472.0
-1080681.0
-1508588.5
-983797.5
-718681.0
-1580696.0
-1264136.5
-1679974.0
-1377803.0
-2122968.5
-2157245.5
-2194656.5
-3645615.0
-4812520.0
-2779583.5
-4694752.5
-6935733.0
-1.73552725E7
-6.4347823E7
-2.9312726E7
-7505244.0
-3228436.0
-1953584.0
-1745851.0
-888046.5
-1228210.0
-1392451.0
-937035.0
-440828.5
228788.5
-248992.5
765090.5
-25258.0
-679999.0
-1465742.0
-1436553.5
-1532185.0
-1627445.0
-2320673.0
-8229416.5
-5.02063045E7
-6640669.5
-799741.5
-1121700.5
-645010.0
-424063.5
170731.0
181109.0
126960.0
96699.0
913897.5
1397028.5
990729.5
265015.5
-1144089.5
-508497.5
-1410095.5
-236631.0
382877.0
850221.0
1000230.5
1256359.0
-685302.5
-703320.0
-205471.5
-226456.0
182226.0
232182.0
-561837.0
-1128593.5
-480814.5
82701.0
3949.0
-59242.5
-130452.0
73021.5
235235.0
47946.0
-199499.0
35568.0
100115.0
679424.0
-326828.0
-1109206.0
-280356.5
25103.0
127226.5
-707317.0
75697.0
-1367.5
-186577.5
-141282.5
-395839.0
-1132033.5
303349.0
-325963.0
29072.0
-786805.5
-136421.5
-299565.5
-710732.5
-955243.0
360927.5
193518.5
497537.5
-163808.0
-587677.5
-42965.0
123614.5
-638599.5
10068.0
482138.5
830466.0
-97878.0
46852.0
261075.5
-583112.0
-547977.0
2400.5
114615.5
370039.0
-175499.0
-434875.0
-31714.5
-988397.5
-726976.0
-491660.0
-961737.5
-259980.5
-90504.0
-606956.5
-413816.0
150680.5
-352348.5
240559.0
-172188.5
-1076545.5
604396.0
-150807.5
-1479464.5
-2099732.5
-4373073.0
-2.473249E7
-4.5070499E7
-6702244.0
-2912186.5
-993735.0
-913477.0
-1243285.0
-1067901.5
118005.5
576429.0
216394.0
383073.0
-358065.0
160272.0
-644722.5
-1130205.5
-1229249.0
-1286615.5
-397780.0
-1669281.5
-406844.5
-759899.0
-396717.5
-739639.5
-903743.5
-197591.5
-1075768.5
-774089.0
-814177.5
-217142.5
-617946.5
-903902.0
-252186.0
-235400.0
-764123.5
-433680.5
-100891.0
-58745.0
98225.5
374984.5
636461.5
850006.5
-86477.0
401023.5
-107558.5
424274.0
-511517.5
373791.0
603864.5
-212120.5
-1124700.0
-1468725.5
-1339838.0
-335958.5
-1112255.0
28251.5
-545378.5
114091.5
104509.5
329544.5
184776.0
-569789.5
18121.0
-232039.0
-62340.5
-1353433.5
-361441.0
222698.0
-80367.5
-801484.5
-1141921.0
265768.5
-826096.5
-1014291.0
-980821.0
-223392.5
418772.5
-37184.0
-459621.5
-393086.5
-1094071.0
362496.0
-487627.5
-1034518.0
-1501243.0
-733824.5
57697.0
-1008308.5
230400.0
-391495.5
-158489.5
-368384.5
346706.0
315148.5
673846.0
324255.5
341664.0
69612.5
246595.0
-244781.0
-421820.5
-186198.5
-284514.0
-467547.0
-65028.0
146541.0
-320065.5
-442109.0
-339926.5
-856948.5
-843469.5
625971.5
1291799.0
766274.0
962766.0
-176031.5
-362837.5
130615.5
-155547.5
-835637.0
286109.5
220654.5
-46112.5
-740743.5
-467603.5
-339189.0
500032.0
-458040.5
-1800682.5
-527637.0
-652442.5
281062.5
-126757.5
-812410.5
-803254.0
-371513.0
-322000.0
-170575.5
-42836.5
60487.0
-273566.0
1035852.0
968496.5
344992.5
292454.5
-512856.0
587066.5
272947.5
204202.5
-527114.5
283094.5
606139.0
650658.0
117464.5
296493.5
615427.0
-112782.5
-613465.0
-326459.5
336438.0
146682.5
502911.5
-185081.0
324791.5
328379.0
-655651.0
-609471.0
21364.5
-353912.5
-450165.5
-165169.0
-133529.5
-890798.0
-859445.5
-1150612.5
218462.5
413600.0
-227443.0
282890.5
302940.5
703650.0
714161.0
-685789.5
-449634.0
-449494.0
-302777.5
-640793.0
-885283.5
-136413.5
599358.0
-348292.0
-836380.5
-124592.5
-641141.0
-732930.5
-705785.5
-513782.0
-796208.5
-473557.0
-137334.5
26497.5
-446305.5
-365857.0
-40646.5
-147013.0
-885931.5
531267.5
1113344.0
-622852.0
1106873.5
790458.5
-382827.0
195127.5
1342181.0
338357.0
-262522.0
-426489.0
450738.5
-730318.5
153826.5
-506528.0
-323440.0
-322991.5
158530.0
-346976.5
-779641.5
-239315.0
-144200.5
-208407.0
173117.0
-667632.0
134362.5
-47772.5
319935.0
-672257.5
-651577.5
686388.5
585656.0
-259995.5
-383217.0
57904.5
-71492.5
-541632.5
-425792.0
-85153.0
43500.5
562502.5
123117.5
882030.0
541280.5
-360960.0
-195705.0
-1411190.0
-1032725.5
-451985.5
-100880.5
-416011.5
-846921.5
-274123.0
-145590.5
-207007.0
-496883.5
-1287611.0
-103007.0
578958.0
-521402.5
-217849.0
152244.5
-406461.0
32591.5
157190.0
46843.0
-154435.5
-168776.0
-101890.5
448578.0
453637.5
-1073366.5
-35953.0
-905150.0
426507.0
72828.5
285922.0
272229.0
117205.0
43644.5
64653.0
-363151.5
-618181.5
100374.5
-295618.0
-16392.5
-188249.5
-258880.0
203114.5
-260241.5
-198180.5
-104674.5
-28648.5
378064.5
231414.5
70651.0
710992.5
-146666.0
103438.5
194704.0
-25122.0
1023257.0
987021.5
456560.5
-581000.0
-533228.0
-499632.0
-728446.0
-909630.5
555326.5
-187932.5
-31963.5
-652657.0
-1218018.5
-604887.0
59536.5
-620735.5
972372.0
40892.5
-114394.0
-356518.5
-356037.0
496269.5
991168.5
-588383.0
824955.0
677813.0
-32094.0
-547491.5
-631823.5
-422972.5
-980578.0
-2329.0
-365867.0
-112170.5
-220157.0
432395.0
-346244.0
-987381.0
-151352.5
-554633.0
816151.5
-286210.0
-156462.5
-422655.5
-185743.0
-245617.0
802999.5
-307821.0
363070.5
668868.0
638975.0
52016.5
149026.0
666811.5
-593342.0
-191677.0
204645.0
652372.0
290571.0
-507820.0
-490279.0
-1011919.0
-802752.5
-177251.5
436887.0
-412208.5
608680.5
14898.0
-394569.5
-358900.0
-485275.5
-66258.5
-423718.0
1064745.5
1326566.5
1174453.5
474339.0
-186059.5
-349779.5
-246303.5
-66729.5
343901.0
-698421.0
-485437.5
749404.5
468638.0
647044.5
964.0
6554.5
262903.5
-320945.0
-89870.5
-298664.5
-190787.5
-956865.5
588139.0
509426.5
-207386.0
133704.5
316690.5
-66962.0
-501558.5
-52787.5
30875.5
564244.5
-44587.5
-196855.0
-308812.0
-644235.5
419499.0
730280.5
-1356.5
-219065.0
-41811.5
-621005.0
-598621.5
-1177347.0
-371438.5
-697911.0
-1445428.5
213377.5
-591118.0
524139.5
313223.0
57560.5
132760.0
104255.5
94552.0
327937.0
-874304.0
-448345.0
-281093.5
-346136.5
-728438.5
425175.5
-576807.0
458880.5
-206256.0
-80821.5
-113358.5
491422.5
-923099.0
-1025876.5
-491238.0
-915362.5
-255477.0
-747590.0
-196202.5
-496293.0
-1248181.0
-1015448.0
-68397.0
920755.0
684856.0
324136.5
1185692.5
927330.5
653603.5
97466.5
-52242.0
-239197.0
948805.5
-81758.0
-434547.5
-887160.0
-578809.0
-219524.5
229945.5
-448795.5
-231285.5
86258.0
1175109.5
539219.0
-666896.5
-91071.0
-425668.5
-2197635.5
244636.0
-434046.0
-430844.5
323232.5
501024.0
178585.0
997136.5
933777.0
516117.0
-16324.0
-963054.0
-692404.0
-425798.0
-409458.0
-225642.5
121219.0
-709038.5
-559.5
-1272418.0
-98758.5
-526888.5
517797.5
141621.0
-294723.5
-1251449.5
-774667.5
533632.5
264863.0
-466769.5
-523567.0
156016.5
872067.5
622899.5
-526887.0
-17981.5
470367.5
-916855.5
-477169.5
182964.5
-139971.5
-473221.0
-278356.5
-157772.5
-43826.5
278233.0
-593198.5
-903960.0
-751181.5
-1342029.0
-4207087.5
-7063700.0
-913420.5
-62775.0
67784.0
-676752.5
414248.0
-41411.0
537149.5
495895.5
-898200.5
-658972.5
-1241732.0
-275632.5
99385.5
-633637.5
-622703.5
-1072242.5
-380009.5
-316377.5
94164.5
432706.0
-903423.0
-78299.0
159121.0
490221.5
624582.0
1156119.5
122964.5
-947045.5
-635836.5
-796881.5
-532568.5
-518837.5
-1229777.0
-775729.5
651575.5
585250.0
82913.0
-1068819.5
-221178.0
251049.5
255234.0
235452.5
-102462.5
80502.0
-42727.5
-482001.5
-1409531.5
-968808.5
-146978.5
88332.5
-18837.5
1227.0
392828.0
666757.5
-417575.0
38448.0
-189827.0
-350710.5
-484613.5
-647254.5
397927.0
668455.5
345692.0
265784.5
-611016.0
-436745.5
144513.0
512538.5
1192483.5
506068.5
720973.5
-235180.5
257028.0
-558547.5
-460325.0
-557639.5
-362607.5
-241189.5
-287878.5
-500080.5
391486.0
-467158.0
-325633.5
32960.5
-442323.5
436267.0
765964.0
485686.5
66247.0
-241565.0
-762961.0
579111.0
98409.5
461289.5
-840614.0
-112436.0
-245558.5
189066.0
242746.0
686677.0
333675.0
110342.0
-293390.5
-125840.5
-521926.0
-348937.5
-1266802.5
-767471.0
-1009390.0
387329.0
142114.5
-467231.0
-739985.5
-625324.5
-770801.0
-827998.0
345614.0
278124.0
-802.5
276292.5
-281239.5
-976665.0
-70007.5
676233.5
127163.5
592636.5
-627777.0
412309.5
277359.0
-377738.5
579094.0
632680.0
172432.0
-334203.5
-110958.0
-1043211.5
-116933.5
-448209.5
-154373.5
181002.0
379208.0
213156.5
406627.0
1118975.0
583161.0
253947.0
-257199.0
-505466.0
311569.5
189646.0
-163601.0
-195334.0
1269233.5
596288.5
-107055.5
580446.0
293623.0
-326636.5
628919.0
208525.0
157850.5
1036088.0
-356031.0
1720701.5
484840.0
517053.5
-66277.5
292722.5
61050.0
67347.5
428436.0
1506948.0
290067.0
183789.5
733127.5
75220.5
-519346.0
-298353.5
-1172277.5
-351780.5
673738.0
-1100794.0
-1157196.0
-1002793.0
-138882.0
85868.5
755181.0
-586953.5
-287944.5
455091.5
219211.0
1064904.5
560450.5
-632054.0
-166392.5
708602.5
-456899.5
-181787.0
-579419.5
225263.0
-5174.5
556314.0
15443.5
-538102.0
254733.5
-188034.5
618006.0
149966.5
-585817.0
-863488.0
-618231.5
-754919.5
-517906.5
75192.0
-164518.5
1156243.0
581393.5
325117.0
-876451.5
-269579.5
-1014521.0
136141.5
134154.0
-253192.5
645441.0
700729.0
-77493.0
14504.5
-291859.0
-982956.5
-498678.5
-434797.0
-457768.5
-321597.5
-198413.5
-223988.5
-1055380.5
-982848.0
-544913.5
-52807.5
1629382.0
177705.5
-406894.0
-579611.5
850857.5
374963.5
-129094.5
300584.0
-1143364.0
-719906.5
705656.5
-584439.0
-429539.5
199342.0
293341.0
100092.0
318753.0
-324463.0
-145561.0
-528279.0
240924.0
384629.0
-290090.0
701711.5
542095.5
-590077.5
-89828.0
287048.5
-360247.0
-126646.0
79386.0
87251.5
314784.0
-359311.0
825748.0
1247631.5
1002055.5
621137.5
799994.5
-50855.5
-936408.0
-18997.0
-506800.5
-203255.5
-924679.5
-482697.5
586731.5
95356.0
137777.0
-926996.0
-540508.5
-381244.0
-529173.5
-437435.5
-772880.0
-332640.5
-385760.5
-424785.5
-440930.5
-180463.0
143841.0
200092.5
336149.5
-694959.5
-239557.5
-199890.5
-150446.0
-451568.0
-400259.5
-158965.5
145822.0
-273080.0
-94905.0
-102801.5
-740722.0
-205283.5
-621600.0
-327955.0
-1069433.0
245313.5
-582123.5
-316719.5
-973067.5
512625.5
719219.5
417501.0
10816.0
529756.0
307242.5
615230.0
-413046.0
-1056496.5
-308007.5
-632896.5
179731.0
-859704.0
-895956.5
363729.0
-294382.5
186028.0
957013.0
799480.0
-142943.0
-421410.0
199540.5
161958.0
-332003.5
-500992.5
-1082699.0
-864707.5
266355.5
-583079.5
-174934.5
-3927.5
240370.0
-170189.5
-1023291.0
-213291.0
-650643.0
-460701.0
-58147.5
431528.5
273690.0
913362.5
906739.0
1068362.0
-893231.0
502619.5
615219.5
-227545.0
-1335530.0
-630803.0
-1321556.5
522985.5
15808.0
-299333.5
207777.0
-56124.0
-965636.0
-1752376.0
-1689264.5
-646766.0
153388.5
579970.0
369384.0
-14778.0
64540.5
-492391.5
-544421.5
-1117705.5
-448863.5
-1362462.0
-1094509.5
-1124389.0
1169051.0
-1156677.5
859057.0
41750.0
424148.0
-592470.5
-831403.0
-435418.5
278893.5
416230.0
481475.0
-360497.0
-470231.5
686604.0
720094.5
-84587.0
111008.5
853671.0
-500158.5
-28212.0
-464477.5
-430101.5
1036182.0
12207.5
-1630539.5
-878624.5
400592.0
307103.5
500767.5
871871.0
125130.0
24201.5
-103267.5
353190.5
-171712.5
-585804.5
-268591.5
-274777.5
531584.0
-548856.0
979526.0
213682.5
-88418.0
-449576.0
26268.0
-863112.0
-618081.5
-658289.5
-56709.5
22196.5
-841913.0
46026.0
51188.5
375314.5
-450556.0
-426106.5
-358314.0
-750922.0
-4611753.0
-4859308.5
-374266.5
567015.5
169447.5
-319180.0
-672943.0
-343322.5
-329151.0
122156.5
-570836.0
-831837.5
-2758554.0
-1288491.0
-695265.5
-598543.5
-201350.5
-356003.0
-205619.5
-800358.0
-357505.5
553031.5
352885.5
68634.5
-777426.5
-143765.5
-834339.0
-362827.5
-390558.0
-1080419.5
-129232.5
-688642.5
-998814.5
-933605.0
-1302832.0
-2183707.5
-3780901.5
-7409113.0
-2.1344843E7
-9.513096E7
-3.116421E7
-7608291.0
-2508217.0
-1132005.0
-285288.0
551660.0
428847.5
154265.5
-153165.5
30066.5
-264903.5
185512.5
817169.5
363611.5
-82555.0
-29329.0
-174821.0
335795.0
497472.0
-214417.5
650442.5
258390.5
-49498.5
213170.0
1119254.0
577544.0
240597.5
-801623.5
220654.0
-681308.0
46823.0
-394349.0
-684349.5
-348772.0
1042926.5
-434806.0
-546409.5
194464.0
147346.5
71998.5
-147303.5
-326086.0
16309.0
1046785.0
345955.0
-363710.0
-505297.0
456901.5
646990.0
-1542383.5
333472.0
634080.0
-802034.5
-546802.0
-185811.0
451469.5
-869813.0
-368975.0
-127774.0
-1554726.0
-1221989.0
-1082625.0
20613.0
-323944.5
-1108220.0
-621110.0
81023.0
-578126.5
-998900.5
-493419.5
214914.5
169782.0
300769.0
-768809.0
1022251.5
200834.5
-544888.5
349453.5
-867173.5
-66632.5
544916.0
463692.5
-245108.5
-367479.5
-996788.0
15672.5
899561.5
116822.0
-785174.5
-741926.5
-490580.5
587224.5
453023.0
435800.0
-372962.5
-462766.0
-43842.0
-204338.5
42631.0
-784582.0
-381638.0
252229.0
110709.0
372132.5
-800560.0
294647.5
97866.5
-1341493.5
-359940.5
1049455.0
-200860.0
-181916.0
-139894.0
-142704.0
-450750.0
50245.5
-369982.0
190119.0
-235870.5
-608884.0
-71030.5
-1042991.5
-1491285.5
-530931.5
-815351.0
-306624.5
-513473.5
-1070594.5
292236.5
-203883.0
-953455.5
44478.5
118562.5
1225799.0
588727.0
623186.0
482814.0
598474.5
492406.0
375658.0
-429131.0
12724.0
-260105.0
-281941.0
379084.5
-141560.0
-820338.5
50627.5
-287208.0
-518815.0
-954823.0
-1294066.0
-592940.5
291540.5
498025.5
734210.5
421060.0
-175527.5
425099.0
-421780.0
-142946.0
-162584.0
-195764.0
69412.5
557216.0
-1667697.0
116707.5
-672618.5
-512953.5
127897.5
41456.0
-729509.5
-730914.5
-927470.5
-242008.5
-743271.5
-438360.5
-26024.0
1146012.0
675321.0
-230325.0
-1237534.0
-1309601.0
-1303972.0
-150823.5
337277.0
-74177.0
-283376.5
92261.5
-518285.5
978348.5
522462.0
174525.0
749609.0
-101054.0
-824605.0
-836914.5
-672786.0
-591416.0
-816173.0
-857639.5
-927377.5
453491.5
531458.5
-283144.0
-563126.0
-189691.5
-12754.0
996947.5
-201100.5
99651.5
248964.0
-823189.5
146095.0
-24323.5
712963.5
205026.0
-169565.5
-290143.5
277939.0
-53688.5
3179.5
465350.5
-411077.0
-294043.0
855952.0
272212.5
73412.0
-274935.0
-391976.0
-193623.5
-707213.5
-1063393.5
-522291.0
-384462.5
283809.5
351349.5
117690.5
-716315.0
-33782.5
98841.0
-574302.5
-398981.5
-563732.5
13038.5
-180050.5
-467772.0
177827.5
14714.0
-10272.5
597624.5
-149412.0
-809638.0
-124614.0
-243559.5
-694712.0
323593.5
374981.0
473869.0
31175.0
-83119.0
-263954.0
384689.5
-783856.0
-1026901.5
116158.0
254442.5
174188.0
306742.5
-244122.5
345274.5
-111758.0
199911.0
-550282.5
-34662.5
45841.5
-276269.0
-1254891.0
-783589.0
-86943.5
-763038.5
-1141082.5
-963950.0
-599555.0
24943.0
221164.0
402286.0
-19585.0
506809.0
-341814.0
192532.0
393850.5
115210.5
126917.5
174860.5
238594.0
-47313.5
571890.5
318538.0
1429954.0
146799.0
565137.0
182112.0
219813.5
718144.5
246897.0
663913.5
-82670.0
194507.0
-52616.0
432057.0
-60153.0
-761469.5
53683.5
203516.0
583743.5
439258.0
-257241.5
14850.5
307844.5
136106.5
-1833.0
-583711.0
167666.5
-449141.0
167086.0
-822975.5
38793.5
-358833.0
-144313.0
561601.5
273028.5
430870.0
-225705.5
-784469.0
492212.5
-785929.0
-303836.5
-259702.0
259078.5
-636640.0
98039.0
-254819.5
-391786.0
239746.0
199158.5
179407.5
567197.5
754397.5
-150741.0
-397439.0
-601927.0
1418817.0
457990.5
432420.0
-263187.0
27611.5
662765.0
541055.5
242417.5
343473.0
59624.0
-309077.5
-473834.5
-353730.0
-589201.5
-464416.5
291052.5
-985832.0
746599.0
57033.0
-501504.0
-119691.0
-188024.0
491705.5
120041.5
626234.5
127728.0
-154279.0
-73723.0
67134.0
-373663.0
-159727.5
-228650.5
-94716.5
135906.5
-315626.0
1062934.0
39577.0
-94949.0
254524.0
65048.0
-127010.0
531398.5
606782.5
213595.0
-99806.5
482831.5
21037.0
-1554.0
306772.5
750537.5
-115367.5
-810591.5
91846.0
91836.5
-746979.0
-634169.5
-382537.5
-383107.5
-1003003.5
171171.5
-595559.5
-437007.5
1051876.0
-122731.5
193072.0
-84524.5
-98570.0
560984.0
-369708.0
-295853.5
-129989.0
187466.0
181341.5
-199322.5
-425133.5
-486155.5
-372669.0
328091.5
-553138.5
-1270166.0
-118907.5
434852.5
-303596.5
-1059257.0
262844.0
388118.5
290191.5
-428407.0
-702966.0
-438317.0
67608.0
430084.0
-64394.5
-81468.5
-94312.5
263030.5
110736.0
-243824.5
-1030609.0
-358887.0
-396859.0
-473015.5
-384537.0
-1348853.5
-648563.0
1094321.0
1057245.0
870063.5
1194277.0
524784.5
86428.0
-47654.5
-208040.5
-960525.0
-682908.0
11411.5
276306.5
-921648.0
-1073359.5
-590605.5
311875.5
101413.0
740081.5
916601.5
594048.5
-62888.5
-828334.0
-422354.0
-325842.5
-862817.5
437432.5
-390726.0
480498.5
-197040.0
-650068.5
-67465.5
-844662.5
155882.0
-37011.0
-495780.0
638119.0
-210765.5
1115784.5
400259.0
488784.5
-497081.0
60667.0
-96043.0
-131275.5
-122794.5
-432058.5
156164.5
-869034.5
-578781.0
-146423.5
614599.5
-384062.0
555189.0
96223.5
-162099.5
-757175.5
-514903.5
286689.5
-512771.0
333767.5
512015.5
-26682.5
589703.0
38289.5
318884.0
-129850.5
317555.5
570847.0
-524897.0
-315551.0
513146.5
1061403.0
-407903.5
-674995.5
326487.0
160626.5
579940.0
617797.5
247816.5
-63449.0
-644998.0
50549.0
-443304.5
-459732.0
-1221784.5
-476027.5
-813684.5
-67101.0
31568.5
-453850.5
-54963.0
372342.5
121259.0
-674514.5
-448440.5
-1116165.5
120036.5
102258.0
342383.0
44901.0
-79037.5
388920.0
-326357.0
473632.0
245388.5
-601754.5
-603857.5
63851.5
454633.5
393359.5
-107506.5
8148.5
-624335.0
-636237.0
429513.5
-151845.0
-589865.5
-948867.5
-100235.5
-77463.5
-942293.5
-657764.0
-714661.5
380348.0
-98790.5
22537.0
-595503.5
-523184.0
-336422.0
-77151.5
72342.5
291607.5
195841.0
-461834.5
-625190.0
-1073825.5
-503728.0
-21593.0
-249543.0
-416999.0
-169738.5
-521859.5
-413122.0
498597.0
-122181.5
301017.5
-194171.5
147887.5
-28663.0
786249.5
-845275.5
3051.0
92483.0
-339050.5
146362.5
-607546.5
517168.5
285674.5
-63031.5
-953664.5
-146739.0
-491301.5
-643248.5
-383746.0
-895751.0
-217259.0
-340714.0
-224258.5
-141383.5
108566.0
-146041.0
278665.5
-547095.0
-53623.5
-6917.0
-233079.0
356770.0
-401251.0
-315999.0
741324.5
-408610.5
-808513.0
-955653.0
-716005.0
-96004.0
447521.5
-845779.5
-997782.5
-1409181.5
-706592.5
123547.0
49163.0
-252466.5
-771666.5
-216592.5
-598911.0
176832.5
-433320.0
598167.5
55470.5
307007.0
158509.5
701503.5
721675.5
40222.5
185733.5
-388139.0
-319853.5
564074.0
713515.5
264831.0
448689.0
710852.5
86567.5
-494084.0
-40636.5
-957724.0
-380810.5
-167404.5
432564.5
-201788.0
411307.0
-1098609.0
-739262.0
-771509.0
789625.0
92273.5
-101079.0
558657.0
1038848.0
-113087.0
73146.0
282979.0
-1232241.5
388475.0
373103.5
174142.5
373232.0
-126183.5
-78704.0
25051.5
-248903.5
118648.5
-244636.5
-1086668.5
131915.5
219717.5
-991817.5
-259383.0
491498.0
324466.5
810002.5
-18791.0
-1011919.5
-938275.5
-712698.0
-667643.5
315164.5
140489.5
660933.5
750528.5
-399168.0
-345700.0
397776.0
-444973.0
-179871.0
-337190.0
-108372.5
661077.0
-302247.5
425380.0
-46188.5
739887.0
151444.0
-743634.5
-1152209.5
-780028.5
199579.0
-340068.5
-684286.5
272334.0
461435.0
-77163.5
-190321.0
-334495.0
-127476.5
-24099.5
51791.0
402184.0
618112.5
412157.0
-613871.5
-382025.5
-716232.0
-396984.5
-620756.5
1185676.5
-509221.5
-1029195.0
-585805.5
-64126.5
185167.5
576385.0
-334026.5
-62643.5
-211043.0
237341.5
152841.5
-262423.5
-216159.0
-671461.5
-1002252.0
-922157.0
-660482.0
-372623.0
-429368.0
-260284.5
-452222.0
-718902.5
-131540.5
-387499.5
507964.5
-739299.5
-580096.5
-405978.0
-3943.0
480444.0
610019.0
151988.0
-125030.0
-35867.0
507173.0
-96572.5
387005.5
198153.0
527709.5
93162.0
333918.0
356399.0
-298140.0
-148674.0
-250476.0
740862.5
314675.5
195242.0
-45869.0
553593.0
-858441.5
-318152.5
50773.0
1233161.0
864632.5
-179629.5
428749.5
-507321.0
-572059.5
177848.5
42376.0
-208195.0
-367466.5
-986042.5
496737.0
-253452.5
118870.0
-37457.5
-506035.0
129765.0
786496.5
378801.0
-829714.5
-249735.5
-127161.0
-263502.0
-162783.0
701055.5
41278.0
203780.0
-770363.0
-282665.5
-15100.5
38311.5
-33188.0
-1052974.0
-275514.0
402165.0
-145781.5
919969.0
-423834.0
34403.0
96635.5
254019.5
-313434.0
-145469.0
685658.0
230034.0
628808.0
241897.5
-86827.0
-280217.0
1079732.5
-71049.0
58770.5
800761.5
684725.5
511161.5
-24574.0
-88297.0
127354.5
61462.5
309454.5
362928.0
513295.0
852546.0
73143.5
278544.5
-885002.0
272992.0
708143.0
-886102.5
-503222.5
719780.5
680796.5
1169542.5
1050909.5
658713.0
-201523.0
-582528.0
-259658.0
-771094.0
517740.5
578009.5
518483.5
716675.0
-553601.0
-224479.0
-58324.5
-649982.0
-601617.5
-349222.5
452644.0
1164939.0
11409.5
587748.5
800156.0
309370.5
624949.0
696740.5
481223.5
-87994.5
656349.5
-95945.5
410587.5
41413.5
-594961.0
-261433.0
-1247660.0
230583.5
-230023.5
-988406.5
-786234.5
-22617.0
-701511.5
-912093.5
-629317.0
-1035804.5
107904.5
-527267.0
-626655.0
-1077191.0
-1371585.5
-330947.0
190479.0
332327.0
-788704.5
-793627.5
50234.0
-271479.5
-526596.0
379662.0
755029.5
333567.5
676999.5
659738.0
411881.5
351540.0
16825.5
700521.5
312816.5
-499293.5
121081.5
146547.0
384637.5
779933.0
-654827.0
333770.5
-212903.0
-393309.0
1433.5
-81326.5
58296.5
832231.0
607496.5
335493.0
232192.5
126009.5
-487237.0
133345.5
866567.0
-200645.0
116627.0
270127.0
370282.0
467980.0
301871.0
-241787.0
-896354.5
-492764.5
-6728.0
283397.5
-327151.5
-285234.0
-793071.0
-228101.0
-594225.0
130644.0
-384061.0
-279772.5
1009127.5
-635680.5
-819968.0
-1162692.5
-601489.5
-998033.5
-35913.0
-427720.5
-697861.5
-376795.0
-46791.5
-124823.0
-764917.0
-286399.5
236224.0
342083.0
815128.0
-490930.5
237868.5
-435060.0
310921.0
290990.5
384631.0
-270406.0
-421979.5
-12178.5
353756.0
30744.5
-393876.0
-731567.5
-428969.0
-421941.5
-344859.0
-182783.0
-469137.0
319351.5
-318115.0
32856.0
406847.5
631330.0
196237.0
235788.5
1130919.0
268997.5
-470170.5
-711334.5
580555.5
-117302.5
67428.0
-459851.5
220601.5
-871822.0
-820489.5
-135138.0
757478.5
178323.0
-537719.0
-584516.5
-218178.5
-927102.0
-1430500.5
-2085584.5
-325374.5
-612971.5
-166191.5
-244920.0
-321990.5
-515781.5
673200.0
-508522.0
-74375.5
-322908.5
73352.5
-524869.5
-786430.5
-947965.5
-1344955.5
-312804.5
-197604.5
-532043.5
-1417460.0
-860081.0
-3167742.0
-1997807.0
-1486726.5
-2096051.5
-1009514.0
502723.5
1216580.5
138740.0
-223855.5
-572789.5
-703264.5
29940.0
184277.5
-352013.0
310274.0
-133474.0
419664.5
239879.0
580302.0
372771.0
44118.5
-507703.5
-107974.0
154211.5
-321459.5
581128.0
-393686.5
-188034.5
-1351140.5
-85579.5
4566.5
191953.0
-139919.5
-187877.0
372773.5
1046273.0
388755.0
-251800.5
140822.5
816085.5
248266.0
868024.0
-75806.0
269486.5
331391.0
-440401.5
-602041.0
-486239.5
-1586424.0
-1027678.0
127967.0
-586173.0
155553.5
217999.5
188435.5
344232.0
206439.0
656264.0
262256.0
38009.0
764217.5
-273999.0
-170336.5
-929941.0
133094.0
684179.5
216555.0
196965.5
328392.0
191685.0
720469.5
-25089.5
738042.0
641460.0
624004.0
201518.5
-102783.5
-130032.0
80209.5
1047441.5
227501.0
-1060984.5
-288634.0
222452.5
-153021.5
-139483.5
-608784.0
-675057.5
-394853.0
-41289.5
-339850.5
-194625.0
-270709.5
-282523.0
951784.5
-816682.0
-623864.0
113748.5
324882.5
803320.5
-106884.5
-574022.5
-674058.5
38012.0
106580.5
-568849.5
421359.0
557318.0
201075.5
-307144.5
-656314.0
406478.5
254139.0
723529.0
277118.0
-207104.5
653218.0
115913.0
-73813.0
-1211233.5
-531396.5
473949.0
-315544.5
-721144.5
115267.5
253381.5
-642662.0
206940.0
-828904.0
-783766.0
-1014116.0
115932.0
-32616.5
-337109.0
-44644.5
325020.5
-153901.0
68501.5
419994.0
-68511.5
-237672.0
-85108.0
151479.0
350045.0
-764025.0
525894.5
-329895.5
-262250.5
-15033.0
-1117246.0
314459.0
-305257.0
-407105.0
-870851.5
73135.5
-226997.0
-1229218.0
-1078247.5
-591036.5
156403.0
-898940.0
-1136635.0
250441.5
1853.0
232816.5
-236363.0
76516.0
-388412.0
-10896.5
25308.0
247397.0
941745.0
-791546.0
-1393699.5
-254798.0
-837307.5
167634.0
-762033.0
-415667.0
-974229.5
-353962.5
-66459.5
-1056962.0
-337736.0
-396411.0
-807550.0
51990.0
-287071.0
-528086.5
25359.0
895878.0
-258608.5
-263292.0
3253.5
-163847.0
52767.5
572950.5
-26995.0
16831.5
-171660.0
420253.0
-88912.0
-812039.0
-134496.5
362078.0
263102.0
-697715.0
-576282.5
-546946.0
-20021.0
-1215266.5
-1060826.0
-62132.5
-1131267.0
307172.5
122736.0
-664795.5
182014.5
-525257.0
-516106.5
444598.0
-903627.5
47212.5
135381.0
-750215.0
-856028.0
-480149.0
-183311.0
137639.0
-1023724.0
-191516.0
384633.5
823932.0
585713.0
-719104.5
230739.5
1018266.5
369069.0
703521.5
-417838.5
345593.5
-297569.0
496437.0
128747.0
-308706.5
556503.5
-58390.0
-514122.0
70799.0
824795.0
199456.0
-540915.5
-63567.0
339783.5
814288.0
-313128.5
-66829.0
-444902.0
-788944.5
354792.0
913280.5
1082031.0
184250.0
789163.5
165655.0
-263493.5
-734085.0
-1120798.5
-1004084.5
-715085.5
-1354966.5
-156666.5
233694.0
-248243.5
-197817.5
-290052.0
-555183.5
136668.0
-550210.5
-38879.0
-204357.5
207270.5
283596.5
286124.5
1468333.0
235349.5
-469426.0
522817.5
230458.5
1202601.0
976097.5
-345080.0
-297781.5
692074.0
670850.5
-113138.5
-252205.5
134297.0
-164113.5
530145.5
96114.0
852150.5
-107241.0
-416545.0
-353689.5
-588896.5
778256.0
491272.5
-31209.5
-46872.5
-101290.0
-235023.5
248319.5
304694.5
-991745.5
-109614.5
-1223306.5
-131755.0
-50393.0
27148.5
140298.5
340728.5
-467193.5
289332.0
44140.5
86964.5
716301.0
-186743.5
-638475.0
-760569.5
-377194.5
-77114.5
221351.0
-318046.0
526286.5
26115.5
73188.0
176156.5
863356.0
145883.5
-144147.0
147676.0
-995737.0
-152500.0
-221044.5
250168.0
602902.5
128491.5
-316476.0
421185.0
267716.0
489435.0
-9697.0
352460.0
996683.0
341057.0
891745.0
304050.0
-505051.0
-771792.5
-412529.0
-740390.5
-596576.0
-328224.5
170388.5
786461.0
-195712.5
-300383.0
-99416.0
-154799.5
-220756.5
-835203.0
-475969.5
-454792.5
-26112.0
340970.0
452936.0
915262.0
200122.0
-635826.5
-580318.5
-174736.0
-459753.5
429721.5
433172.5
1213182.5
417566.0
678899.5
-376562.5
169201.0
136302.0
-369181.5
-199517.0
-646197.0
-939376.5
169594.5
-280769.5
294895.0
774834.0
29440.5
364837.0
367455.0
-476036.0
-1509065.0
-484636.5
519316.5
291312.0
45279.0
731978.5
-566245.0
161676.0
-364180.0
-453096.5
-204554.0
-253652.5
353522.0
-399316.5
67052.0
104486.5
28390.0
-654593.5
-246447.5
-344394.5
-521478.0
-969478.0
-183446.5
-949013.0
141931.0
1140228.0
-465545.0
-414305.0
380342.5
-62658.5
-602476.5
-279200.5
-545887.0
229741.5
-705485.0
14840.0
35515.5
-294269.5
-230827.5
256437.0
-460212.0
-925438.0
-369010.0
-431752.5
-192086.0
386153.5
-179038.5
-740126.5
405679.0
-84954.0
-90278.0
-289749.5
189579.0
317707.0
750316.5
-245213.0
-247212.5
-321772.0
-288200.5
-803574.0
-158535.5
99265.5
-86638.0
-441510.0
-218156.5
-846982.5
334071.5
152030.5
-336491.0
-1072043.0
-809208.0
-943508.5
-209760.0
482691.5
521896.5
592644.5
-362340.0
455656.5
-738725.0
-249354.5
-118639.0
961954.5
104518.0
909551.5
427597.5
187910.5
-564970.0
620261.0
-135415.5
-313286.5
313423.0
29093.0
281167.0
1123524.5
488511.0
-265996.5
11572.0
-644832.5
-322865.5
-889754.0
-95365.0
-209322.5
276317.5
-180858.0
-546902.0
796143.5
-643408.0
-480946.0
673584.0
-134090.0
-455174.0
604897.5
126619.5
343610.0
60130.5
308057.5
163169.5
248367.5
73171.0
277635.0
-308795.0
95759.5
161766.5
11802.0
-572492.5
-362877.5
-332092.0
327609.5
-956662.5
-1342798.0
-365376.5
721.0
100733.0
280441.5
-447165.0
40200.0
-682769.5
-397405.5
-1097154.0
-419581.0
71240.5
-205849.5
-591425.5
-193007.5
114478.0
-972444.5
69201.0
-1260716.0
-245270.0
-471317.5
-514128.0
-631264.0
-803888.0
-1222412.5
-250477.5
-2377.0
-179441.5
-388241.5
-621237.0
-304965.0
521422.0
17417.5
-145329.0
268004.0
-624028.5
186333.0
245313.5
371848.5
345166.0
-289833.5
388403.0
-207347.5
56810.5
-611597.5
-91632.0
-1053212.5
288058.5
196451.5
-78587.5
-375617.5
40450.5
452679.0
-284424.0
-287337.0
-430894.5
-841848.5
-838696.0
-559073.0
362482.0
-110569.5
631575.5
380912.0
800909.5
294946.0
204652.5
452404.5
295815.5
-73180.0
-814044.5
83778.5
173754.0
-287426.0
-1691369.5
561400.0
621742.5
-219797.0
-684985.0
383961.0
621651.0
-443714.5
-685265.0
-1415498.5
-855837.0
249574.5
-333675.0
-1679259.5
-149646.0
181282.5
-284109.0
64804.0
-192987.5
-851009.5
-613674.0
-389477.0
-622390.0
602055.0
1270043.0
1051260.5
-44839.0
868059.5
1090171.5
937290.5
329652.0
504777.5
-119194.5
-728337.5
388659.5
166291.0
-1006554.0
8899.5
591059.5
191677.0
150639.0
-859.0
-833825.0
-337594.5
-1165777.5
43102.0
-151666.0
-278423.0
392168.0
599203.0
-246137.0
-1132944.0
-225973.0
-905824.0
-932750.0
-218993.5
110326.5
-372115.0
-273981.0
3787.0
-31905.5
288734.0
1496.5
-182069.5
-765101.5
-121945.0
727841.0
217059.0
-713698.5
116074.5
438755.5
2055.5
-752846.5
-513677.5
5650.5
-599273.5
-393350.0
20864.0
-801130.5
281360.0
-1206399.5
-761608.5
-284569.0
905501.5
512896.5
503627.5
277607.0
-130634.5
-342573.0
-333903.5
520653.5
622224.5
322787.5
3188.5
500901.5
-34345.0
1182630.5
483268.5
-134149.5
-532361.0
417020.0
368828.0
606147.0
610972.0
-128319.5
422141.5
138939.5
612731.5
-61233.0
-702739.0
54867.0
-982264.0
-932567.5
95761.0
465271.0
474239.0
-628067.0
-437266.5
-528462.5
438948.0
-224891.5
-258859.5
533213.5
78394.5
118448.0
597549.5
-7396.0
-22453.5
-52691.0
-759208.0
-576911.0
-86989.5
-772006.0
-132606.0
79159.0
-271704.5
63691.0
612647.5
832014.5
348324.5
-488818.0
-250555.5
-249907.5
-993881.0
-49070.5
-973863.5
-465291.5
-590947.5
-474225.0
-691357.0
-987130.0
-422483.0
-133961.5
-188078.5
203626.0
-117074.0
-61242.5
-397400.0
-737330.5
-248717.0
-524684.5
-74683.0
-68000.5
-76578.5
-35218.5
506517.0
-11583.5
-598567.5
72892.0
-584028.5
-71305.0
-91360.5
-264764.0
-112514.5
521969.0
111566.0
164505.5
1166803.5
-339007.0
-255009.0
-373542.5
170161.0
-211522.0
-254316.5
-133988.5
-188576.0
154558.5
615621.5
323587.5
233830.0
-188200.5
-123149.5
591453.5
57834.0
-892706.0
-371065.0
-193467.0
-366686.5
696783.5
466345.5
605359.5
-593794.5
82817.5
-689250.0
-505930.0
-1068122.5
198077.5
-24980.0
522137.5
-308593.5
984616.5
646460.5
-241299.0
253414.0
844247.5
153353.0
-150304.5
-466806.5
-1692507.0
14641.5
585297.5
577977.5
-974794.0
-607091.0
-524825.5
-998202.5
-678057.0
15184.0
-739584.5
6538.0
-263128.0
-818107.0
-277774.5
-849205.0
-267238.5
-715187.0
-945785.5
-456758.5
25204.5
427392.5
309897.0
112347.0
584301.5
618440.5
126297.5
447666.0
586860.0
562414.0
-149379.0
-269804.5
252299.0
-669645.5
257705.5
751401.0
-814949.0
-1420399.5
377114.0
813001.0
818628.0
205202.0
288393.5
263775.0
-322510.0
-262571.0
-955219.0
-556770.0
438042.0
-365263.0
-88954.5
21464.5
135781.0
458398.0
188047.5
1023051.5
-523527.0
-92266.0
61701.0
247569.0
-1078082.5
-634072.0
-225820.0
-3882.5
1186168.5
284416.5
503142.5
-42337.5
-197195.0
-579594.0
83078.5
221031.0
705266.5
375061.0
-171645.0
-830992.5
-226816.0
-1028976.5
-577216.0
-371337.5
128674.0
90968.0
148993.0
1005894.5
-6775.5
-444069.5
263824.5
-238949.5
-104663.0
-710441.0
394431.0
329801.5
-727911.5
-678838.5
481968.0
-38212.5
-86473.0
335192.5
-1298474.0
-142419.0
634866.5
837231.5
-620245.0
570316.5
54422.5
-638855.0
-411872.0
-150243.5
264478.0
490178.5
91645.0
193003.0
33521.0
-915926.0
-247492.0
289209.5
1204681.0
86790.5
-149094.5
552574.0
261365.5
-95727.5
-258742.5
106355.5
-943520.0
-1379418.5
-74549.0
-391831.5
-549974.0
-1041671.5
978040.0
190016.0
465274.0
-167351.0
-105639.0
216899.0
-475987.5
-439403.0
-633585.0
-643906.0
-77926.0
101534.0
223032.5
122814.5
-209471.5
-547315.5
-280613.5
544015.0
498565.5
246814.0
-145081.0
-130989.0
394398.5
248582.0
-432570.0
-655198.5
-1004138.5
-1069483.5
-88981.5
-332011.0
-850907.5
-329146.0
190008.5
423871.0
-714814.5
-633332.5
-164056.0
-310269.5
-401917.5
-711374.0
-171315.5
-554641.0
-944021.5
-1238057.5
-72821.5
-659561.0
-267926.0
-44090.0
-480602.0
-19520.0
271668.0
-150748.0
474858.0
388188.0
641520.0
68733.0
254798.0
-1012291.5
640254.0
848504.0
1241376.0
360630.0
592484.5
324495.0
-491649.0
-1145843.5
-602473.5
-404470.5
217108.0
28072.0
-796625.0
-92245.0
334338.5
-104897.5
-258931.0
362755.5
-77817.5
518317.0
-340302.0
-199872.0
533949.5
-808235.0
-780350.0
1136909.5
450493.0
555260.0
-318354.5
-525946.5
-548544.5
-1343497.0
-67134.5
-258988.5
-287913.0
-651982.0
239308.0
-338775.5
-591424.0
174910.0
-550563.0
35962.0
-404580.0
-56636.0
-90974.0
-940249.5
-611574.5
-235371.5
196018.5
-489088.0
-431036.5
-391671.0
-242082.0
-277595.5
412880.0
410417.0
-627360.5
628097.0
90570.0
-462855.0
156547.0
-648970.0
-335588.5
-590283.5
-23133.5
-786202.0
-339444.5
-358475.0
-363806.5
-367942.0
-131873.5
-139592.5
54512.0
608951.5
-536527.0
-160766.5
832661.5
-10070.0
1970.5
-26598.0
-859380.5
654699.0
-102428.5
-2577.5
-649074.0
-359970.0
-279994.5
-501031.5
-984371.0
177768.5
-472297.5
-588405.0
-510620.5
-168489.0
-220439.5
-23742.5
-425392.0
-928338.0
-154593.5
75607.0
212175.0
617096.5
325407.5
566490.0
932016.5
-266057.5
-284464.0
-224360.5
-622382.5
-168494.5
59465.0
-612549.5
-352711.5
-418937.0
298186.5
657054.0
327075.5
706380.0
914170.5
8075.5
167220.5
-118465.5
-105626.0
568420.0
-106.0
586073.5
-66281.5
-509168.0
-582314.0
38997.5
-309430.0
-751985.5
776579.5
-732588.5
-612670.5
-214660.0
-590567.0
-75066.0
658313.5
-36780.5
-217998.0
208651.5
903351.5
191861.0
-63026.5
-1159327.5
-382368.0
-897737.5
-502581.5
-824170.5
667559.5
-440814.5
-234314.0
-94264.0
526556.0
-213279.5
-714047.5
-272901.0
-548460.5
-244610.0
-282925.0
131169.5
702026.5
-363571.0
-127027.5
420742.5
719183.5
811866.5
24758.5
710901.0
240962.0
306178.0
-47605.5
-67252.0
-71451.0
-626928.5
183218.5
-237728.0
365685.0
441842.0
-515908.5
-705426.5
-502048.0
758036.0
49611.0
-214903.0
449096.5
-226303.0
134624.0
17562.5
-364147.5
-433928.0
76324.5
-338695.0
-304046.0
244543.0
906852.0
1429683.5
788214.0
-211416.0
358851.5
-413691.5
-102400.0
-387483.5
101724.0
-724137.5
-448969.0
-13676.0
509341.5
416173.5
310510.0
610838.0
258436.0
115645.0
-1040464.0
-568153.0
-157531.0
-354416.5
198449.0
1155666.0
42457.0
252904.5
-532186.5
-2291699.5
-803524.5
-679902.0
-153274.5
-388644.0
-543867.5
-71193.0
-992410.5
-767303.0
-803459.0
-472502.0
-332938.0
795632.5
-83389.5
-60873.5
-333092.5
-295687.5
-235560.0
282949.5
122821.0
-706581.5
-809327.0
-438565.5
-564973.5
-303117.5
152625.0
953111.5
359661.0
-287967.5
388441.5
375377.0
-148223.0
27776.5
170563.0
-100444.0
526266.5
-147470.5
-290025.0
53374.0
408320.5
496658.5
709885.5
445324.0
-540021.5
-30954.5
-676705.0
152977.0
-200412.0
-1087257.0
-168517.5
-511131.5
327574.5
324974.0
-595631.5
-22044.5
-909711.0
394242.5
360398.0
362896.0
415682.0
546051.0
326035.5
348337.0
-139642.5
811953.0
399018.5
639213.0
136338.5
-259747.0
-173989.0
-716927.5
-928558.0
-1158812.0
-1100640.5
-437187.5
347894.5
-607989.0
-560297.0
-1116739.0
-328843.5
517021.0
331582.0
745935.0
-49425.0
265780.0
-260259.5
-499805.5
298928.0
141555.0
579350.5
-301365.5
-36512.5
-126006.0
-349238.5
571398.0
-354556.0
405734.0
293391.0
-126565.5
254184.5
676195.0
1060476.5
802267.5
409125.0
492727.5
704845.5
735195.5
1149919.5
59163.5
-204416.5
407441.0
234775.0
-295082.0
6382.5
-658660.0
-763289.0
-427984.5
293703.5
471247.5
708044.5
893633.0
301106.0
155771.5
284419.5
-303847.5
-1141284.0
463241.0
-288555.0
-693445.0
-415129.0
571951.5
-9061.0
622472.5
655030.0
100961.5
19789.0
-151790.5
-608652.0
30776.0
-741021.5
70882.5
-84890.5
437227.0
-44366.0
-432765.5
-626119.0
45814.5
-233180.5
-56879.0
397545.5
-180436.0
-575607.5
146257.0
-624137.5
-1062050.5
111895.5
30135.5
121864.0
114372.0
-191277.5
208249.5
-49691.0
-657494.0
-743412.5
-617399.0
-607809.5
-115934.5
210463.5
-566243.5
224201.5
-475806.0
-140409.0
-892524.5
-717727.5
-541508.5
-804553.5
-650130.0
-997168.5
-141254.5
-764855.0
-990485.0
-820154.0
-779662.5
-69566.5
-834250.0
-747072.0
-905311.5
134526.5
91286.0
725325.0
-737597.5
-31852.0
-199994.5
-109001.5
40947.5
-191813.0
-161025.0
-108922.0
-838907.5
613766.5
398676.5
-264668.0
69841.0
66828.0
-7667.0
-273254.5
477610.0
257489.5
-489823.0
-340636.0
-363924.5
-1137023.5
-143003.5
-392060.0
-731835.0
189703.0
-639703.5
-725152.0
313962.0
787410.0
-525414.5
-746506.5
-429267.0
-135640.5
910800.0
1119678.5
47844.5
-620253.5
-579432.5
-267255.0
-91616.0
208893.0
93560.5
-885677.5
-671321.0
-118483.0
-37713.0
-577224.5
-781669.5
-147162.0
88704.5
-755455.5
-92673.5
-552382.5
-783767.0
-874000.0
-663789.0
-520603.5
25472.5
-385461.0
-1944234.0
-332176.0
269016.5
-604036.5
-487556.0
-83292.0
-411097.5
-488549.5
-812311.0
-189751.5
-444902.0
-496337.5
755719.5
-127759.5
400258.5
659656.5
-323057.5
-187366.0
-662229.0
-637497.5
73606.0
371338.5
-206720.0
65679.0
755701.0
-226381.0
-708751.5
150449.0
-675458.5
333729.0
20523.5
-447470.0
-444257.5
-171933.5
392160.0
6608.0
-349385.5
-1130720.5
-576902.0
-885016.5
-298087.5
-711308.0
-493353.0
-1037365.5
165853.0
47881.0
-801245.5
617765.5
582221.5
-458595.0
-225590.5
-15661.0
-1772036.0
-1586883.0
-1244284.0
332872.0
192694.5
78105.0
-838814.5
557038.5
-244933.0
-177877.0
-585820.0
18264.5
214069.5
62262.0
-661288.5
-1193373.5
-664559.0
31232.0
427045.0
165104.5
-661710.0
473771.0
361360.5
296004.0
-278283.5
75644.0
105493.5
-366322.0
-355916.5
-620441.5
-3914226.0
-1362428.0
-1400293.0
-667410.5
-1152100.0
21497.5
-36923.5
-201269.0
254617.0
358316.5
574730.0
164048.5
-125664.0
934793.0
43774.5
99303.5
-612623.5
-115178.0
467367.5
169687.0
315521.0
-87135.5
-245133.5
-411896.5
221303.0
591759.0
763228.0
-106385.0
699228.5
352217.5
-458547.5
-391589.0
-515196.0
-1333953.5
-70243.5
-223271.0
-83943.0
569012.5
1040923.0
73978.5
-1434362.5
-909290.5
-702955.0
189613.0
-743280.5
-722536.0
157098.5
247754.5
259869.0
-934967.5
-609841.5
-219341.5
22331.5
202764.0
709112.5
-503934.0
-361010.0
-281329.5
-195579.0
65209.5
707646.0
406773.5
844518.0
-44664.0
538882.0
-590874.0
-632144.0
206502.0
203017.5
-256628.5
-829040.5
495121.5
614602.5
220372.0
-81872.5
-196649.5
278931.5
451522.0
-1245513.5
-423427.0
244482.0
294478.0
304771.5
-402801.5
-320782.0
-60397.0
292754.5
242171.0
874796.0
206698.5
9199.0
-413278.5
-796766.0
-323044.0
580806.0
-167044.5
-285606.5
-326038.5
618332.0
-230063.5
796062.5
479253.5
428120.5
124593.5
500696.5
-241072.0
53943.5
160743.5
1241.0
-1055456.5
-724724.0
-563243.0
76492.5
185779.0
-256358.0
-137399.0
540571.5
675981.0
-166094.5
269142.5
510773.0
744528.0
-551837.0
107476.5
154376.0
-890307.0
-71429.0
718828.0
-126205.0
139522.0
737633.5
171251.0
-355480.0
-306752.0
-312896.5
439601.5
334581.0
60739.5
289621.0
23924.5
1036280.5
-101944.5
200798.5
-371441.5
-195136.5
522153.5
832798.5
695447.0
470974.5
14308.5
120384.0
263425.5
-222194.0
-560349.0
1372354.5
580987.5
-408311.5
-231698.5
-787097.5
1122769.5
489748.5
681051.0
-38954.5
546638.5
-104168.0
608212.0
522204.5
-2673.0
202625.0
-783897.5
-613733.5
69305.0
-663020.0
747146.0
14670.0
76366.0
195955.0
904679.5
503680.0
658969.0
886193.5
41307.5
-48672.0
80486.5
667858.5
-338636.5
14400.0
-68833.0
-654195.5
101907.0
52184.0
1121416.0
-18333.5
-243021.5
-636501.5
-274928.0
-86764.5
-606907.0
-28148.5
-279625.5
-1590.5
-285464.5
-629882.0
23936.0
604041.5
-193529.0
197581.5
814794.0
826159.5
272057.0
1078654.0
139938.0
119083.0
301967.0
604966.5
-718756.0
-667093.0
-398657.0
176999.5
-320361.5
-128783.5
-617962.0
-18673.5
-651077.5
-504272.5
-4299.0
-364708.5
272883.0
291904.5
-346412.0
-443317.5
-1029855.5
-1067334.0
-192874.5
38305.5
-144687.0
-512390.5
656836.0
-81451.0
-631152.0
-262322.0
-421525.5
443360.0
431027.0
211228.5
1142226.5
586885.0
217243.0
215424.5
434792.0
13104.0
339646.5
989198.0
392912.5
503192.0
252052.0
794849.0
271602.5
606878.0
-4645.5
-570367.0
-825527.5
227378.0
704343.0
-170612.0
-413142.0
-616659.0
-203053.0
499434.5
188023.0
216284.5
-195888.5
208685.0
618649.5
-64855.5
-8066.5
-154519.0
-112256.0
-559838.0
-288504.5
271477.0
-96214.5
-376553.5
-316003.0
-336530.0
-172131.0
149124.0
481408.5
324308.5
268277.0
-582136.0
-890728.0
-434017.0
-1006489.5
194584.0
294966.0
63960.5
-179067.0
-1472176.0
-2340378.5
-2171473.5
-619650.5
-528582.0
-506797.0
110974.0
390196.5
-211146.5
-375715.5
234171.5
277965.5
-857626.0
-105188.0
645566.5
-75058.0
52142.5
-287710.0
292822.5
296802.0
210381.0
-255333.0
347419.5
61166.5
129085.5
-145512.0
580675.5
-253538.5
-1084516.5
293843.5
-181259.5
1514953.0
627673.0
26285.5
-227293.0
-143568.0
-748724.5
-24622.5
40404.0
288943.5
415998.0
23619.0
-507559.5
-312037.5
787299.0
-601362.5
-133121.0
-172857.0
10379.0
-62185.5
-722894.0
-88589.5
407802.5
-207959.5
-627232.0
140794.0
435371.5
-136633.5
-135665.0
375987.0
41204.0
499023.5
-467000.0
-1515546.0
-301084.5
518575.0
168626.5
-441751.0
-1452245.0
-785231.5
-1031949.0
-1119623.5
-1430916.0
-1074886.5
-685576.5
-672635.0
114160.0
-62187.0
-928811.0
-237968.0
-17942.0
51259.5
-36440.5
73003.0
188350.0
962420.5
-210305.0
245090.5
-248085.5
309528.5
-970933.5
-88019.0
-589774.0
-1062516.5
-304230.5
417722.0
392477.5
-794470.5
-805419.0
131210.5
-302831.5
-248218.0
-445278.5
-684664.0
-976365.5
112873.5
-783259.5
-615326.5
-657709.5
-344464.5
-791085.0
-174896.5
-438076.5
-795852.5
185508.5
37012.5
-799199.5
-739188.5
-608497.0
519399.0
-914676.0
-234802.0
-167362.0
149862.5
635743.5
218574.0
-15286.5
80961.5
-349703.5
-128753.0
135339.0
-195919.5
271649.0
-240351.5
-372993.0
330488.0
915086.0
234211.5
-155163.0
213119.0
-734609.5
-385538.0
-593133.5
-681960.5
-27879.0
-169403.0
11368.0
75683.0
315972.0
266278.5
85824.0
390516.5
160419.0
380625.0
-769481.0
-245989.0
643317.5
223097.5
786477.0
-163975.5
432350.5
-1215419.0
-1220970.0
22953.0
251855.5
24986.0
-179011.5
-141986.5
1009530.0
-496489.0
-370548.5
29567.0
-157405.5
-574035.0
56386.5
-719338.0
-201247.0
193349.0
231240.5
462694.0
394047.5
-769873.0
-352869.0
-14499.5
-350999.5
144225.5
62343.5
214602.5
811891.0
222728.5
498168.0
995391.0
-378193.5
182522.5
962230.0
-545124.0
-910900.0
-428304.0
-209564.0
-488401.0
-41340.5
230544.5
-346333.5
-948730.5
12334.0
-184566.0
-986882.5
-547966.0
-719406.5
-706120.5
409771.0
15587.0
742595.0
303355.5
-45959.5
229368.5
392576.0
-207637.0
-433748.5
66279.5
-343173.0
-407919.0
-338734.0
-250317.5
456582.0
217790.5
389444.5
635005.0
128617.5
427128.0
426767.5
58582.0
-710367.0
103581.0
972187.5
-134377.5
-1495170.5
67396.5
-85968.0
217525.5
729569.5
563729.5
706341.5
520250.5
-488428.0
-675504.0
116738.5
-837146.5
-330273.5
379551.5
258031.0
-449675.0
486179.0
529965.0
450218.5
-612617.5
-867147.5
-1146366.0
-1318810.5
171780.0
250770.5
74484.5
-290516.5
-517129.0
-530551.0
-463333.5
-275389.5
312009.0
830323.5
-57567.0
357256.0
-179125.0
-466893.0
-187981.5
207170.5
-335642.0
46607.5
-591683.5
-321618.0
-310255.0
-127145.5
546856.0
555904.5
394044.5
-203003.0
550124.5
-104530.5
-464040.0
18779.0
791069.0
875630.0
-560564.0
-601085.0
-416332.5
-130066.0
400088.0
-55946.5
-194351.5
-327991.0
-496203.0
8495.0
461482.5
-408211.5
-84317.0
-254127.0
-437891.0
750555.0
-268875.0
5134.0
50390.0
65768.0
-528356.0
-307098.5
-108483.5
-111336.0
-330831.5
-79917.5
-347640.5
-260752.5
-1059800.5
-504370.0
-559941.5
-26147.0
685475.0
-115365.0
44728.0
-734803.0
-277200.5
-635570.0
-29016.0
-390003.5
-712416.0
26382.5
655869.5
-452120.0
-558670.5
8495.5
-521617.0
-347855.5
155926.0
537835.5
-15466.5
836096.0
61647.5
-981976.0
-349892.5
299718.5
-984846.5
-1311673.0
598385.5
68276.0
690158.5
449209.5
-981723.5
-622583.0
-122353.0
-443453.5
-1826504.0
-1066817.0
-518893.0
-520455.0
611732.5
569233.5
-149425.0
-522891.5
596305.0
458558.0
484601.5
72188.0
-352929.0
-553364.5
428941.0
-935357.0
492717.5
533037.5
633744.5
456196.5
-416336.0
-525122.5
-679406.5
-85145.0
668185.5
511459.0
-273104.0
-444441.5
-149576.5
-115243.5
-628898.0
526961.0
195579.5
-442622.5
129262.5
-599929.5
-688485.0
-21800.0
-642341.0
-295891.0
-637734.5
1219969.5
-309575.0
-149976.5
738411.5
-543354.0
-793754.0
-885969.5
-511455.5
-238657.5
-290884.5
535625.0
305548.5
118442.5
457738.5
485314.5
239266.0
-52820.5
-523465.5
-371664.0
-155246.5
1113561.0
294473.5
159059.0
-29683.5
828459.0
219173.0
-308577.5
982887.0
86293.0
-802153.0
-1343927.5
-852968.0
836977.5
418883.0
899206.0
125094.5
677394.5
728097.0
715099.5
791949.0
700178.5
-360440.5
-1087170.5
-633769.5
-894349.0
-409321.0
-926328.0
234198.0
-208620.5
314208.5
371757.0
167497.0
-46924.0
-170723.0
-254179.0
-999842.0
-537196.5
-273551.0
-17725.5
350214.0
654532.5
-459909.5
-579370.5
-61233.0
-238440.0
337855.5
1353125.0
558807.5
1064854.0
560680.0
881841.5
274019.0
111898.0
202788.0
-618941.0
104773.0
613035.5
-387301.5
-111944.0
-199921.5
137381.5
-239559.5
534236.5
1635203.5
17123.0
-125885.0
-989423.5
-167530.0
691776.5
324641.5
1142360.0
713304.0
449433.5
-233931.0
990408.0
676342.5
-266078.0
-946249.5
275965.0
-100086.5
722171.5
152837.0
-382994.0
308650.0
-491245.0
-46586.5
-313227.0
181406.0
1050659.5
1337738.0
65970.0
-605706.0
122142.5
187105.0
-144577.0
334847.5
-306094.5
66379.5
-616494.5
348165.5
-570840.5
504899.5
130993.0
625145.5
-36076.5
486065.5
119463.0
163886.5
203156.5
88417.5
597049.0
1192541.0
220694.5
-967720.5
-920859.0
-236010.5
-272333.0
368792.5
380051.5
574693.5
227047.5
-332569.5
407530.5
214423.5
-410845.5
-433627.0
-489895.0
383589.5
791009.0
571435.0
361897.0
856782.0
160003.5
307826.5
-590700.0
370418.5
-987233.0
-207907.0
-28185.0
786430.0
41048.0
328269.5
-103571.0
1044547.0
414925.5
1096233.0
978380.0
516724.5
745014.5
289911.5
532182.0
1048928.0
562175.0
1194304.5
1186451.5
790569.5
493595.5
1583450.0
2257482.0
2266107.5
1927467.5
2400537.0
1992804.5
2251419.5
3667434.0
2780188.5
4171979.5
5987924.5
8254293.5
1.25020215E7
2.306011E7
5.4025094E7
1.86674956E8
1.91727283E8
5.36530145E7
1.82359075E7
9512948.5
4690820.0
3766924.5
3296246.5
2170086.0
1801499.5
1654110.0
1913429.0
2484210.5
2099658.0
4310815.5
5054230.5
7592782.0
1.27480645E7
2.59965325E7
8.2948684E7
2.424684935E8
1.192191315E8
3.6347037E7
1.6563881E7
9871136.5
7135406.0
5955396.5
4833433.5
3365581.5
3082709.0
3705138.5
4107581.0
5054310.5
5616498.0
6261100.5
9192149.0
1.31834375E7
2.3065737E7
5.1149366E7
1.72377181E8
2.09688314E8
6.1444563E7
1.9776791E7
9867020.5
5672308.5
2532516.0
1887582.0
1737223.5
685338.0
396173.5
-35424.0
637295.5
-751965.0
243614.5
55257.5
339065.5
297533.5
-1199776.5
-523514.0
62063.5
760784.5
-220703.5
446555.5
-852966.5
558573.5
-237875.5
-640827.5
-1074897.0
-773032.0
-1593845.0
-479726.5
115260.5
-725554.5
299254.5
-401173.5
-889107.0
-500209.5
-947786.5
-490967.5
-436870.5
-618407.5
-98421.5
-310308.0
295357.0
-240218.0
-592692.0
-1359511.5
-615891.5
142754.5
201622.0
990099.5
328104.0
437026.5
145417.5
261345.0
-75983.5
-213023.0
-1021687.5
172107.5
-365715.0
164621.5
-649521.0
-312823.0
-170915.5
440905.5
850005.5
-73007.0
-319754.5
-712186.5
-517903.0
-55824.0
554720.5
704091.5
985417.0
1379811.0
-386065.5
-412373.0
-491472.5
147665.5
-35667.0
-109047.5
361601.0
-258740.5
-349775.0
-794453.0
-747199.5
-473944.5
-523536.0
-591011.5
337758.0
439508.5
617374.0
-721825.5
634125.5
-311529.5
-432250.0
-482118.0
176836.5
-1024792.0
277906.0
-454468.0
-187846.0
-479598.5
-455885.5
377562.5
739059.5
155153.5
-107186.0
-351493.0
192522.5
-241633.0
218345.0
-167616.5
-542737.0
180513.5
-618928.5
-1050992.5
-780419.0
-1150237.0
-285560.5
-404502.5
-741709.0
-583660.0
-273523.5
557049.0
-221715.0
-640690.0
-635276.5
-878122.0
-716981.5
-305214.0
-583347.5
361040.0
1190581.0
227108.0
183228.0
506159.5
-314564.0
656432.5
170823.5
-64296.0
-1418586.0
327642.0
-812699.5
-513394.0
305290.5
-885021.5
7751.5
304886.5
-408749.5
-929237.0
323552.0
-394065.0
-471928.5
596927.0
-2338.0
384041.0
-299172.5
501431.5
-292698.0
-353189.0
-380203.0
-252069.5
-177921.0
-446489.5
318309.5
-240567.5
160616.5
4566.0
696625.0
353025.0
222041.0
-189890.0
-477455.0
-20120.0
-184052.5
316002.0
-385630.5
-28740.0
-484768.5
-1103887.0
-175448.0
-270688.0
587442.5
222240.5
665632.0
-303700.0
-614640.5
153997.0
-669013.5
-906999.5
-714475.0
-248370.5
404701.5
-191321.0
-615790.5
-199388.0
481655.0
508154.0
16474.0
237774.0
646014.5
-500048.0
19045.0
-414690.5
336488.5
376323.0
-695773.5
-600654.5
-716983.5
-514064.0
-345666.0
-141693.5
100030.0
-688415.0
-639278.0
100937.5
-1055031.0
-1599665.5
-293242.5
-334053.5
-635810.0
-183265.5
173971.0
-24495.5
361799.5
-441665.5
63116.0
277415.5
298558.0
246291.0
567861.0
-659002.0
86502.5
-912457.5
-592678.5
-466644.0
-439278.5
-842564.5
-305531.5
-26011.5
-939787.5
-516039.5
-710434.5
-787777.5
-935031.5
-260736.5
732865.0
6116.0
271484.5
-315451.0
709802.0
120936.0
525211.0
561343.5
578047.5
-559467.0
95854.5
-341240.5
-227212.0
296903.0
98756.0
41640.5
165467.5
-165135.0
923658.5
1369675.0
67084.5
337132.0
869471.5
419244.5
102877.5
-603548.0
362954.5
99061.0
66997.0
115164.0
-160367.5
-940107.5
-484927.5
-49620.0
81959.0
-566900.0
1135.5
500989.5
-615811.0
-49182.5
634802.5
-452943.0
-943037.0
220939.5
514960.0
307323.5
-512325.0
-1005905.5
-865495.0
-520054.5
-792568.0
216101.0
811855.0
344726.5
-406907.5
185894.5
735259.5
196812.0
351785.0
-7419.5
680951.5
1361351.5
248597.5
-1027165.5
-411936.5
-153293.0
-752206.5
-275465.0
939109.5
1230384.0
542729.5
-369103.5
-747297.0
-589766.0
-447485.5
-359316.5
-1740109.5
-662038.5
-372211.0
-1415546.5
-961508.0
-681588.0
-31879.5
-366015.5
-411137.5
242437.0
-201302.0
-166005.5
828295.5
436508.5
-668536.0
-347394.0
-1622679.5
-886869.5
439449.0
1595179.0
636458.5
-226718.0
399243.0
2547605.0
232827.5
-343161.0
251596.0
-903596.5
244085.0
-111552.0
-114724.0
526648.0
540753.5
50514.0
-912023.5
-481584.0
251378.5
121544.5
1003490.0
66382.0
819862.0
315750.5
63363.0
305691.0
-423461.0
94112.5
12174.5
-120120.5
-82190.0
293587.0
-1076778.0
-457032.0
53612.0
105953.0
193930.0
-678945.0
215819.0
-362701.0
-402565.5
1031.5
-546100.0
-506368.0
-152584.5
-67955.0
-532765.0
-432404.5
-62409.0
400077.0
-1339707.5
-943565.0
723492.5
172811.0
410525.0
-515379.5
-828248.0
-330368.5
71894.5
248127.0
59463.5
28934.5
-902777.5
-50458.0
-311563.0
-146897.0
-77137.5
-1269506.5
-1397389.5
-140739.5
-434920.0
-617487.0
88772.0
12417.0
-600190.0
-689835.0
-540904.5
598763.5
-557453.5
-383623.0
83096.5
675414.0
-62316.5
-575080.0
-1007820.5
404834.0
677786.0
138539.0
929364.5
-122102.0
-595512.5
-884826.0
168881.0
-933941.5
-775110.0
177600.0
-711581.5
-508912.0
-509745.0
-1346284.0
-4299694.0
-2164680.5
-559219.5
-52664.0
-225461.5
-23497.5
173842.0
-397713.5
141481.0
-289852.5
-264589.0
-254019.0
49060.0
-1010135.0
-305647.5
-86744.5
300240.5
353882.0
1022770.5
-344713.5
-475860.0
-81785.5
-330949.0
-262582.0
-863886.5
417315.5
-418743.0
-458959.0
185285.0
996985.5
94395.5
27196.5
-1119175.5
-1428514.0
-144186.5
-454664.0
-955306.0
-620236.5
-184443.5
414060.0
314085.5
-326449.5
129626.0
-181757.0
20330.0
-305606.0
35963.5
-39507.0
-577115.5
-288513.5
-562498.0
14870.5
-769189.5
-690117.5
-671752.0
-435969.0
157293.5
-534257.5
-1701552.0
-248824.5
-265160.0
-375072.5
-17448.5
-539760.0
-88773.5
-823425.0
112998.0
511342.5
239939.5
71109.5
204299.5
-646612.5
-484200.5
214751.0
228931.5
514325.0
265483.0
-720226.5
-843377.0
-421328.0
-255745.0
-79056.0
477208.0
495516.5
-248472.5
-676343.5
-923219.5
-973426.0
-412313.0
-340167.5
785247.0
-329024.5
-675137.5
511046.5
-358779.0
-313030.5
-299617.0
-700429.5
-805561.0
-529809.0
-379809.0
499331.0
-59775.5
-277765.5
309547.5
799652.5
-346405.0
1231612.0
-102501.5
138948.0
-32759.5
1120541.5
320613.5
411939.5
-420118.5
-526788.5
-232236.0
-321155.5
179177.0
-7511.5
-126197.0
-90644.5
-329249.5
-352886.5
-312359.0
-462743.5
-258171.0
-575115.0
-261401.0
-52285.0
135078.5
-725199.5
-70478.0
-156496.5
322787.0
538184.0
1430540.5
287832.0
-431687.5
-607501.0
253987.0
468463.5
-210716.0
390724.5
1003478.0
917978.0
-118371.5
-431175.0
1001366.0
216372.5
696019.0
610166.0
-822830.0
704224.5
656843.0
42861.0
619940.5
303499.5
713004.5
-914855.0
-421716.5
505898.0
175126.0
-25075.0
413755.0
283205.5
303695.0
712777.0
1107037.5
-153338.0
265107.0
-247694.5
-616981.5
-811638.0
-290414.5
-511073.5
-248744.0
78929.5
280088.0
297818.0
114649.5
665042.0
-130987.5
-357165.0
186004.0
-239032.5
105942.5
-14082.0
378323.0
-170311.0
-170955.0
-1006399.0
20291.0
537978.0
-172863.5
-414167.5
647316.0
-241664.5
-247343.0
131837.0
-244974.0
609241.5
-358206.5
629058.0
131193.0
190906.5
-997791.0
-915272.0
-818511.0
-860863.0
433094.0
-1001532.5
-654507.0
-41736.0
285323.5
-421985.0
413336.5
209501.5
156687.5
290733.0
344721.0
87277.0
-50221.5
287332.0
-343712.0
-118585.0
-684539.0
-599421.0
310475.0
276297.0
-76690.0
-323526.5
38296.0
379594.0
450347.5
-269169.0
18229.0
-1409240.0
-399184.0
-462460.5
-276673.5
415037.0
-557854.5
-1558354.5
-941565.5
533755.0
284996.0
41293.5
466609.5
63616.0
409656.5
-11345.5
547082.0
778031.5
-65699.5
-664390.0
-25261.5
485531.0
-247089.0
120615.0
583231.5
298035.5
-136211.5
-999836.5
-907189.5
-267693.0
530440.5
147432.0
-314640.0
-316967.0
-273452.5
-1074316.5
-85075.5
740029.5
-238502.0
-144742.0
-148947.0
303848.5
917899.0
465862.5
-304244.5
-331887.5
620757.0
237082.5
-166563.0
86112.0
-959319.0
-547845.0
453261.5
-290130.5
-922591.5
123157.5
-138227.5
-210475.0
394838.5
-1114059.0
176067.5
812500.0
-63170.5
-925873.0
-428158.0
-382756.5
-387328.5
-174693.0
579448.5
335150.5
-278505.5
-92521.5
-682030.0
-401327.5
-605093.5
-529021.5
-959787.0
-792641.0
-31114.5
-800037.5
-913843.5
-723235.5
-12090.0
-503836.5
-678161.0
-519838.5
-745167.0
-1276312.5
601036.5
525994.5
161723.0
593013.5
-872032.5
-299508.0
-288909.5
-443960.5
848255.5
411494.5
324695.5
-476210.5
-285141.5
199811.0
309744.0
491718.0
21518.0
-312794.0
-501358.5
352747.0
-265903.5
-464002.0
-303052.5
-53672.0
-383580.0
180904.0
-334553.0
859167.0
48866.5
140724.5
220798.5
-377400.5
-82446.5
338941.5
561649.0
-498156.0
-325583.0
-685408.5
-344708.5
-464007.5
-223058.0
-413469.5
42783.0
-357689.0
71789.0
-397166.0
-221374.5
-468956.0
-723112.5
-145975.0
703418.0
-415242.5
-1148567.0
-221161.5
-69907.0
-385095.5
-1066130.0
-811436.0
-624128.5
418018.0
-155308.5
-416570.0
-764722.0
-157162.0
-70889.5
-560631.5
-258696.0
799089.0
-3890.0
569552.0
-487818.0
236487.0
-254435.0
-478944.5
-572359.5
-696023.5
384542.5
-571570.0
-819201.5
-1263312.0
-162958.0
199227.5
-184467.5
-127725.5
72392.5
-21754.5
-624015.0
-942570.5
-349745.0
678118.5
519527.5
1330957.0
-434754.5
-674096.5
728293.0
260586.5
-405431.5
-68991.5
-270693.5
-332604.0
-412619.5
-256829.5
-272324.0
-491638.5
-971136.5
343806.0
568121.5
735477.5
-472875.0
-453919.5
113799.5
-524096.5
136625.5
611910.0
-274611.5
-363585.0
-301640.5
747264.5
270190.0
627512.0
-167366.5
36831.5
862020.5
642400.5
46600.5
-14698.5
-380165.5
257445.0
236679.5
223174.5
13194.5
152425.5
108575.0
-10370.5
-57427.0
559192.0
256145.5
517657.5
110692.5
252863.0
441890.5
-235996.5
-862778.0
-61060.0
-514174.0
-126535.0
-837379.0
-1124644.5
477854.5
-11943.5
-48955.5
61516.0
-188938.5
-916161.0
-501899.5
-317563.5
131344.0
-253801.0
-127396.0
-328048.0
154233.5
849774.5
790241.0
231047.5
182697.5
362553.0
217107.0
77377.0
293741.0
324215.0
450874.0
-191823.5
656036.0
-136081.5
-1136672.0
-446867.0
-873033.5
-520100.5
-256916.5
194688.5
-467976.0
-470820.5
-763756.0
-297642.0
-46762.0
444337.0
234281.0
739770.5
875634.0
689572.0
26834.5
-916977.5
-579910.0
-1128019.0
-252240.0
-281778.0
-139569.0
-97843.0
-754254.5
-263320.0
220735.5
465085.5
339690.0
397037.5
-87202.5
137125.0
483331.0
-355700.0
-435534.5
478329.5
-425757.5
168750.5
615533.5
-340377.5
-617540.5
-451579.5
-10300.0
363111.5
-44941.5
-177870.0
-489608.0
-935459.0
12104.0
264912.5
-185057.0
-72173.5
295635.0
-966696.0
-668826.5
-403878.5
-310156.5
363043.0
-695907.5
-715886.5
-560525.5
-853475.0
-89618.5
-420100.0
155716.5
1105199.0
-216997.5
581520.0
191442.5
-741314.0
-477626.0
-653031.5
130661.0
96062.5
854122.0
109873.0
166702.5
-107069.5
575503.5
-292493.0
123331.5
182035.5
789665.5
-195735.0
-622891.0
357890.0
-467398.5
-25218.0
710663.0
944048.0
131314.5
53556.0
-879108.5
-262867.0
-364727.5
-1658268.0
-94808.5
-1123368.5
-989499.5
-857913.0
-343059.5
-92936.0
-27750.5
-254935.5
-771478.5
-673714.5
-616975.5
-819960.5
-94519.5
-1107018.5
64570.0
-272372.5
-581935.5
-1358944.5
-444976.0
-542034.0
-655855.5
-1296859.0
-542643.0
417452.0
-100891.0
879928.0
798008.0
-217969.5
328097.5
41927.5
-797813.5
-2075.0
300479.5
-107514.0
-12524.5
-70586.5
-85668.0
753538.0
197665.0
-45223.0
-575405.0
-124080.0
-124546.0
-462673.5
-355248.5
-796577.0
-326852.0
281050.0
914140.0
404797.0
371042.5
-223688.5
-299836.5
835.0
-200555.0
1556571.0
-35337.5
44764.5
323043.0
-273893.0
-920242.5
-748843.0
-519226.0
207072.0
601047.5
-202759.0
566054.0
-299790.5
823495.0
36827.5
-235074.0
-1332849.5
-66341.0
1026098.5
63137.0
-139185.5
-196214.5
-216897.5
7412.0
-830345.0
-159071.0
723640.5
2001667.5
884348.5
325964.0
-251861.0
-551202.5
-58580.0
-1196478.5
-325845.0
12571.0
-692256.0
-539836.0
-219536.0
-1029.5
-606520.5
-418848.0
-84363.5
-817414.5
298538.0
-217867.0
538597.0
-728149.0
-217765.0
73911.0
36053.5
236194.0
-615919.5
353288.5
-359019.5
-542882.5
-302657.0
291850.5
-261409.0
-199884.0
-881552.5
-309247.0
-1281469.5
-867905.5
-875817.5
-625273.5
682537.0
-187810.5
-4152.5
12325.5
-1624596.0
-175055.0
-267467.0
-640334.0
-167210.0
-662027.5
393660.0
-187705.0
261752.0
-899125.0
-124064.0
-154176.5
-364684.0
-1235586.0
-327381.5
-87895.0
63276.5
-91910.5
-88584.0
-316830.5
622719.0
46768.5
-46195.0
136182.0
632637.5
-420175.0
-1522242.5
840659.5
317765.0
687931.0
-387456.0
-1072088.0
-747319.0
-526673.0
505392.5
-269821.5
347402.0
-383454.5
-444315.0
-458295.0
-24550.0
450911.5
-193740.5
-329170.0
-649302.0
-171318.0
-213497.5
-39614.5
-1448618.5
-3547210.5
-586182.5
-734542.0
-622940.5
-895054.0
-858656.0
-428634.0
-430247.5
-532092.5
471388.0
221814.5
-342288.0
-1222268.0
-684877.5
-117338.0
180332.0
87193.0
1226593.0
1189558.0
428068.5
92429.5
560570.5
713658.5
799240.5
-161811.0
200248.0
124888.0
-448343.5
-1066199.5
-546358.0
-207301.0
-1100335.0
-477908.5
604465.0
308952.0
169461.5
-410266.0
699224.0
134949.5
128937.5
-580107.5
-255020.0
-965514.5
-482581.5
35439.0
-758151.0
564970.5
-383638.0
-1072000.5
-1292697.5
-1390995.5
-273375.5
-559666.0
-806504.0
-556939.0
-240265.5
-543933.5
-768704.5
54064.5
-641039.0
-237021.5
-420284.0
-733132.0
-220184.5
555665.5
432824.0
-499568.5
-411030.5
-868736.5
-178816.0
-92786.0
-151848.0
19538.5
401386.0
272062.5
111905.5
376805.5
-405435.0
-644488.5
72452.0
-525619.0
187787.0
-290249.0
37586.5
816114.0
1273292.0
225504.5
-60150.5
567996.5
-209045.5
-885056.0
-63282.0
-944303.0
173597.5
-165373.0
735756.0
-81484.5
-844520.0
-435234.0
-706598.0
-194827.5
-132632.5
-675754.0
-720279.5
560343.5
-189640.5
-567410.5
-542738.0
509612.0
728788.0
-51429.5
1425382.0
359337.5
-123139.0
-903936.5
-233799.0
-291045.5
-299902.5
-179147.5
-307986.0
-108828.5
16981.0
-99570.5
-438842.0
-236475.0
-41128.0
-230809.0
-1155846.0
-337202.0
-676162.5
-391447.0
586990.5
214222.0
-125090.0
842971.0
-171551.5
-263749.5
-665873.0
-554430.0
-412646.0
-764841.0
-79288.5
1517408.0
443519.5
-465716.0
-697524.5
-202460.5
89209.0
515176.0
630081.5
218881.0
-47949.5
40307.5
788290.0
-15519.0
2576.0
487629.5
-81542.0
-782574.0
-83545.5
-543001.5
-5134.0
-240461.5
-481845.5
-601428.0
-832033.0
330268.5
-931993.5
67563.5
-222718.0
-99757.0
-665185.0
-902286.5
-1092263.0
-1626247.5
-1620181.5
-1426299.0
-272814.5
472056.0
900777.0
-223416.0
-106842.5
178135.5
1200631.0
631115.5
88382.5
-489752.5
309977.5
771566.0
42143.0
578158.0
221406.5
38681.0
-855507.0
-502233.5
-179717.0
-229357.0
382267.5
-391753.5
315444.0
864933.5
649795.0
-479169.5
536898.0
971717.0
-227820.0
-717658.5
182325.5
-361289.0
17573.0
-760339.0
-999090.0
-601084.0
197818.0
-492166.5
-442296.0
-241064.5
-436924.0
57800.0
420192.0
-234824.5
-459778.0
-170956.5
91688.0
-364637.0
-254474.5
-914816.5
186434.0
-100835.0
-505594.5
205957.5
-158776.0
-448655.0
146179.5
85613.5
-815235.5
-1014.5
63133.5
-900267.5
-125380.0
461503.5
122308.5
878987.0
-164626.0
862318.0
-222349.0
-197409.0
240449.5
316331.0
-125771.5
-186668.0
1010776.0
-487461.5
-740098.0
254059.0
-269991.5
257128.5
221474.0
-72777.0
338710.5
740452.5
454425.5
225293.5
703913.0
503532.0
-328502.5
-48839.5
466829.5
329387.0
-493058.0
-123451.0
11969.0
121500.5
169710.5
-105827.5
-147000.0
-749675.0
-625611.5
-559381.5
-216720.0
-197043.5
411137.0
1075110.5
-531918.0
-132132.5
-431073.0
-462846.5
442341.5
412998.0
452325.0
-53631.5
-225471.0
345036.5
-536552.0
90478.5
117121.5
-1053894.5
-1348606.5
-1413929.5
-949251.0
-461247.5
-1446473.0
-277565.0
366493.0
-31384.0
447912.0
-699828.0
-561179.5
-2921128.5
110033.0
546238.5
24162.0
-610151.5
-64076.0
-96917.0
28503.0
-165467.5
292007.0
120583.0
-54508.0
20647.5
6487.5
425421.5
-432349.0
283209.5
458082.5
225341.5
331464.0
-1146120.5
289983.0
-30216.0
597643.0
-496751.0
-107477.0
162615.0
1006314.5
1356718.0
1539595.0
46004.0
-656992.5
783576.5
835392.5
724570.0
-284394.5
-735833.5
-384003.5
-281980.0
-1066065.5
104847.0
-681842.0
-216359.5
213721.0
-106391.0
-25637.5
-253948.5
54427.5
-406449.0
944549.5
445403.5
767716.5
-74299.5
-112653.5
52475.5
171626.0
-172605.0
263350.5
750358.5
1339155.0
581278.0
-12056.0
304977.0
37447.5
244079.0
908653.0
149897.5
-957198.5
-274320.0
-381274.0
-3897.5
-680726.5
-579024.5
-790427.5
300580.5
69036.0
63822.0
16622.5
-448484.0
-71696.0
444026.0
-333436.0
169299.0
-109054.5
1063163.0
700810.0
63500.0
-464324.5
-408665.5
336959.0
772753.0
697202.0
371183.5
524727.5
-167296.0
-143179.5
-93783.5
299379.0
-635435.0
621659.0
832979.0
456824.0
406809.0
220839.5
1165726.0
854254.0
425277.0
-933956.5
-712433.0
-748332.0
300366.5
275698.0
-6030.0
499999.5
171145.0
-360642.0
-713679.0
-279452.0
-626284.5
-1038930.0
-750784.5
-655773.0
52942.5
444008.0
532010.5
-93377.0
-224050.5
256896.5
-279191.5
-763520.5
274587.5
-311947.0
-1410941.0
-598977.0
-135904.5
995248.5
-322690.5
-725166.5
-182247.0
173687.0
-156388.0
394078.5
-887662.5
865478.5
-178325.0
62946.0
568910.0
-485678.0
-531490.0
-670731.0
-570517.5
-131975.0
-141254.5
-295838.5
-206893.5
-70581.0
-941913.5
-837937.5
-244679.0
-121378.5
-68512.5
12612.5
328800.0
-63775.0
-75102.0
-51532.0
-899045.0
418259.0
-389626.0
-746704.0
-374116.0
-407896.0
-145552.5
-1342368.5
28094.5
-97432.5
294938.0
-448925.5
-932180.0
161189.5
1644096.0
220826.5
-539876.0
568832.0
259088.5
-270766.5
-205915.5
908182.5
-950424.5
949446.5
312837.0
-529827.0
29147.0
-930948.0
162105.5
-930882.0
1108398.0
706468.5
394067.0
743092.0
-123861.5
-457360.5
701618.0
172067.0
-1085722.0
-1281708.5
-318242.5
-1452294.0
-874792.0
-334454.5
-145977.5
-472916.0
147233.0
-491558.5
-1119975.0
-708257.5
-174711.0
-281691.0
-277912.0
-109208.0
-316181.5
-859647.0
-798219.0
55403.0
852634.5
-347279.5
334116.0
-472895.0
-81282.5
-577831.0
-1001292.0
-72089.5
195637.5
235139.5
-311187.0
851900.0
728487.5
-81313.5
-204535.0
-869236.5
-609967.0
-124858.0
224026.5
-308401.0
516998.0
386516.5
272478.0
-128962.5
-564914.0
-287893.0
-632872.5
186353.0
-211189.5
228347.0
136274.5
1264799.0
147329.0
728904.0
1426240.0
1290339.0
-225540.5
398610.5
519079.5
40244.0
-96862.5
586262.5
476709.5
215052.5
218606.5
-420742.5
595805.0
756930.0
983750.0
29546.0
12221.0
99986.0
-313464.0
324503.5
-846115.5
-411684.5
-518622.0
-332605.5
-235872.5
-430794.0
656940.5
605581.5
616273.0
91940.0
-239388.5
77160.0
344250.0
-341272.5
-136590.5
319534.0
-719869.0
-375621.5
-435403.0
63956.5
1199310.5
316835.0
95882.0
-412431.0
-568865.0
161399.0
-210176.5
265351.0
-397712.5
-619871.0
7370.0
-590412.5
-443409.0
1174282.0
300950.0
-375023.0
-987216.0
-464918.0
695484.0
389563.0
461316.5
290001.5
-738987.0
-727310.5
-451443.0
-850096.5
-848353.5
-896577.5
-956057.0
-904984.0
-858250.5
-619163.0
201899.5
86815.5
-226917.0
-822769.0
-706723.0
-330209.0
-286408.5
-649821.5
490972.5
550422.0
28359.5
748012.5
548489.5
-574610.0
160540.5
-583274.0
-225411.0
69138.5
28207.5
-844584.0
-404280.0
-131952.5
430522.0
-445507.5
-139052.0
141367.0
512651.0
-368722.0
-628739.0
-1389836.0
-812356.0
775168.5
261285.5
-321510.0
-317628.5
82782.0
19576.0
-221205.5
221774.5
-699590.0
-516477.5
506272.0
-779437.5
-405580.0
-590670.5
-566062.0
-1305136.0
435259.5
397570.0
485734.0
-73152.0
124317.5
335398.0
-50232.0
548791.0
590953.5
800329.0
1288875.5
520490.5
39178.0
-6761.0
-296312.0
73813.5
-265565.0
138400.5
119316.0
885739.5
-704323.0
137622.0
-820039.0
-578880.5
53733.0
-482926.0
-945951.0
-955027.5
197499.0
-170639.0
62015.5
87105.0
-293091.0
768092.5
299576.5
944167.5
366053.0
289335.0
-36666.5
750610.5
-177771.5
-799479.0
352145.0
-464732.0
-200876.0
-625199.5
-477860.5
-1336047.0
-674454.0
266103.0
-1336316.5
-505023.0
-150272.5
-514474.5
-28669.5
22545.0
-135371.5
158714.5
202218.5
195076.0
-94822.0
-298160.5
-327780.0
-486997.5
512908.0
216951.5
-288208.5
227507.0
-453634.5
-539771.0
-242098.0
431293.0
-460878.0
-289808.0
-89372.0
46131.5
640481.5
-219010.5
-129623.0
930596.0
698345.0
209345.0
522366.0
882691.0
443176.5
420148.0
1191987.5
551636.0
306798.5
117113.0
-71979.0
102090.5
750459.0
1115685.0
323710.0
153239.5
307770.5
-321868.0
-395441.0
-785732.5
-372856.5
261968.0
537552.5
120706.5
1361183.5
652569.0
-660431.0
616768.5
1422325.0
240663.0
-495665.5
-736580.5
48336.5
-681051.0
-116159.5
33817.5
152131.5
102764.0
-686791.5
214754.0
115804.0
-164674.0
19311.5
19126.0
397624.5
-363014.5
-443353.0
606203.0
1339070.0
-83669.0
-1199263.0
-226821.5
13576.0
-269122.5
-213963.0
-185182.0
-588456.0
-338398.0
-87279.5
392284.5
78363.5
1270253.5
458474.5
492014.5
1075211.5
541240.0
-291079.0
809929.0
1186892.0
243718.0
193898.0
723900.0
-217432.0
-367399.0
-30159.0
-371182.0
1358283.0
36075.0
-914961.5
123746.5
-200191.0
-359074.0
-673168.0
-37736.5
321034.5
1181190.5
1011827.5
375511.5
371292.0
-369564.5
114293.5
-834924.5
-809125.5
416264.0
1229362.5
715323.5
1070817.5
567933.0
-163805.5
-609429.5
620237.0
691040.5
266606.0
770140.0
245952.5
311078.5
918328.0
657374.5
936343.5
-367318.5
-771281.5
312755.0
166885.5
-233570.5
-790529.5
-93698.0
-782948.5
310419.0
435835.5
-358850.0
484501.0
202950.5
826959.5
350851.5
-477934.5
247412.0
319470.0
-763246.5
-928955.0
-167181.5
520260.5
-27946.0
-193551.5
855479.0
6438451.5
3084210.0
531638.5
-744351.5
483455.5
928268.5
-289194.0
258203.0
-278769.5
57252.5
114010.5
308358.0
-308531.5
-537177.5
572637.0
-184758.0
486335.5
-81291.5
25166.5
433467.5
-357887.0
139759.5
-860683.0
-724388.0
154040.0
112735.5
65050.0
363790.5
558429.0
-538451.0
250063.0
53726.0
885601.0
739672.0
134518.0
421229.0
-196109.0
22606.0
15654.5
-1113463.5
-205204.5
-217459.0
-111428.5
-1200455.5
410440.0
-135965.5
-135021.0
-460759.5
-887386.5
528769.0
1073411.0
1792781.5
758867.0
446851.5
-665182.5
-739505.5
-970340.0
298255.5
618844.0
11007.5
551710.5
-411890.0
406570.5
956893.5
829522.5
385639.5
577001.0
165867.0
-158514.0
397058.5
-413596.5
38007.0
-354696.5
-775629.5
-190932.5
-344713.0
493594.0
379831.5
452290.5
788832.5
-644044.0
153571.5
-127923.0
-582440.0
-9195.5
-271140.5
-438398.5
-476852.5
-286804.5
-136725.0
294559.0
-160548.0
-578434.0
150220.0
-359555.5
-467043.5
-187397.0
428524.5
-87457.5
-743501.5
-53291.5
182148.5
486674.0
-184585.0
257687.5
303827.0
84060.0
19216.5
-159316.0
54280.5
-400596.0
-1068454.0
-272962.5
389198.0
-205152.0
258070.0
-167607.0
449044.0
378543.5
350344.5
649962.5
461423.0
-388308.0
-676886.5
733956.0
482255.0
310494.5
600077.0
556100.0
-424127.0
-323665.0
-752346.5
-464809.5
-235776.5
401548.0
811341.0
219225.0
520635.5
-150491.5
538723.5
558364.5
-280393.0
321411.0
-980246.5
-1080582.0
-347985.5
138419.0
118250.5
-19028.0
160276.5
-384445.5
22492.5
-735270.0
-403720.5
-744399.5
955947.5
163099.0
1162914.5
1012318.0
204903.5
2069468.0
2270864.5
6263838.5
2.1541827E7
2.0254538E7
2.06834795E7
2.09813495E7
6788769.0
3395312.0
1612940.5
64715.0
1124962.5
1254057.0
889866.5
272944.5
17745.5
204084.5
304732.0
-303145.0
118821.0
-343305.5
-117019.0
-439986.5
78965.5
1022794.0
110475.5
1546645.0
1970236.5
1554120.0
736977.0
1035658.5
313350.0
-211318.0
596055.0
1040450.5
-429374.5
-20568.5
-165546.0
-304739.0
276321.5
1239790.0
1128949.0
194022.5
634856.0
295622.0
544841.0
2448868.5
2138751.0
1341698.0
871910.0
897541.5
832177.0
1453598.5
1425454.0
1885959.5
892098.5
-117345.5
-117339.5
-614637.5
187005.5
-131865.5
762075.5
194736.5
309860.0
112649.5
-20861.5
1305036.0
-29864.0
-485806.0
201077.5
74220.5
-45141.0
1081648.5
745204.5
565096.5
917963.0
463586.5
554066.0
715155.0
379745.0
172484.0
-243564.5
769010.5
1020512.0
766061.0
879673.0
733082.0
1338347.5
1484825.5
1881845.0
4189042.0
1.08511015E7
3.1059191E7
2.9977583E7
1.69051485E7
5676118.0
1853916.5
-309331.5
539396.5
1000683.0
240551.0
690731.0
100963.0
612750.0
945626.0
435610.5
1334501.5
1453882.0
1668978.0
1850910.5
1051004.5
665357.5
541891.5
202562.0
410241.0
25815.0
-460179.0
258489.5
261867.0
-590969.0
403877.0
-127237.0
-468060.0
414772.5
573169.5
-97216.5
-344098.0
-79243.0
768333.5
-462510.5
-411992.0
-274214.5
-246979.0
-405739.5
-407925.0
773398.5
80693.5
-709890.0
-598768.0
-194681.0
541656.0
-17855.5
-169296.5
466234.0
-221893.0
-316451.5
-180114.5
-675223.0
-830835.0
-1087439.0
-483430.5
-243840.0
225064.0
-81821.0
765174.5
-60052.5
-961554.0
-423176.5
-760055.5
602008.0
912348.5
-116779.0
1333910.0
-171676.5
-269510.0
-259625.5
-990991.5
-418650.5
-326533.0
305697.5
-43957.0
-650848.0
-13193.5
-145585.0
181113.5
337802.0
20679.0
201608.0
-233401.0
54655.0
-659100.0
-266050.5
603392.5
1407413.5
1643364.0
214047.0
13974.0
-105546.0
264320.5
100759.0
-904104.0
239314.0
-659626.5
-589485.5
1023012.5
339736.0
493001.5
157673.5
694613.5
-714926.0
-121502.5
-26221.5
-138026.5
75208.0
-437315.0
-87556.5
229730.5
-252077.0
395919.0
-612253.5
521077.0
-461536.0
-682907.5
-324093.0
-1036423.0
-1097746.5
-498019.5
74205.0
162967.0
-239781.5
421504.5
-621548.0
-295197.5
74381.5
330028.0
641141.5
-193916.0
1132085.5
354565.0
188554.5
-326413.5
554735.5
681663.5
816219.0
282682.0
288781.0
-973971.5
-878029.0
-405041.5
-156180.5
-93041.5
-46291.0
-294068.0
-69000.0
231296.5
375101.0
-525128.0
-103822.0
217045.0
961572.0
157345.5
89709.0
-382225.5
588461.5
1122111.5
272041.0
-117734.0
-94585.0
-175126.0
258628.5
225100.0
645184.0
1085134.0
-58914.5
277525.5
-226884.5
-425810.5
-923855.5
102213.0
-41361.5
192451.5
-111624.0
331710.5
-384615.0
269894.0
-213591.5
-27159.5
-25189.0
-558032.0
761736.0
208262.5
297551.5
929707.0
1477218.5
883191.5
241742.0
-181858.5
-470013.5
88675.0
-396753.5
-1246040.0
-1456135.5
-863240.0
-863834.5
-845738.0
-257164.5
-925464.5
-377486.0
-289764.0
623284.5
129701.5
614426.0
167921.5
333440.0
600636.5
442291.0
421633.0
1352867.5
967512.0
2531429.0
166178.0
211520.0
218513.5
342901.5
334450.5
-281588.0
-119849.0
764239.5
-739528.5
1113866.5
413276.5
-321672.5
-162166.5
19235.5
700863.5
250277.5
553245.5
919561.5
307359.0
-191863.5
-113261.5
805273.5
1056475.0
1021301.0
-1266132.0
903438.0
562982.5
55808.5
-16864.0
-372900.5
-119408.0
49.0
-535252.5
505833.0
-258850.0
-1921305.0
-26208.0
-299851.5
15266.5
-538256.5
261073.5
-49459.5
-351597.0
-228276.5
-250388.0
264772.0
1313277.5
-530594.5
174345.5
-2816.5
-848296.0
-1375308.5
-702992.5
-625957.0
-1387153.5
19570.5
-644221.5
-321137.0
262334.5
104480.0
523464.0
-70855.5
74018.0
-1156008.5
-613327.5
-1085700.5
-329909.5
-87975.0
238883.5
212245.0
80348.5
-365420.0
94476.5
154488.0
141679.5
-145503.0
363598.0
-57444.5
449923.0
177588.0
475953.5
-537558.0
-55807.0
-459409.5
-687258.0
569486.0
256471.5
-78912.5
1017252.5
1079838.0
278996.0
-156071.0
695563.0
561332.0
719646.5
107973.0
-178683.0
-116503.0
-515753.0
-458222.0
772799.5
523645.0
-224144.5
195943.0
-228153.0
-216905.5
-135153.0
-717494.0
-273184.5
-55355.5
503647.0
-53745.5
-1024643.0
-1161341.0
-405175.0
-842565.0
-1192509.0
-45472.5
-481449.0
-908886.5
-16831.5
251677.5
254082.0
482543.5
-1031412.5
-666146.5
-644110.0
-1351331.0
-411833.5
-74553.0
300168.5
-890041.0
-516477.0
-25772.0
-187097.0
-680484.5
192317.5
319442.5
589389.5
-25754.0
-783352.5
487824.0
-404747.0
-336668.0
-312477.5
765585.5
224809.5
-151127.0
-340582.0
-437852.5
-302745.5
83569.5
-762027.0
-140006.0
-299960.0
1214379.5
272462.5
1186351.5
1100622.5
2293074.0
417572.0
555015.5
-441212.5
-571683.0
-439573.5
-284531.5
-156423.5
-332718.0
411863.5
903871.5
-45968.0
-356489.0
520767.5
-5140.5
-8716.5
698044.0
-58956.5
-452555.0
1158763.0
-263740.0
-641973.0
342632.5
-240126.0
-501532.5
-871601.0
654763.5
1247263.0
-114329.0
-309521.5
243005.0
-469430.0
-116048.0
292803.5
-991432.5
-566077.5
-119765.0
-57965.5
341878.0
560017.0
-299891.5
-147804.5
-861542.5
-1568556.5
437197.0
131166.5
-114617.0
43653.0
-349411.0
145916.5
202929.0
-325074.5
252516.5
330461.0
14183.5
322199.0
-43414.0
187951.0
1778800.5
696074.5
-416175.5
-294503.0
-250229.5
47536.5
888751.0
434661.5
211353.0
350262.5
995230.5
-284895.5
-1019638.5
-692684.0
-152466.5
-244750.5
-1300241.0
-259091.0
-274245.0
327168.0
-194450.5
-444122.5
259729.5
-433887.5
449608.5
-410726.0
200547.0
302840.0
1180431.0
1038800.0
-583695.5
-510305.5
-536385.5
453852.0
604564.0
647914.0
-5007.5
305869.5
95525.0
590547.5
-416693.5
197651.5
-205952.5
-157895.5
239883.5
-521854.5
-593923.5
-198301.0
-464424.0
-681744.5
440150.5
-464942.0
-1023898.5
66089.5
-528644.0
-328383.0
-734087.5
-412185.0
287275.5
-377904.0
137632.0
811079.5
-198504.0
-141030.5
118595.0
-13280.5
-129864.0
384132.5
-205633.5
-539466.5
-147338.5
88589.5
1266368.5
1480623.0
-367636.5
106034.0
341841.5
32818.0
167005.0
-454892.0
450172.5
-393647.5
-165988.0
-389644.5
-1059910.5
-199904.5
-270163.0
-590972.0
84450.5
-259030.5
99634.0
351346.0
1162025.0
-757962.5
-822007.0
96080.0
-805555.5
-613989.0
65266.0
-635462.0
-208846.5
-770701.0
-79023.0
1456259.0
-45246.0
93803.5
381107.5
70452.0
529237.5
106528.0
341862.0
610209.0
452818.5
173767.0
-966446.0
-458675.0
-835884.0
-543113.0
205434.5
-476997.0
-365582.0
1577862.5
6232525.5
1544431.0
1122408.0
896205.0
1003511.5
946616.0
-248942.0
-1343316.5
-739536.5
-128231.5
-186584.5
-866753.5
-294504.5
834344.0
341468.5
988974.0
37207.5
-337202.5
579410.5
392772.0
116861.5
-278676.5
-234030.5
66146.0
-229118.0
732637.0
-266508.0
-150638.0
-6537.0
100567.5
564596.0
604825.5
-819130.5
-215238.0
841533.5
888487.5
-83807.0
-233438.0
-239032.0
506102.0
486246.0
-508042.0
-55905.5
769174.5
344631.5
-214511.5
109250.5
-234225.5
-882963.0
-600047.5
214156.5
355787.5
-228293.5
258244.0
328123.5
310644.0
223270.0
316706.0
312865.5
601188.5
12570.5
-1826025.5
-235386.5
-1009641.5
-770428.5
-277983.0
-952545.5
80749.0
257715.5
-432075.5
180156.5
99267.5
379983.0
-69913.0
-67233.0
-297090.5
-109436.0
65692.0
238569.5
-143659.5
-299604.0
-388386.0
-25957.0
-488666.5
-268810.0
-617429.5
-390801.0
-191871.0
-844465.5
438300.0
-484832.5
245523.0
208651.0
146436.5
-251382.5
233381.0
725080.0
663804.0
642719.5
-669835.5
-774184.5
-927499.5
-726418.5
524683.0
169498.0
451517.0
902335.0
-75655.5
-780986.5
-715176.0
147916.5
176807.5
210589.0
-267239.0
1090250.5
1312629.0
789120.5
88813.5
48381.0
-1004848.5
-368473.5
86449.0
-480111.0
6613.0
15670.0
285122.5
-157702.0
-313897.0
-1030066.0
441092.5
112057.5
-688127.5
-483333.5
-308833.5
-97328.5
-515143.5
34909.5
17094.5
887340.5
464599.0
685980.5
-519630.5
910147.0
494909.0
-505210.5
-993417.0
458850.0
-451917.0
-151787.5
-98938.5
138817.5
-4660.5
57405.0
-269035.0
-905422.0
-829695.0
201452.5
-420693.5
152163.0
-255915.5
-1703641.0
-1248728.5
-139954.0
-167830.0
91058.0
265812.0
-263486.0
-1305019.5
-520004.5
9983.5
447522.0
563530.0
-287301.5
-270998.0
198156.0
35419.0
-170060.5
243538.0
698873.5
79070.0
-197144.5
71550.0
474414.0
695394.5
145647.5
454094.0
457710.0
1086143.0
572636.0
288549.0
-283956.0
-511082.0
517111.5
-48375.0
-523287.0
-14555.0
-682012.0
669359.5
617316.5
612266.0
832847.5
334069.0
-166919.5
431060.0
261316.5
318939.5
230960.0
-648810.5
591776.0
-91565.5
905570.0
-327019.0
-1040565.0
292737.0
301433.5
-385594.5
130641.0
216322.0
-727152.0
-241620.0
269442.5
424545.0
239460.5
64021.5
-426207.0
116089.5
-418760.0
-138022.5
-309282.0
-133536.0
-825489.5
186039.0
-767639.5
-95547.0
100069.5
769404.0
-473538.0
-16122.0
-354118.0
-580356.0
-397064.0
-19252.5
-339286.0
-75317.0
-45450.5
-30367.0
-55023.5
552733.5
1222540.0
331890.5
604164.0
1421592.0
321125.5
830783.5
1096027.0
572688.5
416905.0
-567930.0
-246735.5
537816.0
338152.5
-523165.5
-367657.5
-1202478.0
-710227.5
10267.5
-335506.5
327844.5
-723048.5
-597255.5
759636.0
-661712.0
77.5
-316511.0
-244978.0
-246703.5
43960.5
-187888.5
56523.5
440403.5
-704093.5
-507537.0
-603301.5
320424.0
698407.0
-102262.5
-69623.0
-535792.5
-672910.0
150679.5
-629209.0
-317372.0
-148684.0
-498197.5
-125875.0
-582138.5
-228589.5
166734.0
529271.5
507360.5
-573.5
-1112987.0
-239480.0
945478.5
-846417.5
711842.5
277330.0
-370772.5
415027.5
355295.0
-336465.0
-198481.5
230064.0
344072.5
-636977.5
-281477.0
-80182.5
114189.0
-949262.0
-287524.5
-475626.0
187645.0
-312866.0
56465.5
-336894.5
-150230.0
332321.0
488088.0
-521317.0
-203364.0
378717.0
-473984.0
160992.0
-316951.0
-122659.0
-273140.0
-252258.5
282694.5
280578.0
-203048.0
400053.5
-1186528.0
-1185080.5
-426531.0
-808541.0
-338491.5
265748.0
-796107.5
-227632.5
182627.5
-506165.5
84153.0
947284.0
101587.0
-175595.5
17294.0
68606.0
-518251.5
-714374.5
-553311.0
-203012.0
267262.5
268409.5
237991.5
439418.5
-470549.0
427129.5
140154.0
-333468.0
229218.5
12988.0
363134.0
-321898.5
-150304.0
-230253.0
191947.5
219684.0
97579.0
-1207385.0
-632961.5
187806.0
-389983.5
-433581.5
304711.5
-1187293.5
-311109.0
-326290.0
104283.5
-192177.5
-144104.0
-830411.5
-170115.0
5019.0
-844200.0
-743240.5
-564265.0
916886.0
113909.0
196690.5
657199.5
245059.0
613465.0
52151.0
-78546.0
128520.0
1177904.5
258322.5
89088.5
-623073.0
-707399.0
-445389.0
-60471.0
14349.5
480980.5
-482520.5
-509066.0
-722707.5
-283943.0
-229214.5
-218142.0
-966700.5
-1110235.5
-281971.0
779374.0
186753.0
506900.5
330397.0
-45586.0
-817398.5
-663801.0
-1018143.0
-197184.0
74361.0
-663067.5
-56051.0
201833.0
384392.5
-413076.5
-1303758.5
-925754.0
-683938.0
-104773.5
478618.0
598376.5
142628.0
-575776.5
-38835.0
478255.0
-35315.5
148246.0
-313234.5
-884540.0
-1202924.0
-686547.5
650411.0
290240.0
-56432.5
556410.0
36947.0
-76861.5
-555750.5
-1041814.0
-688321.0
-1630467.0
-610603.0
-500270.0
-1073672.0
-1216421.5
-55933.5
104113.5
-896142.5
-585552.0
-369091.0
-1195011.0
-319380.5
-251107.0
-377423.0
-326906.0
-76356.5
10676.5
-212584.5
-1000732.5
-1077251.5
-630959.5
67878.5
234883.0
-321740.0
48043.0
-363367.0
-526616.5
138206.0
441795.0
690951.0
-358069.0
-411264.0
-247418.5
-3274.5
332484.0
521731.5
-1047540.5
-1229090.5
-684357.0
-138738.5
-151664.5
-2365.0
-282843.0
-881556.0
-1091417.5
-240020.0
-236795.0
-630765.0
-995411.5
322043.5
-377940.0
-236235.5
81497.5
76066.0
-403755.5
-223263.0
-440776.5
-376018.0
-293932.5
-695707.5
-506873.0
-566731.5
-210049.0
-63879.0
93944.0
-89453.5
-1436182.0
-333641.0
-49121.5
-87443.5
-360347.5
-698249.5
-1367513.5
-1128299.5
-231129.5
-170229.0
-762755.5
-660145.5
-220815.5
-221261.0
-1192902.0
119565.0
144796.5
194378.0
334578.5
531925.0
345171.5
-365135.5
-1197363.5
-905912.5
130606.0
607644.5
919608.0
421814.0
459704.0
22940.0
230194.0
-350178.5
-233698.0
-103178.0
-419740.0
-340595.0
-11693.0
97722.5
-438534.0
150882.0
-735716.0
271174.0
-362948.0
-95316.5
-23429.5
1221980.0
765028.5
-181845.0
113537.0
-218378.5
294643.5
-2652.0
121750.5
-328646.0
-1199761.0
-278783.0
342998.5
-295039.0
-113529.0
290003.0
1124022.5
315085.0
-1345864.0
-930658.0
-1134023.5
-309926.5
-260888.5
-273615.0
-702707.0
89363.5
-263850.0
-424196.0
302880.0
159737.0
63353.0
576370.0
-155441.0
-1120868.5
-408755.0
-176835.0
-559430.0
-357673.5
702014.5
-302775.5
316135.5
239092.5
-814861.0
243007.5
42576.0
-522340.0
-622268.0
-741164.5
-1037513.5
-1061410.5
-1521462.0
-298907.0
-346158.5
51578.5
-53303.0
-79086.5
-398797.0
-288784.0
-303336.5
-626437.0
-791424.5
470175.0
-544233.0
707039.0
1067398.0
-516848.0
-349085.0
-21732.0
136989.5
-31866.0
-1018105.0
136820.5
-88707.0
-593646.0
-1021984.5
473222.5
-462985.0
-122597.0
122734.0
-176326.0
-62774.5
-99913.5
434836.5
-696210.5
-982268.5
-1090330.5
-190450.5
-1097087.0
-813265.5
142540.5
654130.0
-11512.5
-778513.5
-356201.5
-282264.0
-330219.0
-503144.5
598146.0
371512.0
-408352.5
-348609.0
669620.5
-50491.5
-18699.5
-616164.0
-222592.5
-1167596.0
-469209.0
-103430.0
420135.5
167013.5
601495.0
1056535.0
244031.0
630505.0
664713.0
-218729.5
-78046.0
-352487.0
-525798.0
-661838.5
292021.5
-270198.0
955515.0
322232.5
-139148.0
65838.5
29148.5
-923641.5
-624411.0
-188812.5
17856.0
403730.0
-282074.0
87254.0
-206351.5
187151.0
-424366.0
-686473.5
204012.0
-7926.0
-379892.5
-959546.0
-677138.5
483952.5
-527096.0
-223681.5
369957.5
178706.5
765257.0
166662.5
-61069.0
39833.5
661690.5
-121818.5
74767.5
-149223.5
-171415.5
-83856.0
-21711.0
112469.0
194061.0
296422.0
56050.0
201984.0
934070.5
356034.0
40720.0
-1186826.5
-1174005.5
-812008.0
54815.0
420011.0
-989307.5
-375591.0
-335141.5
379236.5
-119455.5
-199778.0
117139.5
417167.0
-1050074.5
163111.5
844075.5
187746.0
784246.5
-1146579.5
-712827.0
159774.5
1207680.5
317360.5
-16267.5
541909.5
710049.0
-219308.5
275280.5
525062.0
674962.0
428197.5
-566551.5
-601398.0
7377.0
-456106.0
-1442166.5
-245653.5
186205.0
250338.5
-1048427.0
-311520.5
97719.0
294853.0
-35624.0
-579572.5
-1244846.0
-882716.0
737917.0
-117999.0
-719163.5
-634749.0
708051.0
-350135.5
285767.5
69630.5
-12676.0
335830.5
472817.5
779154.5
-242883.0
418807.5
-371579.0
-1121746.0
-232607.0
423019.5
-848867.0
-516828.0
-524323.0
-1072634.0
-729665.5
-150458.0
483438.0
-468751.5
386849.0
142817.5
-613388.0
-1433591.0
-2115394.0
-2027544.0
-1515136.0
-565916.0
-388720.5
-431590.0
925432.5
-645274.0
14054.5
589826.5
-693433.0
-283943.5
225721.0
174875.5
-305475.0
313643.5
19917.0
-454862.0
2496599.5
1715956.5
-477158.0
114424.0
138491.5
232826.5
-1294239.0
-547917.5
-660740.5
-1184012.5
-722476.0
198002.5
369999.0
-89031.5
-438068.0
-682953.5
-425759.5
-655349.5
-869583.5
-1140497.0
-1176346.5
-1306259.0
-972543.0
-656819.0
-646800.0
-192292.5
-940749.5
-223003.0
-49054.0
29871.5
-852396.0
-915983.0
493283.0
201971.5
-100778.5
862584.5
22252.5
356276.5
863788.5
-30381.0
-1022944.0
601755.0
485488.5
274099.5
-151390.0
500560.0
-483590.0
-213777.5
-574325.0
-673740.5
-563488.5
-171210.0
-94687.5
-1646289.0
338888.0
-139633.0
390910.5
-395876.5
-550526.0
-6548.5
-1361267.0
-1273924.0
177892.0
-528821.5
-1956969.0
-5152305.5
-3.1165215E7
-9577489.5
-1669859.5
-483960.0
-1062995.5
-1788517.0
-1187872.0
-124798.5
-293312.0
-235491.0
180609.0
141123.5
-1224379.0
-297364.5
-306716.5
340467.0
-101764.0
-34071.5
-533668.0
-141914.5
-56690.5
-217569.0
-716001.0
-118024.5
-344511.0
-724808.5
-711209.0
-16752.5
-1056914.5
-695476.0
417743.5
-597665.0
-77886.5
-27108.5
64883.0
-1490336.5
-3416086.0
-2.3154492E7
-1.2755058E7
-1625764.0
1045962.0
484658.0
154186.0
-431742.0
643898.0
87950.0
-460741.0
-1117779.0
-497812.5
403598.5
-38697.0
402505.0
187154.0
-204823.5
-714743.0
330902.5
472554.5
-815972.0
28263.5
-100418.0
249940.0
-285291.0
-187992.5
515681.5
-615160.0
-566393.0
-60137.5
-56098.5
-311237.5
-79976.5
-495620.5
-319978.5
110567.0
509983.0
-202583.5
-596236.0
-671376.5
-161804.5
-684517.5
-738376.5
-1032242.5
-320125.5
347676.0
-206896.0
104554.5
-517347.5
-882388.5
-614406.5
426503.5
759437.5
752695.0
-232875.5
-62386.0
707212.5
-191410.5
-33699.0
-7973.5
178274.0
-249345.0
-214263.0
-134141.5
6707.5
-5599.5
-388782.5
234377.0
-137230.5
-452199.0
-95166.5
-304999.5
418134.5
223142.5
619261.0
-501600.5
-937503.5
-813365.5
-712386.5
-443613.0
-1037334.5
-138037.5
-234131.5
782345.5
280085.5
-841839.5
-800764.0
308999.5
-858636.0
-1630067.5
-1047618.5
-1579065.0
-1127691.0
-325590.0
-61197.5
38839.5
20123.0
171871.5
-1528098.5
-980614.5
-254562.0
-2198070.5
-663619.0
-1150273.0
-817082.0
-801982.0
-705466.5
-123277.0
63764.0
-703916.0
-713708.0
-4742.5
-474309.0
-606551.5
-379302.0
-1191091.0
-765923.0
200325.5
540752.0
526965.5
-58128.0
-432480.0
-620307.5
589196.5
652022.0
-66144.0
-2696680.5
-1439912.0
-103571.5
-510118.5
393222.5
154041.5
265150.0
465265.5
-306866.5
-627236.0
-886976.0
-2462795.5
-2576048.0
-1410905.0
-23614.0
-295834.0
-431442.0
-1269408.5
-490351.5
-821811.5
-933949.5
-1736709.5
-2068112.5
-722453.5
-776900.0
-695755.5
-574737.0
-75853.5
-725307.0
190395.5
-71343.0
-37895.0
-218500.0
-719934.0
455984.0
596985.5
-217222.0
201671.5
-431254.5
-87174.5
-371864.0
-64849.5
-586074.0
-255227.0
-885159.5
-813328.0
-3045261.0
-686896.5
-237864.0
-580017.5
23603.0
-2989707.0
-6573262.5
-2919984.0
-1543155.0
-46360.5
535463.5
2648.0
-2842283.5
-1159661.0
-651303.5
-680706.0
152677.0
280681.0
226177.0
-936656.5
-629963.0
-572105.5
-270312.5
-686854.5
-2354094.5
-1453381.5
-584450.5
-321199.5
-156100.0
266720.5
493151.0
394300.5
468796.0
-18382.5
282817.0
-567915.5
-864975.5
-31993.0
-431284.0
-246291.5
622166.0
122244.5
118408.0
-837104.5
-473633.5
-607969.5
413997.0
-484072.0
-627781.5
-84151.5
-379709.0
5723.0
-878400.5
-308063.0
243809.0
247833.5
-178999.5
-140958.5
291085.0
257196.5
-1176818.0
-1164800.5
-681372.0
-146203.5
-163026.0
87408.0
-84791.5
-398295.5
-499199.0
-160549.0
-663449.5
136269.0
168907.0
-791925.5
-567548.5
-246581.0
-1052691.0
-645292.0
-1895114.0
-541737.5
-588591.0
720233.0
-364175.0
601145.0
1200898.0
98435.5
-392819.5
-201021.5
-607188.5
-439595.0
-1279605.0
-306533.5
-66461.5
185497.5
460155.5
-436322.5
-300197.0
261492.0
-1070771.0
288960.5
-1181845.5
-295493.5
1276013.5
-569039.5
-1096819.5
526238.0
118435.0
-669267.5
-543065.5
594153.5
209736.5
22692.0
-96865.5
-86546.5
196261.0
307434.0
-398315.0
367444.5
393034.5
-16420.5
-1429902.5
-873260.0
-640093.5
299300.5
-618099.0
-539275.0
-477078.0
-1036883.5
-437113.0
-44983.0
-262468.0
-514675.5
143601.5
173674.5
353861.0
212445.0
420608.0
1078856.0
497608.5
-299712.5
-236301.0
-499361.5
-1140036.5
-845795.0
-384952.5
-1021276.5
-402923.5
-688062.0
-1161644.0
-598127.5
226101.0
-1048362.5
-561321.0
-1262034.0
-3033279.5
-3611933.5
-7885251.0
-2.8168532E7
-6.1392768E7
-1.56903875E7
-5150917.5
-3076981.0
-1720528.0
-2659912.5
-2073454.5
-3315350.5
-7139506.0
-2.24893505E7
-6.4918947E7
-1.7411519E7
-5175226.5
-2297426.5
-2273411.5
-1052575.0
350053.5
240682.5
1051019.5
-99176.5
-813657.5
-1253105.0
447223.5
1604364.5
1618483.5
1154519.0
410086.5
661302.5
-57778.5
332879.0
752127.0
1963112.5
732592.0
-554946.5
872849.0
-755038.0
100308.5
402594.0
270167.5
103146.5
-124533.5
291638.0
565606.5
111833.0
535402.5
254459.0
55962.5
9725.0
99630.5
-460279.5
-267465.0
-92813.5
259363.5
851497.0
537115.5
1067045.0
708753.5
378118.5
489124.0
731654.0
-96320.0
628136.5
-565776.0
64168.0
430107.0
1448102.0
917193.5
356249.5
420093.5
30467.5
854337.5
1751807.0
1313705.5
-143101.0
-98266.5
1092085.0
975656.5
114288.0
731423.5
162183.5
805948.5
77320.0
-47411.0
-138672.0
931905.5
720238.5
54840.5
-404307.0
714739.5
1498317.5
334581.0
369203.5
356656.5
210894.0
992451.5
378412.5
736243.0
235118.0
-355893.0
-20375.0
837142.0
1054309.0
236357.5
708128.0
430536.5
-909032.5
152513.0
202332.5
-456938.0
308550.0
1006420.5
361768.0
359853.0
972346.5
488915.0
502847.5
1351556.5
-483021.0
841318.5
937984.5
846709.5
1858033.5
3345507.5
4095393.0
1806070.5
474345.5
-31079.0
321146.5
1377059.0
464188.0
1441993.0
241374.0
-421567.5
228441.5
733139.0
945341.5
491400.0
916170.5
1489683.5
2383736.5
5596931.5
1.73088125E7
1.6848931E7
4622513.5
2935825.0
1058917.0
1445617.0
1976125.0
3985010.0
2953792.5
3522648.5
2302904.0
1226863.5
1121166.5
627483.0
1071178.0
237201.0
-410149.5
-483214.5
611655.5
2180056.0
2742128.5
5951148.5
5217896.5
3288041.5
4200560.0
4048799.5
4084009.0
2701633.5
2793097.5
1431602.5
-37408.0
1214135.0
1535533.0
795118.0
1568288.5
1832280.5
3351918.0
6444515.5
2559486.5
1836160.0
1615049.5
740811.0
724247.0
1081086.0
2091099.0
1999880.0
2851193.5
4816050.0
2954470.5
1850853.5
2429849.0
3480787.5
2289599.0
3803063.0
2666759.0
3091326.0
2726147.0
2821082.5
2241393.0
1585226.5
2563258.0
2134320.5
2641708.0
2685818.5
2269074.0
3112504.5
1529339.0
3022798.0
3759717.5
4407428.5
4533852.0
4411171.0
3595543.5
4476639.5
4453589.5
4385200.0
4763579.5
5688712.0
6412750.0
5468107.5
5019270.0
3926103.0
4093551.0
3905265.5
3530634.0
3243785.0
3492299.5
3499984.5
5398769.0
3952265.0
3829955.0
4132924.5
4177475.0
4740461.5
4158488.5
4424585.0
4252609.0
3978617.0
4197159.0
4257030.5
3885013.0
4288923.5
2469881.5
2518086.5
3572656.0
3962980.5
2785546.5
2152784.0
2021845.0
2170745.0
1086446.5
1700600.5
1673029.5
1845460.5
2393296.5
2440128.0
1790958.5
1762747.0
1674464.5
1380362.0
943038.0
444295.0
893257.5
677056.0
995468.5
1108451.0
901415.5
1183380.0
1196680.5
370881.5
433256.5
950716.0
857892.0
1535556.0
1780423.5
690471.0
134824.5
686415.5
600755.5
1392255.5
1632045.0
-122964.0
1022592.0
846152.5
-555917.5
557593.0
617370.0
537695.0
520576.5
289838.5
399453.5
357.5
-60665.5
84354.5
23336.0
992274.0
967177.0
1000040.5
714028.5
1010852.0
1627545.0
780478.5
534952.0
776106.0
937306.5
845118.5
1427125.0
1585151.0
1697780.0
1986442.0
1871195.0
1616689.0
2131379.0
2457662.5
2244855.0
2446656.0
3353861.0
3461352.0
4572449.0
5539274.5
6807268.0
3659702.0
3024569.5
2769580.0
4243006.5
6698348.5
7022969.0
3945309.5
2414217.5
2253149.0
3306633.0
2938086.0
3008245.0
5082968.0
6783411.0
1.03672305E7
7916494.0
9527137.5
1.8010545E7
1.614328E7
2.22148295E7
4.59669715E7
8.0723958E7
4.31312435E7
2.39167585E7
1.8311134E7
2.0587517E7
4.0887306E7
8.2904904E7
4.27395135E7
2.05822375E7
1.11211185E7
7873639.5
5998753.0
3702701.5
3664261.5
3164155.5
903170.5
2358870.0
1743452.0
2202934.5
1381650.0
1260830.0
428930.0
812480.0
1565596.0
1243860.5
1352888.0
1250186.0
1132306.0
751787.5
1550458.0
-495140.0
46313.5
910350.5
508645.0
1506557.0
305686.5
-246402.5
202829.5
799744.5
961651.5
-95955.0
-524956.0
-68703.5
1010355.0
205189.0
1573350.5
724201.0
593581.0
243836.0
495285.5
1008948.0
219549.0
729680.5
2927986.0
2011490.0
2045632.0
2478476.0
1792863.0
1413740.5
172330.0
334745.0
669826.5
987598.0
698362.0
1164811.0
1881548.0
728484.0
536249.0
1202524.0
567522.0
873092.5
519446.5
1105037.0
1951660.5
2828440.0
4599924.0
1.7607989E7
5.6336666E7
1.07739495E7
4791494.0
2566536.0
2914424.5
4509907.0
1.2763703E7
5.99021955E7
1.1217667E7
4567565.5
2390382.5
1456505.0
1000410.0
1335053.5
1517839.0
2387517.0
5446585.5
5893508.5
2446958.0
1205002.5
1872965.0
1109379.5
1070401.5
2123325.0
2391613.5
2704335.5
1385221.5
1040225.5
1158142.0
1626125.0
4892722.0
4893313.5
5080908.5
6845867.0
5369445.0
2666476.5
2421783.0
2581215.5
2974165.0
1911746.5
2210536.0
1774188.5
1438495.5
3031029.0
5546650.5
1.10642025E7
6095691.5
2806615.0
1506608.5
2202267.0
2495541.0
2537515.0
2021838.0
1389633.0
1421217.5
2514639.5
4090277.5
6658874.5
1.5133956E7
6.6069484E7
3.1955511E7
6.50719705E7
1.36232845E7
4952819.5
3997502.0
2877609.0
2276938.5
2297021.0
2775650.0
2717882.0
4796451.5
8632525.5
1.71315945E7
4.76680035E7
7.53389865E7
3.94423615E7
4.6271359E7
3.73540825E7
9570286.5
3336083.5
1605153.5
1048383.0
858948.0
284347.0
1452703.0
486681.5
665621.0
860163.5
89067.0
556355.0
-15068.5
529628.0
354545.5
813093.0
243545.5
230711.0
-153651.5
-340314.5
-114594.0
-56871.5
-149363.0
697861.0
555383.0
65429.5
-70505.5
-622202.0
-225789.5
-145799.5
-211081.5
-62887.0
-956477.0
-1193286.5
-148161.0
-863926.5
-1023380.5
-1420536.0
-805162.0
-519344.0
374514.5
-429475.5
-461011.0
-724260.0
141286.5
-109789.0
137727.0
145443.0
-264541.0
-700299.0
494945.0
592650.5
-387346.5
-680963.0
-225268.0
828868.0
-209972.5
-1317018.5
-294945.0
-266078.5
19341.5
-54451.0
-206793.0
531809.5
699920.0
763240.0
2004667.5
2776050.5
1704104.5
335745.0
122530.0
438756.5
642477.5
59955.5
-878579.0
-523081.0
-104981.5
-459411.0
-436046.5
-390373.5
-915317.0
-1746589.5
-369982.5
-71323.0
-796600.0
-130418.0
-11758.0
-491153.0
-495087.5
27741.0
754109.5
449936.5
-574518.0
-152779.5
-512516.0
-212867.5
-1304505.5
-1441607.0
267394.0
-220623.5
-690834.0
-981534.0
-661592.5
-961643.0
588479.5
-1452290.0
-297760.5
-93430.0
-595031.0
-272098.0
44171.0
466777.5
719001.0
1089191.5
339259.5
183600.0
-97353.0
-263029.5
169493.0
214584.0
375965.0
-364997.5
-63904.0
-546614.5
-456420.0
449937.5
1288077.5
-535014.0
221737.5
-414828.5
135051.5
383685.5
-139996.5
769119.0
860017.5
668116.0
-521988.0
-172148.0
969284.0
612198.5
-578963.5
-763724.0
35316.5
-242618.5
-17057.5
-285646.5
-535334.5
-1030666.0
157588.5
-131618.0
-1410.5
137353.0
-874810.5
-326062.0
-701274.5
-698888.0
-267031.0
-633861.5
223162.0
-679045.0
-312771.0
179495.5
377192.5
-105095.5
-828856.5
-535695.0
-314647.0
-1139640.0
-788917.0
-863083.5
70096.5
-101258.0
-173345.0
-92600.0
-193414.5
581093.0
431764.5
313645.5
-39562.5
-392228.5
450627.5
-520137.5
-330714.0
141930.0
-417198.0
-346920.0
687268.0
534413.5
-517682.0
-362833.0
-1182925.5
-1398837.5
-973129.0
-314253.0
-415468.5
-175425.5
-225528.5
-64364.5
-160708.5
91695.5
-470834.0
499327.0
-349067.0
-660668.0
-431211.0
323235.5
-1032331.5
25919.0
-305386.0
-689959.0
-344700.0
-698404.5
-60447.5
-87826.5
-224405.5
524619.0
-908541.0
-177298.5
-227063.0
-1148450.5
111407.0
-323235.0
-221233.0
-503433.5
-659780.0
269780.5
218105.5
364110.5
-557400.5
282387.0
-817145.0
242221.0
-273171.5
-331048.0
-1280345.0
-696987.5
241256.0
655582.0
-223962.0
-143389.5
-1140326.0
-676764.0
-1073530.0
-703682.5
-547340.0
80448.5
-1115156.5
-1392343.5
-174268.0
-374496.0
-732007.0
-363512.0
-402404.5
637983.5
-642158.5
205448.5
-480469.5
-414589.0
-443354.0
-525213.5
-284596.5
-431642.5
-757027.0
335543.5
235142.0
286307.0
-629140.0
-456513.5
-605535.5
-245714.5
-144324.0
-766771.5
-281927.0
-1130663.5
-847702.5
-616672.5
-455061.5
-853686.5
-482361.0
-265538.0
207580.0
-189848.0
1172038.0
840124.0
341101.5
-279481.5
-77589.0
-1235090.0
94584.5
340799.0
-393053.0
292959.5
267865.0
-1694.5
-977757.5
-301775.5
16356.5
363530.0
-880136.5
-582488.0
350455.0
26760.0
-220355.0
-676512.5
-1057112.5
719527.0
-188811.5
-502644.0
407842.0
-890863.0
402841.5
282329.5
-170302.0
268692.5
978937.0
561774.5
186509.5
-145649.5
-630586.5
-14941.5
-158722.0
-974555.5
278450.0
427086.0
-1002408.5
-872129.0
-69972.5
-1389914.5
-628312.0
17430.0
-654847.0
204723.5
580058.0
-70155.5
52689.5
-603437.5
-547835.5
-43682.5
945751.5
-226386.5
133176.0
-423150.5
310637.0
-533610.5
-426237.0
-1077891.5
-1193070.0
-830709.5
-379895.5
-746532.0
136932.0
588989.0
550258.5
249574.0
128702.5
-724522.5
-946592.0
-208266.5
224438.0
350414.5
178180.5
-970188.5
-1245676.0
-432235.5
-379319.0
-243859.5
29849.5
133320.0
-177209.0
-1061946.5
-998595.0
-220881.0
83145.5
-621849.0
-162487.0
301547.5
-550413.0
-184581.5
-281559.0
134566.0
405123.0
108743.5
-826843.0
501650.0
317165.0
-863120.0
-895887.0
-436624.5
734871.5
-1234501.5
-541998.0
-1226459.5
-604713.0
-880078.5
-846542.0
-338441.5
-246420.5
-315615.5
74980.5
-543615.0
-14792.0
-307331.5
148339.5
-944719.0
-177411.0
536261.5
-666873.5
-28896.5
-436090.0
138355.0
208498.5
-225129.5
-280994.0
-582050.5
-198572.5
-67145.5
-724338.5
-940098.0
-462474.0
163167.0
827727.5
567022.0
-344314.5
-737687.5
-1258267.0
-695347.5
147277.5
260897.0
-459920.0
115578.0
-246382.5
-320286.5
-339387.5
-203356.5
-1116077.5
-1105819.5
304972.5
-109567.5
-424654.5
-1021015.0
-184530.5
-702238.5
-1657153.5
-1521461.5
-328205.0
-2401428.0
205435.5
-161515.5
-889284.0
-524143.5
-255619.0
-1741383.5
-1022445.0
-1102985.0
-1420251.0
-2455449.0
-2834135.0
-1.2979558E7
-2.21192275E7
-3687073.0
-1154873.0
-1383845.0
-2584104.0
-2485901.0
-6414215.5
-9485726.0
-2723641.0
-1962542.5
-2115882.0
-571337.5
-787115.5
-467462.0
-1350592.0
-3446110.5
-1779790.5
-1987186.0
-1823978.5
-2849080.5
-2035660.5
-9643621.5
-2.37393575E7
-5757123.5
-2495066.5
-1674180.5
-1212310.5
-491243.5
-238448.5
-841334.0
-442270.0
-582258.5
573126.0
-1135173.0
-749225.5
-1397236.5
-1539855.0
-593787.0
-1090409.5
-1789513.0
-1831468.0
-1541487.5
-1171542.0
-1505031.0
-1465379.0
-988096.0
-197849.0
195938.0
141540.0
-349041.0
-209500.5
-237834.5
-889697.0
-667167.0
-27227.0
393129.0
-545415.0
-801868.0
-965085.0
-846698.0
-4113419.0
-1.3773435E7
-1722818.0
-77679.0
-2291.5
938227.5
213999.0
82957.5
740568.0
793775.5
-206659.5
74462.0
-362431.0
-475841.5
-250326.0
-95387.0
-621942.5
-697156.5
2047.5
-71534.5
-219495.0
242719.5
-87413.5
-1071129.5
-699661.0
-591846.0
-33214.5
-674381.5
-1032317.0
-492616.0
-354825.0
868283.0
30735.5
-323466.0
-506470.0
-778882.0
-489028.5
-85773.5
-189748.0
119164.5
-655401.5
-114685.5
61813.5
-387262.5
1642.5
-1014101.0
-553315.0
-1643353.5
-6017957.0
-3.6190969E7
-2.40833425E7
-5091250.0
-3009482.0
-1463311.0
-1315394.0
-97209.0
-252772.5
738831.5
-215836.0
-417207.0
-599746.5
-521335.0
-197718.0
-159472.5
-945632.5
-618400.0
-1776095.5
-455010.0
-424259.0
-561187.0
-619416.5
-577083.0
247498.0
-638715.5
-76865.5
-559057.5
-535536.5
-500482.5
-608731.5
-395623.5
-851027.5
-135434.0
-637512.0
-317269.5
150838.0
-609958.0
553897.5
-354711.0
-829398.5
-754053.5
-2080891.5
-1687847.0
-883198.0
-227582.5
-87926.0
110501.5
-704539.0
638010.5
602398.5
-511946.0
-903051.5
-471330.5
-688662.0
-831128.5
-675451.0
148722.0
-560137.5
-393150.5
-537961.5
442336.5
-1297779.0
-1101904.0
106032.0
-645405.5
-1169209.5
-683615.5
-681859.0
-869531.0
-625518.0
-436456.0
-233164.0
-413954.5
-299753.0
-147283.5
-841002.0
-849261.5
-578576.0
-1226079.5
-27975.0
-408130.5
-897189.0
-867374.5
-132776.5
-11891.0
-308793.5
-1161421.0
-369610.5
-934248.0
63704.5
-447891.5
-1518518.0
-1032941.0
-1442044.5
-800471.5
-359636.5
600733.0
-666244.0
-1265013.5
-907392.5
-1138046.0
-981692.0
-802931.0
-944142.5
-1035553.5
-884661.5
-956480.0
-1622794.0
-1722968.5
-753753.0
-2059853.0
-1505343.0
-1922180.0
-747480.0
-1131101.5
-898077.5
-877597.5
-1136811.5
-1628992.5
-2047470.5
-2346004.5
-2762270.5
-3014254.5
-2738759.5
-2946766.0
-2449138.5
-1637868.5
-2407126.5
-1627170.0
-932496.0
-1403196.5
-2691053.5
-2682427.0
-2051541.5
-1070962.5
-2710477.0
-989348.0
-588151.5
-1287851.5
-2038710.0
-1206606.5
-648047.0
-1354406.0
-978310.0
-127903.0
-921687.0
-957194.0
-1242539.5
-1685495.0
51534.0
-582560.5
-461689.0
363466.5
-396924.0
-2326869.0
-1855185.5
-1018920.0
-928407.0
-390317.5
325742.5
-275165.5
-1220732.5
-579151.5
-643231.0
-218729.5
-574060.0
-1060080.0
-394345.5
-524817.5
-1061410.0
-2419272.0
-7010628.0
-8406933.0
-3815608.5
-5378034.5
-2268696.5
-1496112.0
-813081.0
21184.0
-328930.5
-1141898.5
-647089.5
-713259.5
-387075.5
-366101.5
-279414.5
-438839.5
-1314151.0
-553759.0
-499259.0
-566429.0
-1051160.5
-419732.0
-673722.0
231753.5
145373.5
154522.0
-301210.0
-1601725.0
-806639.0
-853633.0
-279464.5
-466648.0
-104619.5
-242505.5
285203.5
116941.5
-131299.0
-41495.5
203515.0
-958588.5
-346685.0
-1199253.5
-1270987.5
-577275.0
168013.0
454896.0
-786619.0
114185.5
-123077.5
241120.5
-773757.5
137390.5
-1556546.0
-1635566.5
-467599.5
-764603.5
-425643.0
-130479.5
300042.5
988093.0
223508.0
214450.0
-348203.5
-1100654.0
-2665662.0
241934.5
395642.5
165602.5
-1052898.0
-530578.5
-1558885.0
-716936.5
-1212997.0
-974642.0
223321.0
649444.0
347490.5
-533336.5
-410139.0
239919.5
179065.5
-726633.0
-890528.0
-435612.5
-549797.0
465673.5
-261765.0
-761570.5
-562179.0
-732729.0
-78489.5
342739.5
556232.5
236373.5
112058.5
90150.0
-632053.0
-777722.5
286689.0
-88217.5
808251.0
-129932.0
259290.0
656281.0
-574258.5
375369.0
735411.5
196214.0
541614.0
48411.5
190814.5
133814.5
288484.5
596124.0
145489.5
696520.0
-137433.0
-997332.5
-815422.5
-615550.5
269594.0
1409392.0
-164443.5
247537.0
-24397.0
276018.5
1284056.0
731841.0
52981.5
527314.0
55887.0
-222412.5
231310.5
-336506.0
1983251.5
-144147.0
506150.0
640773.0
76988.5
-1252355.0
40625.5
509022.0
442142.0
380079.0
378139.0
564397.5
722196.5
-27837.0
45239.5
273674.5
-492589.5
-972313.0
-682787.5
-1068005.0
228131.5
-264037.5
-817061.5
-319340.0
79317.5
217411.0
-611517.0
294330.0
645458.5
-926455.0
367801.5
436447.0
299297.5
-514133.0
-2501.5
211322.0
144258.5
-172902.0
317833.5
-555068.5
-169052.5
-204691.0
-807596.5
3928.0
347796.5
250372.0
-645150.0
-375341.5
-288047.0
730152.5
-521499.5
116316.0
189117.5
-420793.5
-409865.0
106901.0
548652.0
-144463.5
-533855.0
582499.5
1019498.0
-353825.5
932022.5
-421407.0
-372849.5
-515744.5
-203084.5
143548.5
-175238.5
-621931.5
-143278.5
-893061.0
-955267.5
31489.5
-32908.5
271066.0
775008.0
1143569.0
343177.5
653402.5
172520.0
36990.0
-297205.0
22527.0
-1160402.5
-55315.0
-185193.5
-74187.0
-279616.5
-73081.0
-1037822.5
318573.0
-57601.0
434335.0
-329394.0
168948.5
-301273.5
305176.5
609769.5
405935.5
145410.0
592602.5
-921019.0
303811.5
614489.0
1048741.5
371725.5
1263443.5
242069.0
-72915.5
-767627.5
-297259.0
-422034.5
-344127.0
-665638.0
-427233.0
563782.5
65828.0
-652888.5
-703177.0
-705638.5
219436.0
-626377.5
-119360.0
305543.0
-91553.0
370974.5
-178523.5
-1061731.0
-127072.5
-985578.0
296373.0
-588220.5
-801240.0
255604.0
258944.0
71105.5
1116633.0
-96623.5
-796737.5
-732624.0
-366443.0
-427765.5
158070.0
-831602.5
-690401.0
881536.5
-73604.0
734795.0
573896.5
475229.5
-58991.0
-932467.0
-1204018.0
393546.5
-454024.5
248658.0
-408561.5
-330079.5
-318954.5
190586.5
-68359.0
924292.0
-323904.0
39976.5
-395054.5
41044.0
-280723.0
1372149.0
275727.0
172089.0
164220.0
-353950.5
324379.5
-130886.5
-173764.5
208204.5
-346088.0
259772.5
463635.0
31786.0
-170253.0
-396535.0
-170384.0
-99615.5
24817.0
-311427.5
-747443.5
501659.5
-209008.5
182771.5
199027.5
-460891.0
42767.0
139720.5
-76022.5
429138.5
-466056.5
-239214.0
-467516.0
603599.5
-797079.0
-277563.0
-14386.5
648856.0
1016158.5
-280602.5
-173082.0
-644058.0
-856820.0
-275586.5
569222.5
-631506.0
-39536.5
-987153.5
-531309.5
-208174.5
-124449.0
-669865.0
628599.0
807021.5
230407.5
-1013966.5
-121175.0
-178063.5
-312163.5
-130212.0
-1249938.5
-462965.0
-846017.5
-1135195.5
-863940.0
-30789.0
-509591.5
-407180.0
311134.5
-454156.5
-558036.5
-62600.5
-23443.0
-473513.0
484568.0
681967.0
279629.0
312753.0
264614.5
-136354.0
417297.5
-206001.0
101037.5
23913.0
-368709.5
391841.0
532238.0
-203692.5
569427.0
349325.5
-918408.0
179915.0
255872.0
397569.0
-298896.5
-412855.0
-688052.5
-578890.5
28840.5
1076138.5
37962.0
-553615.5
58390.0
-279158.5
-229923.0
263186.0
-872357.5
-42887.0
-993663.0
311142.5
112734.0
-220738.0
-194784.0
258251.5
-120493.0
-784557.5
-560900.0
35176.5
-276778.0
161743.0
-505134.0
-328822.5
-796089.5
-568118.0
-742867.5
-256782.0
-430273.0
-238900.0
122217.5
559729.0
-234720.5
76689.0
204104.5
162256.5
-65078.0
546723.0
-379437.0
-162146.5
524795.0
-402654.5
-234148.0
-484845.5
12448.5
-506735.0
-72159.5
-624426.0
26689.5
-306050.0
-1025574.0
-185352.0
-487040.0
189190.5
-636996.0
11938.5
244078.0
103803.0
-166811.0
-892118.0
29611.0
-249171.0
787502.5
-594331.5
-689861.0
-1314359.0
-150838.0
82372.0
-193070.0
-158110.0
-689920.5
-846159.5
158159.5
501812.0
286443.5
347887.0
100150.0
248435.5
-64578.0
-635162.5
-1018196.0
-615807.5
-1234468.0
-325845.0
-994697.5
-685892.5
545262.0
858858.5
-1067849.0
-936885.5
292427.0
46203.5
-616862.5
-684973.0
-302255.0
-140609.0
689983.0
-464226.0
80524.0
-186316.0
69763.0
320872.5
-672766.0
-404839.0
248911.0
-369229.0
650317.0
-196076.0
-416506.5
-990509.0
-336769.5
-16430.5
706810.0
-669031.5
139860.5
-210656.0
-447040.0
24972.0
551367.0
-353488.5
-107648.5
-876291.5
-156265.0
658305.0
-251171.0
-133359.5
-295996.0
-290650.0
-765884.5
-110206.5
211266.5
840917.5
402299.0
130558.5
-226876.0
-135633.5
-821334.0
-148712.0
-134569.5
134015.5
-774729.5
-597883.5
-532431.0
616635.5
369025.5
-771957.0
-1150540.0
-163244.0
-607866.5
340283.5
529314.0
166597.5
-220311.5
-884009.0
-634896.5
-690540.5
-633620.5
-159944.5
-291176.5
-608031.5
711849.5
334263.0
-850792.5
-440207.0
-316871.0
-352114.0
-321892.0
111496.5
-320601.5
-1004181.5
-570871.5
-12945.5
830832.0
-38256.5
92236.5
-174234.0
-649221.0
383020.5
628860.0
-257606.0
-680154.5
-673184.0
-1635255.0
-200907.0
-754971.0
-1298186.0
-1473955.0
-610722.5
-853963.5
-1112830.0
722334.0
-21507.0
-30446.0
-428817.0
569445.0
147771.5
140749.5
-21734.0
570695.5
150224.0
397333.0
-898467.5
29405.0
-59724.5
638563.5
-81698.5
-555657.0
919594.5
-235036.5
-362483.0
-402061.5
-143864.5
-174094.5
990712.5
232617.5
-374711.5
-221117.0
-116492.5
363892.0
386026.5
230865.5
-68026.0
-271900.5
387443.5
179069.0
-448721.5
55639.0
377324.0
-469563.0
-317718.0
-231208.0
632135.5
704320.0
811804.5
108812.0
44408.0
-837550.0
-779464.0
145613.5
25749.0
-112433.5
-1247257.0
-761966.0
-117895.0
-82716.0
-862806.0
-54908.0
297036.0
-399142.5
-248780.0
585747.0
408770.0
457919.0
-540885.5
-755333.5
-346061.5
-360569.5
-359349.5
301465.0
519253.5
212096.0
106327.5
-86453.5
98357.0
-404804.5
-797508.0
-778033.5
449534.5
-533636.5
-93668.5
-82214.0
-156379.5
-90891.0
-483690.0
-383891.5
-652864.5
-100733.5
297284.0
-599470.5
-369454.5
-934226.5
-752117.0
798483.0
69310.0
547947.0
-281522.5
-135566.0
891861.5
351918.0
571038.0
-184299.5
298381.0
184766.0
170445.0
-130601.5
419819.0
424140.5
328579.5
-52775.5
398756.5
-309458.5
-891157.5
-253216.5
-409718.0
47937.5
120837.0
175497.0
-20978.5
-656101.0
-1044210.0
-711205.0
-360977.0
-195870.0
-19101.0
-577639.5
-116793.0
-160296.5
175649.0
406322.5
700359.0
-150242.5
-275205.0
-239996.0
-352076.0
-218646.0
-771248.5
84124.0
-330109.0
-552764.0
92771.0
-442297.0
-430446.0
-465169.5
268949.0
800281.5
366206.5
-239152.5
170072.5
942640.5
1180950.0
896287.5
392015.0
-1337.0
-953902.5
-697299.5
-148895.5
201191.5
970559.5
619875.0
-33938.0
-136413.0
-59166.0
18369.5
406789.0
118289.5
-490275.5
-381468.0
-322600.0
161442.0
-653922.5
-805843.5
425075.5
613571.5
719744.0
6154.5
-779025.5
438254.0
503980.0
356091.5
417192.0
930216.5
695197.5
626357.5
573049.5
390177.5
344724.5
-424567.0
-407326.5
273133.5
518819.5
401641.0
246669.0
1138579.5
-109884.5
-167051.0
66002.0
-621451.0
-1537110.5
-1151490.0
-114062.0
-437528.0
-580211.5
39848.5
-163198.5
-170731.0
312269.0
795484.0
-194677.0
-44816.5
273310.5
292082.0
-373713.0
-709698.5
-1088978.5
-763674.0
-21059.5
134390.5
-908138.5
-216205.0
-223685.5
-558575.0
689349.5
-311775.0
254639.5
-537528.5
-210040.5
-806483.0
-266866.5
-486512.5
-196983.0
-176814.5
-335743.5
326932.5
-334745.5
-93539.0
-155891.5
-589700.5
-919474.0
-374809.5
98203.0
-34419.0
633439.5
143140.5
1050656.0
614928.0
-68367.0
57212.5
413055.0
-141959.0
177242.0
11218.0
-364947.0
-1423402.0
-93588.0
2771.0
-256096.0
-1888165.5
-587459.5
10623.0
318788.5
-796842.5
-1403209.0
-1155926.5
121346.5
116124.5
-570053.0
-908869.0
-929995.0
472634.5
521760.0
1059931.5
371066.5
-206011.0
-642585.5
-34360.5
-299991.0
-1054240.5
-660179.5
-105848.0
226975.0
-783514.5
-18722.0
287676.0
144786.0
-127363.0
360527.5
4350.0
-809354.0
305187.5
-125581.5
286474.5
1516799.0
557287.0
-829664.0
-986126.5
-116999.5
7820.5
270518.5
49129.5
-40755.5
-23566.0
-572682.5
370890.0
-270375.5
-20108.0
128493.5
-650207.5
-27938.5
36568.5
341622.0
-108192.0
50955.5
-665431.0
-18728.0
-758437.0
-199624.5
-959341.0
54011.0
-243816.5
-57759.5
-387847.0
-788685.0
-552328.0
225244.0
643930.0
647145.5
181835.0
-73993.0
-486657.5
-441450.0
-414348.0
847453.5
189054.0
-279492.5
-152282.0
487034.5
770419.5
622068.0
-723022.5
378900.0
69368.5
-333002.5
-698444.5
-1055918.5
-814904.0
-946899.0
-1049500.0
-456625.5
553453.0
529299.5
-594467.5
194177.5
-1137555.0
-367546.0
-172289.0
51591.5
-165743.5
83383.0
274592.0
376209.0
-212247.0
-264993.0
-616616.0
1448.0
-229679.0
-77862.5
-152316.0
-107234.0
759371.0
541578.5
457894.5
-440022.0
928761.0
261072.5
-1436280.0
128466.5
-1478103.5
163206.0
490768.5
273709.0
-256299.5
281037.5
235472.0
360941.5
-86299.0
-26799.5
-284379.5
-125661.5
-121114.0
45327.5
585214.5
209687.0
963893.0
167237.0
109351.5
-521868.5
-490808.0
-627275.0
453809.0
-511527.5
-415370.5
-233019.5
-281817.5
-908314.0
-547890.0
-445290.0
85409.5
-191233.5
213989.0
-309359.5
51486.5
-145659.0
964468.5
398503.5
461579.0
-389353.5
417560.5
846522.5
581185.5
911203.5
827176.0
394741.0
256215.0
-176483.0
-1084082.5
34066.5
-397490.5
-1028393.5
-288916.5
-1152283.0
-275671.5
515284.5
-875136.5
-721166.0
-161723.5
-1103957.0
-1421743.5
-799705.5
-95959.5
-122798.0
-20146.0
323111.0
-385864.0
770382.5
-354063.0
-215288.0
1019965.5
797558.5
762251.0
-132136.0
796463.5
159529.0
-635194.5
-563081.0
-307437.5
-51478.0
79555.5
-141325.5
290051.5
577345.0
213426.5
551375.0
479661.5
247065.5
-646228.0
-338276.5
-828742.0
-367808.5
596171.0
-893985.0
-297527.0
-230492.0
291261.5
-466352.0
83565.5
92552.0
585784.5
-543843.0
-371885.0
-379947.0
439464.0
108670.0
-202959.0
-1005768.5
-116235.5
687772.0
935548.5
113467.0
-294138.0
429502.0
-521421.0
699016.0
15439.0
-649596.5
462361.5
626758.0
-631409.0
-837589.5
324939.0
-354151.5
-845719.5
-1582733.5
-619875.5
-1506836.5
385811.0
515546.0
217353.0
-90674.0
-80951.0
-185524.5
209143.0
270146.0
356748.5
258019.0
-378766.5
-80700.0
-893890.5
-357123.5
-536442.5
55474.5
115917.0
1288783.5
376026.0
279007.5
-310821.5
-220679.5
-346201.0
152555.5
366382.0
217599.5
245401.0
183431.0
-768830.5
-267102.5
-342257.5
570847.5
-692808.5
-751527.5
-859732.5
-471584.0
-717128.5
-498544.5
27656.0
-588222.0
214526.0
267698.0
-598630.5
-139893.5
-48588.5
160243.0
573663.5
210843.5
405704.0
542921.5
808695.5
627504.0
-63604.0
-101512.0
-637587.0
-1570084.5
-408848.5
-664785.5
-191220.0
-533811.5
98503.0
257447.0
-1205770.5
-526361.5
-1323367.0
-1455604.5
-732878.5
260045.5
1080685.5
111435.5
254566.5
-113325.5
-755793.0
-931297.5
280991.5
-72083.0
968799.5
260756.5
-263043.5
55063.5
-848472.5
-258874.0
-23697.0
-309824.0
542322.5
-355263.0
-19500.5
-741103.0
336830.0
764849.5
209423.5
493403.0
433221.0
1337010.0
-196705.5
323599.5
-464281.5
10917.0
240604.0
-172141.0
-490966.0
-944691.5
-1042754.0
-1046729.5
-194250.0
-146449.5
1034896.5
902217.5
-599401.5
-574934.0
344882.0
-296271.5
-123438.0
-414259.0
-295150.0
201414.0
-852549.5
-486113.0
622399.5
-492587.0
-264809.5
-85857.5
572891.0
403921.5
159446.0
-178840.0
-1483598.0
-496469.5
-279692.5
-377713.5
-486809.5
96498.0
76699.0
-444991.5
366907.0
1381563.5
315835.0
18490.0
125957.0
1091236.5
-607878.0
491104.0
1143093.5
194182.5
-927448.0
121356.5
-437351.5
-370225.0
-867439.5
-523353.5
-833498.0
572909.0
650766.5
-315736.5
-520874.5
671771.5
-75297.0
706334.5
313271.0
15264.5
311845.0
344320.0
269600.0
-552492.5
-327696.0
388606.5
11370.5
-605905.0
338455.0
655497.5
222955.0
-453890.5
536497.5
1201880.5
861772.0
-832707.0
-259785.0
52622.5
-199969.0
911267.5
-748613.0
-1321991.5
-336547.5
-1013359.5
-1097163.0
-454744.0
510356.5
-663485.0
712953.5
275923.0
-301210.5
9767.0
-448956.0
-60551.0
-10904.0
-351265.0
165834.5
-232742.0
-221216.0
631443.0
73358.5
291705.5
176638.0
568626.5
128227.5
-438979.0
163493.0
183097.0
-425556.5
-170558.0
-127287.0
-317588.5
535519.5
1092406.5
-133163.0
-819973.0
-217464.5
348344.5
-103844.5
-1289211.0
175966.5
1000469.0
1304669.5
-340590.0
-45860.0
831172.5
608694.5
-310662.0
250004.0
214985.5
277157.5
-394554.5
389065.5
-198736.0
-75845.0
457825.0
679314.0
254687.0
44877.0
-116518.5
-598123.5
772149.0
462856.0
-265472.5
-44229.0
685319.0
-436617.5
-48403.0
-237622.5
-207177.5
-603024.5
1047444.0
283470.5
89389.0
-287950.0
-28877.0
-139352.5
137301.5
28002.5
176966.0
-790625.0
-121911.5
-234373.5
-1083974.0
-671577.5
-67080.0
-9527.0
-642319.0
-570836.5
448421.0
-411606.5
103424.5
-25300.0
753602.5
420803.5
1232914.5
-87975.0
-251260.0
-518049.0
544412.5
408841.0
57071.0
-99.5
-293197.0
-34441.5
463529.0
889431.0
124692.5
195471.0
1013125.0
705780.0
617767.5
519976.0
405229.0
-327670.0
-380346.0
-136779.0
-230914.5
16574.0
474811.0
-559968.0
-288451.5
-638503.5
471814.5
67276.0
351423.0
-761328.0
-490308.0
115492.5
1239701.0
625745.5
-183853.0
-110806.5
-53115.0
238557.0
-431744.5
-275927.0
-773594.0
-67271.0
666074.0
-111721.5
-68670.0
963008.5
165252.0
-567462.0
-703673.5
489850.5
-5874.5
127777.0
417713.5
42455.5
-627147.0
13880.0
-714602.0
-427163.5
-296249.0
-77512.5
86260.5
1052760.0
-217769.5
-259821.0
-708489.0
-892058.0
-194297.5
-122223.5
-275887.5
-178113.0
-869412.5
-473290.0
104832.5
682008.0
-928862.0
-432177.5
941273.0
389275.5
96445.0
307569.5
-602198.5
199053.5
96389.5
510801.5
636198.5
-594368.5
123442.5
282783.0
56414.5
400075.0
-478082.0
-351941.0
-48128.5
-91946.0
-32374.0
204074.5
-237151.5
-83510.0
-1190410.0
-395156.5
-660295.5
-248929.0
-494100.0
69102.0
-98376.0
-758307.5
-480217.5
-630990.5
-494663.0
-125399.0
-585546.5
-110191.5
536423.5
-180261.5
923741.5
62026.5
64738.5
125255.0
-421370.5
-926256.5
502760.5
-112629.5
-1035447.0
-53495.5
159555.0
285530.0
-1157.5
133715.5
409005.0
56036.0
-224435.5
444617.5
168819.0
-578543.5
201502.0
-88212.0
-813187.0
256556.0
-261699.5
-138710.5
430998.0
526377.0
266807.5
167013.5
824424.5
-331705.5
-540980.5
-418202.5
26795.5
306866.0
-1007872.0
-377207.5
-1240888.0
-716186.0
-375862.0
150703.5
-766892.0
194592.5
857180.5
-210075.5
-215639.5
-710348.5
110750.0
-433001.0
849097.5
403091.5
211322.0
-195364.5
31788.5
92475.5
360482.0
-730096.0
188324.5
276138.5
-5832.0
87912.5
-565902.0
144373.5
-316892.5
452421.0
189592.5
-45261.0
688750.5
-363901.5
-656336.0
-273620.5
717442.0
300989.5
-235737.0
-411180.5
-402373.5
-925474.0
-390530.5
270690.5
55212.0
-1208694.5
123669.0
-316209.0
-168318.0
-895183.5
-1082241.5
-391871.5
149366.0
-416574.0
-241976.0
-1379783.0
-2989535.0
-9952873.0
-3158050.0
-494802.5
-319633.5
-871073.0
149220.0
439395.0
597062.5
-1116249.0
-478754.0
-539228.0
-219215.0
-550618.5
-889478.0
-603969.5
281489.5
146363.5
152002.5
-534605.0
-825213.5
-245368.5
259440.0
-168930.5
170460.0
-109118.5
396436.5
-150905.5
333119.5
-442118.5
-139530.0
-163596.0
-972963.5
-395888.0
-451478.0
-45567.5
241800.5
318914.0
-484241.0
-354014.5
316814.0
684724.5
-474949.5
492029.5
147512.5
141686.0
414670.0
-111902.0
916418.0
182233.0
-358854.5
-797701.5
26026.5
-525814.0
139982.0
-829623.5
-1338464.5
-466913.0
-258921.0
-104405.5
719540.0
791800.0
371508.5
149495.5
-1160012.0
-17443.5
-914670.0
-270957.0
244420.0
-7061.0
-92214.0
-48527.5
144173.0
480806.5
-684227.0
-469472.0
129601.0
496635.0
-174593.0
115325.0
176105.0
-253241.5
508863.0
-967095.5
-1037997.0
-38452.0
-1040645.5
-845491.0
-1412431.5
241790.0
704589.5
1189637.5
379187.5
-404744.5
627458.0
106256.5
-682491.5
-421748.0
214570.5
-42120.0
244045.0
102284.5
-752231.0
-803637.5
-660327.5
-77901.5
79722.5
566662.5
774452.5
1014001.0
36101.0
-394564.5
-189082.0
898077.0
652457.0
805194.5
822560.5
91478.0
-163746.0
-845119.5
515424.5
-23236.0
-1132920.5
-460713.5
470984.5
410836.0
-564231.5
32111.0
-28693.0
-119010.0
-103648.0
-165866.5
-4533.5
579557.5
796160.5
120389.5
816172.5
-360581.5
129246.0
-782913.5
-443655.0
-202938.5
-619394.0
599433.0
-690547.0
276375.0
160600.5
-193233.0
429919.5
8754.5
-159058.0
-375171.0
-861854.0
104765.0
-72647.0
67393.5
-285274.0
-659846.0
42785.0
-200380.0
-760872.0
-772166.0
-471741.5
291902.5
1275498.5
833815.5
850412.5
394566.0
-93643.0
875447.0
65658.5
844587.5
191091.5
54386.0
364548.0
392909.0
60393.0
-53748.5
-11422.0
90153.0
827356.0
503452.0
99620.5
227965.0
-528989.5
-744840.0
-194577.0
-778679.0
-875562.0
-550030.0
196286.5
-321668.0
-159869.5
9495.5
576192.0
-62830.5
412731.5
116909.0
-131578.5
-513018.5
372369.5
-196338.5
-103200.0
-117865.5
495647.0
1123223.5
223467.5
-509394.0
-551783.0
-240827.0
117269.0
34305.0
297953.0
61792.5
-156794.0
-116367.5
235644.0
-917184.0
11617.0
-552357.5
-408854.0
-6683.5
700475.0
-727031.5
-99773.0
-199277.0
353986.5
684772.5
701525.0
2190.5
1121494.5
-103753.5
-343084.5
-41422.5
117158.0
129494.0
-470888.0
-741341.0
-45815.0
-677813.0
-211547.5
38909.0
219757.5
-305850.5
514321.0
-30004.5
-358714.5
404942.5
-119757.5
861275.0
265403.0
-611485.0
-438535.0
946182.0
-78596.5
-231919.5
9567.0
179141.5
63404.0
201660.5
802907.5
992895.5
179599.5
-180861.0
-78711.5
363176.0
-44709.0
-1072076.5
-289953.5
-513636.5
-142425.0
-63493.5
-539528.5
-197067.5
-169010.5
424851.0
-277077.0
-392768.5
-122815.0
-650930.5
-457046.5
719455.5
57729.5
477959.5
-952374.0
-23636.0
-678381.0
329895.0
134563.5
140231.0
228123.0
299735.0
138101.5
320873.0
-606000.0
-36026.5
486583.0
-679828.0
-260648.0
273286.0
115530.5
187202.5
-125387.0
-438827.5
236423.0
231168.5
-524328.5
-182288.5
-161222.5
-745159.5
-39721.5
355486.5
149735.5
-264120.0
-799995.0
-413694.5
-365089.5
580990.0
361995.0
351819.5
-158507.0
600229.5
-315566.0
-628020.5
-1489797.0
702289.5
632234.0
141738.0
457951.0
429754.0
-553573.0
-321131.5
342444.0
-201685.5
175557.0
559117.5
-129325.5
327608.5
350662.5
619535.5
188750.5
318399.5
425506.5
399912.0
-220641.5
-56727.5
-142693.0
199638.5
-312692.5
841656.0
-78840.0
-166112.5
-389112.0
-489919.0
22348.5
646361.5
13308.5
-312645.5
-936433.0
-708273.0
-354465.0
-413367.0
-861368.0
-664978.0
39016.0
634372.0
-236930.5
-346437.0
589645.5
1267432.0
-287570.5
1090574.5
-122580.5
89400.5
606189.0
-145917.0
-286257.5
937582.5
-539443.5
-490032.0
634421.0
-1195070.5
-600780.0
-652118.5
101516.0
-412762.5
-881312.5
-63754.0
107744.0
273727.0
-771137.0
355342.0
359150.0
-211984.0
-728917.5
-396892.0
63457.5
761698.5
-294649.0
70012.0
101210.0
-130907.0
304698.5
-458372.0
-543363.5
-778151.0
-329838.5
193015.5
34992.0
230314.5
420384.0
549154.0
112115.5
647102.5
746704.5
-609739.5
-96646.0
113351.0
619804.0
-311206.5
-622384.5
-1210372.0
-380021.5
-297898.0
-640812.5
-998436.5
-65890.0
-633461.0
85329.0
-149240.5
-487069.0
-808381.0
-472166.5
-669261.5
-754571.5
-504150.0
-121679.0
180490.5
-237890.5
248189.0
166314.5
-632612.5
-402719.0
161052.5
762173.0
-212059.0
-490319.5
411663.0
-57869.0
-734963.5
-619897.0
-344612.0
-831194.5
-288200.0
-792508.5
66388.5
188145.0
-171368.0
-559171.5
-131422.0
-458342.5
-352192.5
-299663.0
-503793.0
-321962.5
-362732.5
-249640.0
-51921.5
-64417.5
-191342.5
568548.5
522222.5
796074.5
986084.0
732295.0
-330823.0
758891.5
294221.5
191203.0
-673723.5
-438222.0
-185010.5
-192476.5
-367423.5
357071.0
285437.0
-61519.0
-593427.5
286977.0
-848788.0
-473113.5
-492451.0
-315689.5
-881463.5
-876893.0
-337596.5
-86561.0
-753982.5
270982.5
-426960.5
-335280.0
-815159.5
-502127.5
-331305.5
-12959.5
-454902.5
-8585.0
53618.5
-202867.5
165977.0
843354.0
205395.0
808795.5
-506064.5
614931.0
479047.5
698776.5
679404.0
748650.0
816812.0
-181651.5
-588367.5
-289358.0
-364143.0
201587.5
515115.0
-431356.5
-247003.0
429915.0
-208909.5
-1395102.5
-444090.0
-237629.5
-768558.0
319311.5
-52927.0
541797.0
204122.5
471140.0
-250872.0
100218.0
172175.5
-590170.0
-667169.5
117361.5
288029.0
-238650.5
288481.0
-189511.0
-161671.5
-292277.0
183482.0
49441.0
235456.5
10229.5
-227614.5
-58520.5
32200.5
-192157.5
361456.0
258504.5
-156936.0
-531758.0
-558130.5
336001.5
268378.5
68388.0
-638508.5
-147737.5
-411060.5
174860.5
-748622.0
317904.0
-183807.5
-660583.5
93813.0
-401935.5
-15306.0
346770.5
-223647.0
-194526.5
-520209.5
-212775.5
-428889.5
14747.5
-164180.5
-139233.5
-547022.5
-392602.0
-72992.0
-446996.5
-352805.5
-397512.5
-823466.0
-132126.5
180279.5
-232829.0
-175596.5
252230.0
-477746.5
-199117.5
13726.0
-118335.0
-304584.5
-89586.5
45629.5
-4186.0
-283543.5
667843.5
35699.0
344408.0
-171425.5
-24963.5
-451837.0
-822884.0
-960469.5
-217511.5
348431.5
42181.0
-285042.5
485863.5
72322.5
168014.0
182376.5
-621037.5
-305546.5
-9005.0
553671.0
-307794.5
-415365.5
-765583.5
-272291.5
-498574.0
144192.0
183926.0
-948135.5
-1038646.0
-1558819.0
-1106732.5
114129.0
-741637.0
-13017.5
258423.5
-100745.5
-16968.5
29444.5
-123144.0
385830.5
749970.0
1044171.0
246839.5
318326.0
585949.0
424323.5
346797.5
-146364.0
-256434.0
-16424.0
464304.0
-163339.0
287863.5
-22663.5
-714013.0
164610.0
286590.5
-109712.5
-588740.0
-375196.0
-248182.0
70746.0
-132248.5
-864553.0
-308555.5
-13562.5
-51165.5
185397.5
512225.5
129197.0
-48114.5
-229009.0
-426371.0
-108068.0
-230247.0
271575.5
71236.5
-5320.5
-560982.5
-475380.5
-434613.5
-154513.5
34323.0
-25670.5
474323.5
591142.5
288825.5
997664.0
586590.0
121583.5
515689.0
623647.0
670863.5
-284690.0
-532670.5
-459924.5
-647396.5
680226.0
356258.0
417945.0
21090.0
348614.5
-254339.0
222302.0
-138268.5
88764.0
140758.0
-464169.5
60276.5
42233.0
349967.0
119319.5
-606618.0
-442799.0
308314.5
-638622.5
-180837.5
-225193.5
167582.0
-457799.0
-642452.0
-420957.5
256302.0
74452.0
35059.5
-135486.0
-61830.5
-85424.5
748836.5
113913.0
-105272.5
-27386.0
265583.0
-445444.5
-248540.0
-534752.5
130273.0
67642.5
9365.5
136158.0
230001.5
303931.0
-1062751.0
106694.0
-202321.5
-388699.0
-664195.0
-624479.0
214035.0
217192.5
563649.0
-238903.5
28389.5
443162.5
179199.5
385294.0
-46453.5
282462.5
125207.5
286451.5
322356.5
-140377.0
33554.0
400400.0
188325.5
220436.0
552794.0
301476.5
376462.5
-112964.0
-441744.5
-95360.5
193079.5
387916.5
646560.0
189793.0
