# Supplementary material for: NMR data of a Grubbs 2nd generation catalyst p-cresolate derivative
Source: Data Brief. 2020 Dec 8;34:106634. doi: 10.1016/j.dib.2020.106634 (PMC7744701; doi:10.1016/j.dib.2020.106634)
Supplement: Supplementary file 2 [file mmc2.zip › NMR csv txt files/DEPT.xlsx]

## Sheet: DEPT
# File created = Wednesday, November 11	, 2020	03:47:45	PM	C	AT
# Data set = NMR 72 1 C:\Bruker\TopS	pin4.1	.0\examd	ata
# Spectral Region:
# LEFT = 347.4587097167969 ppm. RIGHT =	-7.45	87534132	77	17	ppm.
#
# SIZE = 32768 ( = number of points)
#
# In the following ordering is from the	'left	' to the	'r	ig	ht' limits!
# Lines beginning with '#' must be cons	idered	as comm	ent	l	ines.
#
-430570
-480248
-50097
-31269.5
-254022
-300368
-501072
61897.5
-737482
-650012
26969
-130050
70947
354938
387002
-215792
121790
-471641
-81879
-157790
86243.5
134826
-283621
168842
210318
82169
-100767
266001
-421220
-84480.5
118038
-200628
-197302
-191298
-303359
-702172
-264982
-651698
255542
81466.5
-364520
-359542
-618736
-298948
-42443
-509818
-744970
-92822.5
342084
19425
-128962
445872
745922
87648
-252786
-48981.5
218596
-52015.5
-52811.5
-280911
43239.5
-226885
-382402
-271688
480022
601463
686518
442500
662930
-205864
-214076
41083.5
161075
-39016
-169951
688458
126836
192781
150194
198008
-449992
211750
-46804
-288417
-304970
-194688
174862
379668
-207256
-236726
-953430
-435994
-43513
-1062192
-533524
-670741
-934600
419118
339756
591772
254958
503924
355494
394286
-248182
-614104
86505.5
816462
411970
-153112
-637611
219008
53342
68714
-298608
205580
449968
299041
-382040
75268.5
-26745
-258222
-351374
321426
805448
-96390
-306759
99063
538190
-299522
52380
-306556
104525
82607
-56515
-315537
8412
-49570
-154270
-562005
-391352
578214
-94751.5
-48412
56703.5
-245240
-167899
-616746
121538
-259674
-447769
-168186
-68512.5
491786
-258372
-60273.5
391988
213524
159873
592462
66010.5
-280046
75990.5
404922
-414030
-499050
161844
98719
-69723.5
-113856
405268
301236
98323.5
-260240
582540
-103205
-311946
-260752
-759024
-200356
258452
-45783
8999
-336851
802030
567012
-295557
-215676
-109701
-54548.5
13993
-104737
-470883
-359604
-749625
-289324
-881220
268584
-499732
-754294
-12226.5
435324
392154
790723
-208936
-202388
-395832
-153862
269088
152350
-624598
-99028
-217456
68913.5
-650600
507912
-442362
-341414
969492
1218099
44423
-129403
598344
361946
302916
-634059
-414614
109802
-543324
29813.5
-619582
252496
307724
250668
684360
41815.5
-84653
-747910
-291588
459883
1133488
-602630
-415298
-165290
107610
269926
-178719
-276401
182262
-23373.5
226112
222511
568518
85578.5
-193436
191397
-117028
-407785
-484506
516999
185903
-190974
47088.5
-759732
225880
101460
-807897
-214821
767202
213716
-166251
247427
-148484
-171222
665302
645335
-148749
-168096
372949
-388508
459314
-1178996
-102715
-120223
-580590
117661
240782
326934
543010
351894
-305782
-391964
54535
783168
550777
86304.5
137128
361792
595892
438976
646090
871942
299794
874236
222315
537778
-19538.5
-372653
134492
218591
851385
715030
310280
-1049370
75643.5
-67756
-427887
5483
-392962
-526263
488244
1.45594e+06
299528
684786
589560
-352700
642044
-78308
30741
-176660
280192
847371
-217370
-226166
-137058
289294
-261343
282312
249153
-413818
-228260
-178006
-504891
-891446
-384412
-135370
387066
14184
-446599
-375438
-373548
354574
-167178
673372
-164053
-163839
-958282
-1030112
-765152
95132
-245217
-537079
274946
726134
861531
862104
492062
-420292
445806
575578
45694.5
186251
-120777
674726
306988
-173945
-57637
244326
-731606
-433396
-14597.5
29233.5
335876
-542709
-689390
-463216
17066
-40148
-433178
448495
704342
235008
-246664
294412
376760
-438640
-203873
497854
-571102
-726822
-293540
-331904
-1316958
-771856
-737073
-147094
-451830
-8462
-1083334
-564634
-486600
583392
15440.5
-478680
219799
444768
-263277
408544
-499268
113854
351286
107798
465186
-223165
875344
-485270
275604
302015
1384500
1065161
650897
681242
569272
536628
576217
-219838
547678
80487
-210822
-877944
150562
-812398
-521557
199056
2037
-60442
58999.5
796799
-556646
-376912
-46978.5
-335230
-415698
371596
-342217
-67576.5
209194
-1.06731e+06
-525678
-483956
249140
786130
279798
-324356
333528
478610
-55490
-428200
-885816
-208708
-749144
332746
-969476
-769361
-648196
106456
1467726
505336
596772
642378
161544
-312819
-49855
214258
164044
442090
274189
-659752
727082
-551
-547478
516596
-109687
479640
726072
-352326
-163484
-333976
737578
81316
417664
479370
-182937
-520030
-304860
-379910
49299
46346.5
168861
46585
71342.5
427989
-415840
-268449
-1.17951e+06
-640565
162715
97270
230267
860300
685586
244589
379307
-386930
822538
388366
-80907
258724
589928
210824
-251998
-792344
-738366
396698
1.21843e+06
728816
50360
498738
91747
62495.5
225928
-126830
-112712
57188
53162.5
258325
151939
-61269.5
458079
756025
-174870
250163
-472428
544486
1739117
-111750
-597358
-45275.5
-33530.5
-49954
-75890.5
248942
184810
5236
608975
396160
23536.5
58953.5
43418.5
-22480
-224274
195952
589873
947544
-378154
-456635
-89428
-721856
-113732
-408187
-341952
-47032
180254
494411
430751
691874
201576
-967658
-942202
599582
451454
-207937
-673702
331182
551765
-275655
-809808
-1009191
-663933
-189250
554204
391349
102298
448828
588764
1065380
-73852
-699588
85295.5
-399094
98971
-308783
-974826
196191
278001
-201884
-537148
-310478
-619671
-206769
77189
-205295
-500067
662898
1.02417e+06
547274
639494
252686
18006
416858
-156682
197721
-634178
885384
731967
333014
615230
503427
689920
741562
406174
-28386
-230946
-129236
300104
122447
-338445
-102520
517150
-369035
253554
113297
367780
-180186
-119232
426858
897168
-471704
158806
-103520
82648.5
-17784.5
363342
836160
1266435
183360
-653286
387087
187348
239789
-977670
-1176805
-398863
-1126244
-526940
50742
260406
-577072
357224
-31594
77450.5
-284585
120332
-174314
-160656
-318212
309499
97659.5
661974
-191684
7433
-243300
-264745
1026247
410969
694059
1340635
152308
202633
218836
93731
409400
-84023
-91190.5
56661.5
-65604.5
-7994
115160
-536608
-170236
418686
677108
108407
-840577
-30628.5
280319
-160584
-673254
-564716
535041
196294
955468
315897
623531
211203
654295
129300
39562.5
167802
478750
-769105
253876
-150459
325317
-335504
-117342
-242064
53243
1105332
423240
-75572
315178
882144
-76211.5
407892
11809.5
-244806
571728
-761567
-621222
595404
671112
-250822
-146672
-777
-409581
-974558
128182
-516484
101192
-341269
-497988
-512023
-471130
-172423
-617248
-49335.5
412056
446386
-365562
-73320
-743914
-947942
-89911.5
-170602
113097
-363679
-1122231
-145716
123489
918651
384000
361536
793529
517600
-63041
-208516
-126608
905204
-97218.5
203860
-98344.5
-253099
-537732
506654
-28554
-548902
-177348
77137.5
-194846
441001
61326
-2079
910500
99132.5
48332.5
707390
564873
332174
502841
-413403
-1.36883e+06
-493794
-319341
269637
-537984
605092
525256
237741
-1.02872e+06
-712553
262619
406370
817592
953880
686660
-2761.5
1.24263e+06
985116
-891812
-961510
283326
-133872
-376576
179360
805288
-193720
152120
180362
-117514
334500
509212
-110774
873280
149650
-743368
-457031
723898
723237
1013977
320424
-578891
-426774
-669532
69726
448620
172482
-111404
-138474
-865300
-1.05514e+06
-617006
-676182
347681
324013
606498
276329
-710314
-910719
439882
298062
-244826
-425358
470322
1.39949e+06
435982
-225792
1076670
492272
779274
-79764.5
390556
124422
-72431
327430
-117240
535554
345896
359378
195180
1.14562e+06
226412
200706
237612
-674709
397671
809098
-47442
-591116
-636872
373904
-302944
-120162
-304018
69052
-791634
-426520
-100289
-745258
148190
1.05024e+06
-743904
-505386
1.1577e+06
-472830
339726
474622
896146
273179
38935
424344
446108
358112
-348490
-316046
529427
463272
-138143
206898
366720
194125
331279
70365.5
-525920
-1.36037e+06
-708312
246804
-42993
-328684
100830
404349
594440
87769.5
283956
-314554
-198354
-1.02565e+06
-654126
-7770.5
-211263
408332
-253499
-571202
-302768
148070
642070
14840.5
343078
92321.5
-261710
31893.5
-579651
-895549
-716958
-264161
-519936
-547728
136949
-335489
373886
696108
692736
862666
918098
340952
15144.5
-465463
-369260
-161607
-404238
-1.4192e+06
-94159
-175644
-1.32771e+06
-285692
225828
315696
306115
-239082
402030
757959
428144
149634
913581
-106346
-352476
366830
115715
860906
639331
280014
7846.5
134315
536590
189208
75722
780614
380702
128006
1.09252e+06
-145017
-322025
651142
368758
457912
-652942
-381178
-580222
-255864
-592148
90613
-660526
-7122.5
-919442
-427204
93861.5
511606
-927330
4365
624893
333866
55865.5
15587
-231702
238730
25425.5
359486
-53847
309741
168528
72421.5
556468
-57959.5
-429615
90106
464733
24816.5
206463
449556
-410658
-127112
-250464
-473788
794535
-33760.5
-220345
-69099.5
-479942
-459918
-88656.5
418038
347758
356239
-91231.5
-125564
-96196
-215994
800743
-508008
501078
-285944
-140031
-400845
-581542
-449819
-151806
-721372
201208
413138
-460379
196108
-149611
-358297
-136738
-264214
-253180
-334006
601111
-254837
-526704
-265102
-188027
154648
-612198
-547642
394212
213986
-182664
-426468
225344
535404
495018
-558126
-42310
28537
-652619
-239592
-632077
106538
-113286
-490365
67961.5
140196
-1222000
506070
376385
-702380
138776
3609.5
-625211
-571004
439370
238425
330534
-79629.5
-1.08282e+06
330811
-169056
14689
23084
284873
610334
322064
401110
706544
666928
-446357
133534
-576418
-2.09928e+06
-862825
-149838
314000
-28877.5
-254540
-1.07269e+06
317276
440515
888429
317344
469812
3116
-23950.5
743751
246756
-142800
-215829
-1014123
56095
303132
-548097
-287678
-56197.5
35234
144060
-322174
596705
608298
908030
451799
666050
458944
1257625
691960
563418
48125.5
-53231.5
662528
815141
-488262
-367678
-541250
-328004
-281222
-614038
113160
-362463
-882714
-312020
-105630
-411278
-568808
-1007786
-93987.5
290325
-258232
-1369420
-533152
-504160
359910
-128125
1.06877e+06
-646076
63455.5
393994
33365.5
133152
623127
-228534
-74236.5
-184618
38424
-69727
-1161673
-630262
407961
-4868
113494
-525434
-882996
-512668
-616848
-26628.5
27143.5
-37379.5
-1055000
-96964.5
437123
-111270
604413
160866
-340520
-888229
-273324
-777113
-340257
-614993
34123
71045
71282.5
164902
156365
207542
359876
432310
-374238
192188
-488316
216410
-324644
-184392
-727046
-329768
-508668
225974
-567915
-387546
675555
6656
97237
-177374
17565
-1.01879e+06
-127312
107331
-493621
-130500
387484
-797138
-185456
-357328
-50554.5
-69707.5
-214566
-303936
774208
110123
-150760
-437911
677723
1095644
855232
-388328
-531258
-89479
-494599
-405660
-320572
-413126
-755970
252036
458785
590905
-434482
464658
276352
336147
269530
18238
180278
-165631
-188126
-767806
510980
-454977
-334260
-432251
861629
422788
1.07607e+06
852240
102872
-158912
-310720
348404
345558
682144
382190
-283900
-308586
-573056
-747843
-909805
-821596
-483425
1097082
278380
459476
625375
-78206.5
236326
570748
282556
-387506
297987
577946
-279164
-254300
258019
417268
-351114
1161730
-632522
158784
-458060
-998896
-889623
-445283
-431660
259554
1139714
453624
-94559.5
530596
602936
394355
-154000
-60198
-282872
116746
-361950
-605464
-189920
-196096
386934
-733735
-345193
-1.35332e+06
-445500
-699222
-447348
174159
310185
134550
426788
-324267
-460376
-163696
134290
90331
-1704085
-471497
104826
3837
-127110
56512
528180
17931
332697
-426320
-631734
73613
-590920
110752
-1064766
-793915
469716
731142
1.18106e+06
180926
418571
-127124
604144
-38798
11107
-348747
-40691.5
-11217
-599548
-669353
-24399
-514280
40051.5
-187504
-697718
-884772
-73853
-472412
305971
18209
-63009
-1246810
-869762
-280683
-767629
74339.5
526380
742543
-123560
395389
993316
149128
104662
-744890
-640644
798924
1.04251e+06
423370
284038
1.00011e+06
305250
-528154
-1.20194e+06
-729078
-1127139
-322677
-406842
-366228
814339
-744696
-834645
429370
996730
460456
-28535.5
-498885
-241992
-270242
-9890
-188504
-141956
-985649
110632
65855.5
-481712
-125109
-654139
916514
908299
1.21667e+06
334412
20882
-157480
-82178.5
199550
310078
-213970
-254900
405216
840283
-6447
284494
-549768
164752
137291
5209.5
-746660
27842.5
829979
-340592
-123514
-305759
422736
-929760
658328
1.87141e+06
80526.5
133872
351092
448494
642586
225814
140714
-86368.5
-8626
-550805
744660
393320
67471.5
56832.5
-597024
-372137
-153274
-240442
-56747.5
739571
565344
764860
202227
-558340
832036
211361
259108
-468622
-876180
-44181
179370
11501.5
136936
-280309
-13739
-620468
-6481.5
970353
623626
614520
268196
205484
-30001.5
953484
955426
-731590
384174
546078
494547
103163
-272584
-560000
245656
231830
239369
97925.5
363402
-222326
163132
153132
-193714
-982309
-31507
167362
142716
-35900
116276
183565
754636
-107265
211874
66933
123049
-290764
249167
670744
83416
-733956
118013
652871
476838
-777977
-656834
157385
349598
472997
-468547
-370488
-946954
-565296
-242103
-745345
-207704
-17896
33699
229656
731690
203414
-307380
616474
-614572
-308622
-491564
-215980
-332314
-1.10583e+06
1.26046e+06
1.24879e+06
700304
437550
-247136
-269854
222916
56688.5
-1.32987e+06
-433259
-659067
-569909
-652194
361727
535432
566950
-54660.5
592430
770741
392524
194628
-1.16508e+06
123512
178958
-202613
-265815
85940.5
-134079
465422
167926
-473074
-701584
138096
-296498
567102
559841
-195598
165945
73404
-549702
-232999
19841.5
-215109
-243393
-200035
790340
-108835
-36680.5
881526
460351
215110
698092
544119
-389575
-429706
107636
423059
215730
362106
264844
-266316
489629
409523
607309
67551.5
521118
-299957
752064
220828
985107
685876
1177218
753915
-443804
61446.5
888414
-531828
194670
-647294
-1183694
70423
-116478
384060
528618
-789560
-405198
-536944
237450
556734
124336
621310
19834
-629724
34667.5
-405876
-255513
470614
414454
329326
835372
408378
427003
686381
436184
305636
395649
-383926
-208698
689946
748432
863162
-191716
145836
266676
-506933
677072
303524
410018
424822
13779
-171938
-660990
821088
-282047
-360390
555544
-242648
-71038
113952
686183
395472
166002
205888
-786988
-640218
-276546
520746
-227824
397274
188740
-233163
-181936
-157709
143106
198334
1.14835e+06
7986
931704
469770
370266
567612
-647242
-318376
-341378
-167772
-207638
-207762
-19208
-526095
-379552
-880808
-226443
-525092
-1.05289e+06
-480013
72052
-842250
-221112
82918.5
-252897
377360
616312
-938632
-951942
359828
372662
-54368
56675
264698
46913.5
91973.5
490732
157625
-1162359
-239814
887802
-348365
-168724
594979
330246
434730
157188
250000
919883
170786
-316996
204452
-16598.5
-440346
72352.5
358308
-167320
420678
168112
160151
907010
298722
890204
457448
-441381
-435860
681464
452762
-378049
424633
244296
431918
227942
-96996
-337808
-773510
-955207
-1.202e+06
-892612
289072
-450260
-597204
338706
21195
404142
818938
1635408
728376
758380
256347
178184
-962756
-887404
-222648
526323
252278
-360576
430928
-76060
-46063
42498
-187450
-131450
-897333
417022
750844
-659465
-149872
-556845
-113188
-281608
-256938
-463089
18495.5
-228660
648590
358672
210104
-240326
711358
-71211
98182.5
-6152.5
166855
-332302
-79439.5
-47318
-350398
501211
-169093
652992
611205
76928.5
-130002
180800
229776
-7488.5
720658
503392
701548
-661326
-169066
-1037467
101460
-197754
225146
-455804
-598006
52815
342866
-406736
327614
-459745
-4051.5
-202918
-373886
-1.11111e+06
-1645810
-746659
-543062
247965
398780
857734
882370
-121395
-508298
-1.35072e+06
-321498
154660
-253956
-464351
-72210
-28778
-185077
-53540
-1300696
-750804
281548
461149
-379502
93902
175328
-138748
-699044
-313399
-226786
-338080
527632
556975
-529029
-1.12472e+06
315580
122962
9620
-280490
-125816
-357494
-79799.5
-374206
-458784
-35207
-941382
574464
-1.0019e+06
162430
-222198
-299274
-52303.5
-326938
-7169.5
44867
100192
-576446
530449
-43733
188647
-342979
-554993
-47107.5
1596544
121214
-280573
321456
-945254
533246
131314
469296
-276198
41222.5
-325064
697856
-1046689
-569143
-218354
332790
1.39507e+06
1.25794e+06
326216
826786
172965
238158
257383
-177118
[truncated: 30,778 more rows]
