# Supplementary material for: NMR data of a Grubbs 2nd generation catalyst p-cresolate derivative
Source: Data Brief. 2020 Dec 8;34:106634. doi: 10.1016/j.dib.2020.106634 (PMC7744701; doi:10.1016/j.dib.2020.106634)
Supplement: Supplementary file 2 [file mmc2.zip › NMR csv txt files/hmbc.txt]

# File created = Wednesday, November 11, 2020 3:46:48 PM CAT
# Data set = NMR  69  1  C:\Bruker\TopSpin4.1.0\examdata
# Spectral Region:
# F1LEFT = 344.22601318359375 ppm. F1RIGHT = -3.738537933353598 ppm.
# F2LEFT = 22.921049118041992 ppm. F2RIGHT = -3.1038466148689317 ppm.
#
# NROWS = 1022 ( = number of points along the F1 axis)
# NCOLS = 2048 ( = number of points along the F2 axis)
#
# In the following ordering is from the 'left' to the 'right' limits!
# Lines beginning with '#' must be considered as comment lines.
#
# row = 0
79100.625
100923.0
65898.75
9688.25
44842.125
48005.75
54262.0
69580.25
39031.625
91110.75
77894.375
40790.25
27985.25
53911.125
62211.75
54924.625
56240.125
61447.0
31044.25
11332.875
39803.125
40083.25
20515.5
31414.375
41681.625
64145.5
33960.375
55199.125
60447.0
21690.5
48607.875
42040.5
60756.75
93334.625
109004.625
104972.5
16752.25
89986.5
155211.875
11506.5
79688.25
33552.25
36040.25
93246.75
129090.5
89515.0
64614.625
34034.0
19167.625
30172.875
40900.25
78287.5
80252.25
63290.5
38331.25
15745.25
39357.25
22225.375
108533.125
81061.125
92745.625
92857.5
130694.625
108326.25
47047.125
81143.375
100561.875
66734.375
45369.125
6791.875
36181.25
20023.625
43900.625
67186.875
85818.0
30112.25
45917.75
26323.875
46112.0
77803.5
46899.625
157092.75
97303.625
52544.25
49879.875
50744.75
48115.5
11646.75
46478.25
53940.125
103680.25
46363.375
22986.5
58801.25
85069.0
53554.0
18843.25
59865.125
94267.0
98418.125
134923.625
139250.25
62469.25
51849.875
17437.75
41112.5
52701.625
98951.75
41085.625
78170.25
162986.75
70120.875
39222.25
78177.25
6616.125
116131.375
111082.25
40173.125
64233.125
30689.875
40820.375
91525.625
43387.875
53453.625
41536.0
130935.0
129954.125
55781.875
47848.5
20740.875
43917.625
62059.875
90483.0
68426.0
75115.5
65506.5
57773.125
73950.25
77061.875
41997.875
45886.0
8605.5
73153.5
88115.625
36543.25
123849.875
42124.5
42118.5
21058.375
26001.5
47633.625
39085.625
17849.875
36796.125
99536.0
15960.625
99868.375
48144.5
75567.375
66405.375
40695.75
74284.25
30509.5
10600.75
70173.375
67844.875
59867.0
40812.125
51626.375
99837.625
70558.25
63995.375
46994.125
69831.625
34874.125
82006.375
88174.25
16585.5
72004.75
42411.625
44198.625
76212.25
111551.75
110913.5
57356.625
61980.625
62776.25
25148.25
18330.875
43412.75
35285.0
49500.5
36251.375
71263.75
70022.0
22924.25
47553.625
98270.5
110099.375
71436.75
25107.75
23893.5
125030.0
63654.75
66085.0
59804.25
11293.75
106604.5
112793.5
42598.375
69976.5
26257.0
84601.875
88704.125
46171.0
127908.5
75792.25
14098.625
67229.375
94244.75
100039.125
26608.375
14901.125
44105.875
55853.625
53128.5
31941.625
32572.5
64559.75
59278.875
52286.0
26754.375
64132.5
93338.625
8725.25
17287.0
23673.75
120288.375
128120.75
55394.875
91048.25
83977.0
141134.0
52491.75
7015.5
80579.625
77796.5
42499.25
48188.875
57880.125
36775.5
40834.0
50619.625
15668.625
25455.625
64460.625
32631.125
46146.5
81682.5
31902.125
95367.125
135560.375
42356.375
60543.625
115336.125
37522.875
87596.5
59636.5
92750.75
107962.0
134074.0
134490.625
64675.0
37644.375
70135.75
102996.375
80785.75
13516.875
19241.875
85087.0
54354.25
41706.875
53933.375
55091.875
96270.5
91287.875
107968.25
55663.0
51009.875
43384.875
59972.125
81715.0
70869.5
38742.625
30115.875
59213.125
39685.625
105341.625
78502.625
24513.75
35798.0
54538.375
95256.375
82388.875
134945.5
65953.625
43014.375
39813.875
72250.75
15548.25
105314.25
69756.875
40758.5
20106.0
36800.125
86078.0
30300.5
113529.25
46613.25
64528.5
93356.125
65432.875
133607.875
115248.5
26612.75
32085.125
43609.875
36698.625
100074.75
67630.875
90115.375
69504.5
4225.875
25098.125
53233.0
31018.375
80949.125
49146.875
19326.625
107618.125
141379.875
75027.5
49295.125
79708.875
93716.75
105646.125
78468.875
58719.625
67709.75
53164.375
108145.75
69780.125
109594.5
147658.0
62175.0
96271.125
88530.25
6803.375
35459.75
46772.125
69064.5
108924.5
64571.875
25616.0
22751.75
24424.5
30718.125
42452.0
23437.125
3238.0
95256.75
134852.125
68418.5
55378.75
96505.125
88687.5
42192.125
91767.5
62995.125
31159.375
107221.0
35504.125
52891.5
55156.25
127395.125
74213.875
26460.125
54094.875
84807.75
51917.125
46023.875
56551.375
84914.125
91779.0
36667.75
111108.625
114407.5
25352.25
36301.5
56096.875
123368.375
118370.875
26057.125
30728.875
72456.125
67021.5
41131.75
61953.125
95359.0
96051.375
86241.375
50496.75
30713.75
22640.625
77619.25
15895.375
12381.5
41888.5
36176.5
71013.75
57582.375
47314.5
24179.875
31802.0
50252.375
73901.875
53205.25
81268.375
129420.25
47693.375
63675.625
58887.375
50879.375
67229.75
52434.25
60507.75
63236.0
42605.125
73725.375
61597.125
72889.25
122214.0
80281.625
109327.625
120129.875
23471.0
52377.375
75427.375
115521.5
65771.125
66398.125
73140.125
44519.375
54724.125
46261.0
97153.125
44447.875
31203.0
21136.75
7596.125
39410.5
73521.75
41085.875
23850.75
26836.5
98899.125
109287.75
50076.625
46518.625
34064.625
56177.125
44646.25
28589.25
39665.125
15277.0
57015.5
59706.375
51688.375
110094.0
44359.0
60372.125
73394.875
40128.25
53260.5
71185.75
41461.125
47746.75
45945.125
118352.5
50095.25
24836.875
61001.875
62643.75
90920.375
129391.875
96685.375
40004.25
33414.25
49767.125
99600.75
119298.5
95853.125
27435.125
72318.75
88740.0
59703.625
71712.0
82313.75
44572.375
74114.5
16459.125
58635.875
18921.5
44466.25
76479.25
93517.0
53054.25
39272.625
59866.0
41372.25
41098.0
25589.75
25317.375
30333.875
48840.75
19621.0
40281.75
73703.75
131404.875
132469.875
9623.0
73940.375
70129.375
112148.25
100401.75
51419.125
95820.875
62327.625
101853.375
74944.375
18043.0
65818.375
108531.75
77353.375
31306.625
94431.625
115205.375
108362.25
56103.0
85774.125
109678.0
15071.125
80151.75
59286.75
21664.0
73945.75
101433.75
74497.75
41652.25
95625.375
133688.5
61330.0
31292.75
19695.0
25497.0
6792.25
84593.75
132202.125
67578.625
19455.875
11507.5
95177.625
105571.625
77949.25
47455.5
53286.0
41408.5
58209.125
59482.125
39725.0
8777.25
30851.375
23147.625
49703.625
61398.0
68112.75
55200.0
88200.625
96601.25
25485.125
85069.75
57231.875
39634.0
57308.75
92799.75
52875.125
21258.75
71816.25
95253.875
67974.75
41147.125
40544.625
32585.375
2676.375
66163.625
45333.0
2189.625
43839.625
32210.125
14205.0
90360.75
70767.5
73602.0
104778.5
58810.875
78033.625
129178.375
118793.25
34946.25
77703.875
42749.5
76995.375
113692.0
74376.0
13923.125
83081.0
124796.0
59229.0
105596.5
82459.625
66159.125
8219.5
33271.5
42427.5
75356.375
64833.0
69111.625
78885.125
16558.625
41926.25
104438.125
111399.25
13962.75
67562.5
90520.25
62014.75
17306.5
38551.25
65143.5
111106.375
104933.25
60458.875
10652.0
7609.625
30430.875
71602.125
141345.75
137867.125
52535.625
62141.5
74067.25
78668.0
38814.625
117748.625
84567.25
99882.25
86893.75
26770.25
58770.875
84947.0
70831.625
60999.5
55574.5
112772.75
104490.125
80185.875
73351.125
40726.25
54717.125
28041.75
38061.625
70113.5
96505.375
77582.0
18725.75
44558.625
73922.125
23685.0
99783.125
72078.125
10321.25
45192.125
36395.375
34570.25
41357.75
31599.875
17724.0
96888.625
61813.0
112268.5
43991.125
43980.25
9309.75
58247.625
85278.0
65926.375
36640.125
16221.0
90829.25
69428.875
21143.0
36214.375
64014.75
52543.5
144181.875
78555.25
13399.5
46710.125
26774.25
54655.25
88886.125
91939.875
98357.375
59085.5
79956.375
20507.0
9486.875
38871.875
68804.25
52939.5
82332.5
23866.5
72469.125
25526.875
70322.875
43892.875
43036.375
70313.625
22002.25
42258.125
39788.25
67314.125
39299.5
36795.5
24173.25
48627.625
13551.625
75300.875
77721.0
95443.125
86700.375
85689.25
35944.5
72789.25
92726.5
65661.5
44818.375
77682.875
5338.0
33381.125
84114.875
106247.125
83008.625
108856.125
137289.0
90546.75
40951.75
85902.375
69836.125
104573.125
105435.75
13413.625
32445.25
80397.875
36501.25
22744.375
36732.25
46644.25
32042.375
33594.875
57415.625
24815.875
108747.625
112516.0
88000.25
65752.75
38789.375
43745.75
69322.125
101479.875
52015.875
53702.75
76788.625
88526.375
74904.5
81235.875
47630.0
73690.5
96061.375
88924.375
99053.125
54731.375
42846.125
91333.75
104454.125
12841.75
57447.875
34371.375
48287.75
91282.125
65030.625
76595.625
136283.625
122928.125
76744.625
92539.625
59493.75
65718.25
33368.25
28775.0
36469.75
64440.625
142858.125
100683.125
15532.75
55767.0
28742.25
46320.0
4992.625
53350.5
21578.75
26555.25
60411.75
20657.125
44357.0
10334.5
98482.75
75113.875
98095.25
33051.5
56311.125
18448.5
4450.625
30268.75
61376.25
54540.875
50975.0
67852.5
84389.625
156996.375
105802.5
36447.125
84523.875
73866.125
69405.75
14617.0
28074.125
88609.75
64414.875
81472.125
15355.25
18993.125
54652.875
76168.0
59930.0
49031.625
59724.0
26490.125
100205.375
66876.75
29631.125
10630.25
52080.0
23271.25
90419.75
96626.75
70760.375
3326.5
112877.125
99194.0
63760.875
87256.125
50879.125
42366.625
21888.125
63559.625
44829.125
39230.625
24724.5
113091.875
119692.875
53853.25
33279.875
64404.75
32712.5
64994.5
97059.5
70542.125
51238.0
62945.125
94381.625
84989.625
25993.625
86194.75
45724.5
32796.25
26761.0
147859.375
107307.125
3696.75
94271.625
172804.625
141759.125
34468.875
25276.75
64013.75
52362.0
35849.0
28921.75
59152.375
80925.625
80364.5
73083.25
65986.5
48573.25
32276.125
41177.0
60704.25
31529.5
52891.375
76977.25
93759.0
49628.375
72885.125
57429.375
108885.375
66623.125
79977.875
73102.375
46090.75
84986.75
88226.375
94504.75
117667.625
93600.625
41741.875
74111.5
25165.875
18998.375
41582.5
90322.75
36609.625
26918.625
19508.25
60573.125
75506.625
29200.625
17217.875
36306.5
46031.375
31878.5
37742.25
10555.125
64765.25
83910.125
63712.0
38200.0
43118.75
34087.25
63077.125
48565.875
80491.25
46780.375
20416.75
18987.125
135220.5
90766.75
32542.75
52264.75
74019.75
61687.375
66341.125
38981.25
38041.375
117322.375
68442.0
68450.875
20992.875
38703.0
14777.875
48534.125
5812.125
28341.0
12157.125
138523.75
124420.0
58516.75
93512.625
96549.0
107119.375
97729.375
98177.125
54759.25
58347.375
149390.375
97055.125
63987.875
110945.375
120528.375
12609.375
69013.0
45292.875
60766.75
27139.25
47626.625
47889.5
11455.375
18328.0
51223.875
5582.0
55274.875
16906.75
82563.75
31836.75
17634.125
25907.125
90986.625
49396.0
39353.5
13106.125
77806.25
140462.25
64527.75
31959.625
71619.125
74864.5
92837.75
79974.0
15564.875
34547.625
141671.25
96528.875
66738.25
34294.625
32105.375
8411.75
57889.625
34141.75
46694.625
23434.0
129783.625
126876.625
10271.875
17410.75
42239.5
28906.875
43177.125
17078.625
44829.25
123087.25
145708.0
71612.25
19277.5
70067.75
37819.875
36341.875
59649.125
7466.5
60887.75
185800.25
94730.375
39072.375
34406.75
8230.5
48273.5
15240.875
77976.75
111831.125
79683.0
59843.875
34572.5
10260.125
24297.25
65394.25
58043.75
43745.875
32834.75
102366.5
48890.375
52941.375
118063.375
125999.75
97525.0
96791.5
54631.125
39759.5
62327.375
52692.125
60138.75
94108.625
25777.75
36973.25
62417.625
42732.75
8705.75
56853.0
130221.625
129716.875
93558.5
50080.125
33276.75
24762.75
52959.875
37179.25
40392.5
44089.875
110889.75
134180.125
78695.625
117396.0
54373.25
118979.625
68680.875
79542.5
58640.875
69810.375
107518.5
116181.375
53880.125
12792.875
71303.375
93600.125
48844.75
52692.25
27401.125
48490.875
36969.625
47289.25
39607.375
87016.25
36669.125
40301.0
48844.0
89915.25
78465.25
31502.875
48929.25
59018.0
67173.0
160513.625
64716.625
94802.125
49218.5
5894.0
70278.25
47236.0
36894.0
41051.875
91942.5
55270.5
23623.875
37422.875
22258.0
41055.5
124280.5
94329.375
38556.75
16093.0
73664.5
37438.125
33437.125
58726.625
98528.625
43885.75
47659.5
82405.5
110610.25
66873.25
141632.0
131658.875
161751.625
41367.125
63908.875
17496.875
14362.125
57396.25
106114.125
73199.125
86781.0
43877.0
76586.875
106056.75
34097.375
26988.0
29621.375
86382.125
62043.625
88437.125
79567.625
75166.875
13672.25
148549.125
52963.375
31669.0
111756.375
49241.75
88687.625
9459.875
130437.25
61544.5
42415.75
35492.875
49221.75
104844.875
116528.125
71189.375
67256.125
69634.625
48961.375
108321.75
50897.625
47108.25
46604.75
75766.25
90741.125
70431.5
90711.75
67972.875
67000.625
54929.125
43028.0
17272.625
93420.25
71166.125
20818.625
17532.625
42374.125
33057.5
56786.25
94496.25
106542.75
14979.75
62263.375
36944.875
35654.625
27557.25
58197.125
110454.375
82733.75
91407.125
59232.625
55602.875
64178.375
66171.625
89868.0
102217.375
46339.75
25704.25
26182.125
13841.875
36050.0
51686.125
32532.875
20148.125
58711.375
57438.625
51124.875
30549.125
51668.125
44184.5
51390.5
28063.125
43634.375
114912.75
50013.5
9770.625
37132.625
58279.625
99006.625
22413.75
25703.25
10440.25
49888.75
85875.5
49892.75
23728.625
87307.75
28719.125
63676.0
50957.75
72635.25
30624.0
27085.375
71641.0
91795.125
29393.75
34402.75
50110.75
18629.375
13420.25
72124.875
82664.75
61389.625
57649.375
68568.125
59862.75
59156.125
78125.375
43930.5
17618.875
51051.25
50363.5
63818.5
7096.375
78371.5
100135.5
67393.875
32225.0
38750.0
144880.75
66989.875
109214.375
97811.125
52943.25
25384.25
74612.5
110738.125
53521.0
39915.75
28999.0
25245.375
67083.25
54214.375
37722.875
43035.625
61594.875
92865.25
36706.5
80900.375
11664.375
57699.0
6656.75
63852.875
111662.625
35552.25
68176.25
54810.375
28663.0
68141.75
64380.0
39913.625
54705.875
44841.0
25023.0
21337.625
83005.25
69716.625
43908.75
60696.125
89696.75
76173.875
74623.125
38891.25
103806.875
58372.75
18417.625
49362.75
82590.75
47817.125
72685.25
148601.25
96522.75
50141.75
48730.125
39489.625
89828.125
34507.25
92248.5
46736.375
44842.75
69745.25
56147.75
51479.625
85852.625
19580.375
15540.5
129743.75
186931.875
118661.75
50007.25
49364.875
22847.625
20977.75
61938.625
51314.25
130767.0
67487.875
54382.75
80432.375
56803.125
39642.75
58087.625
21609.75
41793.375
47921.875
40470.875
81586.5
20199.125
75896.375
58623.0
11323.125
36655.125
50765.25
109694.5
132149.5
98513.75
51758.625
51156.375
81751.25
41872.0
53771.5
54878.625
47387.5
58653.625
33922.0
43702.625
72235.75
13341.0
53811.625
48049.0
31943.75
20777.75
12853.0
20246.0
101337.375
105869.75
88590.25
25430.125
73382.125
111639.875
86949.375
90286.125
104468.125
34025.125
89383.875
122278.25
116322.375
68452.875
12087.75
39383.875
21395.875
25457.875
78025.125
101902.375
24959.0
42304.5
69691.25
82249.25
140237.375
78366.875
59929.125
9591.75
46543.25
77027.5
113269.125
53529.75
54128.75
103278.25
29046.875
87551.25
83432.75
10386.75
79971.875
15146.0
73523.5
19727.5
41288.25
52624.875
82322.75
17844.625
61637.375
99435.375
41887.125
105763.5
112023.375
83350.875
44848.0
22389.25
56156.75
162667.5
109903.25
60935.75
118917.5
88673.375
28683.75
56807.25
37236.5
27358.375
4228.625
46976.25
77381.5
112954.375
143279.375
74088.25
81626.375
75463.0
54420.125
9724.25
83957.75
93521.25
8544.375
2340.0
15435.75
45726.75
49131.25
33805.0
94885.5
96591.625
35148.5
86768.5
109086.625
57688.625
14772.75
7585.75
54200.25
49107.875
90367.125
96218.375
53421.125
51540.5
16942.375
73333.5
68901.25
79734.75
37157.25
82682.25
13025.375
51775.25
28812.375
13901.5
48906.125
59048.25
76087.875
101254.875
77771.75
69501.75
39410.25
69293.625
53486.875
82843.0
66553.375
28692.25
64989.875
48690.625
3512.25
87557.875
129590.625
29939.375
123482.25
105574.5
32239.0
57987.875
61478.375
70513.875
83082.875
41799.5
58182.0
70897.125
28547.25
73297.625
129464.0
74648.5
19312.5
47536.75
81210.5
82112.0
27979.625
17720.25
34642.5
99607.5
105372.25
142477.5
167493.0
13519.625
64753.875
68924.375
68533.125
20152.125
7964.5
22273.625
17751.375
30833.5
19279.875
57067.5
72435.625
31539.875
59115.125
116189.5
169074.0
66323.5
44137.125
83956.125
44783.5
67848.125
57467.75
37781.25
28884.375
67421.625
113288.0
52973.25
35758.625
61553.25
66658.875
15580.125
38885.75
22596.75
61704.625
28873.625
44833.5
53641.625
36638.125
70680.25
76646.625
65508.125
102692.375
22448.125
77612.375
79230.75
54321.125
43362.25
32906.375
24847.375
46577.25
134650.5
95682.875
52636.25
51297.875
12011.0
41201.875
38022.125
53303.875
31989.75
41576.25
114115.0
122392.625
53522.25
41728.75
48966.5
21560.375
45691.25
137607.375
129556.5
60894.125
68604.75
29132.875
60329.375
94272.75
35649.0
11614.125
77173.75
77342.875
27374.0
74972.375
44055.375
63402.25
45410.625
130517.0
80660.125
66640.5
91566.875
60910.875
43972.25
33797.25
55860.5
82803.5
23951.375
83627.75
139042.625
98263.625
39798.875
47184.875
64678.375
63510.875
21966.5
22245.875
26563.125
18977.25
28771.5
31760.75
55796.875
17600.75
71307.125
162351.5
73849.125
54617.75
52471.875
41691.5
67333.0
33462.5
66272.75
78303.5
51384.75
73606.0
63779.5
37657.375
8186.625
78693.375
57147.5
30231.0
34799.625
29589.75
50188.875
57735.5
25803.25
30998.875
50271.625
17832.875
58916.75
61289.5
48409.5
83773.625
74860.75
48048.625
44159.375
154553.625
133048.375
40306.125
14873.75
72063.125
134795.25
138500.625
52244.5
16466.0
33565.125
46333.875
88981.5
42231.125
97154.875
116170.5
147431.375
142525.25
97765.25
78014.75
101804.0
134951.875
101110.75
66276.375
51510.0
73266.125
94470.125
22794.875
139047.125
72553.5
69428.875
52248.25
54489.375
22043.75
37064.875
87991.375
69832.125
28669.25
59026.625
38764.125
40738.25
22468.125
21197.5
26556.625
83274.875
122300.125
85796.25
53491.125
6004.875
55323.25
51184.125
55618.125
67920.375
66693.5
117263.5
75632.875
35795.5
44819.25
57970.375
61035.75
69454.75
45409.875
46343.625
89751.0
78480.625
68296.25
130267.5
137155.0
30897.0
75177.625
21917.625
36168.0
54242.25
93407.0
84089.375
26015.875
60075.25
66132.125
80118.875
102866.125
54251.25
60682.25
47636.25
28858.875
45566.875
72278.75
82651.875
110229.75
37485.25
59575.625
54441.375
47881.375
38332.625
42956.5
72978.25
34193.125
42754.0
65133.25
53030.375
74607.75
33761.875
54494.375
77058.25
73099.25
106420.625
70798.125
21178.75
50609.75
103784.75
121510.125
58678.75
49409.75
88163.625
84773.25
31545.875
59731.0
62107.625
55239.25
57254.25
41051.125
45479.5
71380.625
112935.75
62566.5
22929.25
45761.75
122245.625
37488.625
84715.875
107205.875
49738.625
101540.5
25402.75
18775.625
59026.75
66827.0
28993.0
42751.0
45293.375
62464.25
75673.125
102195.25
29559.625
75435.5
86996.625
127691.875
77513.625
143223.5
49043.25
73780.0
60308.25
59057.375
95310.25
47321.5
83031.75
23199.5
68527.5
60603.75
31679.25
56958.0
79513.0
52348.875
55860.125
24602.5
55206.5
67211.25
104168.375
62330.625
113692.625
65207.5
946.25
53260.5
73011.5
22969.75
40047.125
28542.5
40912.0
41393.25
73768.75
20068.125
41338.75
14610.125
15495.625
21805.125
69626.375
26271.375
70146.625
32361.5
26592.125
48023.0
41923.25
40336.0
69681.375
67652.375
65046.5
57330.5
43724.375
103977.25
36993.5
50001.75
96359.375
141724.25
132716.75
90898.875
44362.5
62044.125
29798.5
99132.125
12791.75
58094.875
90663.375
113897.0
68793.75
87855.75
35559.125
104035.75
74089.75
17291.25
85290.25
87490.125
28691.875
45283.75
71728.25
64426.375
79768.875
93539.875
67666.5
13075.625
57600.5
47742.75
26279.75
59776.375
83027.625
58679.5
88735.75
144793.875
156442.5
124470.125
43538.875
28726.75
21532.875
14473.125
87788.625
65817.25
33675.625
96744.5
38325.75
46670.625
61095.625
98587.75
119767.875
26862.375
93208.0
23264.5
83147.125
55920.125
100454.375
141757.5
85720.625
43837.125
77770.375
81423.375
85013.875
120929.375
87616.875
72436.75
22364.5
41625.875
8200.25
59169.5
61068.625
73708.5
28819.625
22878.5
25036.125
67900.375
113645.125
30115.0
81641.625
86291.875
104966.0
36770.875
25731.875
30527.375
47166.5
75479.5
143740.125
69601.125
58515.125
60432.375
52555.125
66537.875
76238.125
71741.375
91938.625
27828.5
93438.375
81044.375
68518.125
50760.125
88118.375
47646.75
56980.625
90932.875
74759.625
66468.375
77765.5
88160.0
63943.875
47716.625
35461.625
83041.125
67177.375
15733.125
37971.25
90083.875
13847.125
59422.0
97275.25
46742.75
62883.75
57304.875
33015.125
55274.375
52306.625
# row = 1
89200.0
98698.75
71411.625
11346.75
76373.875
67197.875
31975.125
47767.875
29949.0
72430.875
67269.25
68992.5
46686.125
68636.75
101756.25
92464.875
74523.5
44586.25
47743.75
52034.5
49024.75
47086.625
15256.625
29932.125
69062.125
81695.25
30948.125
25623.375
73347.625
34682.25
22039.875
36761.875
46512.125
83252.75
96941.75
81063.625
24074.0
110596.0
130112.5
57355.375
81245.0
62087.625
46385.75
113978.625
73526.25
83302.25
82097.5
54385.125
46104.5
69257.875
73953.125
67026.375
119741.0
48182.125
12226.375
24626.625
49923.375
42480.375
105779.75
93146.875
44835.125
56378.375
136525.0
126534.25
37844.0
83979.125
53905.125
19842.625
21842.625
24449.125
57726.25
36048.625
51254.625
60726.0
100675.875
40110.25
23320.375
10458.875
79835.0
81678.5
64252.25
124662.875
71375.75
16065.125
66645.0
66814.125
56798.375
84614.875
44910.625
33014.0
60927.25
62838.25
29099.875
47688.375
118849.75
104733.5
52407.25
55159.625
122703.125
70432.625
120263.875
124846.0
23864.125
57505.375
46879.625
12880.125
78785.5
110664.5
54624.625
38469.0
122584.25
72521.375
66276.625
87092.375
21818.25
139183.0
101933.125
61228.625
88261.625
79670.125
87853.625
77084.625
6988.625
32758.125
59955.125
101250.0
75380.625
76756.25
27007.625
37719.25
41306.875
34679.0
61348.875
15905.0
70723.25
70114.75
71846.0
91429.875
50682.25
50169.375
26225.5
56648.0
24732.25
72463.625
61909.0
106243.25
74089.625
23314.125
11746.5
28287.375
64627.75
70035.125
56054.5
73508.375
111170.75
25870.25
103298.875
77334.625
125850.125
101798.5
67366.375
53651.75
44177.625
42019.125
134813.375
114805.375
43339.125
27807.5
80928.375
142407.125
90280.5
19594.375
14419.125
40551.375
40065.875
35301.25
6903.75
64149.875
158340.875
75751.25
27085.125
104906.0
93391.5
52605.375
63970.0
41447.625
75230.75
64071.5
41133.25
86827.25
25553.375
23308.25
29650.75
5706.25
29683.875
87980.5
64717.875
98180.125
95225.0
72215.375
64811.125
76553.875
112079.625
67836.25
70888.625
38560.25
17493.375
68232.0
105147.125
29850.75
39199.75
22632.125
29607.125
83749.25
58328.875
89055.625
145199.625
46852.0
65018.5
57592.625
115151.375
51009.125
51281.75
71316.25
25685.75
28872.75
43945.25
97570.75
65249.875
56761.5
43925.625
15393.375
62463.75
52327.5
46810.875
22629.5
62874.25
78355.875
54112.875
50617.875
97352.375
64733.875
97027.375
12076.125
20867.75
52592.375
87254.25
10905.25
44017.25
88465.125
74521.0
60018.5
45820.375
41586.375
5751.5
48877.5
27934.125
24430.75
65791.25
29125.375
83476.625
97857.875
57219.0
66935.0
61764.125
45139.5
110942.0
70217.0
81584.75
102896.125
112385.25
183187.125
99366.875
14997.5
86506.875
143165.625
69539.75
18974.25
21393.25
25815.75
11310.75
9352.375
26034.125
79822.125
76155.875
43978.0
56533.375
34846.625
54463.375
61628.25
5856.0
41558.5
38857.875
12730.125
24983.625
51291.375
23065.0
68262.375
47038.25
56211.375
43912.625
51491.0
72060.625
89976.375
152617.375
92073.0
15008.875
53866.25
49866.625
89152.75
28085.5
57796.125
24893.5
18065.25
78896.875
84365.375
21811.0
64947.75
16534.875
54120.875
66776.75
87477.875
133457.125
100560.125
27806.125
72231.5
46082.375
25438.125
120697.125
96349.25
37104.5
60728.125
15934.875
28450.625
55527.875
64246.75
97383.875
51512.125
33928.875
69534.0
78577.125
30508.375
16383.5
92409.125
81526.125
102194.375
99827.875
32060.5
68137.625
53577.125
63343.25
50817.0
131838.375
153307.75
51230.75
69213.5
73302.625
35786.625
20645.875
50567.75
63203.0
51624.875
39506.0
44755.75
23588.625
44840.875
16314.5
35135.625
55196.5
62705.75
48237.25
131093.125
77550.375
77496.125
94415.875
60385.875
63743.5
145881.5
79226.375
28924.25
74582.875
12449.625
67708.0
37122.25
89425.125
71543.625
49856.5
100350.25
83001.25
46895.5
96499.75
88208.875
73484.875
78464.5
21169.625
84514.625
62035.75
16529.25
59854.625
52788.625
136293.875
119068.75
55127.25
36618.125
81169.125
36596.125
46875.625
21793.25
71792.0
56258.125
60408.125
65104.75
36428.0
75291.25
128146.25
41726.25
56900.375
42064.0
45988.0
49713.0
42982.5
35959.25
19882.125
26381.875
72140.875
111491.125
99814.5
80242.125
122903.625
73757.5
75282.375
89404.0
113674.625
114561.375
62651.375
49301.25
43615.375
24532.625
9678.0
54096.375
63221.375
64758.125
76144.75
115082.25
113927.25
3425.125
93859.75
69919.125
109665.5
70657.875
65082.875
66331.25
58884.875
56679.5
52667.875
86108.375
21681.125
94848.5
37118.875
53853.625
45907.25
71473.625
65438.75
91841.0
72649.875
114493.375
110216.375
40816.75
47765.625
63511.875
53916.625
49198.125
19793.625
16686.5
31989.875
57652.25
98309.75
51892.375
43817.875
83751.625
83330.5
80278.375
67326.875
54740.375
61182.125
81152.875
56266.0
47918.875
100996.625
49148.125
43013.375
20546.375
55295.25
49517.125
88109.5
80031.625
54691.5
91606.125
51812.375
13778.875
69770.375
71639.25
31983.0
37046.625
58793.875
75941.75
86317.5
92056.75
34471.375
42104.625
9945.625
37888.0
32491.625
19293.5
86375.875
95486.125
78315.125
59968.375
96102.375
46234.5
53803.375
23630.25
34400.125
4115.375
18782.0
43924.0
63853.0
43317.25
31921.625
72561.625
42886.875
126258.875
96246.375
65344.125
108246.0
69201.0
79421.75
18163.0
124892.875
77517.75
53887.375
60305.5
60485.875
77911.75
45452.0
110624.0
168205.75
161617.75
47839.625
91625.375
106216.625
41368.25
88975.375
91060.125
22946.25
63406.75
91405.25
81783.125
69742.875
95552.125
114442.125
73857.875
17975.625
19291.125
38834.625
27418.625
94973.375
148146.125
70538.5
30436.25
41851.875
75392.625
117359.125
58752.5
47000.625
50026.75
34285.0
38026.375
29299.375
52944.125
14598.0
12705.625
6083.375
52308.0
77957.875
69340.25
121094.25
113622.0
69385.0
64474.5
61681.125
42444.875
79505.625
95909.375
133592.0
24318.75
64220.0
51672.5
65549.25
66945.5
17298.375
68542.75
63982.5
47341.125
60878.5
79119.375
96715.0
26784.25
24110.125
61061.25
102130.875
81451.25
54689.25
113710.875
83557.375
70445.125
75562.125
119237.625
34469.75
93525.625
43609.25
92803.5
71767.25
31809.875
9589.625
78833.5
106369.75
94206.75
57054.75
60769.0
90167.875
30677.5
31904.5
13183.25
49404.875
39917.125
55045.875
62782.875
44786.75
42561.375
70033.625
73924.875
26510.125
39538.75
74577.75
76931.5
66060.875
34181.75
20842.375
46335.625
47200.0
38722.0
66771.375
35189.875
8707.625
37972.375
110383.375
102799.625
49818.25
7199.875
63824.5
96449.625
35357.625
159803.625
107770.0
73613.125
29810.125
32771.75
25784.375
14974.5
24831.375
95300.5
46929.75
85555.0
92061.25
106865.75
82157.375
52363.25
30575.75
25983.25
68062.5
69224.25
101545.375
75645.375
19898.25
43051.25
95421.125
38038.625
107932.0
122876.875
73783.375
2797.625
78166.375
40505.875
52921.5
21355.125
19161.875
119923.625
126642.0
121455.5
43759.375
58908.75
7365.875
38164.25
45266.5
39347.25
59445.75
33632.75
147242.625
133792.0
12054.375
19978.25
79106.75
34328.75
149604.5
86255.125
50050.375
55578.625
98936.0
39095.625
55605.25
43910.875
101608.625
63007.625
20614.25
38920.875
21290.625
28435.0
82065.625
57393.0
35547.875
41294.625
36948.25
41863.5
21000.5
18008.25
33260.625
9226.5
31702.75
48447.75
9127.625
61882.75
20512.75
61260.375
65254.625
60094.625
27637.5
40511.875
74625.375
130811.75
111850.5
109885.5
43101.75
51862.0
123437.625
50910.0
26184.125
112015.5
39957.625
20305.125
77235.875
72322.125
91229.25
117538.25
185246.375
102037.0
35277.625
68626.75
86556.375
31298.25
137416.75
65150.25
69402.0
52789.5
47241.5
65714.375
12685.75
30956.625
22714.625
45324.625
88606.75
60891.5
27095.0
97636.0
50494.0
74044.375
54491.875
55392.375
73398.5
108362.625
59377.0
11832.625
31144.125
82413.0
84595.125
113798.125
76630.375
48407.125
76509.5
59138.0
105392.625
50702.25
53772.125
126150.25
104662.25
34675.75
35669.25
45131.75
87065.0
77871.875
43598.25
40080.125
83630.875
88266.5
18996.625
40177.625
54419.25
103168.125
50802.125
23962.0
30963.5
61185.875
158422.625
128714.625
14386.5
49362.375
17492.875
32608.375
25422.625
35910.875
33667.5
44335.75
52041.375
54725.875
97799.125
21635.125
102817.25
55826.875
131978.875
74683.0
12860.25
35452.875
36101.125
11230.125
47282.25
57687.875
57088.25
110767.375
63484.875
166241.375
131003.75
10144.75
49260.375
89545.625
110552.125
38196.375
25337.375
58723.75
53702.375
50715.75
37622.125
9851.375
64166.875
105320.375
101808.375
54286.5
98679.875
69454.375
63383.375
83377.25
94011.125
47832.5
58897.75
55561.125
66856.0
90351.125
97450.875
14811.625
97189.0
66346.75
19888.125
53401.75
61838.625
53532.5
4741.375
78694.5
42985.125
31646.125
52449.5
94205.5
113652.375
72666.625
27757.5
30823.125
15593.0
64313.0
86829.5
29679.25
49757.375
99083.875
108060.875
52052.25
60276.375
53284.0
27120.375
24611.75
10790.125
85353.125
64160.375
10277.625
59364.25
129990.375
76799.5
3992.125
21052.0
17844.25
24521.0
58805.125
67720.375
63679.375
114956.0
106207.25
29536.25
63364.25
44228.75
61850.75
53205.375
57147.875
43425.125
77618.5
73817.5
43721.375
71072.0
63727.375
50910.625
66152.375
35580.875
62710.5
37335.875
40409.375
91603.25
36168.125
92327.5
118464.5
77329.75
21347.625
58497.0
36520.875
6483.25
54134.5
124709.375
59617.625
18878.0
20308.5
40138.5
93053.875
76466.125
22645.625
60928.0
60004.25
38684.625
29337.625
13372.5
51103.0
81832.125
50157.5
44713.375
81608.5
57305.625
95706.125
30243.625
19576.0
39506.375
54288.25
25773.625
100631.5
53400.875
27344.75
79464.0
110460.375
86452.25
55794.0
12596.25
33850.0
67061.0
66739.5
69008.5
20174.125
38184.125
36994.25
30360.875
64470.75
41395.875
19827.625
125569.5
135579.25
24192.5
30624.0
61429.875
89676.625
80657.0
56322.875
18908.875
107881.0
164574.125
35348.375
115734.25
174430.625
110417.0
45982.875
63569.75
23807.625
9633.25
12295.375
22417.125
85219.125
31368.125
63695.25
73528.75
65521.25
83454.25
26888.25
21406.375
29612.25
25158.25
18471.125
98316.125
50691.0
58710.875
16418.875
38216.5
52400.75
30572.625
19690.625
67042.875
70270.125
57343.25
64654.375
35426.375
25653.25
108921.25
67743.25
36712.625
38791.125
24168.5
15512.375
6799.875
19821.125
40524.625
14098.375
118226.0
133887.25
8223.5
30885.75
13619.375
65816.75
50800.625
19302.125
41562.75
96462.0
110765.375
72648.625
21456.125
76703.375
37554.125
43032.125
74915.125
19299.25
72296.375
174116.375
78036.875
61266.125
24998.625
47960.875
30396.625
50625.75
70019.75
99803.5
147432.875
71189.125
46143.0
95162.5
57367.625
37737.875
33120.625
20259.375
44097.125
98379.25
51524.0
61662.25
100984.25
80979.375
48579.5
44589.125
7392.625
63721.375
79166.875
92913.875
166350.5
148460.75
28577.125
64418.125
74330.5
96165.0
22940.875
26051.75
111952.0
128858.125
85077.25
67166.625
53600.0
13504.125
61001.875
79220.5
54687.5
83572.125
142060.0
144025.0
50428.25
75608.25
55426.5
74563.75
52728.25
72054.875
25867.375
94071.375
88249.375
94162.0
90940.875
46831.75
69939.5
67817.625
81410.875
57472.75
84259.875
29511.125
50254.75
15953.25
57619.75
84892.375
92813.625
110533.75
69473.5
82550.25
68850.875
35436.625
65426.25
55168.0
49435.125
87272.375
2705.75
70610.625
48309.5
57269.875
44714.625
56812.875
36224.25
44902.75
87798.25
78162.5
7990.625
14749.25
48224.625
54765.125
123860.25
86501.375
70845.0
11502.875
73466.875
39018.25
40371.125
20701.875
90149.375
84172.625
96461.0
72035.5
53121.75
36361.0
82382.0
67706.375
80510.625
24317.75
74539.875
27337.25
23501.0
44537.5
48790.625
76704.375
81635.0
43136.5
77598.875
53446.25
73652.25
71177.25
37598.5
71120.75
13620.125
84171.5
38645.375
109042.625
35774.5
120120.5
10716.125
71052.0
53888.625
32990.375
104612.25
18341.375
135033.25
86575.0
67196.875
100954.25
71919.125
85579.75
103570.875
81688.75
31064.625
43481.875
38098.875
59006.0
44686.625
38532.625
56137.5
72309.375
125285.375
73508.75
76961.875
23671.125
47608.625
62984.375
53491.375
9312.625
71114.875
52247.125
37144.625
67578.0
36105.375
88245.625
114974.5
132388.625
123636.625
30967.25
40042.25
12340.25
42567.625
50052.375
79485.25
83425.25
25315.625
64840.5
63727.375
40466.0
32321.5
41437.75
77776.25
97354.375
61457.625
35660.25
50754.0
54625.25
27379.5
52917.0
117743.25
42589.375
50125.75
61287.625
23342.0
65249.75
33312.0
48744.5
53312.375
71685.0
69971.625
83189.375
51026.625
8311.875
58523.875
46269.0
38257.75
48300.0
57652.625
51903.75
40478.125
105279.75
45205.5
27001.75
64231.625
65405.125
31360.625
73237.625
62209.25
32761.875
67181.125
53803.625
37950.75
65290.875
50045.625
55329.625
30867.375
37304.625
81288.75
43377.375
60467.625
42029.875
82709.25
77286.375
58874.5
81985.625
46118.125
56561.125
73830.5
26453.75
38872.25
14542.375
53381.875
101143.75
66124.875
58936.625
35696.0
121654.0
81998.625
44091.5
80388.25
35798.125
23455.25
41338.0
34397.5
9104.25
27025.625
22939.5
26522.25
51784.625
53352.625
34064.125
28743.875
56872.0
76311.25
35091.375
71489.0
38720.25
18150.5
28696.625
51468.625
83989.0
53847.5
72535.25
28038.625
61335.5
107200.125
70913.0
61724.125
38617.375
12729.0
52070.125
16421.75
55345.25
87292.5
43322.625
59095.875
90354.0
40127.375
48540.625
10955.5
91250.5
43732.25
18131.25
31356.5
66793.0
100443.375
114296.5
79392.125
41749.25
19635.0
20641.125
46754.125
71488.25
58749.875
66045.625
46604.375
14708.125
35857.25
49343.25
45697.75
104644.375
68876.375
67123.25
150072.0
189989.5
106758.0
24039.625
17629.875
21263.875
73924.375
42902.875
80944.25
151464.875
88992.25
49710.75
88105.75
49544.25
2968.75
31977.0
68284.25
61576.5
93419.5
81401.75
37380.625
22688.75
30864.0
38527.625
17184.125
5576.125
21920.375
57787.25
129707.375
122228.75
94981.5
45569.0
61995.625
23120.375
70483.125
87944.625
66708.0
56908.75
48998.625
54354.625
44936.0
45953.125
79075.75
36642.875
27348.25
80167.75
83206.75
41918.125
75917.75
45499.25
33098.5
49504.75
67418.125
109588.125
113211.125
125112.875
73534.125
14685.0
72047.625
110924.875
121840.375
94683.5
44026.5
50634.125
37950.75
66823.0
64876.0
67355.125
43816.875
94873.125
66224.375
65221.5
112935.5
54254.75
73452.625
84403.75
74600.875
24529.75
66097.5
45281.625
26545.875
119537.375
98298.375
66505.125
41340.875
37901.0
121087.625
64943.5
28811.375
46479.625
33093.0
39680.125
109694.0
47829.125
10557.625
51921.0
36198.125
56161.25
57197.125
59346.5
34470.125
35742.375
65889.0
113260.875
52366.0
37326.75
100417.0
70657.5
32819.0
44391.875
28650.125
75597.875
74793.75
59872.625
81779.625
152928.375
192454.625
103617.0
57128.625
67907.375
68591.375
34851.375
23255.75
53282.375
24990.5
29092.875
38436.75
35998.125
44665.125
27473.25
61168.125
58798.25
24055.125
51921.125
54162.375
93484.375
90426.5
51081.5
55275.375
15512.125
60167.0
87598.875
35245.375
47198.875
24650.0
64633.875
102818.25
148682.625
80461.25
36554.375
56508.875
18258.5
12153.0
20532.25
37653.875
50440.25
74258.625
70902.25
67856.625
48118.75
44389.25
64672.875
16463.875
28687.375
55739.625
37469.25
52347.0
55435.75
5441.125
81415.25
81371.25
22460.875
50351.125
75591.5
15659.875
60103.0
60020.875
72494.0
54521.875
7983.625
84479.875
94814.875
58358.875
61067.875
145825.75
50710.0
15016.875
76788.375
53922.0
81357.125
9729.5
24295.0
70585.0
82392.25
95442.0
133101.125
122123.25
17481.125
80335.875
88864.625
84137.625
80671.625
58471.0
74538.75
25039.25
38012.875
61492.625
85245.625
101089.75
77202.125
28946.5
50927.0
137618.5
42483.875
38611.0
98578.75
8452.375
56585.375
78196.125
58403.0
47420.125
46667.5
86411.375
64581.0
30097.75
79957.375
66098.25
20482.875
28503.375
23740.0
65385.875
25736.625
21686.625
50313.75
53323.125
102767.75
48880.375
5723.375
69462.5
16287.125
72599.5
40919.875
56704.5
50869.75
17538.625
35671.25
19061.5
77795.875
98239.25
7890.5
29896.25
45343.25
17524.0
57744.625
36771.75
51780.0
45572.875
120553.75
62984.25
32812.25
22441.5
97206.125
55592.625
23375.875
120724.625
104730.125
25512.875
28857.25
75367.25
46796.625
44047.625
55422.125
42901.75
59710.0
37816.25
37259.875
11901.25
28661.875
35353.0
38618.5
121680.75
58063.75
73548.875
43800.125
74054.5
35523.75
62238.5
30539.75
99106.5
97581.125
100170.875
173515.875
123221.375
80134.25
64485.25
69535.625
28921.125
24247.875
34616.0
34734.125
14734.375
25538.25
33014.875
10316.625
43853.875
55984.0
118850.75
60201.375
83481.875
32242.25
21505.5
43112.375
41613.5
56110.625
46930.125
64358.0
21587.25
31903.0
84638.75
52825.75
45084.5
22146.625
47316.25
63425.875
40812.375
53179.625
34949.375
35522.875
26480.125
27363.625
6069.25
66812.0
114607.75
46081.0
69314.375
108396.0
50774.0
48913.625
125146.125
124506.25
29916.375
12482.5
57730.25
93874.625
72356.25
4428.375
90673.75
95035.0
67935.375
80153.25
62034.875
77241.875
59489.125
122985.625
128565.125
89396.75
27080.625
103977.5
101838.125
101131.125
87695.75
53321.125
59303.375
61757.5
15334.0
84002.75
70113.75
49057.125
75454.25
44948.875
17363.875
50150.5
90679.75
59977.375
30811.375
55750.125
17521.0
41078.125
25837.75
25133.5
48664.875
115338.5
121020.25
74074.5
15908.625
16578.375
28209.375
68632.25
49484.25
86872.0
27500.125
117305.875
118566.5
17857.25
66426.25
66149.625
54500.5
17335.75
57902.25
47723.5
83482.0
16977.25
38394.125
102050.625
126696.875
30493.25
63908.0
70852.0
19902.375
84806.25
140742.0
111046.375
49321.0
34207.125
66653.375
47795.0
54624.375
7924.375
28872.625
76512.25
24810.25
15543.125
102525.125
98754.75
112171.25
75323.125
27849.125
37916.25
38762.875
78877.75
65434.125
69390.0
4926.875
70835.875
67844.125
60183.125
33023.75
42590.375
73379.5
92079.375
46013.25
97608.75
86664.5
41640.875
81137.875
111143.0
157001.625
63466.875
73781.875
93749.0
96644.0
50827.0
45496.0
54576.875
25507.25
36852.25
47348.125
57732.75
61918.25
61996.625
50755.0
75453.75
44917.0
154503.5
36354.375
95332.125
107180.875
21371.125
48428.625
54660.875
12202.75
91098.5
49265.125
18835.125
24255.25
33266.25
16957.25
54388.375
39645.375
23805.375
14359.125
56374.125
82944.0
112371.75
194752.75
88251.75
95115.5
75610.0
50220.5
118096.5
54470.25
98069.375
28613.875
58991.125
91125.75
67858.625
84452.5
61526.0
60139.0
77707.625
49621.5
36336.0
86709.125
60385.375
36209.125
109259.375
79359.875
13394.25
60588.625
22431.375
71173.25
54554.625
23725.25
20291.5
55662.875
53131.75
40367.25
75864.5
14121.75
46431.125
42758.375
96447.625
50661.125
108614.5
45097.125
54312.875
54331.5
52450.625
22370.875
86617.125
88323.0
110177.75
106548.625
59053.375
110618.5
62763.25
81726.5
66868.875
142646.625
129698.5
81021.375
17224.125
78856.375
23695.375
46757.75
16568.5
63319.5
120258.75
117349.0
85502.375
51016.875
36626.5
119466.75
93365.75
32867.25
106408.625
76850.125
21682.625
68029.375
86071.875
49264.875
72369.0
48066.875
52310.625
54521.625
117173.5
84584.625
38693.125
110059.875
92848.75
26928.125
104043.625
118031.875
107453.75
108682.25
4505.75
59619.5
44609.375
83481.75
118033.0
60261.375
32032.875
86195.625
20157.625
97832.875
56359.375
62203.875
67631.625
33999.0
130959.125
80999.25
121106.0
106908.375
89272.5
93156.875
90503.75
60851.875
49282.25
28156.875
50593.25
101387.5
85010.75
73834.0
17961.875
56418.125
38723.5
35172.75
87464.5
106961.625
20290.25
34304.125
3434.75
56416.125
76222.75
52757.0
71116.375
46600.0
83395.125
53227.625
15652.5
19008.375
72392.75
66929.125
82305.625
34130.125
65962.125
67793.75
71332.75
129423.875
75696.0
62318.0
98426.0
76966.75
59258.75
55729.375
71500.625
82578.5
93711.375
31175.375
33183.5
94242.75
48213.875
56552.875
110619.5
120950.125
69384.5
48161.375
41843.0
66012.375
33020.5
41352.5
38509.75
52561.125
30390.875
60963.75
70933.75
30233.375
52308.375
40460.0
43615.25
62992.25
49827.5
# row = 2
77309.375
51333.0
61437.75
16406.625
71183.875
51334.0
46906.0
27688.25
10507.375
71996.625
88397.0
91401.125
60768.375
66496.5
102029.75
102263.75
57732.5
7373.625
57699.625
77438.5
42792.5
31544.875
65560.125
46505.0
78875.75
108471.375
35932.875
78783.25
91142.5
24061.375
49415.625
62556.75
26210.5
45041.875
52450.125
48909.25
50659.375
105681.75
64754.75
93201.0
69636.125
65880.25
34698.25
147334.25
50009.875
92408.375
92210.75
85037.875
63865.875
108559.75
87362.25
57943.875
91221.25
77259.625
22454.75
36345.75
49812.375
57871.875
85895.25
101809.125
37964.25
26494.875
84710.0
103710.5
64814.375
86462.5
78378.125
70728.5
34910.375
68123.375
87345.0
47888.5
54911.125
55336.25
71317.0
25879.75
22747.125
8870.0
57173.75
87528.25
73975.5
47298.5
33717.625
62939.125
105099.625
63494.375
23482.25
114041.0
6767.25
135094.75
29394.5
43550.0
46861.625
41257.75
105693.125
101575.25
76915.75
25059.0
100041.25
43518.75
84145.375
54739.5
38792.5
44848.0
56265.875
38984.625
56853.0
45169.25
31848.25
44655.125
102195.0
61094.5
52748.0
33627.0
18143.75
96940.5
88664.625
89182.0
87506.125
86344.625
101147.75
51271.625
24101.75
14269.5
61809.0
47139.25
15169.375
99668.625
13784.125
48853.125
17995.125
27011.25
26744.0
45489.875
35354.125
81649.5
95329.75
66607.0
33590.5
56830.125
34899.375
85165.375
32694.0
27756.375
53470.0
59361.125
61444.0
20690.5
35703.75
37950.75
67573.25
63867.875
84176.5
41079.5
71639.125
11916.25
83240.875
51533.25
119537.375
104697.75
103275.25
12903.75
82333.0
86454.25
121040.625
109889.875
52178.5
37492.125
70771.0
136457.25
87841.375
41817.625
37708.125
61799.75
67652.875
54524.0
30111.375
59216.375
154040.5
118950.375
59687.25
92593.625
48982.625
29615.625
70825.75
43900.0
96780.0
68090.625
44297.375
106168.25
32022.0
84091.25
24504.375
72291.125
72372.625
111640.0
97207.0
54968.625
35496.625
45038.0
87807.625
98751.25
72277.625
42727.25
50706.0
3315.125
33609.0
37064.5
65977.0
22661.625
64798.625
70167.75
57416.375
69206.125
101721.625
133593.125
155631.5
70427.0
56892.25
5953.0
89928.625
72867.0
54341.75
62857.75
63968.75
66955.0
99379.375
126734.125
69304.25
26489.5
47354.375
39657.75
16963.125
16673.625
53875.75
55450.5
100752.75
52381.875
42857.875
49850.375
43742.375
17537.375
20366.5
53623.75
38757.25
33927.5
96924.25
39938.375
71414.75
130436.75
116702.375
67075.5
42665.75
81920.5
52845.0
83405.75
71302.0
68401.875
32832.875
48676.0
27517.125
40063.5
35035.875
38273.5
42949.625
30287.625
101433.625
56014.375
57467.875
97527.375
97793.875
163956.125
96416.875
35599.875
53387.75
144827.5
89896.75
74952.625
26436.75
65454.125
22790.0
23099.75
56309.375
85288.0
73812.875
13916.125
25280.0
34023.0
40297.375
61858.25
52465.0
39811.375
26764.25
22959.0
21806.75
44920.625
32100.875
72240.125
70971.125
72903.625
72479.875
52184.125
18767.25
61849.0
78961.625
107147.625
21131.875
94469.75
36629.625
114864.625
18252.5
57176.625
15130.375
46216.0
101172.25
63704.125
16439.625
54523.5
66464.75
39884.75
51444.0
35601.125
95563.75
58340.875
54075.625
123681.875
45845.5
47013.25
98186.625
100603.875
6213.75
49533.875
32429.25
54211.5
22873.125
66570.75
88808.875
78601.625
38080.125
57589.75
25386.625
41561.125
35045.25
61604.75
16273.0
45664.0
116708.75
54016.125
73108.0
42668.5
25124.375
48540.375
96025.5
99917.5
8408.25
32757.25
76419.375
44078.875
12206.625
33071.75
12918.875
77729.75
24702.25
46010.25
46386.625
62698.375
13784.875
48901.0
82957.125
130058.25
47718.0
80434.75
81020.375
99889.25
73615.75
51817.375
117216.875
163771.625
95411.125
17567.125
32718.75
71603.75
83314.625
31450.625
53666.375
74225.125
57770.625
98489.125
38854.0
43198.75
126981.125
110743.0
55191.375
64905.25
23970.75
85216.5
45658.125
8620.625
46546.75
33963.25
134111.5
138444.125
57485.375
21860.5
78989.375
48573.875
46030.75
16391.0
47250.875
52024.0
34621.75
34619.25
15743.375
101298.75
148940.375
48909.25
60195.0
47528.125
66077.625
75336.625
72846.0
13815.75
38306.25
27579.0
73664.0
109324.125
125345.75
61413.75
74316.125
74566.5
74876.0
102691.125
135016.75
137817.0
94447.125
17321.875
11104.375
54736.125
67775.875
85295.5
50518.75
89996.25
75276.75
43400.5
74017.5
12957.125
115814.75
68920.5
97837.375
50473.125
55826.375
64378.375
53797.875
51732.375
34937.875
73183.0
58691.0
144811.625
67132.75
93753.5
49492.625
35559.875
78806.625
130366.75
105499.625
103131.25
48677.125
38728.125
58508.25
58036.5
67683.5
96590.375
53932.25
37315.625
49695.0
34230.625
71508.5
112472.0
37884.375
112048.0
102534.5
77276.75
70364.5
44192.875
15848.625
79605.125
30208.375
44625.625
36188.875
42520.5
35148.5
21377.125
100323.5
26637.625
53953.0
62836.375
25959.75
108055.75
101150.5
63766.5
19079.25
28705.75
29391.375
26931.875
72946.75
107881.25
97677.625
68354.25
16108.75
9425.375
13558.625
37114.375
76989.625
34674.5
49075.875
33407.75
63635.25
65274.875
115788.0
72708.25
54275.75
31721.375
16914.125
29149.875
38454.5
33462.25
38710.75
41129.75
91458.125
99902.5
48105.875
69397.125
47610.875
23149.875
109789.375
93459.625
50439.25
73412.0
118065.375
29283.5
58290.375
41922.875
18275.625
113435.75
59576.625
97321.25
190186.625
153360.5
28234.25
28132.0
53999.0
48640.875
123071.125
106449.25
40289.75
31215.375
49525.25
55526.25
59440.5
44876.75
40341.0
42017.625
4083.25
17712.5
22563.75
23102.75
79027.75
114617.5
80737.625
37186.875
37924.375
33579.375
97147.625
53315.625
52733.625
60698.0
21113.375
43397.875
34812.75
66766.625
11228.375
24018.0
49656.375
9719.875
72072.125
60143.375
110686.5
120196.25
55217.0
84846.625
83390.875
17561.375
85117.125
103366.5
88740.625
61031.375
105899.125
124038.0
26941.5
48696.625
41099.0
74514.75
47747.625
76461.25
73528.0
67249.875
129010.375
58924.625
52853.0
89831.5
73710.125
84128.375
51606.5
96405.625
86815.0
39240.0
31520.25
54659.875
58920.625
44822.75
45905.5
84409.375
16612.5
56850.125
55768.375
101509.75
62855.625
81600.625
65385.5
64786.5
73544.75
36050.75
6152.25
39263.5
57881.875
68022.75
23430.5
21723.125
46494.25
62096.75
61221.75
51504.25
39140.25
29275.375
47474.125
35366.375
42113.25
28269.125
49024.875
53998.0
57663.125
34747.5
98597.0
34824.375
29510.375
57727.125
93531.625
78287.75
66164.875
47113.375
67520.75
137174.0
44606.625
138385.5
97288.0
4984.125
26262.25
74777.0
115780.125
126674.75
91758.0
118147.0
97723.5
13380.375
65435.125
111644.25
63543.625
53183.625
55907.625
62938.875
121710.375
82366.75
118496.75
60995.875
26817.125
74172.125
86009.125
44316.875
90756.75
112976.0
77276.5
47155.75
81523.5
58142.0
52523.5
26032.875
36913.75
129447.0
138403.625
72902.375
11380.25
42227.0
19895.125
4326.0
49448.375
63289.625
119184.375
41767.25
153039.375
123088.75
24091.75
25037.0
84683.125
11565.5
137312.75
99762.25
78518.125
66278.375
143134.375
60023.875
13693.25
33685.625
73417.625
73942.875
49093.25
61763.875
51637.25
52705.875
110049.0
101406.75
43378.625
65996.25
36214.125
71436.75
56786.25
27184.25
31284.375
46141.875
69133.375
77923.375
17606.125
63834.5
23058.625
60348.625
70939.875
59169.375
51431.875
4343.125
41924.5
118115.5
91077.125
74139.5
52271.875
74216.625
108005.0
12886.5
15694.75
96997.0
78165.125
40011.0
25721.75
17570.625
68535.625
112438.875
156241.25
69893.0
49720.125
9796.0
64726.875
49910.5
94379.25
85952.875
99568.625
78091.625
54284.75
48679.5
39410.375
23505.875
42547.75
37685.625
88412.5
53484.375
63888.5
65651.5
39577.125
138060.75
56455.5
71727.0
79339.5
95963.875
49117.375
56112.25
30393.5
37951.0
72651.75
100476.375
86074.375
43094.5
41078.0
25894.125
80340.25
36289.125
80724.25
115415.25
60115.25
55833.25
69311.375
65159.0
80965.375
17563.75
69304.5
45669.625
19741.25
25250.25
23006.125
46192.625
91979.875
76685.25
28730.375
45149.25
10630.625
33644.875
115732.75
118660.875
37090.125
49896.25
16417.125
43323.875
24396.25
22626.5
43778.125
21265.375
42587.25
78621.25
101257.375
57686.125
115225.25
70241.0
88309.25
63039.5
78225.875
49229.5
39722.125
44033.5
43337.25
30363.75
105381.75
120414.25
68013.0
131713.125
122388.375
35008.25
7254.625
98046.375
76950.0
51577.75
38124.875
32818.875
39257.75
10949.875
48231.125
55570.125
78472.875
78377.75
98243.375
53293.125
114310.5
129703.875
43995.0
54817.25
110964.375
49356.75
41584.5
69643.125
61440.25
61653.375
99524.75
29291.125
46417.875
15933.25
35587.0
18610.625
90976.0
19842.625
31521.125
66738.25
10173.0
29194.125
34697.5
59726.375
107527.5
93578.75
68236.5
20972.25
48222.75
86773.25
80477.125
49894.75
30978.0
73936.0
75188.25
40550.875
49837.0
56637.375
37024.875
35582.625
17355.375
19742.75
6264.0
41164.5
52313.125
66110.625
39034.375
47035.625
18021.875
27904.125
11926.625
37733.625
69767.875
65635.25
106989.625
119051.75
62495.5
63509.375
20379.25
113358.625
64928.5
27782.25
38193.25
93164.375
79134.875
35701.875
49200.125
74178.125
43099.375
17951.125
18091.125
35538.25
30096.125
54801.125
114743.125
19597.75
115027.625
74518.0
24532.625
27148.875
20144.625
47426.125
28866.625
35232.625
114382.125
88688.0
14836.125
38820.375
27402.875
64356.125
114077.0
49205.375
66985.75
40014.875
57523.125
15944.875
50226.375
31468.5
69282.0
40322.5
66884.625
83402.875
47244.0
75075.375
70753.75
87047.0
88701.625
81607.5
27462.0
70827.375
49253.875
45566.375
64221.0
137981.5
120708.375
9553.375
36211.875
29819.0
72100.875
115514.0
46296.5
16046.25
28896.0
46268.625
36536.75
78005.25
85461.875
15125.625
39582.25
82995.25
26884.75
32015.5
10928.875
7903.375
81193.125
73673.875
31702.75
106367.0
134290.0
75483.0
121968.125
174604.25
71101.875
46338.125
45944.5
23759.75
86285.875
57062.125
24761.25
53023.0
17125.75
82326.0
89118.125
121397.625
78689.375
52082.125
47373.625
67740.25
39357.125
62972.625
94034.875
58887.375
48672.125
35434.75
14635.75
75810.875
78164.5
81125.875
57424.25
66536.125
11390.0
17752.625
33604.25
37734.375
108723.75
84803.875
65475.5
60951.125
20862.75
37302.5
58825.0
50758.125
29223.75
3504.25
64526.0
66419.625
13350.625
32129.25
29897.75
91829.5
57112.25
15916.875
29160.625
102628.125
7695.0
39617.375
19332.75
54039.5
54050.625
67962.125
41062.125
49070.0
115230.0
124797.75
52325.125
58907.375
65205.625
75209.75
35705.125
48760.625
52172.25
73439.5
156526.625
72865.875
71466.75
107396.0
50727.375
61523.5
53360.5
28242.0
81078.5
88379.125
28920.0
53015.875
71167.75
45445.25
2577.5
55991.125
54072.5
80973.375
82391.875
130205.375
190027.125
134005.875
14365.75
51400.875
80626.875
79293.375
26536.75
37466.5
61560.125
46669.375
27058.75
38067.0
88279.875
72558.25
85998.375
80375.75
49137.75
45546.125
105752.25
131571.375
69147.25
66221.75
51358.125
72923.375
8007.125
82625.875
38218.125
111368.625
64894.25
64662.875
93652.625
59103.0
46359.75
33947.375
88174.125
48435.75
73394.5
14885.75
55515.5
26109.0
75363.875
63073.75
135958.625
121695.375
105932.75
46254.25
42469.5
69364.75
62909.875
33088.875
25456.625
8618.625
36583.25
12014.375
75246.875
100753.25
22559.875
66693.875
49560.0
20795.0
55542.0
106694.25
31966.75
30669.375
67275.25
67018.75
79180.625
37200.125
57661.0
37111.875
76415.625
25876.125
82544.5
50653.75
82259.0
76207.375
110462.0
55565.75
66014.125
17855.25
18845.75
16423.0
6409.375
65155.0
77644.75
50306.25
22656.75
39300.25
31141.875
39772.875
33215.375
10500.125
57700.125
13838.25
96640.0
118566.5
3903.25
40002.125
28007.5
43281.25
43924.0
119230.125
62819.5
64369.625
28021.875
99527.625
68594.5
45021.25
88976.25
43062.125
107885.125
78979.25
83594.375
117142.875
102061.75
58525.0
65651.0
85826.5
31865.0
17267.875
37988.375
16608.125
28422.0
7224.125
49681.75
43348.25
109583.375
40857.375
49177.25
47334.25
37754.625
22172.875
32123.125
42968.0
20013.75
47626.25
37352.625
43002.0
19808.125
115371.125
172842.375
161501.5
119378.0
25473.375
71712.75
65273.75
52581.25
57480.125
62744.5
27342.25
38689.0
52456.125
57128.875
15913.75
5368.5
42849.75
44111.75
60208.5
40082.875
31282.375
56463.0
48768.125
31648.625
104063.375
153347.25
57566.0
31123.75
35069.5
54616.0
105251.375
24273.375
38390.5
53648.875
75199.125
109543.0
44545.625
23750.5
23045.625
63236.125
23188.5
69446.625
57055.875
79544.25
95416.125
36795.625
41839.125
82318.0
78425.375
38429.0
101646.75
57625.0
28524.875
73918.0
77939.5
87434.125
64750.25
28156.125
73021.875
77401.5
62468.625
67084.0
71118.625
90296.875
73750.625
33893.0
44647.25
69158.5
64249.25
21803.125
52269.625
25568.375
71893.5
79769.125
22561.875
16175.875
49053.375
43384.375
87851.375
60986.5
38004.25
25061.375
64598.25
73089.375
26428.625
46485.625
38336.75
58825.375
24806.25
56125.0
24317.25
48273.5
73042.0
46061.625
62331.875
60844.0
48259.625
21465.125
60401.5
53280.875
61129.875
62391.125
31476.375
61816.375
60552.5
18608.875
44549.625
67144.75
46106.0
52121.125
89103.375
117076.875
38466.0
85218.75
4700.0
28749.875
60688.875
19333.5
14202.0
91298.625
89715.25
65233.25
66304.375
16779.625
64869.75
50420.75
30571.875
19819.625
15312.5
30926.625
80399.625
116690.5
108459.625
43710.125
48975.25
10440.75
38265.0
8831.125
66620.625
112650.5
107055.0
53562.25
7966.875
14276.875
38087.875
23765.0
88928.75
79512.625
78169.75
155877.375
134782.375
48202.25
23407.0
23220.25
45287.625
116721.25
110346.125
92022.375
121981.875
101629.5
47736.125
68081.625
32306.5
27910.25
89673.25
133355.375
64617.375
92621.25
97091.875
23760.75
37579.25
64950.375
18968.125
36319.625
30334.625
22554.75
31544.0
56912.25
99282.25
101289.5
32121.375
29650.25
25145.875
63752.0
98959.0
66362.5
31141.5
66435.375
71925.0
62780.125
54873.875
95573.5
43627.125
17463.25
96573.5
115525.625
57433.375
110056.125
123805.625
45205.25
79001.625
127355.0
103003.125
82377.375
100163.625
49384.0
34484.625
65319.125
85719.875
63649.125
40323.375
55978.375
26533.5
87129.625
121619.125
91856.625
123131.625
91015.75
108943.875
49101.5
58516.25
55611.75
23113.375
65723.0
129917.125
97583.625
66205.25
28779.0
17499.25
34523.375
112641.875
148056.5
90736.25
36521.75
49781.125
107700.5
92656.5
49915.5
86763.25
62042.75
7498.0
69870.75
83652.75
62346.0
69731.875
28841.5
15831.125
72090.375
53636.0
17938.875
45835.5
41587.625
58000.75
26993.125
5761.125
81644.375
25353.25
47749.5
25977.75
61568.5
120074.625
132484.5
86677.5
106450.125
135786.5
137494.875
135809.0
29460.375
54256.125
103074.375
42544.5
49216.625
10673.75
60654.0
69691.25
50858.75
100319.75
43749.125
2423.25
33279.75
42924.625
18972.625
29353.125
48057.75
96402.125
140528.875
86095.875
31636.75
22185.0
65043.375
92146.75
41332.125
54939.25
50604.75
50172.5
99060.0
170274.125
119855.75
41392.75
80801.0
32961.625
38728.0
45845.875
52564.5
91870.25
99356.5
86958.5
57157.75
43519.5
41856.875
32745.75
51098.625
53698.5
21018.75
33797.375
59066.5
45672.875
13829.75
52194.25
30989.75
21806.5
24255.125
63104.5
18703.375
41390.75
60986.375
65530.625
8008.875
49768.5
94392.375
91159.25
60792.5
23607.75
88121.125
11806.75
17948.5
56924.5
53616.25
87368.625
21002.25
29104.75
87723.25
75557.625
54617.875
102262.875
92628.25
37555.25
77017.125
87813.875
89714.875
135235.0
99313.625
107078.375
59660.0
57314.0
70415.125
79121.625
144977.75
139639.625
48741.0
38544.0
63015.75
48701.625
10353.25
73562.625
3004.375
44149.625
34537.0
29136.75
44927.375
24889.25
73793.625
106655.25
102300.375
72670.375
47484.625
2219.375
29197.875
32184.125
53361.25
34941.625
55810.375
50219.125
75295.875
115234.125
38514.625
63249.0
45217.375
58957.5
53492.125
45105.875
26073.125
66438.75
19483.75
34297.625
4836.125
16597.5
86478.625
62578.75
65130.75
58303.875
31079.75
110018.25
62260.25
49359.0
59226.625
90588.75
73077.875
9606.0
42140.0
114805.875
65278.25
46397.5
44164.0
58789.5
65541.25
80463.0
101487.625
78248.75
36721.875
55111.125
67010.625
14596.375
79989.875
66313.125
42026.5
57432.0
28660.5
39460.25
98380.5
17639.75
65442.0
13493.625
22513.0
56585.375
65725.625
73752.75
117509.125
129414.0
96628.75
144779.25
81603.0
89588.875
63447.625
43309.75
23606.625
43795.25
27763.125
64824.625
51583.25
40193.375
75103.125
53365.75
30005.375
48113.0
82739.375
77536.25
101474.625
17072.625
19949.125
22470.375
30991.375
46060.5
57298.0
62259.625
34109.75
27031.25
94523.375
73414.125
17647.5
31800.5
58940.0
76281.0
50297.25
54176.75
20270.625
48082.75
57269.875
31457.125
26476.375
99795.625
142666.875
45879.125
34247.0
132248.25
74269.5
56061.625
76133.75
68937.125
53735.5
35827.375
64567.375
122620.0
85039.75
38622.25
137896.5
136766.5
103615.375
61577.75
52732.5
30017.875
12767.0
67971.0
102633.625
39993.375
55199.0
34083.75
36334.5
70848.5
120146.625
42084.25
38700.625
14913.375
34402.125
35415.5
9529.75
67386.125
58420.375
14524.875
64043.625
38729.375
77026.875
53561.625
15164.375
9622.125
61794.25
33482.25
30512.5
42235.625
19915.75
98145.125
74561.625
66718.25
69228.125
41755.125
11058.625
64623.5
26697.625
77351.125
20433.625
101947.75
146318.5
43801.25
61973.75
75798.25
50680.875
85822.0
80424.25
62656.875
85982.875
30740.875
57259.625
96813.25
107595.375
63172.25
47970.5
43286.25
50315.875
105975.875
165315.5
97121.5
48817.5
15589.0
52718.5
4791.375
47221.375
54764.25
24040.5
64015.875
13007.625
16474.625
94433.625
59126.75
33486.375
64414.625
1076.5
62481.625
6399.625
111985.125
85319.0
63735.625
48511.375
105489.0
86810.125
59290.375
19651.375
62271.875
99010.125
86975.375
10516.5
51709.625
19775.375
64270.5
57812.25
102355.125
149538.375
87144.625
74803.25
105438.375
128547.375
96625.5
86787.125
66224.625
17242.125
26334.75
6082.875
38241.375
60715.5
43840.125
29339.0
68862.25
25237.625
101123.875
24744.375
76857.0
84721.875
17700.875
41114.875
61664.375
49264.25
97807.125
70327.875
30881.75
67808.625
31197.625
32401.25
49304.5
10961.0
41828.75
43360.75
20798.875
40437.0
130202.5
181823.375
102922.25
96044.375
61039.25
45212.375
120560.5
59161.5
83710.75
59762.625
73766.5
105151.625
77795.0
64323.625
13924.25
36816.75
93956.125
105026.25
81044.125
106977.5
76075.25
43888.75
91198.125
89800.75
12935.375
41289.375
60415.125
101993.375
38016.625
38964.625
19554.125
65610.5
48514.875
32038.875
60914.125
12438.25
36736.875
71836.75
139047.125
54246.375
111065.0
61341.125
48402.625
46145.75
27669.875
23083.75
92129.0
56561.125
133545.5
116963.625
89239.0
87772.625
37123.5
82646.5
65391.625
108501.125
87187.75
54952.625
46243.25
99520.0
38061.75
63361.0
18811.125
36043.25
114906.625
101838.125
103856.625
60329.125
30050.375
68305.5
80704.625
11279.875
77549.125
68968.625
26634.625
68704.5
64834.75
27984.125
87702.75
9573.0
7518.75
90277.375
118324.0
64486.625
28620.5
90517.125
55945.25
44410.625
81166.75
60913.25
82422.75
109890.625
22615.5
60967.375
63960.625
95701.125
104692.75
54363.375
41919.5
81102.75
73485.5
103416.875
28315.625
40889.5
27110.5
46636.25
120420.125
93065.375
99397.75
87812.625
64737.0
10107.25
57206.875
89874.875
44305.625
15156.75
53768.625
94190.125
35854.125
45279.0
17223.625
60719.125
55224.375
59670.5
95271.625
97317.875
55600.0
49147.0
10841.875
48094.75
37350.25
32347.75
99810.125
37137.5
40318.25
59262.75
21724.125
59824.25
97806.0
41268.75
12838.0
10222.0
24441.25
54960.75
86411.0
126840.375
34874.5
20061.75
95910.125
104485.75
89112.125
80090.25
30698.625
65476.25
68036.625
15592.5
6448.25
57167.625
27552.25
96402.5
106882.0
76382.375
36881.125
37203.125
43199.375
61612.75
44307.75
42537.875
67079.375
27016.375
43485.875
53472.0
47186.875
27560.875
30773.5
20531.75
37498.75
70239.375
56256.0
# row = 3
61281.875
5205.625
39291.75
16430.875
41277.875
12404.25
60240.125
66038.25
20855.25
83399.5
91003.375
85137.125
65860.375
53440.375
74514.875
61175.0
35922.75
55889.875
63768.0
74661.625
33249.375
10421.875
112667.125
79871.25
48445.875
127584.375
53170.625
86637.375
85766.625
9880.5
72954.125
62101.0
68075.125
17701.875
26755.625
27057.375
39615.625
81746.75
26945.875
90017.0
74046.75
54211.375
23979.625
102291.875
20166.625
75982.5
67089.5
77743.375
67419.375
107697.75
70075.75
54938.125
38682.75
87213.125
33939.875
45655.75
33392.625
39822.625
63021.0
108528.375
61229.375
66831.75
61495.375
56659.5
62250.875
102227.625
104779.375
87927.875
43843.375
82266.0
116860.125
65388.375
46957.875
76936.375
31629.125
36221.875
21752.875
46344.125
124807.125
144749.25
90118.75
31234.75
21591.625
72894.25
118240.0
139310.75
90589.0
52049.625
40921.125
158699.125
54487.875
56243.25
24587.75
31934.5
69093.625
106368.875
79025.0
56506.5
32851.875
32831.75
33992.0
18561.5
80556.25
23398.875
43512.625
70736.75
51632.5
72258.25
68691.375
46261.0
61590.875
41100.875
86352.5
57014.375
22257.0
39940.375
71372.0
102436.625
43995.0
11578.375
82677.0
48531.875
33756.0
3445.125
43554.75
19698.5
31646.75
80252.125
16681.5
45580.625
17434.125
54334.125
81768.125
76587.25
52984.375
114471.875
114258.25
47326.5
61165.0
36119.75
17319.5
81082.625
74347.625
7608.625
36353.875
49388.25
50441.625
19657.5
37161.625
47090.25
64046.375
39769.25
62611.75
31707.375
62048.5
43794.625
77519.0
27217.125
82008.875
148303.0
138324.0
22940.875
119277.625
111245.875
63984.0
42025.875
42067.875
29343.25
37309.5
109585.0
104319.75
102444.75
36125.25
53137.75
81060.0
90457.625
12128.5
21489.25
79254.875
88967.875
92326.125
66602.625
23566.625
49205.125
80527.5
49268.0
71936.25
44691.5
50859.375
103071.125
42980.75
115371.25
40347.5
88521.75
100629.75
50086.625
102465.375
47098.875
45226.0
14567.75
99343.625
95447.5
42515.25
14279.75
42005.375
37956.5
31795.625
64474.5
51927.75
13736.875
68934.75
88138.375
62259.75
71455.125
92363.625
111301.25
106773.625
57099.25
22516.375
49616.625
34424.625
76363.875
15937.0
35919.75
67442.375
75607.125
112067.5
95998.25
53228.0
28431.0
45919.0
34405.75
12391.125
49431.875
77968.5
51186.5
93319.375
41718.875
77225.625
60893.5
69839.875
18857.5
61952.5
84240.75
45934.125
89901.0
107533.375
58164.0
101104.25
128053.125
104313.875
66342.125
67509.25
113457.375
86148.0
120313.5
108173.125
113041.25
27513.75
89406.75
29393.625
81326.5
84877.125
22738.75
46114.875
25712.875
84851.375
31652.125
77991.75
96834.0
80404.875
89174.0
69227.125
52612.875
74589.0
114112.75
88312.0
97285.25
37988.75
105835.5
6186.125
46120.875
59835.75
74006.0
68204.875
24391.5
41846.75
27180.5
11231.0
20901.625
41286.25
21620.125
27887.875
46078.25
61056.0
107423.5
60634.125
75089.0
73145.125
60885.75
40675.125
42080.375
75373.875
85306.25
42538.375
64444.75
32028.75
139257.875
114920.625
74655.875
40069.375
23334.75
17641.75
72576.375
88210.0
68776.0
40047.25
56207.25
95319.25
64671.875
41104.75
39875.25
20331.5
46938.5
87909.5
155204.75
36146.5
90206.75
63301.375
76018.25
28848.0
46971.375
83159.0
24990.75
38489.5
24871.5
51352.25
59361.375
11385.375
62145.125
81083.875
86688.0
77421.125
32529.75
31921.875
73667.0
172569.25
67812.0
92161.0
59412.375
89674.875
99552.875
48206.5
38246.375
26337.25
38783.0
63255.125
62924.875
36313.75
58847.625
96777.0
126904.125
25558.5
46059.625
66341.625
78260.5
43036.125
67821.625
78366.125
169133.625
131507.5
13579.875
81286.75
114599.5
39328.375
84419.375
170720.5
160825.375
91493.75
34709.375
52046.625
102169.25
87772.75
23296.125
44429.375
93582.25
31478.0
45958.125
32710.25
43862.25
130022.25
122128.75
41817.625
64558.125
23752.125
103241.625
48535.5
38124.375
15837.625
37527.5
97040.0
140526.875
36255.0
29112.25
69284.125
65584.375
36463.625
14654.375
38831.625
43898.75
7221.375
37651.125
23248.5
84862.875
133373.375
11789.0
39855.0
28754.75
42206.25
78791.5
65688.625
34167.625
63762.875
68209.375
48752.125
71262.0
96320.125
25508.125
26248.25
52572.5
66200.0
75061.125
97129.25
89892.875
100688.25
77405.0
35201.0
24387.375
82211.25
89539.125
53548.125
83577.625
53577.625
44994.5
54300.875
21571.875
100989.25
65980.125
58831.625
34444.875
38414.75
59650.375
44581.375
25031.125
60890.75
78202.625
46236.5
128080.75
77781.875
110364.5
55416.5
15940.875
55656.125
116217.875
92092.875
44958.375
53250.75
48978.625
61940.75
52013.875
68864.875
75457.625
72254.125
44863.75
61873.5
12937.125
36761.25
118623.375
76069.125
91394.625
91862.125
78923.125
50905.75
28440.75
31210.125
44736.375
38957.0
85254.625
39474.625
57622.75
67288.75
22328.625
137447.625
26868.5
11020.625
45524.125
33522.125
100283.75
103776.25
83292.375
16338.375
43752.75
55319.5
63503.125
88799.75
142728.0
75994.125
51416.75
40936.375
51298.375
23049.25
55592.75
76900.875
32981.125
33813.625
53439.5
29575.5
37443.375
108380.875
84857.875
35145.625
20086.5
57034.75
44603.375
30928.0
16192.625
3436.875
63016.375
102749.25
86620.25
76558.875
112092.0
34216.125
56492.625
102729.25
84070.5
40588.875
108687.625
64604.125
78654.125
30267.25
8897.625
5502.25
110584.125
58320.125
75628.25
154561.375
128910.25
57878.625
75276.0
55624.125
66311.0
116008.875
74856.0
44721.375
57501.875
27455.875
8870.875
37223.375
21382.5
38719.875
14199.375
41183.625
63207.75
37249.0
20924.875
46439.125
76547.75
50075.5
17472.375
33368.75
28716.625
45988.625
49641.125
69630.5
101713.25
32368.625
76266.25
20819.25
92160.5
22915.125
2795.0
77229.625
61210.125
71746.875
51739.875
42942.5
90244.25
34135.0
80877.0
100466.5
48109.375
55091.625
81864.5
11810.0
59319.125
108273.875
176338.125
35842.125
15420.0
63126.0
72778.625
56807.25
27700.0
54185.75
28531.5
70857.125
50307.25
68739.25
90167.0
17349.875
81221.375
6081.125
46511.0
40912.375
39028.875
18498.625
71593.125
55226.5
23939.75
43624.0
111547.375
5126.625
80031.375
116572.625
122341.5
22344.875
35169.25
68223.25
53198.25
31153.375
1794.25
19905.5
25587.25
79046.75
99324.125
10670.5
39050.5
66775.125
34877.875
58296.375
49044.625
36564.875
18702.625
32447.75
35334.375
57995.875
24559.375
101924.5
101921.0
48295.5
45845.25
95990.5
23627.5
19261.375
58270.375
91076.5
89358.625
87266.75
105051.375
31232.5
124593.875
59966.625
47890.25
58745.5
38686.25
29928.5
66619.875
140408.25
180098.625
130526.375
104421.25
113322.0
81543.75
41180.875
108833.625
42962.75
54325.25
64857.25
50818.75
109630.875
81032.875
108207.5
29514.0
69893.375
106686.5
76975.25
70118.0
69454.25
71052.25
72721.5
93993.875
40188.375
21146.125
48695.5
38001.125
46249.625
95810.875
76763.625
22960.5
34458.25
17703.375
44018.5
53680.125
93002.75
100600.125
124603.625
55399.875
83529.5
57937.0
37789.0
14464.625
76500.25
11079.375
113076.125
88426.125
53774.75
52365.375
87786.875
60616.5
52872.5
78554.0
67415.0
59886.625
65178.25
63161.0
60140.75
93994.25
128126.25
122072.75
78562.875
103937.75
8693.875
77307.625
73506.0
32665.625
23562.875
63489.375
98150.375
109180.25
30864.0
51230.25
8550.125
57256.125
48807.125
75143.875
68395.375
28159.0
5721.5
72781.625
62153.625
50407.75
70597.125
79700.75
46333.625
60776.125
51624.5
47343.25
85871.5
63023.125
30104.875
36429.625
49561.375
69350.0
58947.125
32186.375
46850.75
64928.625
31175.75
63926.375
87806.375
55076.75
79844.125
54872.875
67796.125
11110.5
34953.125
15210.5
67307.375
20998.625
46429.75
76266.25
89540.875
57242.875
42764.5
153006.375
60517.5
77484.75
75518.0
64203.75
52946.75
105342.25
73191.5
17110.0
25421.75
56709.125
66229.0
49405.75
68373.5
20964.125
66317.25
67454.0
72285.0
59243.75
6402.25
48386.5
42952.25
25543.375
54872.0
23144.0
80984.375
55722.125
60614.25
38706.125
34437.375
62438.25
137549.75
38663.625
5575.875
55133.375
33196.875
27642.875
67423.375
89744.5
76389.0
42036.25
32496.625
50865.0
12249.375
45409.375
36129.875
21841.375
53922.5
69633.125
50732.25
142929.0
146228.375
136644.5
107734.75
44823.125
81590.5
35040.5
42874.875
46977.25
88931.0
124536.875
119785.25
96708.5
58965.875
71492.375
72365.375
88072.875
34122.0
121512.125
66045.75
45574.625
44811.0
21448.375
28231.75
28567.75
93844.125
108340.25
68075.875
26908.25
66572.125
52540.0
59669.375
122028.5
54911.75
12169.625
63474.875
35661.125
31681.75
84909.625
79869.125
59010.75
78161.5
36438.75
62145.0
51243.5
56631.375
23426.0
85348.375
79126.0
39648.5
11859.625
49996.5
48665.875
60888.375
130388.875
128325.125
84429.75
80080.75
12612.625
96715.375
103021.375
74656.125
94224.5
102701.75
22054.125
15583.375
6231.375
14330.75
85325.5
49881.875
37764.75
16178.125
27849.625
56947.625
41772.875
45235.0
35620.75
82605.625
62966.25
16920.5
41281.25
21539.875
18746.625
72210.0
65649.875
58812.5
77965.5
60031.5
58679.125
19569.75
123578.25
63786.375
32869.375
42046.75
98362.875
63379.5
92675.375
31385.375
64254.875
60858.125
8797.5
18442.125
18064.5
57520.0
119882.875
150407.625
51491.875
100298.625
48471.5
48470.875
46187.375
56734.25
51468.25
35807.375
21143.5
81860.25
96017.75
42205.125
47646.625
29091.0
45197.5
97998.875
55310.0
60346.25
46506.375
91959.625
36531.25
78591.875
64746.5
55912.875
8259.25
49335.0
65333.625
57078.375
81662.5
30240.625
68450.25
80350.625
59076.125
35107.0
38740.5
50601.0
46957.625
36939.75
138378.25
110417.25
71993.875
94856.625
25502.125
89495.625
112248.25
41038.25
53813.875
41409.0
47876.125
36995.125
47463.875
99316.25
3621.75
47499.125
22284.875
61267.0
60901.5
34597.25
71536.0
59447.875
90873.625
39907.0
74106.0
104754.75
143397.0
89126.75
107073.375
28220.5
12871.125
61601.0
48017.125
122754.125
90950.25
54935.0
26912.25
12031.0
47006.75
88511.5
127282.5
66090.25
107906.0
84422.25
94189.125
44914.875
74932.75
57810.0
57474.625
26397.5
44361.5
48494.625
108520.25
86126.25
130934.25
67080.375
44473.75
61370.0
55770.0
49385.125
17936.125
96436.25
73626.125
66614.75
69858.875
27741.25
38488.0
62856.75
40335.75
46498.125
21294.125
97227.875
69724.375
27624.625
54629.25
68863.375
84906.25
45825.625
14374.25
44465.625
68109.375
104402.0
27406.875
15115.375
17058.25
65965.0
117999.75
52472.375
52934.125
130757.125
73392.25
28385.625
41737.875
61776.625
61166.875
45895.25
13878.625
43332.0
58623.125
96119.5
21374.5
40792.0
43200.5
25137.125
109855.625
74710.125
5980.125
68919.5
68513.75
24589.125
41514.375
56507.25
38282.375
18714.625
96385.375
89044.5
71729.25
38295.375
133408.375
135985.875
105231.5
28244.5
53432.125
90990.25
23633.125
23836.75
46988.0
50747.0
41613.375
38644.625
63835.0
111149.5
97042.5
104691.625
44820.0
17262.5
43939.5
46151.5
102797.625
112173.5
52191.75
43802.125
43052.75
61923.375
45782.25
65462.125
90646.125
54543.5
35172.25
63429.375
70545.625
21569.0
39801.0
59359.875
18815.0
62292.625
43401.25
44341.25
66901.0
110065.0
44951.125
131329.125
79665.375
124356.25
42448.25
23841.5
88986.0
38464.875
24878.875
39001.375
57884.625
47202.25
22768.625
74632.375
91900.5
58345.875
129463.0
59918.125
47899.25
34204.625
92435.375
42019.5
61545.75
80081.5
72662.0
62801.5
24601.75
42056.375
51532.25
53777.625
6151.75
67547.5
28039.625
65369.5
42432.875
85426.375
46186.0
44678.0
9217.0
64432.0
38051.25
37095.125
77701.875
73828.5
49064.75
31923.0
19669.125
94902.0
21349.125
15710.25
20985.375
66420.625
32904.375
79482.625
139153.625
74578.5
11529.125
17437.875
43615.375
79721.125
96488.625
92872.25
54628.0
58369.25
83121.375
120824.5
64754.25
68976.125
77092.75
81619.75
53521.5
65994.375
84724.875
98990.875
54340.125
57570.875
86582.875
46725.25
56690.25
61706.875
33240.125
27606.625
28577.875
69793.375
63274.125
55417.25
27543.375
50559.75
85538.125
35452.25
24056.375
76132.5
70978.25
24192.25
56178.125
28996.5
39752.5
59620.125
69028.875
164386.5
139203.25
116954.75
25790.25
67640.375
83217.5
22711.625
40687.75
49645.0
25479.125
42194.25
15473.5
63441.375
16628.125
54907.5
7032.0
35481.0
29210.0
16614.5
25160.25
55276.5
9617.5
30721.0
55017.375
96687.75
48153.625
14766.625
35882.0
108901.625
112918.875
42054.75
26404.75
28300.375
26856.625
115423.125
99160.75
55663.25
41248.0
32043.125
68625.125
122303.375
23002.0
100448.875
106075.625
55278.375
69304.375
53660.625
84603.875
37445.375
54008.375
11161.125
77703.875
142975.5
141131.25
59125.375
51696.5
58172.375
25564.25
93429.5
49588.875
57460.375
61997.125
87318.25
56627.5
78777.125
50798.875
51520.375
28205.5
31445.625
51500.125
64664.75
65863.5
63208.25
67099.5
29710.5
86642.875
32902.625
41548.75
43546.75
55353.875
31181.875
24581.125
52005.25
48026.75
20416.25
62355.75
82539.875
80871.75
62929.75
21870.125
49654.875
91640.875
59642.75
53620.25
23198.625
56832.125
52996.625
20787.375
39784.875
73514.25
81959.5
24402.625
113334.5
67394.0
15640.5
55331.0
51058.125
63518.75
53210.0
52348.75
65167.625
15959.5
62537.0
28892.375
48450.5
49811.0
23634.75
21079.75
90518.5
94480.25
81430.625
37678.875
62762.375
69622.875
77249.125
45802.75
14437.25
15863.75
86745.125
97220.125
74047.75
55575.75
114243.75
114703.25
59751.75
66054.375
26763.0
44313.0
103765.375
116373.125
38689.625
25331.25
16464.875
59868.875
12694.0
51204.25
35849.0
34947.0
103704.875
78670.0
60639.0
37489.375
1704.5
36451.375
104354.25
86828.5
60036.5
62554.0
83070.625
5995.875
40271.75
13238.375
56732.5
87292.875
134974.25
71548.75
85578.75
74699.875
41965.375
21208.25
53351.0
42925.875
74434.25
44371.0
31372.0
18072.0
45945.625
49117.5
67234.5
7935.125
12478.5
87034.125
12355.375
76099.875
29583.125
21109.625
52870.75
86960.75
101786.125
27741.25
92742.125
47303.5
9038.5
81960.375
121273.0
80617.125
111832.125
106125.125
66857.375
82295.875
163415.5
107604.875
75747.375
83019.125
41718.375
70449.25
104767.25
94795.25
65341.875
61547.0
24183.0
26786.75
124103.875
128142.0
108066.625
157434.75
93103.0
73511.375
26934.0
91477.125
91189.125
68961.5
62630.125
115664.25
87691.25
87830.125
40715.625
26228.125
51990.25
106260.375
161648.125
116020.125
52721.75
20977.75
39575.375
64761.25
73692.25
111112.5
91136.125
22548.25
89565.75
92325.625
89964.375
69461.25
28660.5
28272.75
118394.25
81932.125
27460.375
81543.25
34323.5
96894.375
56752.0
23187.375
75467.0
35907.25
48653.75
22146.875
63455.875
106120.125
119333.625
75635.875
100188.125
86283.625
68843.375
138769.75
88492.625
20797.5
102414.0
24017.875
58926.125
20773.75
87111.375
84192.75
59417.5
125835.0
38635.75
35168.5
28721.25
43187.375
40652.0
24084.0
91291.875
67919.375
131514.375
107690.5
32160.25
23760.875
43621.25
80623.25
38995.25
43263.5
101666.875
80969.75
47700.75
116782.5
118964.375
95102.875
85196.125
44613.25
43803.875
45990.625
60341.75
119586.5
114062.125
60968.875
44881.375
65052.25
83373.875
68443.375
43564.875
35656.625
33647.875
24123.0
62447.5
16793.5
32288.75
37858.0
18255.125
45451.5
62635.625
56852.75
33839.625
26163.875
59906.375
63444.875
42472.75
54894.25
65931.75
63005.625
34509.625
59155.375
30438.5
60946.625
11876.375
34684.375
90108.0
33746.75
64191.5
31214.375
68471.375
69779.375
28839.375
75209.125
79615.875
97840.375
51591.875
67386.625
78826.125
151489.125
104918.75
112625.875
91892.875
74676.25
87125.625
42177.25
139641.875
188333.0
39377.0
69277.25
41857.25
58896.125
21978.125
39947.75
19472.625
22326.75
35385.625
19794.25
26591.25
72218.25
85934.5
133091.0
147368.125
53034.125
45531.25
17924.625
34305.625
21432.375
53224.625
72167.875
51495.125
35571.125
51136.875
60493.5
29178.125
60898.875
21086.75
75279.875
59756.125
31473.875
25880.375
62935.625
22823.375
18020.0
33403.875
23859.25
67572.125
49351.875
92867.375
60685.875
67903.125
109758.25
99453.375
87107.5
82402.625
91894.875
61308.125
11646.625
36452.0
83474.625
37972.0
88889.0
61104.375
45879.5
36142.75
73801.875
77287.25
71993.375
83492.25
33286.125
53047.5
16725.125
71660.375
88426.375
81142.75
34848.25
30697.875
24001.375
77529.75
5581.875
71571.0
36242.375
80109.25
99695.0
41475.875
99820.25
119655.75
116410.875
94327.75
58207.25
15210.875
71928.5
33659.375
17892.625
54377.375
45835.25
65928.5
62784.0
80082.25
35102.25
75505.125
53808.0
25565.875
74600.75
61509.75
68282.25
122168.25
24659.125
28690.125
60027.375
39724.0
56467.0
70504.0
55345.125
33627.0
46942.875
153620.0
92030.625
54316.0
34453.875
54801.875
69059.625
39552.25
12930.25
60513.25
50279.5
77925.375
49303.5
52199.625
111791.0
117204.625
48972.125
53474.25
112652.5
148631.0
24067.5
67757.375
18467.25
65410.0
58423.625
83171.0
142547.375
86701.5
50168.75
122133.75
124525.125
100496.125
23995.75
50982.5
82672.625
35545.125
50899.75
106361.125
31490.625
77445.5
53758.0
24126.5
63946.25
123560.75
23894.125
17079.25
14329.0
34972.75
75566.25
65038.5
84019.375
30850.375
35011.875
79448.0
18634.75
67368.5
57625.75
48878.75
47861.5
105707.0
28540.75
44208.25
46937.625
64863.0
57405.25
71438.5
102545.75
83036.75
62477.375
14788.125
59247.0
50370.5
33310.25
45236.25
113979.0
158182.625
81281.5
30594.75
66159.125
41273.875
111880.75
104956.0
37614.5
73028.375
39948.875
36340.375
89577.125
72821.75
70841.75
12804.75
26328.0
55760.125
111526.5
159768.5
80364.25
27120.0
29430.0
27113.125
7351.625
46254.25
57334.0
11840.375
50537.375
23780.125
30361.5
61664.0
25792.375
76793.125
4371.0
23131.75
77970.375
87491.875
113300.375
60383.125
51433.25
93861.75
166073.625
106538.75
36160.625
36657.0
86877.375
128414.75
82190.375
57057.125
47186.375
88023.125
84885.875
24125.25
73470.125
90720.375
89924.0
53687.625
107763.5
147430.375
127884.125
129033.375
86933.125
35426.0
70937.5
70893.625
17545.75
80050.625
57837.875
52577.5
57249.625
49424.25
37378.375
21157.625
57078.5
50331.125
51926.375
59212.75
29549.125
72823.5
57474.75
44522.125
39417.25
100723.0
73007.875
54337.5
51826.875
35458.875
43636.625
64190.0
23007.5
8502.375
101466.125
124907.875
81810.5
53443.375
93565.5
53913.75
50078.0
51110.625
79113.625
86491.125
94542.375
80027.5
51377.75
52920.75
53175.25
19258.375
77567.75
109766.25
117907.375
99857.875
98256.0
73305.5
89201.75
113384.875
9604.0
26864.0
63344.0
84223.75
23746.375
100256.75
51265.125
43315.5
49522.5
29721.625
49362.5
26554.625
27132.875
51918.0
108431.125
33549.75
90763.875
54704.375
40853.125
33342.75
20555.375
62352.625
76890.5
32296.25
123616.25
96763.875
101168.375
118202.75
70433.25
50624.0
64657.125
101921.5
35471.75
16789.0
72305.375
111454.375
59600.5
62532.25
62323.125
60028.75
90743.625
49959.0
79317.875
35509.375
52383.375
12472.375
44310.75
60017.5
52209.375
46959.25
28288.375
41668.75
13522.5
54605.25
87016.0
45953.25
55410.25
80838.875
46808.875
11709.25
55912.625
53051.5
13959.625
28319.375
28273.625
20875.75
72188.0
114787.5
30547.125
47041.125
53631.375
83783.125
90363.25
59764.375
38308.875
91559.125
70225.0
73235.75
38354.25
91720.0
47210.25
48083.0
83009.0
67730.25
46068.75
22184.5
46328.375
46866.625
18088.875
76624.25
43792.5
24204.875
61249.625
109509.25
57937.125
32323.125
28717.125
45766.5
59245.0
77696.375
54550.375
50682.625
51354.375
46208.375
16729.625
47927.25
40282.875
41969.0
97201.125
67751.125
31093.0
35623.5
10716.5
67432.625
75291.375
69476.125
74445.125
32448.5
31857.625
27468.625
75416.875
77940.5
46011.0
17704.875
95461.375
86653.875
84189.375
105597.125
13128.125
47503.0
55713.25
13111.25
45081.75
94325.625
77230.75
95952.375
96827.875
44540.75
32633.375
25633.0
76076.0
68428.625
48027.5
33299.125
77102.625
17573.25
64681.5
50068.0
37262.5
16749.0
42237.375
9182.25
23284.5
62556.625
52883.375
# row = 4
63477.125
16701.625
13981.25
37129.0
19093.625
37245.5
60309.625
71734.625
38293.5
78289.625
65298.875
49558.625
53843.75
29372.875
44058.625
38725.25
54598.375
63501.875
70044.0
65971.75
47364.375
3177.625
119433.25
102933.375
92964.125
180848.375
103867.0
37741.75
52040.0
19950.375
43642.5
60521.375
122013.5
87815.75
33813.25
18231.875
22328.875
64131.0
40851.125
120958.375
93693.0
35839.5
70659.75
93520.25
45863.875
94411.375
21945.0
21878.25
59479.75
83269.75
48015.125
92342.75
111946.625
50243.5
25279.125
58133.125
9882.375
20828.375
56518.125
97619.625
52324.0
96598.25
79401.25
93782.125
27674.75
112720.375
104963.5
39482.0
39402.125
52280.5
99614.375
64378.875
57161.875
97792.75
44914.875
39130.625
38009.75
78776.125
155189.375
152511.5
111009.5
65513.0
23438.75
43359.25
70791.0
151454.625
142336.75
47203.5
59531.0
127226.625
47751.625
81027.0
38839.625
51204.5
63529.5
124515.125
75392.375
91866.125
107410.125
85085.75
9513.5
42651.875
74028.125
24421.125
42353.125
83761.25
88287.0
124775.875
96605.25
19189.875
14404.0
43695.875
112549.0
60303.5
47075.25
34313.0
23591.0
64594.25
57222.125
86052.75
89123.875
108503.125
42653.625
7970.5
23561.875
80234.875
60416.375
31332.625
11424.375
28024.25
26878.625
38607.25
67369.375
69440.25
56090.25
120008.875
110133.125
75622.625
57382.25
59159.125
11908.0
59300.75
68518.125
10440.625
89413.125
62700.75
74327.125
20678.5
32488.75
61656.125
68000.625
37054.5
20287.25
69415.0
90125.625
71721.75
42868.75
59856.75
45961.125
138692.25
120502.75
24112.0
99968.375
105463.25
16931.625
59975.5
60465.25
26269.125
22976.25
85538.25
134660.875
133444.875
26306.5
57478.75
72649.625
121030.625
80446.125
15221.375
73999.25
69673.75
90832.5
52749.75
76371.75
64140.0
66604.25
46121.125
42322.625
93888.875
49894.0
62225.625
19066.25
91556.75
87387.25
46269.5
96749.625
50005.875
111335.125
75502.75
82437.75
27206.75
73367.125
58021.0
59474.625
56271.25
40503.75
69370.375
36233.0
40211.5
59488.75
54948.625
77652.625
63445.625
4007.0
71723.0
53260.125
47616.875
75811.0
73884.75
40016.5
45719.5
20360.5
34113.625
48319.875
43725.25
98827.0
77426.75
84444.75
64180.0
42866.0
32850.625
77941.375
88398.875
47545.75
103754.875
115309.75
24177.125
42895.875
44378.75
69250.875
82061.625
112237.0
49052.75
91385.375
71202.25
41450.75
113431.625
92393.625
63314.125
91915.375
107902.125
103900.625
57810.75
65548.0
130552.25
63489.125
53668.625
100512.0
118093.625
35372.75
128965.25
23829.25
135654.375
127138.375
12645.25
58524.875
34717.5
76460.375
9152.25
97990.5
98569.0
76654.75
28948.75
41701.0
38430.0
113337.125
79566.25
66182.5
61465.25
50620.375
96704.75
26679.125
88064.375
49254.75
44373.75
30319.5
18581.875
50403.0
51301.75
33347.875
59240.875
25881.75
77359.25
81599.75
51229.625
50904.875
97536.5
45990.25
75957.5
67807.125
38423.875
30879.125
42016.625
105968.625
106926.25
103635.625
6658.625
24012.125
143608.125
157677.625
45212.75
40456.625
32980.25
48709.0
112094.625
81742.75
48666.75
47570.375
43777.0
100538.125
81912.875
23816.125
72132.875
84380.875
28787.625
93489.5
155647.125
36458.125
99160.625
94461.75
64202.75
38470.0
52460.25
122648.75
35082.875
80499.75
77594.125
33528.25
26582.75
21238.875
75981.375
109198.875
104794.25
90400.0
35356.5
19917.75
114130.0
193813.0
59116.125
99093.25
86445.375
105068.625
86550.875
14484.125
12368.0
25985.75
32444.375
15149.0
45338.875
44949.625
76273.125
125704.125
91040.5
37016.5
54319.25
68027.875
86168.875
77091.0
75367.125
71348.25
158770.75
169198.25
37824.0
68837.0
106939.375
21757.75
102074.5
172706.625
162978.5
68126.625
14913.75
58332.125
78546.25
62020.5
26210.625
59650.125
94948.5
55056.25
72527.625
90004.625
58139.0
119965.125
114736.875
35846.375
70608.375
84953.5
92370.25
36136.75
48780.125
23284.125
67255.625
68754.25
107939.75
18783.0
54550.875
51951.5
58271.25
46183.75
27434.5
35018.375
31829.125
36837.125
59180.5
74634.375
48574.0
94046.375
55229.5
112793.5
56400.875
23920.125
52669.25
68608.625
28818.125
77959.5
93604.5
19470.75
37853.875
44809.375
55103.0
46719.75
23687.875
65986.0
54258.25
67829.125
69002.25
71994.875
127255.0
48250.5
56319.25
68013.125
41649.0
52064.875
60446.75
32472.25
45820.375
55092.375
13986.5
62239.625
42622.125
38278.125
34377.625
6161.375
58069.25
75405.625
52650.5
118002.25
122509.0
89960.125
75047.125
93074.125
108407.75
58270.875
45731.5
18805.375
72814.125
37838.625
70007.625
108686.25
66626.25
65682.0
65544.25
50840.875
37759.875
70167.25
34705.0
35009.75
28171.875
43276.875
130718.125
102952.75
54729.5
84598.625
90482.0
67458.625
27835.5
59659.375
14339.375
57600.5
108963.125
79797.5
81161.125
93520.625
25168.5
116439.625
44420.625
61637.75
4228.625
64743.125
94809.125
71671.625
70460.5
26038.5
91254.25
86164.5
63129.875
85431.75
147159.25
39335.0
71060.375
79001.0
52397.5
85535.0
59849.125
43989.375
28642.625
70350.5
117840.625
14316.5
29748.875
62394.125
60907.25
43162.75
64169.875
74638.875
58062.75
18440.875
26962.875
19916.875
52953.125
47737.0
27818.75
123249.875
177222.875
69721.5
59196.0
85711.5
51912.25
36820.25
83031.25
49195.875
120433.625
90709.375
66769.5
42584.875
44407.75
34833.875
55304.875
76013.375
100921.75
93729.0
143632.625
85398.625
76674.5
86275.375
67788.875
28946.25
64540.375
8446.375
33476.0
59732.375
45980.25
51560.75
52212.375
84772.125
96843.25
58082.375
45219.625
22681.625
38921.375
50449.125
30680.75
19902.625
8220.5
21404.125
64986.5
77755.0
108198.625
60510.0
74158.625
28927.625
90052.875
40957.5
23094.125
61814.0
104191.5
83194.25
73939.875
33558.5
41510.5
23195.125
73745.5
89075.0
83727.5
38815.0
65119.625
57735.5
25094.5
68544.75
155815.75
66920.375
47548.5
42336.25
101561.875
153476.875
57054.0
43498.625
47368.875
28229.375
16965.625
37715.75
47004.625
35028.5
71206.875
66264.625
85063.75
22350.625
23478.625
79685.625
99695.75
28403.5
45500.125
39863.25
91672.25
46157.75
58424.25
118252.375
99450.125
13139.5
31778.5
56614.75
36185.125
75664.625
50720.375
60720.875
66287.375
81272.75
129011.0
59100.875
41002.0
75636.875
31020.375
53144.0
41759.75
29287.375
23769.0
14087.625
73587.25
128584.25
78891.875
104189.625
72254.5
20938.375
66053.625
85265.625
39192.25
29103.0
43780.75
43961.375
48358.625
90292.875
125515.625
27434.875
67341.75
75089.5
45974.875
70498.5
57702.75
41967.125
29050.375
113197.625
171821.5
121005.0
72218.625
89936.25
112709.375
21384.0
77470.25
23058.625
60155.5
46742.625
38262.0
69726.375
45285.25
54503.375
34955.875
99441.0
107447.5
66791.375
72965.75
67095.5
20545.625
76586.0
123031.625
17572.125
69323.0
35963.5
39819.875
63348.5
59663.75
49709.25
82338.5
64672.375
19743.625
60999.5
109350.0
124136.5
103159.25
52692.75
50933.0
7536.375
13634.75
44158.0
42482.5
43838.0
17803.875
69607.0
32230.625
4707.25
35562.5
53823.875
32805.875
24484.625
104960.0
88511.875
23731.75
57667.5
55934.5
42144.625
72191.0
101545.5
94657.0
90091.875
115911.5
23203.0
57910.375
74208.75
25633.625
22620.625
57054.375
99093.75
118772.625
61924.75
32091.0
23802.625
41377.625
39176.75
88042.125
66154.375
30823.875
10073.0
81476.25
87138.25
35779.75
70347.625
66142.125
30097.625
105283.5
76451.75
27990.25
40775.5
51822.0
32044.25
47944.125
22126.875
18760.625
38665.5
28350.375
15024.375
49893.5
14955.0
26659.875
119542.125
2036.5
75695.25
87067.875
95483.875
51526.25
27609.25
59877.375
73816.875
9110.0
23279.5
102658.375
58827.625
41184.5
56457.625
108156.25
52391.75
53094.625
87349.0
40518.125
66339.625
136835.625
80840.5
67881.125
71003.625
23662.125
36988.0
34982.75
105584.75
43511.625
61241.625
65449.875
31002.375
11740.625
23780.625
38521.875
22584.75
22969.375
5565.625
34935.375
62709.75
48251.125
79179.375
70126.125
57266.625
61642.75
142232.875
38144.25
26993.25
40392.375
41405.5
33615.125
48781.25
68183.375
94756.75
36195.75
33700.375
65558.875
16173.5
73461.875
48826.375
42754.0
41143.75
28135.75
66518.875
196630.75
151767.75
142476.125
146159.75
108901.625
29703.75
8010.125
56847.125
31289.75
102285.375
144731.125
90951.625
60618.625
47931.75
35947.375
44141.5
123144.375
35679.0
154515.875
109903.125
63156.0
80506.25
51811.5
54010.375
62009.125
108403.25
89498.875
44553.375
7276.25
67319.25
87295.75
46034.625
76597.875
65107.375
51972.25
40575.625
43280.375
56680.0
84482.75
82336.125
68766.875
67416.25
33889.125
70769.125
67413.875
82622.0
13961.625
43625.625
86933.125
30068.125
56527.25
59618.75
81483.25
89182.625
166646.375
110273.5
77962.75
48461.375
23452.0
86123.875
85432.75
56872.625
121114.375
124448.375
40951.0
75246.125
56759.75
21069.625
74227.875
43857.625
30835.375
7274.875
17728.875
63103.125
47515.375
87467.375
29670.5
63340.5
36756.5
30630.625
24060.5
30173.875
54762.375
49480.25
59496.125
24246.875
89754.0
71070.375
55428.75
63168.75
97833.625
62873.875
39782.5
60172.5
78155.375
32162.125
103065.625
58907.75
116650.75
75521.125
41344.875
56011.375
11221.0
35253.625
109603.75
150403.375
84580.5
71125.375
41135.125
54226.125
51247.0
73897.25
62943.5
29191.5
77277.125
86203.375
97798.75
21779.625
24234.125
17904.375
59443.625
54316.75
17731.875
45237.125
80973.0
94131.25
70289.5
81589.875
89251.5
80667.5
8412.25
80359.5
90789.625
71805.875
94129.625
52465.75
57316.75
52024.5
62327.625
50100.0
14454.5
17371.25
32708.75
6801.125
122389.75
81495.875
128405.375
136572.375
44757.625
57474.625
80204.125
79172.625
57002.625
35683.75
64709.75
60184.25
12665.25
82203.75
21124.375
68671.875
65477.5
88526.0
70070.25
42275.5
83547.75
4207.875
63877.875
41648.625
73423.0
99159.25
133251.75
53532.625
51144.875
21490.0
47154.25
51852.75
51748.75
72568.125
89927.875
51194.625
78788.25
34143.375
30414.875
42177.25
92236.75
98986.75
141455.625
108172.875
80660.25
22389.125
36359.875
14726.75
66008.375
17871.625
53967.75
49211.75
59479.75
49973.75
117592.5
68990.875
7710.875
38686.125
57753.375
45927.625
42512.0
59834.875
66661.0
54626.375
77528.625
42459.375
59025.5
70591.625
48289.375
71887.875
46751.125
133681.75
108424.25
15421.75
59780.75
79254.75
61490.25
24850.5
26836.0
101700.25
109502.375
128936.25
64201.0
32051.25
45481.5
58212.0
140788.0
118812.75
35238.75
92401.0
30703.0
22593.625
38011.25
45811.125
48947.75
81840.0
28643.625
57296.25
40868.0
54470.625
73282.875
16251.5
63043.375
45650.25
92804.25
50528.875
30671.125
41488.0
42467.0
67276.625
71938.0
72733.75
54622.875
20760.125
91365.625
97447.625
35303.5
59577.125
152402.5
132294.625
92999.75
55747.25
85317.625
99813.625
86445.375
65585.125
13336.375
31632.25
61054.75
51705.25
86918.625
92457.25
58779.0
75012.25
41339.75
38378.5
94718.0
43417.75
54245.25
106022.125
70297.25
36442.5
44530.0
113608.75
37788.0
61898.125
62566.125
72053.875
31746.75
44713.375
78334.125
34184.0
31405.75
55506.25
44723.125
65008.375
74624.625
18083.625
87227.125
95527.625
24046.375
85019.125
53434.25
121107.75
43919.25
34429.75
52074.75
46910.75
56371.0
44971.0
71619.5
46939.625
46659.5
87988.25
46011.875
55967.875
123315.375
36957.875
77458.25
38402.75
78844.875
44148.625
59750.125
64497.75
62117.75
47138.5
62300.875
71373.875
48721.875
35678.875
20101.375
47830.375
43502.25
72331.25
36527.25
52196.5
36707.625
35563.625
5712.75
70474.25
82756.625
51610.75
70986.5
83467.125
35689.0
50556.5
27988.875
140331.0
67031.25
28700.375
34599.625
75597.625
29743.75
43171.375
119078.0
123807.0
49118.875
27987.5
77878.375
41300.5
60382.625
91671.625
82039.75
63344.75
52234.875
97766.375
58703.625
81011.125
87701.25
57543.375
47520.125
30505.125
51464.375
61454.25
47059.0
41037.375
54288.375
58238.875
63787.875
73672.375
82593.75
41396.625
33343.375
59654.25
96103.375
36630.625
44532.25
26501.625
67384.125
26801.875
43442.625
100147.875
88617.0
41910.625
54513.125
59996.875
113105.25
102101.25
11126.75
109343.375
85297.875
88747.875
36529.0
66462.75
79018.0
10297.375
38804.5
58268.0
16799.875
39644.375
36124.625
54910.125
41120.25
81994.0
48991.25
48221.75
20676.25
41147.25
35994.625
85742.5
40673.375
74675.875
68164.125
69344.625
33850.0
2954.375
55902.875
111290.625
71232.375
40518.0
56525.875
83991.375
36695.625
99734.75
92910.75
42745.625
20698.375
18651.25
91159.125
88500.875
29541.75
106706.25
91632.625
37889.0
108700.75
26515.75
50545.0
53530.5
33940.125
84178.625
133892.75
175992.875
155394.25
33748.375
73693.125
64174.5
23430.625
93432.875
54422.125
25567.375
49484.75
67244.625
68165.125
106060.25
55331.875
55800.0
29175.25
40130.875
45211.625
56486.25
73944.125
26359.0
98002.875
50815.25
98683.125
43195.375
11290.375
52009.5
82261.5
59800.25
12898.75
54784.125
64497.625
23395.875
66899.375
123730.625
79777.25
20250.75
65768.0
37975.625
81835.375
51086.875
14837.625
32888.75
51671.125
58255.5
44765.5
29261.75
41092.875
60310.125
34219.5
96721.5
65610.25
37450.375
41594.0
37272.125
81952.75
23269.625
18240.875
14635.125
54757.75
54393.375
35144.75
43535.25
19646.5
10088.0
71390.5
105565.5
77750.625
99402.0
62311.0
79433.625
67222.125
77071.125
78312.625
31715.625
43164.5
137842.5
129366.875
7338.75
51077.125
103068.25
135673.25
93538.875
37528.25
34392.125
34886.5
61393.875
77754.375
17489.5
46250.5
28045.625
65847.375
24348.625
34937.25
66838.0
77581.75
34258.75
106566.375
117228.25
67126.5
25366.125
12198.375
50850.875
24001.125
13622.375
42272.625
37563.375
59692.625
87687.625
3388.625
80159.625
52799.375
72759.125
66328.375
85812.0
39199.25
38991.125
6761.5
40064.25
89167.75
104016.25
24276.375
23477.75
44694.625
79317.5
23130.125
42037.625
16808.0
27034.125
125310.75
105597.625
31225.75
13498.0
24660.375
10786.625
80464.75
90168.125
9320.25
55643.75
24267.75
1080.875
85200.5
114085.0
110119.5
64756.25
37878.75
46232.75
56828.75
122600.625
81511.75
70002.625
98765.0
45878.0
65659.0
86001.5
79281.75
85686.0
102092.375
55968.375
68330.0
119440.375
104804.625
61082.75
104914.125
70653.125
63591.75
61135.25
69267.5
65817.625
77658.25
71972.625
79852.25
52566.125
84796.0
41813.375
36559.625
56580.875
104809.375
136383.375
92540.375
27980.625
28797.125
30233.0
37351.125
55013.125
85106.625
76712.5
31167.0
112165.75
63679.5
88514.125
48121.875
56796.125
72522.375
93909.0
75405.5
36502.5
114945.375
102665.5
103179.625
48459.125
36900.375
103355.5
83627.75
37964.25
29274.875
38514.625
48987.375
46465.625
18904.875
35696.75
18341.125
48155.25
89756.125
86156.75
25998.375
76497.5
59348.375
25281.75
19955.625
55055.625
47006.875
25491.125
70889.0
42354.0
51994.75
84473.625
45966.625
62307.0
61297.5
126526.625
31547.25
90632.0
129264.5
88444.25
48573.125
26679.875
35459.375
15464.375
13241.75
113196.0
108703.75
38733.375
105936.875
124842.125
106736.25
90132.75
8028.5
46853.5
54897.5
60226.25
84796.0
84589.25
55332.0
63042.5
71391.25
102262.75
118174.875
76271.125
14220.25
53649.375
16504.125
61963.25
30075.75
31014.125
11014.5
33942.125
61837.25
100855.25
59932.5
45792.5
19652.375
46306.0
45039.75
70401.375
25513.125
30879.0
67141.25
45854.75
45983.25
26297.375
74284.0
8600.375
49989.25
80362.25
53509.75
107194.625
53108.375
76985.625
46605.75
69067.75
68524.25
56741.5
136348.25
65898.875
54251.25
79713.75
118877.25
80038.375
95178.625
80801.75
77829.25
104290.625
74540.0
110012.375
182374.75
68626.875
56724.0
84177.625
34462.25
11315.0
77690.125
47925.25
29457.0
76300.625
46632.625
19287.125
84391.875
102090.125
137055.875
136982.5
36738.5
81711.25
40443.25
14322.25
8665.25
61753.25
69749.125
54495.5
43412.75
63734.25
48846.625
18429.875
25005.75
40522.875
27823.875
54409.125
6978.125
60936.125
34031.375
62672.875
21287.0
54506.0
95303.625
94528.75
24157.25
95947.125
56977.375
70615.5
39897.625
93593.0
107502.0
92687.0
105304.375
38395.25
39433.75
13943.25
71539.625
37831.0
79302.5
64063.375
57571.375
23883.375
56767.0
37575.125
53114.75
68137.875
38278.625
26506.75
18803.75
80793.625
116710.125
127698.875
56981.0
62687.75
14029.0
64009.25
32499.125
89225.0
85095.875
140610.5
72179.125
59573.5
95439.625
144735.75
99777.125
101872.0
58171.625
70152.25
75559.5
57755.875
65669.125
58818.125
40025.5
79510.875
47827.625
46499.25
41149.375
80467.75
20391.25
74335.5
85986.625
62192.125
34018.25
95940.75
20200.75
36321.75
56255.875
8175.25
64368.75
45046.625
18053.75
30463.0
28735.125
164235.625
99143.875
44171.25
38994.25
36982.5
61201.625
87453.375
59843.125
58995.875
46184.25
77507.625
49999.125
36764.625
81683.25
53548.25
50768.125
113188.75
48958.625
146698.875
33950.25
60577.0
10185.625
31912.75
52629.0
42962.125
79365.0
25415.5
57336.0
78263.125
87376.875
72104.125
26337.0
23338.5
63331.75
16324.75
54188.625
86470.25
47879.625
63633.0
90553.625
48885.625
60360.0
76842.75
20803.0
15217.875
30905.75
56304.75
54078.5
49204.125
73041.375
37081.25
51382.125
48848.125
31358.5
64232.0
78893.125
46465.125
52026.625
97995.0
36250.25
48667.375
48477.375
102759.0
30283.125
75375.625
89215.5
51253.625
68245.125
12616.125
42453.125
53754.0
87969.875
94304.625
106546.625
146019.875
91783.25
41082.5
34880.625
22838.125
69587.875
119990.125
39798.125
17333.75
49400.875
22913.25
33639.375
30871.625
37944.125
26887.75
56359.875
50181.75
106036.625
134196.875
114755.0
65911.5
25701.875
12135.25
27720.5
19493.75
53455.625
5140.25
53964.75
48998.25
38728.25
43101.25
61842.875
141499.5
56904.375
29534.625
57748.25
155894.0
118642.0
58800.875
44854.875
116772.125
181984.875
112016.75
10562.25
48731.375
106831.875
129662.25
77302.5
69964.75
76884.75
130074.75
75999.125
53673.125
70580.5
28725.625
54796.875
49520.25
75276.25
129151.625
125307.5
127438.5
99298.75
91392.875
108415.875
103216.25
18901.25
26409.25
28190.5
53424.875
67386.75
65289.875
58454.25
23131.875
95099.75
84293.875
81728.375
67422.25
5346.25
44657.625
33077.875
12990.375
24906.75
88503.5
95646.125
62244.75
32726.25
48236.25
93159.0
85629.5
21297.25
27517.0
95135.625
53466.375
42953.125
55272.25
134143.125
65430.875
44735.5
73255.75
55955.75
41976.25
94770.125
41389.5
39885.375
50996.625
60912.625
40036.25
95359.125
66043.0
104975.875
82066.5
80382.0
67629.5
64726.0
99583.25
20752.5
37528.75
46460.75
47009.5
13483.125
125009.625
72591.125
25417.75
48496.5
24467.0
13514.5
26805.875
89555.75
32919.625
41512.5
26751.25
83074.25
46876.0
40195.75
15152.625
41015.5
95808.25
53766.25
49725.875
81717.375
50011.625
78624.375
118514.625
77984.25
88668.25
47925.625
93159.0
81497.125
18209.375
47597.5
78187.375
74597.625
20363.625
85993.375
76898.5
57877.25
35024.25
12001.375
40817.625
81706.0
15934.125
12362.625
77146.125
74801.0
27529.0
28044.75
9437.875
54121.375
100821.875
86507.375
54878.75
84430.625
22283.75
38182.375
23753.375
114420.875
106306.125
7977.5
37521.25
56001.125
49833.375
32680.75
98206.25
30085.25
32134.375
45127.0
81881.875
82327.625
71070.25
22641.0
87111.25
45090.125
64463.875
56763.875
94856.0
52547.0
33583.625
51120.5
66832.5
23430.125
26131.875
70762.125
5881.5
34175.625
19045.875
53682.75
96912.75
68338.0
60398.875
73413.5
69194.75
34676.625
25128.25
62521.875
58324.625
22052.25
16934.125
70775.5
51294.375
26905.625
44506.5
24021.375
56542.5
69559.75
42791.125
10853.875
26880.25
30067.875
74120.25
70168.0
56954.875
74957.75
14130.625
28450.375
26334.625
26201.625
28729.625
68428.625
33946.0
48256.375
21859.625
23151.0
109499.625
58621.5
46007.125
50656.75
16726.625
68520.625
88074.125
64969.5
54842.625
64070.75
92927.125
92001.25
9907.5
71940.875
57932.0
18548.75
35053.0
58501.75
49688.625
90006.0
39360.25
40902.75
5714.75
29611.625
13268.0
19611.25
45778.625
32024.375
# row = 5
69648.5
7237.75
15419.75
59820.875
23515.875
64387.375
55027.625
48800.5
51469.375
80311.25
59854.625
14859.75
32959.5
27885.0
60461.875
96583.5
52925.875
43471.875
94248.125
77927.125
54985.5
17106.375
89076.0
93399.75
142139.0
187532.75
115143.0
8041.5
32748.5
6576.75
37492.25
80699.5
140066.5
137163.875
59863.875
28260.75
66751.75
83223.875
56371.0
147152.0
86508.25
12057.125
78345.0
97812.0
38448.0
91047.75
5301.5
30132.875
50250.0
43085.625
85537.5
97894.0
123673.25
21508.625
13932.625
77701.125
49004.625
64380.0
64858.5
79479.375
25932.875
90158.0
76076.375
140753.75
44288.125
71782.75
51025.125
41861.5
34592.375
33451.5
44553.75
46320.25
69871.75
116937.5
63275.25
32797.375
42599.375
61355.875
102561.0
120703.125
109160.0
38886.75
51427.875
31442.25
31356.5
86020.0
96633.375
33392.75
58602.0
112153.125
44466.25
85771.125
67889.5
65105.875
77324.5
106190.5
85453.0
77260.0
112974.125
86565.875
39812.125
19747.375
48598.375
45422.75
39015.0
54923.75
69666.375
101356.0
88858.25
28177.875
29798.125
74397.125
89818.875
15414.875
52857.75
55467.375
36782.125
68191.75
152830.125
136502.375
91247.0
117186.875
65510.5
24750.375
58099.375
105992.875
78261.375
52998.375
36978.75
36429.875
18958.875
48939.125
36687.875
46583.0
6019.625
71379.25
70552.875
37659.5
43221.0
91141.625
28256.625
41162.875
18612.0
35391.125
113443.0
30529.75
98579.5
16614.75
29418.625
43297.625
36757.75
33579.375
18264.5
59459.625
80302.625
55690.625
27464.25
102226.25
65270.75
52001.0
96107.25
85733.625
20842.25
56952.25
10580.625
71626.625
39585.875
23667.25
51508.5
66394.75
131882.625
116358.75
51901.5
80511.25
60438.25
114809.5
112307.625
3447.75
77030.5
64325.25
58077.375
43744.875
75784.375
78684.75
38307.75
49054.5
75634.375
79723.375
26788.5
41614.0
15681.0
35520.5
94397.25
45981.375
72606.75
97901.0
142100.5
46176.0
60883.125
38329.875
13085.375
12272.125
60727.875
70737.25
59024.75
75725.25
56707.0
13894.625
59430.125
95286.75
105841.625
45609.625
58742.875
64533.5
17841.625
82050.875
88924.0
62530.25
74693.5
16618.375
50609.75
43480.0
74705.625
30762.25
105941.75
79012.125
61491.75
65069.0
32418.5
30280.125
145223.375
136969.875
100381.5
140009.125
105731.5
45540.75
10232.625
56189.0
25603.0
85137.25
64105.375
53631.25
89882.125
79361.375
40313.25
83106.75
41293.75
69221.125
33413.5
121605.5
122496.5
42587.875
53544.125
101193.125
61085.5
51598.25
59673.25
103749.0
53124.875
145966.75
48896.875
134999.5
111638.5
17839.875
53357.25
22445.0
67636.875
33458.25
67003.625
109145.25
82588.75
13403.0
20191.5
9317.5
89691.75
21920.375
38763.5
24861.125
61882.375
60459.125
18633.25
67169.875
39463.0
4887.625
43179.0
2780.125
50539.0
39386.75
59384.125
87121.625
83109.125
133959.25
97719.625
26758.25
11307.75
56209.75
19775.25
78352.75
61388.0
60397.0
85013.375
61062.875
85687.375
99337.375
104684.25
30860.25
20840.5
101906.625
131477.0
36978.5
19206.5
77810.25
93803.375
133810.5
87536.0
13094.5
10493.625
28879.75
90967.75
81947.75
25812.75
73826.25
141128.875
102762.75
81577.625
116703.125
53927.25
57570.875
95228.375
87533.75
40414.75
58652.375
107481.625
61535.125
80755.75
88838.875
29482.5
12814.875
43528.375
114965.125
134911.375
103826.875
62041.0
21726.0
27659.875
87474.375
130777.125
40386.75
53153.0
57614.5
59813.625
13400.875
38198.0
70570.625
57920.75
52483.125
39899.0
6312.375
41843.875
77754.125
105606.375
53318.125
59612.125
59149.5
56863.75
114249.125
95755.25
74258.625
62911.25
104104.75
160640.125
58803.25
50038.625
52938.75
37258.625
85063.625
128782.25
167058.75
107198.375
30557.875
57233.375
63605.375
13790.125
29521.375
36571.125
31429.375
84048.25
115990.25
100980.125
55595.625
89319.625
82279.375
40906.875
55782.75
111099.375
65739.125
1936.125
30826.5
35398.5
69114.25
67816.375
56767.5
27989.25
21165.875
29957.0
33655.75
42869.0
54395.0
105964.625
100831.875
48519.0
38277.0
90086.5
78279.375
90300.625
84482.5
148794.75
94704.0
36093.125
21024.25
99353.0
90902.125
79741.625
90573.125
55866.125
20826.25
83783.875
102945.125
19249.125
25553.625
84880.125
69348.375
64982.875
63642.125
43662.375
104513.75
63513.75
116444.0
68545.375
54430.875
48045.5
81311.375
90787.375
14518.875
75908.5
18313.625
55278.375
27222.0
68980.875
23619.625
47338.0
36602.875
98379.25
92787.625
149927.625
177051.875
148078.625
56130.625
108245.75
88199.5
54822.125
23791.625
5083.875
38448.75
58197.25
73125.625
81912.5
54314.625
70276.125
68595.625
32878.625
43137.125
64236.75
28816.75
39194.75
59446.875
82769.5
140597.125
97109.125
23717.125
44509.5
56208.0
60572.375
55432.875
73420.5
24298.5
15902.5
119524.375
98258.5
84970.625
68397.75
38400.75
49978.25
51426.25
95768.25
33413.625
43279.5
80463.125
52849.125
72401.0
24176.75
79070.125
82963.25
53066.25
57166.125
98099.625
27144.5
60418.125
93876.875
31812.75
115613.875
43564.25
46751.625
63063.625
63327.875
136918.875
32165.5
33857.5
14515.5
38522.375
48259.0
65208.125
32939.0
51728.375
29086.25
8585.5
15336.0
13010.75
44720.75
52640.625
122650.25
131385.0
55535.75
42645.75
64478.25
47551.25
3931.875
47681.625
51418.875
84827.5
130877.5
100838.0
60785.75
25594.75
17219.25
25028.0
56280.75
51856.25
99569.75
145244.25
80182.75
64729.0
64542.875
60744.375
26467.875
53392.5
32878.25
53878.0
49746.25
37622.625
36505.75
54457.875
91504.0
78940.875
31929.75
45392.75
61145.75
58270.25
114658.625
48894.375
58970.25
33454.25
51006.375
84813.0
35478.25
62185.125
69084.625
56003.0
60614.625
72498.125
29874.625
28047.875
39425.75
92537.5
92325.375
70748.0
56451.875
16617.875
39398.375
40766.25
70888.125
85040.5
70578.375
59758.375
50025.875
47903.25
10068.5
78251.5
61232.375
48521.375
9136.5
107173.25
171005.5
82044.625
64180.375
44724.625
73091.0
21571.25
39394.25
40707.625
56180.625
34568.375
87421.625
91873.125
54621.25
90331.0
125858.875
96240.25
31327.25
11874.75
46351.625
32911.625
80894.0
59456.75
55125.25
48525.875
13513.875
39801.25
39457.75
23489.875
119771.5
69957.875
78910.5
101012.25
62992.0
116172.375
86409.5
28018.125
45754.0
40841.625
52043.625
61048.625
31103.75
50150.25
5182.75
73669.625
127540.125
92419.0
63374.125
30586.875
51592.5
74966.375
77968.5
47925.875
56583.875
73366.625
68326.125
54985.375
57523.875
73860.25
29761.0
20443.25
64788.125
69097.75
85741.75
87415.375
41788.0
14720.375
107968.625
144147.375
80282.375
30820.5
52753.5
109242.25
14370.25
44435.625
33899.5
41633.0
21215.0
71738.125
72850.625
37566.125
40810.375
64297.75
83736.125
81009.625
61907.625
46833.0
76700.5
53751.25
63787.25
89160.0
42428.625
128381.875
61074.75
26430.625
57001.125
34115.25
76636.5
85140.625
87370.25
18016.25
58389.5
124033.0
133325.25
70709.5
68679.5
53355.625
19299.0
13676.0
44088.5
46633.875
28351.375
28709.5
52797.25
35985.5
42879.625
35300.5
76097.875
31050.625
38156.875
135670.625
75785.0
16689.625
53844.25
42323.75
21485.375
41765.5
40264.625
62908.125
94618.875
88297.0
43187.75
51949.25
64392.75
13854.5
34977.875
66251.0
99507.0
114763.375
77764.625
58268.875
34013.875
72630.375
54279.625
77084.5
80112.875
18689.5
14604.0
79750.5
65492.125
27212.5
65548.125
74562.25
64963.75
101414.625
74742.0
51340.875
61748.0
62743.875
56875.25
37922.375
51268.0
49519.875
54254.25
61128.75
108419.375
57196.125
19662.375
23146.0
87253.0
44690.5
75016.125
111342.5
65726.0
51066.0
30378.25
71414.875
59864.5
29224.25
54840.375
99356.875
57274.875
12546.0
57486.0
76468.5
27071.625
16836.0
85146.0
31801.5
60072.25
142336.375
70267.0
104727.375
125673.125
25231.75
34023.25
37805.5
104278.375
30635.25
49328.625
40856.125
44605.75
31451.875
12616.875
49032.75
46448.0
34773.5
44251.25
27276.0
43991.5
54609.5
101469.75
89519.5
60471.25
75404.0
104109.25
55101.375
40086.875
38900.5
44022.125
45568.625
86103.75
76144.5
111067.75
83730.375
4495.375
42301.25
16766.875
71826.625
69059.875
53529.625
6078.625
50897.75
122024.25
185081.75
130806.125
100031.375
101311.125
102398.125
22763.375
37402.75
87126.25
50764.5
74881.25
110012.75
54279.625
36494.625
70969.125
33906.25
42297.125
104678.25
37467.25
170823.875
105984.375
88367.125
111452.25
112008.25
54418.0
64869.25
56887.375
40846.0
62574.0
33231.375
28829.875
98449.875
93527.875
60912.875
78111.375
48028.5
34204.625
74343.75
60401.125
36483.0
52981.75
69332.25
54236.125
42396.625
26667.75
67775.375
90398.75
23322.25
5590.375
50992.75
32099.25
79693.375
65064.375
62205.5
61649.5
122650.875
56863.625
108336.75
17509.25
7507.0
70445.875
52119.25
30383.375
109037.25
75788.75
47850.125
75193.625
73380.0
17155.125
27173.75
19116.0
50404.125
44721.75
43450.875
54959.5
64086.125
118410.625
58602.25
81420.5
37692.75
3394.25
48492.375
30670.875
66790.0
32759.125
46513.25
41425.625
127066.25
90521.0
67975.5
67465.375
50605.5
69172.0
43689.0
69898.625
65309.875
64137.5
73271.875
59154.25
142679.625
51549.375
55106.625
64792.5
6094.625
43346.625
66816.75
87076.25
90730.625
57155.875
34081.25
18049.625
51977.75
73216.5
80392.375
54535.125
102866.5
79344.625
96268.375
60137.375
71116.875
14443.0
51870.75
58361.375
33359.875
29423.125
54379.0
80560.875
76224.625
65731.875
92758.625
124792.625
16001.375
126964.5
111232.25
50152.25
49720.625
76725.125
107099.75
66297.125
96832.625
71948.875
16076.75
53823.125
50133.125
43056.0
98903.625
92452.25
129935.75
113614.625
88363.25
47900.0
64468.75
106428.25
29335.25
77203.875
77499.75
73830.0
44245.375
46145.375
19137.25
74235.125
72292.125
105657.125
58554.5
25779.125
62177.0
44423.875
59604.25
76063.125
112358.375
62326.375
67228.125
56136.625
122183.0
39176.875
99446.75
41424.875
29924.125
16819.125
77090.875
49699.5
77873.875
37205.375
84262.625
66501.375
101489.0
106829.125
104295.875
91078.875
49881.5
7822.75
23856.75
38199.375
81781.5
47548.125
63652.625
31226.375
50898.375
54639.0
86122.5
41837.625
46638.25
33934.0
38912.375
38760.125
79520.125
57479.25
77207.0
65120.875
95505.375
59684.625
41335.5
75614.0
74107.125
78680.0
65987.625
98848.0
56917.125
15371.875
48927.375
67657.25
22828.375
24213.125
49985.25
96018.0
128473.5
127841.5
57791.75
40317.0
58131.625
50682.875
108907.5
83912.25
34957.5
52285.75
28779.75
26657.625
29372.625
42983.625
40470.125
113913.375
22995.375
80995.5
22980.5
50432.75
75587.875
48620.75
95584.0
38060.375
45734.625
60943.75
47776.5
88394.5
25478.75
97706.875
111486.875
107141.625
105140.5
42992.25
99542.125
88481.625
38965.875
108606.25
162255.375
126146.75
106327.25
74298.875
87779.125
89240.0
123511.25
87874.625
24564.125
72731.125
54172.25
18397.25
69908.875
89073.125
68646.125
45506.75
33752.375
36780.25
116968.5
83424.125
9925.125
59042.875
33527.375
41730.5
60420.375
118118.25
90961.875
62928.875
45975.625
109084.25
71483.125
45766.0
48822.875
56630.75
26732.5
44724.0
42127.75
55138.5
56394.125
12394.25
55754.875
63038.5
17047.875
29770.625
66285.25
104899.625
20384.375
68768.125
18745.375
77681.75
91618.875
53803.5
51007.125
38082.75
65014.625
116428.875
12350.125
63445.25
93060.375
59537.875
53805.875
50163.875
111383.875
63387.875
47339.875
19156.0
23419.25
58810.25
72855.5
76943.125
38482.5
44242.625
6566.0
49972.875
54943.875
74154.25
43359.75
38106.25
17198.0
64797.0
34546.0
78296.0
109155.0
71665.125
71202.875
80534.75
33308.625
60822.25
21115.125
134366.25
115015.25
41918.125
44002.875
72078.75
25986.625
25236.25
92283.0
116355.75
61124.0
63133.75
62132.0
70944.875
96275.375
63252.375
94570.0
31812.125
12823.625
35556.5
66737.0
112536.875
50979.125
29508.75
38618.125
32746.625
43556.375
30276.625
21236.25
52312.75
19974.5
37739.125
30378.0
80605.25
86427.0
31258.75
37680.125
28100.5
72412.875
60417.125
62684.375
28588.75
37966.5
13550.625
79258.0
138014.125
101459.125
48170.375
62053.375
59596.375
114202.75
93136.625
53775.875
118059.5
87606.875
17163.125
41435.25
79392.125
68807.25
29349.25
40896.0
62726.75
56948.875
55911.25
62670.25
48560.875
71715.0
66016.375
72327.625
58642.625
25952.5
61544.75
53721.875
113698.25
66796.5
78498.5
91786.625
92054.5
48992.625
7243.875
58821.0
84929.75
28203.625
9739.75
34572.5
131905.625
86725.625
71320.375
32489.75
32090.75
61085.75
53218.25
59647.5
16294.625
42366.5
88718.0
85120.625
30802.25
58139.75
43828.125
48205.5
61246.625
64972.25
82692.875
101690.125
138513.875
128930.375
52508.75
77367.5
45245.125
53378.75
62009.75
57996.25
60318.25
52776.125
16521.25
111404.0
77118.375
103234.875
67379.625
17789.875
86772.125
94773.0
23301.375
92759.75
44228.625
101401.0
39249.375
80663.0
63268.75
36332.125
50286.0
95358.125
67826.25
33665.5
73380.5
63596.375
17287.625
77253.75
161612.5
46323.625
61299.25
97621.5
50028.0
60240.5
21968.875
36737.75
39024.375
47637.0
34034.0
92321.0
25770.5
42595.375
12313.625
25353.25
58089.5
73947.625
43528.875
20123.875
22178.75
45773.625
27158.625
48927.125
47104.75
86019.5
110364.875
84904.5
21052.875
72027.0
29009.25
112074.125
127680.125
95583.0
117649.125
86928.875
82336.875
50293.875
44569.75
42040.125
36465.25
55843.625
123181.125
146350.0
37219.375
81376.25
76259.125
123390.875
77506.125
13047.875
55175.75
27558.625
36717.75
16957.125
3825.625
33748.625
46851.5
72259.0
42354.25
38305.0
116405.75
114440.75
53665.75
79586.25
114111.0
61214.0
37457.5
24741.625
11318.0
122775.5
21203.75
68823.875
5653.375
69177.0
99325.375
31144.875
70839.5
44350.125
13177.875
54269.375
47761.875
15985.0
36391.25
5869.0
78608.875
95355.5
101243.25
33070.375
15519.25
16217.25
86248.75
70189.5
49528.125
38680.375
43750.25
121458.25
130347.75
9493.75
25285.375
9869.875
38785.0
47056.75
52313.0
39994.25
28440.75
30236.5
31003.375
81531.375
61445.75
97738.0
17853.875
9025.125
20405.125
17713.875
58041.25
41461.625
28209.125
66767.75
53135.375
48167.375
27945.5
42569.25
66878.75
72055.0
91896.875
73461.5
104763.625
87638.875
18909.875
63695.5
71061.125
78754.625
101296.25
25252.375
50356.125
50184.5
87597.75
107459.25
82499.5
60146.25
30592.0
25348.0
36885.25
85818.125
104103.5
95291.375
34434.375
66423.625
51949.125
62171.375
25417.375
31543.125
19011.625
31070.875
43595.625
41705.25
105017.5
25941.25
69459.75
88104.125
28906.25
55535.75
22268.75
91148.125
122750.125
80210.25
24560.375
30883.375
96222.375
109752.25
54859.0
65160.375
44924.625
22428.125
43758.875
43534.5
74870.25
96953.375
79939.5
20845.5
72531.75
89421.0
62216.5
104799.875
72437.0
24708.0
33032.25
10728.375
64115.75
88845.75
60399.625
52529.0
101565.75
68159.125
49410.125
68397.875
127110.0
24626.75
79886.625
133655.125
95389.75
96439.25
92945.625
65282.25
7630.75
29520.75
57633.0
77407.875
52483.625
69287.875
88457.0
74659.75
71683.625
29154.125
52545.125
64700.375
79290.5
36467.375
21650.25
121992.375
117682.25
51556.125
71507.125
135345.375
107450.0
28725.5
22786.625
6648.25
58553.5
48257.25
46968.875
95616.25
101371.625
57948.625
102662.125
70606.875
69950.5
25827.0
23013.375
22779.5
88667.25
29806.5
55840.75
69040.125
40726.125
49802.625
58640.625
36142.5
33290.0
46231.0
46483.375
61542.625
108238.0
19762.25
28667.875
15303.625
106853.0
89734.125
48938.0
105589.75
52076.5
46873.75
77412.625
66642.625
60484.875
62727.875
25158.375
75829.125
82391.5
67674.0
104991.625
127683.625
66083.5
51439.625
67915.625
45584.25
46366.0
91276.25
68633.375
47167.25
79760.25
56069.125
41134.125
40344.5
75377.25
96720.375
61725.25
44644.0
107034.875
93461.625
30162.375
6780.5
87793.875
94091.625
87175.75
44257.75
79199.625
97102.875
22947.125
33733.25
43949.625
49122.75
37241.625
26177.0
57268.5
19112.125
69087.375
36152.25
64092.0
154940.125
118266.125
50396.0
89679.625
33989.125
38585.0
60067.875
79216.875
100253.75
71823.375
86826.5
49327.125
52268.375
9616.75
64667.5
66000.625
34919.625
36899.0
38013.125
25507.75
102531.75
81920.125
62253.5
22357.0
61017.375
36411.875
43256.75
57134.25
104587.5
140989.5
81949.875
73488.25
32039.25
82944.625
76145.125
71584.5
104320.5
106487.375
4613.5
55733.625
84140.125
167816.125
106817.75
83013.375
71893.75
91246.0
118561.875
67851.625
102128.875
64000.875
39333.0
63001.0
67668.5
23612.5
47968.25
61376.875
31730.375
99966.25
89497.875
84626.875
90181.875
28965.75
40093.125
39409.75
54313.875
64380.75
61724.625
3815.5
24719.875
17607.875
16080.75
105007.25
73822.625
21474.25
37698.25
17351.25
32826.875
84912.5
91650.125
17676.125
63272.125
68466.0
87229.25
46414.25
37494.875
13273.0
46109.625
123140.0
65345.5
77225.75
32994.875
70992.125
48417.375
20678.625
52133.0
41094.5
29740.625
54247.0
33313.25
25524.25
55908.0
49332.375
64847.875
68821.875
22920.75
7872.125
34936.5
34622.75
30506.25
56071.625
78253.5
39823.25
49124.75
37396.625
27526.875
38970.25
39593.875
88622.5
17999.625
36933.375
32719.25
58297.875
55148.75
48283.75
88325.125
54834.375
58856.625
17569.0
20321.75
39776.625
41977.25
29779.875
53485.875
82645.625
39427.5
60562.75
49179.125
32707.5
37222.375
33553.625
44786.0
54696.0
96233.375
114583.25
56812.125
61510.625
62313.0
60433.375
15416.125
19697.875
39023.0
86306.375
70803.0
37536.625
34738.25
28060.25
44272.75
28941.125
31381.0
57247.125
51451.625
47541.125
80025.0
95041.875
111059.0
57492.25
36681.25
40797.25
49332.5
70007.125
59211.0
23546.375
18136.75
44554.0
49221.5
31985.625
70722.625
131839.25
67944.875
17640.75
23241.875
145149.875
139344.625
93583.375
35901.75
104396.0
118638.375
105826.125
39529.25
57165.375
105544.5
107614.25
59112.875
50527.625
73842.875
88736.125
57878.875
61693.125
81618.75
24932.75
55320.5
73411.5
46210.25
97091.25
100618.5
99119.875
73214.875
118635.625
112220.75
115947.375
73479.625
71744.625
27394.875
33743.875
40531.5
74835.25
74887.0
26069.5
113474.0
103770.0
86677.75
68155.125
15317.125
7017.25
47984.375
55635.75
74773.125
75079.375
74769.625
40063.0
16241.25
23065.125
103537.0
75938.0
13168.875
44024.625
95234.375
23985.5
44774.25
58907.875
103093.75
57864.5
89419.625
51286.375
57817.875
75044.875
106833.125
55950.375
44248.375
19696.0
39050.25
3934.75
81393.875
40161.625
86676.5
74548.25
69118.0
24711.875
40384.625
32367.375
11086.75
55415.625
74133.875
36421.75
34081.75
99382.625
62245.375
44892.75
48666.5
55710.625
43302.375
14688.125
107968.125
73760.0
64390.5
47268.5
63315.375
47263.0
49989.75
55581.125
85218.75
100249.0
70952.625
82780.125
55352.5
4804.25
19498.25
37987.125
41882.5
88062.125
54334.75
70334.875
131484.125
36770.625
37899.5
13791.125
99065.0
57792.875
76336.625
62072.625
46321.5
88022.0
63905.75
97273.625
66026.875
4650.25
27522.375
70408.625
61421.375
69301.625
58159.625
32579.5
90810.125
99474.5
67826.625
47768.25
67776.25
53854.375
64983.625
15137.5
127393.0
110124.875
37746.125
49455.25
99917.125
105193.75
17230.125
66533.5
45367.75
15582.625
11514.75
47645.25
46232.625
72449.625
23470.625
74153.0
42423.875
64830.25
67084.25
84643.0
48470.625
37632.25
18413.125
47822.875
20078.5
16611.5
113144.125
91829.75
5247.25
35428.625
64154.875
142181.625
91016.25
19889.5
74899.875
86648.0
22821.5
48507.625
69621.375
34988.0
69758.625
69777.0
115498.25
66785.25
49711.625
34621.0
20453.75
37218.75
49252.125
25480.625
23980.5
48760.375
87355.875
122863.375
80832.375
53631.125
23440.375
33674.5
55987.25
49352.375
60499.25
28958.125
72502.125
66610.25
58439.5
48183.5
52693.5
76726.75
104045.625
20199.375
25699.125
46031.125
62084.0
43731.125
55126.625
91821.25
66211.625
101900.5
98164.125
24975.0
27503.75
41464.625
35726.875
20895.375
49648.5
37151.5
89955.25
17681.75
47096.25
18108.625
9136.5
19609.75
30098.0
40739.75
30778.625
# row = 6
65428.875
34002.875
18162.875
68286.5
44922.875
54096.25
44278.875
43695.25
83659.0
81152.0
78739.75
14858.125
23945.0
77080.75
109712.5
103444.5
19634.375
55233.625
94077.25
59104.875
40851.0
25343.375
53565.625
63546.5
131910.0
122980.875
66523.375
26947.625
55727.0
26966.5
67672.5
70647.0
114026.625
139785.5
89934.625
36517.0
70237.5
85766.875
64484.0
122408.5
35510.375
23980.0
63460.375
60214.5
45801.75
31620.0
48793.5
23973.875
70166.0
27262.0
94345.375
51551.625
98919.875
25632.0
64083.5
90280.25
48270.5
56561.375
71066.5
73626.5
23797.75
66998.0
34063.0
139162.5
109075.875
10808.375
22995.0
75085.5
36753.25
25586.875
39786.0
34617.25
77801.625
116631.125
49949.625
23653.625
21468.875
56897.875
70956.375
82844.125
95415.625
52018.75
51730.625
43363.625
43490.75
52223.0
44377.875
46247.375
62625.625
82947.375
59189.75
60599.625
58955.125
47201.875
68068.0
92286.875
106651.0
79945.375
47588.125
71351.875
61195.625
24042.625
42826.375
63808.25
36814.0
10605.5
27706.625
68128.5
84264.0
51381.125
62910.375
77464.75
56212.625
23576.5
13650.875
29138.0
53734.125
95698.375
184779.625
161295.75
84412.375
85536.25
76590.0
33584.0
82718.0
95971.875
97662.0
36341.75
58130.125
55283.375
46877.5
62594.875
69787.5
38992.125
58795.875
60708.875
17030.375
64611.75
70162.0
105788.75
34155.5
49218.875
55068.375
58349.0
95999.125
18767.125
133481.375
51646.125
24420.125
24896.75
30663.5
38116.25
45248.375
56874.125
65741.125
27746.0
45763.0
118856.25
117975.375
20004.125
88341.75
96435.875
65175.125
25945.0
23182.625
21867.0
23021.375
44498.375
77226.125
35054.625
83764.5
103328.375
86474.875
61190.75
28703.0
67916.125
95271.375
32631.75
75331.375
33811.125
35296.5
56791.625
75564.375
40029.625
33406.25
37602.5
49385.375
19923.25
36738.625
39943.0
57371.75
19367.5
66886.375
64040.0
55581.75
112848.25
161209.625
18054.25
30171.375
49189.375
36533.625
70788.125
56259.625
50802.75
80131.0
58394.75
49101.875
18861.875
36062.25
101895.375
95881.5
60942.375
85640.0
29045.5
18177.375
90441.5
83449.625
6607.25
72385.0
25568.125
66108.375
99352.125
71376.875
12913.75
59297.0
60282.25
50050.0
72329.625
5912.875
92796.125
164224.375
130683.875
113198.25
99263.625
55742.75
68743.875
45995.25
45742.875
22851.875
38740.75
31733.5
49171.0
105135.875
68323.875
15781.375
39640.625
33298.75
77055.125
45411.625
114766.625
85722.625
11688.625
54152.75
18573.375
68290.125
82861.375
21319.5
91492.25
76042.75
138147.625
61896.625
107710.5
59602.25
42252.375
28431.75
16566.125
67052.125
93466.25
61166.625
111962.125
49897.75
55327.0
30925.875
14385.0
53649.5
21856.5
14817.375
45972.625
73937.75
40120.875
15542.375
55972.5
47089.625
33269.0
94004.375
51269.25
50375.75
38857.625
68588.5
37332.5
67406.625
119677.875
64575.375
49626.875
53427.375
110176.5
53105.75
66977.375
40423.75
76017.25
123060.75
69461.0
40960.125
82987.5
56217.875
46876.0
15480.0
76584.125
78606.875
30994.875
29779.625
97879.875
116431.5
116624.375
80330.5
39392.375
43253.5
7196.75
57135.75
66635.5
53963.5
99352.625
114283.875
119333.125
53863.375
66459.875
55713.25
35234.25
40670.625
85509.0
23033.625
46072.25
55176.0
37244.375
56602.25
13117.125
34643.875
40356.5
88926.875
144846.625
155671.875
95253.875
17752.625
9032.625
72478.75
34296.625
24490.5
67369.75
58080.125
36628.875
42091.375
38921.125
37052.125
85900.75
67122.25
82072.0
73980.375
30923.375
36258.25
82486.125
85176.5
64538.75
47170.375
34292.125
46661.75
146335.0
91053.75
51234.375
57486.125
57116.375
128045.5
59769.875
72253.375
57680.5
45091.25
61176.375
83886.125
152944.375
147266.5
70815.75
48522.75
91440.625
35178.125
23339.75
48671.25
77627.125
79278.5
123212.125
57431.0
34244.5
45460.625
38872.75
30128.875
23549.125
77848.125
76775.75
27292.25
15553.25
44316.25
39276.5
46389.25
14387.5
47868.25
40679.25
74938.875
55775.875
28093.125
43605.875
90118.0
81836.5
12795.25
30514.75
44180.0
58439.75
84572.75
60846.25
115628.5
85859.125
24542.25
5716.625
76754.0
111426.125
58951.25
60999.75
104686.875
29034.875
77148.0
99412.0
38569.0
55953.5
85335.125
51610.0
76796.125
35169.0
40658.5
58444.125
110659.0
105461.75
61919.25
73082.625
23288.0
47508.5
100408.125
2979.5
110632.875
40261.875
80786.5
25620.125
62312.375
8519.875
62389.25
12197.25
87929.0
80886.0
112020.375
167648.0
152546.5
92841.375
100480.75
47387.875
48888.75
44933.5
43601.125
20897.75
78846.25
54037.25
25259.875
14698.0
98609.0
70335.375
35199.75
71626.125
100047.25
38983.125
99435.375
91146.625
91551.5
109344.25
64189.5
19652.625
42219.875
26936.875
23503.5
71041.125
78762.625
30731.0
75459.875
149072.5
102789.5
70812.0
22306.0
20149.375
10814.75
49357.625
65886.75
30587.125
33855.375
48096.625
34196.125
105384.25
22944.375
18654.25
58403.625
65423.5
16292.875
23325.125
35838.625
64627.75
76337.75
31811.25
81651.125
29913.875
49010.0
56171.25
39754.125
114299.375
65012.0
10812.5
20217.25
74542.875
34185.5
32863.0
29038.875
31943.875
9645.625
46451.0
19619.875
41530.125
102680.5
99889.625
121330.625
139889.0
38443.75
38823.25
52063.875
38030.625
46751.375
36643.75
23311.375
38276.625
98093.875
69874.0
27292.25
54713.125
65291.875
44004.25
111684.0
13464.0
49436.75
94436.75
45577.875
36477.0
29278.0
54561.5
51682.25
53342.25
50097.5
74753.5
30911.875
6089.25
35951.875
37435.0
64465.0
16194.625
42909.375
20915.875
60685.5
71118.625
101195.0
74513.875
116230.5
46754.625
57253.0
71476.375
51227.75
52135.125
62426.25
46765.625
89877.25
83765.5
68460.75
35341.75
54525.875
43468.75
79679.75
78434.5
65355.75
10588.75
82800.0
39621.125
50310.5
55541.25
55542.875
65647.5
24375.25
46575.625
40565.75
44957.375
61315.0
19469.625
25348.375
73448.75
101386.0
62715.5
68877.5
6742.25
29924.125
63824.875
81605.25
104123.25
48736.75
31544.0
50465.625
32066.625
59885.375
108739.25
138019.875
93442.375
41999.125
32153.0
19078.25
36759.625
71954.25
71092.625
22319.625
35092.25
19417.625
27103.375
41355.125
18894.75
122312.75
74679.875
55520.375
82744.625
86562.75
79267.625
61431.5
14873.75
13967.375
22713.125
70041.125
91695.375
70307.875
69869.25
2664.25
39109.375
73917.75
66467.625
26300.125
53744.375
36458.375
71743.875
59316.25
43669.75
88604.0
74902.75
88940.875
70671.875
9528.5
16868.0
33773.75
9863.375
34019.875
35728.75
99576.25
95271.625
44399.25
18662.125
110222.0
136841.125
53139.75
44362.875
18885.75
66151.875
36579.375
88144.75
48660.75
15099.75
23202.625
68111.875
47654.25
40091.0
78542.0
70366.25
27978.375
64911.125
76384.125
31626.375
71515.875
58153.75
49849.75
52153.875
54117.875
138857.375
99178.625
22668.5
17371.875
13672.125
34920.125
73601.75
94431.5
55482.25
50875.25
82034.125
122796.125
87139.25
118815.75
74644.125
19967.0
29000.75
42972.375
41749.875
80449.5
40175.625
54794.875
57439.5
42460.5
25409.0
93039.625
50161.875
58507.75
131271.25
16727.25
40091.25
27745.5
47518.375
52033.375
119661.5
53641.125
50128.625
89347.875
63727.125
68715.0
59452.0
61496.625
16641.75
56576.125
116768.375
115910.375
123154.5
44547.875
96169.125
35581.875
119402.25
56275.375
40596.625
69135.375
29566.375
31030.375
49049.25
21045.75
53118.5
64877.125
74316.5
74631.625
73890.0
63171.625
73182.5
115276.0
105299.5
66910.25
48574.25
63655.75
77471.375
42857.5
110481.5
172203.5
125022.75
29171.625
43839.0
47468.625
58189.75
59908.625
109549.875
48674.375
50562.375
13321.0
28858.625
55126.375
66278.25
68285.0
103386.625
107204.375
21218.75
1141.25
54856.125
60213.375
33753.625
39662.875
44463.5
48922.875
95935.75
41452.125
94943.125
111550.625
6786.0
44637.75
45093.75
72598.875
21794.5
45270.25
10718.125
86250.375
40057.125
15517.375
36826.875
54292.875
32570.0
56088.125
19211.5
19649.875
76983.25
94709.125
77086.25
26678.75
68220.75
72789.75
64294.625
66677.25
26296.625
50801.5
75139.625
104609.25
88729.75
128960.375
116403.5
37944.625
29456.25
43597.625
46976.125
61171.875
58335.0
73862.125
64422.125
128243.375
126125.5
103296.5
48490.125
86261.375
49257.5
40163.0
44333.875
86289.0
72352.75
24844.5
61861.5
43043.5
55689.875
77281.125
49934.5
28418.25
34242.25
76158.75
155607.25
82837.625
74652.125
86303.125
134521.75
17064.0
45051.5
6656.625
49652.25
52147.875
36432.875
43134.75
59843.5
84775.0
65919.5
58036.0
45703.75
61616.25
93669.875
47345.25
38191.625
23413.875
86147.375
6303.375
58884.0
21945.875
73553.75
94835.0
63451.75
62263.625
13446.625
44144.5
66337.375
75725.5
78338.625
110522.125
46839.5
21372.5
92950.375
15275.625
31523.75
97279.375
46962.75
12139.875
109794.875
69787.0
58743.875
58328.0
55272.25
3803.5
23642.5
97256.5
79092.125
81940.0
99533.0
52787.625
31379.125
92554.0
66063.875
90773.875
68528.125
49338.125
94899.0
28131.875
51114.5
55702.25
23270.125
47006.0
82481.25
52466.25
89170.125
35482.375
17132.625
61097.375
93480.875
90111.875
47525.25
73415.375
43127.375
48369.25
99373.625
32580.375
65736.75
33979.75
8443.125
46915.25
93721.75
55380.0
47548.375
76193.125
122200.5
56211.25
56878.75
85128.75
71308.5
54764.375
65748.875
50000.75
93380.125
133221.375
108213.875
44145.5
24762.25
13035.625
45063.125
15742.375
11499.25
69061.75
48194.875
31286.625
78010.875
121196.75
25452.125
123479.625
94647.125
16855.625
29769.125
56519.125
115362.0
80449.375
93632.25
87462.0
48311.5
85574.75
59738.25
65052.875
82600.125
89801.25
84272.25
26600.0
110864.625
96962.375
43096.25
86830.75
34564.0
94393.5
55020.5
52313.375
56722.375
28164.625
29937.125
95593.75
123376.375
83515.0
27924.5
23574.875
29654.625
63394.25
70417.5
100459.375
135419.875
13936.625
75292.625
68895.75
136255.75
43601.75
120238.125
77050.75
25120.5
52586.25
29481.5
51587.625
48329.0
28239.625
96460.25
115318.25
114105.5
68440.625
24739.5
46400.5
60214.25
20698.875
15583.625
47105.75
80528.25
70457.125
49488.875
13596.0
67532.125
84515.0
97327.625
28181.125
60900.625
52715.0
38309.125
56328.125
88869.0
109433.375
64453.25
93923.75
114038.375
68303.25
13405.375
42146.625
63747.75
60169.625
71649.875
65890.0
37895.625
34164.125
29302.875
64997.375
28714.875
34846.125
59768.25
56744.75
81838.25
130687.75
32010.375
36601.0
57211.25
43124.375
40623.375
35436.125
70811.5
51034.5
60973.0
65981.75
11488.0
40109.375
46281.375
113499.375
20846.625
88168.875
10917.75
35350.75
47943.875
85877.875
94605.75
17701.125
37639.375
42427.375
54535.375
101083.375
24380.875
87168.0
115893.5
86345.875
101866.5
113763.875
118865.375
52709.125
28729.875
84075.5
100227.0
62178.125
139775.5
97067.25
51371.75
63839.625
110763.125
70883.125
6611.875
66749.75
54789.25
24807.625
56246.125
79864.0
98985.625
39897.375
24803.375
44131.125
87972.875
55145.75
11391.625
62699.75
61415.0
32348.5
25830.625
97873.5
87617.5
92017.875
40964.875
121302.75
116601.5
60208.5
30956.625
85790.375
38726.0
26677.75
67290.125
31528.0
19507.0
13529.125
29030.875
115894.75
37462.375
27931.5
93283.5
87855.875
45520.625
73340.0
45860.0
53613.875
86627.5
40143.75
39558.75
34565.875
41407.375
106505.375
31518.25
72625.375
118117.625
109415.625
28878.5
107796.625
123052.75
57133.625
59228.25
46617.0
7423.75
74181.75
59644.75
68287.875
26759.625
61369.5
29249.5
58217.875
53524.625
33169.0
25824.0
63122.5
26145.875
94131.875
71140.0
84311.5
59693.75
87959.75
104663.75
47580.625
35496.375
35188.0
36106.75
84654.0
118670.625
60357.875
69348.75
78958.125
25804.125
15790.5
94885.375
80855.25
52467.25
116540.75
90298.125
119948.75
149613.375
65960.375
116918.875
50312.875
54462.75
24066.875
113949.0
178814.375
82129.875
25596.625
43753.75
62266.5
30888.0
43055.5
49494.25
52011.125
16947.625
22910.25
78269.875
84485.25
53322.125
32158.0
50328.625
60416.625
22832.125
85839.25
88585.5
35934.125
55205.75
26898.75
94800.625
142508.125
73306.375
37089.875
61496.875
45583.375
52253.75
47432.125
51473.5
129334.75
110195.125
75231.0
79701.75
77501.375
56290.875
46924.375
21475.125
52225.625
84680.5
121121.375
110419.25
60808.875
100239.625
102936.625
42463.75
49171.125
44636.875
68598.75
70467.125
100922.625
61523.125
34636.125
67224.75
52200.375
60914.0
20951.75
46813.25
72097.875
39044.75
29328.625
63785.5
143931.75
94813.875
28072.625
27645.375
77893.0
98787.125
47874.75
35239.875
25302.0
59785.875
80829.375
77246.875
27188.375
47367.125
26728.0
49757.375
57971.625
71347.375
29281.5
64252.625
102481.75
118261.125
90667.625
25256.625
20612.25
65224.625
34314.5
32698.0
104128.0
98145.0
43870.875
107570.875
49020.75
101535.0
60130.875
35384.5
128838.75
154572.625
50104.75
90009.125
103531.75
93538.375
21017.875
46702.375
85312.25
69004.375
62166.5
82687.625
84494.75
50648.375
44623.875
15337.125
4368.625
74817.625
138252.0
47751.875
80519.875
81964.25
40882.75
57736.625
30668.0
108357.5
57727.75
50281.0
35012.375
89661.0
26312.5
59815.875
43758.375
36793.25
86167.125
70164.125
38308.5
23527.0
25441.0
51842.0
28620.375
41173.75
29684.0
104718.0
148321.875
131733.375
35188.375
145738.875
41455.125
88272.625
115699.75
97083.75
116662.75
92940.75
75253.75
33857.875
14378.625
31385.875
48677.875
55486.125
61340.375
123617.5
42016.0
74284.5
72181.375
87761.625
33261.5
19379.0
60985.875
10656.625
38364.75
56142.875
53647.0
27251.125
70389.5
96946.5
54175.625
50942.75
125320.875
114460.375
98543.0
32897.375
86941.25
13148.125
51755.375
17436.375
20919.5
145981.75
31317.0
96233.625
15419.125
56083.75
57082.75
60549.75
44345.5
25108.5
49651.25
35612.75
91891.625
66540.875
67959.125
24347.875
64963.5
46562.75
88069.5
56415.0
18344.25
49167.5
94483.125
78516.75
66991.25
52729.375
46313.125
103682.125
63121.5
45863.5
19916.125
19624.5
69469.625
58831.625
29175.5
64477.875
49569.25
70803.375
76609.0
84119.625
34018.75
63776.625
23393.75
24512.625
15823.75
12082.375
87489.875
74341.875
36792.25
15349.625
31726.75
66003.5
16990.625
19250.875
68837.25
36020.625
78901.5
52221.375
95117.0
62351.875
36866.25
66833.875
96887.125
109207.75
117458.875
57098.625
97440.5
12379.875
84671.375
99744.0
116528.625
69550.125
38409.875
78182.875
65992.0
42310.5
82678.125
103069.25
46912.0
80253.875
53641.625
93597.5
22656.5
31107.875
28746.375
24068.25
70368.625
100023.0
135010.125
47125.0
57636.375
62947.125
62325.375
54484.125
26332.25
14445.25
74404.5
97679.5
50461.375
13861.0
83647.125
124587.75
59396.5
82943.375
51780.625
10678.125
52365.625
45585.5
133802.875
148412.625
107068.125
71487.375
107161.5
130861.75
71630.75
100234.625
97170.5
37564.375
62174.875
37045.25
107714.0
130688.75
62685.625
50181.375
87406.125
79607.875
6443.25
43874.0
88579.75
36699.25
74416.625
126559.75
58689.5
112299.875
123279.375
77481.0
11616.125
56777.625
58141.75
12719.625
26507.125
20509.0
25898.25
29967.25
10121.875
31484.125
55822.0
59619.25
94012.625
65338.375
46374.125
138973.25
118018.5
57234.25
67864.5
114669.75
109730.125
63196.75
82994.875
34009.625
46256.5
91255.75
70391.75
140081.25
109716.25
37220.375
48092.375
56283.0
89485.25
32381.625
9100.5
24085.875
123859.375
76850.375
38898.75
42699.875
46078.25
75315.25
81443.5
38156.75
38113.5
74129.5
34354.75
23483.875
77202.875
53296.375
61484.875
43497.25
106021.375
91512.75
37263.0
54588.875
19200.25
34524.0
53394.125
36457.0
78815.375
34254.125
59944.375
54674.625
42284.375
46890.875
104929.875
79702.375
7100.625
51865.75
17536.5
76673.5
63109.5
55998.5
86821.875
73036.875
66161.875
67338.25
66247.625
70124.5
35906.75
31697.375
42003.625
80662.0
130210.25
136519.25
46513.75
33577.375
82420.875
113027.625
98572.75
6767.125
44823.625
79049.25
33591.625
32138.875
33730.25
75660.625
39500.75
24018.375
43136.75
42768.5
40639.0
51269.0
109605.375
161712.0
88249.875
39218.5
94035.875
46803.75
40950.375
92125.625
40665.375
51335.75
41190.375
57410.875
49392.5
25529.125
28098.5
40218.125
78532.25
26615.125
73097.75
20747.25
24905.25
94114.625
95691.25
68969.625
16305.0
74753.0
53752.0
70949.125
33336.75
60953.5
120742.125
54618.25
74131.25
49088.25
127931.875
101434.25
52841.625
86241.125
59136.875
52000.0
12722.75
97633.75
151694.875
108203.625
41736.375
68274.625
94042.5
157472.75
74954.375
108921.5
51055.0
59648.375
50692.75
83469.125
52571.625
57476.375
46049.375
40134.5
95810.25
84181.5
76719.0
88321.0
7353.25
61406.0
46374.25
84826.5
110401.125
83634.25
10851.75
33268.0
46749.375
35424.875
41751.125
45027.5
51730.5
65151.25
18156.25
76321.0
46415.875
47032.0
33557.375
90992.5
74826.75
95842.0
69824.75
48128.25
57412.5
36645.75
69222.25
41530.875
59913.25
41097.625
149561.25
96501.75
48758.75
43767.125
47283.375
63840.625
80203.375
49323.75
53388.375
35604.5
49516.0
85716.75
118216.75
44214.25
18343.0
10390.625
16003.625
41916.875
58452.5
59117.875
9133.125
48984.5
32774.875
16998.75
27202.125
24691.625
71820.125
30558.125
84155.25
19317.875
75916.625
62752.5
58412.375
116643.375
116841.875
22751.75
48782.75
16335.75
29405.0
27896.75
17408.625
52081.375
53491.5
72907.0
74464.0
40438.875
25402.375
27675.375
22572.375
65092.375
60169.0
69139.125
108569.75
75403.25
73957.125
30994.25
53695.25
32104.5
43996.0
66747.875
41935.625
43709.875
37199.625
35180.375
68835.75
63165.125
55715.375
55972.75
89695.875
34367.5
23329.625
22076.875
39023.625
40322.625
22468.0
69638.0
90731.125
51725.125
64735.0
51682.0
52219.5
26318.125
50101.125
61980.375
25617.0
72851.5
90076.5
42225.375
52555.75
27699.875
84504.0
138081.375
80910.625
21234.625
57980.5
38581.75
88300.0
46825.0
78945.625
87207.75
62047.5
46510.125
28334.125
45200.125
64725.375
86673.875
64765.125
71470.5
24042.0
59595.875
90580.125
59474.0
71160.375
69437.0
70148.75
50076.75
99372.875
82239.375
112444.125
124758.125
108581.625
24629.875
89521.5
10362.375
74931.5
78114.25
29403.25
101871.125
93526.5
52263.375
61347.375
12204.875
15152.75
60811.25
68462.25
97000.5
79745.625
35100.875
12326.375
35412.125
47512.75
82152.875
35606.375
36961.5
37035.375
43614.75
31972.625
47755.75
25704.625
24383.875
27963.0
68538.5
59367.0
107454.25
134201.625
146286.625
85202.5
49145.0
44662.875
18483.875
67629.0
102578.75
22369.375
69413.875
51329.625
75778.375
25967.75
88392.5
66275.625
34790.625
61012.25
73632.875
37820.625
76809.0
96824.125
61453.75
60242.75
47331.125
57070.5
79832.875
36610.25
99835.75
84411.75
40601.25
29182.125
46321.25
42822.125
81613.875
98245.375
91521.625
106145.875
84585.875
100329.125
64386.375
36506.75
54668.25
87287.875
83062.25
59301.25
26581.125
109734.875
132833.5
52761.0
48998.375
38034.0
97357.875
108480.75
64750.0
35277.5
38565.625
81013.875
88045.875
85089.0
12843.625
34948.75
16473.5
79635.0
26086.25
73972.875
50960.125
50754.0
100468.0
94611.375
71633.25
47709.625
56091.375
90819.25
36892.25
55242.25
86068.875
88127.0
63280.5
36585.0
119671.25
132502.375
24411.625
38559.125
40578.125
54749.25
37129.25
10170.875
26996.75
66862.625
35276.75
66260.5
17434.875
72645.0
114735.25
97974.125
27552.75
46983.0
54386.5
33049.75
31273.875
19259.25
114909.125
149232.25
43815.25
46492.375
46808.25
127762.625
116825.25
71402.75
64263.125
101177.25
54450.375
38256.625
74128.375
42905.875
66150.75
91221.125
107566.625
62012.875
60562.875
22409.75
45027.375
72364.375
18897.0
38921.125
14064.875
35142.5
102314.875
127305.75
73073.375
50379.0
17890.625
39025.625
84670.375
59796.375
93754.75
76507.5
58918.0
64587.5
83730.75
64979.25
96875.375
21665.125
111625.375
48875.625
23786.0
59192.25
49534.0
62733.25
104469.375
169167.0
178030.0
123810.5
55594.375
14940.25
28715.25
47675.875
61304.125
19628.125
38782.5
4042.625
58836.375
10771.375
36769.5
51883.25
15660.5
12559.875
31317.875
37240.875
46272.125
# row = 7
50037.25
32853.375
12132.75
60964.75
73330.625
29311.875
37305.375
57874.25
98404.0
52748.5
60816.625
27479.375
9213.875
88055.375
126858.875
57122.875
31293.75
45330.75
63956.375
62828.875
65744.125
17778.5
27885.0
44370.0
104366.5
100996.125
36714.75
72888.5
89722.625
56364.75
69846.875
26464.625
57771.25
82678.75
80042.875
45240.25
62946.25
70706.25
66869.75
61734.375
49814.125
53423.375
38924.5
24867.625
52601.125
36335.375
95660.375
52866.5
109224.5
60701.0
62185.125
67667.0
120625.125
2341.625
89439.375
83280.0
61996.625
18271.75
50205.25
69673.125
28762.125
47722.875
19977.125
116326.0
142796.375
70120.875
46133.375
42918.0
42854.25
18827.0
34850.125
43509.75
70501.75
82558.625
44876.375
23118.375
31451.625
100186.75
164636.25
112913.25
105302.125
82403.75
34216.0
59619.5
82515.75
51053.625
40677.5
72863.75
45188.0
44928.625
65977.25
29899.25
44876.25
46041.0
37635.125
46871.5
122734.25
125780.25
55561.0
38735.5
55562.625
49515.125
63432.0
67656.25
37839.375
20324.125
27581.5
40547.625
48686.875
42933.375
70201.875
38008.5
62991.875
64442.125
53329.25
42873.5
46693.5
80670.0
152618.0
156047.0
45867.625
83276.125
79017.375
18141.125
85559.75
83969.75
109272.5
11093.5
47937.25
70786.25
29912.875
27025.625
53299.25
48399.0
70064.625
54520.125
16648.5
99004.75
126005.0
103972.125
32214.0
64887.625
87146.25
61503.75
71873.25
34803.375
129980.875
63004.125
47931.25
92044.25
88887.0
64185.125
61550.375
58980.625
77609.5
35781.0
24342.375
101967.875
115201.375
16774.375
20837.875
46059.625
88272.5
90155.375
30422.75
36319.0
17196.25
82139.5
75762.75
15403.875
59317.375
110478.75
83891.125
9678.875
13376.25
17055.5
60936.875
38500.75
82790.375
22844.25
44639.375
61020.0
68045.5
26356.75
51256.375
37889.375
58788.0
65608.375
56798.125
43832.875
104943.125
36678.75
32111.125
97279.25
64795.875
122602.25
139367.5
39046.25
11396.875
58395.0
45159.75
82950.75
71550.375
18623.75
57895.125
21498.0
40486.125
42491.625
14570.5
86477.625
80855.375
80498.75
88045.75
31805.25
30236.375
70175.375
52423.125
38268.875
51077.875
41454.875
75357.875
106489.625
56530.125
41256.125
19767.75
25971.0
28987.5
73401.625
9254.75
91518.375
111141.0
86447.75
72424.125
46137.75
22113.0
71181.375
80071.875
26863.875
35442.0
22866.75
81104.25
79628.375
122141.5
53434.75
32887.25
41356.125
38231.125
79182.375
92042.375
72837.375
39243.25
42346.625
47513.25
60102.125
74034.75
70569.5
15390.875
42014.375
100809.5
106009.125
62092.25
58635.5
22473.25
47406.875
24352.375
15791.125
61690.5
119462.5
86414.375
73293.75
32639.875
94412.25
46713.25
27262.625
14973.5
8270.875
51768.375
74058.5
79331.5
33310.0
20248.875
72300.375
42608.125
33285.125
106060.25
108385.75
96987.125
63882.875
103913.125
59059.0
22885.375
57369.75
32830.25
47516.125
43624.75
92182.125
69335.75
53289.125
26907.0
55308.875
132881.125
71318.625
50309.75
60724.625
51103.5
108051.0
73801.75
87372.5
79294.125
42036.625
36481.875
72424.875
86556.875
64329.25
40523.5
53080.25
64983.75
33848.125
21642.25
52088.125
70549.75
88842.25
42765.625
69134.75
37361.0
65044.0
28453.0
73519.375
52964.625
80394.25
7522.875
57196.375
46699.375
57010.875
81805.625
111925.375
84138.0
40421.25
84453.625
119008.5
133295.0
82383.0
17357.375
31184.75
106183.5
11123.625
61812.25
99586.0
107633.375
90965.25
93995.125
56805.0
24212.875
58986.125
51185.0
77532.125
89400.375
32781.625
31827.625
90050.0
65141.25
60790.0
26651.375
29517.5
40433.625
136290.25
79996.625
11976.125
56013.5
82536.625
90798.0
57014.875
70164.25
97680.625
54634.5
42078.625
33757.625
105323.625
110892.0
74834.25
52359.5
93918.875
46899.5
20768.25
98379.0
150613.75
32749.375
95821.125
22747.25
53464.25
19434.0
20427.625
21555.75
57374.625
49995.875
80423.75
15585.5
13453.0
43772.75
9509.125
23863.5
24414.0
35827.875
67121.75
131057.25
93395.0
65546.625
53629.875
67132.625
56496.875
77781.25
82572.75
38509.125
32537.75
41901.375
24363.5
61786.875
45612.625
18659.125
26911.375
27769.375
74455.5
24466.75
78323.25
125754.875
79098.125
29704.875
62574.875
75096.625
75796.125
81061.125
26644.625
110610.875
65238.875
41216.0
96849.125
103922.5
43369.875
50805.5
96837.875
25381.125
41168.125
51298.25
52801.625
129005.0
17136.875
82946.0
5185.0
50937.375
7767.625
55741.25
36330.125
50196.625
71911.5
57053.5
78962.625
119465.5
115744.875
59560.125
2990.75
36177.625
112329.125
93319.375
31690.0
111833.25
127791.5
53247.625
12796.25
133540.75
87388.25
53656.875
78990.125
114307.375
35992.375
152510.875
131000.5
45720.125
52180.0
43591.75
40707.25
77969.375
58945.75
43157.75
56047.0
56258.5
35852.5
111003.5
144531.25
75929.5
39078.0
23515.0
40682.375
75491.125
55919.125
37935.125
25445.625
34304.875
39300.875
46443.25
137665.625
56012.875
54507.75
41680.25
64245.0
48597.375
66972.5
50198.25
59947.25
43329.25
8605.25
47222.0
20645.0
57757.375
15577.125
3395.875
77460.875
75328.875
40836.25
16085.375
82072.625
21287.375
19498.0
58382.875
44232.875
33977.625
76707.375
51071.25
73949.25
100760.625
73857.625
109002.0
150633.875
24147.875
46079.125
38577.125
9877.375
81005.625
55214.0
34357.75
62990.25
43450.625
16479.75
31669.25
85145.625
144021.375
121228.875
93780.5
44938.0
48066.25
27651.75
57135.125
8386.625
69611.0
112798.125
73463.0
79014.625
78039.625
69564.0
11287.75
35173.125
54953.25
57542.5
99054.0
101436.375
107403.0
39833.375
59273.125
92604.375
32639.125
90738.25
120771.25
41953.5
47486.125
31839.125
102214.5
82763.875
30611.25
19634.625
109264.5
113410.125
108976.875
30609.25
87376.75
72202.375
51783.875
77130.0
50603.375
10714.0
79635.75
78047.25
29589.5
63466.375
39577.5
57805.25
30121.125
35809.625
69339.25
57014.125
109884.0
85078.875
19577.875
49068.125
11416.375
89603.5
115427.0
49725.125
64542.5
90721.625
71281.375
108488.75
18857.25
47302.375
27001.25
44376.375
86461.75
73759.875
120386.625
85048.625
39562.5
49788.625
36939.125
49432.75
53510.25
79229.375
74558.125
31104.125
38776.0
25501.25
46726.875
33189.25
98430.25
75169.5
54474.75
34175.0
121229.375
75030.25
35157.5
11964.0
39672.125
23214.0
74097.125
89091.875
74649.75
57715.625
18630.125
7694.5
32683.125
37241.375
22029.875
55632.25
29559.5
41732.5
16039.5
55100.875
80742.625
31180.125
51099.875
47454.25
60164.375
58795.125
58232.5
29603.5
13576.875
76614.625
126026.0
82289.875
79824.75
38402.125
97923.125
121854.5
77054.25
99298.875
87635.5
32574.25
72671.875
89846.625
58419.75
75865.75
86789.0
51820.625
63947.875
74647.125
84678.0
51142.0
34291.125
77680.125
119672.0
37143.5
45823.625
33328.375
37056.5
80176.0
38209.875
97514.0
108279.125
35769.875
70519.375
34961.75
13239.625
65544.875
56607.5
46208.0
47069.375
44068.0
124460.125
124165.375
102772.375
42508.875
42729.875
68432.25
59745.875
45105.0
83161.0
34389.875
58900.625
56414.875
72381.25
4328.5
76645.0
68408.875
19610.25
80885.625
39399.375
35765.625
26691.125
76059.0
60570.0
121409.875
78901.875
18494.75
79195.75
27971.75
75162.75
75073.875
80913.25
64199.125
86598.75
134937.5
106632.375
130481.5
60753.875
81992.5
51584.5
108411.625
50940.5
10819.25
36535.125
47382.5
38636.125
41760.25
57946.25
70778.25
55108.75
32754.625
39764.375
50304.625
54632.5
68581.25
122082.875
123318.625
76945.875
61200.375
8534.625
50578.25
88176.5
150972.25
182160.875
117349.125
32542.625
49322.0
35246.25
48237.125
70086.125
105657.625
50067.875
53307.25
56027.375
49793.0
56023.375
75882.5
68015.125
114198.25
122823.125
38908.0
67984.25
31815.375
66704.875
27774.25
42281.125
66936.25
58063.5
18410.375
27761.0
70880.125
47390.375
31082.5
31181.875
41907.125
53016.375
55107.875
73407.25
52420.25
106356.75
61876.875
18815.875
4568.875
20185.75
23175.625
26029.375
55373.375
25963.5
66916.75
49313.375
53770.625
69480.75
60976.875
86516.5
67872.75
89125.625
43730.625
63927.75
109329.875
46102.125
71502.75
106922.375
101130.25
54433.625
75278.25
66868.0
22641.25
62634.25
89267.625
135456.0
43870.625
114645.75
71625.25
72408.0
19349.125
111141.25
52196.5
34818.0
26040.75
57302.625
80957.625
21339.75
59459.5
24068.875
53955.75
91015.625
75142.25
86598.875
79992.0
100408.375
98332.625
63000.5
43714.625
22512.75
95689.5
73297.5
75531.125
25518.375
76666.875
15480.125
28538.75
61360.75
4732.375
23081.875
36291.625
41237.0
92608.0
118147.875
87681.875
23947.25
65058.375
44861.125
75620.625
53956.75
69117.75
40173.75
59333.0
124289.25
75480.125
109968.25
60456.75
55052.375
42132.375
58231.625
86748.5
149736.25
66580.875
27571.25
38772.5
17585.625
38551.375
72064.75
56239.0
27066.75
102058.5
123209.375
80307.25
57352.25
33616.375
28354.0
40535.625
138197.0
100123.5
96538.0
101497.75
44684.375
29938.625
71306.875
54487.75
60247.25
53640.75
78363.5
124488.75
47919.25
41053.5
73513.5
32946.125
25595.25
58039.25
73250.75
94408.5
35207.0
61950.625
38280.75
122843.0
131305.375
16981.25
35279.875
45331.0
46884.875
32874.75
57424.75
109359.625
16740.0
30731.875
26913.125
85102.5
120495.375
24980.5
52170.625
152946.0
95640.75
64468.625
91145.375
39256.875
33879.875
47324.5
31227.25
82344.375
120573.375
76511.0
57920.625
35693.5
67070.5
75819.125
39824.25
58369.625
47726.25
9151.375
24563.5
41786.25
59318.875
17457.25
102484.75
64823.875
13760.375
47493.375
73192.625
90102.0
68116.875
57393.75
54965.375
66490.625
60143.625
63359.125
63212.125
85192.875
91901.875
41778.0
78241.0
93792.875
131524.75
41389.5
56345.125
39532.875
61583.125
47273.125
13861.625
25011.75
29829.25
81079.125
71681.75
138293.5
37116.625
17486.125
26465.75
36413.875
50683.75
53314.75
93562.75
127178.75
25682.125
94952.0
47021.75
100444.0
49745.125
92177.0
102136.375
51593.125
52568.75
52842.875
40393.0
10939.25
62172.75
70403.625
110904.375
90530.5
16624.625
54764.5
2260.75
52633.875
20077.625
12003.25
42295.75
66503.0
74205.625
40751.75
23362.625
31129.0
63980.625
78565.875
35043.875
51929.25
9647.625
67397.0
91373.875
68767.125
150870.5
130276.5
135535.125
111515.75
52700.625
46052.25
5856.75
41093.25
21913.75
51324.5
86633.0
95200.75
27241.375
43384.625
43601.75
58788.125
60140.625
39689.0
50985.625
30411.25
112003.125
33299.25
52569.75
31902.625
19292.75
51711.75
130872.0
81112.875
67488.625
71683.75
83655.125
6741.5
23233.5
59542.25
45209.125
13760.375
77218.125
14661.25
85119.125
81268.125
91203.875
73155.125
61345.875
14697.5
29624.25
45047.375
85940.75
37630.875
45950.25
92241.625
29241.875
54482.5
132488.875
114098.0
35581.125
40837.125
53843.125
11711.0
30770.25
145168.25
117517.25
25104.25
36824.375
71741.75
60019.0
40708.125
67636.125
16500.875
48233.625
34630.5
18328.75
67676.875
41847.125
42256.5
26945.5
8456.75
11395.125
18200.25
82382.375
110747.875
63331.125
38105.625
106514.5
82362.375
100180.25
67445.625
79322.125
113233.0
79122.375
80752.75
123391.375
43963.0
44367.125
83102.625
22336.75
22822.875
42360.375
54127.75
135154.875
49532.125
9089.5
98049.375
72136.375
69374.75
56436.75
50779.375
49638.75
46293.25
15942.875
53876.5
38988.0
51260.0
82127.375
26926.625
62425.25
106361.0
114125.75
47032.75
100881.375
106458.375
29430.75
73045.125
73016.0
20404.5
65401.125
35942.75
44338.625
39731.25
59849.125
37762.5
63801.5
60466.75
56901.625
82459.0
84800.375
53696.75
100330.875
71965.625
37888.125
47733.5
122877.625
106215.75
6939.625
39442.875
23105.875
62808.5
39278.625
97653.375
61939.375
103117.75
85709.75
40708.125
24052.75
71003.625
64697.625
41356.125
127958.125
91152.875
85584.5
149948.125
67405.875
118078.125
62238.5
73362.125
79900.125
182687.0
219853.875
96526.5
8114.375
52022.0
76739.625
39973.875
32158.875
62645.625
41738.5
16235.75
26921.0
78108.75
73750.25
69597.75
45483.5
47593.0
41559.375
13166.375
95683.875
108238.5
43110.625
35490.125
47129.75
86238.0
85758.625
31205.125
25053.375
52031.375
106488.5
61490.375
9882.875
31623.75
69097.25
91132.125
111635.75
93320.0
48866.375
50240.0
87507.625
26575.0
33236.75
77084.5
137809.375
133777.375
73239.75
82026.125
127461.5
43144.5
46711.0
26840.0
42279.5
83601.375
71920.125
62785.75
51691.25
102631.0
66852.75
48980.125
38771.5
15607.0
30738.625
8134.0
36390.0
94314.0
110449.75
54325.625
27397.75
50230.375
71221.5
72811.375
21111.875
47109.625
31240.875
88275.625
69478.5
61764.5
18344.25
96079.125
49236.125
26165.375
80022.5
72404.625
38203.25
92081.0
70087.75
64379.875
100682.25
44225.375
66942.125
52998.5
60709.875
55133.875
119384.625
97304.75
51825.0
101215.25
49137.125
61773.875
35025.25
60357.75
143563.875
183337.25
76827.375
69389.625
127124.625
93511.625
61775.375
7556.5
79784.875
85499.25
72390.25
43572.625
73525.75
55388.5
24595.5
61152.625
13662.75
73396.75
88306.25
71118.375
79330.625
54122.375
35271.375
46638.25
68433.375
156483.5
62976.375
49328.0
45760.75
69216.125
33409.0
40227.5
59776.25
45913.875
101220.75
68161.25
27622.625
29561.5
48063.625
94000.25
20776.25
42806.75
11635.625
115195.375
146270.125
129952.0
76469.5
138387.875
25977.625
45274.5
77022.375
68370.625
74626.625
77341.0
43991.375
52587.25
37462.375
73270.375
55027.5
38819.375
13285.75
80750.375
59982.125
54516.75
71203.125
44861.0
8573.625
22222.75
32882.25
51331.125
59187.25
64065.75
89934.625
54820.75
94740.375
95818.25
48212.5
52874.875
97438.75
79585.25
93993.0
49585.5
63441.875
29070.875
65438.375
22057.875
29760.0
92377.125
41162.625
123251.875
52334.125
57052.375
21493.625
53105.25
34655.625
7554.75
61141.0
18908.25
99836.5
82346.875
68674.625
27563.125
40096.125
17251.875
86425.5
94897.5
24747.375
99416.25
92187.5
70899.625
80185.5
37063.375
45493.25
77824.0
48443.375
73241.25
14041.0
64005.875
71732.875
68273.25
54634.0
88156.875
53685.375
89820.375
118175.0
58308.875
56179.125
50806.75
45907.75
21413.0
30202.875
32855.375
73333.75
46796.625
23914.5
34822.25
42411.625
64186.625
27138.0
32467.75
69491.5
38859.125
31719.625
26193.75
76345.25
74331.25
18608.5
33368.125
83551.0
109139.75
98833.875
89724.625
75275.125
18573.75
74315.0
65174.875
68212.375
74887.0
44432.75
93098.625
74390.875
5139.0
43364.125
55281.875
15027.0
60861.375
52398.75
101906.0
11433.5
21206.75
18094.0
16156.875
123940.125
107730.375
130690.375
87192.0
43865.25
43885.125
73662.625
50873.375
51618.75
61874.125
45907.625
101909.25
59798.125
14849.0
84236.625
119096.125
30546.0
97584.125
40199.625
24236.375
47661.75
57567.625
112025.625
114483.625
59256.25
70844.625
107828.75
105741.875
58126.5
57294.5
75774.0
64659.0
50152.625
26046.75
91817.125
129587.125
50155.25
51238.0
52692.25
68031.75
37829.5
20003.875
27746.75
45276.0
69180.0
76277.5
16260.5
67119.5
99000.5
56985.25
2550.5
72363.5
124746.0
94692.625
96678.5
108230.5
47464.625
62928.25
55383.75
74127.0
59662.0
59332.625
80772.625
90047.625
95150.25
102188.5
76489.5
86551.0
101288.0
40404.25
63347.0
58819.375
117730.5
59583.625
40735.0
97221.625
57067.125
104722.5
40842.0
40947.25
81599.375
26714.375
78520.125
47007.5
30842.25
48102.0
138635.625
95255.625
39524.75
50543.125
58702.125
56239.75
85703.25
67097.125
25815.75
61424.625
55399.25
113696.25
89280.5
89484.75
91701.75
76838.25
97156.375
88368.875
24392.125
64324.5
11013.875
42517.125
15181.0
23757.25
91015.0
36070.625
81461.125
19771.875
17439.125
60695.875
110550.25
88123.0
70584.875
42646.375
52571.375
63990.5
43893.5
38052.875
95991.875
81899.5
61148.625
56672.125
46060.5
92512.125
60603.375
35537.75
99857.5
114058.25
145431.875
150057.5
26643.25
58362.125
44680.0
150661.75
102901.375
39456.75
30705.25
48121.0
32070.25
21165.5
36110.5
51569.5
26890.25
8262.75
28843.125
24277.125
22068.125
41908.375
100681.125
135392.0
64567.125
75934.25
78471.5
41026.75
58464.625
72984.0
41895.75
31575.375
43690.125
12539.875
9630.625
34936.25
53395.875
82777.25
106386.0
46594.375
95307.75
49581.75
29476.875
47623.875
85018.0
65762.125
19331.75
77583.5
70480.25
67845.0
86334.75
34369.875
107682.75
20250.875
96738.0
97459.875
132055.375
80489.125
39184.125
71803.25
90912.125
53933.625
28977.375
101643.875
105098.625
91102.0
19456.0
67752.125
64708.5
140222.125
105430.25
73470.625
20991.375
99395.375
30160.125
67359.625
57954.25
67873.625
126291.0
63534.125
61346.5
57857.75
28276.125
16489.625
30057.125
74174.75
36244.75
78227.625
110993.5
95457.125
76066.75
84902.75
82100.5
52019.625
34447.125
15665.625
78114.375
88609.5
35593.25
121061.125
103412.375
35718.625
36839.625
98066.375
93807.5
66068.875
34799.5
30048.75
77140.375
39286.375
55603.125
37135.375
57414.25
88090.625
184915.375
95449.25
29020.125
51962.625
33619.375
28749.5
66800.625
65849.75
94756.375
82110.125
71702.875
101283.625
107828.75
39868.625
58380.75
28196.5
57407.0
73935.625
32188.0
21503.0
25812.625
39392.375
11918.75
31736.0
32321.25
24710.125
53909.5
51438.0
101848.875
26933.875
77160.5
60996.25
36437.25
99981.625
114463.0
34580.875
78274.25
20236.375
64421.625
28033.375
58825.25
73894.375
75581.5
68191.375
77353.0
62040.75
79299.75
60975.625
53388.375
58267.75
56050.125
42905.5
59395.625
91273.375
119950.875
20130.125
58410.5
60010.25
51592.5
39905.125
51819.75
41603.75
21971.625
48369.375
77742.875
66570.5
70249.75
65619.5
98350.0
30658.875
23976.25
54686.125
74679.0
76670.875
87639.625
68931.625
118923.125
100873.25
56554.75
84878.625
52335.625
26740.0
49748.125
78365.875
30199.25
62190.625
77499.25
67873.375
99924.375
37373.75
39608.25
108197.625
32760.75
44921.625
24296.125
80306.75
61631.375
20158.25
115191.75
87815.125
19370.375
31734.875
52835.25
28792.0
98614.25
87197.625
68619.125
51000.625
39787.875
25125.875
96013.75
62054.875
49615.5
51220.125
68211.375
70259.0
64491.25
47529.625
78152.375
120283.0
97584.5
45142.125
128960.75
29652.375
72691.625
67451.0
35976.875
73566.5
64803.625
18911.5
61366.875
62510.5
51025.125
103350.375
55757.25
68249.0
68536.875
17589.5
16989.875
53153.125
56405.25
85603.375
54471.875
24765.75
24703.625
28335.5
9905.0
25230.125
62914.75
28057.125
53063.5
13986.125
72504.875
108486.125
131930.25
142760.5
92913.0
41469.875
57914.125
13666.75
93693.375
153051.875
86331.75
32980.875
55826.0
58833.375
56345.25
96039.5
102422.625
45609.0
40962.375
72288.5
38375.75
80435.875
81448.5
60619.25
74736.5
35422.625
59635.125
83912.875
60438.5
113929.25
79165.375
63231.125
39860.625
38772.875
27719.25
68897.75
90980.375
49947.0
85899.75
55763.875
64126.5
63486.75
87621.875
109219.0
125386.5
125119.75
53061.375
52750.125
130594.5
90075.125
81341.875
52135.375
49563.125
61432.5
114604.0
55555.0
53987.875
28653.625
54687.5
106146.125
66712.0
76159.0
47880.125
48595.75
69743.75
26074.75
82367.0
10732.0
56613.375
92387.75
120058.25
81556.0
33981.125
45458.0
80863.625
10819.75
74492.25
35584.5
71840.75
64703.75
33536.0
124485.25
122390.5
13967.0
17675.5
21976.5
67549.0
64579.875
18522.75
50835.5
69661.375
52391.125
52746.625
5267.125
99929.75
161509.5
87423.5
24825.875
29067.875
77828.75
113840.125
54835.75
40557.875
85326.75
122824.0
30463.5
69022.75
28549.5
87410.875
108676.75
70455.875
48750.375
94095.5
82397.625
14923.25
67423.375
57818.125
34021.0
97814.625
71985.75
45279.125
50095.25
17685.75
47717.125
94055.125
12027.625
31125.5
77268.375
31541.375
76155.875
70922.5
71078.25
54787.875
31471.625
50322.75
64284.625
52679.625
78886.25
111185.0
74743.75
2210.625
17745.625
24284.0
95719.875
57323.75
102234.375
80759.5
48190.375
65707.375
58129.125
53361.0
118237.625
174382.5
190458.125
117486.375
24718.25
8389.125
46647.125
63212.0
46506.625
31274.75
26533.75
9415.0
28735.625
38154.875
48626.25
88997.0
41015.375
7742.875
31172.375
17546.375
43420.125
# row = 8
29084.75
11916.75
34192.125
43795.75
77518.625
78057.5
5162.625
33791.25
61534.0
18982.875
27691.125
36208.875
66707.125
82981.25
98765.125
30280.75
83490.5
20744.125
64544.875
83854.125
82756.875
17552.375
11528.875
47052.875
85609.5
88023.0
73440.875
124649.5
106159.625
122883.375
89139.625
32462.25
67740.5
24303.125
54626.0
61303.0
53272.25
19691.875
74041.75
715.625
117640.5
60634.375
54516.75
68051.0
19245.375
46118.125
86521.875
108236.5
102743.625
51641.125
39496.25
96008.625
93654.0
24997.5
82502.875
62181.625
69047.5
50901.75
4486.25
63793.5
47354.5
62126.375
15280.25
105536.5
124515.25
64528.25
41588.125
24785.375
38668.375
58057.375
74291.75
59469.625
50472.5
35795.75
96456.625
52870.125
73040.625
69913.5
197452.125
165892.75
97951.625
41703.25
23086.75
61517.125
110742.125
118975.0
55653.0
33961.625
33362.0
56102.25
57605.0
62238.375
69877.875
57622.625
101139.0
44143.0
113737.875
142626.75
84081.375
13138.125
34265.0
82471.125
91134.75
56686.375
37345.0
23770.75
52613.375
72997.125
28734.0
27890.875
52870.875
11413.75
83854.5
122500.375
109964.125
60996.125
39350.75
46899.375
94589.5
87828.625
27708.75
98470.875
75212.5
27781.875
70198.375
89196.625
114703.125
48667.0
61083.875
97835.875
27546.5
20122.5
28362.625
36043.25
56699.125
27283.0
17082.0
87692.0
168820.125
82491.375
61733.0
90001.75
79545.25
35143.875
57068.25
9550.875
79803.625
55957.75
76784.625
115691.0
110234.875
93129.125
84016.5
31654.625
55230.125
37650.375
21130.125
90378.875
57277.875
37327.625
67999.0
59617.375
64314.75
114317.5
45797.625
53297.875
29969.0
87636.125
70633.75
31023.375
80249.25
90325.0
49850.125
25081.625
25265.125
21997.0
17428.0
12388.625
70276.125
44516.875
40830.75
116872.25
64470.375
38695.75
81096.0
43457.875
102661.125
53481.5
30061.375
67950.75
109375.875
42361.625
25350.375
109606.875
61714.25
126192.375
103595.0
46675.5
50617.75
53428.25
33549.375
56377.375
63186.375
50162.375
17338.875
35504.375
70300.125
70179.75
50154.25
60187.75
82441.125
91838.0
55520.875
72582.375
34343.625
58951.0
50281.375
39945.375
23846.625
69817.125
76583.875
81620.625
35505.25
52587.75
36273.0
25918.75
7628.75
74910.25
17477.5
119442.75
65572.375
58449.0
15398.875
98424.5
19306.75
64747.125
92396.5
30344.5
39087.75
40033.375
87721.75
47566.375
71262.625
54912.25
57099.625
65467.375
72859.125
72739.875
86892.875
26410.75
58149.5
85103.875
40650.0
81175.5
109667.375
94706.25
38769.625
42279.0
107198.0
54387.625
57376.125
34539.875
17257.0
45328.25
21305.125
28412.375
42311.25
99158.0
43595.625
10844.125
105247.125
92712.5
25456.25
49462.875
65623.0
50749.25
81216.5
76203.75
70466.75
31449.375
16868.875
49588.375
35623.625
17509.125
104388.875
129971.625
98967.625
72232.375
142122.0
95363.5
73071.5
25219.25
62590.5
37272.125
26445.25
36858.375
53649.625
64669.875
16502.0
56612.125
111219.0
69716.125
42282.125
39658.25
64807.875
109650.875
101766.0
113639.75
137540.625
81022.875
40930.375
12383.625
83591.375
60057.75
14127.5
35027.375
71271.75
54204.375
46683.625
22862.25
53224.625
16070.375
40103.125
44759.75
43264.25
65696.75
57878.75
28083.875
80080.125
79716.75
17383.625
81168.125
89189.875
92739.625
114728.5
162894.5
85701.5
15993.0
43628.75
49811.5
80598.25
66273.25
24214.625
32711.25
107014.25
26278.75
98608.75
93126.375
114292.875
49942.0
70139.0
72206.375
35725.0
61432.0
38453.75
44650.0
56223.625
6288.125
49387.125
90952.75
42395.875
53235.125
51091.5
81099.125
44532.75
91171.25
83489.0
23147.875
35486.625
94496.375
69606.25
59315.5
19722.625
76140.125
86910.25
29425.125
70703.75
63734.125
28858.375
42178.625
74337.75
74084.0
42030.0
61566.0
91104.375
133186.25
31945.5
101892.125
51683.125
60904.125
11713.875
58771.875
52335.0
66816.125
65452.875
112858.5
61366.875
38393.375
43922.0
46356.125
35894.75
32283.25
15013.5
48381.5
136910.625
127212.875
82145.625
71742.5
100087.875
62386.5
72717.75
77791.375
49396.875
90940.25
69008.125
30921.0
31417.875
42968.5
21560.5
54988.75
19061.625
34679.875
37436.5
119677.875
91611.875
96222.5
13430.125
35274.375
79494.25
83096.0
78121.75
36607.0
95389.375
42216.75
22811.875
101620.5
46309.5
3166.5
49469.5
119436.75
56489.375
83873.5
20850.375
95402.25
110812.5
50521.5
61876.375
7436.625
44393.5
18830.75
50500.75
71539.25
51029.0
93289.5
107297.375
37995.25
96774.625
81846.875
3020.75
37399.125
21565.125
130181.25
107320.375
39480.625
112198.375
120334.375
40789.375
10179.0
121820.5
75310.25
67417.25
39666.625
70470.875
31149.625
163330.875
133683.0
24136.75
11102.625
53171.75
33674.0
49407.5
58340.875
70745.75
33680.75
8816.0
37527.125
98697.5
73719.875
10414.125
50579.0
82188.5
96123.75
125266.75
60363.625
45972.0
57990.5
38270.625
90950.625
125849.625
163015.375
99794.5
43219.625
21425.625
41843.375
38639.75
90756.75
72176.375
27518.875
23464.0
40436.125
65084.25
28322.25
38822.875
16936.0
57181.125
7309.25
45659.625
42294.25
44002.375
66290.125
13943.625
17674.5
32145.0
39970.5
29250.0
52132.25
26392.0
68959.75
41143.0
33276.125
57190.625
77158.75
26424.375
39422.875
34521.375
28489.875
82144.875
76307.75
34824.5
52780.875
61533.75
47192.625
43148.625
68352.75
174311.5
183742.875
35473.125
66573.875
121546.625
19840.375
96959.375
20716.25
113972.5
136191.25
60915.75
91209.125
89395.5
41363.25
58163.125
58875.625
58114.75
83535.25
143786.125
137530.5
120753.375
45617.875
86625.5
113284.125
36066.25
74113.125
81856.75
48614.875
36660.0
13751.125
114695.125
82216.875
26359.75
70751.5
98861.875
113923.25
106139.625
8765.875
105051.75
99316.875
69711.75
30280.25
45395.625
37294.875
51817.875
52529.75
44517.375
60927.25
66002.375
9186.875
33662.125
52007.75
78285.125
31892.875
119395.625
122312.75
13582.75
37979.375
49663.25
82106.0
99715.5
44436.375
96471.25
74974.5
45050.125
69469.5
36654.875
47748.125
35957.0
79973.5
101392.5
31886.625
83519.5
57184.125
67214.0
85588.0
66622.625
32218.375
63975.625
109168.25
88137.0
16941.0
26282.0
26119.625
31604.875
41522.125
70220.875
49121.375
62724.5
46512.125
120078.875
48840.875
36989.125
36557.75
42369.625
45922.875
58572.125
70204.5
38395.625
31776.625
48638.625
36240.5
21757.0
4186.5
52455.0
73075.5
14385.125
42378.75
30388.875
61736.75
19376.5
62982.25
67386.0
93882.375
81961.0
50176.25
78253.5
59354.75
12155.25
105009.375
102062.5
46282.625
69556.875
12316.375
79391.25
60578.375
48512.75
94415.25
114249.875
97214.5
100795.75
49943.75
54713.375
97329.0
148174.375
68587.375
100982.75
107343.625
50033.75
53566.0
65097.25
104172.625
154708.125
46883.125
23270.75
43036.375
31396.375
87767.375
71687.25
27258.75
76033.125
20580.375
83153.75
47706.25
12768.875
36717.125
12262.375
22640.875
29073.0
75887.5
95067.0
102887.25
54073.0
24608.375
62274.375
69237.875
65072.125
17241.125
26859.25
46668.375
56789.875
63874.5
107516.125
27523.625
42746.375
69662.625
68791.5
6995.75
49696.25
15573.25
71897.625
121473.75
46155.625
58488.25
84933.125
41954.125
52421.125
27667.875
46777.5
69673.25
89783.625
99929.75
85549.5
68440.875
62309.125
105340.5
87009.75
82920.75
68450.25
73345.25
66533.5
37726.875
78098.875
34429.0
55905.75
49203.625
27474.625
42794.375
46807.75
52650.625
21828.625
18606.125
44720.0
49219.0
93987.375
107023.375
73720.625
62671.625
55377.25
51804.75
138257.0
156638.875
138026.75
112304.5
71934.625
25442.125
36044.25
17215.25
83106.5
59761.0
39261.5
34125.125
86577.625
59804.75
28719.5
48194.375
63679.0
97536.375
86336.5
59761.25
73587.25
56198.125
30029.875
14566.625
85557.625
77014.0
51218.0
53564.25
41255.5
87229.25
27032.5
51407.125
24420.75
30750.25
37951.375
40933.25
64819.0
45404.375
72436.875
94539.625
37346.625
46717.625
74731.875
20037.25
33179.375
54105.875
22344.5
44842.0
34896.75
85563.0
107877.375
82129.75
74744.875
60131.75
88643.5
65487.25
78239.875
115504.75
29529.25
53347.25
48319.75
63352.5
37853.625
48712.625
58177.875
24779.875
78205.625
93870.125
124232.0
13648.625
108260.875
59457.25
65203.25
8975.125
66484.0
52341.625
30736.0
29351.625
38399.0
79541.25
38653.625
61468.25
32222.625
47670.0
111052.5
69519.25
106933.75
144219.375
88790.0
22609.0
59769.25
45745.875
23075.625
38063.625
107682.375
100437.625
26055.0
95934.875
63730.125
72583.375
46352.0
27991.25
43014.25
32119.875
55213.625
90055.125
103206.125
44234.125
11210.375
46069.625
60532.5
15756.375
74777.5
64679.375
41576.75
34585.625
135473.375
60529.0
107753.875
101301.0
72170.5
55483.125
7604.0
42278.0
106727.5
66170.0
27233.0
22929.625
50879.625
25469.625
16167.5
38890.375
36464.125
47685.125
107325.0
79713.375
67948.125
42939.625
63607.875
34669.75
128990.5
92845.125
87230.25
60816.25
36750.0
59229.5
87535.875
27932.25
12660.25
57946.25
121478.5
113272.125
31506.75
77985.75
79555.25
28194.625
13692.125
108546.125
112606.75
66018.5
60689.375
64621.375
15729.75
106940.25
130835.125
42043.375
38738.625
65568.625
79345.75
24244.875
95228.125
135955.0
36284.625
43098.625
14037.125
28039.75
128595.125
49358.625
47336.0
116620.375
103050.75
45990.875
65140.75
28100.25
40821.125
84803.25
49268.75
63829.25
85110.25
24424.0
56260.75
37049.5
81795.25
100701.25
62992.875
72999.625
41722.375
28716.625
58352.25
38978.875
34761.875
31463.0
96927.625
88383.875
10112.25
58297.875
88250.375
49384.875
33793.0
23358.375
20092.25
40559.5
39960.75
75838.125
51286.75
67771.875
74158.75
32654.75
103324.5
55791.25
129582.75
93304.75
75202.25
44316.0
80460.375
56602.0
39086.875
24665.625
48116.625
114138.0
414.75
82199.25
19094.375
38815.625
57897.75
61101.625
15150.375
31765.125
79290.375
119693.875
22801.25
68977.375
64617.0
91968.125
79658.75
44129.75
90333.0
57399.125
77615.25
111312.125
29595.75
19723.625
91147.75
49942.5
89106.0
65757.125
43952.875
90774.375
27246.5
43210.0
18379.0
18222.625
49145.25
67878.75
73795.0
58499.125
39578.0
16735.5
31566.25
45337.25
58515.0
46858.0
51705.125
101109.75
99479.875
42888.5
140794.75
156645.375
143242.0
90318.25
53391.625
60506.875
44907.625
32072.375
38069.125
47481.5
77722.5
99825.375
33136.375
108394.125
13499.5
70101.375
81235.375
16928.75
32647.625
20078.5
74154.625
12739.5
87474.25
30318.125
14109.25
81433.875
159549.25
34018.75
83441.875
42340.5
68091.25
28242.0
13583.875
81733.625
48818.125
30157.625
82148.875
52102.125
79420.75
25832.25
56302.375
49681.0
98574.625
12867.625
69431.25
12604.75
130734.5
59699.5
19094.125
75752.0
46692.125
75264.5
77063.5
77958.25
36099.5
73757.125
90169.0
18098.0
38026.75
117933.5
119009.75
45951.25
15534.25
43725.125
50762.375
66018.875
134081.25
39490.125
54120.875
88016.75
94384.125
82887.25
77391.5
5469.75
77015.625
73811.25
45019.5
45562.0
61983.375
95303.5
119925.5
66201.25
107185.375
117998.25
71292.125
110180.0
25243.25
57610.875
85054.5
105232.0
128183.0
34582.0
56795.625
43047.375
56667.25
58618.5
29739.625
76980.375
113588.125
75863.75
16611.625
89492.0
83939.75
70751.25
80046.25
74752.5
101596.875
16117.5
17524.125
45110.625
52612.5
86623.5
75945.375
30886.625
46214.0
70983.75
87963.0
63420.625
41389.375
89623.75
36074.125
59439.75
64002.125
51828.625
65998.75
19331.875
18410.5
44368.0
60716.75
7852.625
29717.625
53054.25
99616.625
92945.75
70201.875
61155.625
99120.125
47612.0
53309.375
130245.375
129656.25
50201.125
39678.375
33352.125
64118.625
84754.125
49717.375
70433.875
69018.875
94794.875
71183.125
20557.75
19508.5
23436.125
46069.125
37245.625
60104.625
11203.375
55001.125
94258.125
35338.375
84612.5
44384.875
52057.375
111713.625
215640.25
189894.125
24395.625
13651.25
24989.625
69745.375
70967.25
15706.625
59553.5
34818.125
43731.25
17914.125
3267.625
73298.875
110289.375
85790.125
61904.75
19799.25
47885.375
66684.0
93569.125
81657.0
14873.5
39738.875
90491.5
79839.0
65300.375
31267.25
45354.0
125978.75
84159.75
48657.25
11117.25
56593.875
52870.375
74937.375
62511.5
33592.125
40998.75
96307.0
30506.25
22175.375
64973.25
84879.875
85898.0
75576.875
25457.375
80102.125
54532.5
82759.5
39359.625
72697.625
129871.875
70125.25
80446.25
51903.0
113507.0
115713.0
41379.75
39989.125
35409.875
40978.625
63093.75
17706.5
30754.125
47015.875
7324.375
53965.5
50703.25
47874.25
57395.625
23965.0
20541.375
45485.0
76142.375
44046.75
31523.75
29786.875
89854.75
61934.25
48665.5
71774.25
68047.75
65163.25
89006.875
31835.5
69147.375
89171.875
54770.25
50076.25
50673.875
33640.375
58172.75
97309.5
37127.5
26976.875
55139.75
36293.375
63412.75
41902.25
82973.625
164267.125
192461.75
62494.25
49664.75
100299.375
80169.0
65608.625
34542.25
17289.875
53002.125
51893.875
12129.25
30535.0
50755.25
66604.0
95963.875
20434.875
43587.875
105088.75
75626.625
65550.125
43597.125
62107.0
52114.125
105162.25
136370.25
9183.625
43539.625
47656.25
88250.375
49528.625
25346.0
65116.625
48522.5
75886.875
72573.125
31823.875
45826.25
25094.0
94993.75
3082.875
68462.75
41861.5
104143.375
116969.75
106273.375
92284.125
68136.375
38272.5
22950.0
43734.25
35311.0
19525.125
49315.5
43404.25
67401.75
42030.0
74598.25
43878.375
33846.125
22522.375
38081.25
56527.375
43614.25
63958.125
80853.25
15281.625
42181.25
19766.0
100733.0
102770.625
11989.25
66904.625
91801.75
106890.625
47639.125
6187.875
65056.5
82976.75
25591.125
39787.25
22850.25
20243.5
5284.25
74378.0
49970.25
10606.0
48924.25
46153.0
116360.875
74045.0
51893.25
43355.25
39611.625
67058.25
35652.75
67205.75
27882.625
39132.0
84886.125
46339.625
30189.125
46263.875
64178.375
81867.75
116672.875
26122.125
102284.375
90207.875
78831.625
79071.125
33835.375
49205.625
43786.5
77109.75
65826.125
49426.5
77592.25
39032.875
39709.875
86182.625
108343.625
57401.75
97449.625
132333.875
74023.75
94180.875
42863.5
46791.25
13625.5
33245.0
43455.625
15817.125
17020.0
27846.5
37136.125
99025.5
70468.375
38249.75
29074.25
35731.25
36275.5
19645.75
57358.375
35567.75
47393.125
31989.0
45907.75
32719.75
72072.375
84345.25
69483.125
31961.75
45922.125
67669.125
85916.5
52277.25
42018.875
61737.75
68812.375
50123.875
41326.625
69881.75
19524.875
56860.375
36664.25
21052.625
87483.25
13158.625
18597.25
36399.75
55125.625
121793.75
60676.125
75123.125
110822.75
68517.0
36620.25
32159.625
69969.5
75765.75
71832.25
52508.375
90366.875
52609.75
44317.75
93235.375
82398.5
46902.5
95761.125
47273.875
41350.0
52782.125
114640.75
27408.875
60777.75
28647.0
40774.375
52791.75
36916.125
22558.0
29712.875
51629.125
97950.375
94810.0
22281.25
61906.0
124544.0
51154.125
53971.875
19200.0
36541.375
48446.75
38759.375
25610.25
35201.875
111370.0
118153.5
25527.875
43585.25
52531.75
38490.5
23272.625
69258.625
136702.5
101822.375
131965.625
151265.75
66028.5
40049.125
78305.625
126382.25
63114.875
32199.75
48151.75
106853.125
118183.875
59949.625
46309.75
67642.25
96493.25
55205.125
22133.375
50743.0
91041.875
62517.125
53728.375
44361.125
36412.875
41910.875
41330.5
71874.875
150781.625
71128.5
35691.375
58294.25
58492.375
72631.0
115786.625
89491.0
34302.875
8350.75
28191.375
45828.75
64808.375
54639.875
62317.0
37906.875
74950.0
117809.875
104742.75
60920.0
40412.625
100219.5
88268.5
81289.0
28200.75
73806.875
21692.875
56624.375
31591.625
13052.5
83562.0
38854.875
84099.0
48552.125
11722.75
90641.625
122117.625
105226.375
119330.625
36024.625
64257.75
25302.75
22496.25
59101.0
87211.5
80066.125
78973.125
42294.375
7278.625
47349.125
53897.875
59330.75
140121.75
120859.875
130122.375
135137.5
13666.5
47176.75
45217.0
160613.25
89375.875
52648.125
87051.375
97309.875
20301.125
51345.75
40218.375
76505.75
47139.375
42886.25
41909.5
7319.875
26228.25
6852.75
20894.25
120678.875
64857.875
65176.5
28554.0
9737.5
33189.75
47679.0
90672.25
76212.5
63522.0
57963.0
51296.25
60096.375
76488.0
72688.5
128651.25
54257.0
72140.375
52173.0
7112.125
65957.625
73458.25
48774.875
51424.0
64347.125
78461.25
32464.25
75082.125
37906.25
104715.5
22334.375
119676.125
105506.25
85585.625
18784.625
31098.875
37268.0
64308.25
25355.875
49691.875
73357.5
61749.375
67582.875
37644.25
63699.25
7053.5
76891.5
111964.75
91232.125
60435.625
97152.625
23440.75
43063.125
70716.875
63800.375
114484.0
67117.25
14290.125
46873.5
33442.25
37956.625
64957.25
60791.125
24421.375
98423.25
115041.875
79640.875
162834.25
125488.625
72628.75
33286.5
61550.125
41220.125
69385.25
54181.625
58933.125
96124.5
135778.625
82146.125
13789.875
74503.375
101018.875
29243.875
42186.0
44330.5
65623.0
53621.625
85191.5
64607.25
27679.75
143416.5
152450.0
56956.625
51473.0
69052.375
111063.625
55062.625
52153.5
72304.625
82694.0
81644.625
93110.875
119788.625
68734.875
79508.375
88388.375
46725.5
79783.75
119326.375
50122.375
29425.125
18951.125
56080.875
27404.25
60357.875
95498.25
63294.625
39327.25
99880.375
132990.625
55223.75
43328.125
33747.25
4944.0
68265.375
112940.75
42887.875
122163.625
19730.5
43510.5
95011.75
98947.25
95366.25
92935.875
49150.0
29876.125
80424.5
132944.5
62232.75
80141.5
65396.25
37526.75
48843.75
14878.625
47844.25
99607.875
11577.625
77569.0
83168.875
30473.75
45425.0
43347.125
81805.25
26257.5
13803.125
62999.875
70268.75
62913.0
53813.75
55534.875
47961.375
38239.75
102640.5
142292.25
143570.25
92225.75
36380.0
111778.25
121768.0
68447.375
66338.25
30002.75
30624.375
72377.125
97596.875
42163.375
41179.375
67238.25
95351.625
139430.375
38297.625
56639.125
77117.625
11529.875
54315.5
45172.0
92310.375
40755.875
75789.875
142191.75
86536.125
54697.375
56114.875
78810.75
84907.0
119297.0
55247.125
57126.375
60368.625
33466.0
17737.375
88197.625
64608.625
49117.125
60771.25
32358.625
36350.0
44433.5
57561.875
19370.875
73707.0
81547.625
17720.75
120842.875
31893.0
42383.0
36845.0
35981.375
40485.375
50709.375
47646.75
74506.375
101316.875
65233.0
110773.875
54100.875
79319.25
90901.75
35599.5
24161.0
78216.0
66603.875
71808.375
108632.5
67584.375
28272.125
64845.5
42989.25
9017.5
96609.625
18857.5
61147.375
74993.5
49376.75
59504.25
96013.625
92703.5
81088.0
22424.0
12504.375
17130.625
66431.25
124558.625
116873.75
18386.125
69275.25
45831.25
81141.75
118537.25
111703.5
24439.25
39315.375
78172.5
36184.0
64261.875
48372.75
43667.0
47321.75
14900.625
36004.375
50181.875
86943.25
122190.125
63665.0
97486.125
76352.75
69007.125
19220.375
29089.25
41633.25
86116.0
93291.5
25546.0
13568.875
85313.0
128435.375
126035.125
77652.75
95437.375
42321.625
79341.125
92029.375
47462.25
105096.75
97276.5
44008.25
41186.0
64865.25
42926.375
78111.125
34082.0
53419.5
93587.875
84192.75
65457.125
44593.625
94269.375
33511.125
69813.875
127504.875
65021.0
67247.625
56376.75
102764.625
78395.0
30707.875
34150.0
47911.0
11578.25
50598.25
43723.25
22293.5
55480.75
27458.25
104744.0
105588.75
48746.0
8331.0
39727.75
51314.75
63504.125
45967.75
88508.875
82842.0
63539.75
70088.375
43119.5
126110.375
157578.5
80065.125
38194.25
14464.25
58272.375
130068.25
84817.125
43549.75
54992.5
91791.125
59053.5
92483.75
69587.0
59264.0
61824.0
29112.0
34721.375
34147.25
57943.125
42451.0
50371.125
45342.75
38161.625
91910.125
91024.625
102838.5
34830.0
40859.125
45409.125
67148.75
25770.375
38390.25
121534.25
83415.0
91635.875
87178.5
120389.625
73310.5
51498.125
71076.625
43931.625
32376.125
53788.875
117663.75
121349.375
81472.625
100236.875
59544.875
52604.125
66862.75
105116.5
96693.5
62085.875
68617.875
80956.875
45326.375
86579.875
102964.0
100451.875
83165.0
38591.25
45746.5
25478.5
59783.625
24678.125
8912.25
14722.5
11665.75
21116.75
77573.875
82333.625
80353.625
70460.125
8620.5
39406.25
11921.75
23867.375
# row = 9
33187.625
41175.5
41776.0
19587.625
35933.125
92502.875
52752.25
22625.375
17622.0
29587.25
30161.125
24591.125
111784.25
108026.125
54173.25
75748.5
108838.75
64890.0
58032.375
54222.25
65312.625
33285.375
18869.875
55999.375
57783.25
48017.625
80938.0
123908.375
84239.375
137453.0
86130.75
44606.375
110870.375
105432.5
85515.5
84704.25
29765.375
51583.875
79263.5
24755.75
119638.75
35035.625
78190.75
129794.125
57162.75
40637.25
25799.75
102218.0
43478.375
20441.625
28267.5
60190.25
24725.5
40426.0
72777.875
28378.25
29684.375
58123.625
56562.625
86364.5
91498.5
57716.125
80652.875
115090.75
78709.25
30888.875
83759.25
52442.5
28486.125
47770.375
102245.125
65053.375
52980.25
32282.75
124714.75
65306.25
93862.75
7313.5
144222.25
146113.25
50872.0
34964.625
22766.75
63712.625
126529.875
151533.0
69006.75
85495.125
69943.5
58071.25
41967.5
64056.5
68203.625
26742.125
76609.5
87751.0
84637.25
136957.75
110009.625
57756.5
33833.125
81556.125
90506.5
31731.875
50797.75
25415.375
62273.375
115404.625
48639.25
40655.25
45507.5
27091.375
74774.5
140556.125
121636.25
31204.875
17713.5
29374.375
25746.875
7695.125
73702.875
79760.0
54252.875
48986.75
58434.375
98222.375
97428.25
64040.875
81232.125
100084.125
64645.5
31001.75
35812.0
19429.375
90236.625
59965.75
17153.625
100003.25
173081.25
42974.125
72583.5
85754.875
43442.0
15136.875
52725.625
30060.875
67209.375
79809.25
88802.125
87226.25
75005.125
83017.75
87392.5
44362.375
30228.75
46068.0
53241.5
69288.75
19473.0
46790.25
76494.5
57028.75
36643.625
95745.0
58352.25
33249.375
67056.75
55966.375
81114.75
60760.5
78830.625
60648.625
42186.0
15279.375
33008.375
33852.0
34411.75
40228.75
114917.25
86983.0
33100.875
179332.875
163702.875
51588.5
94447.0
29534.75
91280.75
6953.25
24318.625
67285.875
64463.0
17679.875
68861.375
63484.75
9463.75
100722.875
71342.0
51707.625
53856.125
28435.375
62171.125
28836.625
37691.0
52085.25
15494.125
78135.75
88356.25
54670.75
61556.0
55443.25
71030.25
68819.375
24481.125
56720.75
49228.375
51388.25
65658.375
49478.375
20126.0
77348.875
66473.875
58308.625
38772.875
43623.5
43727.125
35221.75
34325.5
61520.25
47994.5
172759.5
84473.75
46348.25
30030.625
99880.125
30630.875
60963.0
80906.25
60969.0
36247.125
42094.5
80248.875
81308.25
45550.875
15428.375
41688.875
68494.25
98374.125
74928.0
71139.75
25696.875
91490.375
96705.375
2918.375
80955.375
82051.75
62349.125
56064.5
94922.0
84395.125
17538.0
39211.75
98859.875
11742.0
52170.125
6856.375
41346.625
11308.625
87915.5
35870.875
57476.5
119054.5
59479.375
19033.75
63002.75
117117.5
57277.75
86407.25
43129.75
67654.25
80654.125
50076.0
76575.875
49642.75
31281.0
101368.25
106504.75
58333.25
103892.125
138515.875
60435.5
42789.875
19191.25
65641.0
62730.5
61158.875
71886.25
20968.75
57437.75
40419.875
81877.75
74051.375
74601.875
37302.625
22420.5
58312.75
66472.0
75412.0
104048.5
132598.375
105555.625
52498.875
36276.875
102966.625
56543.75
26976.875
52851.75
98891.75
43375.625
63072.625
43073.625
44675.5
69393.25
105616.0
80184.0
55220.0
77966.875
114392.875
56660.0
74130.125
64316.875
39726.25
58841.125
97197.25
92208.0
114836.5
120750.375
27739.125
23349.5
32600.875
27913.125
36649.375
70206.0
25914.875
20596.0
74437.625
26327.375
73504.375
97979.375
128565.75
65896.75
31514.875
45099.25
22901.125
38023.125
25146.625
29131.625
51082.625
33744.875
71588.75
75392.875
33764.5
62896.5
86446.25
99605.75
26337.875
58881.125
84301.875
22991.25
4017.0
81888.125
44832.5
58943.0
33156.875
27449.125
76029.375
32940.875
79096.125
72389.875
69811.875
14308.375
80002.75
62586.25
49488.125
77380.25
35730.375
53923.125
78719.5
118939.0
30869.125
31374.125
31194.875
77236.875
53267.875
41878.125
69206.125
140645.375
112020.375
81020.375
47050.5
70628.375
59818.625
65076.5
65347.25
32004.5
126655.25
153544.375
61451.125
54432.0
46820.5
27743.875
6370.375
55913.375
59573.125
103047.0
125929.125
81826.25
24408.625
77478.875
18682.375
80988.125
39364.5
16911.5
39378.5
110040.875
51896.875
120652.125
68378.375
55550.0
76601.375
79984.5
74420.25
42308.125
90179.125
29450.375
17787.875
49134.75
5864.0
6521.625
52819.75
104063.0
52892.25
116397.0
81014.25
99628.625
72539.0
81866.25
44425.125
22907.75
14212.875
34289.125
52398.5
69021.875
61893.5
106192.5
153618.5
116941.125
133350.75
94384.625
48792.625
44411.875
30412.5
101242.875
93221.0
38682.875
44213.5
50093.0
1006.5
42443.875
81292.75
15039.5
56265.875
29271.0
37060.625
47906.125
99709.25
74326.125
52043.75
54744.25
93862.875
57613.0
20998.0
37462.625
59215.375
48707.125
69780.5
7591.875
37395.625
28718.0
59966.5
122781.0
123077.5
118466.875
120293.5
41336.875
45240.625
107800.375
63327.25
118154.5
154703.875
162241.0
125760.625
59597.625
35136.75
30633.375
18460.75
59302.875
82913.875
18426.0
30613.375
33893.125
49561.875
69455.5
44410.625
23366.25
97309.625
85695.875
28013.625
26472.75
37017.125
80177.25
44235.25
41945.0
33154.25
37980.375
21572.625
43813.625
68760.0
49645.0
26951.0
120494.375
87632.5
22646.0
42667.375
60056.25
59443.875
36002.0
68551.875
67989.0
16476.875
14788.875
45342.75
27200.75
22387.375
15897.5
143035.0
191104.5
104212.25
73357.125
107433.0
9316.5
86632.25
15742.0
147725.375
117212.875
10171.875
66245.0
60473.125
43235.125
67558.875
55776.375
46861.875
97164.375
153953.75
97949.125
100409.375
22649.75
63888.625
73310.75
27354.25
51388.875
59370.5
64281.75
37901.0
44658.125
102967.25
49819.75
71326.125
85966.5
73367.875
94611.375
111247.75
9892.875
90670.5
67480.625
88152.625
49901.75
52587.25
49741.125
73340.875
64844.5
68404.5
45842.25
59195.625
82010.5
37077.5
78979.625
67207.25
40045.5
70936.75
89901.25
5769.875
12731.375
62139.375
61742.75
32296.375
30278.25
72547.375
52770.25
47687.375
46414.0
57416.25
40901.375
12840.0
58499.625
88422.875
20064.625
46535.125
39664.375
95636.5
104517.25
56244.75
3937.75
87598.75
113250.25
47025.625
13439.5
29193.5
20738.0
56776.125
58339.375
50822.125
32411.875
49238.0
69904.125
102925.25
23005.125
53119.125
76181.75
31077.0
82462.0
44886.625
71470.125
38945.0
10491.875
74601.375
52942.875
60005.625
43145.875
64040.375
87257.5
83861.75
101899.375
34235.75
38800.875
64263.25
129599.625
74589.625
118897.0
94598.75
34183.75
74178.125
76749.875
11098.125
98344.0
66356.875
4698.125
38568.0
28005.0
58597.25
37857.25
23806.75
81401.75
75342.75
86289.625
85429.75
30663.375
40930.625
58801.125
161199.75
72313.875
80318.125
121006.25
110283.625
74446.75
45735.125
111541.625
139117.625
42075.375
29948.75
44047.625
76239.25
119810.625
113649.375
34212.625
34844.75
26503.625
74857.375
44904.125
51878.5
15003.875
66937.5
70042.625
27753.625
80687.625
30751.875
51158.5
21861.0
41245.875
73641.5
76465.625
59587.875
51351.875
47722.375
48004.625
34694.5
47902.125
78826.75
48323.875
99048.25
40032.875
100454.0
55358.125
44445.125
5833.625
92497.125
155458.25
69093.125
58062.75
84685.625
76311.0
26393.75
20973.25
17102.375
55640.375
104123.5
100886.125
30127.375
41792.875
11400.375
55121.375
53004.25
121436.75
74860.125
73380.125
105936.0
36796.75
86429.625
14099.75
86213.75
63976.5
43034.875
16781.75
127874.75
96554.125
37856.0
38903.75
24926.125
29834.25
40470.75
62301.125
18233.375
26658.375
67497.375
98020.0
125901.5
127871.875
58801.875
102183.75
59862.25
16614.25
62656.25
20238.625
75753.875
21605.25
100424.75
18375.25
76245.375
17625.0
26881.625
9179.25
77898.375
115839.0
62487.375
55640.25
29525.75
57001.125
15003.125
49378.125
79430.25
46517.25
28620.125
62997.875
18152.125
78140.875
18000.0
46484.0
44293.5
29973.0
48338.5
29997.375
78488.875
38149.0
3003.875
102894.125
77635.5
72855.25
141468.125
52764.5
71671.375
62393.5
15512.25
46575.125
48108.5
85799.5
100818.125
100464.125
23444.0
22876.375
75299.875
68035.25
59792.25
88697.875
57861.25
45676.5
66398.125
48943.0
19927.25
46340.875
20209.125
32718.25
63045.0
49394.625
66636.0
38075.75
94337.75
57957.375
102983.25
36314.625
42218.0
69158.125
52612.25
37699.625
43666.75
66396.75
45473.375
33809.75
71481.0
57500.5
112246.625
64893.25
62700.0
118161.875
51670.875
35094.25
56770.875
63093.375
45805.875
29019.875
91665.0
73519.25
57931.0
66692.0
77133.625
69639.625
58076.375
28690.125
57853.0
35412.875
60226.0
46505.625
85044.25
63040.75
32887.875
32617.0
79031.625
67370.625
87096.125
46123.75
38502.0
39929.75
112171.625
85686.125
70039.625
105308.125
95416.75
76659.75
56695.25
26670.875
65878.75
85250.5
29214.5
17425.875
44974.625
17269.625
60416.75
14331.125
39777.625
57674.875
57896.25
43346.75
70145.125
80792.375
82267.375
18296.25
70931.5
50143.25
67557.625
42978.5
43799.25
56409.5
77057.75
25237.5
30320.125
77641.5
154318.75
62142.25
2259.625
98126.375
73516.875
10527.875
51155.25
102912.0
86050.0
47668.875
52730.625
30566.25
13675.5
98115.25
100695.0
18952.125
32716.5
63570.5
83227.625
34292.0
115290.0
125682.875
33138.875
25189.125
39628.5
30517.125
75765.0
71154.25
86439.25
43044.375
79675.625
17997.75
26552.75
40548.0
19354.25
38544.0
48308.25
56967.625
105046.875
33836.75
56012.375
30380.875
40551.5
67909.125
59501.125
78423.75
55780.0
28248.875
46356.625
77449.75
51193.375
16503.75
115876.125
115728.25
10372.25
48404.75
73625.25
87963.125
1863.25
31345.0
72512.875
35515.25
83415.0
58517.375
17451.0
68674.0
54558.25
32247.375
58705.875
30238.375
95124.5
92130.375
71807.875
55553.25
107543.0
61882.75
58327.125
56311.875
80889.375
138241.375
66307.625
12347.875
26149.875
52929.375
40471.0
48454.125
68053.75
67186.0
51170.625
115492.75
18206.625
27783.375
88827.125
75099.5
96434.625
49181.625
51480.0
55362.875
85907.375
96428.75
20031.5
23003.75
76950.625
54815.75
88395.875
60872.75
45763.375
75484.875
28735.625
59732.875
22400.75
36822.125
48069.375
68461.875
80428.75
88745.625
62956.625
33140.375
22238.0
63522.625
68928.5
55864.75
78492.5
96013.375
69988.75
34312.75
107184.625
108018.5
111185.0
61297.375
49006.625
76306.125
72935.875
20563.75
55926.125
80756.125
80439.25
80376.375
47245.0
136547.5
28873.5
46963.5
64731.125
24805.75
13820.5
48269.75
37221.25
47954.125
108210.125
69640.0
21894.625
63996.25
125683.875
41624.875
88121.625
23857.875
67589.625
78094.0
52348.0
118131.0
95692.0
33293.125
96687.25
103692.5
90466.375
75779.75
50638.375
36996.0
101425.125
45335.625
69799.25
40762.875
141496.375
77262.75
34132.75
63233.625
68755.625
105661.25
96697.75
35922.125
47918.5
85263.75
89615.75
36047.75
29573.25
113405.25
80534.5
56907.875
18162.125
48874.875
27771.625
63857.75
138519.875
70528.875
34724.375
109340.25
130904.75
133631.375
81600.125
53705.25
107119.25
105462.25
74273.375
74430.625
23520.875
90755.25
140660.0
50704.0
82011.375
123495.5
26856.125
112932.5
87212.25
14361.625
91188.0
111043.25
97495.875
25148.875
80996.375
32503.875
49733.625
73432.125
51534.75
78566.5
104087.375
72836.0
6762.25
108217.25
103434.125
67467.125
87833.0
50163.0
82186.25
25040.625
11342.125
64805.75
80292.375
93512.75
106146.25
76164.625
16855.25
66159.5
72771.25
99491.0
58112.375
88240.625
56682.875
21374.375
53128.375
54589.375
46170.125
22070.625
14261.625
54196.25
60856.875
67630.5
61667.75
38167.375
92592.125
52120.375
28371.875
40364.5
90142.625
52293.75
95794.375
133167.125
91208.75
60678.375
81054.625
16333.0
53656.5
53065.0
73612.625
15619.75
62717.625
51162.0
45471.25
52922.75
50920.5
27341.125
23668.5
68941.875
117952.125
83783.0
84688.0
48509.0
1352.125
44676.625
52297.625
72500.75
91498.75
191264.75
122505.875
59334.375
8235.875
35092.125
43899.875
79066.5
3043.0
44202.25
64443.5
40288.875
15658.375
74886.25
83510.875
122544.75
120656.875
49757.75
56565.875
89242.375
71438.875
82280.875
97254.0
50043.375
8345.0
67991.625
99552.625
89186.625
52987.25
30161.5
72716.875
64572.875
90317.25
20654.625
72142.25
40345.5
17782.375
28487.125
86155.625
11485.25
74051.625
35776.25
39994.625
52417.75
59487.875
5021.875
59381.375
56896.5
61881.0
9246.75
67874.875
60161.25
115002.375
151011.375
75027.75
64003.0
9227.25
99413.25
124846.375
52207.0
21450.75
51773.625
85240.0
77577.625
60598.875
83848.0
58245.25
30363.0
36956.75
61658.625
64138.75
61194.75
47113.0
23380.25
43574.125
61443.875
53030.875
24641.875
44344.75
61369.25
45404.25
53917.875
14249.5
99680.625
80483.0
93124.625
98098.125
118987.875
84515.75
47807.0
15072.375
57798.5
39049.5
27298.5
54138.625
66225.125
10894.0
32840.625
16648.125
36472.5
37141.5
104663.875
161912.625
141080.625
17841.5
38425.875
52623.75
57616.625
55856.25
71798.875
78534.75
18273.5
49182.75
41914.875
50885.75
57513.875
62893.25
57726.5
43069.625
51531.625
113667.125
41176.25
76491.0
50765.75
58011.625
85745.5
141630.125
76260.875
50993.375
27968.75
70831.5
83270.75
50173.125
27747.625
73496.625
66893.25
46349.875
69296.0
51543.625
45478.5
32675.125
66137.875
39789.875
68077.75
46764.75
78011.0
73332.0
100644.375
65478.875
59994.125
28874.0
32623.75
7751.375
13821.75
8650.75
42969.5
78727.125
81719.75
44490.75
47270.0
14917.5
63976.375
54306.5
34220.125
8236.125
47604.125
81384.875
106843.875
43602.875
36284.5
31262.125
118114.25
108800.75
38612.75
24072.75
97859.625
91168.0
20795.875
68727.0
65032.75
94330.125
16148.75
36679.125
42348.0
16735.75
40790.5
77143.625
49722.25
50759.625
66425.5
60025.75
78307.0
63137.375
24987.5
39635.375
89753.625
116043.875
64087.375
46932.375
37304.25
25292.875
115858.125
45908.625
83262.0
76051.625
81739.875
79833.875
90406.625
40847.25
63394.5
53116.25
60293.625
93958.125
48391.875
46899.75
23323.0
69410.625
43962.625
40740.25
23600.125
12365.875
16482.875
99612.25
109587.375
66368.0
104071.0
113196.375
81620.0
64502.0
5062.5
55481.75
10939.5
26859.75
23287.375
22197.875
28953.75
56625.75
27103.125
103948.0
54875.875
54873.75
35064.25
19109.75
29675.25
49435.25
89334.25
51365.5
37240.875
42827.125
109001.5
45238.25
81772.625
125504.875
9586.625
70694.5
73759.75
55705.25
75968.5
95891.625
10746.0
95755.5
45179.625
57359.625
68333.125
97840.125
50838.875
105166.375
48163.25
33428.75
70713.0
55104.5
49357.625
68848.875
91267.5
104691.5
72645.625
31119.625
111213.375
73850.625
32506.0
9875.5
73191.25
93684.25
44963.625
43924.875
85605.0
43773.5
49056.5
101015.75
32523.625
91216.0
78545.0
69506.875
37217.0
72590.875
116332.875
58811.75
71245.625
10277.125
39127.75
16455.625
38946.5
15869.75
11669.75
52651.75
87539.75
106272.75
32921.5
35650.875
83996.875
75609.875
49963.375
59916.375
51320.5
34302.5
23939.125
13160.375
5107.5
81119.5
137273.75
46784.125
43306.0
57743.125
58562.75
34857.5
39743.375
114260.5
82649.125
74268.875
128750.125
108457.0
61857.375
59062.75
105984.625
56497.25
22795.75
15218.75
114594.5
121603.875
43234.0
29361.625
66211.375
84749.5
102118.125
79214.75
67493.0
43930.875
49716.375
49467.125
15323.25
36490.0
11299.125
70846.125
82079.25
145097.25
90587.5
57706.125
35311.5
68042.25
70957.625
78603.75
72937.125
68964.5
69947.75
15174.375
53311.875
18207.5
66640.5
72893.25
65390.0
63883.25
68050.125
76508.25
12292.25
28515.625
101643.875
81347.5
42260.25
31059.375
49881.875
43738.0
59641.0
57505.5
4398.5
87772.25
38783.0
115959.125
88794.5
45879.375
79964.5
101998.5
74144.5
116214.0
34224.0
26675.75
6339.75
1445.5
36333.5
67570.125
114492.875
96733.25
26349.875
38316.625
35368.0
27029.375
50362.875
124930.375
84941.125
76664.25
95512.375
36317.375
18530.25
81612.375
130896.375
66427.625
23243.125
85638.75
97892.75
36150.25
57254.125
7196.25
82601.0
94820.625
60902.375
60436.75
6551.125
50348.125
44243.875
76176.0
118993.125
39297.125
46452.5
26337.125
33195.5
32045.125
55996.125
82518.25
35145.625
72224.25
90658.375
59190.375
45845.375
77075.75
25916.625
127698.5
97183.5
21664.0
65979.25
66861.375
108242.25
76569.75
23894.125
54093.875
33682.375
62897.5
21024.5
52251.75
50065.0
118299.875
11733.75
106398.125
50472.375
54634.75
45434.875
59456.0
39507.125
53574.625
19331.5
61676.375
65388.875
48873.25
61181.625
50767.75
71641.75
65817.625
61265.5
84385.5
133183.5
89844.625
52619.375
41558.375
33199.0
62083.25
57556.875
22784.5
46195.0
45998.25
58509.875
64442.0
56039.625
38909.125
11016.5
81295.625
103996.75
107021.125
47010.5
157124.125
106279.375
53831.5
7237.375
37922.375
36758.125
45096.125
37600.125
60793.0
29217.875
100337.125
79651.75
11914.75
46106.5
79669.25
45271.875
95758.625
77410.5
37713.75
57577.375
108639.125
18582.5
59662.625
146145.0
91906.375
42114.25
81212.0
40464.625
119420.625
82687.625
67603.5
94193.25
41939.375
13314.875
85399.5
118298.625
43262.5
82492.125
73188.0
18109.375
71865.125
132913.75
107176.125
49965.0
9320.875
42548.75
41248.0
78131.875
108550.125
78458.75
35909.625
124475.625
147935.5
98705.75
18413.0
19225.625
18715.125
45336.375
82610.0
71892.125
123797.25
12614.625
40697.75
120436.25
118945.5
88412.25
82987.625
64557.375
46931.75
68610.25
139662.375
85202.875
49113.5
61119.375
18724.25
48959.375
33543.0
16581.125
80352.25
23806.375
75736.375
74788.5
14005.75
71393.25
19506.875
85098.875
21075.0
57431.0
91742.625
52739.625
62125.25
108200.5
37302.625
46962.25
37119.625
110541.625
166859.625
149261.875
39212.0
6506.875
82990.5
71136.5
42441.125
14700.875
45088.125
65288.375
117550.375
88353.875
41457.75
36219.75
33407.625
95608.625
153830.625
43432.125
44502.25
61712.625
37041.5
42985.0
26609.25
74673.375
34719.0
97712.375
122665.625
61777.5
80442.5
79644.125
28188.75
95484.5
124130.125
43140.375
56704.75
93447.375
22440.0
31141.375
64130.875
66773.625
59161.375
74608.25
50275.875
63828.5
30431.0
88825.0
39888.5
22042.5
53598.75
27512.0
69881.25
23239.5
10622.625
23496.0
46952.0
72056.25
29025.375
35121.625
64089.0
81638.5
29902.0
100789.5
45588.125
121281.875
142718.625
62926.5
39016.625
86760.125
104707.625
23349.875
126022.0
96066.625
35944.0
53399.25
55484.625
19902.5
102908.125
80020.25
14113.625
78589.625
22192.0
22358.375
29216.625
52584.875
73013.125
60398.0
39362.25
24728.125
21420.375
57595.0
93181.75
57056.375
12370.125
4971.75
90422.625
147214.25
107691.375
19029.875
73521.375
78364.125
52225.5
63055.5
16979.0
36144.625
63634.5
8536.625
30018.875
82862.5
71997.75
84676.375
47743.0
80194.125
57473.75
68642.125
21188.5
17583.0
24454.375
114657.375
116217.375
11944.75
17663.5
70688.5
123567.0
116420.375
29095.75
67012.5
33604.125
52908.75
19559.625
25047.25
101110.375
85809.5
30399.0
51610.5
28393.75
38965.625
42979.375
45372.25
41815.875
78548.125
73258.375
7401.0
109863.875
140484.25
12237.25
102058.0
140236.75
89346.125
55335.5
28154.625
31273.0
80935.375
26435.625
36913.75
24013.125
52464.0
26446.625
77459.75
42059.125
44627.125
26086.75
61905.5
81925.875
83142.125
35731.375
32352.875
34277.625
43522.0
48116.625
112164.25
97105.875
55453.375
78255.375
98974.25
123414.0
119811.875
112161.625
36186.125
43163.75
35254.625
88404.625
80678.125
42022.625
28959.125
90681.125
89549.125
70962.875
69154.375
57160.125
38180.125
6006.125
27685.375
61609.125
23553.375
70463.625
33459.25
27888.375
35768.25
77666.625
168902.75
173681.375
13335.25
66624.375
60061.375
39838.5
43539.5
39656.125
88874.875
87402.125
95299.5
145953.0
141309.0
47147.75
63919.875
57146.5
60121.25
41241.0
72999.75
100920.25
115983.375
113380.125
139538.25
85746.25
6334.875
75022.625
118291.75
102945.75
75535.625
53698.0
70707.5
79809.375
48430.0
27401.5
24439.25
48205.0
70920.0
115222.125
39388.75
33164.875
67421.375
28151.875
28001.125
28577.875
47946.125
94258.375
69073.0
29898.125
77212.0
16668.5
45874.0
33717.125
34483.375
# row = 10
44842.875
43879.5
34119.125
24401.125
22604.125
58336.75
77911.125
43646.625
32071.625
42335.75
3914.875
8932.25
106046.625
103549.0
30852.625
76262.0
85439.375
77934.875
44659.875
67023.0
70868.25
36025.875
62870.75
51706.375
53513.375
48832.125
53233.375
46561.75
62474.75
104808.375
42810.875
41464.375
91893.625
101366.0
83327.875
88777.875
19614.375
67406.5
70683.875
35887.375
100387.0
30681.125
48870.75
104019.0
54099.25
81485.25
43723.75
51092.125
43366.75
39641.875
23921.75
60734.75
72415.0
46711.625
49058.25
25951.0
79707.875
47507.125
96957.125
89265.5
99107.625
7794.5
122953.875
127596.375
44387.75
32153.875
82007.875
44896.875
29446.75
12783.25
74749.5
53037.25
64813.125
47154.375
108388.125
52778.25
82224.0
30744.625
71830.375
80933.125
49426.5
74519.625
23580.875
78396.75
135120.125
125301.0
47458.0
117652.5
61951.0
31595.125
76207.5
59439.5
28396.625
56427.25
31056.625
57245.875
62907.25
123313.625
141286.0
122439.0
64435.625
53926.25
46528.875
16399.125
62297.875
44425.5
31688.75
100073.625
28183.625
65769.625
65268.0
72147.125
57344.25
155063.25
81019.25
31693.125
38576.75
70811.375
30629.25
58252.375
61002.75
52324.625
40807.0
47866.25
81792.0
108715.5
72566.375
63110.875
39404.5
62905.375
70757.75
34910.75
11088.875
75469.75
105847.375
59333.0
49361.5
71416.625
121617.875
44669.625
72889.125
18501.25
84098.625
55198.25
52023.125
54923.25
84603.5
88179.5
77045.0
51551.375
18302.0
40898.375
77708.75
63350.125
57714.25
75876.5
69972.75
30171.875
49877.5
14556.625
33271.5
52821.375
17620.25
34159.0
44940.125
12554.75
107364.75
50390.625
96227.125
90745.75
72395.75
38902.875
59424.625
27820.375
72252.375
23747.0
62003.75
73387.875
125392.25
89584.75
45376.75
201556.125
188792.125
77109.375
104161.625
23493.125
58676.75
58546.75
55773.875
71393.875
26268.75
38879.125
102280.125
26413.625
60264.0
81416.25
75828.25
34827.0
20970.625
36855.0
79648.125
37996.625
45898.75
40144.625
63067.75
98659.625
53793.0
16114.75
58717.875
63991.25
46358.875
37770.0
64552.625
10385.375
39956.375
50394.375
77781.25
27795.25
9497.125
49706.625
60186.5
56369.5
56117.875
15579.375
44194.125
5401.125
28348.375
26819.0
37437.625
124507.875
72192.625
27130.625
34570.625
37855.125
48736.375
53470.0
55813.375
82841.625
60796.125
72607.625
48599.375
124916.125
109429.25
38866.375
19106.375
51118.375
83962.0
74128.5
61732.75
37863.75
97710.5
89822.375
60195.75
80677.5
17625.625
11628.625
47800.375
80060.125
49119.375
24214.25
51732.75
136042.375
29755.125
64476.625
30553.25
49847.375
11181.75
75743.25
70328.625
85710.0
83306.75
22711.625
38480.25
54808.75
113822.25
30500.375
85736.875
22272.75
107651.375
153759.0
66859.875
81742.25
44005.25
26136.5
65204.625
79349.75
57894.0
112441.125
106768.375
20198.5
70424.125
80913.375
53362.0
51468.75
114320.25
141698.875
61726.875
25248.75
48316.25
85069.75
42653.875
84635.5
98189.375
25988.0
63364.0
61759.875
24614.5
59129.25
84318.625
84406.625
58681.375
26511.0
66086.875
23696.25
72319.25
54535.0
73476.5
6888.125
53400.25
78963.5
67937.0
105126.75
126664.25
92439.625
75445.0
98405.375
107184.25
80878.5
75973.625
56670.875
104749.25
40726.75
71704.375
61588.5
94173.25
53619.375
42470.25
18998.375
19794.875
29450.25
6052.0
85719.375
30876.5
23828.5
38023.0
22546.0
12987.375
110176.375
124855.875
99219.75
86471.5
8238.625
71087.5
5122.25
27897.375
42240.75
48255.0
27940.0
86640.0
48017.125
25032.0
81058.375
108496.5
99185.0
85216.0
67216.0
63728.0
8515.625
20293.625
75798.25
45319.375
59742.25
43999.125
76739.75
27641.0
33402.125
39643.25
88226.375
95798.0
22773.875
44577.5
57654.5
72645.125
55373.875
19694.5
71589.0
97831.25
89709.375
18749.875
6177.5
72543.5
91087.875
47816.625
29389.25
68008.75
119904.25
120675.875
115849.625
51932.875
75352.75
67321.5
96364.5
74816.5
31247.5
127261.625
130478.75
27756.625
32625.125
62444.125
115504.375
45077.125
79440.25
79760.75
75838.0
139747.875
77910.5
42785.375
84204.625
73927.75
113034.75
54905.375
26128.875
36217.375
67439.5
73381.875
137864.25
96981.625
86899.625
60441.375
87847.75
73245.875
33365.5
108827.125
66600.375
7287.75
26575.375
5120.75
14650.25
60494.0
51556.625
17143.25
104870.75
93806.875
64495.125
20946.375
59897.625
48657.375
64969.875
48920.5
36390.75
37981.0
18423.75
38627.125
92736.5
140141.75
115386.625
118183.25
105641.0
45113.75
38647.125
38057.875
72574.5
147547.875
108581.5
53103.875
51081.5
39014.5
68363.125
113330.75
107136.625
30991.875
78850.25
88789.125
78790.875
53066.25
35696.125
42916.25
67870.875
91811.25
104830.875
55988.875
45847.125
27276.0
54084.125
104014.5
56915.75
93052.0
85364.125
62643.875
129295.875
112455.75
82824.125
95666.125
16338.75
34321.25
120495.5
65546.25
106117.5
121134.625
133208.0
109758.5
65813.0
62822.25
62911.875
49041.0
18434.875
65817.0
25569.0
34124.375
44945.375
30739.375
107910.75
104855.25
36560.625
92886.625
130400.625
62083.875
33454.75
12836.625
60272.125
74208.25
60043.25
84248.125
71884.375
65547.75
86158.75
124957.25
51146.25
23608.625
126772.5
113207.375
16252.875
87591.25
118633.875
63471.375
20471.5
65560.375
37067.875
39779.0
87957.5
48943.125
13967.25
55689.375
53454.125
92708.375
150050.375
112021.625
56648.375
43187.25
43466.0
36911.5
52224.25
155005.25
95876.375
61047.375
90781.125
100957.125
42222.875
23901.125
56761.5
56788.75
113841.0
142913.125
39490.25
99679.75
76650.75
51088.375
42995.375
24825.875
57588.25
32833.875
80890.375
56517.5
43136.75
51090.625
43123.625
108218.875
44816.625
54913.125
92016.25
103867.875
43969.5
92997.25
86737.0
63025.375
84967.125
63684.625
34849.75
76868.0
97212.75
83495.0
74532.0
86103.375
124663.0
34401.0
71624.625
32328.5
40780.75
10616.25
38597.625
27547.625
24894.875
33135.375
48141.125
80304.375
46838.75
58877.125
41251.375
38459.375
51442.0
53180.125
12750.375
44835.25
45559.75
47500.375
22084.75
25561.375
59808.375
104203.625
89031.875
55367.625
38982.875
64753.625
51026.125
30141.625
55611.625
80321.5
27870.0
136050.0
60889.375
62602.25
52281.875
52237.25
43525.125
96073.875
64547.125
83165.875
82753.25
63882.625
116732.75
44036.875
83359.5
41003.5
27664.5
80529.75
73122.0
76341.875
45183.125
38249.125
81715.75
123402.875
69418.25
15163.25
32872.0
88463.375
141339.0
40761.875
92053.25
95132.125
35991.75
44543.125
82300.5
47835.875
88328.0
75618.75
17584.5
28065.625
41071.75
36737.125
51643.5
82308.5
80676.5
13716.375
28988.375
50129.625
32793.875
45039.5
26393.125
123074.625
43400.375
39696.0
116952.75
153438.25
77480.5
45858.25
94952.875
78706.75
29425.5
47752.5
56077.5
75624.5
104943.375
97358.375
40563.375
53643.625
32275.875
48046.375
41761.625
54363.875
18795.75
87263.125
87278.75
55980.75
55150.375
39618.25
68363.625
30814.625
38417.875
87225.5
83278.5
51433.875
95830.875
71616.375
13480.125
63855.75
18140.125
50734.125
35815.75
105387.25
15809.75
63142.75
31319.0
80811.0
32708.625
82137.75
132116.25
67558.5
53353.75
72633.875
70715.625
55807.0
27234.375
20857.125
74541.0
90277.5
88651.625
52493.625
101283.75
25430.25
37078.375
25885.0
108156.375
68516.0
97073.0
142746.25
16951.75
57593.75
65205.875
98065.0
62514.625
70593.75
49490.75
165313.875
105227.5
13800.25
36784.5
15101.875
16547.75
27665.75
49212.375
56018.0
79970.375
57541.125
90195.375
47354.875
95157.125
2949.875
70830.75
41151.375
32371.875
58472.625
24643.0
57492.0
40720.0
132526.0
57473.5
51030.875
42634.875
36643.75
15690.25
102152.875
150530.5
72296.0
38752.625
29670.375
70206.25
19293.375
44176.5
47461.0
50690.5
32708.75
108986.375
23852.0
40717.125
57617.625
43487.875
40878.375
31639.25
60686.25
55260.25
103706.875
73326.375
55302.25
84054.75
76719.875
92036.5
152269.25
79865.25
55393.75
96430.125
64048.75
81451.75
31951.375
49281.0
63306.625
105569.25
95853.25
60752.5
67883.375
69208.625
12144.25
59922.375
57199.5
35326.5
97787.25
45362.875
25761.25
75638.5
41847.0
20397.375
17431.125
27449.75
74825.125
50772.875
74984.875
64994.75
127821.75
32672.25
75065.875
58914.625
52287.125
40993.0
14832.125
45966.5
53892.875
59041.875
73689.125
56160.25
119887.25
97922.5
33056.5
20233.125
66683.875
30898.125
47904.5
57724.625
79328.375
80229.625
97272.375
18450.875
58729.5
50582.125
56235.25
51541.0
78148.5
25069.625
30885.625
11321.0
64816.125
23340.375
67537.0
78036.5
37797.875
34934.75
81591.25
91463.5
116111.0
56281.375
33333.875
49294.875
73142.5
109342.125
70194.625
72819.875
107209.375
75148.0
89607.375
77936.5
44541.875
94563.875
57254.5
6759.0
10655.375
32888.375
43391.0
35064.5
42951.125
51149.75
18896.125
9278.5
69786.375
86104.375
48086.75
23721.625
25958.75
90978.25
89418.125
49195.625
32407.0
29997.25
39898.625
17701.875
31068.875
46050.125
115616.5
21748.375
12727.5
87201.25
56190.25
50248.5
73010.375
69234.75
35477.0
67094.625
16304.75
16240.375
55918.0
119406.25
91664.875
42769.25
33127.125
13702.875
20777.25
52065.875
92261.75
81157.875
14432.5
17736.25
63293.25
30208.875
5097.0
117015.0
117848.375
70188.625
40430.0
34331.125
27655.25
36887.125
78728.75
63303.25
30351.75
41259.875
67188.75
22883.25
63306.0
41963.875
65044.0
81303.375
58962.375
62249.375
24154.625
35458.0
27906.125
91939.75
43586.625
30001.25
118477.0
94778.625
16962.25
20489.625
45459.125
140815.625
18826.0
41325.0
52925.625
89485.125
98485.125
14994.125
41065.125
64868.75
57250.625
32950.75
30500.25
14102.25
50435.75
40938.625
76223.0
69893.5
66857.625
85176.375
71490.5
67243.25
104114.375
139150.0
83811.125
67844.25
16888.5
36799.625
28317.375
21660.375
151562.125
115569.25
7575.625
97701.875
51295.25
6259.75
64952.625
52505.0
83349.5
57446.25
20954.375
26564.0
47848.75
38848.875
33162.25
20641.0
51532.75
66564.25
75851.5
45714.625
19159.25
38103.875
17103.5
70728.625
33307.875
54442.875
25879.0
41769.125
76598.125
94632.25
78061.5
33218.5
74847.375
86569.25
64969.25
56687.875
70942.375
65415.0
33482.0
28351.625
81549.5
46483.625
62959.125
30160.5
24767.0
85321.875
77276.5
40349.5
41442.75
50030.5
70249.75
40974.125
64656.5
125683.625
70818.5
29317.875
14319.625
54402.25
31525.125
59384.75
16851.0
58084.875
82283.375
57581.75
10305.75
36740.875
99562.0
95943.5
76767.25
42245.5
42896.125
94662.0
79031.875
131408.125
98766.125
21957.25
96600.0
118813.125
91145.125
99169.25
56945.75
17410.375
59441.125
76372.75
53119.125
100001.5
117504.625
70628.125
71964.625
37394.125
70540.875
76004.75
128560.0
38080.625
57967.625
85061.25
68049.75
79720.75
38204.75
106273.25
30076.375
67468.0
37577.625
59688.875
17219.125
21601.875
73900.75
55357.125
29965.5
86372.0
97173.75
135273.5
59391.0
57666.375
75985.75
123280.625
106270.0
77053.625
25813.125
131768.625
129921.0
27737.75
48429.75
95344.375
37264.875
81625.5
102553.25
26483.875
75507.75
109565.5
98114.875
39307.0
84271.25
81420.625
77730.25
50426.375
89947.375
49667.125
81600.5
40245.5
66585.375
134706.75
73886.375
56253.625
45984.25
39664.625
91324.25
46193.375
11666.75
83644.375
91499.25
89127.875
107039.0
75452.5
27783.0
69229.375
63539.125
91226.75
58542.5
88983.25
73963.75
43582.75
39290.25
56172.0
16687.5
47527.625
31836.25
87237.875
39786.875
92093.375
86238.5
34672.625
55679.375
47809.75
50315.875
17039.125
64524.375
69054.625
67904.875
84785.125
39012.125
63004.75
70610.875
54722.0
33735.5
14330.625
64278.0
81683.125
28878.625
13591.5
36477.625
76512.5
83419.125
9687.875
31888.125
50834.625
146632.625
86095.25
85740.625
78346.0
35916.375
29161.875
82149.875
111528.5
45798.25
129083.75
57602.75
82274.875
38875.5
87431.375
27580.875
63427.0
37945.0
16814.75
94206.75
16827.125
6574.75
92411.5
100442.625
107944.125
110686.625
20362.375
59485.75
101364.125
92188.25
99325.0
117315.5
59486.5
27480.625
53542.5
73025.75
64122.625
73640.5
33699.375
25509.25
48785.0
104774.625
60927.25
23546.875
26904.75
23272.875
52834.375
108724.875
32678.25
91263.0
76566.25
86082.125
104667.5
103338.5
62331.375
34223.5
65640.75
73385.75
61692.375
38174.0
92336.25
110440.625
97326.625
56768.375
52746.625
40825.5
49506.75
80598.5
43430.125
1449.125
61269.5
75699.125
32374.25
83199.0
123833.875
72708.625
27636.875
16949.875
88329.375
59427.125
34299.75
69913.875
53836.0
33809.375
65864.75
80621.375
43494.375
80563.25
53216.75
29187.5
39086.0
28794.875
108206.125
66799.0
109039.375
98673.875
88656.5
53038.25
68717.875
65265.0
42004.375
55341.625
21917.5
15573.25
86235.0
25989.875
85385.625
19350.5
57379.75
18774.625
90177.25
87791.625
54258.625
61411.875
52658.75
27690.25
51469.375
53390.5
106795.125
144140.875
93245.125
65629.375
58811.125
56009.125
70730.625
91508.75
36894.875
35130.25
97964.75
76986.375
15262.75
106794.375
88154.375
27432.0
62537.875
128419.5
24995.625
65021.0
45623.375
94159.25
37068.625
31307.625
18381.25
70148.625
96816.75
68868.0
50319.125
54229.125
39037.875
39411.25
31200.375
54528.5
40569.875
39773.125
63883.75
31636.375
88329.75
39488.375
87585.125
30855.75
57799.25
57394.75
46947.375
39310.0
15308.375
87787.5
114016.625
78593.625
54756.375
28703.75
66878.125
69040.625
65057.5
48783.5
50969.375
103911.5
88715.375
50511.875
20413.75
44085.0
84684.25
56044.625
32970.75
50441.25
60507.625
48512.375
52030.5
92325.625
39512.375
76654.0
25716.75
31385.5
57266.875
31239.375
43292.625
54685.125
35619.75
84931.875
110759.25
62659.5
60236.0
43804.875
13132.75
23827.5
101017.5
102436.5
69586.875
30447.5
42834.875
39870.0
146596.375
72879.875
75199.875
73595.625
51738.625
48670.25
40816.25
81581.625
21491.625
23774.875
26844.375
85963.375
33386.75
38254.125
36938.875
41931.125
44275.125
23420.75
57360.0
31762.125
12958.0
81848.25
84208.25
68953.125
101071.25
74716.0
36661.375
27106.75
51524.125
57160.375
28639.875
64460.5
27820.625
23947.625
11914.875
60074.0
23150.25
82304.5
82193.75
71293.5
54371.0
58382.0
50400.0
47559.375
76365.625
85738.75
52381.625
27745.75
150958.875
68173.0
65610.75
125445.625
78264.75
70257.75
79310.5
43702.375
58210.375
67970.75
9751.875
101439.625
26173.25
80735.625
63374.375
118012.625
78043.375
96118.5
49886.875
51231.75
41054.875
87267.375
62980.625
58492.0
107248.125
73969.0
67112.75
48973.0
91946.875
85730.25
43485.75
21665.875
50032.125
105867.0
41705.25
64821.0
81147.875
61446.0
29490.375
45545.75
40146.375
93536.25
52947.5
79878.125
36773.125
67483.5
54251.75
103736.5
74367.25
36050.25
63667.0
50613.75
86222.125
8965.0
28369.75
50164.875
36602.25
97951.125
34975.875
51591.25
38562.125
98793.625
70744.25
88949.125
121206.625
55276.75
26205.25
11714.125
24853.375
58037.25
64000.5
66646.875
32482.0
33466.375
37757.375
43055.0
15359.125
105959.125
141883.625
29334.75
72532.125
116142.875
100415.625
25648.875
6181.75
82182.0
63722.125
60332.0
106692.875
118866.875
46249.25
30678.75
90350.0
75584.875
86064.0
72508.625
74316.75
82062.25
34324.5
49091.125
35882.625
14265.0
17265.75
57138.0
50600.75
72592.875
60430.0
97977.125
26556.375
47948.125
64715.875
57106.0
46070.375
94653.125
108390.125
12518.25
55339.125
85605.75
96286.25
49586.75
66913.25
33076.125
102433.875
71194.125
48476.0
45703.75
85310.0
56045.0
33785.25
31849.875
8366.5
66045.375
110204.25
120073.125
6404.625
88701.25
44939.125
142270.375
124034.125
76988.625
25442.125
53001.625
43422.875
77383.375
29706.875
36145.25
7544.125
45591.625
37686.875
54103.25
135099.5
89328.875
29542.5
33025.125
41075.375
49717.625
3447.375
45176.875
37086.625
35947.625
58304.5
32043.25
16687.5
74936.875
117235.625
71978.5
35755.5
51435.5
39135.25
56204.25
41691.5
69521.5
61160.125
94959.25
55059.25
48693.0
21713.5
58818.375
61883.125
83581.75
68119.875
39037.625
84341.625
52227.625
36874.0
58593.625
63911.375
124199.625
67795.875
82185.25
83423.5
43308.5
43872.0
51684.375
35641.875
97004.125
103680.25
29555.0
70248.125
99604.0
110052.875
100677.5
24714.875
32272.0
18770.375
19798.125
21185.375
50728.0
59952.625
133525.5
13505.0
78151.375
29321.125
63322.0
53413.0
31204.25
96753.875
104169.875
20060.75
45544.875
92025.375
39167.375
57582.875
52157.375
59875.375
62117.25
78700.75
61079.125
123460.625
88842.625
39094.375
65862.625
5120.125
75100.375
59978.125
52435.375
33519.125
42269.625
49651.75
84439.125
107242.125
47820.75
58549.25
102299.625
52334.75
85141.25
31969.125
104089.5
112433.0
54590.5
11998.0
42427.625
85312.875
56610.625
97274.5
49576.75
39932.125
28285.25
36412.875
47802.75
46378.125
45069.125
64573.75
97182.0
67588.0
18314.625
50800.0
117434.625
62999.875
60889.375
115222.25
45632.375
57303.75
52298.5
63804.375
82440.0
51300.375
45770.5
76247.75
13744.0
72144.75
67060.375
96009.625
89693.875
92030.75
38674.875
47384.875
85286.25
109861.5
98097.25
33305.875
20689.75
20286.25
41188.25
95849.625
84085.125
65002.75
63480.125
91759.625
101872.25
118729.5
82600.5
52698.375
26211.75
47591.25
23832.5
119528.375
87528.75
56273.625
102423.625
80628.375
98359.375
64113.25
41884.625
37364.5
67439.875
28503.5
81474.875
108411.125
30344.25
23376.375
15668.375
27745.625
24712.375
8987.25
74625.5
12329.875
68698.375
64648.125
13836.625
73373.25
53063.125
78593.625
70367.125
63629.875
79551.75
25878.875
52263.25
140054.5
73605.5
44448.5
44198.625
79672.375
127947.0
95584.75
33282.0
32758.0
44793.875
13902.0
15945.375
23152.125
61914.0
88490.875
101329.625
74790.125
29563.75
35104.75
26933.5
66642.375
101110.375
46247.25
22130.125
54011.0
37052.25
48795.875
43710.75
56228.875
31314.875
49867.625
72784.875
39192.0
68086.375
61477.125
70242.875
50687.75
113608.375
72868.25
81712.5
112255.75
87255.125
49088.375
61506.25
77798.0
40520.75
62990.375
102593.5
71369.625
23610.5
96380.5
57097.375
19396.125
64264.0
26293.625
12078.875
33996.25
29397.125
25663.875
63450.875
120027.875
82566.625
76446.375
57145.75
31059.5
75476.0
123990.625
40455.75
113642.5
157679.875
96338.5
96079.375
79222.875
127799.125
44483.25
66533.0
61095.625
31927.25
53220.625
38307.5
29241.875
96323.25
161736.375
78658.625
22083.875
36591.125
88796.75
54067.125
29643.75
80611.625
56504.75
32209.0
33416.0
28458.875
100416.0
44513.5
70539.0
93497.875
80116.5
100189.625
122379.0
76148.75
33117.75
100205.375
67672.375
52899.375
70758.0
26707.125
28679.625
79997.875
23538.375
70185.5
96274.875
14453.375
74303.375
94036.625
87088.0
60835.0
34175.375
22716.75
13616.75
56089.0
76070.25
70539.625
55618.0
72708.25
15320.75
82077.625
103180.875
6560.75
89608.875
46369.25
56588.0
49891.5
6323.375
74478.75
67958.0
40965.5
50620.375
39404.125
4408.375
35325.875
97805.5
40343.25
106248.375
76531.125
61671.25
145288.25
151731.25
28971.5
93825.25
113400.0
81123.25
11519.375
82727.0
50182.875
87218.875
22532.625
15623.75
15953.625
84102.25
54732.875
83312.5
51489.75
37143.75
39775.5
54298.625
49565.625
100372.875
77373.125
43027.5
43861.5
43806.0
18959.25
100425.125
95840.875
37382.5
50176.75
112372.75
96097.625
78050.25
128053.625
23646.75
31563.125
77108.375
73928.125
70186.25
45808.5
19117.75
79931.75
116637.375
32162.75
33819.625
65873.25
23248.125
17696.375
36189.375
76454.125
56039.375
95546.75
34389.25
38896.875
10290.125
70557.125
173266.5
145416.625
24458.125
80043.875
79484.125
28806.625
38305.75
51566.625
37562.125
44965.75
54173.5
114906.25
105158.625
11915.75
63768.5
21866.0
42809.5
61537.0
101026.625
71478.25
82699.75
78450.625
93890.75
62255.0
23078.875
102815.75
129945.75
79157.875
70520.75
52005.875
64508.0
83052.0
33192.375
20865.875
52517.125
27583.5
101779.25
143458.25
83398.0
16038.5
77924.125
35881.5
51081.75
48090.75
69386.875
59537.5
19831.25
34033.375
74371.875
23655.0
45393.75
33935.125
52258.625
# row = 11
40037.125
41509.375
17955.875
46324.0
45975.5
17847.625
56604.375
34819.75
64108.0
81077.5
37135.0
37962.25
93988.125
48128.875
13368.5
44642.0
58721.875
27754.5
46371.375
68829.25
51726.25
56002.25
77589.0
23952.5
50675.125
30493.5
31008.875
39689.0
66848.875
110314.625
76335.25
54930.0
96635.375
51722.625
34165.75
64557.375
37896.625
40542.25
53411.875
45785.625
113089.125
53543.625
27401.375
20051.0
35514.0
72672.375
50181.75
29388.75
64846.625
46316.75
40312.0
98643.0
84424.75
64447.25
58144.25
82561.625
106996.625
54403.125
83688.25
58449.0
61603.125
61174.5
144579.625
110466.875
6825.375
52694.625
40218.75
30853.625
15454.125
68551.25
29079.0
38917.75
60529.25
46513.25
74299.375
34661.625
64657.25
12519.125
47398.375
86127.875
49798.125
39280.875
35518.875
86160.25
102681.25
99918.375
48386.75
86264.5
36054.625
74589.375
138402.5
90939.375
25727.125
97607.125
104289.5
47386.5
58652.625
95173.5
140737.125
168512.5
98172.0
53333.375
20908.0
19550.125
50496.875
69216.125
18013.875
45983.25
9348.75
76460.75
84432.5
115673.875
53461.625
151775.125
25650.625
48400.625
49013.625
76513.125
28154.375
60076.5
42115.125
33383.375
37129.375
29959.0
99114.125
119374.25
91534.875
57475.75
27083.375
36255.25
53820.5
44250.375
17227.0
81289.25
113841.125
42895.5
90433.75
41840.625
52056.875
85029.125
84772.375
70099.625
105554.875
61762.0
37997.75
69489.125
77442.375
67128.625
57217.875
33041.125
54948.0
59779.5
78094.0
42166.0
45396.125
75488.375
59390.125
24374.75
45563.0
32649.125
63905.375
77792.375
53175.75
37533.0
21292.875
10665.75
91406.625
48318.125
107854.375
106579.625
73129.25
61560.5
88389.625
49677.875
93891.25
56384.0
63474.0
91597.875
58874.375
64637.625
51704.375
190034.75
138312.75
39025.0
90432.625
36429.5
39445.625
89975.5
72249.25
71501.125
28086.75
89294.0
107361.125
51402.75
71417.125
45871.125
82356.0
18309.5
14192.625
52626.625
76638.25
61078.125
24494.75
62283.375
83438.5
94785.375
40022.375
45382.75
56482.25
69554.625
9242.625
49855.0
57598.75
50246.125
15948.625
44939.5
66306.75
40729.375
72990.125
21003.75
57931.375
33886.0
29990.375
24926.5
32283.0
42798.25
29084.5
68840.75
13361.375
35417.0
26266.125
21595.75
39281.125
59920.0
48206.625
67655.625
8576.25
52125.0
101036.5
76839.375
19824.125
99479.125
89323.875
4380.375
41867.125
63299.25
51120.75
38524.0
32697.25
57053.375
82145.0
79814.5
93839.0
64165.375
47810.0
53778.75
20421.25
46229.25
33850.375
54786.125
95415.625
122677.0
40253.125
58668.125
52903.625
52586.375
36875.625
58893.625
42536.625
77202.375
31329.75
19810.0
27458.25
30324.125
73497.375
49996.75
65296.5
7155.125
147657.0
164966.375
55866.125
61562.75
32130.625
62849.25
38270.75
73679.875
74688.875
79766.0
76676.625
40677.5
91691.875
111283.5
77061.625
73444.75
142565.5
144176.5
72259.5
18063.5
32043.25
114116.375
63378.375
69911.0
97030.875
9278.25
39771.25
61851.875
12319.5
44945.0
65044.75
41048.125
73855.5
36112.625
59411.625
87781.75
109493.25
5856.125
40925.875
68175.25
63050.5
89248.125
55731.25
91239.5
65674.875
50643.25
85527.75
78456.625
33681.0
59390.375
101146.875
51389.375
157002.875
107918.75
36775.25
24541.625
67343.5
22668.125
72455.375
45452.5
67955.0
13018.75
35394.25
77935.375
27490.875
14908.875
37938.625
23315.875
24278.75
101600.375
107243.375
84791.75
102634.25
27950.5
80040.25
25597.0
83717.25
32833.0
19794.625
69119.625
84317.5
27579.125
20854.75
77945.5
87603.0
88835.0
160980.25
124433.125
28643.75
13974.625
28338.125
66990.375
38217.875
62950.875
30090.625
154121.125
99746.25
38138.375
32678.125
88228.75
82883.125
65335.375
20505.875
28278.375
83147.25
123956.125
55921.625
90366.625
88625.875
52244.0
27355.625
16648.875
82255.625
104451.375
54621.25
46634.125
37604.125
91364.25
130107.375
149384.125
76417.75
61157.375
61169.625
94095.0
49833.75
44765.25
73761.625
63739.875
26524.375
23640.75
73277.375
121297.375
27721.75
98969.25
105405.5
27672.0
80789.625
22842.375
34697.625
51777.0
106807.625
104751.75
37987.375
41238.625
39046.125
48231.375
56517.125
96980.75
60612.375
75934.0
35860.625
104901.0
78306.375
24480.0
94496.875
47938.75
26291.5
37279.25
24470.125
50063.125
94092.875
5678.5
25302.125
76345.875
52400.125
2090.625
44703.125
20511.5
46485.75
85862.125
70117.125
13807.75
50103.25
38408.25
6989.625
55696.875
69174.0
57568.375
31171.625
35785.125
26153.5
54756.125
25455.375
68049.5
192868.375
173512.875
118334.625
107162.125
75551.0
92078.875
119073.125
101710.375
22198.875
66141.375
93610.875
102226.25
102624.0
94167.875
88076.125
60659.0
45160.75
121174.75
90238.75
81578.875
47626.5
78562.625
103269.875
86260.625
153114.0
54377.0
71580.875
72530.875
82084.875
23898.375
55509.875
5874.5
30600.375
98376.875
36453.25
82817.125
86055.75
114867.875
82570.625
55955.625
91212.75
95079.0
55010.625
42505.75
52752.25
17857.875
7229.5
73603.75
30762.75
88520.375
109738.375
54524.0
58928.5
98511.125
70798.25
50480.125
7570.625
9717.375
53662.625
63925.125
89571.625
78028.625
59329.75
67587.5
99794.625
66197.75
28425.25
70054.5
94646.0
21538.125
101016.25
131628.0
49192.5
27365.875
80184.125
26016.25
108611.75
140331.875
54372.75
10294.375
46878.875
99473.875
92170.75
123312.0
78289.375
26397.125
41115.125
56556.5
49467.375
95415.375
116708.375
74642.25
58094.25
125930.625
143203.0
15351.5
55009.375
71939.125
62442.5
108650.125
120218.75
11405.0
90096.5
133242.875
104819.125
83962.125
32757.0
71913.875
54589.625
94926.5
74829.625
21467.5
22484.0
66258.0
112699.5
16966.375
76757.0
114242.625
48527.375
70492.875
98432.25
119442.5
22568.625
78546.375
68553.625
13953.0
72234.875
108816.5
86235.125
63723.125
71842.25
79326.25
33207.875
46182.0
64246.25
72837.375
67012.0
85755.5
57748.0
31664.0
31821.5
19740.625
87295.625
56673.0
47277.25
42937.5
36873.375
38509.875
72781.0
25075.125
57689.125
74866.5
13207.375
28619.75
28395.125
97937.75
118790.0
77926.375
74189.875
61110.875
26946.75
39146.25
38068.75
104270.0
82958.5
48871.25
183669.0
54195.5
100048.875
69905.75
76654.375
29568.25
90098.625
96621.625
55545.375
26993.875
86624.5
109538.125
56798.125
89099.125
7158.5
47225.625
62436.5
80526.625
58248.625
12378.375
42648.0
75961.375
130607.0
28769.75
74728.5
87171.5
111496.0
109402.625
25559.125
50083.25
76305.875
49430.125
3445.25
57547.0
87394.0
82570.875
108413.375
27256.75
32739.0
55259.625
36956.0
72231.375
100219.375
57781.125
16642.125
7247.5
57558.0
24975.0
39696.75
55375.25
72991.75
4815.125
62111.125
71804.875
120074.375
106850.5
100198.125
84385.75
29602.125
16500.375
53670.375
81693.25
57589.375
36146.875
45584.375
23417.125
60875.375
14427.25
33171.375
53434.75
76981.125
46990.75
83188.0
79493.75
80601.5
45548.25
47508.75
68308.625
76021.625
49360.25
61017.0
48017.875
19090.375
74057.25
52743.75
74068.875
87558.375
28617.625
92651.125
3054.5
89335.75
77533.0
41250.25
70788.0
146931.375
72126.875
74202.625
66915.75
20678.25
30971.0
57210.875
32767.125
52285.5
55153.5
16442.0
76429.625
29668.25
60985.5
66145.5
76422.625
24807.125
44239.0
20859.375
86650.5
68181.5
92034.75
149001.625
46012.75
40379.375
80819.125
79985.25
54030.375
61027.25
43779.25
93180.375
85818.75
77566.875
8780.125
35274.125
13513.125
29705.625
68104.875
100789.25
124278.375
54794.0
82936.0
76491.75
73056.0
21271.0
83615.75
111755.75
18850.0
50714.25
75064.125
49426.625
31254.625
104437.5
86211.5
41174.875
90698.5
30608.75
34454.25
98710.875
142353.75
83294.75
43832.375
55217.25
74357.5
5855.0
34656.125
81585.375
97639.125
34864.5
131284.75
25482.5
7592.625
73803.625
38870.125
56613.625
46530.375
53113.5
71881.625
62239.0
57323.625
58321.125
53048.5
37497.375
104693.375
107198.125
79268.75
15792.25
119229.625
72025.75
102873.0
8958.125
20874.25
24063.375
90943.0
150885.0
115736.0
61807.5
78939.875
63694.875
66359.875
43795.625
38970.625
89944.25
46052.5
51077.875
71329.875
72485.875
14406.375
20427.75
21943.25
37093.5
13419.75
64322.625
79773.375
117197.25
33647.875
52585.375
33007.5
13557.5
90495.75
50766.125
53180.625
96020.0
89978.0
78013.25
39299.5
94033.25
79098.75
45267.375
76862.625
81274.625
5303.5
21819.5
29627.875
69227.625
132296.0
135501.625
42690.125
22266.75
84759.375
45188.625
64808.625
86635.875
37875.0
20054.25
43878.625
47853.75
34967.625
24703.5
25672.0
35008.0
17532.125
59589.875
47022.625
111372.625
81732.625
31720.5
59429.125
39155.5
77209.25
78487.625
17937.125
101390.25
62442.25
83375.375
93390.5
20928.125
94853.5
92516.5
22509.875
37724.875
50541.625
33999.875
78710.625
45217.625
55064.375
22790.375
42269.625
90749.125
113247.125
53230.0
48616.875
52560.125
139932.75
127787.125
47422.875
18172.25
26578.375
22163.75
27160.375
9456.375
40211.5
27548.75
35780.375
44195.375
59911.5
32083.875
56001.875
66518.25
42822.125
82828.875
86435.75
12953.125
24352.25
91909.125
135947.875
83199.875
73625.375
83777.5
61574.0
63129.75
176178.0
154062.0
59479.125
17076.5
44168.25
62199.375
9245.125
55226.75
144530.625
147973.375
115696.5
10179.25
2340.875
69641.625
61100.375
115588.5
111528.5
64722.5
19812.875
15853.25
4747.125
69211.375
75063.375
48205.125
112538.75
87253.625
48995.375
58026.75
63876.75
21447.25
93434.375
61472.0
58150.875
89103.0
46019.375
56576.5
16740.0
73681.875
155289.875
28995.125
57433.625
33619.0
89504.75
100788.375
35890.75
69664.25
39722.0
36575.25
42130.875
33795.25
17112.5
12993.5
23676.375
61346.875
99176.25
44378.875
76750.375
61628.625
56309.25
94100.125
115584.875
56860.125
74711.25
23007.0
49053.75
79861.5
14200.125
178127.5
117784.875
38158.5
85348.125
73010.0
15690.0
54464.5
42849.5
87292.875
66932.375
27296.625
17774.0
16121.0
84289.125
58086.25
50438.25
63548.25
76100.625
35218.25
16650.625
40137.875
68423.5
19447.875
83074.125
45019.375
50215.25
41300.75
39009.75
49755.5
62568.75
52366.875
28048.25
83932.5
71687.0
59930.625
32256.5
55147.0
26877.125
13880.75
28415.125
68997.625
38820.375
21868.75
32654.0
15396.0
45988.125
50526.0
53557.875
26369.75
54167.125
81914.5
64151.625
77967.375
67851.625
61264.125
28859.125
53858.25
82072.375
81422.5
26055.75
37518.625
39085.125
12694.5
15660.25
45602.5
25538.375
98384.375
93581.125
52415.0
55723.125
14481.5
59184.625
45895.125
89509.5
72782.5
15781.25
87469.75
79357.75
27289.25
28215.5
33731.125
17964.375
5777.5
32383.875
55459.75
110752.0
127567.875
50134.25
75032.25
16173.875
50914.625
15588.875
88321.75
87542.25
53273.75
29241.5
54636.0
75391.125
43642.5
82277.875
50686.25
36629.125
49274.625
50165.125
32029.5
39550.25
11281.875
6257.625
79984.375
87753.625
34093.625
100959.5
48953.625
53697.375
55221.0
96791.25
79306.75
54989.0
40435.625
114375.5
105572.625
70945.25
71122.25
62897.5
69822.625
40685.375
73932.25
27570.875
34357.875
96659.875
136467.375
53497.625
60392.75
107205.125
105169.375
18262.25
65748.375
26194.625
22949.5
30638.625
91468.625
118446.875
29179.5
24914.5
36116.125
37620.625
125282.0
54760.875
10662.375
68691.125
79972.625
85408.25
69823.25
31052.75
50837.625
63229.125
34290.625
22595.125
15405.125
76272.25
70168.75
45100.375
16969.875
84521.625
55221.75
59732.5
45292.75
85615.875
76052.5
108296.375
70345.5
39324.25
31273.125
54962.5
47239.5
61143.625
51586.125
58615.5
7427.25
47097.125
6641.125
79289.875
6472.25
91399.625
64454.0
53042.75
47978.75
124729.875
11801.25
7671.875
40770.0
56388.375
67828.25
59953.0
105544.625
21777.5
74421.25
13594.5
77729.0
66136.375
69025.25
27426.25
103045.625
117380.5
32300.625
87621.25
8044.625
55521.375
79796.125
137852.875
46299.875
40893.75
63856.0
42757.5
68038.75
7003.875
36536.125
47593.0
100228.25
96159.875
73322.375
28241.875
67394.875
81034.0
64855.875
108943.375
156585.875
50016.25
35058.375
73491.0
58881.25
17743.25
72945.0
60126.0
51216.75
35941.75
100106.5
103458.375
36160.75
29175.5
19016.875
73086.625
79784.125
62137.625
125038.625
83223.625
125824.0
147644.375
110376.125
77116.875
14365.25
62751.0
36813.875
64406.875
72073.75
109207.125
68696.5
21176.375
99199.0
90532.25
52474.875
32486.375
13273.875
25887.0
4764.875
114373.25
64065.125
66919.625
81429.75
90594.75
36670.5
14148.5
59738.375
126422.625
71078.875
72249.375
59637.5
60337.375
51347.0
30472.25
85834.75
36203.125
126697.625
64952.25
37240.375
85749.5
20114.25
60814.0
59051.0
79535.0
54821.375
35494.5
11286.375
56180.125
79256.375
16268.5
12970.0
27236.375
14296.0
77892.375
38901.25
84671.0
32841.5
117019.0
81887.5
35278.5
32606.0
93152.25
130177.375
76901.25
22208.875
32792.125
56149.875
127451.625
136236.625
117322.25
74774.375
56857.875
33222.875
49064.25
98312.75
74396.125
45958.5
83244.125
21252.75
52629.125
99289.375
100166.375
31754.875
59480.125
68284.625
24857.0
52634.5
84431.5
83803.25
87367.875
27937.75
29687.875
65906.25
85129.5
58266.75
15861.25
31143.625
38267.0
34510.625
9229.25
29692.5
19304.375
34266.5
64455.625
11431.875
41534.375
75788.875
107995.875
41899.625
56908.625
53524.25
80472.875
70699.5
58571.25
65406.875
141426.125
105928.625
69707.875
35055.125
63694.0
71102.875
68095.0
71552.875
50677.125
68418.75
63421.125
29629.5
17125.75
35996.125
68063.875
85680.0
26288.0
62650.375
19316.125
53348.75
32469.0
43947.125
13944.5
41379.25
61100.125
47817.625
70550.625
71967.875
27395.875
23913.5
21298.5
92502.5
127660.25
39813.5
29663.5
34857.125
30937.625
66483.0
112502.375
44130.75
47677.0
24556.25
34714.25
30216.625
150481.875
86731.125
11941.125
21883.375
8100.625
22826.25
19561.875
103314.625
37270.5
76309.5
63793.25
48362.25
44750.375
59328.75
54535.375
57035.75
41656.75
81419.625
90454.375
9795.25
28135.5
43323.0
41280.5
50921.625
77229.625
34289.375
77832.0
82724.375
64201.75
40649.5
41882.125
79518.5
49294.875
41035.75
34252.125
67165.5
50138.5
76551.375
80761.5
42632.75
48508.625
79205.75
73927.25
19801.25
40430.25
59421.875
66611.625
31833.625
145115.0
87153.25
50770.875
85632.125
105171.625
43002.25
45125.5
27092.125
88830.25
67384.875
7075.0
64088.0
21367.25
69609.25
60064.125
145467.25
91769.25
56498.25
53564.0
28260.625
11074.0
88976.625
60691.75
24097.875
104659.25
39248.75
30879.375
46635.375
91822.625
146269.125
77198.0
48295.625
65468.125
127512.75
45026.125
51233.125
62976.5
97368.375
26118.875
33664.625
58604.875
93745.125
56274.375
50651.75
40779.5
52624.625
39269.75
103584.625
72667.375
25548.75
63313.5
45660.0
82283.125
36369.75
69776.125
40915.75
56757.375
111371.5
20927.625
100503.25
60020.625
96189.125
95391.125
97915.125
146945.75
103766.5
34816.375
55780.625
26967.75
107550.75
36616.0
70789.125
78681.375
25584.5
23432.875
64103.5
59459.5
127749.75
155228.625
69460.75
50481.125
73436.5
84067.75
35165.5
105578.375
119524.75
68800.875
76208.875
95646.375
119129.375
70603.0
50923.625
78878.25
18460.0
54217.0
40066.75
54854.75
62303.375
66166.125
61509.75
52841.75
19578.875
29647.25
44078.875
21776.625
39094.0
22058.0
83886.125
64446.375
30031.25
71485.5
57404.625
11763.75
70299.5
86796.625
29723.75
64922.875
105422.125
95020.5
26174.375
51714.0
18198.25
89780.0
90825.25
81095.875
42751.5
87802.375
94767.25
48990.75
48775.5
60337.875
54506.125
137859.875
164398.0
19723.75
63203.875
42105.75
122002.625
114726.625
85727.25
44377.125
101016.625
59541.375
50535.375
27364.0
82259.875
41865.5
85383.625
63874.75
53936.125
137784.625
96143.25
55751.375
36169.5
65456.75
45095.75
49181.0
48524.875
39948.375
46664.25
71408.125
68275.5
13493.375
32024.5
66794.625
80809.375
68020.625
36218.25
21697.5
59171.5
65091.875
96760.375
91876.0
85741.625
64819.0
23165.0
34562.5
44668.75
54572.125
29324.375
33496.75
51662.125
89244.375
61404.875
62833.875
22093.0
56407.125
150097.375
104306.0
81677.75
60323.0
51783.5
56994.5
22793.875
87129.625
43602.875
82008.875
41439.75
25399.125
50177.25
74961.875
105889.625
65556.25
70626.625
53062.125
34653.5
37308.625
50868.125
72926.875
82286.125
19489.75
52406.375
51868.75
57979.125
12900.625
34410.5
105982.375
106381.125
20313.625
15595.5
75630.875
18628.625
36329.5
38569.0
60210.5
24921.375
62869.25
64840.0
100601.0
81774.375
19667.75
79718.75
39624.5
77773.625
61911.125
67055.25
41449.875
34005.875
37183.5
78482.625
120074.5
100878.625
83992.0
68973.0
9109.25
71636.5
44026.75
109300.875
122327.125
60457.0
36859.375
67252.375
100108.5
49077.625
99676.625
44390.625
34040.625
38156.5
49005.125
111486.125
70091.5
28842.5
60842.375
72255.125
80876.625
68852.75
38255.0
87640.25
71706.625
33904.875
94988.125
26588.875
67375.0
27813.875
79957.125
101726.25
3188.75
17945.625
27494.375
20741.0
108290.375
75555.875
75420.25
134006.875
118371.5
65857.5
92935.75
102560.875
81435.375
30798.875
29594.375
24119.125
54044.625
26892.25
82170.0
74509.875
35435.375
77394.125
19742.375
32175.875
133932.375
136034.125
91541.25
25698.125
40483.25
89259.125
156234.25
47249.125
83039.125
102795.875
41850.25
51878.875
47522.125
36469.875
28517.25
32364.25
8183.0
18264.375
102483.5
69150.125
35777.125
35673.75
13973.0
42675.25
33139.0
65348.5
9047.5
70794.25
49982.625
20918.625
44347.0
62950.25
85884.75
97704.0
19361.125
25910.5
11077.75
33630.75
100058.0
50004.5
45423.875
45037.125
25254.5
44678.625
30907.375
46539.625
46954.75
20491.625
61190.875
52584.25
36680.25
46857.75
64185.375
29497.625
95282.375
25229.75
11638.5
42694.25
90562.625
10566.0
22022.5
67181.375
47394.5
40812.125
51554.875
65021.0
37509.75
56992.75
34442.75
57334.125
19048.625
21512.0
60132.875
114191.5
10394.375
112498.125
99037.0
91165.125
102124.375
104210.5
84990.5
70063.25
84840.5
96520.125
44159.875
77394.0
10290.25
42434.625
76756.0
41752.5
36965.625
89411.5
49858.125
26541.25
57977.875
9747.5
32327.0
49758.5
110889.25
78167.5
106615.25
73084.375
36175.125
109062.75
102613.0
70572.0
61377.75
102710.375
100014.75
147226.25
76414.5
122112.375
86808.375
32841.125
12657.75
39419.125
72599.0
30219.0
23400.5
73305.375
181019.25
118844.5
31118.25
88797.375
130569.5
96233.125
23744.0
81631.875
41065.5
18525.375
37153.875
50868.375
135686.25
70854.375
21161.625
143525.25
130644.5
102457.25
61040.125
50274.375
20031.875
100538.875
30714.75
26413.25
72261.75
45422.625
69058.75
71874.5
40061.5
81353.875
58525.125
33813.625
104574.375
107503.125
85605.0
90219.375
70635.75
29654.625
35546.5
57199.5
38267.875
93591.5
137424.5
135515.375
38002.375
47774.625
69972.875
49284.25
45593.375
63856.125
61121.75
54727.125
28286.625
33551.0
63877.5
57535.375
34977.75
17479.875
31461.0
82689.375
114544.125
13258.375
68955.0
64958.75
72414.5
123507.375
93662.125
51516.875
62545.0
74081.625
59958.5
34053.625
102835.875
85500.25
70053.125
9735.0
22370.625
33479.625
90328.25
85580.875
40519.625
42150.125
45842.0
41027.75
69343.75
33500.125
92728.375
104392.625
74465.5
67563.375
43207.0
60118.0
56935.875
84278.625
46655.75
59476.5
75194.375
58265.75
58758.5
157671.25
7421.125
10939.125
107785.625
102487.125
94268.25
43567.5
29718.125
86537.25
129771.125
48578.125
18502.625
37959.125
35929.625
47411.375
28184.5
31356.25
71264.875
100169.0
47681.375
59662.25
13857.5
47377.375
84232.125
63137.75
62147.875
91900.875
85929.875
33041.5
25216.125
62399.25
23861.375
24393.25
26625.0
80660.625
63548.5
18069.875
46805.625
10521.125
10062.75
52165.625
86612.125
33084.0
52902.0
50729.0
60513.0
48824.75
48070.5
104598.625
88189.125
16199.25
44558.25
85966.375
86682.125
58010.25
30719.0
38260.125
38822.375
25337.125
78584.875
88799.5
75465.25
41161.0
49936.5
68934.625
52253.875
42397.75
47094.875
3638.875
49968.75
53675.75
72801.0
32295.625
33763.25
15944.0
39934.625
# row = 12
43800.875
65979.75
17438.0
63675.875
36783.5
27307.75
17833.0
19317.75
64510.75
79349.75
41596.125
69357.875
115631.25
12419.5
68041.25
39819.25
83841.75
55008.5
19268.25
23940.375
52686.0
63529.0
56128.375
29447.625
29613.75
16592.375
10272.0
48082.875
37754.25
108834.625
115780.875
66133.125
117898.375
69942.125
28173.875
36762.375
80984.625
90419.25
39832.125
21163.625
90426.25
54108.0
39209.75
43410.125
33509.625
44201.375
28975.0
54835.375
50839.25
22075.0
30435.875
80839.5
75933.75
104466.375
109818.625
109709.375
83340.375
52521.625
6278.0
16565.875
20080.375
73758.625
149347.625
57241.875
81885.25
80779.0
65502.0
20530.625
45776.875
99365.375
15027.5
50760.625
66727.125
52478.5
59319.25
14297.25
61307.375
31611.5
36424.875
89419.875
9690.75
38109.875
65341.75
70460.625
60415.75
68242.25
61680.75
40898.5
57429.0
81392.375
165294.75
120787.625
42680.625
86783.875
103697.75
50776.375
43476.375
70784.75
123834.875
174360.375
96469.75
45803.75
50060.75
24610.875
49134.0
84567.875
48992.375
27206.5
72583.75
71236.375
77204.5
106118.375
55941.125
90688.375
29873.375
39910.25
23082.375
26230.375
25316.0
63301.625
49935.25
6852.875
24120.875
31966.875
67110.375
119728.625
119465.375
36703.375
48849.875
48278.125
16482.75
24007.75
14266.75
100518.625
110477.0
47280.5
101492.125
54105.25
36303.875
86039.5
80524.5
111538.375
69185.75
62498.75
19306.0
74916.25
61493.125
38091.875
46285.0
35233.25
59521.875
92909.0
81977.875
47764.625
15145.25
36698.125
28426.375
39001.5
37711.5
33049.0
85965.0
44624.375
20994.0
68591.625
76240.375
54177.875
27445.125
16783.5
87786.625
80157.625
61219.625
79108.125
98985.625
32050.5
77695.75
85685.25
82159.375
91796.125
30536.25
88778.375
37564.5
136942.5
78309.375
46766.125
29565.125
46713.0
50212.75
104980.75
85910.625
66937.625
46093.125
104049.375
74782.75
30688.25
14528.75
55033.75
68104.75
48059.0
18169.0
55086.25
90130.625
74301.375
68194.875
88692.25
53192.375
27963.5
66461.0
63452.75
45475.5
71663.875
26483.5
47290.625
40531.5
38490.75
38047.75
41224.0
27917.25
97253.75
141575.875
57865.75
34785.625
31646.5
41556.875
17311.125
16875.375
52218.0
66087.5
110869.75
17519.75
53296.25
35590.25
57278.125
64996.625
109354.125
36931.125
82581.375
47897.25
15608.0
92877.375
69041.375
11158.625
59549.625
110544.25
83431.625
49304.375
74162.875
26941.625
29043.875
66774.75
63535.5
77193.125
54620.0
101026.125
58369.375
37129.75
53891.375
13014.125
59880.625
37175.375
88214.5
115851.125
68907.875
44219.625
31251.625
62919.75
59836.125
63268.75
75080.375
53618.125
70642.375
20952.125
32449.25
25346.25
30760.0
43277.375
27656.875
20507.5
42926.875
145600.25
110675.5
66156.75
63003.875
63824.875
108281.375
30842.125
57819.875
74921.75
47827.5
43236.125
68163.125
30243.125
82606.875
101154.625
92866.875
112627.625
82871.375
30391.5
44152.625
12048.0
139155.75
104162.625
31244.375
67699.625
32802.625
15758.125
62855.25
27795.25
30776.125
44400.125
7325.25
92346.875
69591.375
79017.375
109482.875
69806.875
50265.375
125280.875
99113.5
55382.0
60222.625
15840.375
66976.75
95951.625
111811.625
74811.75
48973.375
52803.125
91888.125
98185.0
50463.625
153308.125
149277.25
7724.5
13837.75
39962.875
23290.75
49314.875
73414.25
103671.625
60618.5
29230.375
43665.375
13522.0
36233.375
60148.5
46774.875
4999.375
69205.0
73122.75
67578.25
92241.125
17741.375
126291.125
72166.625
101120.25
20811.625
75497.375
137383.25
56905.625
31305.25
52000.75
29536.5
25365.5
58097.0
187563.5
177671.5
55065.375
27999.0
23808.125
64658.25
57072.0
55234.5
18315.75
169633.75
125127.0
35195.25
50402.5
61196.625
63956.125
83253.25
75717.875
31661.125
70351.875
160443.625
84078.75
47436.5
45382.75
24581.5
32974.25
13373.875
57246.5
79226.5
41692.375
66532.25
15773.75
58205.25
124170.25
154237.125
96538.25
41529.875
46883.75
76369.625
29506.75
7048.25
47937.375
66712.0
30684.875
13653.75
47001.0
65152.0
29302.875
108936.875
155684.5
63135.75
8309.125
79636.25
19146.5
48053.375
62944.75
38338.5
18734.5
27381.25
18457.75
57532.375
56303.5
52766.875
20357.0
33284.125
44323.125
96062.125
78204.375
41715.5
82349.75
14364.0
46606.625
5396.75
42947.375
69470.125
115681.375
23582.375
36964.75
59696.5
40924.875
67331.25
55981.0
36204.75
17331.875
66002.125
75119.375
53121.5
62003.5
43994.5
38090.875
23558.125
16663.375
87477.0
68258.25
41543.625
56824.0
89050.75
54949.5
70300.0
165348.375
185542.25
124235.375
102314.75
75875.5
83355.875
55428.75
21959.25
19353.625
12134.375
52563.0
100919.0
102958.75
105808.0
110629.75
55278.125
12888.125
92612.875
86602.5
95448.375
45096.375
84743.125
65642.375
57080.0
119407.875
62565.5
150071.25
55524.125
63089.625
63294.75
72450.875
54312.375
38319.75
74871.625
25558.125
69039.125
56094.5
84454.625
69077.375
40582.25
67845.875
66295.875
29666.125
62057.0
68356.75
15962.625
43658.125
63805.75
61601.625
22562.875
90689.625
62956.5
20824.0
37601.625
60281.0
69828.25
33551.375
24333.0
12109.5
67646.25
61948.625
55542.5
23875.875
50802.25
37721.25
76074.75
52274.25
36174.125
67971.25
33432.5
66339.0
82640.875
38140.375
49312.375
76658.625
46009.0
143556.0
129730.375
16007.625
28927.0
13482.625
112726.25
131397.625
109754.625
46220.125
50804.0
34474.625
66153.375
82363.875
104430.625
80519.375
21292.5
47954.125
121157.0
100740.25
41998.75
65365.625
58677.25
57426.25
52088.125
83417.0
39530.75
54481.75
155301.5
117808.75
83022.0
25922.75
52659.375
45231.125
78686.5
76530.5
20139.25
34183.375
41414.125
59023.125
34613.375
90772.875
106274.125
23708.625
58742.75
75681.75
109940.875
37722.5
60640.875
40080.0
11040.625
56758.875
134201.75
82945.375
13345.625
36292.125
69521.375
49282.5
74468.625
90843.125
92612.0
118055.125
125326.5
105532.5
28168.625
51374.625
25175.375
54705.25
65324.375
21545.5
42055.5
44452.5
29253.25
55177.5
29294.75
29883.125
62836.5
29474.75
48843.25
50636.0
122008.0
101994.125
75206.875
79926.875
69610.375
74048.875
77734.25
75268.125
117752.125
38986.0
61495.5
151221.125
72561.375
119486.75
92024.5
97619.375
86833.0
77840.125
113026.0
61651.5
60364.0
67042.25
53539.625
48627.0
90677.25
49493.125
94050.875
44700.125
51025.75
46776.25
29146.125
69079.875
78827.25
106446.0
82365.125
86415.75
108169.75
140229.25
76736.875
17630.125
29575.0
59983.5
40270.375
49168.25
26098.875
102032.875
67870.875
92660.5
20705.25
17814.125
50713.875
46685.25
75740.375
81405.625
36868.25
14782.75
23200.375
46217.5
17587.75
28220.75
44871.5
54067.625
41407.25
76933.0
18281.125
55205.75
123303.875
95216.0
64656.875
27241.125
20485.5
52227.5
61902.875
53385.75
41730.5
15145.0
2194.875
25715.0
32560.875
75848.75
77869.125
112101.875
58957.0
60750.875
64651.125
87639.25
65924.875
40262.125
19320.0
121090.625
57194.25
4772.625
9988.875
36603.375
15738.0
42487.75
104239.375
70570.375
72210.5
80709.0
29271.125
115263.875
121479.875
125212.5
148728.5
162744.625
83918.75
80961.0
65793.0
53709.375
61930.125
61492.125
11602.625
29302.125
37634.75
6715.75
92033.625
90871.0
12440.875
42839.75
47459.25
24720.5
38365.125
24680.875
54385.25
84834.875
41028.75
118432.875
79803.5
42361.875
49967.5
30282.875
48328.25
55433.375
46160.625
36106.125
59063.0
92914.5
11834.875
56797.5
15210.0
37343.25
77906.875
120169.875
124903.875
47367.875
106745.125
147274.625
59079.25
53611.5
63930.875
124574.375
16438.5
66485.875
119932.625
42047.125
27819.75
53539.375
89204.5
42044.25
137990.0
69659.75
47631.375
46100.875
129947.0
117033.625
34820.375
55018.375
63211.75
6377.0
48160.75
104526.25
78377.75
18778.375
84759.125
11396.375
32215.75
45471.125
20840.125
68682.625
40700.75
48722.0
87534.625
46070.5
66415.5
31671.25
25036.625
72427.625
104066.125
63028.875
44381.75
68435.125
137158.125
19858.125
71716.625
37480.25
43827.625
5839.875
56014.375
127739.375
113722.875
43246.125
62727.125
67033.625
78918.5
18663.25
50288.875
61074.875
51645.75
75108.25
68087.625
46753.875
25713.125
25827.75
17277.375
68293.875
35007.625
58486.375
74537.875
83091.25
61416.125
15437.375
53797.25
37490.0
110431.125
90151.75
91406.375
138504.75
103728.25
71058.5
10583.75
35804.0
37266.0
44277.875
77646.375
56010.375
40399.0
21012.0
82198.625
18051.25
104476.375
108326.25
63227.375
25790.125
80818.625
82745.5
79895.875
100724.75
41541.875
39188.0
55664.625
38935.25
32688.25
74356.25
43058.125
43651.0
27748.375
43776.875
32899.875
86155.0
89834.75
73149.75
90606.375
57269.75
80046.5
55096.125
41670.5
92101.375
48523.0
58934.625
68535.5
62718.0
96562.875
82186.25
3990.75
34403.875
42108.875
25274.0
72145.5
74097.625
90355.625
14766.5
56842.0
117338.75
152915.375
108215.875
65503.125
11402.25
113870.0
121921.25
60443.25
37816.25
43265.625
34785.5
67535.25
39368.125
86556.875
39931.625
66082.375
77402.5
41940.125
68214.625
43295.0
47781.375
64872.625
164065.875
109878.75
50920.125
11129.375
93574.125
130253.0
68619.5
67276.0
124919.0
115149.125
108427.375
237992.75
221329.875
108293.75
15162.0
30081.375
27674.75
54186.25
57210.0
125926.125
129798.25
97608.25
17635.5
46813.5
111905.25
44669.25
62066.375
83548.75
62087.375
33751.375
24087.875
24891.5
69677.375
85010.875
52362.75
80959.0
95148.0
48745.125
99085.75
43621.375
19223.375
102715.75
84905.5
69509.375
71293.5
31602.375
69101.0
30588.0
85727.125
116468.375
52034.375
59174.0
108889.5
30968.75
103445.0
34361.375
50959.875
47579.375
19858.75
42420.25
20123.625
51649.625
50971.5
85687.5
52599.375
116192.875
74944.75
55835.125
46637.375
24668.0
62811.0
81412.5
38820.625
55869.5
29274.125
52462.75
67691.75
26356.25
117487.75
54037.5
30531.375
64088.5
58654.625
22940.375
23017.125
56521.5
95524.375
95265.5
39562.875
28725.375
11413.25
91248.25
59106.5
64377.625
70081.0
77030.375
5784.875
45629.625
23926.25
80566.75
24668.25
67359.5
45886.25
26463.0
61885.625
82807.875
15123.75
32358.125
15409.125
57848.375
39212.5
19983.5
42996.875
20683.25
52813.0
39922.125
32403.625
79708.875
84796.375
50497.75
20506.0
18854.875
45285.125
85269.875
37674.0
41611.625
2778.75
96596.625
112025.125
68658.5
54590.125
52784.75
47899.0
21331.5
38740.125
69361.625
128195.875
58564.625
41843.875
75013.125
71150.375
81305.5
79852.5
27825.125
33866.25
34565.125
19575.25
23861.0
50938.375
76737.375
20856.625
43983.5
20609.375
5542.875
91303.75
34416.5
90287.25
50002.5
22835.75
38200.875
43505.0
91475.25
103242.25
47917.5
122079.0
78488.375
27385.5
21028.75
11278.875
32432.5
93692.75
136761.625
100979.0
58316.75
38822.5
39590.0
62243.375
104158.25
40602.375
44676.0
42656.25
17056.125
59913.375
37341.0
39253.5
38385.375
88323.0
76629.625
15970.375
65254.375
53159.75
73021.625
38259.0
61235.875
24256.75
40039.25
53061.375
76784.25
97399.375
116458.625
97813.75
36073.375
78575.75
64509.25
75090.0
27655.625
43325.25
95284.625
130669.25
52106.625
48151.875
118845.375
132930.75
22985.5
60340.25
62673.625
33032.75
28075.5
47295.875
51616.0
15285.125
37874.625
96435.375
1365.875
91293.25
73515.75
43046.625
79273.75
63046.5
90531.75
57977.5
73360.25
61038.0
50290.875
34586.375
77880.625
39258.25
51569.0
43024.375
29251.5
46920.625
86404.625
66841.25
51052.625
39658.75
51002.0
106317.25
147626.0
59886.25
34271.25
40433.0
93120.5
16580.125
113310.25
105197.0
29580.0
47608.75
18347.75
16983.25
120960.75
98063.75
96044.75
99548.0
79294.5
48537.0
136095.375
42552.125
4260.375
22687.75
52380.125
36740.75
74020.5
128269.875
56958.125
38918.25
86572.875
85620.75
54535.25
69023.875
16511.125
94715.375
92747.25
46182.875
154549.875
74704.625
68892.625
97362.625
138621.375
85297.5
34167.0
60132.75
70176.5
26606.75
33547.625
70324.375
31286.75
46955.625
83375.375
70651.375
30416.75
70859.75
73228.375
20077.5
118454.5
175959.75
51652.875
50197.5
65753.875
94544.375
65101.25
46206.125
56415.5
35895.125
9411.625
89949.375
141597.5
55244.875
32427.5
21639.875
59051.375
60938.625
82504.375
121600.375
49748.0
126205.125
122969.375
69080.375
79367.375
9751.5
74076.625
36988.625
27370.125
60101.0
69315.75
27440.0
58980.375
139224.75
97835.75
59478.875
60184.875
29908.25
31242.875
5263.75
127651.625
72718.125
84200.625
69529.375
73297.0
15218.0
48130.5
75259.125
151728.625
71592.125
91314.75
25703.125
49238.875
67087.625
39118.5
69966.75
34601.625
148191.75
67836.5
60577.125
103970.25
63223.625
121459.75
83507.375
48609.875
37586.75
13927.0
53511.625
29850.625
67563.5
58013.75
28158.25
32812.75
30767.375
70307.125
80559.125
87122.875
63359.375
133873.0
102067.25
18854.875
97141.75
76533.125
130520.75
86230.75
24167.625
10038.25
64923.625
100378.75
63632.0
62480.75
58010.375
72816.25
31989.125
17662.375
46614.0
94175.25
108444.375
56978.375
54736.625
62343.25
60983.5
75358.0
51870.125
46785.125
42159.375
43202.875
36262.25
81835.375
56482.625
104397.75
54006.375
44092.625
71286.875
51342.625
36902.5
15776.0
20733.5
15872.25
49745.25
28521.25
55896.0
31406.5
31489.25
54472.25
44668.0
21423.375
99796.5
120007.25
27628.375
84637.5
6102.5
81521.0
82386.125
75778.875
67132.125
97880.125
71690.375
60278.375
49010.0
67780.0
65112.25
57329.625
77329.875
42547.625
40992.125
65087.0
16558.75
15006.25
2212.0
85266.5
144440.625
68228.125
82078.375
22314.375
78416.25
24468.5
47074.0
15364.0
29100.0
36102.125
52922.5
66803.125
71657.625
22323.375
35783.625
27714.125
100457.375
100808.625
36551.125
71669.75
53191.75
11747.625
94771.125
127657.0
34212.125
15938.375
41698.0
34343.125
23759.125
116869.625
57553.25
66543.25
102544.0
22364.625
28644.375
11500.75
85115.75
58454.0
99145.75
101617.125
42684.375
55413.0
86332.625
55583.625
52554.5
31325.25
82569.875
61193.0
60189.0
25835.125
13925.125
10700.5
47994.875
37850.375
2323.75
73751.75
62868.75
55818.0
61949.5
78888.375
62522.875
48965.875
51675.5
35096.375
61930.0
41972.75
38698.25
75976.75
74351.75
24707.25
58618.25
68023.875
30922.125
60158.0
4495.375
115409.625
62370.875
94340.75
74866.0
96550.125
96126.125
84664.75
35160.25
32676.125
22886.125
64926.875
62798.5
15978.625
47389.125
8841.375
12220.625
57498.25
108456.375
76505.625
43069.25
53477.25
41150.625
34335.75
85119.375
82730.125
36180.5
89309.875
73993.875
70941.375
41902.625
96138.5
148653.75
111952.5
24464.5
74011.75
122988.75
55708.75
43232.625
52612.625
103914.375
28662.75
24809.375
31705.625
104614.0
94954.625
14813.875
40197.25
101512.625
108129.125
62382.0
56609.25
53947.125
45195.875
34312.125
38427.125
60361.625
91245.375
34567.75
102197.75
87480.625
3402.375
98220.5
66824.125
79941.125
82236.125
80424.25
115062.5
83742.125
109508.125
121709.75
29620.75
78813.625
50273.375
51481.5
65366.5
38226.625
53916.625
52443.875
73874.875
133423.625
109712.375
53485.5
84815.25
40080.625
57871.625
68676.0
124705.0
97101.125
40089.5
40925.875
81553.75
97676.125
71714.625
51408.5
34907.0
59145.875
62102.75
43244.5
39083.125
51565.25
104050.5
54399.875
49191.375
27564.375
39150.25
46483.375
65320.0
61378.75
30716.75
27684.875
63869.625
27268.375
49214.125
61989.75
35519.75
58896.75
47143.75
30277.0
53945.125
82129.75
75749.125
20547.125
38089.875
35459.375
12181.5
45709.375
88455.75
57512.75
72350.75
111754.625
32842.875
66290.875
69483.625
26453.875
87520.5
126490.25
19505.25
31660.5
24208.5
53525.375
64522.25
52944.875
71618.5
121974.5
59754.0
39040.5
46363.5
85806.25
85893.5
76725.25
60061.625
47268.875
115081.5
119793.0
23111.625
42803.875
104464.125
46904.75
64428.75
79641.75
39436.875
19547.125
101557.75
97853.25
20443.75
18938.0
64577.375
80975.0
52013.625
21411.375
31022.875
45429.125
81379.625
90146.875
115603.0
88669.875
77964.0
65936.5
35282.875
30473.375
42232.75
58429.875
119974.5
51055.0
93633.75
72463.0
88930.5
57227.5
81313.5
163099.75
77131.75
50384.5
48328.0
46669.0
73538.875
41120.375
107960.875
12890.125
67490.75
23991.0
45186.375
50649.5
45717.5
81084.0
85695.125
118931.0
79939.25
55630.25
52616.125
63837.5
99609.0
44463.5
74911.25
55922.375
41287.5
55640.25
31170.625
70979.375
79066.0
73131.875
65029.0
48237.875
28530.5
17000.125
24615.875
22015.875
67725.375
48603.75
21533.75
66645.75
96885.5
93944.875
38913.375
59738.0
60751.5
52362.625
59047.875
79852.25
47385.125
76311.5
46967.5
86258.0
127692.75
121042.375
70953.25
24547.875
30169.5
41347.625
17503.75
74403.0
97399.75
92392.5
106729.625
61359.125
53417.625
12617.5
73127.625
45589.625
44561.125
42809.125
95224.25
126243.375
75898.125
48813.25
44282.625
52906.75
58629.75
54811.125
14781.5
62113.25
41848.0
18882.0
63918.875
36627.875
62615.875
49088.875
56407.5
96987.0
19893.125
40717.0
6162.375
28041.5
87209.0
63332.125
56126.625
114168.625
89842.5
79125.125
82461.75
81337.125
66545.625
34906.25
24453.875
41683.875
79016.75
4194.75
19959.625
55383.0
4193.375
76486.375
43632.25
1447.75
164176.375
154664.375
106225.875
41389.75
23165.0
76013.25
146281.0
29268.625
62757.625
61919.5
63294.375
48689.0
38191.625
38328.875
54777.625
46162.25
4897.375
15944.0
87626.625
76291.125
80715.25
77774.75
38351.75
13631.0
51195.0
52718.375
9928.5
46096.625
29226.375
44406.125
2738.125
107812.625
70554.75
83808.375
48990.25
82382.625
15236.625
50799.375
101887.625
26758.625
42767.375
10727.25
47910.375
43750.75
82058.375
46682.5
37872.0
14439.625
48154.375
46433.0
61476.5
61382.625
18916.625
69223.25
88991.5
18313.5
28577.75
23570.625
136580.125
104825.125
10413.5
70101.25
71231.25
85616.0
57215.25
35992.125
32719.125
76695.375
79125.375
83594.25
32127.875
33398.125
60605.375
85595.125
46101.375
136401.0
110539.75
90723.625
91764.625
100052.875
109046.625
52489.25
53410.5
105690.0
72740.875
50075.625
38245.0
52347.75
56761.0
21912.875
47180.125
80784.0
65332.75
54885.5
74690.125
59107.5
37665.0
27921.25
118530.25
65082.375
63697.75
42117.25
54330.75
86496.25
16434.125
61451.5
58251.125
32065.75
71229.25
136684.125
54667.875
95608.0
88972.625
99333.0
50230.75
59178.125
60807.375
29969.125
25848.75
34345.5
124347.25
93025.0
22529.125
93898.625
108553.875
78390.5
31424.5
65437.875
62605.0
48494.875
25001.25
55761.625
105686.625
109387.0
58886.625
121800.875
106154.25
63843.625
19846.5
45413.375
39997.5
53584.0
41617.0
23006.0
60309.875
47848.375
93613.75
100643.125
54984.5
91968.75
34439.0
40550.0
69669.375
61213.75
44667.125
62245.625
84789.125
44608.25
72380.5
49101.875
47412.75
109617.75
168458.75
142438.0
68858.125
55227.375
38933.5
74955.5
63043.0
64358.625
45222.125
33751.375
44972.125
78433.375
18894.875
58781.75
18915.5
11277.375
13955.25
62893.0
83396.625
68911.5
41004.125
46264.25
54202.625
83044.125
52052.75
63142.25
52070.125
65993.625
53090.25
36461.125
70732.75
61068.375
28231.625
14624.375
42953.125
70543.625
84628.25
86599.75
25810.25
75752.0
41436.625
44081.0
98635.875
30345.125
75691.625
76095.125
62270.0
65691.5
25338.5
91735.0
29791.125
112029.25
60984.75
76784.875
67065.375
29616.75
99616.125
190885.5
5320.5
43348.875
111032.0
123951.0
124781.625
58781.75
30465.0
60195.25
96497.375
61472.5
40339.75
26018.0
42957.375
58915.125
22222.875
37534.5
74675.125
110398.5
53440.75
59194.625
21773.125
27186.375
62457.125
106824.5
77545.0
94328.5
80898.0
27267.375
27994.625
55842.5
45858.875
53695.25
37066.125
87739.125
43513.5
42948.0
24422.5
28566.125
26598.375
21690.5
51421.5
9508.875
15934.0
72614.625
53741.625
43158.75
53589.875
80058.875
7344.625
88985.0
20129.125
86841.375
60276.375
35752.875
42606.5
63830.125
21051.875
31516.375
21741.25
24929.625
18410.25
42614.5
12224.75
78205.875
31986.75
8403.75
16336.0
35909.625
43824.875
47704.875
64216.25
33108.25
19414.25
5959.875
20523.875
# row = 13
44507.125
63427.0
30904.125
68178.25
50699.25
24415.0
18665.875
14074.5
27540.0
43106.125
11454.875
64425.25
92787.75
33187.125
116482.0
46505.875
75482.0
97693.0
17295.875
22239.0
72941.0
26190.625
98076.0
56847.25
20522.75
14042.5
26661.75
30711.875
63945.25
74083.25
109387.625
84614.375
74951.25
56570.625
46346.125
27928.25
114677.0
123543.25
31581.125
18147.0
48819.125
70924.625
86674.5
69322.375
47680.125
59449.875
33171.875
63109.625
49292.5
20401.25
44557.375
51966.125
62822.25
110300.5
113516.125
104680.25
51667.625
42037.625
85960.75
88698.0
17269.375
29376.125
104515.875
54400.5
128791.125
61583.875
60954.875
17843.375
77974.75
87422.0
25479.5
60157.125
81174.0
80122.625
87083.75
17788.5
56702.75
79081.625
16201.625
85572.75
28309.875
76309.875
75052.0
43529.375
44515.5
59116.125
96685.125
38730.125
53332.875
58294.125
159365.0
151417.75
57726.875
54792.25
108680.875
23805.5
54474.375
84744.875
125374.625
167934.625
109277.25
63199.5
71289.0
41982.5
49429.375
94381.0
71204.125
103696.75
130621.625
62270.25
56530.375
73851.375
56268.5
17208.75
28083.5
33509.375
32786.5
42533.375
59231.5
61660.25
64397.125
27043.0
19310.5
55493.75
5710.125
99326.375
112480.75
7499.0
33039.0
41814.625
49584.875
7377.0
6144.875
142496.0
109666.25
59021.25
89740.875
38810.5
47156.5
49618.75
64126.875
88740.375
29990.125
73440.75
35900.5
62327.625
56666.25
24393.375
20034.375
28247.75
23108.875
95493.25
78707.625
123382.0
40864.375
49588.5
37807.25
48394.25
51819.375
51562.625
124493.0
50134.375
37035.75
75277.125
135017.5
110163.625
43298.625
44498.5
51774.25
39491.375
46777.625
53771.875
84028.75
25848.625
42516.375
78429.25
97396.875
56408.125
67380.25
79688.25
17645.125
89716.625
89785.75
93009.375
41178.625
58943.25
49554.625
91466.0
86442.75
88868.5
58931.5
67956.875
37169.75
16544.75
45730.0
109877.625
115215.0
53282.125
37394.75
63569.25
103839.875
70847.75
102768.375
98000.75
65979.0
86231.5
65529.75
62859.125
24296.875
82580.375
30345.25
35722.25
45929.25
29710.625
18955.625
32965.5
7195.875
99249.625
164476.625
70399.0
29310.875
71184.375
105809.25
62068.0
19760.375
44775.5
74504.625
63073.5
41044.625
44186.0
57483.5
81625.5
80674.875
88422.75
49417.125
53392.0
77299.625
51292.75
47267.25
79031.75
32393.375
72312.25
120812.875
103224.875
25887.25
49851.25
20729.875
58800.75
96398.25
38582.125
84560.75
31614.875
81016.875
34248.875
42623.625
62741.25
19992.875
56737.5
62499.75
96382.125
80485.75
48394.875
53962.5
15446.5
49829.375
48555.625
64429.75
68315.125
59047.625
79418.5
42512.125
37392.875
32057.125
35884.625
49174.0
37266.5
12808.0
91631.125
99424.125
55641.125
90393.125
63595.625
97911.5
101429.25
39061.875
40701.875
89341.75
77681.375
46558.125
57379.125
43572.375
67218.0
94379.5
77397.5
59216.5
62433.5
42078.875
70613.875
22410.0
90660.25
101299.375
19208.5
74473.5
47877.25
5533.375
47484.375
30035.625
69841.625
125555.75
28954.5
81378.875
65886.375
89592.125
95478.5
45041.375
72683.25
147608.25
79986.5
22371.25
14601.125
20593.75
50365.125
144889.25
162056.125
67162.875
52928.375
85682.125
87401.75
60276.125
53923.25
95068.0
116864.25
7374.75
13827.75
29821.625
41644.0
17084.25
83083.125
100698.25
81207.25
18191.125
14811.5
25337.375
87611.625
95908.25
40638.75
40318.625
14620.25
8396.25
33524.125
90538.5
54355.875
152007.0
84817.75
90294.875
61263.375
99712.125
149615.5
30746.75
57102.875
79115.25
47196.875
62476.875
26713.5
128409.875
161341.75
108325.625
85640.0
18075.5
83884.25
104506.875
48217.5
22281.75
130684.125
107519.25
17802.5
40984.125
15401.75
43792.625
47643.75
76396.875
79616.25
77637.25
114305.5
80294.5
41207.125
41699.875
52501.375
65473.75
26113.25
45073.0
41765.5
50072.625
45915.125
35766.25
18707.625
68156.25
100378.75
73858.625
46152.0
39672.875
59345.0
14721.75
75283.625
102070.375
92170.75
11121.625
17869.25
68764.375
47889.75
57443.5
88950.75
153614.375
72568.5
23762.5
83262.375
9537.5
95499.0
42938.75
48268.75
54664.625
21003.0
23460.5
71310.75
69337.375
36308.625
40636.25
21585.125
39051.25
66103.625
55696.25
79805.125
93271.625
16714.375
36694.5
33090.125
25919.0
54296.75
87881.75
41910.625
8329.25
19596.0
69329.125
94346.375
16057.0
34120.125
39531.125
36539.25
78685.375
93039.625
40839.5
63777.625
34398.625
50354.25
71035.625
103494.5
93696.375
46613.25
59576.875
110933.625
77758.5
49435.5
95069.875
136782.375
69105.25
48520.375
44244.375
26145.625
23323.125
62809.25
63966.0
48573.5
8674.5
73708.875
60285.75
75841.5
86586.875
43604.375
28506.875
75600.125
93885.5
81476.625
32071.75
52935.625
34527.625
3195.25
51850.75
116590.125
159791.25
53307.75
23893.25
76530.75
125060.125
95473.0
49446.125
31707.375
24239.0
54559.875
15423.0
25612.0
71347.125
44797.0
23670.25
20784.75
59713.125
81663.125
84680.625
62103.5
87036.5
76924.75
93604.0
53336.125
78913.5
44239.625
31383.5
24790.0
44220.0
96081.0
83439.125
40302.625
36543.625
68531.0
18769.75
22211.625
34736.875
46061.5
54362.875
78568.375
20794.5
47544.75
84435.375
85001.0
119425.75
94772.0
22865.625
32426.75
40102.875
42417.625
128641.125
72572.75
39673.125
33851.75
82607.125
83679.625
130025.875
76482.0
24708.0
97362.0
19610.75
111254.875
88902.75
75253.0
64926.75
36460.0
86935.25
93855.125
19222.875
89195.875
27759.25
25099.375
70410.75
30710.375
41472.75
85041.375
11930.0
138758.75
97332.0
44912.125
38153.5
33463.0
60653.375
36346.625
65938.125
45013.375
11391.0
51032.625
30926.625
20561.125
67180.25
48616.75
22647.625
48230.625
57196.5
106816.875
45625.125
59892.125
21131.0
8782.375
67251.875
125927.5
57094.0
34973.875
24243.875
97724.125
69397.875
88361.375
76368.0
50594.5
121053.375
139138.0
134005.375
36782.125
36960.25
13260.75
60610.375
65253.375
53129.375
68749.25
66470.125
52349.375
19957.875
10430.375
21083.875
31032.125
30844.625
68754.0
96815.375
130070.0
43108.25
49451.875
64647.875
57517.5
86156.125
64009.0
80630.0
69063.125
12065.375
53907.375
64492.5
76625.25
109677.25
102080.0
72883.375
99393.625
64061.125
90677.375
114603.25
110703.875
22632.375
13919.125
19769.125
83623.875
67090.625
117199.0
37459.625
49081.875
82037.75
44224.0
67516.875
78344.75
46816.0
81824.0
39956.0
77540.5
117234.5
64753.625
44447.375
12707.75
49543.125
42418.625
77536.375
74268.625
79339.75
49356.5
39346.125
9988.25
54271.75
24506.75
28913.0
48224.0
65480.5
31623.25
47949.75
61364.5
6880.625
42046.625
70066.0
16098.875
72849.25
51806.5
67797.0
39774.0
33592.75
100591.5
64094.25
50258.25
28362.5
49427.875
83073.5
42373.25
67548.125
58109.125
17596.5
42182.375
56085.5
46918.875
62290.125
79509.5
90450.0
47761.75
19572.0
53527.375
66196.0
86459.0
77902.625
60337.625
111924.5
80092.25
40220.125
72196.875
81621.0
67702.5
30902.875
86782.875
35351.875
90506.25
61395.625
62608.375
92986.5
117778.375
136524.75
125296.25
91353.375
63235.0
59652.0
62036.875
109212.125
132540.875
84604.5
36498.375
32467.25
38482.25
19976.0
99975.875
128576.5
44815.125
79166.5
74543.75
30397.625
27521.125
24682.875
20980.375
79140.0
25746.75
68502.375
87278.375
49001.375
67440.625
42408.625
35925.125
56949.125
54005.625
99953.0
78050.75
63183.0
19119.0
54461.625
25425.375
50824.75
80236.0
91041.125
97217.75
60959.75
106396.125
154510.5
50210.0
87752.25
11468.625
77039.5
17359.125
73542.625
110911.375
15277.0
32588.375
33012.0
101999.125
41608.125
132064.625
79032.625
29016.5
31007.0
118010.875
128691.0
3931.125
55265.25
61415.5
26694.25
39358.625
75967.125
16884.875
28489.75
16612.375
23456.625
49991.0
37465.125
22757.875
72938.625
56154.0
38411.125
71695.5
65632.0
61215.25
20527.5
31209.25
110126.25
95718.25
79931.75
6704.75
68064.125
153407.0
43954.375
22527.25
71509.75
77366.375
15787.875
14317.375
84618.5
106917.625
25425.25
16502.875
84654.625
68991.125
14517.75
52945.875
32849.875
39766.75
76962.125
79490.5
57264.25
38942.625
62453.375
54527.375
109219.0
48134.25
41478.625
67297.625
74711.5
74985.75
9629.125
63366.5
43830.5
105317.75
71636.5
99400.375
129118.375
68980.125
37028.625
17583.875
54218.75
26179.375
11971.5
10971.125
37655.25
72388.0
23490.5
130225.75
86435.0
4224.375
21045.0
53160.5
50827.125
50416.75
97748.625
107995.625
116429.5
16716.125
60444.375
58106.75
50886.125
31388.875
67426.625
34422.875
62665.625
53135.0
63184.25
89652.375
96579.25
75710.25
100710.75
105314.375
78934.25
98887.75
26081.375
50042.25
85291.75
35160.375
58799.625
79802.875
48920.5
50934.625
25305.875
40865.875
25817.5
22990.5
19341.625
39846.375
85813.125
103743.0
20896.125
67964.625
121564.375
140408.0
122452.25
99027.375
61040.5
49402.5
75378.5
74887.375
47728.625
36903.75
21144.75
70599.125
30336.625
103684.625
46059.25
64769.5
76777.125
49502.5
100472.75
33569.625
40161.75
67690.375
169617.75
105506.875
78099.25
29067.5
57507.625
96380.625
40992.0
55100.625
145969.75
134483.25
130724.5
214700.75
203680.75
102624.0
14337.5
37375.75
26696.125
82678.125
49884.0
81613.5
64393.375
45743.0
46230.125
50663.125
123577.625
39648.375
29324.875
72130.25
12263.125
11442.75
70235.25
47470.5
68061.75
76544.0
63604.5
37413.375
70102.25
24173.375
71721.0
16892.25
57606.5
109509.125
93868.0
46775.25
67289.0
69566.125
45245.875
54536.0
73550.375
80450.125
81636.5
14155.5
116250.125
38711.625
82693.625
30758.0
41100.375
53057.5
41029.0
25555.75
21374.5
68806.875
71607.125
129377.25
91126.625
103073.125
79656.5
59578.625
65290.625
13157.5
32741.0
20321.75
64493.125
58422.375
20628.375
41161.25
24416.875
37354.125
74567.5
27454.875
26419.0
22749.0
17030.875
36476.0
66039.875
132965.75
66079.375
76058.5
60488.5
56937.25
29242.375
53292.625
43223.25
56860.625
89796.875
77766.0
20679.75
54155.125
24845.25
63245.875
26596.375
36634.0
56707.125
30150.25
63436.125
92277.5
13721.25
32529.625
50801.75
101033.0
52479.375
33789.625
53105.125
73109.375
79942.0
45825.0
69041.0
115699.625
107963.875
53674.75
18720.875
31726.125
107333.625
161962.625
65468.125
65389.625
56301.125
71714.375
92157.125
25343.125
6353.25
99612.125
106883.125
46865.75
32995.0
76414.0
123450.375
82114.75
26958.25
89734.625
93763.375
73515.625
67924.125
69761.75
95254.5
101205.75
18234.875
36112.75
47026.375
117520.25
51888.5
38835.5
37154.125
12701.875
99393.875
37435.5
107648.25
86935.125
18415.125
26365.125
41862.75
173906.75
112684.75
37152.25
69599.75
87084.875
52735.25
29891.25
42449.375
34590.25
123722.0
124025.875
98449.5
81716.125
58620.625
99496.5
82538.375
117487.625
21497.625
61956.875
34789.875
22010.875
55182.75
19367.125
60005.0
47186.625
48962.625
45866.0
37276.5
45167.125
34228.375
33910.5
45029.125
89817.875
21580.125
39932.25
50021.375
79415.125
127988.375
143331.75
78372.0
10898.625
49369.375
78090.5
62775.875
8231.125
42737.5
104320.75
77268.25
39026.25
59435.0
121438.625
136087.375
23244.375
67060.375
62638.875
59984.0
53014.125
44394.875
34604.625
34145.125
73026.125
96451.125
19794.0
41680.625
91511.75
49940.25
61681.0
25191.25
98571.0
74090.5
103744.625
51799.5
30976.75
52773.0
117016.75
80024.75
27131.25
30343.875
38394.25
66591.125
63343.625
68632.375
60899.625
30391.75
49123.5
116015.375
156522.875
92923.375
25591.0
44028.0
131860.875
92450.375
136250.0
144323.0
32366.25
45816.125
17010.875
22115.0
121215.125
155640.0
62504.5
115429.75
91377.125
28324.0
125604.625
72801.25
25463.75
22668.5
27528.125
36281.375
38019.25
94122.875
48931.875
48807.375
110445.125
105983.75
89059.125
40666.375
30919.375
44739.125
57619.75
36352.0
169841.625
119360.75
127990.125
83853.375
73314.75
98690.0
43405.625
48762.625
119764.75
64351.25
57489.25
93990.25
99369.75
38552.25
76757.0
74680.5
33396.0
73370.0
64044.0
2966.625
109420.875
128428.125
42675.0
51872.875
66785.0
90957.25
59371.125
34536.125
16033.375
1283.5
15243.0
65732.25
151951.875
53634.0
40034.75
69190.875
56302.375
64815.875
95985.75
76803.75
19276.125
83101.25
70815.75
40980.75
77618.375
27812.75
84154.5
64692.75
53518.875
76303.0
50995.25
13266.625
31705.125
106977.125
67655.625
39146.0
22387.375
33534.625
44503.875
10878.375
94135.125
54067.125
37636.25
77583.125
89237.75
25642.0
56615.875
55289.875
137255.625
20794.125
109995.25
10445.125
67639.875
68894.125
81724.5
60613.0
82673.375
112891.875
75713.125
51856.625
74308.125
85935.0
167092.375
92371.125
48346.75
41762.0
19704.25
77391.625
31787.25
35608.5
53884.875
19642.5
49055.875
32172.0
52017.75
113397.25
105396.25
75829.5
115766.5
90210.125
32256.375
78879.625
28075.875
86278.5
71349.375
12382.625
8529.625
47587.0
30311.25
75082.75
30422.25
51070.25
58525.125
48878.5
66399.375
47221.75
112437.5
152037.625
83924.375
68488.875
35295.125
31727.875
53613.75
60131.25
58781.25
81891.25
59555.875
20054.75
51027.5
33884.375
30139.5
56022.875
38909.75
39529.0
60022.5
76090.75
16971.625
65704.0
50469.625
13145.625
44697.625
86900.875
45036.375
57956.75
33050.625
37246.875
42243.375
87261.375
86356.5
20650.5
60112.625
41116.0
58084.0
101583.75
84631.5
79376.0
12714.25
26542.625
59369.125
75009.125
72345.125
57250.0
61008.0
83377.125
23046.875
90713.75
66971.75
28894.5
6247.125
29581.625
76026.75
127669.125
57194.625
84485.75
63757.5
50739.875
55620.125
81583.75
30539.5
58314.25
57595.0
34063.25
66942.75
13737.75
22560.5
106297.375
52890.875
93369.875
112331.875
30136.125
92634.75
91963.125
46635.25
67021.0
77051.125
40578.125
38180.375
8138.0
41987.625
42356.125
64365.5
46556.625
77022.625
107702.625
44338.25
28541.5
39192.5
44617.875
71581.875
99628.75
100821.0
61832.75
42529.25
85945.5
73661.625
90825.125
22114.875
53932.375
12939.0
73760.625
18736.25
22453.5
43254.875
77973.375
6399.25
19884.25
41251.0
46912.0
67178.625
70486.875
91814.75
42802.375
51455.0
55864.75
31535.125
53260.75
6660.625
33684.375
102325.25
84189.25
12463.125
22881.5
43443.0
59637.25
107882.75
52477.375
102160.125
67699.125
32009.25
37202.5
84329.0
105108.5
42743.125
41225.0
60577.125
29520.375
30370.5
45417.5
42725.125
44832.75
46494.5
56955.25
11791.125
33063.5
49175.875
42139.625
38855.0
93598.0
77643.25
82537.0
87857.125
45215.125
78095.0
93137.25
122384.75
40518.375
67914.125
69924.625
149345.875
107660.125
81707.625
60694.875
74004.125
79445.625
105119.375
71141.75
79840.5
87979.625
115645.875
115186.5
93772.625
39229.25
42592.25
107612.875
128104.0
40779.875
15193.625
102330.25
75136.25
16170.875
16778.5
66527.0
76628.0
58772.375
122673.375
50446.0
45358.375
69802.625
51673.5
59425.375
43991.75
32276.875
74378.25
36369.25
99183.25
119551.25
37018.375
34445.0
61206.625
11217.75
53164.0
18573.125
81177.75
42540.125
70340.625
99328.125
68957.75
30080.125
103668.875
53402.25
54814.5
72084.0
48287.125
32927.5
20753.625
44100.25
67272.5
69917.375
48168.125
56028.0
32909.875
78085.75
69815.0
63690.25
99693.625
163100.5
106531.125
34404.125
34480.25
33333.875
26674.5
65630.125
80635.875
39223.0
23023.125
21110.125
61624.125
67687.25
29267.875
61868.625
54204.125
75500.25
44056.125
20760.0
44239.875
91053.0
60150.25
34839.375
47607.25
65579.0
85632.25
31693.5
70824.5
54040.125
34078.0
64521.5
50447.75
75321.875
45037.125
48456.875
31934.25
51183.0
5740.5
6482.75
42313.125
34648.125
30097.25
24321.5
85858.375
81969.625
47653.0
43565.625
61845.875
60546.0
103401.75
48834.25
133812.75
66413.125
34969.875
99116.25
39229.75
49609.625
100256.125
97593.625
46161.75
63209.5
46072.125
62185.125
115129.375
78734.625
47788.25
54309.75
106285.875
70977.75
30018.5
14270.625
45371.375
13956.875
76886.5
85138.125
97556.375
72673.25
56781.375
120641.0
37282.375
26457.625
35051.75
78304.25
110754.0
16916.125
69374.625
59556.875
98239.625
104038.0
71583.75
139799.625
70398.0
17114.875
32128.125
37371.625
78578.75
65289.0
76719.5
11193.875
34814.0
7659.0
75617.5
110192.375
64764.125
48012.125
75242.125
134570.875
97851.625
31209.375
25942.75
79111.5
112332.75
121820.875
114770.875
85181.125
67967.125
56455.5
40167.625
68884.625
65371.25
53321.75
97862.5
52395.5
78712.625
36467.875
35942.0
44495.875
73929.125
83813.0
67291.0
63584.875
84107.125
77310.875
78114.25
35044.25
55825.25
61572.375
54507.25
55365.875
36140.875
60041.0
44282.625
117469.75
128023.0
115270.75
79197.625
26352.125
23861.0
57409.375
38141.875
90579.0
114378.625
119094.625
141500.25
39296.875
42842.875
72819.875
85914.875
71369.5
91518.875
38435.75
94768.125
92134.375
43131.25
61288.75
51848.125
35401.625
14509.75
9962.375
11316.375
34719.25
18740.625
51499.625
16555.0
49589.25
28340.75
54630.0
69459.125
51858.375
7850.75
34973.25
16092.25
35052.25
76154.125
33654.875
30612.0
41971.875
45007.375
56556.125
41587.25
51077.375
91118.125
72737.375
11133.5
53408.0
117887.875
47414.5
58133.125
34958.75
28596.625
65073.375
70955.125
40979.375
141811.625
113648.75
91041.75
51630.625
26710.5
24079.0
95171.75
37770.125
7729.375
18161.875
59631.5
58930.625
31605.125
21840.875
41008.875
48574.375
30926.75
64702.0
80365.375
67443.25
80847.375
102347.875
62507.625
76518.125
20236.875
37159.875
14934.75
32746.875
30253.0
50978.625
29019.125
134387.0
100899.75
27097.125
66657.875
91286.875
33941.875
57057.25
158858.875
94049.375
46884.375
54672.375
68617.875
68045.625
142598.875
86849.375
8600.625
21229.75
34434.25
24504.0
91399.125
79926.375
47822.125
95123.25
88013.0
34318.125
54590.75
12177.25
145478.875
126378.625
28054.375
55653.875
76043.125
83598.5
71669.25
43002.75
5617.75
48501.375
70147.125
76542.875
73528.0
76065.0
78051.25
77584.125
55767.125
136130.125
120062.625
89406.25
77900.625
98721.25
102712.5
18632.25
18913.5
35925.125
86369.25
63247.0
33460.5
68685.25
45333.625
7393.125
44346.0
53212.625
13337.0
85178.0
78090.5
84903.0
44940.75
11369.375
149098.25
127947.875
19036.75
15658.75
65555.125
54235.5
60300.0
52830.125
77352.75
109854.375
64962.5
81423.625
18944.375
73599.125
73697.75
99296.375
41274.75
54037.25
48169.5
51556.625
44759.875
21591.25
42349.875
49319.0
13801.5
84771.0
46895.625
37925.25
55524.625
50467.625
40005.375
71450.625
47671.375
40450.5
63401.375
95119.75
107653.5
70602.5
64515.5
21786.5
45793.5
52272.625
89646.25
46087.625
52921.625
54062.875
44050.0
53619.75
83376.75
98300.75
91962.5
59099.5
25233.875
58571.75
70785.125
63566.25
60648.75
7897.625
61686.0
50009.625
76616.25
53841.75
33864.5
77766.125
143383.0
108680.375
82710.125
71200.875
83864.125
52337.25
74827.625
48946.0
68340.5
49915.375
45870.375
126749.875
50829.25
45589.25
29988.75
26707.875
48675.125
15178.125
72263.5
134221.25
108296.25
60452.25
31295.625
63539.0
80381.625
53678.25
49667.5
62729.0
61030.25
54384.75
32418.125
32144.625
23525.125
13516.125
44549.75
102348.875
86300.875
43310.375
31161.375
73747.875
24198.5
27100.0
90725.625
13816.125
90513.875
46785.375
2073.5
52812.25
17288.375
57908.875
49813.625
143182.625
51833.125
60338.875
106763.375
27037.75
124848.75
169290.375
21753.0
37887.875
88267.875
84963.875
92426.25
87496.75
33705.125
24945.75
64777.0
49070.625
39140.5
56813.5
45887.75
69369.625
16893.5
36923.25
93977.0
114755.75
57725.875
40501.875
55728.125
43067.125
81986.875
92742.5
65317.25
82442.0
81913.0
46866.875
45910.625
43100.5
57976.75
79780.875
4606.125
70470.0
52751.0
44701.5
24647.0
59553.5
18642.125
34246.625
64983.125
33362.25
29585.625
78839.625
26510.375
63232.625
38811.25
53796.125
52936.0
115222.375
11263.25
73896.875
20399.5
26889.75
52540.625
79361.875
40592.75
41117.625
19894.75
53955.5
39122.875
60419.375
25960.5
38952.375
14034.75
43552.125
41287.125
9731.75
8383.0
42834.75
58268.75
23862.625
18325.125
16667.875
33583.875
# row = 14
13447.875
51803.25
14938.125
77273.625
41423.375
19917.25
46234.625
40780.875
41781.75
33652.625
28016.0
36656.5
37167.375
67863.5
119659.25
52228.875
69672.25
113620.625
44043.625
59079.375
18337.375
41248.5
105193.0
45076.125
14802.75
36186.0
49969.875
65972.5
96745.375
62376.625
77921.5
110454.875
28652.5
60060.5
28746.625
32047.5
110650.0
121159.5
41227.0
22930.25
33741.125
78574.375
118191.875
69890.0
60059.5
49201.5
30788.5
35461.25
20519.375
52768.375
66366.625
73717.25
49399.0
65036.0
68717.375
84565.75
66274.125
64306.0
99620.375
110253.25
51784.75
37724.875
63290.0
62034.0
98111.375
75136.0
27465.25
46890.75
97340.75
44605.125
48697.625
42253.0
72844.0
101354.875
119110.0
26293.25
31667.0
84410.625
35545.375
125105.875
20938.0
43965.875
39782.75
41695.5
15876.875
96769.25
121940.5
56780.25
48832.0
68861.0
155790.25
157726.5
64568.875
33304.5
72685.0
55809.375
125788.75
99614.125
100773.625
130677.125
87244.125
61814.375
129501.125
51350.25
46572.375
103551.375
104137.875
158700.0
119546.0
53842.375
53006.375
54179.75
39555.125
21675.625
16401.875
25805.875
40749.875
52660.0
58674.625
46868.5
61667.625
53205.25
31674.625
64574.375
56869.0
63131.75
83549.625
42627.875
15648.75
58088.875
83322.5
21969.625
4278.0
120443.375
105920.0
95573.25
94803.25
24662.5
39697.25
2452.25
46384.125
40586.625
10436.75
60877.625
28833.875
52991.5
60356.5
38131.125
21331.75
2601.875
19269.25
79940.0
66152.75
147100.375
42226.25
59632.75
47914.375
62661.875
46258.875
78206.25
139347.5
79716.125
56974.625
70087.625
159308.75
128541.25
87662.5
118788.875
54877.375
103187.875
60292.75
17686.25
82222.125
72773.375
50626.75
37884.25
68794.875
14674.25
87413.5
57857.5
32594.0
90067.125
101834.875
95607.75
64695.0
91208.625
23251.0
49578.75
85001.5
73091.25
40602.625
12159.875
70267.0
59621.875
73114.375
75558.0
127735.0
28070.625
63685.75
71379.625
104259.0
55320.625
49655.0
63297.125
99546.75
163168.625
107038.0
50768.875
14632.625
116844.125
78450.0
56028.625
30265.0
86498.375
53979.875
38937.0
21843.25
52784.0
134512.5
47121.25
50984.0
59226.25
108504.5
100147.75
61004.5
57971.5
51696.875
70338.875
99570.875
76101.375
29676.375
69723.125
71409.75
37175.125
62378.0
32787.625
75255.625
53520.25
22603.875
99452.625
83085.5
102409.25
95892.5
76625.375
7868.375
11072.25
30822.625
37466.5
76903.5
51018.875
84678.0
32382.25
27391.0
79588.875
31274.25
72274.625
26184.5
23503.5
96252.875
79834.625
34632.0
39537.5
62443.125
15279.625
13878.875
27125.75
79889.875
86224.25
48830.625
79891.625
60498.125
38945.75
53354.25
26504.125
56512.375
52698.25
30421.375
103791.75
49560.625
34895.5
83963.125
61750.625
75957.125
50892.125
50152.0
18987.875
91841.0
104479.5
71400.5
7891.625
45637.875
78966.625
70301.625
53260.75
40296.0
83724.625
85975.0
57447.25
59271.625
19901.125
51105.75
37691.5
41687.0
29092.125
58877.375
12593.375
52366.625
58254.75
146539.5
55930.875
80443.125
57952.875
69893.5
68773.5
101934.625
66825.625
121102.25
69696.0
15387.375
19094.875
25380.75
38670.375
106647.0
111081.0
55759.875
51025.625
75402.125
42823.875
66608.625
49373.375
36416.375
33502.75
28232.875
25218.125
29924.75
19047.5
21817.625
73860.75
57473.25
63930.75
55202.0
70904.125
63763.0
106617.125
109144.25
33433.25
26753.125
38859.125
48820.875
8618.875
80296.75
67938.75
114785.25
76538.25
147179.875
94011.5
60811.5
84124.5
10202.375
75626.625
65174.875
44901.75
61902.0
27579.625
16584.0
100370.75
115743.75
133093.875
32724.125
81273.375
108815.0
75298.875
26139.5
144620.125
101076.875
33729.625
23085.625
49238.25
35659.5
17577.625
34853.75
70283.875
76926.875
72817.125
52981.0
74607.125
109755.5
113370.0
78411.875
47658.375
66678.125
87651.625
58756.5
10752.125
34791.0
2314.375
14657.125
31210.375
52624.875
65200.125
47817.0
67754.375
53205.0
110027.375
89188.875
88000.125
28870.5
43973.25
64464.0
55569.75
44745.875
33297.375
107715.875
55070.25
41586.125
56494.0
11488.5
121453.875
115149.25
88012.375
77552.5
35824.25
43928.5
52374.5
45903.875
33525.25
62739.5
5744.875
25370.625
50169.5
46525.375
98111.0
84406.875
28707.75
45884.625
41442.875
10081.75
38549.0
47548.0
110943.75
41793.75
51155.625
73067.25
78705.0
50850.5
21891.125
60164.625
51936.5
73682.375
89828.875
38609.875
92618.875
10986.5
66318.0
87224.5
61303.625
76678.75
13998.75
61994.875
89627.0
38093.625
17354.375
58446.25
55546.5
58065.375
70106.125
75528.25
80860.5
53151.0
50871.75
93886.75
49721.875
49484.0
29873.5
18267.375
26081.25
46890.625
41539.125
62496.75
86926.25
129444.0
58867.875
74018.75
50950.0
38827.875
18363.5
45658.25
83344.5
100798.875
42605.5
27429.125
40261.625
95148.75
91317.625
45414.25
20753.875
27553.75
20591.75
75395.625
89296.5
62323.25
64764.75
47893.875
15149.25
53383.75
90307.0
71338.625
110985.5
117424.625
88667.75
75445.875
47004.625
21777.25
43977.375
43977.25
33542.375
36439.0
95199.5
109155.25
64232.625
33878.75
71022.0
26395.625
19913.625
48211.625
33077.125
86735.625
77622.5
24400.25
58812.75
102489.625
104722.0
134415.5
151683.875
24372.625
22384.5
84713.5
25730.875
88560.5
19681.0
71387.875
12578.125
115980.125
71747.375
85638.875
47079.875
64073.625
104410.875
12447.25
101161.5
86364.0
37423.5
42769.75
72805.125
61833.875
47542.75
87199.5
105991.125
24000.5
16594.375
74212.125
69577.0
55169.75
117968.125
32374.875
114000.125
94095.125
13953.625
38096.25
74333.75
129149.125
33530.0
50070.125
75753.25
60332.625
92356.375
76931.0
10704.125
39213.375
23113.25
21197.0
78803.25
29006.875
96556.125
29672.375
55459.875
38022.125
8980.375
75982.5
66169.75
12864.5
71747.25
51479.5
58535.75
83486.625
88495.75
98179.25
37464.75
92809.75
119965.5
127649.125
30535.125
23324.25
15177.625
63500.125
50922.375
68515.125
116390.5
77806.0
22818.5
89503.25
49137.625
20583.0
24197.75
45933.75
80510.0
141797.625
132673.625
61013.0
11367.75
28099.75
17540.625
50759.0
63099.5
36180.5
26784.875
32357.875
34282.0
1797.0
72854.875
88732.0
84979.5
30791.375
73612.375
44109.0
37188.125
108337.125
91897.0
44087.875
47301.0
36429.0
73792.0
28649.0
91124.375
48834.625
79534.375
115130.0
33598.375
43384.375
70311.0
8674.0
77887.5
21878.5
31024.5
64868.75
67561.375
48779.0
19102.375
41267.25
53129.875
66382.75
84334.875
42523.0
30042.0
16202.875
33175.5
56085.375
38489.25
22870.125
51014.25
67933.0
41934.625
80170.875
82293.0
60922.125
64991.25
81504.75
18404.5
60702.125
64935.375
67600.125
50896.25
35972.875
78707.375
77340.875
52112.625
36467.625
47009.25
109768.0
83853.75
97248.0
69921.125
35938.125
92230.0
111218.0
55905.25
31003.25
65057.375
84634.5
79824.875
43459.0
64807.625
44309.625
74836.375
107650.5
81796.25
45717.0
73617.625
71294.5
137558.0
82959.375
72953.0
38641.375
63917.5
26356.625
74439.5
52523.875
71622.0
12595.875
75867.25
82687.875
46687.75
73537.25
70527.875
49464.0
22906.0
133870.375
166656.25
82137.375
40709.625
32812.875
45705.375
36682.375
76963.125
124543.0
88947.375
87479.5
80905.125
37863.875
22041.75
20363.75
38516.75
57509.5
55187.0
29038.125
69644.125
61649.625
118359.375
72949.75
21465.5
50243.0
58156.75
122809.0
89231.875
34784.25
30301.625
33197.0
31050.75
6289.625
53932.875
27557.25
67638.25
89401.625
57448.375
97056.75
38771.625
106710.625
80505.875
50445.875
28179.5
67580.75
72388.625
26871.0
53590.375
40389.5
100596.875
31238.875
52717.625
27574.75
14844.875
71337.375
93532.125
114218.875
40250.125
94412.25
54583.25
45022.125
79525.0
40681.5
33736.875
44964.0
24271.5
12823.875
30002.125
52044.25
36986.625
81742.125
78205.375
106988.375
57296.75
41880.375
6653.25
64370.375
12546.375
114972.75
80749.75
86052.25
44167.375
29625.0
139131.625
63591.375
25589.625
84321.5
80680.625
41611.25
39283.75
101798.5
125306.875
36576.0
38337.25
114222.75
84491.75
28816.0
28411.5
18527.75
13534.25
56082.25
71481.625
78845.125
22222.875
101260.875
75541.375
88608.875
51776.0
15147.75
69008.875
102882.75
67784.125
22033.25
82809.875
69571.625
96675.875
34960.375
66870.125
79862.25
26081.375
41888.875
10713.5
66751.25
45880.5
68830.125
44701.75
61925.25
82141.25
15844.25
114207.375
102617.125
91726.375
73524.125
25075.5
42480.0
22883.75
84420.75
99811.625
109540.125
31340.875
65921.625
59455.125
36961.75
20008.375
44786.625
23463.625
85938.0
64342.375
75685.625
95881.875
91107.125
40219.875
90381.5
86863.125
57137.25
44805.375
25642.25
29242.375
92088.0
23932.0
51750.125
111608.5
56053.5
26593.625
25016.75
53885.75
36632.125
19509.125
57188.75
35059.625
61719.875
68694.375
30176.0
89663.625
111401.375
92330.75
77674.5
81365.875
97581.5
65560.5
24460.625
50845.375
48214.0
49883.375
25898.125
46927.5
5018.125
103929.5
62722.875
27139.125
50802.625
62106.5
82377.125
20109.625
25758.5
52073.125
112608.625
98887.125
98625.375
81852.625
30652.75
77566.625
26995.625
31458.125
112080.5
123333.0
131458.75
146077.25
123389.25
47686.625
34730.375
46201.75
50185.25
66274.625
76649.625
41291.125
18101.375
37068.625
37006.5
57051.125
121283.0
115833.5
64795.875
80900.0
85990.375
62080.25
103272.25
62957.375
64459.5
63461.375
60538.0
19747.75
55720.5
14433.0
42028.25
43413.0
70482.5
90446.0
85666.625
39490.5
48376.625
108485.375
23352.75
45135.875
77378.75
100268.25
81000.75
49628.125
83359.75
69372.25
59042.25
52446.0
81835.5
67530.875
75178.875
64794.875
20255.625
62481.125
57488.125
128903.0
78051.25
77409.875
86765.625
59658.625
68475.375
21884.375
10132.375
78199.75
106112.625
34828.375
39632.0
56771.0
14337.75
68290.875
91310.625
42280.375
58227.5
41116.25
42049.375
21488.0
113458.125
144642.875
76637.25
3427.625
53680.5
82388.75
45513.375
56411.875
41218.5
49066.625
99454.875
81442.875
72118.75
36856.75
39279.5
52376.0
43732.75
36924.875
73217.75
55033.875
30974.375
57137.375
5671.125
37326.5
67586.25
114503.875
76788.625
59620.5
69753.625
94171.75
92811.75
26352.375
76908.75
110582.75
111425.5
46030.625
10586.25
52874.875
112139.875
166801.875
56445.25
131043.0
113449.25
27774.375
50094.625
32207.5
36146.625
72034.125
106874.375
59494.75
85611.375
97445.0
104525.0
93246.0
21336.0
97642.5
54334.125
5917.0
29220.75
83888.375
163076.5
148661.875
42763.75
67616.875
48150.875
105552.0
43895.0
68343.375
86633.875
35042.625
94838.125
49916.0
70114.5
82571.625
6348.125
41805.25
10023.125
161704.75
68461.5
67595.875
71004.75
43714.0
105448.5
52060.75
56974.75
33171.125
112381.5
88742.0
39045.25
47213.625
126360.125
160203.875
66459.0
100579.0
60102.375
11139.75
44929.625
31168.125
26862.25
61706.625
70133.25
20717.0
37428.875
48568.375
35934.25
47656.375
31775.125
48613.875
67812.625
89047.0
32535.875
31204.75
38852.5
63203.375
126314.875
138844.75
38234.375
15540.0
40005.625
53664.375
47566.5
23720.125
44954.0
105891.75
87072.375
26330.625
66349.625
93826.5
58789.375
23190.5
41006.875
21755.5
87729.875
114260.5
99243.875
70926.125
48099.375
85581.25
54530.125
48855.5
40540.375
70840.125
22109.5
3620.5
57233.375
56162.5
54816.125
87215.875
30676.125
30573.625
33121.25
85796.125
93967.125
25724.875
32646.875
20855.0
70074.5
51347.875
80867.375
57650.25
10081.75
59787.875
99545.875
117673.125
114126.125
33881.75
29668.0
123056.0
120097.75
111546.75
125802.25
33329.5
19397.75
22840.625
18248.875
114303.375
165719.375
23087.25
104246.625
56063.75
10583.125
98446.75
101232.5
61470.625
58175.875
7056.75
43242.0
13240.75
82311.375
45397.75
9697.375
75583.75
83941.5
69275.375
39140.5
66435.75
21730.75
53420.25
14581.625
103572.125
114682.375
108418.5
38275.75
10783.625
62111.75
86661.625
29214.5
112206.75
64566.25
70374.375
91652.5
109556.0
63688.625
53076.375
61118.75
35331.625
93133.625
41277.5
8787.25
67647.5
27167.5
47796.625
51659.125
68659.375
84270.25
14623.625
58131.75
54457.0
29062.875
32283.5
57100.125
112534.0
75761.375
22304.875
82282.5
88998.0
92147.375
66873.5
62471.0
57200.375
34913.25
60990.625
62360.25
57555.75
47843.0
97990.125
67465.25
46294.0
79727.25
63837.0
75879.0
101978.375
47837.875
33604.5
25910.75
49795.5
99378.125
69137.5
14039.0
79179.75
31983.375
25773.75
112843.625
100629.0
8010.375
52822.5
7845.125
83646.25
65193.375
133687.75
40923.125
119989.25
68499.5
85555.0
60730.75
103901.0
59129.25
80112.125
60150.75
72603.0
58007.25
125738.625
79383.625
27436.25
57943.0
44590.875
96495.5
68782.375
15578.5
20756.125
36187.25
57982.375
31875.625
38054.875
105270.75
106836.0
44407.375
88182.75
87173.125
15030.25
38498.75
45912.875
57413.625
47791.75
27628.625
56531.25
62445.875
63847.25
114973.375
78927.25
70153.625
52265.625
73920.125
89698.75
54945.0
101424.875
156105.875
84141.875
64518.5
22386.0
25882.75
58748.75
97438.625
141916.875
104343.0
64213.875
11359.625
23398.375
57615.375
60684.375
40180.125
32777.875
14410.75
75989.875
105962.75
7803.0
108752.125
99247.625
62305.125
35985.625
81630.375
49731.875
54550.75
25132.625
36388.375
36112.0
69366.0
28120.375
72671.875
121412.125
93419.125
53289.25
118142.375
119946.75
63143.125
99719.375
94933.75
51378.125
54551.5
65174.75
50008.875
49928.875
49082.375
10391.875
69807.75
45318.75
26403.75
15238.125
40882.0
48289.25
61637.125
9551.25
55276.75
93533.875
50072.0
47716.5
39749.5
29871.875
78169.625
79942.5
25821.375
91811.625
56621.375
64906.0
145417.25
57818.75
60385.375
115342.5
6619.625
36629.125
83095.875
64876.75
20243.875
30652.375
101522.375
80058.875
49918.0
42906.125
44137.0
27689.5
65578.25
64434.5
60849.375
49945.375
77324.875
82122.625
50137.5
73243.375
81821.25
66005.375
93264.5
70421.25
50616.25
52022.375
137271.125
17540.5
110101.125
54051.125
55241.75
41830.75
24420.0
60218.75
82079.625
12454.375
31217.375
50184.125
52581.75
54734.375
40942.75
58991.875
36361.25
73485.125
70871.125
24236.875
69527.625
18681.0
67881.0
77371.0
49368.25
29858.625
52973.125
37434.25
60655.5
133302.75
115998.375
85152.375
56872.5
31182.625
56676.125
28927.0
89910.125
50214.125
53966.75
55409.625
65846.5
93391.0
78527.25
58404.0
27210.5
86013.75
87690.25
65998.375
89316.0
46053.125
51597.375
41705.625
101639.125
93076.875
66324.5
58008.0
26339.375
44297.0
65863.0
115994.875
32490.75
55134.5
50882.375
142678.375
193347.0
105545.625
15632.5
91681.625
117371.5
134323.625
33608.625
101579.25
187883.625
192666.75
147176.25
52293.25
19685.375
47634.75
95150.0
102165.0
60772.125
39547.5
88187.75
83204.125
18740.875
60262.25
83522.5
34699.625
65099.75
125719.875
83101.5
91293.5
75651.875
33150.625
42468.125
22341.875
24418.25
55977.0
68692.0
23531.375
38919.75
23111.5
14538.75
9259.5
42102.625
87562.75
53589.125
115202.25
77378.0
71446.625
51857.125
59090.0
11159.75
93047.5
56317.75
60508.0
59898.5
48354.125
57953.375
89142.125
89745.5
75292.75
88672.625
58619.75
58462.875
71785.25
39464.5
47473.875
75545.625
80037.75
170573.125
83147.875
32251.375
68784.125
58822.0
47217.25
74519.625
74497.75
30057.625
14580.375
39272.0
81049.375
102686.125
72467.0
56444.25
50967.0
72669.75
63113.875
6904.375
58105.0
98279.875
44702.25
50171.5
86298.125
84372.625
76697.0
53138.625
74333.875
33854.875
47522.875
79502.25
71213.875
81819.0
20587.625
58734.25
78169.0
64026.625
38006.25
31466.5
65730.375
37679.75
19154.125
82241.375
101616.25
42497.125
8490.5
9075.875
59648.375
80561.75
71222.625
81612.875
200315.25
134968.5
70541.375
33629.875
66201.625
39685.5
69762.75
103088.625
24413.0
27935.125
40723.625
91745.625
103416.0
62981.375
78427.875
51786.625
82273.25
44004.0
48125.625
67944.875
48445.375
17208.75
66257.75
37488.5
47161.5
73456.25
6375.25
109049.125
25120.625
22121.625
36803.375
27418.375
18421.0
36117.75
25129.5
33554.0
106438.375
132811.875
49728.125
40025.25
39122.125
40508.625
28846.5
47990.625
57424.625
63874.375
53247.0
5553.75
16491.5
9821.125
63468.125
78793.875
100226.875
29219.5
51174.5
136784.25
110791.375
13405.625
22546.0
68831.625
79763.75
101267.75
98740.5
65002.25
67288.75
39087.75
15787.625
51561.75
60427.5
64639.875
120398.25
57181.375
87758.875
33022.5
67503.0
84925.625
74373.75
110314.0
84828.125
58641.875
63876.625
24399.25
57597.75
62283.375
45233.0
50743.25
33655.875
33840.625
76310.5
12910.375
20998.5
88805.75
72530.125
98840.75
93653.875
65155.875
63595.75
77485.125
68570.625
92846.5
108520.125
93112.625
107835.625
7435.75
52399.5
81510.375
88809.25
77817.5
81432.0
61950.5
77794.375
65688.875
16297.125
58329.25
69052.875
61979.125
49200.0
58825.5
23018.0
22133.625
10469.5
100980.75
99282.875
50042.875
17300.125
97851.375
104895.125
31490.625
25158.0
33161.625
33182.375
19940.0
73018.875
5833.0
40245.875
28523.25
54934.0
18966.125
53700.25
87398.875
135914.0
95293.25
20950.125
50409.0
134716.0
105259.0
80958.25
42214.875
32999.25
72720.25
76694.0
84334.5
47351.375
53961.25
57685.875
33689.875
13954.375
18341.75
52030.5
24087.75
57068.75
46508.875
40216.5
34672.25
39652.375
37356.5
54784.125
14728.375
48963.25
92428.5
71999.875
68445.625
32068.375
72607.125
62401.75
103093.25
47128.25
39120.25
2489.875
66823.75
41745.625
54838.25
50594.125
87755.75
155730.5
75965.375
59940.125
66077.5
56392.375
38797.125
150005.0
94569.625
44982.875
84162.75
67047.375
53652.375
163448.625
123947.625
57517.25
18544.25
43304.625
23864.625
68514.375
41297.125
36279.75
65321.0
101957.375
42144.125
53164.75
23040.625
114705.375
88175.875
61974.875
63246.5
30443.625
32027.125
64074.0
67324.375
65704.625
16238.5
39987.875
47458.625
69290.25
96265.125
97626.875
70449.125
49811.25
90255.5
102237.625
88411.5
71217.125
43551.875
58776.0
49556.125
30655.625
29724.25
66489.0
38537.375
77804.5
79482.0
29830.875
18961.25
29678.875
57310.25
93500.375
112889.375
68840.75
86594.625
43694.75
29928.75
147409.125
114218.5
35948.25
32216.125
70166.125
48721.5
69952.375
73307.25
58361.75
126675.875
65155.875
67301.625
35418.125
63790.5
62624.625
59083.375
15301.25
33107.25
64257.0
59831.625
24415.875
12203.875
8881.75
67849.5
36776.375
97251.5
14735.0
27647.875
104114.0
73723.375
10315.5
114853.75
94225.375
12877.375
47842.375
67353.75
117529.625
63659.0
45039.75
57995.375
59993.125
44516.875
99432.5
87165.875
36209.0
65949.75
23858.5
61732.875
68672.375
84204.75
131102.125
8494.0
81281.625
81464.25
124721.75
96250.375
82172.375
40792.5
25304.75
27181.5
59211.625
32587.5
49401.5
69030.25
111454.25
111106.875
78455.375
60300.125
105177.25
29144.125
61171.25
28043.25
43865.875
38687.875
40128.875
127446.5
78855.25
14664.75
38302.75
60023.875
70087.625
37127.0
51616.125
133035.625
85491.625
41727.5
28247.625
52808.625
51869.75
30520.0
37374.25
43833.875
47057.75
63484.75
74166.25
63128.875
71269.5
29351.75
62014.125
101682.0
81554.5
45571.0
67190.75
32583.75
31116.0
36531.0
47668.125
37299.0
127905.75
120018.375
76534.875
68563.25
10229.625
35612.5
56896.25
131502.875
46881.625
31044.875
105476.0
51637.875
115104.125
103179.5
43532.5
12363.625
63323.75
39512.375
25135.625
78061.5
43122.25
20240.625
57816.375
24364.375
40391.5
65363.125
67174.5
88097.875
29848.25
29204.125
100282.75
74579.0
46458.75
33567.875
55244.75
42759.25
60422.375
102449.0
67236.25
54337.125
76082.625
99635.875
60602.125
49813.25
30715.875
93239.125
65498.75
73872.75
55621.125
47069.0
51740.375
102660.75
31799.875
61419.125
61857.625
29551.25
47881.875
66003.0
8019.625
83013.125
47195.875
33205.0
64223.25
65519.125
13798.375
73860.125
43207.125
35901.875
52095.0
67365.25
10140.25
29204.75
16232.875
43712.0
59042.375
84499.75
50927.125
12985.875
52099.0
90572.875
44708.375
43492.75
52915.375
63077.625
47207.5
45758.75
32654.0
27528.0
32663.25
# row = 15
44225.375
47245.875
15469.625
68302.75
31845.75
74683.875
76350.75
48704.625
41618.375
32055.625
45487.125
13454.375
68484.625
88224.25
98257.0
56642.125
84103.625
131541.375
78384.375
98402.0
66645.75
84320.875
59316.625
14944.375
19711.625
59975.875
87678.5
53346.75
69728.375
41361.375
44496.0
106899.875
62708.25
83811.125
20551.125
29069.625
86238.625
121234.625
60777.875
9888.875
29666.125
57137.5
80674.875
39623.5
57462.375
58595.0
48238.5
13732.25
86870.5
94166.25
47018.375
90580.375
34050.875
19443.125
5603.625
49238.0
86570.5
76270.125
27880.5
51892.0
61698.125
58034.125
92476.375
15076.125
24909.0
111089.125
47033.75
75411.625
95059.0
14005.75
74661.625
21349.25
49105.75
106938.625
104437.125
20247.75
20804.25
14634.25
68189.0
118876.375
32367.25
86808.375
29933.5
58962.75
40208.0
107531.125
119145.125
44382.25
37672.125
59813.75
132399.875
154077.25
56617.5
68107.375
27044.625
48036.75
137985.375
71924.875
45583.125
83159.125
21635.875
54981.25
122119.5
49870.625
58660.0
98031.625
115572.875
172718.625
74525.375
60996.125
62251.375
29237.125
27061.75
23240.875
37506.875
41603.5
62337.625
106586.875
103070.5
50034.875
64043.25
72961.5
16932.125
64276.25
67707.25
37866.5
88676.75
66436.75
50038.0
105597.625
93309.625
23054.0
5019.125
54438.375
51570.25
121335.625
128834.5
31546.25
37659.0
16366.375
42417.25
15295.375
11134.5
19169.875
41582.875
54150.5
41044.875
47414.5
28326.625
37925.75
43631.875
75017.5
85840.75
98174.5
4813.0
40353.25
24826.125
87394.375
25027.625
89693.75
137977.875
76069.0
81708.375
77573.375
124028.25
94484.25
104234.125
146336.75
42282.0
113111.625
55348.375
7430.125
86344.25
73123.625
35799.625
18610.625
17633.375
21400.75
55090.5
65271.75
46498.625
64635.375
64356.875
62840.875
47168.625
103747.375
62213.375
20795.25
81946.25
39107.625
40731.75
31337.0
85368.875
90799.75
104695.75
21505.75
72208.875
32921.75
65303.0
62769.25
80186.25
51205.75
59231.0
13841.75
97397.25
151770.125
114663.375
30944.625
23375.25
65347.625
73575.875
82872.0
28525.625
109507.875
116286.375
73955.875
66330.25
6629.75
85755.25
18871.0
34053.125
30002.125
61610.25
81629.25
71364.5
31277.25
58153.125
116031.125
83651.25
80232.125
18767.125
49065.375
46447.125
47153.75
27321.5
33393.0
58136.25
32742.5
33167.625
102629.625
94774.125
106593.375
141761.125
115961.5
21528.25
35952.25
74384.75
27212.625
87063.5
98507.125
90382.75
37533.875
59088.875
113011.625
47010.125
45537.625
37754.0
20993.375
103641.875
56799.75
60966.75
23260.375
44446.75
34663.375
25389.375
49375.75
108209.5
103594.25
43576.125
78590.875
71716.375
19852.25
53725.125
22570.875
46892.75
55763.125
57625.375
77892.875
50299.125
24621.0
50016.5
56503.75
59788.0
68135.625
36512.5
63157.625
54589.125
92728.5
64781.375
28157.0
22453.25
62347.125
68213.75
22464.0
33095.5
99519.875
99046.75
6582.5
73265.875
107744.375
16864.625
50764.5
35136.125
12721.75
97348.625
74705.5
82120.0
35128.875
85157.625
74757.125
111728.125
92395.375
15458.375
35735.625
93497.625
62563.375
65559.375
63992.75
23787.375
57942.75
21467.625
10015.25
29418.125
32026.375
21325.625
61548.125
54396.0
36690.875
77817.875
73282.0
28911.25
68171.25
59281.625
64973.0
8883.125
46344.5
32413.875
40807.5
20914.25
28500.0
58117.125
97040.75
89128.25
72309.125
65212.5
99624.875
71977.125
27939.125
60192.125
50354.875
71354.5
51285.875
83869.5
100049.75
165503.625
102900.0
32856.625
24643.125
37572.875
71473.75
30674.125
46092.5
6675.125
25061.5
79943.625
100675.5
86658.25
131732.375
33528.625
66771.25
84459.5
88021.125
43988.5
151822.75
86144.375
55551.75
67139.375
69227.25
27645.25
40758.375
57056.25
30805.75
88829.625
111065.25
23678.75
82790.75
134545.75
134170.875
46659.75
87159.125
71279.75
103480.75
42865.0
54774.75
42075.25
7428.375
28273.375
52132.5
67750.5
61701.125
65256.5
83512.0
78773.625
47510.375
67149.375
79108.375
41976.125
28793.625
48610.0
79454.375
43147.5
41584.875
67431.0
51999.0
59660.625
81624.0
36892.0
108920.75
114156.0
78328.5
59530.875
44110.5
44024.25
17142.125
27625.875
52376.75
100287.0
68069.125
21917.75
58917.75
41952.625
76650.625
49339.75
33194.625
48309.0
21043.5
29629.5
8209.25
47178.625
141889.5
62601.0
101633.625
45786.875
50888.5
69177.75
38697.625
37843.875
37487.125
48674.0
65954.625
37052.25
79998.75
44294.875
33502.625
46157.625
24068.125
59801.375
24998.875
66512.25
33865.5
44719.5
63245.5
66032.875
30651.375
88847.625
61352.875
75285.875
119236.375
72503.875
27795.75
87311.125
23304.875
65887.0
14325.25
38836.375
16183.625
20366.25
47404.375
62227.875
73675.75
118147.75
45946.5
94338.25
56296.625
15848.75
46881.25
79353.375
87392.125
102627.0
76333.5
48609.625
28465.375
24781.25
74409.625
45776.25
31077.75
54932.625
86613.125
71542.0
126345.375
35909.5
23785.5
22016.125
35129.75
21539.625
77587.5
35791.375
131137.5
135140.625
60751.5
27881.375
20636.0
64511.75
46552.5
44753.125
27162.375
37671.5
50071.75
97262.0
82363.0
23682.875
67568.375
35398.625
55937.125
57392.75
43141.375
101388.125
65241.125
34722.5
46808.375
61195.75
50757.25
49439.625
136869.0
66216.75
81400.875
133777.375
46804.25
48460.5
19029.625
81435.625
28896.0
105187.25
97433.125
62301.25
46709.0
36307.875
72164.125
39922.125
48918.5
87877.5
36235.5
22852.5
119333.875
62340.0
8181.375
105943.0
82017.875
27692.5
23165.375
62692.25
46495.0
75867.875
102568.75
39831.0
110027.25
86010.25
20336.125
33413.75
84865.125
139152.25
38080.625
41185.75
88734.375
73067.75
105058.75
82173.625
23607.125
38362.875
53705.125
47832.25
119792.375
31843.375
75331.375
2893.625
31749.875
28066.375
20701.125
55456.875
19727.5
81144.5
127222.625
95981.875
18380.75
72219.75
62522.625
89814.75
55859.125
101177.125
86103.625
106737.625
8276.375
44287.625
20128.375
43283.5
38085.625
77865.625
152029.5
67557.25
45962.75
94689.375
64809.375
2223.375
22755.125
49021.625
69260.125
136346.625
99181.25
79724.125
76129.0
32090.0
35421.25
17597.75
58915.5
68926.875
62430.125
29531.875
28508.875
55673.75
69730.5
85008.25
69418.375
26151.75
24227.625
14408.25
26073.375
55809.625
44781.375
107883.75
85495.5
71018.0
71053.375
21752.375
73472.875
69902.5
66792.125
111951.625
18851.875
23903.375
71368.5
48183.5
59850.375
24749.125
15841.0
34131.875
51855.25
18668.5
67008.125
61235.0
89991.125
9551.125
60436.125
36087.25
16012.75
33955.5
25537.875
36201.375
30377.5
52960.125
44891.75
30512.375
68732.25
97195.5
82404.0
96868.0
77789.5
65425.25
20281.75
41857.75
94274.125
84358.375
74374.125
53455.0
74881.125
56478.875
28758.125
26177.0
63704.875
119213.875
87738.625
79577.0
90132.375
42630.75
123360.625
121292.0
61157.5
23843.0
37428.5
71470.0
122298.5
72664.0
62313.875
29541.75
43294.0
89007.625
44955.125
66874.0
64774.125
112359.0
162855.375
50248.625
70667.0
75241.5
63815.5
22396.125
51670.25
23657.875
58274.0
67433.125
44875.75
74097.5
47296.75
120220.0
97810.5
72353.0
64939.25
125942.5
128314.75
58204.25
67994.25
52162.0
23603.0
93783.0
71748.5
79752.375
90962.75
69456.0
76236.125
40207.125
21414.0
62588.25
12781.5
61122.25
45179.75
20886.625
34461.5
83951.625
120623.0
57169.125
15997.625
24645.125
61299.0
162991.25
92833.375
31565.625
50935.375
55609.625
37694.375
47834.75
25676.125
78251.75
75272.625
101343.75
27818.125
44870.875
28734.375
105710.0
105755.0
37985.0
37491.625
56835.75
57058.25
63389.75
71005.5
31365.875
42917.375
23699.625
42034.5
38344.75
51256.125
67550.375
78772.75
89344.75
51225.125
84261.875
35681.0
45647.875
95272.125
48186.0
45898.25
44755.0
24936.75
52871.25
33760.875
52991.875
47253.875
79347.25
58855.125
143644.875
80208.5
39239.75
48550.875
76665.0
45304.125
104844.875
65888.625
64221.625
64107.75
21385.25
103352.375
41480.0
46955.25
104093.125
64526.25
55067.125
64736.25
112321.0
109380.375
40390.5
54699.375
72479.375
99018.25
23130.5
35043.875
24232.375
18402.5
33997.75
55151.75
68889.125
23753.0
92788.0
59259.25
67932.875
84693.375
19378.5
62146.625
125877.25
39162.375
14153.625
67796.0
67349.625
46254.375
40197.75
29571.0
42212.875
48206.0
70424.0
35695.0
71931.375
99026.625
105163.375
40603.125
97620.875
68966.125
51329.0
71117.0
80147.5
81203.625
62066.0
8115.0
27704.25
6607.625
93841.5
100261.75
128568.125
73613.125
62727.125
66386.625
39328.875
44824.0
55982.25
36491.75
100718.125
67170.875
63625.5
68126.875
48184.625
917.25
79444.875
64579.375
9014.75
37322.5
27411.125
37297.25
103317.625
20277.0
13932.25
96137.25
60145.0
38280.75
50030.25
54583.125
25487.875
23009.75
74570.125
57597.125
39727.75
1653.75
50242.75
112224.5
113234.25
81439.75
36310.75
84193.75
111724.125
101647.25
47719.25
64183.875
46381.875
98375.0
60362.625
8741.875
33198.625
96925.5
103086.0
58353.875
29475.5
78362.625
47466.375
35420.375
40725.75
52282.5
83778.75
109906.125
133872.75
119239.375
33531.25
61885.0
37693.875
20197.5
51932.5
95265.875
78826.0
40322.125
40179.75
24544.75
20323.5
8416.625
19015.875
35783.375
79534.5
25148.875
30777.25
30206.875
14601.5
76480.5
104755.125
110126.375
49981.5
70923.125
118317.875
127821.5
132907.375
74334.0
68664.5
76078.75
103840.625
60326.625
50217.375
46028.0
99397.625
44158.25
63715.5
77919.375
93592.25
52509.625
41132.75
79310.375
39553.5
25400.125
87282.5
91116.5
28737.125
75579.75
72282.625
73487.0
57890.625
60409.375
110472.5
64116.875
86695.25
101751.125
44394.25
38938.75
21211.875
84380.0
25386.875
63078.125
84041.125
60622.625
49298.125
36773.25
24716.375
104536.0
121599.75
24270.75
38879.0
46184.25
43359.125
79599.25
48953.25
33128.875
76943.125
70496.875
92729.375
42642.625
110673.25
94887.75
84944.5
60235.5
15388.75
57148.875
43417.125
38250.375
55735.875
49403.375
75816.875
92333.5
100813.875
37212.75
28753.875
71496.5
61196.875
38407.625
60824.125
45699.625
33432.0
20516.75
26493.5
38334.0
71350.875
90773.75
62447.625
54355.75
57455.75
72936.375
58118.25
23584.625
46042.375
80096.125
97170.625
47037.25
8587.0
32628.0
67984.875
152506.625
18385.5
168220.125
133707.625
36015.5
49429.625
15221.875
44087.0
33666.875
49974.25
65390.125
77816.125
66742.875
92647.125
127481.5
19136.875
84824.5
20659.875
55306.0
22014.75
75628.375
158462.25
119652.625
51013.625
86837.25
82343.625
70448.375
50438.375
145371.75
124320.75
65588.625
81083.875
81703.125
30948.5
31191.375
22741.75
86797.5
61966.625
95665.375
20752.375
60789.0
93822.25
31351.125
83396.0
49521.375
42090.0
45965.5
94992.0
74727.875
27639.25
61938.25
136819.75
108925.5
44223.125
81321.125
104001.875
68985.5
32091.125
31659.625
13253.625
53967.625
57196.25
15986.375
33560.625
30983.5
24317.875
64577.375
87325.375
102969.875
51491.375
55400.25
28580.125
26085.375
51816.0
81365.375
95693.25
99495.25
12439.125
26440.875
48587.625
54899.125
81180.375
45799.75
77511.375
135384.375
125567.875
34910.875
51409.25
52336.125
61659.875
50623.5
111849.75
68525.625
91069.375
143424.5
125801.125
63626.125
37780.625
91296.0
30864.25
78070.75
58836.875
58388.375
33155.5
43720.25
140120.75
65214.5
28279.875
59927.375
20055.5
48377.5
22924.375
87210.125
106465.25
45425.25
55986.625
33787.875
68444.125
58161.375
68843.75
81660.375
72020.25
44575.125
63924.5
65747.0
102366.625
34305.25
18250.75
86990.75
85112.625
54678.375
44172.875
6678.75
37814.5
12086.125
8839.625
89185.0
134690.875
23974.0
98251.875
55349.75
42674.875
84609.0
103223.125
102487.25
81737.25
32256.75
47761.375
44792.5
80611.0
80185.625
61006.375
24993.625
31356.0
30162.75
56039.25
104707.75
50943.0
70682.25
36101.25
21598.875
87335.125
27297.125
31731.0
61303.625
22379.0
100350.75
61538.625
56518.625
84974.0
80259.625
61685.25
65543.5
58670.375
28275.0
54750.875
62400.0
100078.5
44891.5
29360.625
34572.75
41840.75
65556.25
37354.75
48792.875
68592.125
33482.125
59641.75
84660.75
55914.5
62778.375
109017.875
49481.25
86983.75
33722.375
42234.5
82120.25
96994.75
34755.625
117438.375
89618.25
23467.75
104298.25
85769.375
34129.5
75629.125
112829.25
46434.5
6737.5
38485.25
28626.25
130259.375
160541.375
90423.0
15928.125
80942.125
73676.625
131295.5
88203.125
50004.375
56491.25
22119.875
60754.5
124755.625
70816.75
43668.5
59276.5
54132.0
24284.75
86859.875
116343.25
57294.375
162248.5
76975.875
70941.875
49976.75
84230.25
79761.375
83985.625
64361.375
68693.625
21009.375
79300.375
67715.75
19630.0
66145.75
69184.5
111014.125
85320.125
37846.25
35233.25
44116.5
68736.125
46806.625
46682.5
84308.0
75019.5
27687.0
75470.375
72248.0
12440.0
40630.5
64795.75
34296.125
41484.5
44220.75
98101.625
76707.375
82667.125
94958.25
56541.875
60024.25
57910.625
71403.625
74492.75
69635.75
70115.125
116729.5
33575.5
108348.75
68137.125
21623.125
56941.125
112649.75
133374.875
73535.375
39256.875
33417.25
47210.125
53770.75
76631.625
28014.375
26142.5
34009.75
100643.75
141534.875
19196.5
125490.625
110757.125
90756.75
20252.25
74306.625
37995.0
26566.0
20894.75
67872.0
58992.625
69696.5
79920.625
58038.875
144307.875
158491.25
94426.0
102630.75
125392.25
66312.75
105015.75
100549.75
18947.0
10706.875
35949.0
21008.625
17456.375
15422.0
29062.875
17320.125
41124.125
38537.125
25025.5
41455.0
25581.375
14189.625
57093.375
44072.25
77103.625
51041.625
40251.625
54500.625
28457.75
42897.5
30329.625
45637.5
67422.5
57312.25
58728.125
95181.375
44422.125
28124.0
80331.0
22935.375
30643.75
33925.625
64727.25
36162.125
69822.375
118613.75
75648.125
74468.125
39372.625
16855.5
16754.375
53173.25
121921.25
134982.625
37388.875
60243.125
91188.125
94616.875
41772.125
44589.125
25008.125
104847.875
87912.5
11804.5
3154.75
113852.25
5085.75
163974.375
92776.875
51729.875
53465.5
27959.125
60793.75
55157.0
11254.125
52902.875
60025.375
101910.0
71728.125
32002.5
46622.5
51469.625
99481.875
66187.375
46506.25
73031.75
16454.75
18163.75
29727.75
36176.875
8578.75
48222.125
38000.125
46015.5
111375.5
138107.375
90939.125
85304.75
65903.0
76387.0
42364.125
70901.5
68057.875
73741.375
48055.75
85126.375
109281.5
102360.25
46494.375
37277.5
82979.375
61392.0
79650.625
119841.875
58527.375
33378.5
45036.375
34370.0
57596.75
45837.75
29158.25
89325.875
57759.0
32922.5
38491.625
55430.5
67791.75
89951.75
57077.375
173382.0
78253.375
52781.125
86109.25
106758.5
129708.0
23878.25
59933.5
160851.25
165775.625
144106.375
9404.625
34235.75
52746.375
88172.0
65594.875
37095.375
58512.625
62692.375
48183.0
14959.625
76211.25
72589.625
16191.625
49919.125
157551.375
137915.75
91417.75
83669.75
40249.125
62702.125
24010.5
36830.375
35314.5
47037.25
59189.75
58744.25
9117.0
29342.25
93489.875
79442.25
72899.375
68781.625
97980.625
56772.375
66956.875
28664.0
38187.75
45422.125
70231.875
56292.25
63242.75
109243.5
91336.125
74233.875
124202.25
135622.125
73002.75
77689.25
62554.125
19672.25
42611.375
51903.625
26609.0
98783.0
19777.25
81247.25
52082.875
40466.0
56533.0
87337.875
116195.75
77235.375
50216.25
40451.25
2089.625
56422.5
111677.875
100562.0
76108.625
41590.25
33549.875
30135.25
82544.0
54696.5
60786.625
66484.375
26843.375
51467.875
92786.375
76698.75
5773.125
82919.625
97280.625
16654.25
34385.875
75574.375
52710.875
80092.625
18628.5
54491.5
69628.375
48384.625
51664.375
67093.5
62828.5
27197.625
14690.0
85887.0
103152.25
62913.0
69414.75
80254.0
99194.125
110772.125
17396.25
95810.75
179473.75
177789.375
131361.625
32422.75
45308.875
17792.125
36927.75
64620.125
21377.875
9786.375
37961.875
93979.875
86801.625
90121.375
101936.375
62770.875
36074.625
28342.125
143418.375
110428.0
26226.125
22789.0
58223.75
32073.375
38442.625
75499.125
52742.875
26057.875
61539.375
27541.375
46409.375
43483.375
65842.75
48594.5
78816.0
12452.875
78714.0
122023.25
55160.0
53277.125
24155.0
73004.625
53670.0
51061.375
33544.625
41124.5
38666.5
27303.125
28548.625
25960.0
82559.625
23861.75
127986.875
51016.125
19610.125
117751.625
100337.5
26690.375
43307.0
27161.625
39548.625
60143.125
38210.625
32615.375
44768.625
37215.625
23633.375
20951.5
46439.625
58298.375
89733.875
77901.25
87312.375
78449.0
83466.875
94217.375
66077.375
108370.625
73277.75
63345.625
40772.0
34346.5
37110.0
54559.5
48784.25
40483.875
31223.75
88550.0
102226.25
73051.375
10538.0
16811.25
20214.125
97072.0
77954.0
115201.125
100471.375
61663.5
86009.5
54758.375
63387.125
42533.125
58241.875
61175.25
23380.625
33647.625
75754.0
67420.25
25763.25
50737.75
82603.375
86012.875
20394.25
55472.625
61604.25
77283.25
32424.0
79384.5
36558.125
51448.5
34634.875
131179.5
162681.125
37365.875
39336.5
132498.5
107858.375
14570.375
60971.5
16731.0
33688.875
26990.75
53359.625
45780.75
32746.75
46496.5
62421.125
14515.875
52044.75
99698.125
159792.875
77133.375
54515.0
71294.5
105761.25
119194.75
48777.875
48232.5
9622.25
88148.375
79137.5
89665.0
44789.0
70169.125
44141.625
33111.875
12464.5
62910.625
25518.625
26612.375
92644.0
68755.5
32225.875
19890.625
33909.5
44245.125
84588.375
49186.25
29090.375
73321.5
56245.0
60901.125
61501.625
57297.375
54895.5
79313.875
57267.375
78535.25
31654.875
72607.125
76429.5
50682.625
68223.25
8789.375
133878.375
117041.0
71826.75
95723.375
59639.5
24708.0
81741.375
39425.625
40195.0
75853.375
47494.875
37280.0
116964.0
125921.375
100105.0
12688.0
78013.875
16737.125
13290.0
58029.375
8645.25
33499.875
83940.75
53130.75
50229.875
34882.25
36878.75
34771.5
81133.25
94983.375
28394.25
27714.375
36240.875
52071.625
85535.75
44159.5
30305.25
46790.75
44867.5
98359.0
73264.875
85572.25
62441.625
20794.5
65065.375
83428.75
101648.875
41308.375
10633.0
82003.75
71365.75
24358.875
37146.625
37762.0
96609.375
59461.25
41320.625
40153.375
26824.75
69854.5
131194.375
106755.625
50854.375
88075.125
27539.375
59072.5
120089.625
64044.375
42118.875
96068.875
103779.25
45649.875
49425.0
59278.25
36031.0
89201.0
39293.875
67079.375
25828.875
50881.625
58394.625
28609.75
7441.875
44025.375
41309.0
38178.125
15568.125
17764.875
33818.0
80978.75
36691.625
104383.625
23394.5
50425.75
127692.375
82764.25
41733.125
122786.5
123372.375
56065.0
34049.75
49149.75
110025.25
110890.75
17889.125
47289.375
51426.0
32748.0
54213.125
66105.25
27723.125
59314.625
35503.375
89272.875
67542.25
85687.625
141335.0
21214.875
102115.375
86832.25
156402.25
89858.75
69982.0
40416.25
17022.5
12248.75
27945.625
24952.625
81163.875
26069.5
90863.75
106043.875
54833.25
42854.625
100008.375
46603.625
41238.0
21021.5
34076.5
30183.625
49442.75
131486.25
133931.0
69286.125
17720.0
75961.125
35246.125
38228.125
38945.125
80652.75
45179.125
34177.25
29311.875
41582.5
24992.0
38415.25
48276.25
51171.625
51146.25
46272.875
74145.625
96937.625
127815.125
73013.875
55970.5
76773.25
52958.625
86568.625
128934.375
19824.875
66892.0
97974.75
52557.625
57277.625
126791.75
118921.75
109707.625
103498.5
21524.0
72955.25
40478.25
101554.375
77414.875
68439.25
56827.5
53058.0
64702.5
39570.125
57014.125
39806.875
70847.25
72628.75
93687.5
56334.625
51612.125
44454.25
62772.5
48541.125
49693.75
81340.125
68433.875
81265.75
66656.25
27092.375
58486.0
41277.375
26965.75
35169.875
30941.5
47474.625
50048.625
114809.125
56578.75
43042.125
57797.25
116619.75
55147.625
48709.0
80809.125
78722.375
79933.0
72522.25
64868.125
62802.625
80524.625
119771.75
38496.875
56122.625
63789.5
19869.75
49876.875
23529.375
59451.25
68495.75
25798.5
28359.75
76246.375
45962.75
17720.75
54841.875
49600.625
66664.0
37720.75
51426.0
57901.5
32150.375
30576.75
42834.0
45843.125
80703.25
58582.625
15420.0
57210.125
106850.125
31475.25
57797.625
50574.25
57837.75
20968.875
78264.125
41042.5
41008.375
39150.375
# row = 16
83380.125
47655.125
20113.25
16062.0
67615.625
87295.125
77674.375
45170.25
15130.25
37010.0
41515.25
48506.75
73853.25
65466.75
75157.0
54265.875
66431.125
131326.625
109902.0
100729.625
85750.0
61352.75
26176.375
28058.25
46748.875
40731.625
94028.875
35852.375
34555.375
71851.5
3672.5
74465.25
35909.625
56049.375
43622.75
35340.5
111585.5
120574.75
56734.75
21471.625
53521.75
29652.375
45812.5
56783.875
53731.75
79680.0
78627.75
23055.5
142532.375
114016.375
24568.0
68407.125
38743.125
83259.125
41469.375
27334.25
66616.5
69675.375
48134.375
51122.875
50051.875
39575.875
91170.75
61924.25
97131.125
87349.375
66012.0
67592.75
53240.125
28462.25
72570.75
27671.5
49161.375
84579.125
29263.125
14028.25
41663.0
77730.125
77012.5
47769.0
102617.0
148641.25
62420.375
66410.875
62155.875
83307.625
80571.625
7081.25
7787.875
59953.625
97528.625
143470.375
49096.75
97839.75
87761.25
40584.5
63315.25
14531.5
48927.75
84785.0
102245.5
119107.625
80773.125
36393.5
51746.0
66339.75
96119.25
151436.25
98842.625
67098.625
55133.875
54673.25
55857.875
5877.875
53940.75
85548.5
90639.75
149249.125
112958.875
31072.5
82024.375
77804.125
17892.0
65539.375
67485.25
56791.25
84518.75
52112.0
112360.25
139028.75
87931.75
14310.0
24514.5
17233.0
25120.375
137026.375
162180.875
60899.375
14522.375
17937.5
44905.25
20393.0
28610.125
28680.5
91621.75
20404.0
18139.125
42057.625
29476.625
78708.125
64486.875
53786.625
54557.0
80034.25
71664.5
75884.375
14662.125
86680.625
42768.0
97979.125
140562.125
65501.125
89158.125
103625.875
56503.5
51954.5
71979.375
93378.5
22767.875
36913.625
21555.25
16278.25
67589.5
43894.875
41610.625
68181.25
58664.5
71653.375
52838.75
33736.625
35120.375
49701.25
91660.375
69283.875
18602.75
76952.125
58288.5
46307.5
48045.625
75371.625
69067.25
32133.75
80937.0
106444.5
119751.75
84738.5
46989.125
54118.625
43285.375
34320.0
38421.875
72583.625
115251.125
34161.125
56301.75
86414.125
73025.5
29240.875
58655.375
66449.875
7694.25
79767.25
70275.25
80409.0
111147.0
59041.375
94671.625
39835.625
32319.875
34959.25
11039.625
23567.75
38225.0
38935.625
30613.375
26771.25
68230.5
65919.625
23743.625
44662.625
35769.0
39895.625
30125.75
72689.125
73154.25
35333.125
53488.625
11420.25
47868.125
77187.5
74931.25
88648.875
121438.625
106755.875
15839.5
49387.5
100616.125
56294.75
105147.875
113079.625
104880.5
25667.875
43450.125
92044.875
84409.0
8132.875
29723.125
24406.375
80130.0
50546.0
70395.375
53370.25
19542.375
51303.25
49534.0
51868.125
100725.125
61909.375
16810.25
84341.5
77531.5
20785.875
21036.5
54523.375
37006.5
113647.75
60876.5
48229.25
29559.25
47900.5
29946.125
43149.75
72265.5
82270.125
78482.125
131432.375
31230.0
49838.625
34271.75
10308.625
52176.5
58428.625
55452.875
23487.125
28402.375
99358.375
86173.125
50573.125
62837.375
118578.625
53091.875
52278.125
47926.375
30015.5
79109.5
81118.375
85160.5
93366.75
40337.625
94290.625
89608.25
82891.75
40687.75
28849.0
33228.125
60264.375
23648.75
17814.25
45144.875
94635.5
44000.125
23662.5
40367.0
35600.625
40552.0
63467.0
33031.125
55591.75
43584.625
103454.75
84484.0
105840.5
91781.25
95189.125
68168.875
68313.25
34781.0
60165.25
73836.875
18345.625
38961.25
110908.25
115257.5
51007.875
27276.625
111385.75
121340.0
26017.0
64235.625
96377.75
102832.375
70556.625
91014.875
96152.125
86983.5
82620.75
75287.75
89653.25
84497.625
61089.5
29709.5
75617.5
62211.375
24905.5
92754.375
86513.0
80526.0
88567.0
24458.125
74891.5
72694.125
62308.25
41435.75
80665.875
118103.0
96637.625
74764.375
65570.625
38209.75
75576.125
45811.875
64289.875
82545.125
116353.875
82252.5
65047.625
96238.5
90762.0
19027.125
110031.0
30719.125
62357.625
33760.875
57989.625
24445.125
25002.125
30776.25
53595.875
49685.125
18596.125
64599.875
71396.0
67283.625
69911.5
114631.75
67897.0
22003.125
30613.375
77844.375
88871.25
39953.875
53752.625
38564.625
58222.625
44617.75
109158.5
70853.5
63921.75
76753.875
36129.75
29653.0
52383.625
37130.875
46161.875
29801.375
63317.125
121701.375
109605.125
58835.125
69611.0
6813.625
77206.75
72237.875
57614.25
36474.875
8995.25
34995.375
57809.375
38923.375
106992.75
39381.375
118897.375
49830.375
47306.75
49696.25
39423.25
47946.375
38373.875
14060.75
66478.5
60962.5
44448.625
49298.0
49282.5
48626.625
34588.625
88641.125
28250.75
47078.625
16853.875
94999.75
84134.625
38171.25
68413.125
80577.5
12855.0
28996.75
109488.25
90161.0
45134.5
71539.625
22433.375
63650.125
35610.25
28289.25
62532.125
28379.125
25409.0
26242.125
52635.5
71419.0
35232.875
86157.5
33155.75
55211.75
96716.625
97753.75
109606.5
115609.875
81283.0
29185.625
53788.125
30983.5
85511.625
51229.875
53996.25
94135.375
150904.25
28182.875
109029.0
72865.875
73092.875
23978.625
49176.625
78560.125
77827.5
24041.5
93912.0
125178.125
57184.75
48992.125
76119.0
112709.375
21020.375
28025.875
34067.75
25126.625
30762.0
78455.0
77080.25
46493.75
70922.625
24846.0
67164.375
84921.875
19448.75
113402.125
63775.75
23277.0
32332.75
33032.625
101165.875
42615.375
63798.375
70768.5
105911.25
117562.0
55975.125
12379.625
38817.125
71596.5
91678.75
157775.375
157345.5
91243.375
72273.0
27834.5
49671.75
30532.25
42200.375
87570.25
46915.0
19295.0
146355.25
102336.625
27561.125
39140.75
50865.375
20218.875
50784.75
36435.75
37693.75
69715.75
63464.0
79326.125
94105.375
62351.625
58976.125
66236.75
69809.625
134124.375
69436.375
65401.625
82295.25
60591.5
116518.875
74968.25
28136.625
49149.0
64076.5
74028.75
113428.75
26466.5
35517.625
33610.375
20624.625
12364.75
27769.5
45675.75
50766.75
121073.875
153983.875
60119.5
22269.125
33168.75
35705.5
57441.75
29563.625
91981.25
59705.75
63807.375
31409.25
59211.5
8635.375
20674.25
31619.125
63918.25
133297.25
55435.625
73808.5
56811.375
57808.5
9970.875
6867.875
27318.75
25667.25
87761.125
42202.25
67356.125
98400.0
70360.125
60557.125
50563.5
47508.125
80052.0
39717.25
20626.25
47893.5
109518.625
36371.125
85180.5
91578.625
40626.5
45151.75
38028.125
40800.875
20488.5
33100.5
122449.5
100223.875
70935.5
43760.875
31542.25
74670.625
84749.25
62130.125
84889.5
86280.75
51017.0
81168.0
108956.375
120939.125
71400.25
70774.375
13926.5
15809.25
34326.125
104718.125
85423.875
153926.25
75169.125
41761.625
42611.625
27514.75
17759.875
8596.625
78270.0
31900.375
52706.375
11160.625
28165.625
77515.375
116684.75
78732.25
88047.25
59688.0
57736.625
44750.25
25556.125
99924.0
85449.0
89368.75
55816.375
63614.625
42399.375
48921.625
29436.5
73589.375
100618.0
40002.0
29654.125
80552.625
23495.375
102318.75
91678.25
60699.0
27205.625
38741.375
56061.75
125176.5
73158.125
37225.875
29585.375
24792.0
73165.125
70749.625
68687.75
32457.75
121143.75
134789.75
26298.0
72751.0
91507.25
81338.375
22227.125
47811.375
29439.625
67179.875
87882.25
48632.625
88735.125
64834.75
95899.875
76150.25
48386.5
79114.125
100300.875
72820.375
95511.375
112714.375
72008.5
44078.0
149689.75
75040.25
22707.875
38336.75
48433.0
53548.75
68042.375
16495.875
63849.75
31780.75
53552.75
27341.0
34168.25
21088.625
106828.625
86963.0
31454.0
27833.875
6971.125
38816.375
132395.625
51287.125
60244.875
65808.5
73457.0
34051.375
47421.25
45145.625
93433.5
83018.125
79280.5
38015.5
24891.25
23262.875
105939.625
124186.375
20512.875
38027.125
52211.5
62206.5
95951.625
84239.0
14293.125
35447.375
40386.75
90915.25
62730.75
69059.875
58301.75
72047.625
48104.0
41515.5
42715.5
31195.125
42497.75
70905.5
44446.875
49200.125
67420.375
31528.75
65193.375
77881.625
46284.625
56763.75
63840.625
12919.375
128307.75
106357.25
56857.75
59899.875
41227.75
50635.25
83957.875
63478.75
32396.25
75145.75
28678.0
59619.625
5153.875
56120.875
109948.125
52632.625
46514.25
56551.875
121500.375
92801.875
21799.0
64735.75
40593.0
90373.75
23250.5
84316.5
48384.375
49451.125
28911.875
58537.75
68561.625
19364.25
31121.5
44647.5
63590.875
118174.125
55823.75
71573.25
130286.875
87899.375
27625.625
20679.75
18854.75
39841.25
96921.5
42419.75
19444.375
49705.75
89931.125
81104.125
97093.25
115420.25
79570.375
26094.25
101880.0
61676.875
44811.5
59438.875
74116.875
73065.75
30728.875
25658.625
55073.5
4363.375
87106.0
100210.5
147504.625
94428.5
49277.375
67727.125
43897.875
61441.875
110334.125
39842.25
91809.0
65387.25
51174.5
55243.5
14027.875
25054.125
70689.625
68213.5
35550.125
46350.375
8191.0
49793.375
120386.625
40793.375
29837.375
76359.875
44677.375
80463.75
93303.0
100472.25
40096.75
33170.625
53720.875
81554.125
47513.125
49359.0
83333.5
133504.625
125805.875
69759.625
60650.125
118524.625
126184.375
78909.375
53939.375
68741.125
60140.375
131307.625
73541.0
58781.375
81712.375
81097.625
100054.5
79267.0
41066.5
90357.5
53954.375
29773.75
63315.125
70321.25
48323.125
76463.5
91894.5
76734.25
23048.875
26729.0
36466.75
45571.5
36311.0
62078.75
21788.75
46352.625
22349.75
32732.5
25501.625
47602.0
69896.125
95286.5
89467.75
25334.5
7946.625
41996.875
53955.375
46543.125
76785.125
40415.0
47036.0
45364.625
97629.5
137047.25
132167.375
80556.0
81019.75
109143.125
131717.875
111076.75
54293.0
51225.375
112942.875
53210.625
22843.875
76995.0
105788.5
72915.0
62019.625
27550.625
78355.375
77281.25
87298.875
62166.375
51607.0
78713.75
64975.375
84215.5
65107.0
58881.375
87835.625
47521.875
65251.0
77037.625
54378.25
10276.625
25325.375
19959.5
50319.75
32263.875
70717.0
75566.875
42780.5
43140.375
17669.25
66463.125
69157.5
10124.375
54627.5
39049.125
58076.75
54781.875
60634.875
123805.25
93044.125
82346.5
131455.5
111432.625
120129.375
51587.25
19492.25
50646.75
15390.0
55342.125
66254.875
21344.125
64050.25
33407.25
79557.625
98578.25
75309.5
65570.75
93720.5
109070.375
45280.875
71313.5
82809.875
23063.625
63890.0
39169.0
63743.5
31148.125
71455.875
75940.5
44675.125
47098.875
27420.75
40741.25
42936.125
10324.375
5565.875
43901.125
76270.25
55450.0
5166.75
22995.25
36170.25
134137.0
21233.5
157369.625
104897.25
35423.0
55904.375
72995.875
29001.375
29669.75
18671.5
65634.5
50564.875
29341.625
59142.5
116291.875
58515.375
42481.5
37281.625
63005.75
21345.0
86673.375
155344.5
80352.125
40521.125
109432.75
126599.75
60652.5
53787.25
174308.0
100850.625
92150.375
61717.125
108395.5
113330.875
115021.625
75173.625
81173.25
95081.0
54833.0
55528.5
64573.5
46166.125
57371.0
9592.75
40788.375
22886.625
80340.75
77077.25
39086.375
42347.0
67410.75
61700.75
35371.875
67302.375
69986.125
118722.125
107352.0
22867.0
61667.875
12878.125
33535.875
38473.625
35613.25
10876.875
61389.125
70427.375
68008.0
88048.625
92115.0
40142.25
27677.875
34103.5
47369.5
57511.375
99159.75
103094.25
52775.0
55617.0
27154.625
66628.75
64790.75
101421.75
51828.625
88978.375
148652.75
101724.125
55264.0
36744.25
64790.625
127666.875
82695.25
129661.625
100940.625
64032.375
102385.0
95313.5
29600.25
72861.5
73807.625
24693.75
66012.25
82427.375
95037.625
42062.625
36951.25
164901.375
157810.125
89291.25
87700.5
30198.25
63700.25
43677.25
107165.875
121465.625
59158.875
78270.875
77880.375
51024.125
68932.125
32643.125
87017.375
98039.5
17329.5
39627.625
38077.25
67212.125
17284.5
13503.75
31304.5
20417.0
6117.0
64723.125
33208.625
65058.875
7128.25
26294.875
52057.625
92555.0
7958.5
75722.25
70013.0
50883.625
69508.5
74441.25
109729.75
103915.0
112094.625
52869.5
53831.125
59164.625
76790.625
36075.375
19511.875
29114.375
31652.875
55874.25
145389.875
89726.625
43570.5
54773.125
41189.25
52931.5
67822.625
66325.75
92517.875
44741.75
75181.5
75763.375
51010.5
95974.0
90139.875
16376.25
44128.375
97889.0
77798.125
40361.0
67353.625
74233.25
63354.5
42469.0
40158.375
23381.0
37183.25
27675.5
38584.75
20984.625
33639.625
51781.375
79605.125
85710.125
76390.75
142949.5
96635.125
52504.75
56520.5
6186.0
44432.0
48156.0
49116.75
154142.75
108449.25
21746.875
102471.5
87850.625
39576.25
89857.625
102552.875
16431.875
36602.25
44353.875
44371.125
116087.125
112884.75
109362.875
7881.875
98859.25
47463.25
105106.5
78115.5
74977.875
25503.375
32453.0
70889.375
111152.375
28717.0
37387.75
57438.375
67397.25
44820.375
69062.0
84108.625
45057.25
148262.375
76491.375
40513.25
22407.75
71247.875
103656.25
146610.75
56429.25
13268.375
2356.0
61931.375
60113.0
16384.125
55852.625
80168.5
118394.0
71490.125
63581.875
33973.875
57245.875
100490.375
72227.75
68201.75
82633.125
72679.625
38495.75
69342.375
53315.75
16054.25
8209.625
48789.875
24674.875
53400.5
36065.0
82653.125
21017.625
56515.75
63433.25
8793.125
29338.0
29327.25
29727.125
21063.25
71117.625
27973.875
66222.5
54860.75
131678.625
64120.75
12622.625
36709.75
86305.0
39600.875
42202.875
15764.625
54071.25
73145.875
51130.75
65625.125
49084.125
30390.125
57198.875
77255.75
141308.125
35219.0
107739.0
67958.0
50982.375
39131.125
80417.625
14720.0
38392.0
18716.5
50883.125
91757.875
66432.5
105094.625
53339.125
48124.875
166133.375
127736.5
50428.875
102689.125
93537.875
46860.5
73414.875
25997.5
51018.625
46507.25
65607.375
71046.125
54845.875
38804.25
18694.5
71759.5
95273.25
32491.5
35712.875
19547.0
11487.0
77672.625
57740.25
34272.875
14018.5
88286.25
131591.0
88000.875
38307.0
70794.5
72641.5
22952.875
36935.875
21782.625
6599.25
34403.5
29754.75
45865.625
38274.125
17429.625
47562.125
64097.125
46592.75
69505.75
92371.25
106481.25
137790.875
50616.125
47233.375
13038.625
46386.0
158452.5
139468.0
81627.75
37458.25
79111.625
142636.375
43558.875
16391.625
4966.75
71230.625
63105.375
69754.375
48634.125
63183.0
8445.0
144594.875
86781.125
46809.5
54898.375
21461.75
57995.25
67576.5
22405.875
101479.25
65757.625
126186.625
80142.0
29924.0
12634.875
71551.25
103264.25
39212.375
52414.5
53619.875
62754.125
93803.125
46439.0
54240.75
25157.375
21046.75
12908.375
42443.625
49433.0
81064.125
44890.25
113648.5
92725.625
55197.375
54875.75
30740.375
52024.375
83123.125
32027.5
74785.125
97603.125
99932.75
26801.625
37760.0
46163.875
33449.125
47270.125
97318.5
71838.0
18737.875
36150.625
68351.625
66029.0
69637.625
10780.0
109101.75
115577.0
51285.5
66393.625
94695.75
68290.5
71832.625
48555.875
86433.125
22955.875
67359.25
51453.875
49375.5
92915.75
43218.125
12350.0
43852.125
88839.625
99792.625
24343.25
60752.375
100289.875
58389.5
37952.375
20303.75
40680.25
72232.375
19790.75
14674.75
40445.5
30106.25
39847.875
62110.125
198708.625
182030.625
94309.375
69036.5
93386.25
104249.0
39560.875
25179.125
9144.5
904.375
62647.625
84988.0
9131.875
55752.75
149559.875
87076.5
42066.375
73160.875
63623.0
46879.875
64077.875
29078.75
5401.25
33913.5
28993.75
50604.125
72490.125
136294.125
82539.75
61139.125
101455.625
150488.75
40368.625
59401.875
53308.75
29890.875
18022.0
65603.125
25346.5
104480.375
70280.375
26764.25
24021.625
38368.625
14691.25
89329.25
111049.5
68769.125
19584.0
75506.0
36625.375
63206.125
114162.125
96176.25
57242.625
18457.375
8632.0
27544.75
96213.125
53308.5
38280.875
50709.0
20903.375
61851.75
84493.625
80749.375
53781.625
117826.25
94119.875
13871.875
75956.0
69728.625
8337.0
61026.125
43014.625
44232.5
15937.625
17324.75
52714.625
67408.875
58050.625
94380.75
46030.625
44009.375
78790.125
65245.125
79269.125
142817.75
145121.5
108273.0
13325.375
76301.125
92483.875
165091.5
130500.5
50666.125
37025.5
6684.5
13488.5
46783.375
32721.875
33457.875
39578.25
92879.125
81845.875
96163.125
106004.75
93836.5
85023.125
66049.5
173005.0
88974.75
65397.5
31752.375
49633.75
50232.625
49059.625
95619.75
82929.75
79415.5
105061.75
45579.0
41588.375
54499.75
42244.375
49009.875
90234.25
29626.25
21147.875
76731.125
65677.125
29803.125
39902.125
67110.0
49943.0
37610.125
27536.625
42344.375
19589.625
71943.375
65309.0
42866.75
123454.125
90507.375
134169.375
85082.25
6345.375
62159.0
54188.5
5796.375
76644.625
80296.875
67767.75
83772.875
71477.0
70476.5
62445.125
69507.125
65707.625
75969.0
48574.75
6925.5
27249.375
110135.375
75911.625
120372.625
62017.25
56067.625
62487.125
74421.375
74391.375
58954.25
1100.5
45685.5
53181.0
43836.0
76289.0
99151.375
70652.25
78572.375
96802.75
112661.125
41280.875
32922.125
18900.25
87826.75
49118.75
114010.875
102135.375
49837.375
89032.5
56201.625
31063.75
45769.5
106129.0
102023.25
40119.75
42526.375
71788.0
63904.125
31557.625
5054.5
84881.625
129371.75
28794.0
50495.625
46392.375
58495.125
43254.25
65702.75
39299.25
37684.125
74620.5
106490.25
151685.375
33258.125
34533.0
98457.0
86480.375
61092.5
77149.5
68721.5
21407.25
46927.75
49751.25
73836.125
32425.625
24263.75
63823.125
12121.125
32190.25
86777.375
172742.375
61025.375
67735.0
67541.625
69239.625
95013.5
81137.25
62040.5
24758.875
94719.375
80450.625
82271.375
65470.25
68570.75
136504.25
104482.0
19606.25
84532.625
27100.625
23520.75
88935.625
67332.375
40463.125
23430.5
46862.25
48866.125
102812.0
111183.125
49711.125
59881.625
41099.0
34139.5
68884.5
73583.25
51270.625
49240.0
23418.375
84283.25
61416.5
86253.75
89195.5
47812.125
67277.875
76052.25
54085.625
90788.375
122256.375
137594.75
37273.875
36760.25
54630.5
58621.875
56807.375
59829.625
8857.75
25550.625
40801.375
94238.875
102027.5
29612.5
92201.0
63113.625
76561.875
70065.125
7878.0
47150.875
64107.125
91909.125
69818.0
51106.75
55886.75
24370.5
45955.125
65869.375
39581.0
34959.25
27362.875
35748.125
42197.375
15624.625
22883.625
19187.0
77803.5
82724.0
11404.25
87344.0
60919.0
39721.5
72120.25
47029.375
93732.75
57220.375
16489.5
63195.25
90408.125
45050.5
22025.25
33293.125
69368.375
74039.5
82719.75
52300.25
32143.75
78929.25
91637.875
55263.5
40073.625
91469.0
86749.625
58859.625
61506.375
54677.0
80531.0
153432.0
110265.5
37287.0
61666.125
68298.625
79573.0
79093.875
32027.25
28611.625
15283.375
26359.625
55628.625
25490.75
36079.375
60234.0
31509.25
57646.25
32734.875
27448.125
73013.25
79214.625
52998.875
98657.875
16881.0
46987.0
83355.0
57736.25
39429.25
90165.875
121385.625
81385.625
16573.125
10548.375
79090.75
133642.5
42380.375
25059.875
23246.625
64425.25
74884.625
79230.625
18818.125
51852.625
81042.75
121863.0
60215.125
58880.375
124171.25
22853.0
96804.75
60120.0
173302.0
82788.625
59788.5
23596.25
43562.5
25882.625
28092.0
60023.75
110210.625
63327.125
71461.625
62478.625
40010.75
63814.75
79184.375
68571.5
28374.125
59825.125
67159.875
24366.875
61172.5
126996.875
138899.125
57364.625
22708.25
77720.25
41117.625
57698.75
77135.625
55280.375
63310.875
65950.125
36906.0
94181.125
84225.125
66878.875
36241.75
39445.5
75456.5
81326.5
31636.375
111108.75
163601.75
110718.0
89723.875
93792.875
23426.625
60125.625
103895.125
59950.125
83740.75
121307.125
64849.25
47907.625
69240.375
34745.875
85369.75
128621.75
30568.75
59217.625
23502.75
78341.625
80368.5
96296.875
35964.0
18066.625
10214.625
42280.75
65396.375
64028.5
102481.25
57501.5
96333.5
51410.125
56316.625
86386.75
49120.625
53728.875
49245.875
81047.375
55385.625
58983.0
104235.375
37132.75
28703.875
83471.25
72323.5
34971.375
30456.875
72218.25
76446.125
62966.5
4507.125
42584.125
43587.25
90028.5
17731.75
30388.375
134446.375
33722.375
59749.0
84512.5
68413.875
75479.75
91137.0
99509.5
35051.75
41450.875
73075.625
25713.25
59306.75
62427.625
88698.75
53429.875
43476.5
40210.0
58356.75
52916.5
34567.25
37706.875
58231.0
76213.75
25800.875
43432.125
88668.5
36296.25
42046.875
39011.75
28649.625
67531.0
59016.75
17956.25
34249.25
66051.75
13228.875
32673.75
41984.75
10091.75
9783.25
76359.375
27777.75
53034.875
61107.125
# row = 17
92576.0
49811.25
835.875
38895.5
58715.375
39490.5
40059.75
30831.375
27440.0
43559.0
36016.25
74218.375
77509.75
74087.375
65091.5
46069.25
37405.25
111267.875
135096.625
86430.625
42278.125
8446.0
56625.375
21078.75
73358.125
66221.0
127047.625
52831.25
46309.25
140053.625
52371.375
39888.625
51182.5
90217.0
85795.0
54607.875
119124.5
73473.875
61918.875
22424.25
62569.375
26089.5
43398.0
84369.25
65413.375
86480.875
74237.875
59773.25
132600.625
79295.25
45628.125
38022.625
71827.625
123443.375
40611.875
17197.625
51066.375
90053.5
51517.875
86722.5
61597.875
41568.5
79123.25
100812.25
137837.875
15521.875
50130.125
46665.25
8525.625
56006.625
72483.5
18402.125
66671.875
31458.375
81999.875
12287.375
50920.625
108845.75
42844.625
78678.625
146133.25
150950.125
68457.875
74935.5
51521.5
50916.875
29193.875
6904.875
59445.25
50311.25
59110.875
86609.375
48850.75
89704.75
85505.875
103752.625
49581.75
56500.375
74311.625
69922.375
93075.75
118749.125
86448.125
14315.375
53899.125
21970.125
63213.625
98911.125
89707.625
43756.25
32406.75
81968.0
64183.375
9014.375
55656.0
90202.25
85492.125
112465.25
56686.125
9849.0
67767.875
61921.625
32107.875
64611.5
81851.875
101294.375
57477.125
40460.375
120713.75
124150.375
61055.5
49139.5
62133.75
61753.5
38650.625
141566.75
156123.125
94394.75
67291.625
56192.5
32182.75
43894.625
58406.75
51297.75
103612.125
34417.5
42997.125
27797.125
74181.875
114874.125
90963.25
90099.875
42307.125
88410.375
104733.875
84195.125
49450.125
27448.75
36798.125
70954.875
102994.125
53901.5
44666.125
101893.25
55070.625
80300.875
30543.0
24250.375
62119.5
71594.5
43195.25
52158.0
55046.75
32996.125
67353.0
88405.5
111519.0
114646.5
80264.125
59336.0
15636.125
20589.625
70223.125
100152.375
20582.0
39342.5
30038.375
63538.375
16492.5
80823.75
57907.25
28796.625
86726.625
124092.0
118141.25
95370.125
61860.125
35702.875
27550.0
1938.75
27649.625
93418.875
127994.625
97482.875
22069.375
45724.375
71154.75
57848.25
73423.25
142080.75
56118.125
40905.625
84759.25
20184.5
56896.0
40335.125
89509.625
72153.625
46805.25
70547.75
17133.25
38001.875
19244.125
74837.625
50751.125
42523.75
51536.625
3978.0
60778.625
8532.75
24949.75
50545.25
38579.0
83859.125
133562.25
89989.625
75874.375
65430.375
90029.125
48839.75
84871.5
55554.25
72056.125
96575.125
21549.875
85661.625
100840.25
42521.875
69737.75
106114.75
98569.625
69847.25
50101.875
74399.625
83200.625
44526.5
37015.0
42882.625
48654.125
67011.125
75786.0
74573.75
56985.5
49852.25
56138.375
37528.25
60245.125
25698.75
38359.5
74192.25
58660.5
39185.625
27757.375
110092.125
70148.0
133345.5
40898.5
28766.875
29410.5
70025.75
56006.0
48326.5
43231.625
49370.125
94816.625
133908.375
75442.125
8798.5
52746.75
42095.0
39127.875
60321.875
28245.375
63352.625
45595.5
89742.125
60713.875
68597.375
42328.875
72758.25
84303.375
97674.75
5562.125
23879.0
27156.5
23804.25
67853.125
92846.125
70111.5
114220.25
28037.375
12215.875
48877.625
39746.0
77986.75
48301.75
96894.375
50930.5
54018.25
93106.375
51036.875
45648.0
72342.75
47952.875
79481.125
64319.5
40591.25
83363.375
32352.75
97974.875
101570.75
103397.875
101622.375
88226.25
91183.5
104220.0
16120.0
106780.375
100078.0
32933.125
58226.5
147859.375
176024.375
100577.875
56029.0
64438.375
110388.25
55505.375
91233.875
144369.375
128889.875
93610.125
96086.625
62606.875
55392.75
63244.75
72333.5
116663.25
93926.0
47599.875
47517.375
28083.125
42721.5
25367.375
87546.5
46816.75
73171.375
38840.125
73221.125
101494.125
76637.25
18471.375
5933.5
23285.5
134432.75
119628.375
69864.75
66263.75
72298.625
89543.5
6505.125
71700.0
56800.5
116491.0
96319.875
26668.125
34194.875
31975.5
59825.5
90520.375
38585.125
37853.25
36417.625
50863.0
74966.0
72872.25
57806.625
33153.5
88319.25
44590.375
42527.25
44489.5
69079.375
150140.25
151259.875
51301.125
13194.0
73961.5
94068.875
69143.625
28880.25
23695.625
51180.75
50416.75
13938.125
132269.375
100014.5
9805.375
32548.125
41553.5
39167.875
34709.875
42036.5
64989.875
24909.0
77408.5
122130.5
89530.625
82682.125
68025.875
48083.375
71970.625
60043.5
68526.0
38122.0
6446.875
37078.0
94279.25
21644.125
108190.5
29776.0
60536.25
54979.5
68914.75
68630.75
37713.625
100650.5
93800.75
13817.0
73812.5
90525.875
15983.875
33477.125
72057.875
92386.25
61934.375
110333.5
48817.125
26901.625
31062.125
84472.875
75144.5
6338.5
77608.375
72884.25
30491.875
17804.625
78853.0
78574.75
60150.375
66489.75
55432.375
49391.75
39602.0
55172.375
123636.125
66239.5
24297.75
52054.625
57100.0
47957.25
51550.625
70483.125
37376.75
72211.0
102854.5
80956.125
52339.75
65621.625
48418.875
9011.75
64315.0
22953.625
71257.875
22792.25
68286.875
130144.375
160594.0
13555.375
83282.375
80156.75
66766.75
947.375
66006.25
62290.125
68321.625
23268.75
37206.875
69424.0
50607.625
64026.875
92755.625
101968.0
27410.0
7348.0
28694.125
23745.0
41749.75
77776.75
75406.125
64090.375
101772.625
63578.75
37133.25
82240.75
22576.25
123481.0
96925.625
21295.5
49137.75
99556.375
145016.25
45271.625
9442.0
24210.875
66259.0
51596.5
63602.875
24807.5
35148.875
66647.125
131353.25
212735.125
184660.5
86485.375
74340.875
39621.625
71900.5
53731.875
58351.875
69394.25
54336.5
72264.5
136800.625
74391.375
94638.625
67656.625
45453.875
98846.375
87393.75
12517.875
69695.5
40278.25
110706.625
112256.125
50836.25
54603.0
68611.625
80318.5
52730.375
106310.25
84576.125
81125.625
56735.0
63456.0
123446.5
44050.875
37654.375
33910.5
69569.25
81873.5
52877.75
37940.625
54504.5
56261.5
36799.375
35575.25
72118.75
52175.25
48189.625
140790.0
119345.875
54328.125
56353.875
17457.875
75845.5
94330.0
25037.875
47376.375
24788.5
7539.25
77435.875
63508.375
14077.625
42352.5
22282.875
45633.0
42035.75
27642.0
53229.625
46701.375
53966.875
7487.0
43493.625
43247.5
34813.375
45511.375
12404.25
57030.25
66882.375
88794.625
40374.875
37630.0
50000.125
59529.0
46707.875
20679.875
45058.125
98340.25
23126.25
76599.375
121849.125
65155.875
77947.125
56595.125
42383.875
79762.0
32182.5
59238.5
45159.0
25940.5
28529.625
54313.75
59007.625
86166.125
62789.625
65253.5
138526.75
78839.375
77477.75
121933.0
145180.0
102896.5
93685.625
1410.5
11798.125
58145.5
92899.75
85915.5
137745.75
85282.5
35664.5
49901.125
46122.125
34707.0
18576.5
44502.625
39888.25
18050.25
40478.125
49119.25
65982.875
132971.375
74465.5
74448.0
44351.625
32258.0
83212.875
54543.375
61092.0
62789.25
114703.25
58484.625
51065.125
54052.25
32610.75
26442.25
34140.75
53004.75
34055.25
69135.875
27785.875
35295.125
35789.0
40743.375
49563.25
14333.625
62747.25
117661.875
110855.875
70844.625
98759.375
91277.25
23971.375
103249.875
103321.625
22297.375
49398.875
107819.0
74304.625
11492.75
80143.0
101587.25
90451.25
40361.625
50031.0
58529.625
69103.25
47022.875
53365.625
78217.125
59552.625
49153.125
27091.25
47781.625
49271.5
70008.75
54746.5
110192.375
121486.75
64503.5
63180.25
118485.875
50988.875
10261.875
26361.5
41034.125
41923.25
99635.25
31626.375
40855.875
71671.625
20401.375
10581.5
27160.375
69067.5
120457.375
64172.25
36129.125
61178.75
44995.75
30433.75
36995.75
67133.625
86594.875
66245.625
60020.25
31029.5
14163.75
45894.875
50593.5
84518.625
71534.0
17352.0
37817.5
29036.25
75908.0
115351.25
40858.625
57167.875
61037.75
75812.875
85786.25
80940.75
42667.25
51503.5
67812.125
97118.5
41534.5
76788.875
30999.875
59006.5
10394.75
36569.25
36998.875
55368.0
38210.75
86848.375
43575.0
64397.375
94413.625
29714.0
50148.25
110520.125
38079.5
63138.75
33798.125
43512.5
99387.25
104753.75
41419.875
53205.625
18100.375
24954.25
63773.75
60122.0
45493.25
72491.25
86744.125
29618.875
39737.625
43121.25
100526.5
49053.0
39531.75
50882.125
130272.875
83031.5
18604.375
75648.25
81526.5
92775.875
67372.875
96602.5
69882.0
61266.25
24489.875
85793.875
56027.375
22175.75
33468.25
48938.375
54135.25
112069.5
74807.0
91117.375
108445.375
114767.875
68786.375
32167.375
75850.0
96474.75
119328.875
63049.25
16643.0
51282.125
85597.125
104391.125
120374.375
108025.5
53231.875
50590.625
80294.75
68758.0
6068.875
54233.5
50982.875
119374.625
116402.25
38550.25
51495.0
2579.875
84061.25
78228.375
111023.75
84563.0
21272.875
33689.625
19197.625
16068.375
92747.875
58160.875
59803.0
55024.75
57232.5
35768.25
13996.875
28947.375
54364.25
64396.375
21480.875
10176.5
36133.625
73361.375
140387.125
56374.75
46970.875
72126.25
61521.5
130447.5
102100.0
112488.0
65635.625
40054.25
15802.375
56771.125
54336.75
42746.125
83563.75
135871.25
126505.5
35151.25
9094.375
79200.375
97982.125
52226.25
52642.375
36629.625
62619.875
120894.5
59766.875
90310.875
96142.75
57168.5
50479.875
56432.125
64632.875
103741.0
77396.75
47229.5
61368.0
77888.375
18104.0
20659.125
49422.375
22844.75
33892.5
8812.0
33009.125
32653.375
19688.125
19840.25
4150.25
41942.875
31225.875
55618.875
59343.125
85288.625
119586.625
127734.25
105063.25
17976.875
16027.25
55575.25
54802.5
22230.25
82021.0
41607.25
35838.875
6570.0
57331.875
98035.0
92698.875
72037.375
85758.5
96870.0
120717.75
121877.875
84205.5
16932.25
82193.5
78671.375
48513.0
43140.125
60616.125
92905.75
74364.625
111921.75
115536.5
98390.0
65443.375
61707.75
103064.5
80378.75
63109.375
82444.125
46377.125
52965.0
35423.875
46262.75
65230.875
78700.5
42621.25
34108.375
42307.375
62273.625
115971.75
74842.125
50682.5
82055.375
51895.875
38923.0
10010.625
45972.875
31223.25
67154.75
69450.25
42405.875
90935.0
5044.375
64368.5
153487.75
105560.875
88352.375
137926.0
125706.125
109608.125
41291.25
81385.0
44177.125
46494.875
63638.125
92811.125
72285.75
35006.0
23813.25
108855.875
80614.0
31662.875
79321.125
108049.5
101626.5
10886.5
90517.375
90312.75
11861.25
54082.0
64365.5
97031.25
17757.375
90178.75
72817.125
37406.5
76928.75
27317.375
41279.25
45402.75
44299.875
45176.75
23919.0
54163.25
78738.625
24043.625
41590.5
36970.25
120832.125
52997.125
138729.75
60420.0
13333.75
47924.375
83811.25
12182.75
18744.375
47554.25
40819.75
31477.375
26283.125
46962.625
78679.375
59269.375
28582.0
34817.75
41169.25
22730.375
76922.25
133275.625
60912.75
28294.5
78151.375
143932.875
85314.625
22328.875
128319.125
26446.25
106349.625
51092.375
127260.75
140720.125
149857.125
113445.25
26884.625
66063.875
51691.125
56687.375
30391.25
66728.875
101527.625
54674.0
44138.875
14435.375
99871.875
51925.375
84083.125
60962.125
47628.25
37804.875
131152.625
65172.5
58337.125
89443.75
115057.375
26927.625
61030.875
35816.75
38171.0
29012.75
37354.125
61733.0
109262.375
124328.125
58754.875
31833.875
22018.0
25193.375
18608.5
32694.25
52113.375
56855.625
70519.625
86811.125
32227.625
69305.5
37450.875
81526.125
55478.375
81924.25
45493.625
56847.75
82073.25
32273.25
70756.125
36349.75
57986.375
102392.25
81494.625
69080.625
61968.375
53097.125
48495.75
18433.875
14467.0
60961.5
14845.75
44885.875
27896.125
87848.5
105705.75
29195.375
48324.25
125331.125
149890.25
106064.625
103698.75
41236.625
65719.375
60977.0
95218.5
117625.0
46827.125
67964.625
128787.875
38514.5
68689.5
59889.75
32738.25
76704.625
35584.0
45169.125
21372.625
46739.625
17127.0
36158.125
35944.125
39342.375
33107.25
106284.0
60318.625
85828.125
15118.875
37434.75
36140.875
71146.25
41376.75
11768.625
46774.125
31215.25
27694.0
56529.625
69999.875
77081.375
138602.625
55065.375
74548.0
38132.5
22438.375
46908.0
66766.875
29661.375
27289.0
80867.5
171711.5
131539.375
5914.625
65099.375
70192.875
10083.0
62320.25
38808.75
87120.625
33517.375
59506.625
62297.625
35434.25
57323.5
92319.25
29433.375
59936.875
114581.5
97882.25
28113.0
45984.25
36194.375
66462.0
48510.625
69864.125
49755.5
26482.25
108476.0
65207.0
44061.75
44021.125
67208.5
77279.0
100010.125
79209.625
107837.375
165265.375
53166.0
55119.25
25115.625
33874.25
32981.625
21366.5
140096.875
104774.625
36664.5
62972.75
113014.25
73401.625
71697.625
59689.375
7695.375
44868.625
81161.5
72023.625
46549.125
24205.875
94210.125
4624.625
81341.375
23604.625
50464.5
58426.25
67350.5
24439.75
38837.5
69679.25
96337.875
19037.5
28054.25
48946.875
41217.5
42449.5
52138.125
65856.5
57111.625
111010.0
76055.125
25446.0
15647.5
83976.875
74465.125
152936.0
99905.875
59186.5
30089.375
28586.75
21921.875
29389.875
29662.125
81699.25
119675.5
83994.25
84595.0
61767.625
88863.625
98847.375
73165.125
69171.0
56890.75
89761.25
23877.0
59684.0
28731.625
31870.75
62140.375
45705.875
40176.125
60420.625
15412.125
62219.625
78621.75
65038.25
41577.125
21356.75
5494.0
45528.5
41154.0
41609.5
15562.5
42585.625
59310.875
62892.875
104830.625
31066.5
39844.0
49043.75
56047.25
66035.0
20797.125
1780.875
36333.375
66731.75
79099.0
70360.0
70884.0
55636.375
95239.625
35653.25
66567.75
59361.375
72019.25
10587.625
57173.125
39438.25
70829.125
15071.375
8102.75
15025.875
9227.75
97318.375
72410.0
80257.375
122810.375
75151.875
104595.625
93219.875
20648.5
60730.625
82780.75
20211.875
61406.25
40516.5
59363.875
25786.25
97809.375
113492.75
77407.0
21968.25
47707.375
61484.5
124013.75
44285.625
18332.75
25856.5
28586.375
64334.875
50509.125
8498.125
21465.75
100408.0
140252.125
113861.125
101159.0
101437.875
64927.625
46289.875
44305.625
23465.875
51641.875
24498.875
43305.875
32449.0
62486.0
63226.0
43137.25
42133.375
54896.625
63896.375
93524.625
138680.25
168835.375
95953.25
33380.0
13875.375
67125.25
124867.875
77340.125
113111.875
86889.75
72116.125
163072.875
124057.0
46144.75
13738.75
29851.625
30887.125
97315.375
95682.125
41426.75
29381.375
55865.875
53267.25
46597.5
57676.25
46142.0
50562.375
76196.125
5149.0
144579.25
71677.25
73910.375
34722.75
61675.625
50975.125
96476.25
90809.875
53106.75
69113.625
32701.125
74570.5
136750.625
73321.375
85451.25
37710.125
25809.0
15912.75
52030.375
62781.125
17583.625
31889.75
86378.125
100940.25
7792.25
38160.0
16389.0
31930.25
75394.25
37298.25
69213.0
63813.0
55466.75
16569.5
46322.125
12966.125
88507.125
89622.625
85159.625
75848.75
37286.25
37301.0
121528.625
132427.5
109042.125
27589.125
73282.125
109092.5
47870.875
49179.0
110452.25
73291.5
23285.0
87466.5
64663.375
42375.875
69553.5
10453.375
30887.125
25543.0
49557.75
63106.125
59907.5
93014.25
81983.25
20523.875
56350.125
112637.375
18572.625
35759.875
64526.0
15504.25
42243.5
27917.625
34906.125
27699.875
76397.75
77542.25
40009.375
175635.0
173716.125
118011.625
34726.25
140959.875
120316.125
39232.375
30415.375
32436.625
21780.875
63293.625
72576.5
14477.0
48838.75
116453.75
94249.125
75325.625
81553.125
74788.75
56599.875
36518.375
14865.875
25324.75
20145.25
79182.0
29016.625
70548.625
97136.25
63886.75
29779.25
41783.75
98121.875
28708.625
121211.0
67096.375
33330.375
40721.875
50399.0
52765.125
75022.0
71209.0
39220.125
34384.125
21717.25
55963.75
56353.75
42345.25
61044.625
9695.375
97703.375
60729.75
48622.625
67376.375
89289.125
66190.625
41218.0
46560.625
36271.0
98855.75
43135.125
20731.625
83750.875
33234.0
99791.25
108663.0
107139.0
49169.375
106968.0
61343.875
50049.125
132903.0
90485.375
33677.375
32723.0
71955.25
39314.75
36324.875
71989.75
48693.0
23766.125
61927.625
97282.0
73414.125
17722.375
48786.875
46920.625
65751.625
145358.5
132321.125
79628.125
5743.0
76633.75
55903.0
129566.125
88767.625
23840.875
42826.375
23777.625
19353.0
37984.75
37108.625
28984.625
36432.875
78911.25
90712.0
91722.375
79649.0
82709.0
107015.0
68505.375
110145.875
29394.5
99687.375
50346.75
42140.125
19275.875
34884.75
102439.875
54685.625
101086.75
94774.25
55235.75
46463.875
41457.375
51136.75
52220.5
67786.375
65760.5
36933.5
95017.375
88724.75
57631.875
10953.25
32865.25
60808.125
14761.125
48894.375
60980.875
37258.375
88077.5
78093.125
35140.75
111502.125
93461.5
125924.75
92311.5
36257.875
11432.875
10456.75
25003.375
72495.0
120036.875
81553.375
77663.5
95445.125
45992.625
42743.25
85273.0
97182.5
99680.75
64160.75
72081.5
92219.625
109713.875
34291.5
117701.5
25000.625
21720.375
56359.125
23128.875
47907.875
43473.75
59628.375
42084.5
24072.75
76590.0
87303.625
120366.0
79116.25
28083.5
74488.625
125846.125
53856.0
39040.125
9841.25
68176.75
46554.375
60871.25
83030.375
58766.125
72636.5
53057.125
20397.75
47467.75
147180.5
113180.375
76249.25
58796.375
71126.625
70646.75
68082.875
53017.0
67197.5
147068.875
66810.125
42652.75
45333.75
38141.5
69398.5
39026.25
12631.75
37500.625
78447.5
24366.375
87572.125
46563.5
37579.5
71611.5
89554.625
87986.375
68293.5
72898.75
14927.0
59153.75
39722.875
76171.5
96605.125
29975.0
37251.0
17282.0
23395.0
87789.875
174301.25
86327.5
36978.625
26139.875
43225.625
90861.625
120844.875
75380.5
47413.25
98907.875
101494.5
90810.875
55301.125
25918.5
179795.75
148749.25
39744.75
63494.375
30455.5
35876.125
79996.5
81733.875
59803.625
8605.375
66138.75
56141.375
93084.125
126472.875
80553.25
78088.25
20389.5
62806.875
40625.0
44121.125
40754.0
58485.625
67848.25
88243.5
81315.75
110760.0
70768.5
63540.625
40013.75
71893.875
50196.625
39975.5
136387.0
141286.0
57515.375
45365.625
43725.75
68715.25
50679.25
72540.375
45713.0
31712.625
5459.75
49052.625
72131.375
42721.625
65924.0
63063.5
66215.375
26111.125
26685.75
47609.25
41356.375
105943.25
111409.0
16281.5
98847.375
60194.125
24057.75
41775.875
11870.125
18042.0
31106.0
37081.125
16937.25
61337.375
42275.0
21864.625
86735.25
40529.25
76313.375
79903.5
45718.375
40951.5
90446.625
31437.25
39956.0
29638.25
29425.75
22583.25
70554.5
62154.875
20137.75
29874.5
41051.375
81630.75
84871.125
45023.875
42744.125
54998.25
65062.625
77083.875
54789.375
75483.5
112705.125
51413.875
5629.5
32676.5
57367.625
126217.5
60356.375
52418.5
101727.0
91028.125
111042.625
126798.0
78425.75
37178.25
34834.625
5284.125
38322.375
37230.125
47081.625
63328.25
84732.75
96059.625
25339.125
26340.875
94517.125
77054.5
84122.25
103658.375
23252.0
32442.5
80817.625
80524.875
8891.5
56462.375
95902.0
74782.5
46767.875
58813.375
41543.75
123904.125
69406.5
81594.75
48284.75
94816.25
115161.375
88935.75
15053.625
52505.75
58272.0
99517.75
32131.75
27631.0
83892.125
32412.625
91908.375
21770.75
138490.25
75987.5
37674.5
13547.75
57646.875
11267.0
45718.75
61448.5
105686.125
80408.875
43651.0
13609.75
47044.875
73752.625
27515.75
63518.125
93736.5
75484.125
49289.5
3317.25
42855.875
79836.5
68837.5
35040.5
40638.5
59212.875
56638.375
72268.5
55893.625
32511.5
49796.5
80199.125
37766.875
115312.25
106007.25
76371.375
18632.625
70060.75
93130.5
86474.125
52801.875
76950.75
143208.125
112047.5
135139.25
108085.75
12561.625
23704.625
53333.125
68179.125
46668.875
105853.75
61418.125
47670.5
56722.625
70051.25
42731.625
136489.75
48309.875
39847.0
14994.5
43327.875
36295.375
70629.5
22507.125
35504.125
68551.875
103303.75
86380.625
82306.75
120716.625
51301.625
45196.0
20386.625
57112.5
88476.375
41419.0
44621.125
36739.25
40024.75
36689.375
62192.5
117213.0
51277.75
36834.375
88287.375
87460.375
37365.625
63689.375
95998.25
86928.375
19729.125
51477.75
39623.75
34093.75
62600.875
27028.75
38540.75
117691.875
45114.0
112945.25
83892.625
60142.625
82879.75
87783.625
68319.25
42884.625
85142.5
41083.5
16714.125
61114.625
96184.375
39121.375
33176.5
98969.375
59060.125
44288.875
23891.0
65499.25
39790.75
42130.25
39694.875
34037.0
36158.75
106708.0
31065.0
59546.625
63678.75
51102.125
68154.375
62046.625
55137.375
19845.25
29265.75
48569.25
67232.875
80578.125
56156.625
29233.5
64430.375
41463.875
50396.75
61737.625
# row = 18
77633.375
26238.0
24662.75
52288.125
27034.75
43318.5
11959.75
1952.25
47995.75
62669.625
38446.625
67682.125
81512.75
90807.125
82982.375
23620.125
40692.375
55147.75
132731.5
78871.5
39026.125
43918.25
99089.625
12866.875
87511.375
100681.375
156930.0
88270.875
22166.875
120816.125
81442.75
42539.875
110627.0
134552.125
100196.0
60905.5
59043.5
43228.125
98696.625
31238.125
49404.5
43034.5
35305.625
95836.625
75950.75
78822.125
28536.375
90051.875
86094.5
24097.375
39388.5
51877.125
56865.25
110140.5
5061.125
46976.75
57848.75
91479.0
13021.75
93384.125
74154.125
38021.0
84976.25
106596.125
121355.5
67421.5
37971.0
37752.0
57913.625
65707.375
87485.375
63826.875
58982.375
49486.75
123944.875
14420.25
43168.0
73067.125
46755.875
119569.75
133721.125
116900.0
68998.5
93606.375
31037.5
54571.0
18608.0
58595.125
88593.625
11253.625
70852.25
10060.75
56456.75
59132.0
71385.875
117835.5
94162.25
57197.625
67709.625
37326.375
28791.875
64291.5
75650.75
10897.875
64912.375
39136.125
43141.125
38771.375
49905.125
11909.5
19261.0
75898.5
63143.5
42533.75
73627.875
45143.625
67678.625
48379.25
49771.5
31107.25
59974.875
64876.875
17822.375
57300.375
102238.0
115276.875
67338.5
63170.0
61892.625
54881.5
14312.25
78062.75
74535.75
92288.625
51986.5
103132.5
99641.75
96478.25
102918.75
51470.125
23790.875
95429.0
90747.75
36108.25
68894.625
71671.625
44527.625
40824.5
93059.5
124741.125
112843.25
108462.25
71363.875
54602.375
85868.125
42974.25
63673.375
63176.625
5717.25
17007.625
29600.625
44809.25
3432.375
78218.5
54583.5
81495.5
39287.875
43970.625
70704.625
118950.0
64571.25
72140.75
40658.75
27487.875
65767.375
73039.75
123520.875
90982.75
42852.875
73159.625
42704.5
29673.375
26879.875
97524.875
54126.875
30134.625
15730.625
43227.75
46796.375
50355.75
46833.875
42736.75
82275.375
172249.375
125806.875
57090.625
45526.125
43182.125
12570.75
40017.75
45039.0
94730.5
141733.25
131127.25
32210.375
60168.0
91029.625
66587.0
42600.0
122491.75
52014.125
18062.75
54519.875
19148.625
66743.125
77966.375
93973.5
114661.375
93289.75
103163.5
9740.625
91432.875
23353.375
109173.75
103326.75
20412.875
42481.25
22945.375
56275.5
32404.25
21110.875
59705.375
58637.375
68136.25
115692.125
100878.875
98039.25
115703.0
161067.125
46822.625
84508.875
39471.375
84842.25
118767.375
43134.0
126057.625
85469.5
34846.875
54507.125
100733.125
70309.375
103093.5
120437.0
88181.25
62927.875
32656.5
65944.625
55683.625
23439.25
81100.0
65597.625
90507.375
60694.0
30604.0
49843.375
48941.5
62594.5
67451.5
76817.0
45372.375
23232.875
63074.25
24222.75
123111.875
111992.875
99698.25
30844.75
27394.0
79027.0
68561.875
80236.75
41785.75
42122.75
72396.75
69291.875
69876.375
65353.75
22914.0
95190.5
52516.5
52522.0
40597.625
62235.625
80261.875
50619.375
56615.875
38557.875
54937.375
17064.25
22856.375
88518.0
119862.75
61352.25
10048.625
17652.375
39498.25
57167.0
56482.125
66605.875
110442.25
38547.375
61677.0
37000.75
30215.125
79782.875
36446.0
107303.25
97136.125
49131.5
48898.5
58928.25
116495.75
72777.0
23909.0
77612.75
65050.25
80804.875
137408.375
80655.875
69214.75
55343.125
97258.5
84017.25
52060.0
53361.25
114797.25
19716.0
119981.0
116930.5
31933.125
85420.625
165806.375
203264.0
99946.0
57167.5
34458.0
105721.625
101701.125
107777.625
168771.375
126699.625
74200.125
90022.125
43489.0
106253.75
81460.0
88061.625
104899.75
55479.0
10284.5
54364.875
34387.25
41264.625
31525.375
102193.875
89683.375
73415.375
21355.5
107945.25
121221.25
64743.25
18568.375
56159.125
81987.25
91246.875
103724.0
55514.0
75958.625
80919.375
53981.125
4391.5
101401.5
102397.125
119703.375
65551.25
23176.75
60975.125
48698.25
52523.875
58624.375
72658.25
44856.375
34858.375
54088.25
103325.0
96132.5
93977.75
26727.375
97023.875
82397.125
16597.125
53399.625
100347.0
157767.875
140988.875
38886.625
23049.25
87097.5
95794.25
71601.75
34948.375
16286.0
41542.625
44315.625
28068.875
138768.875
104021.25
100850.5
103855.75
74256.25
21884.125
17794.5
48055.625
69417.625
5585.875
57755.375
105584.5
50309.875
69063.125
48649.75
93008.375
56676.75
19170.75
47613.0
15246.625
29149.25
45586.875
79461.0
95249.75
146185.0
82173.875
56430.75
17632.0
74759.75
68266.25
56265.0
133802.125
111727.125
29413.5
53948.375
94644.625
34108.5
24221.75
58305.625
88152.75
55253.375
77770.625
26187.0
31166.375
48776.0
43371.75
67278.0
9644.0
69488.75
82883.75
21300.0
20246.5
40949.375
51284.75
49781.75
59761.5
86974.5
26308.5
46626.5
43167.375
134226.375
94093.375
56126.5
69882.25
84011.0
66406.375
65846.75
56409.0
56334.5
58641.625
77913.625
64047.0
33675.875
5349.125
24136.125
26564.5
47799.0
9868.25
17111.75
40806.0
37907.875
116191.625
148882.25
48925.0
51242.375
41569.125
33487.0
46888.625
102622.0
38416.875
28146.875
41515.625
71592.375
22947.0
5733.375
87431.75
81285.875
70908.625
27499.25
61599.125
21450.125
53283.625
44657.625
75067.5
97147.125
60058.125
98099.0
79432.75
11653.875
35598.875
19797.0
108144.75
113825.5
30287.875
68729.125
103256.0
98786.625
49918.125
25012.25
48885.625
46057.375
81641.25
107424.75
42329.375
11040.125
74836.5
118473.625
174857.625
142824.875
47735.625
31586.625
50843.25
94847.875
80033.125
56300.25
27963.25
65696.125
109787.375
128498.375
54527.25
149610.25
96731.75
57402.25
147024.0
96386.625
12670.0
86183.75
21798.375
100106.0
83647.5
23954.375
34584.25
63724.875
83402.5
72321.125
71370.25
53972.875
63130.0
14206.75
109808.375
112994.75
20743.5
52898.25
31775.875
18375.625
43491.375
4218.5
64506.0
100523.875
48619.0
38455.875
56540.125
104018.125
96040.75
34157.25
144365.75
55235.0
101439.75
60416.25
38941.375
73415.125
85388.375
28738.875
14513.125
12447.0
46287.625
86679.0
52125.875
6967.625
56909.0
17960.75
98132.125
86434.5
4771.375
32518.875
36411.125
53278.625
21250.75
65601.0
88476.25
73593.5
3431.0
37812.25
38294.625
70163.5
109955.125
23085.5
20349.125
53038.625
73128.75
61605.75
21735.375
20297.75
49623.5
36109.0
74247.375
122948.125
99944.625
54357.625
38505.375
54227.5
112760.875
63617.125
25293.25
55305.375
67281.0
55249.875
78668.125
26282.5
61127.875
23956.375
67919.0
143208.75
91650.0
54295.0
84988.0
82329.125
92151.375
85954.125
2913.875
11429.5
53102.625
101809.375
85408.375
58913.25
14619.625
60511.875
50767.25
36697.875
60243.625
52228.125
44984.75
56860.875
46925.25
87172.375
31278.5
57884.5
109633.625
53258.875
75478.625
46387.125
5896.75
105409.875
109871.5
55944.0
14679.25
116447.375
42440.25
41469.75
62625.25
32856.25
18244.375
25264.375
42355.875
85740.5
111153.75
63045.875
61694.0
79075.625
48850.875
81544.875
61355.875
47120.375
103195.5
88162.0
76294.5
140767.25
115453.75
49556.25
104701.75
72292.125
55400.875
107284.0
94575.625
19838.125
25122.625
103356.75
102647.125
81694.75
64878.625
56081.25
80825.0
40481.75
21873.0
51528.125
52271.625
29535.25
42216.625
22002.5
88493.875
55457.75
51252.875
30607.875
54083.0
64328.75
60211.75
59604.25
31449.375
31004.625
26861.75
51380.125
49180.375
60446.5
99666.5
41952.75
30449.625
82341.125
90499.5
62121.0
19909.75
71632.125
116431.625
61873.625
56893.875
91499.125
92213.25
51463.125
63932.625
140156.0
100764.0
60206.0
46176.25
44198.75
21392.0
35648.75
30579.0
96014.0
99813.5
47463.875
52614.0
32170.875
63229.75
77424.625
42865.625
64908.5
62673.0
95883.125
36941.5
91444.0
68905.25
26689.375
79623.875
84533.0
22257.625
78488.5
37265.125
18794.625
28379.0
41371.0
35280.625
65781.0
21792.375
115404.25
58845.625
91261.625
72545.25
19998.75
71331.875
123635.875
37576.25
45038.625
42231.25
78403.0
98256.0
72782.125
21666.375
82516.25
28082.375
49052.75
36332.25
47904.0
50585.0
53107.25
109884.0
120088.25
79654.25
49720.75
99219.5
67691.875
26457.875
62908.75
121941.75
31856.25
23892.625
79278.125
99342.5
93138.375
91633.875
86989.75
70167.0
27746.375
8518.875
80878.125
46004.125
42088.0
42874.25
46091.0
44663.75
62627.5
69682.625
86088.125
59573.25
66447.25
62811.5
32917.125
87424.25
81462.125
74736.625
61664.75
49421.0
48782.875
72388.375
92132.625
122359.125
95421.0
47284.875
63329.125
75622.625
84496.375
47703.5
57413.875
22882.375
100841.25
139878.125
56318.625
34409.875
28618.375
85959.5
78306.375
38472.75
55027.625
16853.0
27569.0
44611.0
51482.375
36792.25
59198.125
52356.75
45884.375
55280.125
9719.0
48892.5
22034.875
66159.125
44517.125
21605.25
55581.375
52777.125
60915.125
114908.125
50722.375
73492.0
91962.25
90060.5
134848.375
78684.25
95548.875
63864.75
56192.875
24877.75
37752.125
51740.375
13724.375
50638.625
111072.5
110213.75
73531.375
61940.625
29677.75
23547.375
54794.0
65764.125
33475.375
35357.25
72718.875
38314.5
75860.125
65486.625
39141.625
14579.0
20409.75
108087.75
116343.0
97229.0
39674.125
42317.5
61957.5
52390.875
25731.875
88752.25
72160.125
38044.625
6588.125
37069.25
39876.375
27552.0
4028.125
47480.875
43662.125
36823.875
81254.0
56361.375
81036.375
124597.5
118302.125
80529.625
29208.5
3510.625
33943.125
94757.625
33653.0
64752.75
61885.625
77472.625
38312.875
29591.25
48714.75
81108.5
44840.75
80367.75
65153.625
81990.125
120992.5
93450.125
32492.875
52353.5
86755.0
71823.875
19148.625
29229.625
67098.25
72590.5
140446.75
128350.625
44116.875
18537.625
77563.5
122926.375
90260.625
79827.5
56658.5
9757.75
17252.875
15318.0
49201.25
129946.0
123017.75
30559.125
39240.375
17937.625
83989.875
123823.875
100894.125
11792.875
43776.375
52767.125
73696.75
28911.375
55834.375
81273.875
83640.5
37585.75
16409.625
140963.625
52288.75
39585.125
112784.875
108351.75
97727.5
97682.25
67690.5
21522.625
98213.375
139828.125
90302.625
70013.75
69283.25
101156.375
90608.5
27984.375
72722.625
113551.75
51803.0
65006.625
62127.25
61543.75
59711.625
23798.0
109849.375
77541.375
6127.75
35083.875
68536.5
105597.375
22921.375
92653.0
51136.0
52707.0
107296.75
46834.625
36809.625
25487.125
93707.375
55862.5
55902.375
29271.75
100093.375
48896.375
55254.625
56889.0
129968.0
60126.25
127494.375
54520.5
15340.0
50585.375
45613.125
18940.625
33333.125
31046.625
11628.875
34866.875
57000.375
20669.875
51497.75
17865.875
6642.625
52495.875
41610.625
32972.5
36290.5
59822.125
52491.125
49047.375
28975.5
118733.75
105521.375
46553.75
39805.25
51349.25
122144.875
63773.25
137477.0
129023.25
133867.5
112050.875
84132.875
22186.75
95196.625
9545.5
61970.25
105865.5
123198.5
58407.875
48408.375
8583.0
65145.75
66533.25
104852.25
65451.375
32230.0
72366.75
126836.5
33519.0
44881.375
45034.75
96230.125
13395.125
31565.875
52332.25
70507.5
48220.0
36812.125
84102.875
109724.75
123272.75
57167.375
78923.0
47025.75
4140.875
26169.0
13619.75
32179.625
59615.0
21222.375
16786.5
43057.875
63587.75
37690.5
48560.25
33957.625
49786.375
33232.25
8073.375
44334.625
95277.375
68211.0
39548.25
33630.375
34782.0
37649.625
45734.75
61597.625
59349.5
117469.875
96899.625
17862.625
8393.5
74882.875
50514.25
36272.25
59214.75
79802.625
42382.25
59188.875
94032.375
99720.5
67184.75
47851.75
29883.75
73462.25
63055.625
96802.125
103392.25
48978.375
51875.0
154529.125
77701.875
55439.125
84562.625
106098.375
77888.625
36580.25
67791.375
1561.25
52677.75
38845.375
77573.375
64208.25
45352.75
33285.625
78016.375
61956.0
79700.125
18968.25
65634.75
64924.125
72305.25
32675.5
52822.875
77299.75
29074.0
23745.75
61453.125
54950.875
14296.875
79080.375
41329.625
90356.5
76375.625
59172.125
90126.25
95118.875
22947.5
7570.875
82750.5
156510.75
124709.25
23042.75
75605.125
79252.0
78298.375
97139.0
53699.125
30943.0
34036.25
79422.625
58856.125
57388.0
53947.625
85907.875
48171.75
53518.5
90656.625
100957.875
90909.75
49919.875
68158.25
39353.75
44335.875
83250.375
70208.75
66348.625
139125.0
106916.5
19882.125
50759.875
64229.0
83592.875
85616.75
77017.25
27849.0
178839.75
106833.125
90247.375
43920.375
29604.5
56434.5
45109.0
98682.375
65649.125
23382.375
57348.25
126877.75
100497.125
118424.0
89098.375
20147.875
59718.0
79319.25
59672.375
13342.25
61097.875
95491.375
10397.875
59865.0
61368.5
27340.0
57667.5
59557.0
17852.625
27616.375
75619.0
84378.25
14864.75
64422.375
50504.75
64404.375
49589.375
18670.5
36869.875
103940.75
136477.75
103109.375
68302.875
40809.625
92183.5
20256.375
71901.125
98887.875
97001.125
59881.875
15284.125
56080.25
42992.375
22507.875
72820.25
117201.375
108510.375
89776.5
61164.375
75739.125
69439.875
45103.125
58656.125
20577.125
74105.75
3130.625
70509.375
13652.625
40945.375
83044.625
55582.625
80087.0
122882.25
12200.875
134068.5
131690.5
64329.375
24137.875
24075.25
15354.125
64990.5
47731.25
57563.25
63380.75
93270.625
72648.125
36735.625
80469.75
79493.875
67980.125
54435.25
30702.625
84854.125
41518.25
17971.25
37807.25
65287.5
93277.625
69943.875
55017.0
42157.875
90964.75
88240.375
42942.25
80379.25
46546.375
68757.0
109219.125
9517.875
91648.125
41019.125
67701.25
10923.75
29269.75
79572.375
91618.625
27511.75
101461.375
104021.125
27924.125
11471.875
41425.875
43178.125
20403.375
26313.375
14354.125
48080.75
58357.875
43537.5
89104.5
102576.75
94467.5
28481.25
44700.75
42750.625
101106.75
49291.125
15432.75
46242.5
30795.5
41634.25
54375.625
33804.25
4737.875
71716.5
90188.25
88768.25
102372.125
55349.125
50747.375
33589.75
39422.375
47008.875
25473.0
11375.0
21681.75
45155.5
35760.0
77596.25
37888.25
47268.625
52207.625
70622.5
131231.75
124061.875
112549.75
113934.25
48278.625
34403.75
75282.875
55656.125
66741.75
98038.75
68382.625
57843.25
132001.75
150346.5
56162.25
40231.5
64903.5
42167.875
87501.125
103111.5
34138.25
61560.0
58938.625
32428.5
53978.5
54849.875
77929.875
54993.5
47943.875
46255.75
135617.5
99712.875
24432.625
30749.25
66172.0
72093.0
87336.125
84558.25
65054.125
73560.5
45576.375
42268.625
71266.75
80545.375
99516.875
44687.375
37608.125
21740.5
50100.875
114253.5
66583.0
49391.25
39501.125
89547.75
34687.625
25219.375
24602.125
26821.75
65897.625
62107.375
61202.125
35427.0
42282.5
51176.75
68682.125
8934.0
126556.125
104104.0
83472.5
74938.0
47124.0
30938.125
101716.375
147981.875
133769.875
41779.625
35039.125
64569.875
26471.625
53690.0
104655.625
95891.625
50265.25
60770.375
64313.625
79665.375
91865.75
18787.125
46813.5
41053.25
16095.875
68133.75
79099.75
88367.5
79551.625
27232.75
49506.5
63117.5
22475.375
54226.25
96475.875
86455.125
37538.0
8652.25
40428.625
42079.75
101181.0
127993.625
86485.625
93720.875
98789.5
90492.125
8420.125
100638.875
61042.25
13577.375
39246.625
75043.375
30202.25
38131.375
82328.875
46566.75
33701.125
48720.625
89421.25
88937.5
77659.75
53248.875
18501.0
34209.5
33057.875
26468.625
59529.875
110125.75
27864.625
60987.875
47746.0
48852.125
30244.625
16192.625
51363.75
79858.25
137717.75
78266.125
828.875
22034.125
30440.25
81167.125
51550.0
48798.375
8401.75
38174.25
17894.0
63422.5
24128.5
51147.0
48494.5
19293.25
75904.5
40297.625
32402.75
4918.625
61777.375
66064.375
68213.625
70558.25
18945.375
98092.75
117260.75
50636.0
62770.5
49578.5
118714.375
103335.0
101308.25
28298.5
84532.375
20622.75
95907.75
160668.125
103712.125
71016.375
44371.875
90426.625
31271.5
51617.0
79230.875
31466.75
55192.875
70587.25
48376.375
89337.25
45720.5
36414.625
44721.25
83363.0
126245.625
84615.75
39869.625
20322.125
85222.875
63036.5
95894.625
50545.375
22581.75
42687.5
52784.125
49186.125
27679.0
34942.5
23312.625
39217.0
64855.5
96801.75
90773.125
32640.25
83854.5
135234.875
46906.125
28490.125
15114.875
87101.5
40733.25
61549.75
33987.75
35891.625
67610.625
27993.25
33576.25
45978.125
49790.375
80899.375
103478.25
102890.625
13028.875
26580.25
85297.5
3302.125
132632.0
99915.5
83049.75
67013.375
36799.125
67978.75
13714.75
45995.625
55979.75
23850.25
56993.875
39075.875
40592.875
76732.875
65758.125
109459.125
60621.875
78423.625
17798.75
60652.625
24598.5
66330.5
105231.625
73492.0
57665.0
73501.125
28231.875
31535.125
67985.375
86226.375
71933.0
78156.5
118706.5
86493.75
48404.625
43996.75
65290.0
63584.375
49030.375
36216.0
23293.5
21732.25
79186.625
110670.625
45456.0
30394.0
54384.25
65163.875
86646.5
54333.75
61014.25
58644.75
97560.625
42992.0
54266.625
40964.75
51632.875
57100.25
33155.0
49381.25
38150.125
54442.25
61045.5
38126.5
48284.625
141864.75
110729.25
93335.125
51747.75
80071.875
89346.5
82868.25
68639.125
26321.0
117899.875
96072.875
41552.625
44029.5
39341.75
75312.375
87058.5
72994.75
88169.625
53293.125
65161.75
28831.625
52097.875
61711.375
91359.875
78957.875
74330.25
48429.125
34724.625
38572.25
93107.0
27602.125
54097.875
94300.625
47784.125
17310.75
39863.0
23865.875
54654.875
131434.125
73299.875
55585.875
92013.5
19573.375
86198.25
103914.5
61908.75
55256.875
101283.25
119691.75
79341.0
83677.5
36180.375
129631.125
122131.0
14721.0
33708.875
25260.25
58350.375
64207.625
83134.75
109889.875
47521.75
57604.375
59242.25
65059.375
82889.25
90443.125
75323.125
16671.0
82842.25
99721.75
87490.625
51420.125
58002.5
58524.0
94317.875
94927.625
115386.0
62791.0
51664.125
13090.75
26796.125
55207.625
17757.875
111352.875
126658.5
92330.125
43506.625
44096.625
53891.875
72645.625
88311.75
56851.875
80820.75
9593.25
21039.25
48559.5
62684.0
71485.625
28134.25
19389.25
27582.25
30392.25
39630.25
35600.375
88954.375
129919.5
57544.25
60113.5
71769.75
76539.875
112905.5
52926.25
10060.875
16245.5
39688.875
30074.625
86296.0
26289.375
38136.25
62960.75
23498.75
126049.375
97796.75
49188.25
37862.5
82730.125
62382.875
69484.5
104689.375
66511.625
27093.125
60958.25
56060.125
20162.0
60194.5
60079.375
71597.5
42416.0
44982.75
69080.25
2983.625
116204.875
135638.875
73007.0
37669.25
98343.25
56861.0
26873.375
57022.375
26743.875
37662.375
10582.625
71493.0
121635.25
83159.75
96382.125
157079.5
129097.5
54753.375
34345.75
36114.0
8047.75
38084.375
31831.0
48896.625
84216.375
120591.375
27716.25
75810.25
77399.5
61128.875
64437.375
70820.0
62795.0
73577.125
123391.875
92089.875
31417.75
69967.375
57411.25
54998.75
89886.0
115088.625
21021.75
103494.625
85448.5
96710.0
65447.25
101181.125
96693.5
42157.75
47688.0
44866.25
6959.125
25752.75
11644.125
25979.875
47719.375
13410.25
119654.5
29544.875
74092.625
48244.375
3745.0
67060.75
60244.625
66130.875
59557.25
33652.625
70103.375
41831.125
25077.875
23066.875
42504.75
73927.125
56437.875
41129.375
90277.5
55156.25
25166.875
30990.875
9909.5
21548.375
21135.375
49366.5
59576.125
21386.875
42330.125
59324.125
19470.75
29534.625
24360.0
79220.25
35930.75
79762.875
79037.75
67705.875
65772.75
111909.625
104352.375
53941.25
71034.375
21941.375
86634.625
68591.625
102574.375
76824.625
15026.125
80660.625
114209.625
52420.25
41004.75
98196.5
61597.375
46433.375
87886.875
101860.0
19234.5
118344.375
60426.75
51220.625
50966.5
13895.0
53297.375
16374.375
70571.0
57390.625
112436.625
157640.375
104234.875
103094.625
123980.625
54284.875
5089.0
38987.375
43002.0
60123.0
69414.875
32295.625
43406.25
37134.125
30764.25
91954.625
101884.375
56705.0
12782.875
49168.0
81745.125
14477.375
102233.125
93740.25
76812.25
16197.625
37440.625
55306.5
14099.875
46691.5
19024.25
49998.875
61737.875
76141.125
153556.5
70027.875
43807.0
59089.75
67746.375
26292.375
45845.5
117959.875
69887.625
50288.5
39398.125
59516.125
57686.625
33026.0
94078.375
79281.0
46205.375
24032.0
82563.375
43731.5
26849.5
57164.625
51963.25
56452.5
136872.75
44852.5
75077.625
74517.875
62862.625
72302.875
61544.25
64834.5
26570.0
62071.125
74306.625
79403.375
83375.625
65606.875
41601.75
40228.375
55859.0
28641.25
37968.625
# row = 19
51141.125
37845.625
34601.375
41052.25
54529.875
82065.125
38176.875
42659.25
74055.625
92577.75
32456.5
40775.25
49578.625
65947.25
74277.375
8071.125
95386.875
32782.5
88138.5
59895.125
44459.625
27923.75
89454.125
25984.625
77246.75
72712.25
107912.625
74093.125
23380.75
39065.5
67802.125
90145.625
108231.375
109671.75
67688.25
55737.625
29923.0
107247.125
93228.125
64275.375
26214.25
33439.25
33778.125
91324.375
65854.5
67992.5
45300.5
58984.25
50971.0
19530.0
23943.0
36897.625
49004.125
66135.5
43044.0
92407.375
18917.375
40657.625
46942.375
113096.5
102015.25
37226.0
52358.75
99401.5
72057.125
104665.0
84129.25
25924.25
96885.375
39921.25
69447.125
85490.875
26359.75
52829.125
101500.375
31277.875
18609.375
35155.25
88501.0
81126.375
101646.75
83741.125
75262.125
100340.25
39703.5
58050.375
33313.75
138278.75
95346.0
50942.5
92945.625
34825.875
48908.5
21017.0
67430.75
61257.5
84770.5
12828.125
40906.25
32420.75
82859.375
83068.0
87027.0
36440.75
51940.375
66929.25
40203.25
18148.75
65156.375
59480.875
17147.625
65251.5
70682.125
77802.625
83554.125
35816.375
35658.125
14360.5
54772.25
18293.25
61933.375
89144.125
20876.375
46793.375
90488.0
89663.875
76139.875
80324.25
77442.875
49310.25
62414.0
79698.25
52269.375
78408.375
73545.625
70137.125
32130.875
68612.0
71695.0
66869.75
44984.25
129102.0
103444.75
35062.125
28897.0
80470.125
40303.0
48814.625
68561.5
98065.875
99034.625
61309.875
39775.5
23708.375
60077.375
20112.375
57035.0
95003.25
41952.875
57055.625
61692.5
84778.875
61715.0
26531.5
72930.875
70470.0
45984.25
31765.375
39133.625
98857.375
61958.375
60299.75
23420.125
44713.375
50850.25
51397.25
74216.125
22186.5
104866.125
102319.375
78495.125
34278.875
61202.5
88107.625
58527.25
22356.375
45658.625
20881.875
16052.5
34342.75
93892.25
59572.75
62088.25
195222.625
115563.875
50919.25
61615.25
87612.375
66088.125
80732.75
52472.0
68386.75
101051.0
91491.375
8399.375
48288.875
78690.0
35982.875
35832.25
102869.0
70025.375
27041.125
54911.875
9557.375
81608.25
88935.375
127141.75
134350.625
84387.25
93856.75
29347.875
105876.75
54069.375
113181.25
110124.375
31188.625
66673.625
62397.375
48658.375
76173.875
45176.25
83878.75
72886.75
27937.625
55871.25
97746.5
102642.875
116201.375
174341.125
66259.5
44751.75
46512.125
66829.5
84470.5
53385.125
115130.875
69461.625
63672.0
65908.125
65476.625
22825.75
55343.5
119956.875
69672.125
34575.625
28058.75
72012.625
22499.5
46416.25
79411.75
72479.875
95042.875
28667.25
9609.125
36624.0
72781.0
77648.125
92903.5
114843.625
57144.875
43081.875
57699.0
31614.375
79276.25
119226.375
60943.375
14113.625
36438.625
76850.5
58511.5
79390.875
9304.125
45832.0
110947.75
68700.0
72423.5
40647.875
59521.5
124973.75
34784.625
85580.5
41900.75
51583.375
67171.75
62566.125
4686.375
45736.75
18653.5
9634.125
13298.875
66039.5
86945.875
62415.5
16773.0
16183.5
21502.5
47403.375
37928.125
33339.75
52877.625
29446.125
89107.5
24245.625
22685.25
24004.625
36894.75
74491.5
109978.625
43067.875
10011.875
53853.625
149775.375
63819.0
31085.375
39565.125
42636.375
119957.125
163425.5
91465.75
53368.125
65729.5
116474.125
55091.875
34072.25
21404.25
69475.875
15993.625
136971.75
112953.125
36533.0
105366.0
149062.625
149684.375
42502.125
72306.25
67422.875
77318.5
91404.625
77272.0
121371.5
106343.375
30133.5
57610.5
32260.25
73418.125
84856.625
54596.5
39532.375
16598.0
39192.0
27043.25
32987.375
107572.875
55203.875
94771.125
83024.5
79592.0
32028.125
97482.75
100360.25
46814.375
29830.125
85392.625
87949.125
34258.5
94816.25
40592.125
75559.5
73281.5
37592.625
44788.125
120566.5
83600.625
82277.625
20253.0
41290.75
58015.375
55757.625
46302.625
51311.25
56583.125
20129.0
42068.625
34904.0
71825.5
70003.75
100355.375
89490.125
46515.875
75071.5
26323.75
69856.625
108575.375
119889.0
111211.875
40927.75
21134.125
63063.25
73451.625
76009.25
7638.625
39606.0
18397.875
36556.875
46476.0
103046.375
70153.75
154328.625
124900.875
50469.125
31488.0
46188.625
48022.75
71559.875
46558.125
21372.5
64100.375
46503.5
72581.875
27448.25
110853.75
99568.0
59747.375
25396.75
30671.625
32641.0
63438.875
46059.5
142426.625
120478.875
90536.625
120939.25
14623.875
36965.875
29451.125
45587.625
119089.375
86725.5
46833.25
18413.75
68021.625
25889.75
6344.5
36962.5
88679.0
47903.375
26125.0
13947.875
41589.5
56657.5
15628.625
69611.75
31496.0
73837.375
86607.375
16177.5
15185.5
25657.75
30597.75
52152.875
57058.5
85701.625
72866.125
55837.625
50857.375
105896.25
76302.375
31326.75
65075.25
106019.875
103139.25
44970.75
39667.625
51366.375
36736.25
49790.25
57584.0
72895.875
23362.0
49592.125
17952.375
10765.75
17644.875
73939.75
84514.625
35023.0
57298.0
135590.125
123591.375
41161.625
15373.125
63868.25
56367.875
103084.375
50230.625
36344.625
50240.5
100683.5
74459.125
52623.5
98833.0
80997.875
39104.625
14831.75
123377.5
84245.625
79040.125
79774.125
62059.0
90507.125
36850.625
41737.375
60261.0
36907.5
84090.5
28239.0
69958.625
96825.625
43198.5
57766.625
66118.125
35231.25
122920.75
76003.5
60359.625
96413.375
121521.5
129719.375
36423.0
54461.375
65544.875
88253.625
88615.75
85905.875
98702.875
37779.625
77517.0
70617.625
70911.625
32550.0
27435.375
64868.375
81836.875
107090.0
128326.0
144290.875
52947.0
58985.625
112788.875
79513.125
20449.75
85051.125
79407.375
49562.625
25000.25
44093.5
20074.125
85309.0
98347.625
71531.25
73621.375
9209.25
23469.125
41469.125
128266.125
90494.125
63724.0
64508.125
83192.375
79390.75
50801.125
16338.375
44984.875
84644.5
31876.125
31700.25
67026.75
95711.375
107861.875
18866.5
101293.125
25453.0
80927.875
15317.625
32178.5
37127.375
43680.5
20341.375
20156.5
36525.25
45467.75
38155.25
20200.0
205.625
48087.125
6418.0
111440.25
119231.125
23049.25
33270.5
34314.125
24823.25
33307.5
32757.125
100831.5
79599.125
57016.5
82883.375
72661.125
75531.375
98031.375
32282.625
25255.375
62440.125
99217.625
14268.25
25957.75
23884.875
45668.375
21921.375
76246.375
87285.625
107936.125
31772.875
63598.625
47376.5
98104.375
81860.875
57399.875
108713.375
126030.75
94400.875
87379.0
15494.75
31326.625
58457.25
88618.375
108544.125
87849.875
33533.75
13481.375
10693.625
106156.625
100618.875
5612.625
2359.875
22335.875
87898.375
74617.75
11369.625
62201.0
102194.375
45410.375
77387.125
60177.5
63762.0
97571.375
69277.25
107320.625
110591.75
32958.625
45091.25
35763.0
58793.375
50864.0
34679.625
25317.5
85041.375
101738.875
104227.5
50190.0
84418.875
16774.5
77182.875
80696.5
79588.25
21432.875
70307.25
43812.5
73589.625
109156.0
92286.75
61143.0
145732.625
129580.875
135430.125
103684.875
48134.5
46935.0
51440.625
48933.375
102996.0
94340.75
62454.375
78716.625
48360.75
47875.375
92343.5
75783.375
58960.625
60450.75
99687.25
73491.5
71863.0
64391.875
63217.5
79436.0
30800.375
50254.625
66503.0
55309.875
59638.5
48744.875
30279.375
48631.125
66869.875
48516.25
8793.875
36491.25
17714.75
95207.125
71431.25
88488.75
47566.75
65891.25
28667.125
44647.25
48472.75
80539.5
31524.75
29983.625
71072.25
139030.5
149000.375
64912.0
41151.875
109051.125
101862.75
56421.75
92806.625
100563.25
40418.0
57610.375
158110.875
129014.75
23524.0
69895.125
49299.875
25534.25
25606.5
76836.625
73899.125
109443.125
71861.5
23656.5
19522.625
112195.625
117808.0
64488.875
43571.5
31565.375
75942.875
19938.375
110824.125
82849.75
42444.375
72222.125
95690.375
107349.75
71917.875
46825.625
34176.375
40956.25
47062.125
34465.125
71778.125
32652.5
102370.0
39625.375
79775.75
52922.0
46905.875
69873.75
116001.625
48398.875
22228.625
53897.625
64267.75
82088.75
39993.375
91801.625
122320.875
28788.875
82906.625
9934.75
41299.5
37489.25
33166.5
85955.75
144329.75
99381.25
57741.0
87971.375
97494.375
19251.375
59851.375
89319.75
58800.875
38859.0
98152.125
123006.5
123266.5
112770.875
47547.5
25870.625
54171.75
59008.375
29105.75
37396.375
25447.375
44323.375
114435.5
44004.625
33469.25
67680.75
65803.75
4526.125
26182.125
27218.625
23411.625
46366.875
25758.0
5638.375
59682.5
73329.0
36839.875
57609.375
46304.5
98465.375
60173.625
25137.25
45675.375
70194.375
117824.875
94275.5
67617.5
19633.5
42363.0
129644.375
71116.375
36406.5
61995.5
35522.25
73592.25
58668.375
42127.5
22240.5
42924.125
43428.875
64572.625
57409.25
50858.125
79459.875
51231.875
35760.25
37662.375
52283.875
14436.625
76195.5
29011.875
34571.625
40223.5
14938.75
36411.25
46124.0
44459.5
83381.375
96587.875
74624.875
96090.375
81292.875
73835.25
50388.0
58639.5
72134.25
20592.375
39525.125
44539.375
14731.0
86658.625
85394.75
97207.875
82867.25
39500.625
35389.25
31271.875
38370.625
58065.25
44877.375
14256.0
30061.0
40021.25
50503.125
74882.0
34224.25
3582.5
104830.875
88595.625
100206.625
47023.375
28384.5
57639.875
41019.625
54426.125
72280.625
42870.375
22613.125
9049.375
45132.0
78370.625
10137.375
43189.875
99495.875
102082.125
78668.125
103596.75
40949.625
48244.875
122371.625
109377.5
39168.75
46422.0
23615.75
14426.625
126389.875
50280.0
10033.125
65161.375
88225.25
21937.875
35897.75
17780.0
35357.0
15430.125
73604.25
95022.25
64424.375
138905.875
82322.375
66286.5
46079.75
53959.875
36648.75
35671.125
78961.375
28224.0
44973.0
102368.25
102977.75
54761.625
45651.75
79014.375
133027.625
103541.125
54819.625
7147.75
52424.25
60605.25
48574.625
58565.125
159724.75
104149.25
26238.625
37867.875
32569.25
84834.25
74915.125
71066.0
40962.5
42092.0
65344.75
87640.5
31508.625
45957.75
61966.0
40354.875
35851.625
24241.25
124827.0
70278.0
3701.875
66450.875
110844.0
96683.0
25186.375
52989.0
66691.75
124149.75
137022.75
84287.0
44480.375
72547.625
69687.0
87859.625
65507.875
104179.5
91687.25
24348.375
95723.75
28795.625
36008.25
32182.375
40579.625
124688.0
106212.25
29793.25
56989.375
50870.875
88851.0
41807.625
67936.375
20019.125
59465.625
116161.375
47135.375
15416.0
45549.5
83708.25
49249.625
75850.0
17482.625
74795.375
48493.875
52332.0
56026.125
105535.625
31854.375
105128.125
72936.625
24729.875
78212.375
21641.875
34680.25
84150.875
8872.5
60876.625
33377.75
78842.625
48323.5
3451.125
45585.75
54241.875
50562.125
52094.875
40657.125
9885.75
41438.25
79323.25
63953.0
64522.875
100191.625
106864.75
84265.0
47879.25
88660.25
141991.375
79191.625
128044.75
137297.5
134042.75
120687.125
134575.5
91034.25
106193.875
61080.625
118773.625
72636.25
90061.875
34439.5
49124.625
11319.625
12223.25
75350.375
67373.25
40178.25
40620.75
54719.625
58248.25
5927.875
19214.25
25490.5
61464.875
31396.125
14888.375
51065.625
66316.0
27047.875
41115.75
55869.125
74611.5
82001.375
66722.875
92344.875
44496.5
27628.75
42427.75
65593.25
36710.25
47184.625
63588.375
54524.375
62794.25
87391.625
34488.875
7436.875
30898.625
67219.0
32061.625
41619.875
104663.0
144669.875
41151.0
77651.0
46639.875
30841.0
16979.875
56624.0
104865.25
46423.75
150567.125
120720.5
3507.25
36447.625
96525.125
33616.75
64352.0
16010.875
51419.625
73516.75
38041.5
51197.375
97564.625
54555.375
47202.125
35985.375
89478.125
41189.875
61435.25
65892.5
83650.125
69958.625
125889.875
99873.125
31766.75
71152.75
137240.5
80119.0
18788.0
60534.75
25930.0
47482.5
34269.25
90735.875
57688.25
40848.875
19428.5
28786.75
32838.875
41866.875
25288.375
76869.625
95273.625
65567.75
17981.5
62342.0
108628.625
50506.625
41381.0
53379.0
118879.75
104541.375
56490.625
39808.5
68448.25
119916.625
100628.125
50794.25
76620.875
19367.875
40789.375
27006.0
73095.875
84713.0
37709.375
69229.25
73192.375
113373.375
135109.375
98319.75
94043.375
79636.875
97287.0
68122.125
61152.25
62031.75
68437.5
23955.0
28887.625
58610.75
79754.625
119103.375
76837.125
106226.75
38642.875
13645.5
83079.125
66754.375
42967.375
90568.125
117889.125
58711.375
58669.75
108355.75
86614.125
61744.0
47807.0
52121.625
139987.25
101144.625
96113.0
66039.375
12089.0
62098.375
65339.875
48546.625
43203.625
66084.25
24197.0
91676.25
109725.0
172217.875
128620.5
50749.75
128968.5
63623.0
31133.25
25481.5
112113.375
104536.875
35943.25
59304.625
70358.625
62629.125
43507.125
72988.5
44449.625
68432.875
87707.375
64300.375
37816.625
83198.0
69506.375
90326.5
102816.375
70801.75
76616.25
128559.0
137548.625
96544.625
97040.875
73915.75
76701.375
61543.625
35091.0
59447.25
94103.375
81820.875
42691.625
105564.875
28723.625
72587.625
48076.5
99100.25
104060.125
73096.75
32447.5
68802.625
64574.0
5037.75
74068.375
51475.625
43200.625
20072.5
87754.0
45911.125
25085.25
65033.0
13405.75
105016.625
178097.25
26559.5
170930.75
107841.75
42213.875
34374.5
45708.0
38465.25
60971.375
29067.625
36705.875
76708.75
106608.5
68075.875
29540.0
94148.125
79365.625
46103.25
29986.375
33176.5
27690.0
51521.5
15552.125
59231.125
79850.375
95516.0
127612.375
27132.0
19683.5
60028.5
92074.375
110609.75
86388.375
39182.875
88445.375
79135.875
44457.125
111509.875
50920.875
113208.25
33487.0
40858.625
78125.875
142357.25
37978.25
60832.75
87042.875
42611.875
94275.375
23922.875
73891.625
53280.375
27696.875
53704.25
104060.0
56259.25
74557.0
74523.875
54954.75
72002.375
49710.375
16377.75
46087.0
72810.0
28637.875
36560.75
76305.625
72911.25
40709.125
59021.75
46851.125
26762.375
54423.25
45303.875
59542.25
68381.125
30055.625
72378.5
10410.125
34790.125
94962.625
116755.625
21671.875
27011.0
67684.625
52019.75
75001.0
33189.125
31784.125
32080.625
55248.125
136973.875
124712.0
92429.0
85017.625
83497.0
59034.375
106814.5
23717.0
80915.625
55527.5
22829.625
63528.25
93158.375
120622.125
40995.375
88523.5
79849.125
67159.875
69551.5
60911.625
8480.875
61473.5
107146.0
29784.5
47551.375
34093.0
66701.75
31271.75
36208.875
74338.875
65827.125
97348.5
64880.75
72367.75
30475.5
33950.375
62993.0
75056.375
46093.25
54027.375
52732.125
51099.125
58708.75
107304.125
92273.125
38547.25
35582.125
42211.75
43034.0
121976.875
68902.75
58369.625
39866.875
77250.375
43951.0
19958.75
52479.75
43779.0
44727.875
46728.375
36840.125
66701.5
88713.625
83078.75
93714.5
12964.625
118291.0
62550.75
50992.0
58119.375
49419.375
9522.625
80389.0
114527.125
122671.375
66822.75
30965.625
46510.875
52614.0
110316.125
94480.625
116555.5
108247.0
73860.5
68732.625
76985.0
98169.875
12927.0
53122.625
68492.125
31342.125
63425.5
81907.875
53722.75
59977.625
69487.0
57574.375
2780.625
33252.0
72674.375
74111.375
125914.875
72977.125
30169.25
64537.75
42231.625
72900.625
150944.875
139474.0
40706.625
23328.875
66370.875
31796.25
29459.375
50591.25
28375.75
34400.25
80569.875
22243.125
37308.375
134445.625
62201.0
19156.75
24596.5
46350.75
80254.0
58704.875
13108.125
71635.875
93928.625
73778.875
44614.0
47820.125
98047.375
80833.25
61969.5
59193.0
42414.5
56692.25
29079.75
114993.75
102982.125
80380.875
46646.5
31752.0
43969.875
14211.625
95037.875
41492.0
31638.75
49804.0
10953.875
37477.75
52502.125
19589.125
65992.0
8642.125
37816.75
39303.625
24124.5
18466.375
44792.125
54572.25
57266.125
67145.75
63116.875
39154.25
94094.25
135671.375
88064.625
44080.375
84153.25
109710.0
46188.25
60695.125
34631.25
85065.0
40690.875
109041.625
130553.875
104169.5
97530.375
90066.375
98269.75
58443.125
46369.625
62975.25
46026.125
76822.125
92922.25
39574.25
86985.875
86300.75
35674.375
41414.625
76174.375
122309.5
64469.5
41255.625
40211.125
50766.25
16976.75
56121.0
75005.625
46186.5
56978.625
68736.5
61083.375
39051.75
45355.5
27647.875
39570.625
86384.375
62345.625
65986.375
28513.25
70686.75
133279.25
18439.625
34993.125
27982.5
42205.125
10767.625
98279.5
49884.0
32914.375
78333.625
101344.5
54539.25
66840.0
73482.625
62609.75
100330.125
89487.0
46901.75
39795.25
82922.375
59743.0
124917.25
79756.625
37760.0
88986.25
58293.875
65934.5
32405.5
26708.875
53902.75
25701.25
31445.625
40370.625
77532.25
107337.625
37363.625
70680.0
26172.0
79471.125
59171.25
79818.875
852.125
87174.75
63205.875
62289.0
35741.875
34153.125
95066.875
108590.5
25076.0
42534.875
33710.125
49771.0
98021.625
27529.75
43061.25
55110.75
3186.75
89477.875
87240.125
20483.625
23459.0
30775.5
100764.5
125090.75
46785.5
34839.25
39213.125
35844.75
47474.625
38718.75
95613.625
74886.25
63453.125
55531.0
48512.5
66235.5
34828.0
70355.375
69772.875
9845.0
16165.75
31079.5
53517.125
64077.625
52171.875
96214.875
106435.875
107765.5
66973.25
86668.875
94194.75
64743.125
39593.75
46045.5
97153.875
110567.625
84465.125
49357.375
56720.875
65443.875
102593.125
103579.375
110288.875
63881.0
86297.875
7464.375
47853.75
87218.875
63495.75
43759.625
55851.0
44488.75
50778.0
70882.75
102297.625
42061.0
8440.25
42614.0
43390.5
56676.625
50918.125
47612.875
11187.125
63839.125
39797.75
94019.0
115114.0
72368.25
64779.875
51536.25
32673.0
37474.375
66482.75
99687.125
36966.125
81638.625
75458.625
75874.25
97894.5
67878.375
25992.125
36961.875
52084.625
43535.5
55453.125
111911.875
73546.25
28554.5
43141.75
58197.875
42562.375
82296.375
41500.0
60852.0
84392.25
127731.0
106466.625
81131.125
28316.75
55160.125
69852.5
96939.0
99331.875
57302.25
33355.25
22672.625
43830.875
26313.0
20454.125
79169.625
99362.625
93086.25
42633.5
75053.75
49418.25
77090.125
53438.875
27503.875
87848.0
23889.375
33011.375
39514.625
88807.625
136741.375
51712.125
35786.25
32602.875
37197.625
52611.625
89997.875
66867.625
93344.125
107024.5
35377.375
51001.875
85136.625
114631.5
51852.5
37016.5
24848.5
71212.0
60238.75
72523.25
33387.125
40774.125
45994.125
38838.625
112497.625
66730.0
33222.375
54070.75
63025.125
58352.25
107360.375
146304.875
86157.125
17390.125
78038.0
84746.375
16455.0
74944.375
67841.0
107273.25
24698.125
58369.5
91238.0
47859.625
117930.125
138305.25
80648.75
17013.625
72359.125
86069.25
28796.875
99249.25
99021.0
33142.625
23315.625
45399.0
93183.75
62326.25
48421.875
106701.375
107466.75
33995.75
47299.5
40377.25
29935.75
42913.375
41758.75
34074.375
49796.5
94622.125
46046.25
108724.625
29543.5
17430.75
4447.625
1748.625
67965.5
111420.875
121583.125
71054.5
40854.25
56433.5
9428.0
29923.125
118560.5
113007.875
34386.25
80945.0
84710.0
63174.375
43535.25
72423.375
96366.625
87685.625
51748.375
45082.375
52065.125
49749.0
6472.75
57899.0
62068.25
44334.625
172784.75
80323.75
25259.125
32761.25
25139.75
99703.125
54674.875
93199.0
64972.625
33082.5
52048.75
11574.125
50615.0
57183.375
27247.0
103001.5
101457.125
45557.125
41820.0
30127.375
39229.625
60491.0
64750.625
48455.75
64578.5
41004.875
36009.5
9100.75
29736.875
31842.875
47795.375
55155.0
15447.5
59091.25
32508.25
26645.875
41320.5
49317.125
86221.625
94206.25
82980.625
46067.875
66778.5
4191.0
41185.875
27319.375
28916.75
50835.625
37033.125
73427.875
84307.875
36419.75
63721.25
92011.75
74653.5
21301.875
61891.625
99813.25
57891.375
71080.875
46678.75
40977.75
73813.75
45612.375
76411.125
65059.375
108410.0
37138.875
121318.0
163534.375
129682.75
116572.75
109784.5
25705.25
25875.5
96995.125
38298.875
59326.125
73436.625
41250.0
110557.625
130719.75
33297.125
117662.375
49912.625
29196.875
8872.25
40607.0
101778.125
43482.5
91259.0
53951.125
69862.0
48004.5
46776.0
52080.875
24723.625
32811.125
29252.5
38751.75
56291.5
62117.0
141213.875
69692.5
31762.75
12151.375
29494.0
17985.375
55558.125
117641.625
95331.5
78523.75
51022.625
36937.375
106188.375
63255.875
34496.625
97132.25
11227.875
44969.0
58636.875
26237.25
25231.375
82517.375
49465.25
59237.125
144435.25
72489.875
53232.5
70812.625
53499.25
57667.375
42349.375
25773.75
33408.0
76747.875
70604.75
41959.375
67085.125
44794.0
47258.0
41299.375
40956.0
4254.125
9154.25
# row = 20
33404.0
49330.125
28384.625
21801.25
34482.0
62981.25
52804.75
76335.5
78385.0
93750.25
23791.375
30267.375
28113.375
49025.875
33478.75
9421.5
104270.25
82140.0
70643.875
58552.125
22790.125
9348.75
37800.625
22964.375
36004.625
29086.0
73823.25
25035.375
44524.75
43058.5
37634.5
89547.5
75051.25
76345.375
48568.5
48484.0
82364.75
121597.875
44910.5
84353.625
42362.25
28343.0
38873.5
64694.75
44355.875
39464.75
70403.625
44407.75
54597.75
34451.25
57006.625
25955.5
77077.25
27815.5
66748.25
93442.75
77437.75
49046.625
105303.25
140344.75
113334.25
59580.875
34901.75
79249.625
28491.375
68588.75
95757.5
10387.0
87282.0
24419.875
84641.125
60351.375
7114.625
22801.125
65663.25
51148.375
19074.125
13047.625
86108.25
31440.125
121904.25
77167.5
66312.875
70634.25
38675.5
47627.0
57200.125
142858.125
81827.0
47883.0
37422.125
42264.625
33652.875
37976.25
47942.5
29545.125
97457.75
66497.625
37884.75
30559.125
123139.0
117371.875
91711.875
61179.25
22934.625
60265.5
37359.0
26360.875
94046.875
78431.125
16102.875
91813.0
69520.875
69644.125
67037.75
48136.875
15557.25
36124.125
17638.0
32536.625
42896.375
82910.0
51612.625
36585.875
60097.25
55725.5
59727.5
101101.75
125227.75
105965.625
101319.25
75390.25
30201.875
18448.25
57622.375
53468.625
37238.5
43275.125
36692.625
109604.25
57278.625
105051.75
90189.25
64956.375
28148.875
63243.625
46867.25
23309.5
50041.125
42470.5
47331.375
77244.0
97419.625
34258.375
60669.125
23007.875
54773.875
74133.0
56126.75
99711.125
122327.75
127714.375
104018.125
37832.0
106867.375
98462.125
45850.875
56720.25
8436.25
58087.625
42124.75
81154.25
59034.875
52369.625
49135.5
59632.25
16045.125
49815.0
124122.0
111501.0
95445.0
25405.625
30453.375
65756.0
47479.75
6073.125
76513.625
34533.875
56699.375
94126.5
155047.5
76058.0
42709.375
147303.25
77077.5
97725.75
50801.125
87719.75
96987.875
83692.25
38265.75
49306.0
9661.125
43753.5
8744.375
21027.625
62623.375
54396.0
49675.75
93835.25
85800.5
13428.5
90225.375
11965.5
51478.375
78089.25
141198.125
136008.75
52005.75
49537.5
44817.75
78604.875
67050.0
95981.25
96136.125
75230.5
65816.75
87847.0
71515.25
100609.375
114824.375
138588.375
93443.125
19339.625
56643.0
85235.375
105510.25
96402.125
121276.875
75213.125
32505.5
50403.875
96707.875
43079.75
40384.625
49596.25
53841.0
71045.375
49510.25
19516.75
54585.125
61888.375
49512.0
58553.125
20789.0
59399.125
50932.375
46222.125
70059.125
62700.375
89805.625
79936.75
13082.125
44753.75
30206.75
67647.375
55122.375
91963.0
122262.625
66872.375
86737.5
111165.0
34527.0
36450.0
76611.0
57880.125
19078.25
28465.0
38678.0
42473.125
43119.0
49043.0
40288.25
104826.25
81988.125
75518.875
22566.875
102243.125
133278.5
10762.0
77598.125
62891.75
13509.375
72937.25
104713.0
29588.75
59775.125
24938.25
38516.0
12912.0
60612.875
47151.0
18909.125
39267.0
48478.25
58952.125
33229.375
50430.625
47265.875
20169.375
65971.25
91742.375
58707.75
18186.125
56935.875
38788.25
59846.5
90900.0
20313.375
20371.875
9772.75
89459.375
70823.75
43949.5
44711.625
26547.25
123361.0
146997.375
91028.0
44609.75
89970.125
119355.375
8270.0
25435.75
66407.125
10886.5
26669.25
139285.625
84704.125
50722.75
104822.0
122661.125
65617.25
18790.625
80011.125
110630.875
37094.0
26796.25
24604.375
58735.625
64507.75
82983.0
46991.125
41851.375
41456.875
81968.0
33406.5
49321.375
34929.375
50908.625
21455.375
16515.75
120363.5
51045.625
76375.25
46343.375
78626.0
48561.875
58843.125
44112.125
39406.0
15225.125
87487.875
54871.0
13229.125
73714.375
67255.25
74488.0
67570.5
46631.875
68725.0
73228.875
62253.25
53081.75
56992.0
56340.375
3646.125
55601.75
61230.625
40207.125
33461.25
36535.125
70301.75
12201.625
41221.75
57523.75
80791.625
94288.5
21684.5
52073.75
67326.875
76592.875
81115.0
87142.75
116281.75
43303.5
49351.0
18155.125
44969.125
35441.375
32468.125
46275.25
72232.0
27086.875
50492.875
79915.25
20426.25
135231.25
79757.125
19557.875
58365.125
41113.75
44525.625
66156.5
63057.875
40502.25
23102.875
34783.375
82320.875
21430.125
101230.0
111850.75
61998.75
10430.875
31706.625
36433.5
59577.375
41988.375
113835.375
70584.875
53761.875
87643.25
10438.25
35268.75
17575.5
14123.625
50829.125
39210.5
63887.375
72294.125
46871.125
42547.625
32556.875
28757.125
75493.0
42589.75
34657.125
21510.125
50165.125
34647.375
9006.75
57497.625
58910.25
86465.25
70805.625
23068.25
18689.125
29130.75
52044.5
50133.25
50933.0
45666.125
101557.25
53883.0
70710.75
89167.5
99298.375
60815.125
65741.125
110961.75
111359.125
19971.125
25198.75
31705.0
51586.625
18077.125
19109.875
51746.125
6110.5
65447.75
21032.625
22715.0
70822.25
145867.875
95697.875
62431.0
23078.375
93213.25
133995.75
65487.375
13955.25
27983.625
42760.625
65907.0
8098.75
42495.0
30390.5
91762.75
74753.875
75747.125
90554.375
83058.75
61816.375
37181.125
154498.5
140489.125
97708.25
101541.375
53081.25
55326.375
36998.5
53215.75
58172.0
23765.125
98349.5
29922.625
35129.375
62295.125
54958.0
68776.25
34890.25
45386.625
143407.25
104449.875
9993.0
84026.625
109153.625
105707.625
56169.75
51529.0
66593.0
58819.875
32701.5
44798.875
113470.5
65465.125
69456.875
5237.0
32739.625
26739.0
30074.0
38845.125
41150.0
88885.125
128632.375
82428.5
68173.25
29791.0
24518.25
84234.875
38839.625
61112.375
91734.125
86803.5
4556.375
80663.875
53958.125
65643.25
75024.125
49486.875
34109.75
19572.5
20789.125
69120.625
87816.875
51450.5
60288.25
68919.125
102520.625
143528.375
75929.875
58719.125
14637.125
68803.625
36330.875
25270.625
69495.125
70738.75
74785.625
19291.25
43609.875
21224.0
20793.375
37034.625
22906.5
33179.75
46017.875
22038.0
61560.125
76510.5
34351.375
41749.625
71917.375
12357.75
31782.25
53304.875
88438.5
81692.625
52721.75
68268.375
52736.0
45511.25
64752.125
37722.375
97131.625
79053.0
78156.25
97353.75
107972.25
43439.875
31926.375
16045.875
29241.0
128042.875
108690.375
68296.625
38184.125
66016.375
45964.375
29796.0
47905.875
55387.25
60817.25
51622.75
107509.625
25312.75
62876.375
83676.375
74493.125
95693.0
109763.375
110583.75
100781.375
16879.5
29841.625
89013.25
103440.125
69815.875
80515.75
40092.875
56790.0
88320.75
84540.75
104574.875
44993.875
11652.125
69179.0
20918.125
40260.875
34894.875
75447.25
103837.5
34255.5
114157.875
85489.625
27373.0
78207.75
76165.25
147428.875
109259.5
66483.625
72931.125
57623.875
120391.625
29946.125
53105.875
37893.875
58831.375
35849.0
108064.625
93410.5
59255.625
58940.375
97009.875
58539.0
92919.625
25546.75
98475.5
60551.875
51345.125
85289.5
64673.5
42121.875
146970.375
150659.5
136000.25
91450.375
86120.25
125442.625
53832.375
36688.375
39922.0
71902.125
56445.25
21180.375
45445.5
24794.125
40544.25
66058.0
86733.5
88451.375
69057.5
27929.0
61377.0
28789.75
80806.375
66605.5
19930.75
46852.75
86776.125
75623.25
82701.5
26360.625
65520.0
36992.25
17406.125
43183.625
18338.875
64907.375
49804.125
138517.0
92291.75
74029.75
76856.75
100161.375
39256.25
45194.625
23955.0
57836.75
19888.75
22210.625
76809.25
149257.25
183341.875
56896.0
97041.375
102893.25
139850.625
63827.75
76635.75
66475.25
21896.375
36538.5
160713.125
119551.75
35329.5
81944.0
48689.25
12529.375
44771.875
88064.25
41482.75
92236.0
91415.25
22644.625
34879.75
103640.25
121535.5
66586.125
29275.375
26186.0
76055.5
71144.0
56769.0
47964.125
47811.0
49454.0
93336.25
141976.25
53024.5
54755.125
56104.125
36394.5
28149.5
11581.375
78062.25
42572.125
29714.875
31646.25
23578.875
63249.875
76490.375
28786.25
92381.375
67986.25
107262.75
77845.75
58445.5
33624.75
29777.75
106154.75
133352.125
36571.75
97679.75
41677.0
47890.0
72046.375
30509.875
45941.0
84813.75
85857.625
35616.25
69517.75
103692.25
67551.75
58776.125
76380.375
120839.625
67576.375
107196.25
116749.625
127718.375
98117.875
35310.25
96588.75
128659.125
104187.25
69198.25
79642.125
73134.125
79034.5
172911.125
58621.25
25716.875
51525.375
53822.625
37329.625
85796.25
64686.0
30463.625
20976.25
82158.25
48924.75
60152.875
70780.25
23966.875
21348.875
17574.125
64190.0
31557.125
41844.625
43795.625
54466.75
137254.5
93240.25
65475.875
41128.875
56615.375
118623.25
69331.375
27936.125
82172.0
139244.0
96246.0
60044.5
43762.0
35553.75
26408.375
31900.375
56705.5
28982.875
39922.875
81705.125
53687.125
8881.25
27594.25
23590.875
31959.75
64389.75
25659.375
41691.625
74870.625
57928.375
79142.375
22773.875
63180.625
70905.375
58828.5
27464.5
82836.75
82757.375
31782.25
65834.125
19304.875
112059.125
57166.125
2967.375
43818.5
5467.5
61525.5
40074.375
95682.75
114711.5
27423.625
29493.25
40408.875
26944.375
89916.625
56629.625
25532.0
27678.5
10400.75
75333.75
101301.75
62845.75
41786.125
89267.375
16603.625
74997.375
73632.0
35407.25
72088.5
23672.75
81847.25
96626.375
29149.625
39337.5
22687.0
49152.25
79436.625
25365.125
85704.5
115478.25
129416.875
100429.25
96654.5
43050.875
53837.625
122112.5
99263.625
28356.125
51494.5
71264.75
21269.125
105107.375
58526.75
43843.0
72572.875
59223.125
26332.0
20297.625
26250.25
40015.625
14161.125
62552.25
108726.25
88342.75
145402.0
63116.875
76197.75
42560.5
17464.875
49618.5
79929.75
95330.25
39382.875
14804.875
40612.0
50124.25
117086.25
100169.375
70321.25
124771.0
104707.75
17797.375
57927.375
42420.5
68007.875
59843.25
73940.375
144318.5
37934.375
4273.75
46206.75
59128.375
84352.375
71457.125
54963.625
73660.75
97700.5
54145.75
65527.375
35252.5
30746.25
25960.75
31380.75
63467.5
22715.125
52466.5
50559.0
77311.5
67622.875
77405.625
55381.875
52580.75
74314.75
82248.75
89353.25
105085.875
63931.5
20759.625
37687.625
17007.0
85316.875
72956.5
99428.375
47580.125
33506.0
95975.25
9167.875
58981.875
33712.125
59309.125
97063.5
84138.5
43776.125
89432.125
49770.75
72648.375
49610.625
44657.625
35663.875
67277.75
107634.875
30628.25
8776.5
36296.0
16419.75
39109.5
59687.625
63629.5
48043.0
28006.875
24973.0
32134.5
39125.125
32234.0
102396.5
82423.25
33314.375
105445.0
37851.875
54204.5
96295.5
31503.125
73507.75
3536.375
65641.0
104802.375
47451.125
73109.5
66693.25
35211.0
55784.125
37369.125
22560.125
29293.875
79970.125
77635.875
31611.5
125572.625
141471.875
90853.75
71401.625
88954.375
136337.5
65247.75
119415.875
163972.75
90864.75
141530.125
123737.125
103754.375
65663.25
78929.875
97873.625
32262.625
70847.375
50237.75
26525.25
33716.875
64369.0
64096.625
21380.875
6832.375
80231.375
83378.375
41186.375
26868.5
32146.75
50337.375
52105.125
47849.125
38758.25
33148.75
42274.375
56585.375
21615.875
16550.125
33956.875
63823.0
73490.0
73088.125
19767.125
67448.25
55149.875
78759.125
56898.0
22752.375
87075.0
85237.0
65881.125
74575.125
46709.25
11218.5
31474.75
68324.75
35431.375
19811.625
58713.0
97040.75
30376.375
126319.625
85190.875
64508.25
35841.125
50252.25
81327.0
18373.125
115699.875
84499.5
14395.25
55696.25
117156.625
27839.125
38400.875
8357.375
53732.5
104712.625
30626.0
50058.25
70935.5
110478.5
103942.875
66756.75
98884.125
49553.625
18457.0
42548.375
81335.375
58663.125
54893.75
93851.5
23421.25
49775.875
74182.375
71573.0
69432.25
46430.625
36783.875
23252.75
21133.75
74518.625
59794.0
47837.625
17012.375
5145.875
19408.5
2983.25
30265.375
28356.0
78621.0
57518.375
32551.375
58262.5
97223.875
39964.25
41036.75
40340.75
134475.625
119202.625
80016.25
45171.125
41669.75
111019.875
72675.25
66539.375
92057.625
33172.25
61971.625
81361.125
78790.625
85665.125
73237.375
47886.0
58457.375
116148.125
114902.25
77773.375
104060.75
82464.625
71893.0
56189.875
38940.375
28192.25
37212.0
31464.25
16794.75
35960.125
37600.375
92124.0
52078.625
114048.75
74063.625
53256.375
104019.0
83349.625
71133.875
13562.375
69154.125
72307.5
101480.375
157874.75
69505.875
27159.75
33407.625
80876.0
117424.375
48138.0
80760.0
90130.25
62186.25
47625.25
52612.375
19626.0
87071.875
113818.5
40595.25
67497.25
145919.875
169319.375
95528.375
57263.5
138941.0
105450.75
27533.75
59335.125
115430.625
90546.125
41113.75
55599.125
77281.125
98122.5
41916.875
76028.125
106313.5
103036.5
86174.75
48501.0
40731.625
65431.0
69125.375
65152.625
118078.0
117340.75
109914.375
112410.375
87688.25
46110.125
76836.0
76054.875
65427.125
81283.0
81016.625
29013.625
55062.875
85123.0
60115.75
86628.0
25490.25
81599.875
18659.75
53898.75
79197.375
46587.0
31343.25
85595.875
41294.875
70012.0
79387.125
52305.25
11178.125
25201.375
81792.625
79215.5
37231.25
36723.125
50741.75
111341.0
149164.375
29318.5
125517.625
58069.75
42845.375
51387.375
31484.25
51418.625
71003.625
81259.0
37267.375
71460.25
76685.875
40662.875
65070.5
130724.0
68189.25
61523.5
109115.875
69691.375
56924.375
58156.25
62540.125
72357.625
63073.125
85297.75
147520.125
41408.625
38653.875
44431.625
46942.25
103672.75
71749.125
21667.375
101329.0
21894.125
82221.5
87957.625
55311.25
83043.5
31375.875
28253.625
62878.375
138882.25
59873.0
95735.25
105277.25
77309.25
145058.25
11010.25
67343.125
78525.25
21009.5
76903.25
131378.75
45948.0
73828.25
58213.75
38241.875
37751.25
37226.5
34227.875
19344.625
52119.375
33493.125
44663.125
84042.125
93209.25
46940.625
38666.25
22498.25
41916.375
85256.75
58543.375
49584.375
68115.125
74336.75
75266.375
12928.375
15354.375
108051.125
151963.0
44438.875
57101.25
70609.25
95023.25
101897.375
30713.625
4650.625
9228.625
11338.375
85294.0
99385.625
81838.25
37626.25
75220.75
70988.5
135922.0
40502.375
84125.5
48441.5
57659.5
73216.0
79487.75
87333.625
28656.875
130304.625
64845.75
100879.0
71108.375
53937.875
32392.25
38754.125
91808.75
31472.625
65386.625
51203.375
64133.5
50301.875
41845.25
45107.375
63433.125
83391.375
44497.5
66199.625
48199.625
16553.625
46116.125
81495.5
30617.625
55778.625
18836.875
76760.375
129157.25
88950.875
49855.125
12122.625
68791.75
55920.125
54243.75
94725.625
58130.75
67767.5
81949.5
14763.375
63706.5
52496.625
100045.125
60788.0
17233.625
54607.25
18474.0
61400.125
87107.375
78899.625
88901.75
15918.625
73677.875
30337.0
51415.875
61630.5
22646.25
23924.25
78840.0
106946.25
94478.25
62109.75
26270.25
20620.25
44778.75
73445.625
78865.375
111052.375
141981.125
86943.125
66770.875
17990.75
35754.0
28295.875
71547.625
76679.875
55702.125
126420.875
105439.125
51498.375
41277.25
84500.75
66675.125
40269.875
14409.375
79355.5
19407.5
99382.875
36480.625
34647.0
95913.0
61217.875
25823.875
121184.125
116896.0
31835.875
78365.0
83337.125
27494.0
106383.25
127630.25
50680.25
20171.5
31533.5
41870.875
33516.5
130093.375
50337.25
33106.875
59798.625
83158.25
77214.75
34822.5
16273.875
88040.5
95880.0
81033.375
52054.5
12099.625
89685.375
124016.5
67791.375
49232.375
57822.25
56178.875
12693.375
136603.375
85484.0
12033.375
16674.375
36030.0
49459.125
44721.125
62943.875
18838.625
8964.75
32085.375
22900.125
65422.75
49226.5
6860.125
54060.625
29349.0
50607.0
43180.625
33176.5
13498.875
45411.0
56262.125
40048.625
64112.375
53269.0
49440.875
86050.0
125176.25
121981.25
127997.5
101890.625
105242.25
36143.625
32032.375
46038.25
92110.875
56058.5
74425.125
59396.375
66082.0
82392.5
115230.875
91486.75
63507.75
50419.75
65074.5
54986.5
54709.875
68688.125
26394.75
62094.625
91812.75
37124.875
18764.25
47637.5
84243.25
40447.375
50545.375
53936.375
48051.375
49152.875
22720.5
93423.125
60614.25
81512.75
59149.0
35664.625
63166.875
63770.5
9001.5
38753.0
108335.5
67244.875
32780.5
52516.25
52945.625
67482.875
26638.375
68002.25
40034.0
53303.25
34235.375
96920.25
36408.625
13393.5
92195.75
124631.375
83062.625
64460.625
107588.5
50614.0
36788.0
43898.5
65592.875
81282.25
50667.75
68647.5
80043.5
36576.625
28934.25
77754.625
75968.5
60714.5
48926.75
56094.875
83826.125
38159.125
15803.25
86040.0
92283.125
124499.625
23781.875
31513.125
30748.375
67371.0
98288.0
70330.25
18081.75
63299.25
29348.625
40702.375
52126.875
26014.5
116429.0
140771.5
32131.375
24355.625
27685.0
47658.75
79826.5
82524.375
69223.375
49659.0
27523.5
63364.875
115199.75
29010.25
42095.875
8838.375
74218.875
92573.5
69036.375
76217.25
68740.75
29096.75
62901.75
65091.375
93288.625
73868.875
63706.875
84777.0
59542.25
50262.625
58160.875
99374.5
122931.75
65227.375
52119.625
[truncated: 19,200,723 more chars]
