# Supplementary material for: NMR data of a Grubbs 2nd generation catalyst p-cresolate derivative
Source: Data Brief. 2020 Dec 8;34:106634. doi: 10.1016/j.dib.2020.106634 (PMC7744701; doi:10.1016/j.dib.2020.106634)
Supplement: Supplementary file 2 [file mmc2.zip › NMR csv txt files/HMBC.xlsx]

## Sheet: hmbc
# File created = Wednesday, November 11, 2020 3:46:48 PM	CAT
# Data set = NMR 69 1 C:\Bruker\TopSpin4.1.0\examdata
# Spectral Region:
# F1LEFT = 344.22601318359375 ppm. F1RIGHT = -3.73853793	33535	98 ppm.
# F2LEFT = 22.921049118041992 ppm. F2RIGHT = -3.10384661	48689	317 ppm.
#
# NROWS = 1022 ( = number of points along the F1 axis)
# NCOLS = 2048 ( = number of points along the F2 axis)
#
# In the following ordering is from the 'left' to the 'r	ight'	limits!
# Lines beginning with '#' must be considered as comment	line	s.
#
# row = 0
79100.6
100923
65898.8
9688.25
44842.1
48005.8
54262
69580.2
39031.6
91110.8
77894.4
40790.2
27985.2
53911.1
62211.8
54924.6
56240.1
61447
31044.2
11332.9
39803.1
40083.2
20515.5
31414.4
41681.6
64145.5
33960.4
55199.1
60447
21690.5
48607.9
42040.5
60756.8
93334.6
109005
104972
16752.2
89986.5
155212
11506.5
79688.2
33552.2
36040.2
93246.8
129090
89515
64614.6
34034
19167.6
30172.9
40900.2
78287.5
80252.2
63290.5
38331.2
15745.2
39357.2
22225.4
108533
81061.1
92745.6
92857.5
130695
108326
47047.1
81143.4
100562
66734.4
45369.1
6791.88
36181.2
20023.6
43900.6
67186.9
85818
30112.2
45917.8
26323.9
46112
77803.5
46899.6
157093
97303.6
52544.2
49879.9
50744.8
48115.5
11646.8
46478.2
53940.1
103680
46363.4
22986.5
58801.2
85069
53554
18843.2
59865.1
94267
98418.1
134924
139250
62469.2
51849.9
17437.8
41112.5
52701.6
98951.8
41085.6
78170.2
162987
70120.9
39222.2
78177.2
6616.12
116131
111082
40173.1
64233.1
30689.9
40820.4
91525.6
43387.9
53453.6
41536
130935
129954
55781.9
47848.5
20740.9
43917.6
62059.9
90483
68426
75115.5
65506.5
57773.1
73950.2
77061.9
41997.9
45886
8605.5
73153.5
88115.6
36543.2
123850
42124.5
42118.5
21058.4
26001.5
47633.6
39085.6
17849.9
36796.1
99536
15960.6
99868.4
48144.5
75567.4
66405.4
40695.8
74284.2
30509.5
10600.8
70173.4
67844.9
59867
40812.1
51626.4
99837.6
70558.2
63995.4
46994.1
69831.6
34874.1
82006.4
88174.2
16585.5
72004.8
42411.6
44198.6
76212.2
111552
110914
57356.6
61980.6
62776.2
25148.2
18330.9
43412.8
35285
49500.5
36251.4
71263.8
70022
22924.2
47553.6
98270.5
110099
71436.8
25107.8
23893.5
125030
63654.8
66085
59804.2
11293.8
106604
112794
42598.4
69976.5
26257
84601.9
88704.1
46171
127908
75792.2
14098.6
67229.4
94244.8
100039
26608.4
14901.1
44105.9
55853.6
53128.5
31941.6
32572.5
64559.8
59278.9
52286
26754.4
64132.5
93338.6
8725.25
17287
23673.8
120288
128121
55394.9
91048.2
83977
141134
52491.8
7015.5
80579.6
77796.5
42499.2
48188.9
57880.1
36775.5
40834
50619.6
15668.6
25455.6
64460.6
32631.1
46146.5
81682.5
31902.1
95367.1
135560
42356.4
60543.6
115336
37522.9
87596.5
59636.5
92750.8
107962
134074
134491
64675
37644.4
70135.8
102996
80785.8
13516.9
19241.9
85087
54354.2
41706.9
53933.4
55091.9
96270.5
91287.9
107968
55663
51009.9
43384.9
59972.1
81715
70869.5
38742.6
30115.9
59213.1
39685.6
105342
78502.6
24513.8
35798
54538.4
95256.4
82388.9
134946
65953.6
43014.4
39813.9
72250.8
15548.2
105314
69756.9
40758.5
20106
36800.1
86078
30300.5
113529
46613.2
64528.5
93356.1
65432.9
133608
115248
26612.8
32085.1
43609.9
36698.6
100075
67630.9
90115.4
69504.5
4225.88
25098.1
53233
31018.4
80949.1
49146.9
19326.6
107618
141380
75027.5
49295.1
79708.9
93716.8
105646
78468.9
58719.6
67709.8
53164.4
108146
69780.1
109594
147658
62175
96271.1
88530.2
6803.38
35459.8
46772.1
69064.5
108924
64571.9
25616
22751.8
24424.5
30718.1
42452
23437.1
3238
95256.8
134852
68418.5
55378.8
96505.1
88687.5
42192.1
91767.5
62995.1
31159.4
107221
35504.1
52891.5
55156.2
127395
74213.9
26460.1
54094.9
84807.8
51917.1
46023.9
56551.4
84914.1
91779
36667.8
111109
114408
25352.2
36301.5
56096.9
123368
118371
26057.1
30728.9
72456.1
67021.5
41131.8
61953.1
95359
96051.4
86241.4
50496.8
30713.8
22640.6
77619.2
15895.4
12381.5
41888.5
36176.5
71013.8
57582.4
47314.5
24179.9
31802
50252.4
73901.9
53205.2
81268.4
129420
47693.4
63675.6
58887.4
50879.4
67229.8
52434.2
60507.8
63236
42605.1
73725.4
61597.1
72889.2
122214
80281.6
109328
120130
23471
52377.4
75427.4
115522
65771.1
66398.1
73140.1
44519.4
54724.1
46261
97153.1
44447.9
31203
21136.8
7596.12
39410.5
73521.8
41085.9
23850.8
26836.5
98899.1
109288
50076.6
46518.6
34064.6
56177.1
44646.2
28589.2
39665.1
15277
57015.5
59706.4
51688.4
110094
44359
60372.1
73394.9
40128.2
53260.5
71185.8
41461.1
47746.8
45945.1
118352
50095.2
24836.9
61001.9
62643.8
90920.4
129392
96685.4
40004.2
33414.2
49767.1
99600.8
119298
95853.1
27435.1
72318.8
88740
59703.6
71712
82313.8
44572.4
74114.5
16459.1
58635.9
18921.5
44466.2
76479.2
93517
53054.2
39272.6
59866
41372.2
41098
25589.8
25317.4
30333.9
48840.8
19621
40281.8
73703.8
131405
132470
9623
73940.4
70129.4
112148
100402
51419.1
95820.9
62327.6
101853
74944.4
18043
65818.4
108532
77353.4
31306.6
94431.6
115205
108362
56103
85774.1
109678
15071.1
80151.8
59286.8
21664
73945.8
101434
74497.8
41652.2
95625.4
133688
61330
31292.8
19695
25497
6792.25
84593.8
132202
67578.6
19455.9
11507.5
95177.6
105572
77949.2
47455.5
53286
41408.5
58209.1
59482.1
39725
8777.25
30851.4
23147.6
49703.6
61398
68112.8
55200
88200.6
96601.2
25485.1
85069.8
57231.9
39634
57308.8
92799.8
52875.1
21258.8
71816.2
95253.9
67974.8
41147.1
40544.6
32585.4
2676.38
66163.6
45333
2189.62
43839.6
32210.1
14205
90360.8
70767.5
73602
104778
58810.9
78033.6
129178
118793
34946.2
77703.9
42749.5
76995.4
113692
74376
13923.1
83081
124796
59229
105596
82459.6
66159.1
8219.5
33271.5
42427.5
75356.4
64833
69111.6
78885.1
16558.6
41926.2
104438
111399
13962.8
67562.5
90520.2
62014.8
17306.5
38551.2
65143.5
111106
104933
60458.9
10652
7609.62
30430.9
71602.1
141346
137867
52535.6
62141.5
74067.2
78668
38814.6
117749
84567.2
99882.2
86893.8
26770.2
58770.9
84947
70831.6
60999.5
55574.5
112773
104490
80185.9
73351.1
40726.2
54717.1
28041.8
38061.6
70113.5
96505.4
77582
18725.8
44558.6
73922.1
23685
99783.1
72078.1
10321.2
45192.1
36395.4
34570.2
41357.8
31599.9
17724
96888.6
61813
112268
43991.1
43980.2
9309.75
58247.6
85278
65926.4
36640.1
16221
90829.2
69428.9
21143
36214.4
64014.8
52543.5
144182
78555.2
13399.5
46710.1
26774.2
54655.2
88886.1
91939.9
98357.4
59085.5
79956.4
20507
9486.88
38871.9
68804.2
52939.5
82332.5
23866.5
72469.1
25526.9
70322.9
43892.9
43036.4
70313.6
22002.2
42258.1
39788.2
67314.1
39299.5
36795.5
24173.2
48627.6
13551.6
75300.9
77721
95443.1
86700.4
85689.2
35944.5
72789.2
92726.5
65661.5
44818.4
77682.9
5338
33381.1
84114.9
106247
83008.6
108856
137289
90546.8
40951.8
85902.4
69836.1
104573
105436
13413.6
32445.2
80397.9
36501.2
22744.4
36732.2
46644.2
32042.4
33594.9
57415.6
24815.9
108748
112516
88000.2
65752.8
38789.4
43745.8
69322.1
101480
52015.9
53702.8
76788.6
88526.4
74904.5
81235.9
47630
73690.5
96061.4
88924.4
99053.1
54731.4
42846.1
91333.8
104454
12841.8
57447.9
34371.4
48287.8
91282.1
65030.6
76595.6
136284
122928
76744.6
92539.6
59493.8
65718.2
33368.2
28775
36469.8
64440.6
142858
100683
15532.8
55767
28742.2
46320
4992.62
53350.5
21578.8
26555.2
60411.8
20657.1
44357
10334.5
98482.8
75113.9
98095.2
33051.5
56311.1
18448.5
4450.62
30268.8
61376.2
54540.9
50975
67852.5
84389.6
156996
105802
36447.1
84523.9
73866.1
69405.8
14617
28074.1
88609.8
64414.9
81472.1
15355.2
18993.1
54652.9
76168
59930
49031.6
59724
26490.1
100205
66876.8
29631.1
10630.2
52080
23271.2
90419.8
96626.8
70760.4
3326.5
112877
99194
63760.9
87256.1
50879.1
42366.6
21888.1
63559.6
44829.1
39230.6
24724.5
113092
119693
53853.2
33279.9
64404.8
32712.5
64994.5
97059.5
70542.1
51238
62945.1
94381.6
84989.6
25993.6
86194.8
45724.5
32796.2
26761
147859
107307
3696.75
94271.6
172805
141759
34468.9
25276.8
64013.8
52362
35849
28921.8
59152.4
80925.6
80364.5
73083.2
65986.5
48573.2
32276.1
41177
60704.2
31529.5
52891.4
76977.2
93759
49628.4
72885.1
57429.4
108885
66623.1
79977.9
73102.4
46090.8
84986.8
88226.4
94504.8
117668
93600.6
41741.9
74111.5
25165.9
18998.4
41582.5
90322.8
36609.6
26918.6
19508.2
60573.1
75506.6
29200.6
17217.9
36306.5
46031.4
31878.5
37742.2
10555.1
64765.2
83910.1
63712
38200
43118.8
34087.2
63077.1
48565.9
80491.2
46780.4
20416.8
18987.1
135220
90766.8
32542.8
52264.8
74019.8
61687.4
66341.1
38981.2
38041.4
117322
68442
68450.9
20992.9
38703
14777.9
48534.1
5812.12
28341
12157.1
138524
124420
58516.8
93512.6
96549
107119
97729.4
98177.1
54759.2
58347.4
149390
97055.1
63987.9
110945
120528
12609.4
69013
45292.9
60766.8
27139.2
47626.6
47889.5
11455.4
18328
51223.9
5582
55274.9
16906.8
82563.8
31836.8
17634.1
25907.1
90986.6
49396
39353.5
13106.1
77806.2
140462
64527.8
31959.6
71619.1
74864.5
92837.8
79974
15564.9
34547.6
141671
96528.9
66738.2
34294.6
32105.4
8411.75
57889.6
34141.8
46694.6
23434
129784
126877
10271.9
17410.8
42239.5
28906.9
43177.1
17078.6
44829.2
123087
145708
71612.2
19277.5
70067.8
37819.9
36341.9
59649.1
7466.5
60887.8
185800
94730.4
39072.4
34406.8
8230.5
48273.5
15240.9
77976.8
111831
79683
59843.9
34572.5
10260.1
24297.2
65394.2
58043.8
43745.9
32834.8
102366
48890.4
52941.4
118063
126000
97525
96791.5
54631.1
39759.5
62327.4
52692.1
60138.8
94108.6
25777.8
36973.2
62417.6
42732.8
8705.75
56853
130222
129717
93558.5
50080.1
33276.8
24762.8
52959.9
37179.2
40392.5
44089.9
110890
134180
78695.6
117396
54373.2
118980
68680.9
79542.5
58640.9
69810.4
107518
116181
53880.1
12792.9
71303.4
93600.1
48844.8
52692.2
27401.1
48490.9
36969.6
47289.2
39607.4
87016.2
36669.1
40301
48844
89915.2
78465.2
31502.9
48929.2
59018
67173
160514
64716.6
94802.1
49218.5
5894
70278.2
47236
36894
41051.9
91942.5
55270.5
23623.9
37422.9
22258
41055.5
124280
94329.4
38556.8
16093
73664.5
37438.1
33437.1
58726.6
98528.6
43885.8
47659.5
82405.5
110610
66873.2
141632
131659
161752
41367.1
63908.9
17496.9
14362.1
57396.2
106114
73199.1
86781
43877
76586.9
106057
34097.4
26988
29621.4
86382.1
62043.6
88437.1
79567.6
75166.9
13672.2
148549
52963.4
31669
111756
49241.8
88687.6
9459.88
130437
61544.5
42415.8
35492.9
49221.8
104845
116528
71189.4
67256.1
69634.6
48961.4
108322
50897.6
47108.2
46604.8
75766.2
90741.1
70431.5
90711.8
67972.9
67000.6
54929.1
43028
17272.6
93420.2
71166.1
20818.6
17532.6
42374.1
33057.5
56786.2
94496.2
106543
14979.8
62263.4
36944.9
35654.6
27557.2
58197.1
110454
82733.8
91407.1
59232.6
55602.9
64178.4
66171.6
89868
102217
46339.8
25704.2
26182.1
13841.9
36050
51686.1
32532.9
20148.1
58711.4
57438.6
51124.9
30549.1
51668.1
44184.5
51390.5
28063.1
43634.4
114913
50013.5
9770.62
37132.6
58279.6
99006.6
22413.8
25703.2
10440.2
49888.8
85875.5
49892.8
23728.6
87307.8
28719.1
63676
50957.8
72635.2
30624
27085.4
71641
91795.1
29393.8
34402.8
50110.8
18629.4
13420.2
72124.9
82664.8
61389.6
57649.4
68568.1
59862.8
59156.1
78125.4
43930.5
17618.9
51051.2
50363.5
63818.5
7096.38
78371.5
100136
67393.9
32225
38750
144881
66989.9
109214
97811.1
52943.2
25384.2
74612.5
110738
53521
39915.8
28999
25245.4
67083.2
54214.4
37722.9
43035.6
61594.9
92865.2
36706.5
80900.4
11664.4
57699
6656.75
63852.9
111663
35552.2
68176.2
54810.4
28663
68141.8
64380
39913.6
54705.9
44841
25023
21337.6
83005.2
69716.6
43908.8
60696.1
89696.8
76173.9
74623.1
38891.2
103807
58372.8
18417.6
49362.8
82590.8
47817.1
72685.2
148601
96522.8
50141.8
48730.1
39489.6
89828.1
34507.2
92248.5
46736.4
44842.8
69745.2
56147.8
51479.6
85852.6
19580.4
15540.5
129744
186932
118662
50007.2
49364.9
22847.6
20977.8
61938.6
51314.2
130767
67487.9
54382.8
80432.4
56803.1
39642.8
58087.6
21609.8
41793.4
47921.9
40470.9
81586.5
20199.1
75896.4
58623
11323.1
36655.1
50765.2
109694
132150
98513.8
51758.6
51156.4
81751.2
41872
53771.5
54878.6
47387.5
58653.6
33922
43702.6
72235.8
13341
53811.6
48049
31943.8
20777.8
12853
20246
101337
105870
88590.2
25430.1
73382.1
111640
86949.4
90286.1
104468
34025.1
89383.9
122278
116322
68452.9
12087.8
39383.9
21395.9
25457.9
78025.1
101902
24959
42304.5
69691.2
82249.2
140237
78366.9
59929.1
9591.75
46543.2
77027.5
113269
53529.8
54128.8
103278
29046.9
87551.2
83432.8
10386.8
79971.9
15146
73523.5
19727.5
41288.2
52624.9
82322.8
17844.6
61637.4
99435.4
41887.1
105764
112023
83350.9
44848
22389.2
56156.8
162668
109903
60935.8
118918
88673.4
28683.8
56807.2
37236.5
27358.4
4228.62
46976.2
77381.5
112954
143279
74088.2
81626.4
75463
54420.1
9724.25
83957.8
93521.2
8544.38
2340
15435.8
45726.8
49131.2
33805
94885.5
96591.6
35148.5
86768.5
109087
57688.6
14772.8
7585.75
54200.2
49107.9
90367.1
96218.4
53421.1
51540.5
16942.4
73333.5
68901.2
79734.8
37157.2
82682.2
13025.4
51775.2
28812.4
13901.5
48906.1
59048.2
76087.9
101255
77771.8
69501.8
39410.2
69293.6
53486.9
82843
66553.4
28692.2
64989.9
48690.6
3512.25
87557.9
129591
29939.4
123482
105574
32239
57987.9
61478.4
70513.9
83082.9
41799.5
58182
70897.1
28547.2
73297.6
129464
74648.5
19312.5
47536.8
81210.5
82112
27979.6
17720.2
34642.5
99607.5
105372
142478
167493
13519.6
64753.9
68924.4
68533.1
20152.1
7964.5
22273.6
17751.4
30833.5
19279.9
57067.5
72435.6
31539.9
59115.1
116190
169074
66323.5
44137.1
83956.1
44783.5
67848.1
57467.8
37781.2
28884.4
67421.6
113288
52973.2
35758.6
61553.2
66658.9
15580.1
38885.8
22596.8
61704.6
28873.6
44833.5
53641.6
36638.1
70680.2
76646.6
65508.1
102692
22448.1
77612.4
79230.8
54321.1
43362.2
32906.4
24847.4
46577.2
134650
95682.9
52636.2
51297.9
12011
41201.9
38022.1
53303.9
31989.8
41576.2
114115
122393
53522.2
41728.8
48966.5
21560.4
45691.2
137607
129556
60894.1
68604.8
29132.9
60329.4
94272.8
35649
11614.1
77173.8
77342.9
27374
74972.4
44055.4
63402.2
45410.6
130517
80660.1
66640.5
91566.9
60910.9
43972.2
33797.2
55860.5
82803.5
23951.4
83627.8
139043
98263.6
39798.9
47184.9
64678.4
63510.9
21966.5
22245.9
26563.1
18977.2
28771.5
31760.8
55796.9
17600.8
71307.1
162352
73849.1
54617.8
52471.9
41691.5
67333
33462.5
66272.8
78303.5
51384.8
73606
63779.5
37657.4
8186.62
78693.4
57147.5
30231
34799.6
29589.8
50188.9
57735.5
25803.2
30998.9
50271.6
17832.9
58916.8
61289.5
48409.5
83773.6
74860.8
48048.6
44159.4
154554
133048
40306.1
14873.8
72063.1
134795
138501
52244.5
16466
33565.1
46333.9
88981.5
42231.1
97154.9
116170
147431
142525
97765.2
78014.8
101804
134952
101111
66276.4
51510
73266.1
94470.1
22794.9
139047
72553.5
69428.9
52248.2
54489.4
22043.8
37064.9
87991.4
69832.1
28669.2
59026.6
38764.1
40738.2
22468.1
21197.5
26556.6
83274.9
122300
85796.2
53491.1
6004.88
55323.2
51184.1
55618.1
67920.4
66693.5
117264
75632.9
35795.5
44819.2
57970.4
61035.8
69454.8
45409.9
46343.6
89751
78480.6
68296.2
130268
137155
30897
75177.6
21917.6
36168
54242.2
93407
84089.4
26015.9
60075.2
66132.1
80118.9
102866
54251.2
60682.2
47636.2
28858.9
45566.9
72278.8
82651.9
110230
37485.2
59575.6
54441.4
47881.4
38332.6
42956.5
72978.2
34193.1
42754
65133.2
53030.4
74607.8
33761.9
54494.4
77058.2
73099.2
106421
70798.1
21178.8
50609.8
103785
121510
58678.8
49409.8
88163.6
84773.2
31545.9
59731
62107.6
55239.2
57254.2
41051.1
45479.5
71380.6
112936
62566.5
22929.2
45761.8
122246
37488.6
84715.9
107206
49738.6
101540
25402.8
18775.6
59026.8
66827
28993
42751
45293.4
62464.2
75673.1
102195
29559.6
75435.5
86996.6
127692
77513.6
143224
49043.2
73780
60308.2
59057.4
95310.2
47321.5
83031.8
23199.5
68527.5
60603.8
31679.2
56958
79513
52348.9
55860.1
24602.5
55206.5
67211.2
104168
62330.6
113693
65207.5
946.25
53260.5
73011.5
22969.8
40047.1
28542.5
40912
41393.2
73768.8
20068.1
41338.8
14610.1
15495.6
21805.1
69626.4
26271.4
70146.6
32361.5
26592.1
48023
41923.2
40336
69681.4
67652.4
65046.5
57330.5
43724.4
103977
36993.5
50001.8
96359.4
141724
132717
90898.9
44362.5
62044.1
29798.5
99132.1
12791.8
58094.9
90663.4
113897
68793.8
87855.8
35559.1
104036
74089.8
17291.2
85290.2
87490.1
28691.9
45283.8
71728.2
64426.4
79768.9
93539.9
67666.5
13075.6
57600.5
47742.8
26279.8
59776.4
83027.6
58679.5
88735.8
144794
156442
124470
43538.9
28726.8
21532.9
14473.1
87788.6
65817.2
33675.6
96744.5
38325.8
46670.6
61095.6
98587.8
119768
26862.4
93208
23264.5
83147.1
55920.1
100454
141758
85720.6
43837.1
77770.4
81423.4
85013.9
120929
[truncated: 1,046,576+ more rows]
