# Supplementary material for: NMR data of a Grubbs 2nd generation catalyst p-cresolate derivative
Source: Data Brief. 2020 Dec 8;34:106634. doi: 10.1016/j.dib.2020.106634 (PMC7744701; doi:10.1016/j.dib.2020.106634)
Supplement: Supplementary file 2 [file mmc2.zip › NMR csv txt files/hsqc.txt]

# File created = Wednesday, November 11, 2020 3:45:14 PM CAT
# Data set = NMR  68  1  C:\Bruker\TopSpin4.1.0\examdata
# Spectral Region:
# F1LEFT = 344.22601318359375 ppm. F1RIGHT = -4.464786151424107 ppm.
# F2LEFT = 22.925670623779297 ppm. F2RIGHT = -3.1038466148689317 ppm.
#
# NROWS = 1024 ( = number of points along the F1 axis)
# NCOLS = 1024 ( = number of points along the F2 axis)
#
# In the following ordering is from the 'left' to the 'right' limits!
# Lines beginning with '#' must be considered as comment lines.
#
# row = 0
-6353.796875
-55029.1875
-26044.140625
-22147.265625
-17467.609375
-1182.078125
9954.90625
15739.65625
1813.109375
5325.6875
-25868.703125
-43076.109375
-24818.1875
45933.453125
17663.375
21396.640625
-53096.421875
-59808.0625
28644.484375
12840.796875
-47067.03125
-47280.734375
61164.703125
14735.53125
-12202.28125
-74008.34375
-15381.890625
-41972.6875
22334.21875
-574.390625
24564.578125
-37144.0625
1357.546875
-18682.078125
-25336.875
28692.65625
129427.3125
-4923.671875
62689.484375
-8024.890625
-69267.75
-1836.65625
-24116.25
38006.671875
21313.078125
-12126.65625
-20908.234375
-8848.09375
-10482.84375
-28464.3125
-17607.40625
-9636.0
17994.234375
-43571.21875
-857.875
27664.53125
12284.765625
-60121.953125
-23444.828125
48821.140625
40349.015625
8805.546875
-55869.921875
5393.421875
-9233.109375
9791.5625
-27138.0
-58171.90625
-56364.84375
-47591.21875
-24840.40625
-54861.890625
27911.34375
8718.21875
35905.71875
3243.21875
12531.671875
-38779.9375
2893.859375
-8247.453125
-62458.453125
-5701.484375
-37366.703125
48423.375
15528.8125
-14771.4375
15498.46875
-46539.78125
3165.09375
43434.5
27241.0
-6734.140625
-9653.1875
16231.765625
26952.921875
24783.296875
38409.84375
21968.859375
32244.4375
34971.25
14353.765625
-19516.625
7901.03125
20304.375
-36949.40625
18255.953125
31512.09375
-3323.078125
26541.1875
-12877.421875
1317.5625
19485.71875
24787.796875
22182.40625
-40531.578125
39197.359375
59729.6875
11846.203125
-18998.046875
34917.34375
-12312.953125
-52423.09375
47133.453125
29172.515625
10710.609375
-51140.890625
-74906.0625
-32040.5625
-31781.34375
-75973.015625
-11659.953125
49209.046875
99027.9375
-32912.8125
-56795.125
32931.15625
-36868.203125
22036.671875
-28239.3125
-43321.015625
-22554.828125
7767.296875
-24356.75
7221.640625
31678.234375
50341.453125
17886.640625
38307.546875
38828.078125
-7324.375
-16087.671875
-11209.453125
-56160.765625
-31707.3125
-23851.21875
-35629.8125
44134.3125
20570.203125
-79742.171875
3446.203125
48985.5
43155.328125
55378.078125
-45536.328125
-76230.34375
-25431.328125
-28904.625
19410.84375
45785.09375
-68287.1875
13678.046875
-19703.828125
-17133.671875
-31830.25
18299.765625
-39776.34375
-2080.53125
8114.3125
-7089.03125
58137.125
11935.59375
58920.53125
64529.453125
24734.0625
-6185.984375
27587.859375
-1996.625
-32714.90625
-17744.8125
28714.015625
62245.9375
-22458.0
-38070.875
1473.59375
86726.28125
26199.859375
-51494.125
25656.390625
38029.640625
-25501.328125
-31193.84375
54442.8125
-31855.671875
-73099.125
36921.140625
-22458.203125
-15132.609375
-20849.3125
1952.234375
-7885.296875
8216.65625
-52768.765625
10365.484375
-39740.421875
-25391.84375
47279.53125
71191.921875
44607.546875
-11158.25
52575.25
8449.125
-22672.15625
-15509.484375
15063.140625
-4906.203125
-12186.0
-9043.890625
-11118.359375
958.5
-1306.421875
-24470.59375
23357.796875
12556.375
-22580.015625
-42659.375
3219.4375
7394.078125
42418.453125
-2164.5625
-43289.875
-39240.359375
28795.5625
-13356.90625
9790.1875
-66696.703125
37417.40625
15268.46875
51826.265625
-18197.859375
19017.046875
37507.953125
-2029.796875
24848.0
69152.015625
-4002.84375
70642.5
71133.34375
30302.484375
23296.96875
70724.46875
-21546.5625
-19850.609375
-16181.125
75870.15625
-13468.8125
4627.375
-5773.796875
-37904.8125
3710.46875
2352.984375
-1365.28125
-8716.390625
-25366.3125
-12616.734375
-11092.84375
-4899.9375
7841.296875
49918.0625
43224.140625
46047.453125
31961.3125
2042.109375
22044.234375
7975.84375
-26730.796875
-40000.546875
-74728.40625
14931.171875
-20861.203125
37462.9375
44496.140625
41830.484375
63414.234375
14323.390625
-3140.390625
-16730.03125
-25874.71875
72118.796875
34997.03125
-48307.015625
27341.75
3203.421875
-2690.765625
7628.90625
57153.390625
31182.234375
13785.9375
99926.375
-32866.03125
58873.65625
21847.96875
-13393.390625
1970.15625
5243.40625
8470.890625
-50592.15625
-28829.515625
19842.265625
4365.9375
-26910.75
-7759.8125
-32235.09375
61536.546875
18477.046875
-21364.953125
24415.4375
-18220.640625
-3751.84375
-13194.96875
-16015.375
-17237.5
-3908.125
-84218.84375
-9519.015625
15137.421875
-12858.921875
28785.40625
45343.6875
12069.578125
-60371.1875
15587.390625
-670.359375
-26024.1875
-18235.015625
29890.46875
27018.046875
-4736.265625
-1629.59375
-26042.34375
-10295.390625
-70176.8125
-10924.203125
42153.171875
-1037.0
1923.53125
-17162.625
-27284.5
8404.53125
-28760.40625
-48108.09375
-12726.5
23761.296875
-27879.625
-32881.734375
-40328.390625
-33615.109375
-15229.734375
-677.328125
-20087.0625
-52254.3125
898.9375
-564.046875
-103770.140625
32588.734375
28123.71875
10500.515625
-18973.171875
1922.796875
-27881.84375
35012.4375
9783.59375
7869.390625
27497.9375
2315.453125
28720.34375
2092.984375
15294.546875
41393.125
-1360.265625
-34588.390625
-28936.703125
38413.28125
-11647.703125
-23590.046875
40104.234375
19272.953125
57662.1875
16365.28125
23279.9375
-43466.921875
6313.046875
5347.359375
-10360.984375
20909.59375
-42965.859375
-35176.0
20201.453125
-47875.9375
-30921.21875
-15346.71875
32383.484375
-9359.3125
30635.859375
-6071.75
-14057.078125
11988.0625
9323.609375
37643.015625
-40158.34375
-652.5625
53364.53125
56033.53125
34261.0625
-7353.8125
-7933.953125
-84068.765625
-54368.046875
-21665.875
-19454.78125
-57411.453125
71504.21875
69387.0
-13519.59375
3394.34375
-4936.25
-19530.78125
24098.6875
18674.984375
28173.59375
43962.09375
57497.40625
-3912.1875
-60796.03125
-13308.734375
-23925.96875
-36271.171875
18184.09375
-2106.359375
-9037.765625
21734.203125
-7610.546875
10624.265625
3599.046875
-21678.234375
-9951.515625
-17568.75
35352.96875
-16456.78125
35724.671875
-7333.71875
-49248.515625
-14064.8125
19608.609375
19902.5625
-32735.765625
-53856.40625
2843.140625
-45615.546875
-47503.703125
1666.8125
-4615.46875
41957.0
-7654.46875
-34211.828125
-85825.421875
-3808.65625
-17316.828125
50424.734375
-12879.703125
-59205.890625
-2109.6875
-58388.09375
-21475.515625
-11740.046875
19037.140625
-56647.46875
-38216.21875
49016.9375
39359.078125
11341.9375
13441.53125
-5715.03125
9413.140625
-29950.03125
-12357.140625
-14162.546875
-24523.5625
47751.328125
50706.71875
39544.9375
-14209.75
30428.625
16184.703125
-19639.671875
33026.0625
13305.296875
18012.21875
24357.3125
42242.953125
9948.359375
13258.875
-36137.578125
-58172.484375
-6008.90625
9121.296875
-60333.3125
18139.15625
-16266.828125
-29841.6875
31312.578125
18006.78125
-3459.515625
-31494.046875
-21871.046875
13038.609375
19262.421875
-11972.59375
-24573.03125
49572.875
24370.09375
60684.953125
40750.078125
56911.03125
62046.703125
1710.359375
-40904.53125
38790.5625
-1384.890625
11621.09375
-4786.1875
9425.9375
-28026.40625
-26742.53125
33517.234375
1696.75
12842.6875
-13582.65625
18042.078125
13226.953125
-49504.75
-14271.265625
-30918.515625
21763.875
93482.09375
-63310.203125
16187.953125
20246.8125
-32118.015625
15938.6875
-59298.921875
-53918.859375
-40061.53125
1472.765625
30095.046875
47514.140625
2873.546875
-14797.40625
-14837.796875
-43481.578125
25517.671875
-46469.390625
6006.21875
8590.78125
2968.671875
977.21875
16991.015625
8999.71875
28502.796875
-54184.265625
-39252.078125
-17955.96875
126656.4375
-22450.421875
-27793.65625
-42.78125
32012.765625
16533.515625
29319.046875
52447.40625
20619.140625
35242.109375
-23674.734375
-3138.140625
13942.15625
7450.53125
-45808.75
-34238.203125
16173.859375
60007.09375
67022.046875
-2919.953125
-4393.234375
18068.90625
-13374.140625
-18792.109375
68524.03125
69550.734375
44550.71875
70740.109375
-57717.890625
-37395.953125
-16396.84375
31668.25
38282.0
38669.96875
9084.71875
43758.09375
-29831.828125
-97473.140625
7897.40625
-2001.546875
28614.03125
76603.5
15506.96875
-33321.453125
-5626.546875
20722.75
-13748.703125
11510.0625
-33595.25
-10440.125
29019.046875
-6491.65625
84067.015625
20650.703125
51987.921875
45770.953125
-23974.984375
-40565.875
18219.90625
-27344.125
-24239.90625
22686.9375
11608.71875
-4675.953125
64813.1875
32495.390625
-9999.203125
-92221.328125
-51611.59375
-8876.84375
54138.8125
31666.796875
-21239.171875
35234.046875
17720.5
4836.0625
54327.859375
5595.4375
67182.71875
-4197.9375
25546.765625
50799.515625
-45853.109375
34142.171875
-9750.765625
-59534.625
40833.5625
-28005.515625
-33455.484375
67309.640625
-19297.5
77598.03125
77543.59375
27748.859375
53922.140625
-28294.03125
-17560.390625
-19118.15625
26769.1875
17585.765625
38123.640625
-27101.0625
-32647.046875
11389.984375
38878.203125
18986.21875
37033.765625
-51817.421875
18212.5625
-30757.71875
-21431.3125
-36929.921875
15582.875
77920.0
25084.640625
22879.578125
-10743.546875
3002.328125
18905.75
-25132.78125
-13068.4375
-26329.515625
38534.125
20198.046875
-51383.640625
-70281.09375
6194.828125
-53383.84375
-32.46875
6111.1875
-46954.65625
4326.96875
20166.015625
25231.1875
16899.9375
35060.703125
-34210.828125
770.171875
45073.671875
22678.9375
4927.40625
2274.375
-8519.40625
-90223.15625
-75872.78125
-57867.796875
-611.65625
-18662.1875
15766.046875
28124.390625
41619.8125
-53871.21875
-26908.265625
36356.234375
60192.65625
-12137.578125
-21572.390625
31598.875
38080.234375
77101.125
50909.265625
-2956.734375
-32249.28125
1937.59375
43111.109375
18896.140625
-79017.546875
-38504.890625
18146.78125
-424.640625
28409.6875
29177.921875
-43594.390625
9283.0
-22263.4375
-26824.5625
-37564.703125
-13254.703125
-9322.828125
-53439.59375
13998.625
54157.09375
-27924.90625
11871.015625
13873.4375
-10417.328125
-37692.484375
-103478.671875
-30263.59375
21247.796875
14792.03125
-25162.90625
-45541.546875
-26442.03125
-27572.6875
-27001.109375
33217.40625
42563.21875
-34015.9375
-36931.28125
22056.40625
18737.59375
26708.515625
24675.625
992.546875
11556.0625
28485.3125
12183.28125
12080.140625
16516.796875
-57840.546875
-26668.765625
-34497.703125
-89709.5
813.28125
12519.421875
46835.6875
4586.75
63289.140625
2869.671875
-19507.015625
-14541.953125
38962.421875
1030.171875
76311.109375
10096.25
15172.40625
-2513.234375
-2693.15625
70819.578125
37200.328125
-46285.203125
25814.59375
41584.21875
40396.359375
-44404.8125
686.078125
73275.109375
19090.3125
19951.640625
16733.359375
-3037.640625
17111.96875
-57122.484375
-34946.609375
-51047.125
-27466.796875
-29713.3125
9530.890625
-39103.40625
10544.4375
-6449.484375
-16847.359375
43402.734375
17203.578125
35737.265625
-5106.890625
53614.34375
35754.1875
-41809.671875
28295.53125
-46565.359375
-10749.609375
12713.921875
-46620.46875
-22895.578125
27985.78125
-63257.75
-41672.859375
32049.8125
16581.59375
19978.375
-45803.421875
-5343.796875
42723.96875
38945.09375
40101.65625
10785.78125
28756.140625
-31237.859375
-29236.0
-58225.53125
31792.640625
31867.546875
18150.328125
23997.40625
58105.171875
29818.375
-24971.328125
-65893.71875
-24583.265625
70455.765625
19518.9375
-1205.5
-14356.296875
10232.140625
29865.671875
-5274.953125
65718.59375
24389.28125
21442.578125
5181.921875
44386.375
-36869.6875
396.21875
21250.625
-51018.265625
-5476.546875
-24968.25
-1934.46875
30337.1875
-37716.421875
5837.1875
56801.234375
18471.5
-24193.90625
51535.140625
10816.59375
-8245.3125
22594.90625
46954.71875
-23407.578125
-40065.734375
10963.5625
-72179.640625
-4967.46875
40049.125
-10373.734375
48484.484375
17161.21875
-8887.703125
-3677.515625
46420.234375
4736.546875
-38383.484375
-21976.78125
6791.265625
-54553.359375
-49133.46875
-10027.90625
2094.015625
-70948.59375
-14039.359375
-15864.578125
14702.46875
-45293.96875
-4370.84375
-7838.578125
-37748.453125
-53283.375
-2310.96875
-15861.359375
-17143.265625
-1558.671875
24229.078125
-28730.6875
-34324.40625
-68402.890625
-72029.3125
-12583.015625
3762.78125
101606.03125
-5541.109375
-13036.921875
-15503.375
27753.46875
-2859.65625
-40349.578125
-14163.265625
-87730.5625
18299.296875
7534.609375
-6396.6875
36766.546875
35412.3125
-5716.890625
18175.125
62106.125
-41083.0
-19365.265625
8128.671875
18918.03125
61627.71875
17978.765625
-12667.546875
-2762.359375
-8597.953125
17909.890625
76206.59375
-27981.75
14562.046875
-22771.765625
-30267.4375
-9470.484375
54243.875
8073.78125
-20122.359375
-12420.984375
55034.46875
13355.875
73061.4375
70008.046875
-44930.0
-33229.578125
78135.625
79851.671875
9404.28125
-23421.640625
16014.734375
33357.796875
-3405.015625
-30621.03125
-24640.03125
12398.1875
12194.65625
-38585.15625
-38936.265625
-13381.234375
-41671.140625
1453.71875
-20464.84375
23410.296875
-65425.875
7088.21875
39830.3125
12461.125
68699.15625
9722.0
7943.3125
-5324.625
36086.59375
-18997.484375
-15107.328125
35942.71875
-4238.15625
-61007.640625
-24873.515625
6973.0
15956.859375
-43746.859375
-14740.828125
-26770.984375
-29524.796875
# row = 1
-9131.4375
-27190.84375
-15212.96875
-22367.484375
8358.328125
6764.53125
-11700.546875
-1716.8125
29068.953125
-23258.734375
-3943.0
-51146.15625
-14557.0
58426.4375
34188.78125
-20543.9375
-15683.34375
-18559.6875
320.140625
-13810.953125
-63571.28125
-39187.375
26342.4375
2516.6875
-39496.609375
-48260.625
6561.359375
-10147.53125
1135.9375
-42755.140625
-21272.765625
-41182.328125
21490.046875
-8958.25
-15542.140625
31336.953125
130420.9375
-27741.375
40703.734375
8555.046875
-85709.390625
13011.1875
3315.140625
26036.65625
68736.484375
4236.28125
-15441.703125
-22019.8125
-36916.890625
-16818.734375
46140.90625
-15926.71875
-14522.90625
-60378.921875
-18163.46875
14916.34375
9997.0
-58624.390625
-6814.859375
92972.234375
18419.953125
-47497.125
-69862.53125
-487.421875
8508.75
11755.765625
31486.75
-32314.21875
-7638.0
-16375.25
-33273.796875
-18332.875
26109.453125
-10333.140625
61651.28125
235.53125
-3690.25
-18067.578125
25834.546875
-12187.90625
-79188.296875
-51158.015625
-10991.890625
49491.125
9273.015625
-432.78125
15085.046875
-51732.28125
8884.625
5718.109375
57510.71875
12637.765625
-31971.453125
-24822.171875
24968.40625
30925.875
16215.140625
7471.890625
35385.640625
23632.75
33022.0
58209.9375
57797.25
24461.390625
-32019.78125
1091.1875
7129.78125
-37937.109375
21615.375
-22661.71875
-26098.625
10219.125
35222.984375
-21183.234375
-67267.078125
73449.046875
78214.71875
21622.890625
2134.09375
31060.859375
-18524.578125
-43118.40625
46136.390625
-4474.671875
-4623.765625
-35151.625
-65631.125
-30390.03125
-24419.453125
-25395.078125
-25663.59375
41226.171875
24999.3125
-10881.84375
-44369.140625
45169.265625
-36727.125
29291.234375
-48630.625
-38549.46875
-6621.34375
38650.375
-21231.34375
9874.3125
20765.875
25896.421875
-7711.359375
15951.328125
36535.578125
8607.96875
-35750.484375
-67964.484375
-30097.0625
-41020.953125
-31328.96875
-26067.484375
67311.21875
-1747.765625
-35650.375
-15323.375
19631.015625
14392.109375
52909.71875
7071.703125
-55134.953125
-52481.828125
-24521.96875
-9271.984375
1316.328125
-20754.421875
26902.03125
8041.703125
20776.5625
-9120.578125
12585.140625
-22978.015625
6232.859375
1692.75
-12208.34375
51235.78125
30582.765625
86771.90625
-3948.578125
1630.703125
-21589.28125
36795.328125
729.828125
-82112.0625
-36811.609375
21278.25
11085.1875
-6054.59375
-23688.796875
28577.703125
91004.34375
36347.90625
-17151.8125
35376.9375
7297.796875
-54108.21875
-12857.78125
44892.484375
-49766.453125
-43973.640625
63694.359375
-31434.734375
-43913.203125
-16491.59375
66543.671875
-21490.234375
-11538.890625
-70624.484375
26893.390625
-16926.9375
-7537.9375
21907.84375
86282.25
40219.78125
22189.546875
43088.765625
-21902.59375
-22458.96875
14257.875
-9566.40625
-20740.4375
-35937.0
-694.125
-17503.6875
-2202.890625
-19259.953125
-60814.71875
2106.453125
19031.21875
-28689.484375
-21116.4375
-9961.078125
-6523.484375
56520.484375
19260.453125
-70861.625
-64847.796875
-3268.375
-14324.421875
-40068.734375
-23643.546875
28698.859375
10014.296875
31729.1875
-28226.8125
-41302.859375
3549.71875
1210.53125
13929.34375
33266.53125
-31364.4375
58779.21875
70844.46875
22975.671875
27580.515625
54265.359375
-22198.21875
-46693.984375
23693.28125
90371.125
-19606.15625
-2841.75
10263.09375
-58724.21875
-9077.90625
10882.828125
-20519.953125
11133.90625
42563.109375
16481.15625
-10210.140625
-20333.375
-4495.15625
36791.875
29402.8125
56034.953125
-1719.796875
-6937.8125
-7715.921875
18518.265625
-46649.859375
-15270.828125
-47364.953125
18271.75
-4355.828125
16628.984375
18539.28125
39422.5625
42108.765625
28802.484375
20405.078125
-31036.484375
-39545.390625
39065.515625
42227.125
15473.234375
22923.265625
13874.578125
33.390625
12211.265625
32900.625
64680.515625
-12053.40625
70343.40625
18313.1875
33780.421875
25415.640625
10071.75
-28370.34375
4754.078125
-20366.90625
-97104.71875
-65408.703125
1335.234375
-1849.015625
8945.0
25332.53125
37892.84375
63881.140625
9065.921875
-39991.21875
12781.59375
11070.0
-32675.9375
-38414.34375
-36110.203125
184.578125
-9763.21875
-23288.40625
30620.609375
13750.71875
-12791.09375
62385.96875
42423.34375
-1936.46875
-60279.84375
16107.78125
8283.546875
-40641.484375
-1209.21875
61855.171875
51867.75
6208.796875
10857.703125
-29475.328125
22670.875
-90800.265625
-21899.8125
17636.625
-34707.28125
-31697.015625
-6600.953125
-14468.375
818.4375
19354.0625
-27427.53125
-5895.5
77934.0
17447.5
2274.75
-6208.734375
-34675.40625
-24272.859375
-40858.40625
-23853.921875
-58109.0
-32972.609375
-26339.6875
-120296.59375
25338.578125
-14345.734375
-12247.859375
-18481.140625
-27117.953125
12968.234375
50745.90625
13376.484375
6484.875
9051.21875
-40234.359375
-20089.40625
1523.34375
11231.328125
46004.84375
4053.859375
-25308.78125
-66365.328125
-2518.53125
2624.375
-416.75
-23662.171875
-33534.078125
1686.921875
18183.546875
22670.15625
-73599.53125
52.921875
4342.0
9998.5
11492.359375
-69252.890625
-55447.640625
22803.453125
419.984375
-52939.0625
1839.171875
20136.859375
4535.234375
-629.578125
-17747.625
-27693.03125
2583.359375
-9632.53125
43095.296875
-25709.125
39668.15625
54694.0625
100020.109375
17680.109375
-3119.78125
-822.640625
-49675.078125
-65987.28125
-39342.25
-41800.390625
-38005.328125
81311.28125
80492.953125
-5222.1875
8812.765625
-1736.28125
10420.578125
4522.21875
14092.140625
8586.125
4775.359375
47748.546875
50488.890625
-21306.234375
7010.3125
-13447.953125
-23269.03125
5222.890625
-60140.25
-57325.921875
-20580.1875
-21121.71875
-9651.265625
-22066.953125
-49474.359375
1552.40625
-671.890625
55333.0
-16592.984375
16422.6875
26659.453125
1518.84375
13017.953125
6078.65625
13125.546875
-27021.625
-32506.0
-13362.796875
-71940.78125
-36295.984375
11689.140625
-2295.078125
20423.5
6949.9375
-6913.046875
-53785.90625
-35954.859375
452.828125
49727.890625
2619.171875
-19057.828125
1672.71875
-11526.921875
-27472.375
-11869.0
37727.4375
-3873.734375
13940.765625
23470.84375
9934.21875
5467.03125
24697.375
27083.6875
24166.265625
-40410.234375
-55752.328125
-9074.71875
-3043.046875
17369.046875
62334.03125
46831.15625
-29864.125
-2031.21875
14508.375
-14758.828125
-12494.1875
-12175.875
-2729.8125
8498.734375
54916.78125
5584.421875
21274.15625
-49325.515625
-14551.390625
19161.625
19395.640625
-52285.078125
26925.6875
24145.3125
19640.375
23933.953125
15284.828125
-33724.34375
-43502.96875
-44803.125
-29639.40625
-2373.28125
-17264.90625
8517.46875
-26790.5
-11097.203125
39259.109375
4154.78125
12090.796875
52933.015625
16784.21875
-48729.9375
31445.390625
1419.828125
4116.09375
-3973.890625
33607.90625
-20273.734375
-5971.234375
-7801.3125
-26163.03125
-6678.8125
-12515.078125
-9055.125
-31536.765625
-92836.828125
-49360.75
-22647.859375
32371.046875
71529.140625
-17665.234375
19739.765625
-8070.0
-26476.40625
19256.1875
-7931.40625
-44262.046875
-911.59375
-5816.96875
47765.15625
-5087.046875
-13509.875
-30618.484375
-17846.96875
10106.09375
19569.296875
-73268.34375
29641.4375
56047.125
-14493.75
-14062.671875
11733.671875
36420.015625
50601.359375
-15559.796875
-11518.0
-2494.421875
102101.953125
12606.5625
4168.921875
7043.8125
41785.796875
-67.578125
13904.140625
24430.328125
-3185.671875
6688.828125
-13570.359375
-25504.375
-28074.875
9146.25
-30602.671875
-70825.109375
1639.875
6315.78125
40553.015625
14337.59375
27830.703125
23059.703125
-17891.28125
-16655.625
96732.1875
46085.796875
31686.140625
74606.46875
-43428.921875
-47641.1875
23087.046875
13463.78125
13332.34375
39786.15625
32824.84375
-523.828125
-39261.265625
-54001.5
17429.390625
7278.125
26485.390625
100141.4375
9901.84375
-11723.390625
-19736.015625
34334.0
37539.9375
48539.125
38200.859375
-17991.8125
10497.421875
5022.0625
35099.109375
296.078125
57397.96875
79055.265625
-6562.921875
-40301.59375
45654.921875
-25392.0625
-1703.359375
24394.6875
-4810.828125
-22165.734375
9791.5625
-15088.71875
-23011.625
-106495.71875
-16882.765625
28754.890625
90623.453125
52532.015625
5562.03125
29692.84375
3906.578125
170.734375
25274.84375
53326.234375
11292.84375
-5719.859375
33923.328125
13448.828125
-34855.1875
53115.03125
21161.4375
-48381.796875
42607.34375
-8812.359375
-3205.515625
45897.890625
-46431.390625
43971.25
49876.75
15074.171875
50899.875
-20014.125
-22123.578125
-20958.34375
-9092.828125
-25347.25
67331.65625
-45834.03125
-7150.578125
-6332.96875
48712.703125
-10827.171875
43454.28125
-7684.21875
-1248.171875
-47573.234375
-37560.84375
-57258.640625
12682.484375
48996.3125
55283.34375
15993.5
9550.453125
18345.140625
47675.703125
16499.21875
75.65625
-5125.828125
23808.859375
23954.3125
-61294.828125
-53105.546875
22250.46875
-56462.59375
-21787.984375
11111.03125
-1309.8125
34474.703125
59801.671875
14993.09375
23117.59375
62285.203125
-14983.40625
28520.609375
58066.765625
14442.234375
15010.703125
14840.234375
-16372.90625
-75677.71875
-73930.03125
-52692.53125
-10775.515625
-26798.515625
31023.71875
-3595.859375
37909.59375
-23014.125
20025.4375
2885.390625
75407.28125
-26259.5
-27660.0
18598.78125
20184.46875
65253.203125
108954.4375
-13627.453125
-22688.46875
-10516.765625
52292.671875
44700.53125
-41400.4375
-52844.265625
25729.046875
4847.921875
7099.515625
35552.453125
-55789.21875
-43985.40625
-38941.140625
-34072.578125
17249.609375
64671.375
22390.703125
-59272.359375
-5226.765625
51757.34375
27992.625
15145.390625
19984.921875
-38955.046875
-71821.96875
-106127.375
-30014.75
42264.109375
4218.78125
-85417.984375
-39934.453125
-17285.5
11819.015625
-20452.296875
9742.140625
39363.40625
-3089.859375
-41385.0
35105.515625
13134.90625
-7364.984375
26916.90625
-3854.390625
5057.65625
46799.421875
-638.9375
30005.734375
-18605.546875
-42142.703125
-6753.34375
-37093.359375
-55408.0
21424.203125
-106.046875
51097.46875
27287.703125
49935.75
-3148.890625
39757.234375
5035.984375
15826.046875
6194.09375
46384.390625
-26764.765625
7472.640625
-7152.46875
15462.90625
52418.78125
32552.078125
-14116.1875
20533.046875
6803.734375
2983.359375
-70551.703125
-2249.796875
74814.78125
42823.25
-9917.03125
37140.78125
42268.1875
9628.21875
-20023.625
-32003.984375
-23803.171875
-21091.578125
-64605.5
-1785.46875
-23358.8125
32569.078125
14277.09375
-21164.71875
38859.640625
38683.03125
47102.875
11644.375
24485.78125
16760.953125
-74182.3125
29975.578125
-12371.84375
-6382.3125
39319.015625
-16642.140625
35926.578125
-3818.90625
-80320.328125
-20122.796875
39660.3125
-11924.578125
14737.3125
-46922.703125
10865.28125
65336.5625
24299.9375
66638.3125
-677.765625
8847.9375
-8142.015625
-10443.640625
-29044.1875
39568.875
27026.71875
-8963.03125
31740.28125
84269.890625
43922.46875
-19359.9375
-45681.859375
14387.140625
82112.6875
7260.40625
44948.53125
-21483.84375
-6393.03125
4268.03125
-12403.109375
26696.796875
-38497.28125
-16859.21875
10884.828125
-4083.59375
-12786.328125
30067.75
40727.703125
-28355.21875
-2669.59375
2425.921875
7350.78125
17554.4375
-37331.390625
30513.75
24806.734375
-12938.171875
-25391.078125
21397.609375
-34696.265625
-43183.125
6075.546875
29108.9375
-28986.9375
-20046.59375
12252.125
-55865.359375
-10763.46875
73018.59375
74836.671875
21940.25
2953.828125
-12030.609375
-1214.640625
44593.734375
30168.90625
-7757.265625
-7453.515625
32499.078125
-54960.5
-52692.9375
-48409.359375
-7456.484375
-49948.96875
-10600.234375
-4569.125
-35579.8125
-27923.328125
-9916.21875
-18053.40625
-28984.859375
-66760.859375
-16322.84375
3606.546875
-13015.671875
-6029.71875
8219.4375
-18492.1875
-30412.96875
-96847.71875
-34663.359375
-1789.796875
-3149.875
83533.421875
-28812.890625
-15381.921875
16631.46875
38750.9375
21779.84375
-50949.859375
-15236.65625
-10842.40625
59707.5
7070.734375
-4578.328125
14695.109375
31308.359375
24532.25
60413.6875
28966.796875
-60000.578125
547.625
-7090.71875
14878.8125
42877.75
-16157.765625
-21065.9375
2635.984375
-44384.640625
-13619.96875
77117.90625
-23943.890625
-22342.375
-35624.296875
-70376.78125
-58423.78125
101.125
-32432.75
-27645.65625
5279.59375
40386.046875
21076.53125
57931.453125
67852.59375
-86165.4375
-56210.234375
43628.671875
65537.453125
844.65625
11486.4375
-1649.9375
-22107.875
-31912.03125
-36419.1875
-9291.671875
58730.5
37472.640625
-24578.96875
-55675.5625
-67758.453125
-50938.1875
18034.46875
-20778.515625
594.671875
-59788.3125
-6492.984375
6096.265625
-21160.953125
40857.546875
21565.296875
6515.375
27313.09375
41280.984375
-35958.4375
-34473.0625
-3385.796875
38282.171875
-26142.015625
-23759.15625
10364.9375
2685.078125
-57225.390625
-32254.9375
-23862.5625
-12185.171875
# row = 2
-12161.703125
745.5
7921.125
-27543.046875
13935.53125
-19106.140625
-35017.09375
-37871.125
26383.953125
-37292.765625
29156.8125
-49569.984375
15917.046875
59228.734375
27378.265625
-35440.765625
7262.40625
30005.28125
-10388.953125
6216.546875
-44395.3125
-13604.328125
20625.734375
-11458.515625
-53456.625
-1825.375
29986.3125
31357.625
-3896.21875
-25099.90625
-2025.546875
-14227.203125
19414.0
32007.203125
20346.421875
14370.15625
73766.703125
-22304.46875
-9449.984375
-18583.640625
-60210.171875
737.765625
9611.1875
-25344.375
76637.0
2798.9375
25502.15625
11647.96875
-23545.09375
-6562.78125
71756.171875
-6680.984375
-35775.921875
-75039.625
-27851.25
-16656.3125
3730.46875
-14314.34375
28344.625
88089.5
-19984.46875
-57104.15625
-28561.375
-13655.484375
8500.171875
13420.53125
88616.21875
1437.578125
20017.328125
3160.3125
-26511.59375
11045.859375
39190.203125
-31663.6875
37664.21875
13031.109375
-17529.109375
-196.515625
15275.796875
-21778.984375
-62070.234375
-84722.203125
25808.46875
41723.25
-26040.0
-9162.078125
12480.53125
-14566.09375
11393.59375
-19908.234375
18829.140625
9398.875
-60932.078125
-42177.5
45897.4375
31478.90625
6387.125
-2537.8125
7982.34375
16801.59375
41455.609375
50379.625
49552.515625
33782.03125
-10495.40625
32389.0625
-34762.328125
-57527.5
-11416.0625
-31845.421875
-71524.125
-27464.1875
25510.203125
-6082.8125
-47629.796875
74978.015625
51360.171875
598.859375
-1317.109375
3979.9375
5029.65625
-28376.9375
18353.71875
-9689.515625
-8859.84375
-3967.40625
-16096.125
-14464.265625
8384.359375
36679.984375
11046.609375
13993.375
-34845.71875
15981.765625
-33710.015625
14735.3125
13068.375
16856.21875
-43943.765625
-37251.65625
5194.15625
34757.1875
-23079.15625
-25735.46875
-15663.09375
-14357.21875
18317.859375
-13633.109375
746.640625
38939.359375
-38345.359375
-70592.796875
-12739.078125
-32806.34375
-31048.5
-1849.734375
12510.40625
-45354.21875
20971.375
-15812.265625
-20403.28125
-31302.765625
40766.78125
41148.359375
20966.5
-30078.71875
15932.125
5139.421875
-28486.359375
-2672.5625
27262.640625
7691.25
29482.359375
18480.140625
27519.90625
-14152.078125
-11559.734375
-11501.359375
-28064.40625
12439.21875
21421.421875
73583.296875
-23405.046875
7267.25
-21184.90625
19510.328125
23226.015625
-63171.578125
-18352.96875
423.90625
-47255.515625
6364.703125
19713.546875
29038.921875
55628.46875
12638.234375
22515.578125
66128.75
-15744.375
-29568.078125
-9329.234375
30400.5625
-12167.125
-7745.65625
67801.265625
-22792.515625
-36641.296875
14852.109375
67658.3125
-8119.875
-35159.8125
-54272.8125
30110.890625
25701.25
2511.84375
-17795.265625
63619.078125
15529.703125
26985.0
31938.078125
-20335.953125
-7275.890625
47987.375
-20560.1875
-12906.9375
-34067.765625
-7818.609375
-23061.8125
-30437.140625
-26544.59375
-74881.75
-21671.0625
26788.859375
-13961.46875
-7372.90625
-13801.328125
-23616.3125
55381.265625
22415.828125
-71304.0
-86850.40625
-44856.265625
-17763.578125
-53816.734375
8775.453125
10293.71875
-16921.734375
-2158.5625
-21729.96875
-84934.875
-30988.828125
3757.046875
-20041.390625
-2162.421875
-26810.046875
40766.4375
37498.640625
11967.78125
-1446.796875
32528.546875
-16245.203125
-30315.921875
50170.0
70529.15625
1362.046875
3056.0625
32968.078125
-38310.78125
-21517.015625
3417.40625
-16317.875
20893.65625
79946.6875
79923.5625
-4791.28125
-23829.109375
-25436.296875
-38087.40625
22842.53125
24645.203125
-28193.75
-13602.609375
-18793.640625
31738.296875
-47151.25
-10581.5625
-15778.265625
44434.125
16129.84375
21815.453125
-6725.59375
6986.046875
17282.859375
-4409.984375
28846.984375
-41235.265625
-40947.71875
1040.984375
14534.203125
40677.734375
-540.78125
19420.8125
10138.03125
15480.265625
-30435.21875
47781.859375
-48260.484375
4821.1875
30261.59375
15252.625
7830.1875
27999.75
-54623.21875
-10759.34375
-19210.890625
-75690.859375
-58720.3125
-39056.546875
-18809.796875
36596.421875
4731.046875
91170.25
26343.015625
-9314.96875
-26324.8125
4632.875
32751.5625
-58799.421875
-46205.046875
-58129.921875
4313.84375
-16700.203125
36350.546875
57073.09375
50345.421875
-2276.71875
68033.96875
24654.078125
-16041.953125
-42529.21875
14207.5
7627.828125
-60589.109375
39218.1875
69688.46875
45429.796875
5960.984375
33798.6875
-17673.0625
51665.078125
-41318.828125
-38981.328125
-9738.265625
-22662.796875
-50327.140625
-9531.859375
-1058.875
-16253.515625
21690.75
-21707.6875
9546.359375
56738.40625
18797.40625
-12808.234375
33981.71875
-30695.71875
-1344.21875
-57726.5625
3555.703125
-7375.21875
-60553.234375
-57426.1875
-88060.953125
-1154.4375
-58796.953125
25006.875
-15129.796875
-27273.71875
27877.09375
33101.046875
40153.421875
25185.171875
11030.25
-43877.546875
-61914.453125
16042.0
-13426.890625
-6477.5
-13465.46875
-18051.015625
-58577.625
-2880.421875
10339.28125
-26865.40625
-60606.734375
-57624.0
-88543.484375
-966.09375
12614.5
-55775.078125
-15700.625
8873.75
38145.046875
59180.671875
-54947.71875
-60282.046875
25877.140625
24846.578125
-46337.265625
17143.609375
993.484375
-8633.6875
-16626.5
-28695.3125
-13066.75
-19510.03125
-27725.359375
-9245.703125
17975.109375
61653.578125
15578.875
75486.25
-4917.75
3536.09375
42086.328125
16668.90625
-56174.671875
-31693.109375
-36013.90625
107.40625
74487.109375
54728.328125
5655.28125
4856.0
16145.140625
29007.421875
14794.21875
-8063.609375
-20627.828125
-8855.125
39500.390625
40267.078125
-10742.0
-10203.3125
-1422.59375
-7164.09375
-23923.296875
-89911.34375
-37903.859375
-24003.203125
-39121.1875
2928.390625
-40122.15625
-74516.328125
258.5625
19571.6875
33577.546875
-2218.421875
15453.53125
25257.546875
51780.40625
72039.59375
22276.75
52902.9375
22827.328125
14635.96875
-8316.875
-59147.71875
-27434.171875
31991.828125
9436.546875
-13509.296875
7941.640625
23472.65625
-40419.25
-39452.21875
-4117.9375
45859.109375
-1347.53125
9685.4375
12298.6875
24632.34375
-15013.203125
-4008.5
42183.46875
44039.6875
51351.6875
3010.375
-23106.84375
334.484375
16604.5
33703.515625
31293.3125
-7356.9375
-46388.453125
-20728.5625
33044.421875
-29703.609375
58631.578125
14739.15625
-39588.53125
9340.875
8439.609375
-9146.65625
-42565.578125
-61626.546875
-36289.21875
13245.609375
30171.25
-4683.765625
-13529.96875
-20260.96875
20014.78125
17479.6875
2643.640625
-32995.328125
29832.078125
66894.421875
43697.734375
13697.515625
17779.765625
-42017.953125
-38333.53125
-59987.859375
-38816.109375
-7705.421875
-14591.78125
8440.265625
-86231.796875
-34946.6875
11761.359375
-11495.609375
-20669.328125
27325.1875
40485.390625
-15662.125
-3565.59375
-20058.65625
18317.25
9441.015625
43681.84375
17570.109375
33205.78125
-48261.359375
-22929.40625
-9321.625
23751.96875
-15733.984375
-50403.546875
-79383.109375
-38169.8125
-8394.84375
43827.1875
25246.015625
6203.8125
90.125
-50475.6875
-36692.640625
-11964.078125
55051.21875
-5673.015625
64624.015625
14659.234375
37841.390625
-13279.15625
-11898.796875
-31604.859375
1120.28125
66519.5
-526.9375
-73047.140625
22575.75
48909.34375
-24117.125
-11715.625
7723.953125
35006.078125
26791.125
28942.0
7702.25
13333.609375
30101.6875
56301.421875
18216.65625
-2705.515625
37653.703125
-40558.09375
-8231.4375
30982.78125
17891.328125
-49835.46875
-18669.609375
-46060.5625
-28581.796875
20586.046875
9459.59375
-51496.921875
19421.875
16851.984375
14757.109375
15126.515625
25568.125
11868.578125
-9627.25
971.0625
87863.34375
9790.375
897.34375
36230.640625
-17329.734375
-6943.171875
51008.328125
-9120.65625
-29036.234375
-9449.96875
26376.546875
-27419.34375
-50270.375
26859.9375
23473.375
14004.9375
9092.078125
64393.125
9184.09375
-4.75
-31502.3125
17529.109375
88595.390625
59216.3125
93061.8125
-2509.328125
-14947.84375
-7212.296875
-43321.28125
-20206.71875
45246.734375
60344.671875
33880.359375
-15157.328125
-157.96875
-18227.765625
21449.40625
5141.578125
-15510.578125
-21428.5
-41117.15625
-33918.28125
-60226.015625
-53996.734375
2766.40625
23349.125
42199.546875
35209.96875
27103.6875
1177.625
1234.828125
21245.421875
-4384.21875
47240.875
-35339.53125
-19650.421875
19573.5
-8831.671875
-21201.875
21560.328125
14283.0
2278.578125
21968.515625
-11732.09375
32429.640625
26896.65625
326.859375
12705.1875
13543.671875
-24671.0
6053.359375
-7911.0625
-968.84375
-3316.34375
-22532.25
-38727.34375
78423.5625
-25168.6875
19511.21875
-11232.40625
47345.015625
-16721.484375
65314.046875
27770.65625
-21473.75
-61996.21875
-28505.84375
-61913.109375
-20288.453125
5379.203125
79329.28125
-4482.125
9932.6875
21035.9375
23576.5
8725.890625
10043.0625
-4410.90625
8309.515625
-9940.265625
-5649.890625
-11503.53125
-13049.359375
-4462.765625
-3383.3125
27389.78125
37272.75
23787.859375
50166.4375
21726.8125
25797.859375
43655.96875
23869.953125
59736.28125
41785.421875
-4490.234375
39433.40625
57714.53125
-20396.5625
-15782.765625
-39841.8125
-48064.953125
-19297.671875
-22856.015625
25449.1875
-26162.15625
17446.375
14486.21875
51108.265625
-26514.421875
53535.65625
-41953.453125
-2529.25
12324.125
1534.5625
16556.15625
86085.328125
-46343.21875
-26050.4375
-20008.0
20829.40625
25346.390625
-10899.734375
-51199.921875
24061.6875
-7964.40625
-5959.5625
38941.734375
-18880.421875
-77731.71875
-59327.46875
-54312.8125
38320.234375
95404.125
22062.75
-55775.015625
-3297.265625
19422.171875
39038.03125
-17332.78125
24743.453125
-41772.9375
-48422.03125
-54044.484375
-24411.5
38314.640625
-17042.015625
-106817.15625
-20244.71875
4400.015625
38947.796875
-17966.078125
-14226.15625
10706.171875
19433.9375
-20104.75
21468.890625
2219.71875
-29832.921875
7527.359375
-18876.65625
23863.03125
65724.40625
-13078.71875
48245.453125
-35448.53125
12271.84375
8204.234375
-24730.078125
-3141.3125
25521.765625
640.875
64135.59375
28787.5625
22052.671875
-34773.65625
83860.875
-5450.109375
-12472.5
18817.328125
34194.796875
-27506.203125
-39832.265625
-12563.640625
-3023.9375
-4484.671875
6417.765625
13756.53125
12556.484375
14816.078125
-949.234375
-53378.359375
15769.125
46814.890625
73014.21875
-18426.453125
44717.78125
105697.125
-4224.53125
19953.84375
-12031.34375
-3342.234375
-713.96875
-61166.578125
-10064.015625
-29258.25
41027.65625
14465.1875
-37277.0
13359.265625
25777.078125
11258.578125
7650.734375
16232.015625
8685.15625
-38272.21875
34277.46875
11938.265625
14357.859375
63224.34375
17144.1875
55593.4375
-12382.1875
-74232.609375
-7800.046875
57798.6875
-17741.875
-15896.046875
-47341.5
16649.8125
64479.796875
-6430.5
70467.78125
10727.203125
1597.078125
14708.765625
23492.75
4594.8125
-10498.1875
-4741.328125
-4518.40625
18324.21875
59976.765625
11520.375
-19583.21875
-24538.25
19748.390625
95039.8125
9310.9375
49149.59375
-19530.671875
-1201.4375
-13687.921875
-7406.5625
-27124.015625
-82211.84375
-28338.765625
15510.625
-40409.84375
24875.140625
47104.59375
63277.359375
-16099.8125
-3169.484375
-2046.5
-2885.3125
-3068.671875
-21098.984375
11989.8125
-5706.984375
-45597.46875
-27108.71875
-3438.40625
-56035.53125
-54124.953125
-19452.65625
-4653.609375
-10494.46875
27973.828125
17549.484375
-35336.5625
19452.5625
65409.21875
103021.34375
-16777.984375
-7972.09375
-27949.234375
2960.84375
22671.46875
27638.265625
3142.015625
9576.140625
41846.703125
-30450.46875
-56295.34375
-33402.859375
3075.5
-33600.234375
-23944.65625
-7767.671875
-76019.015625
-3702.203125
-16504.765625
-16766.34375
-34977.515625
-63002.515625
-20048.328125
8143.109375
-6139.59375
-47451.4375
-2101.90625
25732.90625
-14519.6875
-94792.59375
-12257.078125
10314.296875
-16474.4375
27305.15625
-44354.71875
-25098.359375
7911.765625
32920.375
20027.953125
-32679.15625
-24764.234375
36209.421875
76354.0
15604.84375
2936.28125
4442.859375
48034.75
56417.171875
70958.640625
-29509.328125
-42195.25
8463.484375
-3829.40625
16803.5
22760.203125
-20564.953125
-322.515625
21064.90625
-49037.09375
-50500.71875
27124.78125
-18136.546875
-22746.40625
-37398.09375
-64190.328125
-70488.359375
-25629.25
-47803.484375
-35480.171875
15110.96875
3257.8125
11351.609375
3471.296875
56316.75
-94056.0625
-52338.625
-11078.09375
33437.765625
-19167.875
33604.890625
23102.359375
-55489.484375
-33237.640625
-24899.96875
-12193.28125
68659.9375
29592.140625
5993.109375
-43349.96875
-78429.46875
-37717.859375
16871.125
15641.6875
308.859375
-24018.125
-23688.3125
-14396.25
-21339.078125
10572.8125
25898.90625
19775.390625
42655.328125
-6939.921875
-62417.53125
-40730.25
-21961.75
28807.65625
29234.765625
-19877.734375
-10093.46875
-17245.203125
-56839.90625
-38762.734375
-21447.046875
6374.8125
# row = 3
-6667.109375
23568.390625
25343.15625
-29992.046875
-14188.859375
-61308.75
-36469.265625
-52357.296875
-13704.796875
-43774.875
22073.609375
-24199.53125
29613.015625
23833.515625
4118.78125
-13475.1875
12183.75
39419.46875
15337.75
51425.28125
-30359.171875
2585.109375
21957.71875
-19719.640625
-41337.15625
58592.765625
40849.953125
30017.203125
-27648.625
2683.859375
37212.5
9334.796875
12109.515625
58555.65625
38775.203125
16360.6875
6094.109375
-12847.125
-42660.828125
-59352.984375
12930.453125
-10985.4375
-10334.015625
-62091.984375
15557.78125
-14664.953125
68221.71875
38834.828125
12734.921875
-2437.25
38936.09375
17462.75
-18965.4375
-66379.171875
-20973.0
-43593.171875
4208.6875
10240.921875
46736.046875
36925.171875
-21591.765625
1119.765625
26879.390625
2294.609375
-27563.34375
-2260.84375
104979.078125
20355.0625
18852.78125
9144.984375
-34919.0
4090.9375
54161.734375
-41252.1875
-8401.125
2682.5
-36947.0
9145.4375
-21071.359375
-40435.78125
-33006.84375
-80654.8125
41129.953125
10323.203125
-44543.890625
-38873.265625
-23685.953125
23757.21875
-18395.921875
-14189.09375
-32729.328125
-15955.890625
-58104.5
-25102.34375
45015.453125
15713.34375
18411.03125
5768.828125
-26342.921875
23255.578125
33621.53125
-13052.359375
-1513.796875
27113.1875
3352.0
47868.6875
-52547.25
-40416.796875
-30178.9375
-38107.90625
-107348.78125
-59959.125
89.046875
35354.46875
6893.8125
38437.75
8701.3125
-23893.375
-23161.140625
-34687.46875
17986.171875
-18278.609375
-6003.859375
-13163.546875
-29539.953125
5859.046875
45945.25
-12583.59375
1585.0625
53683.125
77283.71875
-18387.09375
-35972.875
41369.421875
-31103.984375
-32728.75
39884.984375
-7961.03125
-16489.609375
-44899.78125
9644.203125
11708.890625
-37873.6875
-41835.609375
-37361.640625
-26337.546875
66041.109375
-15563.84375
-13834.375
55209.15625
-29976.8125
-19774.375
-7895.296875
4706.109375
-13138.1875
12841.640625
-60679.828125
-65012.78125
48536.328125
-7485.78125
-11724.015625
-44787.40625
30329.78125
25358.5
80461.484375
-20531.125
46986.75
27322.078125
-25802.8125
-24172.015625
35435.78125
-22747.0625
-885.984375
11067.109375
21892.90625
-7685.546875
-16979.59375
-12348.1875
-32850.359375
-34493.234375
-13775.5
41070.890625
30423.1875
22256.234375
-37469.875
-16630.9375
49314.703125
-8332.125
15307.125
-3525.9375
-76288.296875
12141.46875
54480.625
15806.71875
-5706.671875
-16491.515625
29522.046875
63291.53125
-25805.5
21783.140625
-6681.796875
17396.65625
40228.859375
3775.453125
40219.375
10140.84375
-14575.265625
43316.40625
15173.984375
15346.078125
-37955.421875
-23079.09375
34324.921875
38038.234375
-1032.296875
-39333.828125
31538.40625
3071.40625
-4681.28125
15527.953125
9555.46875
-12545.78125
48647.328125
-14547.984375
7714.40625
-16214.953125
-44453.875
-9013.125
-48318.609375
-22337.125
-67417.1875
-24799.5
40224.109375
3168.265625
-1614.375
-5536.515625
-22545.34375
26119.828125
-14571.765625
-29050.703125
-97384.625
-65753.09375
-22595.046875
-34843.453125
-4560.34375
27722.421875
-4959.5
-17463.453125
1705.3125
-73217.78125
-64286.625
3323.90625
-29328.65625
-19562.1875
-4430.921875
16661.25
12744.59375
29375.40625
-30322.828125
19269.890625
-12790.59375
11139.203125
36667.5
33170.421875
27970.25
20944.765625
59835.578125
10196.734375
-16741.046875
-25247.46875
9002.28125
8714.328125
42219.140625
113260.296875
-4756.984375
-12659.84375
-22037.8125
-76977.734375
27089.796875
-2331.46875
-19760.953125
-12193.359375
3306.0
35034.015625
-36706.84375
-10395.875
6735.0
55808.515625
21034.765625
48750.6875
-6274.75
-23538.234375
21716.3125
-65523.5
7288.125
-10174.421875
-35410.796875
1027.59375
9111.96875
31806.046875
-8359.15625
27977.5625
6183.203125
17418.171875
-51785.515625
24936.75
-57981.78125
-27367.234375
-3771.765625
-2074.328125
-10468.1875
28971.8125
-56656.46875
-34957.5
-5489.984375
-10745.4375
-13079.046875
-55607.03125
-11367.5625
37177.3125
-42119.953125
64662.6875
-12576.4375
-5596.09375
-958.578125
-20995.546875
25082.296875
-63074.984375
-42806.703125
-66662.453125
-9438.609375
-3817.828125
42289.59375
43255.609375
92621.421875
2341.296875
19061.53125
4757.421875
-7459.875
-9217.21875
35145.046875
2802.71875
-71082.1875
52335.9375
59304.34375
28617.40625
-18286.625
44405.9375
1312.671875
63098.140625
18483.921875
-48029.46875
-43956.765625
-4332.953125
-26857.015625
-18983.515625
-6544.546875
-44449.703125
-5038.015625
5346.4375
8438.3125
-12661.203125
-31340.5
-56931.03125
50550.515625
-13650.671875
22190.40625
-44649.15625
28246.8125
28374.421875
-66909.734375
-63105.5
-46573.125
-22869.5625
-59858.671875
86546.390625
-13953.5625
-25251.875
-7510.96875
-8847.078125
37910.15625
31095.4375
5587.515625
-9314.453125
-60718.203125
23613.015625
-25485.453125
-52271.46875
-31936.65625
-12480.484375
-31753.5625
9085.984375
-17.796875
-73691.84375
-54014.09375
-28286.59375
-132669.828125
-10267.109375
-2094.671875
-21113.015625
-18507.8125
3532.234375
31943.71875
94162.03125
-14945.125
-54842.171875
13329.671875
13645.484375
-15629.875
3034.984375
-4624.234375
-7716.34375
-17696.078125
-45468.453125
8273.09375
-36168.75
-25836.609375
-61063.640625
56430.609375
25144.4375
-28306.515625
29884.28125
-27209.828125
2663.203125
77353.734375
59592.75
-16602.203125
-12640.90625
-1176.984375
22622.84375
56582.84375
34617.03125
-1658.96875
-28018.890625
22560.59375
20913.125
38642.15625
-30865.703125
-51847.828125
35108.5
47555.296875
6142.0
-15997.90625
-22677.15625
6069.171875
-2475.875
-30915.515625
-84720.125
2794.171875
-13315.0
-42445.578125
3938.21875
-36075.046875
-61691.609375
-4043.0625
33792.609375
-7217.953125
3916.484375
27457.546875
1447.875
53155.53125
108246.84375
35461.25
80526.421875
69810.28125
61390.34375
18283.9375
-19727.890625
-20624.28125
54609.140625
10420.390625
-36728.15625
22492.53125
38068.4375
-39845.78125
-374.78125
-11456.3125
44655.828125
-32343.5
2547.453125
16680.703125
32028.5625
13884.90625
17809.1875
27748.296875
50535.734375
30918.234375
6103.3125
-14717.75
-11691.03125
-9405.484375
11452.8125
18929.84375
15065.5625
4560.78125
-30261.4375
48269.90625
-55622.046875
43435.109375
-42758.296875
-39609.796875
36556.40625
-28.6875
-21523.125
-50551.09375
-71741.109375
-46514.46875
25975.6875
12097.609375
1427.359375
-23254.484375
9605.609375
3699.859375
-16632.109375
-25501.796875
-11180.203125
19052.421875
79922.78125
19358.734375
-7332.09375
2889.40625
-18612.25
-21143.265625
-75639.640625
-18002.03125
6805.703125
5307.03125
-16607.296875
-67156.234375
-15782.671875
11107.109375
10821.328125
-32694.40625
14190.78125
46356.875
27985.46875
-2810.46875
-61721.59375
35536.328125
46624.734375
29657.734375
45058.140625
50289.9375
-48524.75
4845.15625
17881.65625
48851.515625
-22245.671875
-12259.765625
-32339.765625
-3045.859375
2804.84375
29932.625
1742.78125
2321.921875
-6424.890625
-90856.3125
-53739.71875
-37741.140625
67099.03125
45082.125
88800.859375
50705.953125
40668.859375
49111.765625
-20707.515625
-25164.390625
15847.4375
47072.96875
-31344.90625
-61168.84375
3007.125
2585.875
-29436.25
17548.390625
-1373.578125
13634.75
1492.828125
23575.484375
-413.578125
4367.25
-18507.984375
65586.828125
-3222.671875
-6097.296875
16572.109375
-66560.796875
-14864.671875
61684.734375
64161.421875
-68322.296875
-16658.65625
-8224.609375
-7735.296875
20922.921875
39149.34375
-13321.828125
15233.703125
39097.171875
19249.578125
15751.375
4777.921875
-5863.15625
9525.078125
30423.515625
55705.75
1272.96875
-29261.625
-6895.46875
-10524.109375
46379.90625
46252.703125
-17962.875
-63333.25
-27912.578125
9110.1875
-11541.28125
-66334.984375
59497.84375
15207.3125
6854.8125
575.859375
13515.46875
22897.046875
-22184.875
-15218.25
-20668.8125
76349.203125
31078.09375
80469.734375
14970.171875
-34650.625
-22018.1875
-77228.453125
-29271.390625
45158.421875
17170.796875
49059.0
5104.6875
-76228.40625
-13642.734375
32257.0
-6577.234375
-5388.6875
10006.484375
-28888.46875
-10476.96875
-62555.515625
20204.5625
5618.359375
-17657.921875
-34169.078125
30109.71875
32038.203125
-17029.953125
-5212.28125
51262.71875
18537.40625
3404.3125
-21164.34375
-25006.546875
-14312.5
-29076.5
-10042.03125
-22301.265625
-5838.546875
54051.171875
-11808.421875
-17648.03125
42656.359375
26418.546875
27955.03125
-23038.609375
-6295.25
-38793.265625
-29657.015625
-6556.75
6591.296875
17099.03125
17294.890625
-5770.53125
44855.390625
-8636.125
33218.09375
-1829.140625
1758.453125
57.3125
59500.453125
32042.484375
-19495.9375
-57537.625
-10040.5
-38342.6875
-39490.65625
-11179.8125
59145.484375
-10942.484375
9369.078125
5391.8125
-23832.8125
-28488.6875
27366.875
-28868.234375
1219.265625
-49592.359375
44564.828125
16497.5
-50475.984375
37075.96875
11722.171875
32337.875
26724.8125
-15841.65625
13605.328125
33918.671875
15585.25
86.265625
52133.390625
59530.109375
9191.921875
-27992.59375
52205.96875
73902.71875
-22253.5625
36244.296875
-13682.078125
-34301.078125
-35242.4375
-23906.6875
-24049.46875
-15820.140625
10419.5625
9963.8125
30841.125
-28094.390625
6789.765625
-56508.4375
36138.40625
11866.046875
-12128.265625
-23374.484375
8018.921875
-54807.65625
-27483.703125
-22682.9375
-15084.140625
-11512.8125
-3314.03125
-18470.65625
9597.5625
-51027.96875
-2810.9375
35457.09375
35127.625
-44586.953125
-49319.796875
-54396.59375
17511.484375
64466.765625
-2448.90625
-59192.625
7334.21875
2854.28125
9799.390625
-54970.34375
20276.625
-39886.84375
-3681.1875
23723.609375
-37111.5
1741.0625
-37054.78125
-64822.984375
-8464.15625
-4260.8125
22687.078125
-11004.078125
-3106.78125
-4098.515625
5426.3125
-24377.765625
4608.15625
23789.1875
-16788.390625
-24760.234375
-17729.3125
48326.546875
63754.125
-14742.078125
72519.453125
-24456.765625
43190.921875
11402.5
-10725.46875
48014.609375
18151.109375
-3408.8125
45220.875
23424.9375
30905.359375
-36184.28125
86822.90625
-30743.78125
-26794.59375
38821.625
65007.265625
-111.4375
-73655.03125
-9321.0625
-10062.53125
-41015.921875
-17040.5625
22129.90625
6257.546875
34132.0
6931.859375
-5882.375
32416.125
23455.796875
85357.75
-16532.234375
12937.34375
99014.390625
-34359.328125
44232.265625
-7547.90625
-16016.03125
27280.1875
-41018.390625
-19252.515625
-35972.109375
35993.15625
1901.203125
-53567.359375
4206.828125
9401.59375
-26644.90625
-4335.484375
14317.78125
8568.296875
23979.390625
57913.03125
21630.75
19746.640625
48316.125
17524.328125
26133.203125
-23619.46875
-66930.5
-10809.890625
76105.46875
-7170.609375
-41860.90625
-63414.421875
-565.53125
26067.390625
-38592.203125
44674.28125
8364.453125
11780.765625
2790.34375
45126.34375
13727.90625
-34512.3125
-32803.8125
11354.09375
-22191.671875
35704.734375
-2696.890625
-19548.0625
-29182.125
-16339.59375
64988.828125
12886.28125
10650.03125
-6677.03125
901.125
3920.515625
3359.984375
-49659.03125
-77190.375
-1136.0
18594.1875
-51490.859375
21252.296875
45497.796875
55588.890625
-12864.75
-11303.046875
-45125.359375
-23207.765625
-3035.640625
-5139.140625
-27016.390625
-23417.328125
-61091.5
-31169.40625
30126.015625
-1506.5625
-20938.453125
-24448.90625
-11048.265625
52.4375
52902.78125
33458.03125
-15012.6875
52552.390625
34578.171875
46259.859375
-57071.25
-2922.015625
-36368.65625
-9963.015625
-17385.265625
10783.671875
14619.1875
30118.71875
20157.484375
-23761.9375
-44493.890625
28720.75
16199.484375
-33619.328125
-54449.515625
-26398.9375
-40370.515625
-15172.140625
-6038.84375
-10962.921875
-51875.375
-54929.8125
-2892.28125
20237.21875
-1692.796875
-37998.828125
18010.015625
45799.984375
20352.015625
-43758.84375
-10628.828125
473.28125
-23071.671875
-8279.15625
-50036.984375
-53302.0
-52333.53125
26726.109375
15420.78125
2514.953125
-22244.296875
32305.921875
62876.25
22747.3125
27902.09375
34526.765625
57250.46875
70574.765625
49321.421875
-46492.5625
2935.453125
13081.328125
20692.921875
45720.90625
17959.390625
2772.34375
32796.0625
33241.421875
-32132.328125
-72892.828125
-41652.671875
-10378.171875
8034.9375
-36207.609375
-8093.953125
-54591.046875
-18813.375
-22225.4375
-18100.296875
-1058.5625
-19236.328125
12638.65625
-17478.4375
36018.625
-58461.21875
-28343.859375
-20165.546875
12337.703125
-26414.5625
12856.859375
59934.25
-37002.0
-17846.890625
-10538.9375
-26824.515625
45103.09375
3833.765625
21055.34375
-5238.59375
-9043.875
-14790.5
-7163.640625
39383.765625
39912.15625
6048.875
-31640.578125
5476.359375
8869.65625
7003.125
28621.25
40923.8125
5918.421875
-53059.171875
-69792.046875
-14375.21875
5858.78125
-6930.515625
39827.59375
-23731.3125
-27922.28125
-20095.515625
-47329.296875
-33046.28125
-21185.828125
10765.1875
# row = 4
6184.296875
36407.921875
30460.53125
-20471.15625
-29549.359375
-70068.125
-13219.765625
-26612.03125
-53095.046875
-37922.171875
-6801.859375
23905.5
6133.953125
-41432.953125
-11137.25
7658.53125
11957.46875
17451.453125
32883.609375
60599.09375
-39314.359375
8850.3125
6781.421875
-19998.140625
-4089.46875
95690.34375
35343.21875
-11457.765625
-63206.453125
-17120.765625
24412.609375
5251.234375
9899.375
24286.0
18336.171875
15009.640625
-23812.21875
-14762.734375
-20577.4375
-51430.03125
103366.234375
6011.34375
-44163.71875
-44931.40625
-61913.359375
-4290.4375
78831.375
26466.34375
24074.390625
-4423.296875
-6406.625
19513.1875
24734.015625
-23183.359375
-5115.328125
-43122.9375
31238.515625
-7428.28125
25589.328125
-888.9375
-1787.734375
64391.890625
45129.65625
38064.765625
-50765.359375
-48420.171875
71811.515625
13499.765625
18099.046875
12590.171875
-59072.515625
2690.78125
47687.03125
-34397.84375
-40914.953125
-32553.34375
-52298.890625
10992.515625
-40624.0
-53076.9375
-18772.3125
-50628.703125
33030.25
-20069.046875
-30611.203125
-50559.15625
-83086.5625
15509.21875
-63790.640625
-5311.546875
-42612.515625
-55706.296875
-27547.421875
1596.375
16949.6875
-15522.40625
9946.09375
18740.25
-36134.875
39359.578125
22733.734375
-33257.796875
-38785.15625
9778.5625
7015.53125
7664.8125
-21075.203125
-12585.03125
-19817.625
-40237.296875
-106232.296875
-52242.46875
-4231.375
39819.71875
51676.28125
9518.8125
-2075.671875
-15120.5
-30717.8125
-53141.109375
3469.984375
-8619.71875
-3109.625
-44118.0625
-53275.796875
4099.078125
72200.875
-33027.703125
-59341.953125
28290.78125
107388.9375
-30152.6875
-3049.0
50444.9375
-30564.328125
-33911.515625
13126.5625
-25658.328125
11529.59375
-39781.03125
13306.0
9952.28125
-43051.03125
-12471.921875
-25600.765625
-5364.359375
76319.0625
16682.21875
7613.9375
35471.765625
-3018.515625
25121.359375
8734.90625
50930.234375
6582.640625
2467.0625
-69738.765625
-43708.953125
58020.40625
2816.625
41582.90625
-13773.828125
34320.09375
-19902.609375
51161.15625
-56094.21875
30610.359375
11902.171875
-8826.75
-38458.796875
28023.0
-43829.734375
-24153.140625
-10776.484375
-23096.734375
3162.09375
8464.390625
-1153.65625
-2277.953125
-54823.40625
-37887.015625
22058.03125
90877.578125
11977.125
-73209.15625
-46561.0
46981.59375
29040.8125
24311.109375
15450.765625
-54589.390625
15340.390625
37752.453125
593.859375
-39576.359375
-12869.203125
16382.546875
16739.765625
-22043.859375
44387.15625
-166.03125
-9280.234375
32853.90625
-10756.953125
-3836.1875
32238.265625
12431.609375
48378.953125
-26281.65625
33453.09375
-489.828125
-10161.484375
26314.234375
12435.390625
5146.5625
-23600.234375
21173.078125
8566.953125
-42341.5625
-4429.9375
26858.296875
-36672.125
27506.890625
-2276.015625
18237.84375
-8454.15625
-68937.46875
12537.953125
-32954.375
-22824.09375
-56773.171875
-18398.859375
35475.375
6850.765625
12874.671875
5126.515625
7621.515625
-15480.140625
-49067.984375
25034.53125
-87449.609375
-56550.859375
-11207.90625
-26202.609375
-30888.953125
73733.203125
52384.296875
-13617.59375
15042.0625
-20388.71875
-63738.625
8096.265625
1120.28125
-18117.546875
9106.734375
-1030.4375
3567.109375
59581.015625
-22568.46875
3941.265625
-19866.53125
26302.171875
-3967.34375
4889.5
47869.234375
37501.21875
74404.046875
54412.640625
3842.703125
-47707.0625
29714.296875
1294.78125
-24834.453125
87174.796875
-9272.34375
7134.03125
16016.59375
-21844.484375
28998.734375
9018.0625
-6478.03125
-4743.140625
22593.953125
13730.796875
-31621.921875
9338.0625
24636.765625
31546.203125
-6020.5
51957.6875
10612.296875
-24414.53125
37729.21875
-89952.84375
-37976.75
33807.234375
-34940.46875
11819.609375
32619.4375
15702.8125
8482.6875
31020.421875
-18596.984375
23397.5
-1570.21875
25364.5625
-24435.421875
-13627.671875
-48215.9375
-18788.875
-7632.09375
30982.75
-34157.1875
-56234.5625
-13368.953125
25736.96875
17642.421875
-34588.46875
18083.59375
18137.328125
-46494.515625
-12844.34375
-19624.015625
16487.46875
968.171875
-55410.828125
-8036.234375
-39237.46875
-11543.546875
-51116.875
-14996.609375
18659.953125
12118.34375
8659.625
78523.359375
-11267.828125
-34932.890625
-22557.390625
6385.96875
21873.65625
68162.453125
19194.03125
-55640.96875
29580.875
36758.375
31599.640625
-28442.578125
21456.25
26728.296875
46790.78125
20042.28125
-25738.359375
-71516.9375
-17323.53125
7593.21875
-12464.71875
-26217.4375
-64613.390625
-12670.90625
48395.015625
961.671875
-37738.203125
-65099.34375
-71635.75
40411.734375
7290.9375
21913.546875
-36294.65625
10864.875
3414.890625
-45791.359375
-45396.15625
-36420.265625
-17456.765625
-18834.796875
107242.8125
-14120.359375
-43468.4375
-48281.34375
-30747.75
-12274.84375
8950.25
-28661.90625
7352.203125
-21563.671875
17855.5625
-20231.140625
-48595.609375
-29625.171875
2728.09375
-9610.78125
-7631.9375
-8860.1875
-85420.28125
-37914.921875
6033.65625
-104962.109375
-13006.0
-11042.8125
-10688.65625
1756.328125
-13077.0
-15316.5625
51227.28125
18702.609375
-39675.515625
-10865.96875
3405.5625
26051.890625
-33982.171875
10691.734375
19576.71875
-21282.0
-49880.40625
11474.359375
-28707.234375
-1623.171875
-57539.75
53096.203125
-31752.0625
-33354.0
13778.96875
-30247.015625
-9985.390625
51512.09375
47194.0
26313.84375
-18393.40625
18986.609375
15283.359375
19121.140625
32910.953125
-40569.4375
-59120.921875
7888.796875
-4448.375
16698.703125
-34116.40625
-70268.296875
85720.875
60012.90625
15701.796875
-4270.765625
960.828125
-4017.21875
-12757.515625
-17902.359375
-61662.40625
-9426.828125
-25173.3125
-30132.875
-23903.96875
-37976.0
-29175.4375
-1918.15625
37174.34375
-30016.140625
-18098.953125
18583.296875
-23810.296875
45842.8125
90325.40625
37479.578125
51414.046875
60598.375
65698.015625
13792.734375
2152.828125
-4648.84375
46861.21875
1871.265625
-32747.234375
39892.328125
33091.484375
-17746.1875
29872.609375
4041.125
52244.703125
-58354.171875
-11405.171875
17967.859375
39989.421875
32421.625
42075.609375
12264.0625
19871.375
-23908.96875
5657.953125
6850.203125
-39449.890625
-26278.75
1880.078125
-6826.1875
305.796875
42586.625
-20036.609375
31650.671875
-41642.9375
26633.53125
-65386.328125
-28937.1875
29415.96875
4223.5
-17204.765625
-41770.28125
-34321.25
-36389.359375
9540.546875
19069.015625
10860.265625
13239.578125
12317.28125
-43645.40625
-54302.625
-39257.28125
4505.5
10342.46875
61207.484375
-9556.390625
-27962.4375
-22702.921875
8317.671875
8349.09375
-60161.75
4676.515625
17527.1875
27195.3125
-31977.578125
-10043.703125
20322.046875
26019.078125
36500.875
-29841.234375
13834.734375
1265.078125
13627.671875
32329.078125
-80848.921875
32436.765625
79408.859375
-11683.125
36097.40625
33758.71875
-16348.875
25864.75
34963.15625
30546.28125
-29885.78125
38678.359375
-308.78125
14846.8125
22753.5
2407.640625
2909.96875
-3374.4375
11738.546875
-90402.78125
-45766.078125
-32019.03125
29377.875
76991.40625
64360.65625
71952.1875
55190.109375
95456.484375
-46460.34375
-22558.296875
17883.625
-28725.109375
-48199.234375
-54443.375
18449.625
-17898.34375
-32828.75
47612.71875
-14963.0
9278.953125
11241.828125
-22576.421875
-27636.078125
-17801.734375
-21044.359375
36827.875
-11994.578125
18286.71875
-18872.203125
-56325.640625
-5822.203125
58944.046875
55630.65625
-39672.421875
-16906.40625
61601.203125
5602.34375
16478.5
39184.578125
-15486.5625
-22591.515625
33591.9375
30760.484375
26219.8125
-6054.90625
-9989.4375
22344.0
59524.15625
42234.53125
6197.125
-30443.875
-22365.25
-16217.0
59542.765625
15066.484375
-10504.484375
-66186.484375
24966.546875
19109.90625
20542.40625
-78094.765625
13613.21875
-5149.640625
-17832.796875
6005.96875
10332.515625
40799.75
-45037.78125
17674.578125
-33569.5625
25430.46875
8531.515625
38851.140625
11611.875
-22352.765625
-12374.8125
-38830.265625
-24486.234375
56839.65625
-12061.96875
13232.25
8899.046875
-83633.390625
15503.984375
21778.125
14073.875
-2514.265625
40429.046875
18784.71875
18529.28125
-12076.15625
43422.140625
13724.703125
-54828.96875
-53763.265625
50229.84375
24693.453125
-4790.609375
-6445.390625
62509.34375
64893.421875
-18580.5625
19768.3125
-3630.171875
-28298.875
-61562.953125
-7352.984375
-23753.59375
-3409.359375
68845.40625
-28031.375
-10415.65625
29888.71875
7503.203125
-35852.828125
-47452.5625
4926.9375
-3522.765625
-14494.734375
-8611.03125
-13358.609375
19758.671875
67361.6875
28265.515625
-10670.703125
-31862.421875
24652.875
10254.484375
-36374.09375
7991.109375
20782.421875
26512.546875
6441.703125
-11389.5625
1306.578125
7140.046875
-17969.921875
12759.796875
13722.203125
-13285.421875
16526.375
-928.234375
-34674.34375
-43275.890625
45105.921875
-47039.453125
1403.328125
-43299.25
40025.546875
12339.71875
-35807.546875
25628.453125
3037.125
970.765625
-2870.171875
-36420.75
-1249.953125
25235.109375
10899.609375
-14290.328125
54257.765625
22309.5
-30806.96875
-52809.78125
37449.046875
35668.546875
-27197.28125
34972.921875
-18027.90625
-28309.671875
-65153.109375
-21805.28125
-61569.9375
250.203125
14377.640625
-12860.5625
-6407.109375
-14867.546875
-28959.28125
-42933.15625
53162.859375
981.375
-22292.59375
-20397.046875
-35185.921875
-13955.59375
-7147.921875
-23883.59375
-32330.953125
-10987.546875
-1702.328125
17005.8125
-17065.640625
-94597.25
3605.28125
31329.78125
41659.28125
3839.265625
-4126.15625
-37591.65625
-15378.671875
36754.65625
-19484.390625
-64322.203125
9635.765625
10432.65625
-3563.21875
-61757.875
17049.5625
-50864.625
12018.90625
80249.296875
-63565.953125
-29929.828125
-32899.53125
7376.9375
3789.578125
-37715.640625
-25726.40625
-4043.609375
27447.484375
10447.140625
-36401.609375
-57673.90625
14800.875
72276.515625
11033.125
-33813.359375
-7560.65625
43029.1875
41359.265625
-12669.0
71618.765625
246.359375
-1482.0
-1377.1875
5470.296875
64347.453125
9024.640625
-25647.78125
-7027.828125
28214.765625
57907.5
-3081.140625
53765.5
-43690.03125
-11236.9375
48513.0
83585.015625
21950.078125
-49478.765625
9778.546875
31967.390625
-16580.90625
-20837.578125
7766.9375
-10100.375
4260.90625
-10755.265625
29147.84375
35104.6875
22363.453125
55358.84375
-29886.5
-26610.578125
21036.703125
-68935.578125
48325.40625
1624.0625
-22451.65625
39413.109375
-36588.6875
-36034.859375
-40002.0625
5479.09375
-7347.546875
-47143.78125
16068.421875
5733.046875
-35635.703125
-11101.34375
-3157.640625
2996.828125
33061.90625
70024.359375
27641.65625
12342.46875
8446.140625
-70.046875
-2723.984375
-55313.421875
-50362.484375
-24440.8125
60188.15625
-9710.484375
-29347.703125
-70257.515625
-27226.203125
-7843.28125
-53166.421875
12744.546875
-20528.171875
17609.453125
-13697.890625
32292.296875
-11013.25
-5357.203125
-34712.203125
12607.890625
-49093.28125
37936.03125
22042.4375
-21765.921875
-66431.375
-44195.515625
-13790.25
-10252.59375
-16140.21875
297.921875
-7450.09375
55331.828125
17270.65625
-28622.046875
-39400.796875
22035.828125
9448.0625
-51279.328125
-13787.359375
37916.484375
33229.515625
2512.8125
-17071.078125
-68925.625
-25872.015625
20243.703125
-8783.59375
-17031.296875
-25747.25
-47848.9375
-36140.3125
69990.390625
62879.59375
46564.71875
-752.609375
14655.453125
-4281.75
32868.984375
38117.078125
13178.171875
48421.171875
26374.140625
-17057.9375
-69531.34375
1454.671875
-31522.484375
-33639.453125
-58889.109375
12675.59375
46277.296875
43276.390625
-19877.328125
-44528.796875
-10166.1875
68833.40625
10472.984375
-37757.25
-78514.046875
-38663.71875
33760.609375
-46916.0625
8923.09375
-6846.875
-74293.75
-45059.6875
29902.21875
48385.484375
3442.921875
31355.734375
57880.921875
19592.390625
41983.109375
30876.21875
-10623.640625
-30916.296875
-22900.375
-8031.75
-36387.734375
-68168.375
-92693.34375
42265.484375
28691.546875
37686.03125
11798.046875
17237.140625
39566.4375
12958.25
54249.34375
56564.984375
27745.375
71488.8125
28969.3125
-10106.65625
35999.125
34924.375
45518.171875
58484.96875
11047.734375
20115.5625
25832.796875
17347.828125
-21331.453125
-54795.609375
-69876.328125
7179.078125
26003.390625
-27902.125
51173.109375
-25702.4375
-23297.703125
9463.28125
16035.453125
-27413.53125
-10256.3125
22524.59375
6999.53125
12869.5
-22827.125
-23002.796875
1839.421875
-1798.703125
-19706.015625
-18002.734375
68602.359375
11829.0
-16616.375
3867.921875
-29054.65625
7382.625
3397.234375
18592.703125
25507.125
66677.734375
18118.578125
-13234.109375
16612.5
79122.734375
19127.09375
-15905.609375
38288.375
33043.078125
29553.0
14124.703125
34120.375
-52905.609375
-30075.140625
-38530.40625
22558.578125
41796.734375
-5687.71875
-496.125
-25202.59375
-22097.75
-29.109375
-31026.109375
-19081.578125
-21496.765625
10546.921875
# row = 5
9767.703125
33155.359375
23432.84375
2228.765625
3429.40625
-28648.71875
19714.171875
10690.03125
-46272.203125
-16622.203125
-7910.171875
59241.40625
-30264.40625
-89980.890625
-1412.84375
1974.375
9508.25
-889.390625
5915.796875
23875.484375
-42229.046875
3321.5625
-8173.5625
-23193.25
26396.1875
69708.28125
19208.25
-39424.78125
-64346.0
-58672.640625
-24523.421875
-15212.359375
6071.765625
-27896.015625
-9429.046875
-25286.234375
-11482.734375
-4095.140625
32152.671875
-5927.0
128843.390625
22642.125
-75437.359375
-10821.171875
-92236.34375
39103.0625
66277.015625
-564.875
-1666.21875
-10915.796875
-20624.828125
-6758.734375
59384.625
20874.90625
10461.5
-25405.171875
64381.328125
-18149.09375
-8757.8125
3391.140625
-18816.0625
71914.6875
44416.6875
44070.015625
-32631.625
-86031.0
19387.171875
5597.9375
28290.90625
11419.5
-60671.90625
40476.109375
12820.890625
-22285.046875
-42529.703125
-52118.25
-45751.75
1956.359375
-23164.71875
-28795.125
-21818.84375
-33724.125
18296.734375
-16003.53125
-16172.0625
-32527.421875
-114989.03125
-18954.203125
-75744.328125
-9987.390625
-14025.171875
-85112.140625
-1451.984375
24984.5
7294.4375
-39367.5625
-29216.28125
12891.859375
-25632.578125
50108.078125
27139.21875
15556.703125
-40839.71875
10953.359375
12608.609375
-42382.796875
20650.328125
-16229.6875
-9041.203125
-30724.875
-76920.5625
-11126.578125
31513.8125
25267.765625
58409.390625
22698.40625
21393.515625
25707.703125
-22063.375
-41209.390625
-4969.171875
12166.109375
18145.1875
-67989.015625
-41265.828125
13849.171875
49055.21875
-35711.5625
-98229.734375
-987.53125
66044.625
-5570.09375
14407.625
26098.609375
-16712.8125
22791.65625
-11756.953125
-21198.96875
16616.5625
-17832.0
10098.25
29366.90625
-16976.609375
9124.53125
-3021.265625
12985.71875
36903.875
34359.875
20670.234375
-3567.296875
32583.890625
29578.296875
52038.90625
64725.203125
7568.984375
-9032.734375
-13736.03125
-14077.859375
67326.15625
23229.203125
66587.9375
22023.140625
41426.875
-50549.1875
-27197.234375
-80107.640625
-11061.5625
-23196.578125
452.546875
-8140.6875
18350.40625
-27732.5625
-19812.796875
-9897.484375
-65110.921875
7667.234375
29345.09375
5196.328125
36606.328125
-41519.796875
-27082.0625
14523.0625
94804.640625
-15364.0
-73333.78125
-46339.328125
20774.859375
39197.71875
4802.609375
36567.078125
-6386.625
9914.578125
-23391.8125
-9269.421875
-11302.8125
8612.34375
10565.03125
-29529.984375
-15946.109375
25247.9375
908.453125
-40002.75
-33082.140625
-29918.46875
-35249.890625
16817.046875
42182.6875
36070.875
-28982.375
37805.6875
50961.015625
-13834.203125
3183.765625
-6652.171875
27713.578125
9393.53125
27784.203125
11788.890625
-48446.171875
-16205.515625
15029.078125
-44682.0
12658.75
72.84375
11455.796875
-12548.890625
-41347.90625
14839.390625
1351.75
-32691.828125
-40721.03125
-8927.046875
5367.859375
-2208.078125
31620.578125
9090.109375
26663.84375
-47447.796875
-27193.890625
54637.59375
-63287.421875
-38787.84375
14519.296875
-36588.53125
-31570.171875
90901.53125
81704.109375
-4950.34375
5993.0
27475.453125
-19062.546875
9649.71875
31117.03125
1460.6875
8723.515625
3302.6875
-13345.859375
50079.640625
10877.640625
-27467.59375
-14621.640625
12849.828125
-28276.71875
798.640625
51006.234375
40349.96875
59314.21875
59040.453125
12155.203125
-47802.359375
38595.359375
12608.71875
-45431.515625
37999.359375
-14506.5625
26135.484375
43880.90625
52514.125
21211.5
28051.546875
-23629.609375
5794.390625
10918.015625
-16722.015625
-29735.0625
30277.171875
35294.921875
5656.25
-44584.375
15262.015625
20754.90625
1634.078125
28415.015625
-46075.03125
-70514.5625
30989.125
-37711.9375
-5589.46875
34501.703125
16168.890625
20179.296875
15894.84375
-35696.6875
33572.953125
43804.84375
29619.234375
31011.234375
-1376.5625
-65965.546875
-20755.125
1097.921875
45346.890625
-13741.0625
-53845.625
-26560.765625
19110.171875
10449.625
-7031.109375
38161.203125
-1035.15625
-1612.078125
-60101.734375
9475.1875
40314.296875
-17906.84375
-47450.390625
-36484.140625
4355.265625
20082.4375
-21576.671875
-4685.96875
18290.953125
-8753.53125
-8280.703125
9233.90625
-22476.125
-31499.921875
-39495.625
5733.234375
35480.21875
80690.109375
63718.921875
-25325.265625
6470.8125
6778.90625
48355.828125
9742.09375
-25793.40625
44029.25
16720.96875
-12938.375
15326.28125
-67335.375
-46241.40625
7824.84375
5463.75
-31986.171875
-49393.921875
-1796.390625
55232.015625
8613.4375
-3251.203125
-31533.4375
-36228.4375
26542.890625
12930.015625
9462.5625
-50997.640625
-27073.75
-22658.578125
-14137.859375
-39360.78125
-45114.890625
4800.78125
20326.390625
74304.3125
-19543.984375
-58206.8125
-36273.140625
-7136.28125
-63145.171875
-18138.21875
-55119.796875
-15788.21875
12790.0625
-749.25
-19972.640625
-19628.828125
-23545.703125
20157.578125
1151.515625
-44684.984375
1458.125
-62848.765625
-28815.546875
-4191.34375
-54062.828125
-27259.3125
-10362.0
-22822.890625
24938.96875
-19438.875
-58573.5625
-26949.546875
31792.421875
-3441.453125
-18805.765625
20842.765625
61684.265625
-55655.171875
34821.515625
24971.0
-34816.625
-32272.578125
-7437.125
-13920.828125
16908.859375
-16709.078125
14455.90625
-41013.609375
1218.640625
22555.328125
-3122.734375
-18820.421875
-1853.671875
7748.109375
44025.625
-47741.46875
-4224.796875
-14387.8125
-27439.78125
27358.0625
-87083.34375
-46658.171875
-4211.9375
-8504.796875
-58975.71875
-17196.90625
-55334.015625
82964.609375
49300.8125
51310.609375
17114.3125
27592.609375
-29864.984375
-23635.3125
-1146.453125
-27194.484375
-44473.8125
-46194.625
-18344.4375
-47322.578125
-65843.1875
-16452.515625
2714.375
29207.4375
-26753.640625
-46611.21875
-415.796875
-43765.203125
70296.5
41249.109375
43401.78125
-5679.90625
10381.46875
28914.1875
-29302.875
-1673.46875
15780.984375
7592.1875
-7005.46875
-15150.34375
24216.203125
14210.015625
13826.46875
11464.65625
33967.40625
67500.890625
-59528.640625
1053.140625
29331.3125
54831.4375
24435.578125
38194.6875
11523.875
2918.984375
-52561.703125
-16110.484375
-3461.625
-54097.46875
-20960.265625
24445.28125
-21245.625
-12628.671875
37582.890625
-13555.734375
1899.046875
118.203125
21138.484375
-27644.515625
-15097.921875
-6348.921875
23889.421875
24239.578125
-15898.90625
5012.875
-23092.21875
-26527.640625
29339.984375
-9837.25
25149.796875
-560.890625
-54964.90625
-59357.71875
-29373.0
5640.625
26268.015625
40211.6875
2807.109375
-25127.734375
-33633.234375
5424.53125
31005.953125
8982.0
20024.625
10293.875
31297.5625
-34186.734375
16184.09375
27270.40625
27063.015625
28607.453125
-15297.140625
-852.28125
-76010.921875
-54114.796875
32654.4375
-53214.71875
6221.15625
66100.546875
-63351.296875
4555.0625
10370.984375
19482.671875
32692.09375
19192.953125
4124.90625
-7289.5
48530.125
9088.796875
2717.0
55855.21875
-574.578125
-1569.34375
-12149.5625
13500.890625
-31786.28125
-2427.53125
-9702.046875
4004.59375
71377.25
37517.09375
66823.484375
45645.375
52209.015625
-61048.3125
-23221.625
26941.0625
-75487.421875
-33135.9375
-41616.609375
60561.828125
-1033.828125
-24808.984375
56064.640625
-32470.421875
23803.28125
24135.140625
-44259.4375
-42049.265625
-19627.109375
-973.25
3504.796875
11739.546875
39333.640625
-34770.25
-21383.65625
5860.46875
19291.09375
-6806.0
-12410.359375
-29800.609375
75755.328125
16201.890625
29834.625
21113.09375
-54137.296875
-42879.453125
39328.515625
19427.484375
35213.953125
-5875.203125
4494.328125
12663.640625
65367.0
42557.609375
-17293.65625
3300.078125
-15257.46875
-5803.34375
34960.453125
-19002.6875
-3408.75
-29257.953125
83038.96875
57254.5625
32703.046875
-74617.015625
-36510.265625
-24054.4375
-44076.90625
14063.03125
44763.96875
35509.171875
-21454.890625
36389.15625
118.8125
5078.34375
29744.296875
17775.5625
-3896.578125
25359.9375
18242.59375
18570.6875
-10404.15625
53298.78125
-27567.859375
-50855.890625
5927.453125
-25827.296875
65719.375
11383.234375
51643.125
-29462.1875
25971.046875
35024.078125
13307.53125
34936.0
15224.828125
36338.671875
-51078.0
-11502.125
59034.046875
20493.0625
14636.390625
7550.140625
48404.0
66724.765625
-7106.78125
31127.546875
34127.5625
-10172.234375
-75120.390625
-6761.359375
12688.953125
3331.625
51697.625
-11229.625
-3047.953125
20238.71875
-42699.1875
-104889.90625
-36250.53125
36024.796875
44021.5
20963.796875
35.8125
-25675.0
14382.875
70774.546875
25524.71875
-40417.21875
-61800.15625
4854.5625
18536.984375
-12510.21875
-1660.75
-1979.375
31186.53125
30376.546875
60012.765625
5499.15625
35962.53125
14544.75
36062.328125
-1931.265625
-34696.171875
23007.203125
15471.34375
-13919.15625
-41766.390625
37179.171875
-27822.390625
1631.0
-1272.046875
9538.203125
-6178.1875
10399.90625
-8808.84375
-7907.484375
-47534.109375
-7040.9375
-15168.0
19436.375
-2927.390625
38125.796875
1963.796875
36948.328125
-15651.96875
-58318.359375
-68532.8125
-5968.9375
-19488.0625
-33575.0
3203.4375
-31751.03125
-34476.703125
-76577.890625
9948.0
-32570.265625
1142.1875
7081.703125
-4973.28125
-7849.09375
-12999.359375
-30071.015625
6364.9375
32872.359375
-19148.890625
-19530.484375
14615.859375
-12709.828125
34547.640625
28187.328125
-23468.828125
-44643.875
24070.015625
3012.328125
9008.53125
-32318.421875
-89250.421875
3905.234375
24358.71875
2475.484375
849.625
36664.796875
-33714.21875
-29884.21875
39007.734375
-32116.875
-54657.53125
-2126.8125
11745.359375
17932.53125
-40601.734375
20067.59375
-54875.03125
4773.640625
108437.3125
-66790.3125
-28433.234375
1649.9375
56575.171875
37263.203125
-36932.921875
-63513.609375
-14844.40625
31742.109375
15092.03125
-67724.453125
-78124.953125
41364.21875
83076.9375
7518.84375
-4389.015625
-14534.5625
6615.046875
10126.4375
-19417.390625
24662.5
19936.09375
-82083.609375
-26827.953125
33059.75
36177.171875
-20565.625
-51504.4375
-47837.5
29626.375
47845.171875
6520.78125
10668.328125
-35178.34375
18512.796875
39365.484375
46639.5625
19786.78125
3954.5
32048.125
64671.078125
23754.828125
-12022.3125
-7832.0625
-38808.0
-59056.078125
-41160.734375
20545.390625
32328.65625
33669.5
7026.609375
-56434.859375
-36954.125
-32770.40625
-69742.796875
35136.578125
41134.9375
21412.65625
22367.25
-41434.015625
-43073.3125
-46540.96875
-37223.671875
-13744.65625
-20260.984375
20077.375
5698.0625
-35059.15625
-12790.765625
-14700.1875
-6669.109375
-17387.28125
29118.21875
19620.15625
9246.53125
-19462.984375
3145.84375
-1326.1875
-63857.40625
-14356.171875
-32100.265625
14592.375
-30350.6875
18241.078125
-47883.28125
-37122.28125
-6957.625
-36630.375
-1211.140625
-49136.4375
1235.765625
9041.234375
7028.96875
-38302.109375
16780.140625
-29406.21875
14894.5
-15491.703125
53348.109375
36859.34375
-24365.875
-90265.609375
-28497.109375
-77721.625
-54145.703125
-8982.328125
-12757.515625
-5765.765625
82140.078125
31489.09375
3833.203125
-4881.359375
7073.203125
-19587.40625
-51491.171875
-39032.828125
27638.171875
22714.28125
23323.6875
-7163.078125
-37385.734375
-6883.09375
34956.375
-23844.984375
35677.03125
-16141.8125
-16925.328125
-38655.234375
41152.28125
47238.0
101194.453125
17537.734375
31872.21875
1250.109375
6250.015625
18842.578125
32652.9375
18609.59375
53653.71875
-18174.140625
-37068.53125
-9616.90625
-30170.59375
-34869.671875
-74119.96875
37565.375
68373.90625
33507.28125
-40488.09375
-48480.09375
25729.09375
49353.40625
-1911.84375
-20057.5625
-73063.53125
-28959.3125
48369.046875
-69833.5625
-1582.078125
-6323.03125
-85059.71875
-28815.1875
45231.953125
57741.328125
24501.6875
76801.984375
78901.484375
-19749.03125
27763.609375
69112.90625
-624.140625
-47234.78125
-36570.703125
1405.203125
-10329.0625
-48634.359375
-78512.609375
69061.6875
46145.90625
52546.671875
56953.859375
14766.3125
26274.828125
-6864.859375
43549.625
22223.1875
-25077.203125
67528.1875
33520.546875
25365.140625
23125.8125
54378.34375
55650.75
26217.234375
-13974.796875
15237.015625
-25054.546875
-20669.96875
-20675.21875
-4120.640625
-44946.296875
32888.75
17025.375
-5013.609375
66832.71875
11945.28125
-49078.328125
9674.140625
36211.359375
-36088.828125
9876.203125
29873.75
24144.890625
4061.59375
-31908.1875
-50028.953125
11125.28125
-23233.9375
-10441.640625
-22441.5
56872.546875
42254.71875
-31992.3125
30888.09375
-14561.40625
-25385.078125
20453.53125
15652.046875
19246.421875
67256.015625
46711.515625
10122.0
-20162.796875
64809.9375
35342.796875
17696.03125
47964.84375
34705.78125
41472.921875
-12662.828125
12763.203125
-72685.3125
32767.53125
4631.59375
35188.953125
28555.703125
34238.1875
-38705.34375
-13501.703125
-695.96875
24677.15625
-8894.796875
-4404.328125
-23631.078125
14445.1875
# row = 6
1037.203125
22357.453125
8143.921875
30009.546875
51069.5625
11799.71875
37873.84375
24534.953125
-2283.84375
-2660.390625
20430.328125
49954.046875
-46106.109375
-81492.640625
25032.65625
-11709.859375
614.96875
-2768.109375
-38607.578125
-8805.828125
-18846.546875
-27145.0
-10424.21875
-38046.109375
17766.640625
1143.09375
-3407.625
-28988.1875
-17983.234375
-49132.0625
-43721.609375
-24471.75
-6603.765625
-20487.546875
-11577.171875
-68088.8125
6012.875
29381.390625
52076.875
12819.625
49181.421875
-2046.734375
-82370.328125
-4755.234375
-71655.390625
56387.125
54637.890625
-9907.234375
-25147.15625
-10890.765625
-5299.0625
-21406.328125
58775.265625
25716.015625
22430.34375
-18474.953125
50421.5
10512.953125
-11479.96875
14452.9375
-74571.453125
40001.28125
63658.640625
13598.0
-14995.375
-60710.984375
-9607.328125
23442.796875
24213.03125
-7451.0
-23771.125
69354.75
-30882.109375
-22052.96875
-15804.4375
-33626.765625
-14068.5
-10376.796875
-1469.375
26246.953125
-20671.78125
-38631.578125
8457.03125
11476.859375
-25189.484375
-19011.9375
-88197.53125
-20890.09375
-43724.734375
-10433.015625
15526.78125
-73497.734375
5792.546875
44045.6875
26992.546875
-32845.015625
-51396.546875
-11746.25
-24884.703125
39849.390625
44344.171875
67142.078125
-29184.65625
33783.0625
15627.5625
-42924.4375
22303.703125
-41393.359375
-11337.4375
-12175.796875
-47968.078125
19213.78125
68784.421875
43792.09375
37672.859375
55104.78125
38511.125
66697.1875
-16414.203125
-22936.375
15626.28125
38611.265625
31081.046875
-39712.671875
791.40625
29522.3125
12303.984375
-2640.78125
-61673.78125
-10374.953125
-6744.71875
38322.515625
5731.578125
-21837.140625
17878.5
66186.125
5349.34375
622.375
-549.953125
-5822.765625
-7380.640625
39987.59375
17348.109375
-19131.265625
-1423.34375
16845.484375
-14378.109375
-3457.359375
-1795.0
-27088.203125
37764.296875
10044.140625
91790.0
33536.671875
-2438.765625
6286.765625
34491.171875
-8360.546875
59378.375
43941.328125
25429.625
30252.328125
29560.625
-44966.859375
-57516.703125
-47120.5625
-27939.0625
-32954.953125
4707.28125
33418.515625
46715.03125
8056.3125
-15812.359375
4760.671875
-57568.09375
-215.671875
21071.8125
4060.5
37905.5
-17222.171875
12572.5625
-2429.75
53439.796875
-24917.640625
-13491.546875
-13880.109375
7982.921875
34989.703125
-10222.578125
37312.890625
20302.390625
-11777.0625
-74733.296875
-7206.53125
36420.359375
2359.59375
20000.65625
-39293.890625
-26372.09375
-996.875
-3895.34375
-45546.0625
-71092.671875
-41879.0
-38392.96875
-14026.671875
56589.890625
23886.21875
-18429.109375
18515.9375
61416.125
-7628.8125
-6907.34375
8753.65625
36334.265625
22452.484375
22464.8125
1443.125
-26651.4375
-11720.28125
2758.390625
-22686.78125
4711.640625
-12941.875
-2026.828125
-8726.65625
9218.671875
5095.421875
28709.125
-36164.859375
-10875.875
11131.15625
-20758.9375
-15522.34375
25296.453125
-553.953125
-7530.375
-61576.109375
25720.171875
63648.265625
-36416.84375
-35176.09375
30322.078125
-34765.1875
-22362.84375
56927.515625
45715.75
6161.46875
-6385.9375
42608.375
22301.703125
-8348.078125
29050.046875
39940.625
6628.40625
22180.8125
-36617.859375
-5651.4375
30018.296875
-57122.078125
19689.734375
11350.84375
-15540.109375
11343.234375
24675.71875
23238.0
14971.5625
11830.96875
-13167.953125
-38153.0
51595.6875
25365.15625
-12687.234375
7462.515625
-28715.046875
29698.953125
11176.796875
37981.28125
9055.078125
13835.328125
-47440.59375
16969.53125
-14561.125
-23026.453125
-24686.0
17419.390625
26875.765625
10936.859375
-53813.453125
-23498.375
12749.15625
23816.296875
-3194.984375
24648.140625
-57884.015625
-21700.21875
-29389.4375
-29809.46875
-2401.1875
41052.734375
748.296875
-9668.515625
-17064.40625
34735.578125
15500.65625
21811.71875
62939.390625
-14638.5
-51813.0625
-3704.546875
-13137.46875
50894.453125
-19629.765625
-20266.109375
-7256.9375
7436.046875
-3621.71875
4175.046875
40596.0625
-11120.890625
31114.0
-50384.203125
44370.953125
58749.046875
-25107.46875
13891.71875
-36016.6875
45147.109375
6645.59375
2942.25
2661.984375
-11838.625
-14456.078125
-2820.484375
-42318.765625
-12072.9375
4531.140625
-15019.828125
14091.1875
36444.984375
71804.109375
97959.03125
-9949.546875
-2161.078125
-19833.375
46220.4375
52714.3125
-60481.46875
33234.171875
4595.0625
-11155.234375
31656.328125
-32649.65625
-57923.5
-14337.28125
8041.46875
-16140.296875
-1703.296875
-9304.4375
12967.59375
21984.796875
15911.3125
28162.78125
10790.609375
23383.953125
5163.203125
2408.5
-60802.890625
-30023.109375
8863.609375
-5599.140625
-63600.46875
-36504.3125
15511.09375
29223.203125
25061.703125
-28685.125
-49098.28125
16516.4375
31399.96875
-69461.3125
-23978.5
-27203.34375
-28726.203125
12018.453125
-31521.71875
-32443.375
-9423.96875
-34597.453125
14684.390625
-5580.359375
-69035.046875
10216.390625
-47499.4375
-9880.578125
-39241.421875
-30108.03125
-34270.671875
-9447.125
-24876.0625
28856.640625
-9459.09375
-66086.140625
-51157.640625
31851.578125
44283.8125
5623.5625
47461.234375
67349.734375
-41088.34375
45228.890625
-15564.9375
-48982.890625
-18844.21875
-23725.859375
-22596.546875
10098.125
5497.328125
-16597.953125
-2316.984375
36954.578125
24170.953125
31330.984375
-9475.6875
-1776.375
-1947.1875
38189.984375
-58046.296875
-34892.171875
-44744.890625
-46651.1875
11774.421875
-103772.984375
-9270.203125
10529.625
27835.140625
-119272.65625
2967.515625
-7407.625
36162.5
9696.109375
43181.125
10481.8125
16814.125
-44584.546875
-21080.546875
20739.578125
9573.453125
-32388.53125
-51990.15625
-18587.484375
-32184.03125
-81958.140625
-28297.84375
-6394.234375
17912.984375
-17685.578125
-48195.84375
16406.515625
-50239.046875
92546.796875
2699.40625
51135.390625
-31741.09375
-22357.71875
-3077.734375
-51579.109375
9507.421875
23961.1875
-14936.65625
-21253.59375
-14454.3125
-19721.0
-11974.328125
15873.921875
-26312.3125
43631.734375
79581.375
-47937.765625
26861.796875
44210.765625
49423.046875
1765.609375
-4731.75
18083.40625
35892.4375
-28005.140625
-28146.734375
-20106.546875
-17592.296875
-8697.734375
36447.84375
-19151.03125
10947.78125
11192.515625
-33078.8125
-14307.21875
33986.109375
27795.375
19280.453125
-10241.015625
-20377.234375
26398.21875
47286.40625
24172.78125
21376.765625
-2280.84375
-28978.46875
31085.75
-48721.03125
-21866.0625
-6786.546875
-6373.34375
-29056.265625
-3601.171875
-5130.703125
55320.640625
35517.6875
30256.734375
1981.6875
-31353.625
-23271.640625
16542.671875
83580.640625
34163.03125
8455.640625
22833.515625
-38611.875
5729.03125
-402.78125
10329.375
5405.796875
310.6875
-36731.265625
-114180.484375
-87013.015625
-19539.125
-10582.15625
-21792.90625
14263.375
-93964.40625
-20008.390625
1355.375
36673.3125
37819.203125
1198.84375
19316.3125
51684.375
29131.0
22095.296875
-27749.515625
75953.84375
26456.46875
-9253.71875
-39386.671875
-27375.546875
30966.078125
45733.421875
5729.46875
23653.796875
32493.359375
29310.109375
51319.828125
5751.734375
-24136.640625
-43752.6875
-22315.09375
47103.578125
-59869.640625
-8180.03125
-6970.890625
69551.921875
10610.140625
-8699.640625
43171.890625
-49886.578125
22866.5625
-3247.21875
-10849.09375
-25525.1875
6230.328125
23958.765625
-3502.109375
20736.9375
16947.890625
-1470.65625
14960.125
10987.71875
-3734.171875
-27271.15625
-13543.375
-40542.203125
10454.90625
36856.46875
53329.015625
4759.40625
-74641.828125
-20835.859375
74325.46875
-5360.53125
31574.0
-6732.734375
21491.984375
-16572.46875
39231.765625
27182.046875
-49587.9375
39528.46875
-4186.265625
28080.171875
21923.078125
-36944.265625
-5267.953125
26655.21875
74178.734375
75724.546875
16970.703125
-61492.59375
-35241.625
-23931.5625
-45464.359375
18104.3125
50695.65625
11180.9375
38326.21875
35973.125
44932.1875
26979.4375
58729.140625
9135.890625
-2731.625
70084.828125
47552.984375
38625.703125
4066.703125
30721.90625
-42224.0625
-92721.78125
5053.265625
12672.40625
83243.78125
30055.875
71741.578125
-52545.265625
-21694.375
8358.71875
-13751.375
32370.65625
-3882.9375
55684.953125
-13975.546875
28743.25
40178.59375
23044.4375
11515.40625
18421.46875
24830.28125
22970.671875
4365.71875
15296.125
56803.265625
2098.578125
-43486.625
6186.421875
38073.34375
-27110.796875
31660.953125
12410.0625
-16130.53125
22866.46875
-68012.09375
-71590.15625
-383.828125
57055.609375
52604.921875
19253.515625
20099.859375
-11655.0625
19434.140625
37948.921875
-879.953125
-35101.40625
-47679.171875
1943.84375
22150.640625
25866.1875
-3128.203125
14864.953125
28255.875
34049.109375
92430.890625
10024.765625
7012.625
15585.6875
18878.84375
19587.84375
-49340.203125
29404.3125
31783.640625
-5877.421875
-53401.6875
13055.828125
15927.546875
1459.046875
12462.625
729.5625
-21422.390625
31936.953125
-22369.46875
-7077.390625
-56930.234375
5692.75
21462.21875
49158.1875
-16909.625
81146.84375
2725.734375
19650.640625
-20263.421875
-47975.34375
-58906.328125
-67153.703125
-39810.671875
-28215.125
-7043.203125
-24171.515625
-30872.4375
-29703.75
62293.921875
29586.328125
6110.796875
-11932.921875
32431.0
18692.578125
-19947.546875
-1671.453125
55068.3125
-4184.59375
-28617.84375
5224.90625
49835.671875
26448.890625
38458.53125
44370.765625
-11116.875
-59046.875
33338.859375
-1568.78125
-40252.421875
-6746.375
-24919.53125
-1795.4375
4523.578125
-17799.59375
-35019.9375
42620.453125
-37719.234375
-14333.09375
31801.859375
-58889.421875
-25730.1875
-23686.5
-8377.828125
36973.78125
-23244.734375
11123.84375
-25609.421875
14237.1875
120757.03125
-33252.8125
-9492.609375
43186.421875
61868.25
74211.015625
19367.875
-56327.40625
-34139.3125
8948.484375
-27132.0625
-63271.015625
-60176.375
46559.15625
29070.8125
-36106.953125
21771.359375
-35475.125
-22626.359375
-20545.53125
-31765.671875
-34047.28125
24716.390625
-114280.140625
-46097.375
60323.109375
-2654.78125
-75667.828125
-58114.25
-54027.6875
2688.671875
1325.328125
-26309.28125
-22454.84375
-19982.140625
25098.0
24687.015625
-1047.65625
3392.15625
26060.90625
36080.96875
29877.890625
13606.3125
-3055.890625
4116.90625
-58639.703125
-86377.734375
-36891.03125
-11691.609375
31454.03125
45757.15625
-11374.09375
-67675.03125
-27596.5625
-4810.34375
-28523.21875
18636.984375
76994.6875
83176.828125
-6632.53125
-30530.21875
-16387.578125
-44405.53125
-50815.03125
-21722.125
615.453125
8235.109375
646.296875
-48484.71875
-14485.28125
9529.578125
-9618.375
-49489.3125
-43779.484375
-13583.53125
8205.125
-28467.875
24720.078125
1652.421875
-10980.734375
14430.546875
-24675.5625
-14913.28125
-44001.765625
62349.765625
-11324.78125
-25195.703125
5895.203125
4751.53125
-6574.734375
-50476.9375
-20910.21875
51750.828125
5353.375
-24431.53125
-612.390625
-40167.1875
35906.8125
54908.3125
58102.4375
11265.5
-18092.390625
-57433.09375
-1832.125
-71732.34375
-78803.03125
-195.296875
-32996.625
11492.828125
41056.625
35658.015625
6107.390625
2380.03125
-19806.0625
-43206.875
-44613.953125
-41939.484375
18132.640625
19175.78125
13814.53125
12699.296875
5926.5
10422.65625
20850.515625
-31350.46875
50582.171875
-8339.828125
9729.25
-35550.46875
-26091.375
-7232.71875
96107.671875
-1484.40625
15939.34375
22924.125
14995.578125
-3352.109375
13694.734375
-2780.765625
75229.34375
12533.453125
11472.078125
-19696.109375
-40396.953125
68.84375
-47744.96875
56076.234375
49490.421875
11824.453125
-22212.0625
-7532.796875
33990.59375
12300.96875
5830.859375
16312.859375
-38612.640625
-11022.125
-15348.0625
-85056.6875
-27094.546875
-12375.109375
-69388.1875
-13196.34375
24827.484375
22396.5
53982.671875
59652.0
59064.578125
-35363.171875
4036.0
41134.234375
8700.984375
-25360.859375
-70967.546875
-536.28125
2909.6875
-17203.15625
-50747.234375
71481.3125
37076.15625
30805.265625
66059.09375
6550.390625
24699.796875
-11564.109375
-7210.3125
-40795.15625
-56690.765625
65286.96875
58018.15625
32181.6875
-23714.96875
34959.125
61548.859375
-2974.53125
-36725.796875
-3144.03125
-57762.3125
-44352.125
-12917.875
30712.625
-11358.78125
48528.6875
1769.0625
22103.859375
41639.296875
45791.65625
-54553.515625
-6785.078125
39629.75
-20782.140625
10807.125
45073.640625
7198.78125
17428.0
-64717.03125
-71202.703125
17110.03125
-38220.703125
-5809.8125
-17406.390625
51642.140625
28985.390625
-34609.28125
59568.921875
4847.078125
-36356.6875
5887.3125
10429.421875
-10752.390625
21749.890625
47687.234375
21615.046875
-17843.28125
4770.9375
65862.28125
40695.1875
36830.765625
29104.09375
19483.640625
-15160.15625
29133.984375
-34913.671875
48732.421875
21463.03125
26830.59375
-23226.78125
55273.9375
-49828.140625
-1858.515625
14921.0625
37564.75
9342.28125
1835.375
-22156.859375
19231.984375
# row = 7
2243.296875
24117.21875
-3278.203125
48139.9375
59798.703125
-2158.5625
23276.34375
12472.046875
24175.203125
-20030.46875
36364.421875
18738.078125
-39711.984375
-32412.59375
44602.546875
-6852.59375
-6705.015625
3733.34375
-53190.5
-11304.84375
2238.71875
-71492.515625
-21887.484375
-49557.5625
-19726.453125
-45297.703125
-34607.328125
-13315.078125
27781.46875
14340.859375
-28144.265625
-8888.78125
-23032.375
36437.71875
1637.90625
-51569.09375
1588.84375
46643.203125
19404.40625
-1976.0625
-43443.25
-47383.140625
-53228.171875
-10254.9375
-37255.859375
22816.875
44453.015625
-6768.625
-11083.484375
10054.609375
19441.5
587.796875
25427.390625
5965.96875
30499.40625
-26138.375
-14390.890625
44506.046875
19058.265625
4515.484375
-104375.046875
23526.859375
88604.640625
3096.421875
-38433.921875
6860.9375
-5391.390625
46125.265625
-1935.46875
-35911.109375
16031.109375
29003.34375
-60612.46875
-30994.453125
16299.125
-3025.59375
29844.171875
-12149.859375
-11934.546875
56987.453125
959.671875
-33137.046875
7032.375
17475.703125
-37826.484375
-28652.640625
-32281.09375
15503.71875
-8987.265625
145.234375
21416.5625
-22136.703125
2552.28125
41894.296875
26390.828125
-9730.03125
-35429.78125
-29208.34375
-36730.125
13424.546875
49862.390625
67613.6875
-18579.875
43746.84375
2904.546875
-9514.625
-3377.15625
-34694.46875
675.40625
-1009.109375
-25123.71875
12745.21875
53846.765625
72696.34375
12020.921875
60651.890625
28944.453125
86764.328125
-11786.21875
-23656.375
35441.4375
44570.765625
28536.453125
15931.671875
23289.125
39224.140625
-1772.328125
19058.015625
-435.921875
-2390.34375
-45541.875
61587.484375
1481.421875
-53172.421875
51629.53125
33203.078125
21273.359375
14619.015625
-16077.484375
-16277.5
-25505.3125
39140.359375
13471.09375
-55880.546875
-23648.203125
31445.015625
-35812.453125
-55023.203125
-29493.171875
-22266.65625
3523.484375
-9134.078125
85928.25
-5894.484375
2224.75
34561.71875
28664.671875
-18306.203125
20888.140625
30360.65625
-28854.171875
21943.5
3773.5625
-11717.296875
-26873.015625
-2730.953125
-6618.59375
-20125.890625
14766.515625
26352.46875
77441.515625
30628.4375
-21664.328125
1358.421875
-17665.578125
-6673.328125
12219.234375
6797.546875
4712.40625
650.6875
58110.921875
-25984.46875
11137.46875
-9779.59375
43442.40625
26271.25
25027.390625
18394.734375
-489.484375
15966.171875
5716.734375
-38270.734375
-75705.453125
8131.765625
34633.25
-29700.90625
39003.84375
-20121.703125
-51803.109375
-12004.59375
-1830.46875
-27153.0625
-29623.28125
-50544.9375
-24655.484375
-19336.203125
42052.75
20600.421875
-12716.125
-15842.859375
18438.453125
7898.75
10379.015625
33818.234375
4563.78125
6430.140625
-4519.78125
-9720.078125
-9330.921875
3167.0
13520.453125
8106.515625
-9423.140625
-28099.296875
-14732.90625
5633.640625
15143.90625
12124.625
46001.046875
-21348.25
11484.71875
30216.046875
-24061.8125
-23003.375
-12139.171875
-29135.8125
-61249.921875
-54516.015625
38219.28125
78298.78125
-956.421875
-39250.796875
29667.421875
-10766.15625
-32657.484375
16016.65625
7233.203125
24405.921875
-1375.28125
35003.4375
16610.28125
-33544.15625
13718.453125
74146.09375
4971.65625
26153.953125
-42665.328125
-42498.65625
14669.640625
-54391.984375
47980.078125
27698.171875
7424.328125
14022.09375
-17602.015625
-7506.765625
-36553.71875
-54153.84375
-50454.0625
-29384.34375
60302.34375
25475.046875
12398.796875
109.8125
-55816.6875
6748.59375
-60802.84375
-48086.9375
-1859.53125
-16422.0625
-31760.765625
19602.34375
-24106.609375
-400.671875
-24792.34375
-15493.359375
3441.421875
27266.421875
-23209.125
-30855.28125
-11865.96875
14940.8125
-21502.0
56752.640625
-13538.609375
-62254.0
-7709.234375
-15936.671875
-36933.984375
71006.171875
-32361.046875
-23718.03125
17903.4375
11979.21875
-52026.765625
18166.671875
49501.609375
-26395.734375
-24623.5625
13765.578125
-37010.609375
30496.5625
-42724.578125
17216.15625
25818.875
-4370.8125
-2974.015625
12260.359375
40229.15625
-14723.625
20761.03125
-24304.9375
47108.171875
63684.234375
-11514.390625
55421.0625
-10592.78125
56715.84375
-35654.453125
11667.734375
-832.6875
-43673.203125
-21392.171875
-992.25
-28939.09375
11.046875
4238.59375
35666.140625
49013.109375
38975.671875
71333.359375
82972.09375
-18424.34375
-14728.03125
-34468.546875
16343.109375
39231.21875
-56068.984375
-851.671875
22307.765625
31716.4375
10987.375
-2506.296875
-49142.328125
-8346.71875
-5741.9375
346.03125
43985.890625
-36122.78125
-30970.6875
12794.21875
-13706.515625
39013.703125
24466.5625
27005.484375
-1434.84375
-4446.421875
-37423.328125
8613.703125
49322.21875
-24794.0625
-92531.4375
-3644.5
4839.453125
17719.203125
-12825.921875
-21288.75
-41406.28125
42209.078125
35162.875
-46700.953125
-16846.09375
28209.515625
9289.953125
-8373.203125
-56937.4375
-38489.125
-29038.296875
-46980.0
-10819.59375
-26331.71875
-69360.765625
-9590.8125
-56454.625
20983.171875
-46878.4375
-30463.65625
-860.359375
-19497.625
-4703.03125
22183.046875
-4428.796875
-56757.140625
-7288.25
32087.375
66141.21875
35663.015625
52858.609375
36169.625
-14844.328125
31041.046875
-49857.859375
-48827.625
-29352.359375
-3646.859375
-46746.0625
-6357.390625
-6209.5
-16850.21875
21446.65625
43091.171875
10904.578125
33538.71875
6047.75
53544.359375
32941.5
26106.15625
-28057.828125
-21774.578125
-50560.15625
-21609.71875
8496.1875
-81840.53125
-1941.28125
40904.046875
67406.8125
-110850.625
16410.46875
32229.203125
1182.03125
-28268.203125
-11645.640625
-30734.21875
-9419.265625
-27571.25
-13916.09375
47680.03125
22085.46875
8062.03125
-52872.3125
-26389.578125
9471.328125
-43720.640625
-40342.6875
-34898.359375
15930.734375
-20697.828125
-30310.59375
66854.703125
-29254.390625
67104.328125
-10461.484375
40830.359375
-18088.515625
-20090.328125
-3120.359375
-21981.8125
53064.984375
24385.859375
9084.546875
-43293.265625
-35143.65625
-43321.265625
-32999.46875
-6403.296875
-40592.046875
24311.03125
76561.4375
-29782.953125
35730.78125
33718.4375
15833.53125
-13738.703125
-51149.890625
16233.90625
86617.25
18055.109375
2538.9375
9505.28125
48558.890625
-6823.59375
-4116.40625
-23381.1875
44896.109375
-4309.171875
-52806.265625
-12480.328125
29767.109375
34739.84375
26628.6875
-13281.859375
3529.671875
-14637.859375
-4941.265625
59333.375
30212.328125
27703.546875
13968.875
40472.046875
-51882.25
-55135.5625
-3816.921875
41463.1875
2218.15625
16966.71875
-9745.78125
62373.875
33040.5
19784.3125
25019.21875
-38602.1875
-45218.078125
-34412.125
95511.328125
40278.875
33728.90625
21202.71875
-36444.75
-3949.703125
-29416.765625
-7589.203125
11642.265625
-2920.9375
-61093.125
-73921.953125
-37472.78125
-51422.109375
1153.9375
-33420.171875
-22803.359375
-85039.015625
-25743.25
-107.515625
27492.875
36179.453125
6623.453125
58212.796875
97413.59375
24147.921875
42805.125
-61637.609375
55237.21875
45298.9375
6915.9375
-60831.671875
-70714.40625
22114.21875
64044.734375
10788.28125
45323.640625
-20442.03125
15953.921875
36660.171875
-32744.0
-34111.875
-9648.125
-21290.4375
52896.859375
-19923.328125
-8906.796875
31849.359375
32467.046875
3059.890625
-12984.390625
10920.046875
-49933.859375
-2823.375
-44042.15625
31207.625
1869.765625
30355.09375
49697.859375
11893.890625
-17299.828125
-26511.171875
49752.53125
37185.046875
4873.0625
8220.234375
19462.96875
-23324.921875
-34419.5625
-52365.109375
59808.4375
51026.28125
-5913.75
-50639.078125
4642.828125
81621.125
-13687.28125
20679.796875
-8542.15625
27133.5625
-44413.78125
4368.21875
-1816.109375
-30847.8125
39683.421875
7408.890625
64534.765625
43661.6875
-33688.265625
-2819.09375
65799.21875
29016.640625
41518.625
-15486.671875
-48689.078125
-25158.359375
3616.140625
-18739.75
18159.9375
8029.578125
10373.078125
74747.1875
33520.8125
58103.484375
45851.453125
36470.4375
-16534.265625
21257.59375
69132.5
57742.78125
29718.1875
12160.8125
11939.171875
-48714.703125
-78525.28125
8389.359375
9304.4375
40248.59375
61231.203125
63266.046875
-28815.921875
-38247.71875
-20243.96875
-16863.84375
94.265625
13717.078125
46323.234375
12500.796875
27756.515625
16141.75
22520.265625
-2536.625
4324.125
8890.109375
-2262.875
5857.109375
3939.609375
43431.96875
-15550.59375
-4280.671875
27224.75
36281.09375
-76027.828125
19789.296875
4426.828125
-46439.09375
22220.078125
-25164.78125
16164.859375
28157.640625
53858.25
17958.453125
-14841.078125
41804.125
1310.4375
23171.125
21073.78125
-23067.75
-26845.375
-1872.625
23993.5625
12837.0
1275.8125
14699.125
27849.296875
430.5625
34447.671875
44508.84375
15732.390625
-61266.078125
-9340.109375
-18211.78125
30556.390625
-13478.5625
42009.171875
23810.203125
-13368.34375
-57840.96875
17031.328125
35767.875
7650.8125
-22664.578125
10967.53125
-38741.140625
20214.375
-23911.46875
-8976.25
-2334.953125
2436.5625
38361.765625
61262.78125
40.84375
95435.1875
-20479.40625
16226.015625
-329.421875
-13430.859375
-20003.265625
-108044.828125
-15138.640625
1597.40625
-116.671875
2942.21875
-10207.8125
50608.359375
89756.90625
50127.21875
26641.96875
-17507.140625
55937.75
28640.703125
-12406.515625
24895.34375
55041.71875
-25747.703125
-25389.046875
38650.890625
69046.21875
37563.8125
981.875
19942.15625
12475.0625
-60911.1875
-9264.5625
-17192.203125
-74668.59375
44457.453125
46089.625
-12626.328125
-24684.40625
5238.96875
-44906.53125
29430.8125
-11204.03125
17325.890625
2456.109375
-82728.75
9906.296875
-42376.328125
-30721.296875
27589.9375
-27914.21875
-20425.546875
23761.625
39797.03125
99876.25
-5687.09375
382.390625
64728.609375
42858.3125
71909.265625
72011.203125
-11205.046875
-26308.828125
-332.34375
-89373.75
-35673.3125
-23367.28125
17419.953125
-19887.109375
-70953.109375
2836.90625
-34378.421875
-16404.28125
-43537.234375
-35020.671875
-51231.84375
14396.953125
-80608.984375
-37398.40625
63056.46875
-19454.4375
-109281.796875
-44921.296875
-44168.78125
-43716.46875
-22650.625
-45077.71875
-36112.75
-12605.71875
-723.125
14355.03125
5109.265625
-9384.96875
2053.203125
15453.359375
-23116.9375
-29884.90625
3736.265625
40104.796875
-47974.421875
-67251.171875
2510.953125
-21228.296875
27599.171875
50173.265625
1680.75
-51538.953125
-17408.53125
55324.1875
7313.609375
13181.28125
55443.4375
89729.796875
-15411.4375
-2107.296875
32266.046875
-20485.859375
-16927.65625
-21020.0625
585.234375
-1156.296875
-2963.5625
-59497.15625
-12577.296875
49611.96875
-4868.390625
-14318.609375
-82986.953125
-42768.078125
-2012.8125
-34731.328125
26827.84375
-18426.21875
57224.75
6730.71875
-16166.421875
-6478.953125
-34860.71875
69047.703125
12711.5625
-13786.9375
3108.4375
39418.578125
-21315.484375
-21931.625
-24209.203125
56625.53125
17543.375
24851.390625
-10407.1875
-47667.40625
50637.328125
85278.921875
37156.046875
-15554.125
-6357.34375
382.21875
-10978.59375
-20778.65625
-64877.640625
-5941.390625
-31969.59375
18909.03125
-21505.421875
27248.546875
-22250.109375
-16380.140625
-20312.5
-27044.15625
-27468.46875
-31627.859375
25023.140625
9324.578125
-30371.984375
25197.6875
9426.46875
15719.421875
-2982.265625
-28848.25
7383.265625
-14401.171875
20453.890625
-27174.046875
-43107.34375
363.5
44190.734375
-30940.84375
-9352.4375
27894.359375
44023.46875
-10345.09375
-25901.84375
-10852.78125
50038.5
14546.78125
34746.25
-6857.609375
-48072.546875
40175.5625
260.734375
44192.0625
14963.0
5932.625
7643.546875
37582.4375
17829.75
11613.203125
26298.03125
35602.546875
2730.671875
-11698.984375
-82111.421875
-96364.671875
-30946.1875
-27538.671875
-40493.3125
-11247.484375
-3452.859375
-32273.921875
53151.515625
29623.078125
19378.75
-25316.125
2669.234375
-15488.15625
8413.390625
6176.84375
-92316.0
-10355.75
-8645.28125
-1533.984375
-38832.265625
38357.953125
-2999.40625
-19743.390625
26102.453125
-13032.5625
24325.4375
8387.625
-45871.453125
-77059.234375
-47890.015625
66953.265625
79826.046875
36715.859375
-51948.65625
-9719.546875
77811.078125
17944.328125
-38064.640625
-22177.453125
-35166.8125
-29565.765625
4663.59375
18133.0
-625.703125
40899.296875
-8600.296875
35564.828125
16770.09375
58087.90625
-19004.375
269.375
45762.171875
4454.5625
-15888.109375
72146.3125
-5678.390625
35889.15625
-62814.28125
-44150.328125
45569.859375
-24929.5
-9843.6875
-34072.984375
44117.375
-2964.4375
-6368.34375
56753.34375
23972.78125
-26914.390625
-47033.78125
-14391.34375
-21572.015625
9840.734375
28127.078125
-3245.484375
22639.1875
-37164.125
90288.5
31149.0625
30190.734375
28568.09375
-9682.09375
19476.21875
75061.03125
14501.390625
5999.640625
10494.015625
23326.984375
-51200.8125
31244.015625
-53525.515625
-4959.921875
19725.765625
39834.984375
9798.859375
1535.921875
-4089.453125
22312.8125
# row = 8
21604.453125
40375.890625
1968.078125
44850.96875
29209.4375
-44546.984375
-14848.828125
-10969.578125
10234.75
-50677.890625
20777.125
13857.796875
-30516.859375
882.5
44940.375
10189.171875
-646.375
10484.15625
-33545.21875
-12695.21875
-13944.84375
-89000.203125
-51711.4375
-34705.703125
-43882.859375
-44057.609375
-70840.40625
-16243.921875
30080.609375
52744.3125
-29401.765625
18595.296875
-33108.859375
57325.1875
6244.9375
3815.03125
-7799.296875
19945.03125
-19159.140625
6438.21875
-28131.140625
-62386.5
-13990.984375
1156.109375
-12551.3125
-850.75
26837.6875
-10856.109375
28567.015625
41256.21875
40157.28125
34525.65625
-15151.296875
10325.609375
35363.15625
-21967.28125
-57746.09375
50844.953125
37555.703125
-4151.46875
-72027.421875
34810.828125
80655.859375
41399.203125
-71447.078125
34032.75
4635.96875
32328.796875
-16588.421875
-40093.609375
23745.59375
-49843.765625
-71502.25
-19382.359375
22828.703125
8566.609375
68315.265625
-12868.0625
-37800.953125
31543.875
27999.296875
-4150.9375
11497.890625
-13117.796875
-25765.1875
-30122.234375
-231.984375
39274.5
1300.96875
3119.15625
9821.234375
29191.796875
-6467.421875
5865.90625
-21015.15625
-11126.703125
-28056.859375
-24333.703125
-28236.125
-1752.515625
30219.9375
34417.5
-4090.265625
18196.984375
-16138.71875
1708.984375
-4486.3125
13672.4375
38260.6875
-4790.046875
566.328125
-5885.46875
-9558.28125
48089.734375
-7319.328125
30331.515625
15710.78125
87427.84375
3579.1875
-38074.625
22650.328125
17355.390625
30457.578125
41346.4375
10829.21875
53393.078125
421.0
-9842.96875
11003.15625
11816.984375
-32771.359375
42329.890625
21898.203125
-38584.546875
51668.515625
-44760.09375
-12085.5625
-1632.96875
-11297.140625
-27269.078125
-21954.546875
53636.671875
-31055.53125
-45727.421875
-39006.328125
60248.015625
-16259.21875
-46161.640625
-30640.875
-2418.375
-20565.25
-24601.015625
39737.40625
-14846.09375
21911.953125
38299.296875
-3283.8125
-20836.671875
-21026.59375
-18363.171875
-33191.328125
16251.53125
-8866.75
28012.03125
-10508.1875
-5030.015625
25922.515625
-21658.828125
22427.3125
-24557.4375
38686.546875
32024.796875
-9179.765625
-15596.09375
-1100.3125
74.96875
29051.640625
8864.4375
-17840.84375
14812.96875
81601.640625
-32158.625
-16692.421875
6395.453125
29517.578125
42488.734375
46710.234375
2026.4375
17166.984375
-10646.625
-27788.5625
-46485.328125
-40413.15625
28498.875
-14257.703125
-36221.375
59640.71875
3161.015625
-65677.625
-23913.9375
6019.34375
-16968.15625
30296.453125
-57961.4375
-13414.65625
7368.640625
17994.53125
17358.609375
-617.46875
-25389.140625
-24640.890625
2398.90625
24885.734375
36584.90625
-50575.921875
-14537.5
-28204.015625
-5829.734375
-785.75
14039.84375
29057.375
29701.375
-22991.515625
-30794.28125
-31871.03125
5837.015625
-39547.859375
33373.359375
61795.296875
923.640625
-3926.6875
24596.734375
-19710.984375
-15362.0625
-44128.328125
-61924.078125
-62201.109375
-26930.375
6555.6875
93742.96875
49651.140625
-25363.90625
28271.578125
3857.921875
-40777.0625
11227.515625
24617.0
46146.390625
18108.671875
29269.921875
-16229.5625
-35598.40625
8596.515625
61474.703125
-6957.96875
-1297.03125
-31017.0
-11347.65625
-17442.65625
-23481.953125
25917.1875
25981.421875
6502.59375
-1893.03125
-35325.0
-29727.0
-68521.34375
-83683.125
-54254.140625
-12071.390625
29374.84375
20555.140625
-14337.609375
5545.90625
-71297.9375
-29997.75
-91479.171875
-85534.046875
-8779.625
-19339.140625
10414.84375
7097.859375
-16256.265625
17141.265625
-35023.34375
-20524.5
-14647.109375
17768.15625
12579.3125
-21590.953125
-45343.828125
-15256.328125
-12192.09375
38035.890625
18073.96875
-45252.390625
8152.015625
28460.359375
-40460.28125
73663.390625
-42124.609375
-18859.515625
22997.4375
-26368.015625
-87832.484375
26858.96875
23476.0
-18189.140625
-4122.53125
15269.3125
-25901.421875
3254.71875
-56478.28125
24472.859375
15009.28125
-38831.765625
-4112.734375
31706.921875
33730.734375
-11914.84375
4847.828125
-14057.9375
15167.015625
45818.703125
-1079.03125
17106.015625
18428.0625
30083.15625
-49143.046875
1334.40625
-2935.703125
-51123.765625
-21250.4375
-10648.234375
13132.390625
-10861.09375
-21761.796875
55105.5
68042.96875
45852.71875
85405.46875
38477.1875
-26702.75
-30059.171875
-35093.234375
-8875.0
1047.78125
-26710.90625
-28186.671875
44929.25
58162.75
-9747.140625
-1634.71875
-34003.078125
29667.9375
-6155.875
7782.125
62676.4375
-45884.28125
-41766.609375
-18545.515625
-38690.40625
-396.921875
7762.078125
38131.5
-6288.3125
-19728.28125
719.96875
36440.734375
25812.1875
-32010.1875
-95958.71875
31311.890625
-13806.265625
1059.09375
-36220.640625
20829.75
-55030.96875
12076.46875
-1229.515625
-35701.28125
-25669.0625
36912.984375
57344.765625
-14895.65625
-47246.28125
-25595.5625
-54184.015625
-34236.171875
-14485.015625
-33154.265625
-50457.375
-40991.453125
-68854.90625
39095.28125
-22263.390625
-28039.140625
54995.65625
-36489.78125
14195.21875
26316.625
-16475.4375
-52903.265625
37799.796875
36299.421875
45641.640625
27828.265625
31363.984375
-6164.125
-12447.0625
5030.953125
-29594.5
-27636.515625
-36371.96875
50208.3125
-44839.9375
-10197.703125
-20658.171875
-9038.234375
3755.59375
25159.484375
-1234.65625
-5346.765625
5492.625
81083.125
66483.875
15312.765625
10465.140625
22706.578125
-26711.125
16569.4375
23250.421875
-40577.109375
-28068.6875
50221.5625
61262.265625
-64610.421875
27554.328125
21440.9375
5083.484375
-32610.40625
-41403.953125
-65648.0625
727.78125
5269.328125
-19621.28125
59233.34375
3210.625
8901.640625
-62161.609375
-32439.671875
36720.625
17648.359375
-40289.5625
-54389.453125
25990.625
-29457.734375
-23809.6875
92541.796875
12197.109375
8130.171875
-11668.09375
10432.90625
-7132.28125
-17014.375
11194.25
16487.203125
84405.234375
42382.765625
40733.921875
-53683.359375
-45187.375
-22935.53125
-35919.046875
-14395.734375
-34935.21875
8018.53125
61605.484375
5923.046875
32259.875
-11000.921875
-20369.109375
-12972.359375
-57785.34375
6413.5625
95300.15625
40946.296875
51185.59375
61004.09375
70358.0
-24353.234375
-64882.703125
-40023.171875
42385.0
-6440.625
-38988.625
-10361.3125
-5937.75
32294.234375
15929.0
-12626.34375
26691.40625
-65336.875
-90196.765625
68213.421875
35882.71875
37647.65625
45743.046875
61259.53125
-6688.0
-15008.6875
-1058.96875
27325.140625
6680.59375
9966.453125
9013.65625
46763.875
19059.703125
-16505.3125
20609.171875
-50473.375
-48843.921875
-83530.484375
51002.1875
21982.34375
59579.515625
28761.875
-9676.0
819.203125
-34260.375
-19959.28125
46535.203125
-23801.84375
-41385.0
-67.9375
33001.96875
-14588.3125
-18038.6875
-34653.375
-18922.78125
-48352.59375
-19967.34375
-2068.3125
8037.484375
12936.296875
16043.59375
59829.546875
84531.03125
33336.015625
44647.609375
-82602.15625
9870.765625
34027.0
39084.671875
-39299.40625
-64235.765625
-45883.125
56200.90625
10448.859375
25812.53125
-56883.78125
-12129.1875
14409.21875
-46968.59375
11901.265625
13756.5625
-23685.15625
37578.90625
8843.5625
-29748.65625
42194.328125
9133.59375
767.21875
-50200.09375
-34447.59375
-17870.46875
-15688.65625
-37758.546875
20364.0
8305.5
27491.65625
59632.125
17171.390625
-57940.53125
-31595.390625
56616.9375
41270.75
-11500.0625
16824.5
33513.453125
-27379.015625
-16176.71875
-39465.375
72641.390625
16883.171875
-19074.515625
-12465.3125
3805.765625
26942.546875
-741.703125
13119.90625
-7132.0
25352.03125
-50736.078125
-6758.25
-24037.328125
31406.3125
5001.921875
21265.109375
82606.5
69922.46875
-15009.671875
11044.9375
73188.984375
21038.21875
-9186.796875
-47791.421875
-32568.515625
-48971.671875
41817.6875
3428.171875
17970.03125
-30973.515625
48008.53125
53495.328125
30168.484375
44300.421875
42807.734375
-18875.875
-49103.640625
40296.984375
25278.265625
36285.34375
27438.703125
10328.734375
1103.625
-38741.0
-22608.65625
18576.125
11761.53125
-12163.65625
56233.640625
41388.046875
20345.234375
2847.828125
-29498.84375
11835.234375
-21823.65625
36942.40625
5773.375
6808.859375
7412.765625
291.953125
18134.59375
6693.03125
-18246.890625
7090.96875
22268.28125
18182.390625
-5400.671875
1520.890625
-29310.796875
-10882.9375
29266.34375
34843.015625
-76761.640625
7451.359375
-32686.46875
-67656.515625
10723.546875
40309.53125
42211.28125
42544.515625
45787.78125
-18756.9375
-24068.03125
56897.421875
-802.921875
5168.546875
28256.421875
-37458.75
-29732.734375
23334.734375
40638.953125
-19050.71875
-59638.203125
21146.734375
485.953125
-23825.28125
54620.9375
-41567.5625
15198.234375
-93560.65625
-17800.640625
-27031.203125
9239.953125
45969.453125
49117.40625
-1275.78125
-6635.09375
-20651.0625
51492.671875
8320.421875
20005.234375
-49384.484375
12903.734375
-56074.296875
9354.015625
-43133.40625
-28292.234375
65076.0
-13350.515625
31969.34375
49173.421875
20253.3125
72023.25
-22183.65625
21330.234375
10904.796875
-2681.28125
29826.109375
-79026.8125
27082.421875
44337.1875
-22121.734375
20172.609375
4274.046875
85808.71875
75420.078125
16935.546875
35050.171875
3663.734375
44030.03125
19104.609375
9448.03125
12459.25
915.875
-18715.078125
-27008.171875
53095.03125
69736.21875
25010.546875
-34975.78125
-24095.40625
23186.5625
-49998.609375
-55061.6875
-24171.65625
-56997.546875
64903.359375
62806.3125
-25883.515625
-40814.234375
24098.546875
-28930.859375
21610.265625
45738.65625
34848.203125
-4709.203125
-69596.734375
35868.484375
-38521.109375
-33759.53125
10278.578125
-49976.65625
-47910.40625
55196.015625
43907.6875
38203.875
-22721.5
3859.578125
65039.765625
26296.8125
27722.578125
60634.78125
30581.375
14984.78125
9677.21875
-114939.4375
-12849.609375
-1399.140625
-21138.53125
7628.296875
-51753.28125
-33876.84375
2703.421875
8796.640625
-55494.765625
-29305.984375
-20184.96875
-1189.59375
-40856.859375
-4221.0625
46629.875
-24139.53125
-78410.453125
-27192.453125
-24832.03125
-71649.125
5007.046875
-14577.625
-21477.234375
-9773.625
-25428.359375
-950.34375
50459.578125
-11580.0
-33929.921875
-17122.4375
-19748.515625
-34413.9375
6847.453125
63104.0
-10116.65625
-56693.484375
19178.421875
-247.828125
17379.265625
31472.640625
3488.40625
-29191.40625
5958.015625
77569.0
-480.484375
10931.1875
-10690.125
35410.703125
4722.5
24012.921875
56295.40625
8323.609375
34348.484375
-6257.046875
-5923.921875
-10593.171875
2646.78125
-40318.78125
3049.21875
55763.328125
-3351.375
35859.171875
-67880.859375
-25702.9375
-17074.21875
-39072.0
-1946.484375
-39520.703125
64031.265625
-18287.921875
-23738.796875
13433.078125
-16612.265625
40433.0
15728.484375
-20205.921875
-3141.90625
35234.671875
-35501.40625
19867.09375
-18358.828125
17706.859375
3298.71875
49308.1875
22213.65625
-20936.90625
29567.09375
48847.546875
-5781.140625
-1963.421875
-9302.015625
19905.09375
-39809.796875
9534.34375
-38529.953125
-2105.28125
-5137.09375
1857.953125
-27327.34375
19315.59375
-39544.515625
-37847.703125
-9170.828125
12527.84375
-20375.296875
-11138.484375
47874.484375
2653.640625
-55754.484375
27437.046875
-6591.390625
24883.90625
-9609.796875
-19622.5625
-16827.578125
-25834.046875
17939.640625
-16924.171875
-2297.8125
48930.0
12248.78125
-13343.03125
-12023.828125
-7086.296875
45778.6875
-13573.359375
-21429.875
-12549.625
-2968.828125
-1266.359375
33245.546875
18971.921875
-40683.1875
48612.34375
29588.375
11048.171875
1073.9375
14002.203125
7540.453125
29134.109375
9935.515625
39062.609375
22732.9375
20808.15625
24534.296875
-31118.046875
-95175.796875
-84075.3125
-16977.515625
-41324.203125
-20137.0
-23023.875
-8772.890625
-71014.1875
3105.84375
16870.984375
-5388.328125
-8194.859375
12860.984375
-43417.0
7102.53125
6492.890625
-62351.953125
-20228.625
-31668.078125
-2178.734375
-22755.375
170.21875
-39695.5625
-62702.703125
-18822.34375
-14289.484375
22122.453125
30596.21875
-32765.015625
-80362.078125
-18649.4375
61413.28125
76279.203125
42813.046875
-28998.21875
-30329.046875
93309.515625
47009.40625
-38078.265625
-29785.75
-603.1875
2572.015625
14256.546875
-14433.421875
1174.0625
22477.65625
-15954.8125
35895.453125
19297.765625
53753.59375
21783.65625
27634.4375
46846.65625
24291.15625
-49788.0
79578.796875
18728.75
40813.234375
-17313.984375
18589.09375
69565.421875
7227.953125
-20456.5625
-55228.390625
9405.484375
-7981.859375
32048.859375
19939.25
39256.90625
-26461.484375
-85785.3125
-52235.171875
924.171875
31952.046875
19428.59375
-31006.28125
52609.015625
-21024.21875
83046.34375
-3812.890625
36199.078125
25508.734375
-5975.390625
51567.28125
77287.5
22322.859375
-18705.28125
-8779.328125
21994.65625
-38948.09375
-1917.953125
-47341.21875
-9270.421875
26214.359375
35914.421875
-6786.078125
8878.109375
27808.3125
22796.78125
# row = 9
29424.46875
48411.28125
21046.578125
23825.6875
-2628.78125
-46070.671875
-44067.078125
-37589.53125
-7227.28125
-54257.515625
-1104.1875
35577.515625
-25757.390625
-10556.328125
34248.03125
17276.34375
8979.609375
7834.546875
-10967.71875
-32276.484375
-51665.875
-62967.734375
-66164.03125
-472.375
-32085.0625
-29362.203125
-93311.8125
-8837.25
7504.078125
22994.796875
-60335.515625
27546.640625
-31331.265625
11820.59375
5940.859375
23199.203125
7563.921875
-11733.875
-20032.1875
49027.609375
64602.359375
-51264.671875
-8852.8125
8367.234375
3469.6875
29722.9375
8622.578125
-23289.0625
57448.46875
45289.484375
40464.625
46201.578125
-34872.796875
40434.453125
37616.96875
9029.8125
-24425.015625
49451.9375
12426.90625
7092.96875
-20598.359375
40249.546875
41005.96875
71143.9375
-56208.625
-955.953125
-631.453125
-13108.828125
-343.890625
-8385.1875
8998.6875
-82705.484375
-63128.046875
28690.171875
-505.265625
9872.265625
81690.71875
-34645.859375
-37406.203125
-9561.953125
30263.4375
15233.828125
9811.109375
-44178.90625
2924.0625
1251.671875
-2317.109375
26992.484375
7091.5
-2343.609375
1992.96875
45473.984375
-21041.109375
-32164.75
-68220.421875
-47065.734375
-60648.046875
-15426.984375
10717.734375
9337.0625
1229.8125
7959.3125
9248.28125
-21595.96875
-20696.546875
-16140.40625
27707.28125
44831.734375
61094.984375
-11355.484375
18394.453125
-1646.0625
-62468.15625
-19905.171875
-10979.765625
-4671.46875
17699.421875
72757.1875
13997.75
-39769.578125
-4776.046875
-17287.828125
50239.671875
34037.265625
1414.46875
77334.953125
-8251.75
-53406.5625
-23692.796875
20200.953125
-563.859375
-901.234375
45202.28125
5322.96875
20171.078125
-85721.953125
-63150.0
-39704.515625
6711.359375
-21466.46875
3624.796875
88954.875
-64560.84375
-10359.46875
-14885.890625
66339.3125
18237.953125
12938.34375
-18233.234375
16940.796875
-2229.75
-39640.59375
-380.453125
-6316.21875
26380.921875
12598.171875
-15481.265625
-18338.53125
-36770.65625
-42937.171875
-4456.1875
8702.875
-2119.78125
49657.1875
-44299.75
-29883.46875
48690.15625
-41556.015625
12112.625
-53133.984375
-31954.703125
23791.890625
23414.234375
-14635.734375
-20879.375
12461.21875
48458.640625
-6471.5625
-8306.421875
25354.34375
67761.09375
-14734.28125
-34799.859375
9257.625
-32315.171875
25144.71875
44112.703125
11580.453125
14605.234375
-27387.671875
-49808.578125
-29724.15625
-11329.234375
38718.859375
-46832.9375
135.796875
70136.484375
20002.84375
-52684.796875
-49190.546875
-2703.984375
-24060.796875
21202.765625
-58262.546875
-9615.625
33831.1875
13948.375
-2338.3125
16251.0625
12838.5625
-16734.296875
-30924.4375
5402.546875
24399.90625
-86202.796875
-21338.75
-21753.5
10417.203125
22857.390625
10063.296875
24497.640625
45706.6875
-21199.328125
-27410.609375
-53808.859375
-24352.546875
-95479.125
38069.984375
64154.234375
12587.328125
-45994.515625
4444.28125
-15521.671875
4373.65625
-41842.140625
-60188.40625
-8880.453125
1188.171875
-902.796875
77210.15625
88655.671875
13652.375
21468.015625
-13105.0625
-2875.34375
30102.046875
54705.6875
61892.703125
34882.109375
34142.265625
-31373.234375
-17624.171875
-3344.0
-3594.375
-28182.21875
-37949.78125
-19928.046875
46389.203125
-33965.859375
1950.390625
-25927.234375
-3389.78125
-14975.453125
-26514.78125
-15881.828125
-25865.078125
-70140.484375
-59015.71875
-11168.21875
17774.34375
-36611.625
16603.578125
-73271.03125
18719.703125
-45350.421875
-49051.953125
-40802.703125
-26509.859375
-5226.03125
432.59375
17829.3125
-6474.890625
-10201.03125
1786.484375
-37433.890625
4674.484375
-20230.6875
-14814.34375
16038.5625
-20485.359375
-70640.3125
-28507.5
3935.484375
17888.625
18340.40625
519.015625
-253.609375
55061.234375
-30934.640625
42369.765625
-24874.46875
-9252.078125
-7671.734375
-46814.75
-79130.90625
25544.78125
31468.015625
-11121.078125
-2175.625
8837.734375
22749.3125
-9822.75
-54038.203125
7511.0625
-40264.15625
-66770.625
-11210.390625
50534.921875
6176.671875
2289.09375
12079.65625
-12017.4375
-14851.375
17396.453125
-5615.53125
-46028.859375
30426.953125
-16364.296875
-19393.453125
-21880.84375
-101.21875
-33771.609375
-2130.453125
-8847.078125
25907.21875
-23771.375
-797.890625
21228.09375
29129.25
47791.15625
83305.734375
16440.03125
-12870.8125
-18610.609375
-16700.078125
2807.59375
19619.09375
-9663.546875
-29012.390625
40550.84375
36808.84375
-4859.78125
-16932.46875
-13713.140625
44862.640625
14835.984375
19517.03125
58387.875
-29705.265625
-31560.9375
-39864.78125
-24667.578125
-23860.890625
-1130.484375
61567.359375
-11789.625
-31910.140625
16021.671875
15984.15625
-35750.671875
-2725.71875
-85106.3125
47608.609375
-27700.328125
-17565.578125
-36577.640625
80573.765625
-57047.609375
-26650.78125
-33779.28125
-40616.40625
-55365.984375
-14146.46875
49379.421875
-5614.046875
-4083.328125
-8706.359375
-54467.34375
-5253.75
25588.546875
-6119.890625
-16480.890625
-45400.578125
-59055.859375
36354.8125
-8843.609375
-17985.796875
74095.515625
-43822.21875
9507.0
35241.46875
-30196.28125
-41284.484375
30948.75
34921.328125
13270.28125
-19342.65625
-4707.40625
-34368.625
-33491.328125
-11651.234375
11479.046875
4699.015625
-9323.890625
83386.375
-5430.078125
-6621.171875
-16920.484375
-19942.3125
-11508.65625
7617.171875
-7309.046875
-49946.03125
-7467.75
39368.328125
54712.578125
8256.84375
20829.625
41478.78125
-212.515625
24994.984375
25794.5
-2274.46875
-35966.8125
20172.34375
17275.375
-38408.5625
35192.796875
-23333.46875
24257.234375
-11576.234375
-9951.9375
-59160.484375
46313.84375
23502.734375
-29197.171875
42483.25
-13854.75
-25767.6875
-63156.375
-33760.96875
33927.65625
36122.96875
-32591.96875
-26322.671875
37198.578125
-23969.421875
-25234.59375
71289.453125
39760.921875
-44436.875
-12814.734375
-18175.1875
-21664.265625
-32400.84375
20337.703125
22676.09375
61725.25
77487.5
28461.0625
-34128.125
-21423.21875
10929.421875
-25771.609375
-5527.796875
-26515.953125
17388.84375
48798.8125
49082.828125
42270.953125
-51140.59375
-39240.96875
-2620.171875
-28452.703125
-1972.078125
54847.703125
34301.71875
62089.65625
60545.296875
16525.203125
-67802.03125
-77471.0
-38659.5625
1975.703125
-9477.109375
-8534.640625
-14984.0625
-37651.1875
19034.90625
21999.5
-9954.984375
19356.84375
-66414.8125
-116406.453125
52005.375
15941.40625
5092.921875
27113.4375
67315.578125
33523.15625
44547.546875
-253.296875
-18515.140625
-4086.328125
-19352.546875
45799.765625
49496.546875
11790.25
-20597.484375
-860.375
-36102.078125
-57394.84375
-97854.9375
14440.828125
-18187.703125
47429.53125
28692.875
24131.1875
7752.3125
-16473.71875
-30959.546875
63755.453125
-27915.046875
13001.890625
38008.046875
46907.53125
34289.84375
-32453.21875
-38628.65625
-3571.9375
-11610.453125
-10049.53125
3121.78125
10486.359375
-16469.359375
11882.34375
19462.8125
36705.859375
24850.828125
15836.46875
-74584.515625
-9989.09375
18945.609375
49985.03125
2040.90625
-20890.21875
-78157.171875
53205.65625
5992.359375
-399.734375
-45191.0
-24157.234375
-15433.0625
-40377.3125
24435.890625
18416.390625
-25505.953125
34955.015625
25526.109375
-29362.40625
26096.1875
33119.84375
856.921875
-80597.859375
-57253.140625
27754.828125
14314.671875
9378.859375
-43879.625
-7739.703125
9289.96875
32790.875
-8520.546875
-43303.21875
9732.265625
15903.34375
35110.78125
-22902.890625
5607.703125
-36973.640625
-39358.171875
6392.921875
12193.265625
74148.234375
-6825.53125
-35264.15625
-2195.640625
673.453125
-35781.828125
8988.03125
12605.71875
-9414.03125
24444.59375
-32646.328125
11073.734375
-36604.71875
62189.71875
-24955.328125
27877.046875
78632.421875
67371.46875
5485.625
16822.65625
60021.546875
42315.21875
-14392.421875
-55315.65625
-12273.328125
-62760.546875
54394.671875
-6301.40625
28220.078125
-24736.5625
77259.0
4492.46875
9317.140625
35724.53125
46678.59375
-31922.375
-50128.09375
29649.390625
-18976.703125
-16466.46875
28704.421875
-7168.515625
-21778.25
-19185.90625
27426.703125
33290.421875
24652.203125
-10050.84375
8722.734375
17938.96875
33653.390625
44485.875
-32708.546875
26430.703125
-22686.390625
38302.296875
-35387.53125
-4255.171875
224.34375
-12404.59375
19783.734375
38250.71875
-13196.09375
16661.046875
58309.875
39029.859375
-26287.390625
-39926.609375
-3051.03125
-48848.484375
1609.84375
42501.71875
-17725.796875
-5310.953125
-54772.21875
-56026.9375
2400.6875
56985.109375
7866.96875
56829.09375
55356.890625
-25931.859375
5897.90625
57395.265625
10171.78125
-18415.46875
15383.828125
-49425.578125
-20908.40625
21396.40625
21951.3125
-63578.859375
-70488.15625
-11322.5625
-31640.234375
-5340.734375
80582.6875
-86864.21875
3085.1875
-50030.5
8290.328125
-4621.515625
-9375.625
56690.390625
35872.015625
-18929.390625
10951.234375
31813.328125
59438.28125
-32332.3125
27241.5
-19805.203125
13082.234375
-45620.546875
12736.078125
-65329.359375
-57704.15625
73441.859375
-12666.484375
21274.8125
19670.21875
14026.265625
47946.71875
16368.59375
20495.359375
1590.203125
-24041.46875
63766.890625
11577.875
54484.859375
63659.984375
-66367.359375
10985.1875
-2356.109375
42770.6875
54199.40625
-12692.703125
14326.9375
32845.6875
18464.859375
25190.15625
19847.84375
-41767.171875
-58032.390625
5413.5
-29743.28125
38141.828125
46432.859375
7561.625
-41967.3125
-46437.71875
2237.03125
-45188.640625
-53875.78125
-15665.296875
-16025.921875
31457.90625
24093.0625
-33559.96875
-28365.75
5982.671875
-29455.421875
10392.96875
76662.96875
25510.875
23921.78125
-25995.171875
43104.609375
-3399.28125
-16950.6875
8428.234375
-80676.640625
-39688.40625
56140.40625
22555.390625
-4282.53125
-49300.171875
17772.78125
61344.96875
20340.0625
-13270.515625
2528.15625
38586.015625
50999.609375
1644.015625
-91593.265625
-3761.359375
-7476.625
-41118.25
77597.296875
4675.390625
-30306.59375
36482.015625
19909.640625
-60939.046875
-32434.734375
19366.375
-5096.96875
-35495.171875
22322.359375
44889.15625
-38482.953125
-11429.078125
-8109.6875
23058.75
-64627.578125
44682.296875
15050.46875
12998.09375
-2218.375
-23355.5625
-28507.75
68521.71875
-3395.375
-49992.78125
-42353.625
13779.796875
8357.59375
1125.859375
49955.828125
30766.953125
-70386.453125
-12592.984375
10810.015625
4319.328125
-12713.421875
-17112.6875
-19941.859375
46512.109375
61520.296875
-22918.53125
-7912.59375
-52384.0625
-6671.359375
24959.8125
35552.609375
28562.6875
8184.875
60038.09375
967.15625
2198.53125
-40468.5
11908.109375
-323.6875
35818.125
15540.484375
-12345.546875
28496.96875
-40808.125
26790.734375
-25297.0
-31288.875
-30816.203125
-39910.453125
12540.640625
-20101.125
-38998.5625
20502.453125
-6630.890625
8061.3125
6505.140625
-30396.5625
6098.671875
-1828.921875
-28512.234375
48877.734375
-28324.015625
-5177.40625
-35053.3125
12100.75
53206.890625
21539.96875
-9560.4375
1531.96875
-41737.171875
29087.921875
-34409.96875
976.3125
-36843.34375
121.515625
-29436.3125
13527.921875
16928.453125
-15306.921875
20016.546875
17742.84375
-19730.40625
-34746.375
-24031.578125
19961.625
-40376.9375
10909.4375
55762.78125
11833.703125
-15969.15625
29017.46875
3039.3125
43193.390625
-1964.625
1573.28125
26387.375
-22632.671875
10518.328125
-5423.34375
24613.109375
35019.1875
33854.109375
51985.84375
4408.96875
-52238.046875
8452.71875
-20924.3125
46944.546875
4312.984375
-26184.9375
16416.9375
34665.359375
29912.84375
-21633.859375
29840.5
26110.75
-11080.75
-10183.78125
3879.5625
-24448.328125
-25773.59375
20983.140625
51206.234375
-12651.890625
-3145.078125
12868.65625
-36556.671875
-70632.890625
-39684.390625
-19999.6875
-33582.46875
-2868.828125
-39110.53125
-4836.71875
-89285.359375
-55928.421875
-7321.6875
-10245.84375
2592.40625
12617.640625
-36170.75
9546.265625
-16874.015625
3594.546875
-28586.15625
-45233.5
-10982.65625
2517.703125
-10867.25
-38752.375
-63427.359375
-24608.609375
13379.9375
30648.546875
26321.671875
-897.84375
-74763.140625
5000.546875
37046.921875
42767.15625
10796.59375
13615.171875
-21272.421875
79410.890625
15834.34375
-54574.3125
-14776.21875
-7170.296875
15393.96875
9179.96875
-19438.203125
5458.5625
15523.9375
-8347.765625
38299.1875
38706.4375
55143.859375
32904.84375
32157.421875
15012.328125
24382.953125
-61742.296875
42056.6875
50232.71875
39072.703125
22430.984375
62193.34375
44660.65625
30064.828125
-20091.171875
-40197.953125
-35744.96875
24105.09375
46506.703125
-9802.921875
37005.921875
-55542.203125
-75512.546875
-69590.328125
22578.28125
29258.375
26570.78125
-24788.203125
46891.296875
26274.984375
47073.78125
-40438.234375
40497.484375
14605.03125
28149.484375
44114.8125
14796.015625
-8550.703125
17336.40625
-31052.09375
1543.75
-30459.828125
-12573.8125
-4444.09375
3701.875
38225.421875
22210.046875
-21683.859375
28236.5625
46914.6875
13650.84375
# row = 10
3845.890625
34156.0625
37487.78125
1814.046875
-17099.234375
-1679.21875
-41996.0625
-53584.515625
1999.109375
-29941.09375
-978.546875
39773.15625
-18916.390625
-39964.265625
21379.875
11475.9375
-1988.609375
-11909.84375
-4022.828125
-42227.859375
-63405.40625
-28147.78125
-39499.875
18400.34375
-2518.453125
-30457.59375
-82370.578125
29648.171875
730.703125
-21306.515625
-78037.984375
-2895.140625
-15738.125
-34236.71875
15020.78125
1926.875
39471.375
15.453125
348.015625
60428.75
92905.625
-61531.109375
-38762.71875
-12977.3125
13304.765625
63473.4375
-1456.53125
-37227.484375
58880.890625
8856.34375
9325.53125
33836.84375
-23880.984375
38107.65625
34497.109375
40452.671875
42479.984375
59190.390625
-36270.328125
13597.140625
-7604.921875
22767.25
5794.109375
30816.15625
5018.984375
-22441.296875
-11305.75
-48214.40625
15640.640625
18635.5625
-5890.859375
-51902.703125
-24286.984375
74075.40625
-21602.515625
26618.40625
55378.671875
-63199.8125
-13718.75
-14532.46875
8633.4375
1783.9375
-8323.828125
-39641.109375
16418.1875
30726.453125
-6561.140625
11242.5
26102.59375
7004.96875
8082.625
29843.8125
-26464.65625
-23327.890625
-62009.984375
-73440.828125
-86339.90625
-23272.546875
37849.125
22794.125
-20089.625
-2861.28125
6210.1875
-41356.53125
-17207.984375
-26104.46875
46525.0625
17587.515625
38113.21875
-7568.609375
13807.40625
17385.9375
-62316.78125
-54835.328125
7975.75
-18838.921875
18211.65625
42592.875
-4938.28125
-17322.4375
-16456.5
-23463.265625
71278.25
33057.625
10946.34375
84553.0
-29473.015625
-55589.46875
-51637.46875
11144.890625
20646.578125
-35763.1875
36621.203125
34627.125
-5961.34375
-60675.3125
-69338.015625
-66108.1875
17004.5
-8771.921875
29650.21875
112549.53125
-53710.453125
-10716.671875
40626.84375
33424.140625
28943.421875
36254.609375
-12109.265625
27578.828125
14061.25
-49158.21875
-8447.484375
-22377.109375
3034.015625
-5458.609375
-4881.375
-27833.015625
-33984.375
-2779.3125
-493.65625
-4280.6875
3986.578125
34857.296875
-75479.078125
-20544.03125
63722.21875
-48122.8125
-8493.390625
-27945.71875
-26421.578125
10653.1875
35110.5625
7560.125
-31822.5625
17948.390625
43813.484375
-29196.25
10584.46875
19983.140625
35166.140625
4760.4375
-35510.78125
5134.609375
-66406.609375
-6286.625
19952.59375
31608.953125
-18237.25
-33409.84375
-47837.171875
-1551.15625
-6573.84375
26707.40625
-37246.40625
32816.765625
60650.46875
30206.21875
-30906.6875
-65507.75
-35880.65625
-22530.125
-44889.6875
-44751.140625
-8230.03125
29961.1875
29737.921875
-37035.359375
10340.546875
56975.90625
26702.765625
-56555.921875
-32672.453125
22545.765625
-79052.4375
-19063.296875
5896.8125
23415.15625
52699.9375
-6206.71875
10639.046875
58490.859375
-10682.59375
-32953.984375
-61081.0
-65812.4375
-93340.84375
20745.265625
32234.828125
11880.046875
-71811.765625
5385.234375
2961.546875
14474.28125
-25753.890625
-8467.734375
29175.75
5565.328125
41852.578125
28776.265625
80589.109375
49779.140625
-15687.671875
-38175.171875
68149.703125
36511.671875
31168.484375
65590.40625
36218.015625
37878.890625
-22403.875
-14899.265625
-40523.421875
-64886.125
-38085.3125
-43204.96875
-8326.265625
55932.421875
-22688.1875
9446.953125
-47393.59375
-30463.546875
-28681.578125
-41436.125
3934.3125
-10451.078125
-48462.234375
-17607.984375
44049.125
39259.203125
-75415.453125
5837.171875
-114312.25
25618.546875
7741.21875
-37545.875
39453.609375
42547.859375
12218.671875
1389.9375
-26293.796875
911.96875
-15169.859375
-32923.25
-14753.609375
10206.265625
-25216.703125
-39714.5
-12213.09375
-16710.859375
-62362.53125
-6966.796875
6353.9375
37208.859375
10584.90625
10163.0
-28880.28125
44476.515625
-25410.875
7254.15625
-11213.6875
-8171.65625
-29701.828125
-27542.015625
-45781.171875
2670.078125
63513.46875
-21124.125
-18469.390625
9727.140625
56086.03125
-21240.765625
-44969.625
4052.40625
-70421.4375
-31190.65625
2487.671875
55925.890625
-23272.6875
24047.921875
12566.328125
-6405.953125
-12663.46875
7389.84375
-6329.546875
-37104.546875
11910.734375
-52118.265625
21024.5
-32923.1875
-1957.9375
-6070.734375
10538.421875
16158.828125
6690.078125
-1419.125
64046.203125
-21090.484375
-26067.765625
37762.71875
46294.734375
21369.40625
13194.796875
19950.734375
19967.984375
39315.765625
81696.4375
-18926.546875
-15133.90625
6839.90625
-2173.328125
3114.53125
-28574.046875
12700.28125
9696.03125
24115.25
35550.4375
41265.21875
-18895.390625
-17321.734375
-35014.625
-10221.21875
-2462.296875
12315.09375
79963.1875
-4902.09375
-26405.359375
8158.109375
-31206.421875
-63170.0625
24876.71875
-91927.703125
36487.53125
-35878.328125
-25684.96875
-2645.109375
113251.921875
-16898.6875
-21696.546875
-24439.9375
-34674.375
-74582.375
-57182.640625
-5655.078125
-10357.109375
26289.578125
-3484.09375
-27818.015625
6581.84375
70468.21875
27467.828125
15720.015625
-21519.140625
-19916.078125
33791.703125
-29985.921875
-13247.109375
36511.890625
-35139.78125
-9224.6875
23517.15625
-30253.03125
-10189.671875
-10865.640625
16295.71875
-3607.859375
-55846.40625
-38360.3125
-52027.578125
-48844.4375
-12073.90625
13561.1875
27283.59375
25079.703125
52500.09375
30693.6875
-12326.015625
-7412.296875
-35169.75
9590.375
2558.4375
-21784.34375
-63031.71875
-6958.25
-16893.046875
13677.671875
11962.75
10716.703125
19675.34375
741.5
-2859.859375
-4957.875
12260.6875
-8253.90625
-23925.328125
-12667.453125
-35074.796875
24645.25
-44707.84375
27659.328125
-3630.984375
33606.53125
-25481.09375
70342.171875
23549.65625
-13733.015625
17845.484375
-8407.671875
-36362.984375
-42431.03125
-28749.1875
26409.234375
10606.4375
-16819.28125
38097.9375
39026.375
-2391.078125
-5043.671875
52886.921875
30270.9375
-73325.359375
-8735.921875
-28764.59375
-36524.03125
-43169.375
28943.953125
14768.671875
12012.375
87274.4375
-13269.484375
3274.734375
12110.40625
24150.546875
-20534.0625
-12190.609375
-6100.09375
31893.5625
38039.9375
61701.90625
64154.546875
-39306.609375
-41446.6875
7789.96875
-1717.265625
-12327.84375
7630.1875
20147.75
23571.4375
9052.6875
-53356.359375
-116829.625
-33786.875
-1632.84375
-32833.890625
-14396.46875
-1149.671875
-9963.921875
-46018.765625
-2550.65625
25994.140625
-17910.890625
2571.765625
-18096.4375
-70985.953125
32247.625
-28721.078125
-39399.765625
-2226.546875
42977.796875
32265.671875
46575.5
1674.4375
-19957.4375
-3100.0625
-32067.34375
74075.828125
84143.53125
31538.359375
13588.03125
-10931.109375
2339.984375
-82539.390625
-80302.015625
12540.546875
-52672.1875
14301.59375
9589.46875
25997.765625
13950.6875
11367.796875
-36295.875
41513.78125
9840.5625
60446.125
27101.59375
16002.8125
21813.75
-27015.78125
-38676.03125
-5229.25
7416.25
1686.140625
14205.984375
40063.28125
-17864.4375
13028.3125
570.96875
15278.046875
3539.46875
-20187.484375
-38207.421875
17400.21875
23084.015625
33513.9375
3279.140625
793.46875
-33925.828125
66928.28125
4669.921875
23314.234375
11789.578125
-2057.046875
-29315.9375
-20232.21875
-10016.390625
13045.078125
-16626.484375
63562.71875
35113.71875
8654.640625
15846.140625
51473.5625
-26930.109375
-54615.6875
-22468.359375
41935.9375
63460.65625
30388.46875
-105412.5
-20214.296875
5923.640625
-20177.8125
-44066.21875
8739.234375
43504.75
-7934.765625
32240.84375
-10958.484375
7496.8125
-99140.125
-60070.796875
27707.234375
18951.84375
61100.71875
6583.09375
-43237.4375
-25330.859375
16367.890625
-46782.84375
-1635.546875
18210.03125
-20579.671875
22118.28125
-3684.515625
34475.5625
-40529.484375
35895.890625
-19460.796875
19546.09375
58247.9375
40438.953125
11484.9375
1480.390625
33536.796875
24251.21875
25606.515625
-25112.1875
-9269.9375
-19498.921875
22034.8125
-27395.25
54498.75
4528.46875
56169.90625
-18125.5625
-27606.375
40049.65625
74429.375
14250.65625
-7986.21875
-1818.890625
-34146.5
-65266.078125
7571.796875
-40836.046875
-55376.5
9205.46875
41451.03125
38934.953125
973.5625
30625.28125
-31017.40625
-7893.078125
-3341.109375
27315.375
-34169.328125
-6852.65625
-8776.640625
25975.984375
-42400.65625
6123.640625
3978.015625
-13014.625
23773.796875
51161.21875
16582.3125
27680.109375
64721.703125
34734.09375
-35082.421875
-48398.109375
37239.75
-57365.40625
-24580.5625
33643.984375
32335.546875
-4799.984375
-32104.109375
-11652.703125
6269.171875
28623.9375
-117.84375
68408.5625
72860.265625
-14324.703125
21939.53125
35588.828125
44566.53125
-15665.671875
-38861.140625
-51637.140625
8119.984375
34617.890625
-17516.0625
-91800.8125
-30677.28125
-57431.421875
-20638.21875
42285.625
77427.71875
-71181.296875
-12493.84375
15576.984375
40377.4375
7915.375
-994.96875
17455.15625
16924.640625
-17066.625
7302.375
43413.96875
12322.96875
-41040.8125
24757.671875
31188.515625
34397.921875
2998.671875
15988.875
-50087.53125
-74142.6875
24659.703125
5788.21875
16073.5
-7225.265625
-2980.625
48185.078125
48798.046875
13561.5625
-9644.78125
-25236.578125
68441.296875
78651.6875
49946.0
38995.765625
-69354.78125
-5463.71875
-14855.796875
-22282.328125
54400.984375
970.953125
-6281.109375
43609.71875
5917.546875
48890.21875
12099.875
-90852.640625
-69544.15625
23544.6875
-10113.0
12081.15625
4890.375
-9627.984375
-23869.546875
-31000.796875
-29656.75
-46035.234375
-23086.234375
-12170.734375
-999.6875
-11155.46875
-18141.6875
-33033.015625
-4418.484375
-15146.40625
-44654.0
-19857.71875
45891.5
6579.1875
31144.46875
6890.765625
32768.984375
39875.65625
7195.4375
12121.375
-103782.140625
-8661.3125
44800.453125
13167.8125
27206.453125
-22662.125
36929.71875
61859.078125
20742.859375
-21070.828125
-39307.3125
26212.59375
56009.8125
-26380.953125
-52638.390625
45.078125
-32121.15625
-38253.359375
107484.984375
47881.8125
13433.015625
22910.984375
12950.46875
-65975.484375
-49103.328125
36290.015625
10430.375
-38537.734375
17910.765625
66637.921875
-49882.59375
29348.21875
18710.125
86015.78125
-43486.59375
50782.0625
-9579.5
27669.796875
8778.6875
-12511.828125
-56339.28125
42002.0625
13677.65625
-38351.84375
-43799.640625
6616.453125
26717.421875
-10128.0625
16526.546875
48994.703125
-61060.453125
-37370.671875
-13298.765625
-10731.3125
-47047.484375
-22595.921875
-13223.375
63957.0
45244.171875
-12675.171875
-37163.265625
-36626.890625
8190.109375
12437.078125
35787.15625
-21389.96875
-24029.390625
43105.5625
-19614.21875
23934.484375
-73130.765625
12543.96875
24966.9375
75076.234375
-31688.8125
-25735.203125
-19048.25
-33124.265625
57284.390625
-27199.125
-18100.703125
-33230.296875
-33672.59375
-22647.5625
-125.0625
-39779.546875
26053.59375
80.765625
186.65625
-5097.359375
-18019.671875
16801.015625
-28351.75
-4608.5
45580.875
-42949.75
26441.0
-46925.234375
-45957.609375
30888.34375
31070.765625
-30527.5
-6301.359375
-42057.671875
33730.078125
-58912.34375
-9234.75
-3348.34375
-10824.296875
-30051.015625
4455.5625
8790.90625
-5845.5
45221.578125
6613.921875
11337.859375
-2869.6875
-56178.140625
-15428.71875
-66817.875
12352.65625
32187.75
26836.265625
58567.4375
27399.84375
23319.171875
45593.65625
62.859375
28213.046875
78726.984375
-2474.96875
5146.40625
10722.84375
7756.84375
-37366.65625
63392.234375
95757.734375
14998.0
-57941.640625
-30693.890625
-14239.828125
105965.4375
36664.28125
-2431.765625
61144.625
39414.984375
20383.8125
3934.015625
16468.515625
15216.84375
1614.5
-46368.859375
-30452.59375
-47788.375
-63789.859375
20101.484375
36829.5625
-39479.328125
-13149.75
-22130.15625
-10091.453125
-45532.671875
4504.640625
-33268.109375
-3979.1875
21721.90625
-54793.9375
-16550.984375
-81519.671875
-64909.6875
-39287.40625
-14277.828125
4197.453125
14923.890625
-34444.84375
3248.03125
-19829.21875
48064.703125
-29030.875
-32745.3125
-25261.0625
2098.9375
3932.046875
-7281.296875
-23901.359375
-5735.78125
31769.140625
58838.796875
-3844.984375
-7971.53125
-60188.015625
15926.46875
10895.921875
2298.609375
-57049.765625
20734.484375
-23530.09375
29893.5
-57188.84375
-58399.625
15515.296875
-37580.296875
6609.96875
5813.953125
7999.3125
-2212.484375
20201.09375
23525.125
45350.84375
50595.796875
65797.703125
27415.78125
271.078125
-37854.578125
-6191.265625
-43368.984375
-9488.921875
44460.234375
44451.421875
27800.640625
56626.8125
-16610.0625
36907.625
6415.390625
5098.453125
-44900.8125
54000.375
33339.203125
-4406.84375
12789.25
-82551.796875
-43931.828125
-53301.84375
13033.015625
-271.71875
22733.921875
2724.140625
31049.296875
55424.0625
8387.71875
-62497.484375
28803.296875
8078.265625
55166.328125
14771.796875
-41063.203125
-33256.984375
63438.078125
-49713.125
-24889.546875
-46677.953125
-17505.671875
53165.078125
20305.671875
40183.578125
1988.296875
-20372.609375
43412.46875
37003.59375
-7078.234375
# row = 11
-25119.234375
11294.796875
40719.234375
-9259.65625
-19413.328125
24597.625
-15939.296875
-36015.234375
13254.734375
-14594.703125
20206.203125
13235.546875
-10870.953125
-48942.25
-1329.578125
2125.328125
-35332.84375
-35246.640625
-5647.59375
-20940.5
-35251.078125
-21527.84375
2772.03125
6218.09375
15456.109375
-34821.734375
-41067.96875
57953.140625
13785.40625
-19302.34375
-62107.75
-58096.921875
10841.484375
-24494.484375
23980.625
7449.84375
48854.125
31174.59375
91.640625
6560.640625
18063.109375
-92769.671875
-54048.359375
-32034.578125
12651.59375
44667.0
-9140.234375
-54333.609375
44266.71875
-24663.0
-28307.265625
14545.921875
3035.484375
-27563.515625
21438.828125
33699.9375
57795.578125
50080.125
-68528.5
-9028.578125
-30698.375
6025.421875
2014.3125
-42119.84375
53384.234375
19944.84375
-11828.46875
-59505.109375
82.515625
-2663.09375
-24783.90625
-21555.625
41233.5625
58543.53125
-16076.296875
48988.9375
2361.8125
-54147.921875
-9607.921875
1957.609375
1324.984375
-16140.28125
-33298.34375
-9874.921875
3716.625
10715.03125
1902.015625
18621.6875
37038.890625
27670.046875
18464.734375
7745.6875
-4978.90625
26972.328125
-16361.15625
-49635.71875
-53746.75
-32480.015625
19569.5
8971.375
-40610.9375
-9196.625
-6316.03125
-32746.265625
-30126.125
-23293.59375
17581.109375
-32105.453125
6532.25
4642.53125
3528.75
17597.859375
-21337.03125
-29175.9375
27873.90625
-17005.09375
527.125
6766.171875
-38017.546875
10753.625
-21953.171875
-593.265625
69185.390625
38569.671875
780.734375
53947.34375
-40607.203125
-22134.15625
-50450.234375
-12811.859375
27799.109375
-51628.734375
-2293.25
27037.84375
-10891.46875
-13650.796875
-27709.28125
-62367.109375
12123.921875
4169.171875
40275.859375
94388.125
-29577.109375
-50518.84375
72505.953125
-1747.25
10559.71875
-5204.5
95.359375
21298.125
-18762.4375
-46667.4375
-3782.90625
-63333.109375
-17503.671875
10776.265625
2332.65625
-43567.75
-29812.0625
52802.71875
-25282.140625
-5187.234375
1099.046875
-7372.453125
-52120.21875
16317.453125
70851.609375
-28787.046875
-14401.921875
7351.671875
49324.34375
-8116.5625
13268.0
22831.734375
-295.609375
11197.296875
30455.8125
-25723.890625
13107.484375
289.265625
23797.078125
9140.125
-10793.25
2128.265625
-49167.703125
-27685.375
-3229.90625
8180.3125
-68381.984375
-33480.1875
-19971.375
27644.609375
-7521.1875
-572.125
-19969.0625
27159.828125
35121.109375
29577.0
-25260.9375
-50933.484375
-65089.625
-3114.3125
-77375.078125
-16081.90625
-7429.140625
-1597.265625
41042.8125
-60222.78125
-24192.671875
48676.578125
52754.703125
-45558.875
-51803.625
32424.46875
-42212.9375
-14215.21875
17011.453125
23100.0625
42091.71875
-16879.28125
12226.046875
57937.046875
-7020.96875
-37854.71875
-35268.796875
-86001.25
-46063.375
10126.59375
-19493.40625
9544.296875
-65278.296875
26415.078125
26387.359375
-4722.140625
-30658.75
47966.46875
22438.234375
-4767.140625
76007.03125
-4851.390625
41897.59375
48110.796875
-69212.390625
-35543.796875
105972.015625
19249.78125
-20254.984375
55988.171875
19279.078125
28080.21875
-11096.328125
-32447.203125
-71138.75
-69866.03125
-23910.421875
-7411.671875
12161.84375
13641.796875
-2097.765625
18551.1875
-30720.421875
-41947.5
-20487.484375
-35778.171875
-2078.671875
-16612.78125
-15041.859375
1716.4375
70038.171875
30993.96875
-49788.125
-9980.84375
-107801.046875
6671.171875
34655.453125
-16176.921875
71557.4375
37582.046875
32001.859375
-20735.671875
-64694.671875
23768.140625
-22217.28125
-54693.625
18113.078125
-21460.359375
-31696.53125
-42923.84375
-43661.78125
7300.375
-9439.890625
21525.171875
-2764.515625
73288.859375
15902.703125
-36533.5
-56827.53125
20692.5625
-11947.0
492.71875
-16303.953125
-13782.140625
-16317.796875
10647.578125
10853.796875
-15300.3125
59867.71875
-29670.765625
-33303.3125
14260.921875
46373.3125
-42501.984375
-25676.640625
27364.828125
-36145.515625
43372.75
35416.734375
58423.984375
-12876.546875
36520.21875
-21593.578125
3416.921875
14416.546875
20331.671875
8295.25
30819.375
-33474.640625
-56347.0625
52362.578125
-10040.71875
-4725.296875
16494.5
-13077.203125
40131.65625
-7276.03125
44036.796875
82678.625
-22370.078125
-21038.6875
17947.796875
-3822.90625
7962.25
28335.625
41549.421875
46633.4375
56465.203125
84799.96875
-28904.75
-8267.375
-29937.25
-20323.09375
-8183.5625
-39445.234375
29717.375
-30850.203125
-95.484375
32312.125
13246.703125
-29474.875
-1352.921875
-24448.703125
-20955.984375
17172.296875
18076.078125
63672.234375
17603.8125
-9006.546875
11786.9375
-62738.859375
-61284.84375
882.8125
-115316.0625
794.90625
-40718.578125
-3987.296875
46548.140625
91693.71875
29979.703125
15205.0625
17933.421875
-10679.1875
-55727.25
-44917.3125
-36243.359375
-40492.5
12171.71875
1602.84375
-9224.390625
-9171.90625
70489.1875
26422.234375
19498.8125
-299.671875
33226.234375
41052.90625
-59828.9375
-15452.453125
-13235.765625
-26924.65625
-16411.515625
-7396.140625
-20452.421875
15558.375
-34620.21875
-15531.0
-25120.703125
-40318.09375
-45391.71875
-62460.609375
-45267.3125
-3926.765625
-15220.625
27972.078125
15840.828125
-4761.203125
28448.765625
-20687.3125
-7880.046875
-20227.40625
37046.28125
3221.796875
-52486.390625
-47640.75
13332.53125
-28535.9375
-8944.859375
25113.65625
9474.078125
-1082.828125
-13908.78125
-39414.140625
-43295.421875
-13046.5
6939.078125
-37606.359375
-7904.53125
-20520.8125
-6892.046875
-23810.40625
14328.390625
-27834.0
31699.296875
-2468.984375
40565.40625
23830.765625
27332.09375
13385.859375
-9177.515625
-17462.765625
-19744.78125
-11980.8125
35690.796875
-9316.984375
5762.890625
72822.203125
30304.578125
10540.484375
31215.65625
72152.28125
822.546875
-68998.1875
7286.890625
-25101.734375
-28012.34375
-29451.421875
35962.8125
17737.640625
-7202.203125
43602.1875
-26268.078125
29118.421875
12724.140625
20421.25
-22718.1875
-34627.9375
28104.671875
25604.40625
15669.671875
27744.78125
71249.640625
20414.265625
-24652.265625
18004.265625
5105.171875
-33027.734375
-24519.984375
4081.25
-21442.171875
-14349.453125
-66443.890625
-113186.546875
9007.640625
39304.734375
-26779.109375
-13840.0
-14100.921875
12993.5625
-46766.953125
-24851.0
3541.984375
-29870.9375
7303.109375
19157.28125
-26800.84375
22962.890625
-54204.671875
-45718.28125
9328.34375
11044.34375
22134.265625
8926.265625
1424.3125
29432.328125
12096.28125
934.125
74957.984375
102889.8125
54788.78125
30702.84375
-1895.9375
19845.875
-93271.6875
-54320.703125
14693.109375
-55053.75
11122.734375
-20410.375
-7129.953125
19460.609375
35582.765625
-25444.21875
9398.515625
64164.328125
68121.625
1126.53125
2933.203125
-28417.484375
-18591.203125
-17393.359375
-8725.65625
8479.328125
9972.515625
9417.75
55654.578125
6715.53125
29096.5625
33823.828125
36559.828125
7132.390625
-35422.046875
4594.53125
54954.109375
21755.6875
20468.953125
-32920.8125
-20871.109375
19408.234375
75427.125
16603.453125
72323.15625
58919.09375
21102.640625
-12305.265625
9199.765625
-12856.046875
4084.65625
5988.625
84937.53125
38521.171875
52562.78125
18036.90625
10745.765625
-67562.40625
13330.296875
37983.546875
4765.40625
86576.140625
5216.53125
-116793.125
-14977.125
25814.140625
-59501.0
-49472.703125
25671.375
35194.75
21594.4375
33463.0
15476.09375
32127.34375
-72799.6875
-61683.484375
30896.796875
-24870.859375
26453.34375
20482.6875
-36548.890625
-47126.40625
25463.78125
-21480.15625
-21703.40625
22716.5625
-25986.71875
12982.296875
20392.515625
42855.359375
-25090.46875
7852.578125
12573.421875
5891.828125
26980.25
9836.328125
-803.4375
-7619.390625
-10107.875
-38308.53125
47097.0
12601.125
-39764.90625
35525.0
-31279.109375
-20574.40625
77993.390625
18744.015625
14291.546875
821.796875
-52627.953125
40830.5
101864.8125
55534.953125
44031.734375
-26868.109375
-30002.1875
-58330.78125
-23677.0625
-69835.515625
-68560.703125
51398.0625
31732.265625
26673.390625
-53528.53125
37028.09375
-30720.359375
-29452.765625
-43779.875
-20596.125
-22306.078125
-62792.640625
11924.265625
9871.78125
-18384.9375
21333.984375
-2952.515625
6454.84375
13815.234375
21034.921875
26887.09375
29484.625
48834.625
-5180.828125
-7961.828125
-11093.546875
39701.046875
-22314.96875
-15234.640625
6109.25
26118.5625
12218.28125
16387.125
40416.546875
12242.109375
12769.0
31085.328125
61772.765625
69908.84375
-10123.578125
-7061.375
336.5625
64604.546875
6601.21875
-95755.796875
-40158.25
24316.6875
74131.296875
-36712.5625
-83646.15625
-8708.453125
-65195.75
10472.8125
68097.28125
42243.34375
-43684.125
-14037.59375
26179.125
45004.859375
-9121.5
6077.203125
-2595.734375
18669.859375
-671.796875
-18118.40625
14881.03125
-41933.9375
-20525.421875
25777.890625
39722.515625
59255.734375
50229.546875
19778.46875
950.859375
-56600.609375
-8300.25
13749.546875
6501.6875
-3689.6875
4221.625
52184.453125
33798.1875
14458.25
-2961.6875
20918.640625
51153.421875
61137.78125
22518.203125
-1462.71875
-17509.265625
1606.671875
-15468.5
-39550.3125
57337.859375
32180.046875
-2342.640625
30428.4375
4580.15625
51147.78125
6204.703125
-91234.015625
-36282.765625
17923.171875
20791.75
-758.875
-22398.0
-22219.171875
4536.578125
2574.703125
-31331.640625
-32975.8125
-10609.421875
-24957.578125
-15206.34375
-15764.609375
-28471.734375
-34817.390625
-4000.640625
-4562.046875
-33778.3125
-48458.515625
-9757.109375
-12591.46875
-21789.234375
11957.078125
15096.484375
51647.40625
22865.765625
3125.515625
-86876.359375
4224.421875
31061.0
25674.21875
77834.765625
41677.609375
39497.734375
58919.390625
23948.3125
-10534.671875
-31481.546875
27193.21875
52513.0625
-21685.5
-22809.578125
84.34375
-54813.28125
-25072.546875
85565.28125
57998.890625
44236.34375
-22841.0625
9077.65625
-68395.484375
-55219.578125
34167.375
28903.390625
-21320.546875
-9393.953125
77273.484375
-35858.015625
29360.234375
40322.0
105445.1875
-29734.578125
29354.5
-53536.1875
-1625.59375
16051.6875
-14409.5
-68952.140625
17410.5625
31064.953125
-5446.265625
-15659.359375
-24303.28125
-20135.234375
-16574.34375
-14307.875
31942.703125
-13073.421875
282.953125
-42832.578125
-25692.328125
-32015.75
1937.859375
5942.546875
28204.875
37688.359375
16786.609375
-45483.421875
2293.359375
37921.21875
-28428.90625
26818.15625
-41750.296875
-51498.328125
-4839.921875
-47812.03125
37465.28125
-57275.703125
1501.484375
23111.359375
100583.015625
-42222.5625
-32016.75
-32041.1875
-29700.859375
41473.75
-28087.171875
-13571.59375
-15212.953125
-30326.9375
-5082.171875
4747.25
-26048.875
42625.53125
17238.15625
16895.609375
-15771.5
16795.328125
9688.0
-15723.953125
15010.625
17430.8125
-29317.015625
72728.328125
-14299.765625
-61042.40625
-19535.515625
4924.25
-32992.015625
3556.875
-19662.765625
20495.765625
-56214.046875
-6732.71875
6237.65625
4038.71875
-15868.140625
-31479.546875
-13142.953125
15684.28125
16704.328125
-26244.046875
15682.625
30726.671875
-63481.125
-40150.765625
-60384.3125
-10693.046875
7867.34375
34132.8125
94683.890625
9817.265625
8505.59375
13611.875
-4475.265625
32583.359375
67638.703125
13121.09375
1736.140625
30377.34375
-12854.203125
-64910.6875
50472.234375
71538.171875
9670.734375
-19534.59375
-33537.4375
12690.015625
77318.875
39760.625
21544.0625
73193.96875
23850.1875
10236.984375
32752.046875
20472.984375
15509.609375
38340.265625
-74863.609375
-49534.75
-31972.765625
-48202.78125
-13505.5
16285.34375
-24541.34375
-20489.09375
-49611.828125
14306.765625
-34151.078125
11246.671875
-13701.859375
15744.109375
28820.578125
-64007.796875
-26890.0625
-23710.765625
-17562.4375
-27314.453125
-21777.96875
4798.875
39593.796875
-57128.890625
-15115.875
11528.21875
45847.703125
-11804.8125
10748.75
-30730.265625
-33920.25
22577.921875
20707.6875
21242.6875
-7826.84375
10087.125
88114.984375
-29873.796875
-48928.875
-28207.234375
18980.21875
18552.578125
-12512.5625
-87791.421875
-10192.25
-44022.453125
-21514.578125
-92287.65625
-20664.328125
29551.5625
-39841.71875
736.109375
14633.359375
32847.171875
-17848.03125
16291.3125
51089.734375
42357.625
42112.296875
67103.5625
30011.6875
-34424.5625
-59484.921875
-50733.8125
-15283.90625
-25311.421875
14965.453125
44145.03125
23839.421875
26461.875
-59453.53125
42622.296875
39424.15625
32172.125
-12069.421875
41051.015625
22261.03125
15818.171875
-9840.140625
-55545.171875
-29659.296875
-31872.109375
-11073.5625
-4079.8125
-55.25
19986.171875
33117.828125
50971.046875
-15571.53125
-66273.15625
1409.546875
16048.671875
54275.71875
162.484375
-35556.828125
-34443.78125
58857.828125
-38059.515625
-16596.921875
-57486.71875
-38176.875
62315.703125
16024.1875
21178.515625
-5197.546875
-9095.75
41679.78125
20050.359375
-21218.078125
# row = 12
-15785.265625
-3535.265625
32982.46875
-10694.734375
-10490.09375
6948.4375
14737.59375
11201.484375
-502.34375
-15152.4375
43004.375
-7500.75
-10661.671875
-35087.421875
-41226.0
-12385.96875
-60996.734375
-39113.28125
-5612.640625
6467.453125
-943.421875
-34734.609375
21601.90625
-12105.125
14141.9375
-24035.640625
4902.421875
35946.296875
28698.75
8767.421875
-44337.546875
-95834.265625
33247.859375
10470.640625
13798.921875
52096.40625
21780.0
20702.8125
-24791.03125
-49937.90625
-50116.484375
-87749.5
-28052.609375
-12249.328125
2391.609375
12504.40625
-17064.015625
-70227.96875
32422.390625
-8420.0625
-30010.265625
-3321.75
20188.109375
-101874.90625
1323.375
-8322.359375
6538.265625
-3253.546875
-69593.796875
-46028.15625
-46872.078125
13177.671875
28119.453125
-56750.375
49712.671875
69043.0
-6604.484375
-66712.140625
-32652.109375
-55948.328125
-53289.21875
-37710.84375
88239.140625
-10887.6875
-1601.59375
35687.84375
-34302.078125
-4931.234375
-34579.046875
-7627.4375
28988.703125
-5086.296875
-46737.625
9020.171875
-14235.453125
-42091.0625
4619.390625
35644.34375
19458.171875
23387.484375
19910.890625
-2830.4375
32308.03125
58601.5
17118.96875
1907.421875
4783.171875
-13766.078125
-10293.0625
-15534.265625
-65123.6875
-11369.234375
-2649.84375
-9149.953125
-53047.96875
-37422.203125
-39228.703125
-52282.453125
20424.96875
16089.109375
9342.75
-964.921875
24593.4375
4818.84375
7731.71875
-15291.21875
-17819.625
-12535.578125
-42160.59375
22875.75
-40154.9375
19772.96875
42990.96875
12069.0625
-48131.75
11746.375
-32469.5625
1097.09375
-29083.1875
-29228.140625
29328.3125
-52951.234375
-30897.125
3176.875
-16693.421875
4423.28125
16546.5
-44889.15625
6415.875
27635.46875
35564.390625
41635.515625
-33088.34375
-77459.828125
36991.578125
-4552.8125
2073.9375
-39069.203125
27187.46875
-4800.390625
-60259.4375
-33862.921875
-13298.40625
-77540.015625
-5357.4375
39980.609375
-5725.078125
-40138.59375
-18990.015625
50744.109375
-33019.078125
11899.453125
-212.9375
-39605.375
5654.125
33386.46875
57783.296875
-4674.015625
-1792.875
7208.671875
79664.765625
-21163.203125
-1420.8125
18895.234375
48926.171875
-12567.125
24604.34375
3325.40625
-2647.75
-8096.8125
48512.9375
6462.296875
23441.34375
6611.421875
-22932.46875
-33804.15625
-12576.765625
-54878.703125
-105751.90625
-24588.71875
30066.03125
59078.84375
5639.890625
-14628.859375
-12921.640625
14197.421875
6179.828125
12906.75
-37828.296875
-24871.65625
-62089.515625
5440.4375
-38757.875
14146.78125
-4184.296875
-33570.015625
32857.34375
-54548.796875
-50470.984375
-115.53125
42531.6875
-13227.609375
-43944.328125
36784.1875
-5576.734375
-1329.9375
-10548.53125
10993.4375
-14430.859375
-3134.125
25102.84375
41436.703125
-5732.921875
-15649.296875
7182.84375
-76250.25
-13534.234375
20924.453125
-44029.703125
10415.953125
-49008.703125
26591.15625
17624.765625
-40804.46875
-52742.671875
53931.546875
13061.890625
-283.625
52854.71875
4552.484375
29250.109375
9690.03125
-79443.203125
-5883.234375
77558.59375
-11172.78125
-30293.125
37804.078125
-8662.59375
8459.75
-6894.71875
-29446.546875
-50728.859375
-38696.15625
-4179.046875
30041.390625
19778.4375
-19196.1875
2922.21875
38561.546875
-24001.828125
-52216.03125
2783.90625
-15716.125
-8214.890625
-47153.546875
19027.25
5219.71875
57567.328125
1722.78125
-1408.9375
-8749.203125
-61066.859375
-28864.34375
8903.640625
-2541.546875
37976.921875
-9644.734375
38718.765625
-26451.984375
-45952.875
30008.453125
-19554.1875
-52158.859375
31666.984375
-44054.34375
-23217.46875
-31168.09375
-56664.25
30223.796875
58745.21875
21272.921875
-11594.46875
73567.90625
23859.6875
-89178.0625
-64325.046875
6827.953125
13989.25
22553.125
-21145.484375
-21365.46875
1139.796875
27046.171875
71130.84375
-5478.359375
-1934.84375
-18652.171875
-22498.125
8436.90625
32820.125
-46088.828125
11587.125
47582.40625
14612.65625
61987.0
39104.96875
67903.921875
34078.953125
28217.765625
-59493.90625
22973.8125
42085.796875
24065.328125
19471.1875
50693.140625
-74166.671875
-27105.296875
74529.4375
23279.796875
6251.671875
21797.96875
-50551.828125
35927.109375
-172.359375
63235.03125
25135.84375
9965.6875
39435.53125
-2672.796875
-33618.0
-33595.25
28516.46875
22221.703125
30339.375
31230.875
3465.0
-8035.71875
-8959.234375
-43941.796875
-15503.796875
-16167.390625
-51995.875
26610.625
-25566.859375
-29732.875
4867.046875
-15816.109375
-39339.09375
2845.75
-28231.890625
-19384.140625
-6171.046875
-7767.65625
14335.375
26299.828125
6059.359375
42866.5625
-64901.765625
-83949.625
-59180.828125
-118154.90625
-38964.84375
-43616.203125
32154.734375
70814.59375
34243.1875
30547.5625
34587.34375
54712.71875
7134.65625
-15499.015625
-11012.921875
-12743.625
-62210.484375
-14678.890625
24817.609375
-26666.734375
-28839.578125
34705.109375
1745.4375
-2791.640625
6977.90625
67748.90625
41767.359375
-64346.78125
-13288.359375
-32309.3125
-39221.171875
-2791.734375
-22996.40625
-8095.71875
11888.890625
-14615.828125
-38164.96875
-73591.609375
9510.5
-10675.90625
-44496.515625
-38502.734375
5018.96875
-17621.25
16225.609375
-33058.28125
-11336.984375
7409.046875
-8453.953125
-15300.28125
24776.03125
33131.375
-144.4375
-82658.53125
-34165.3125
27182.4375
-9541.03125
-1839.515625
31806.765625
20648.78125
6062.78125
-10272.984375
-56690.25
-48737.09375
-60858.546875
-23551.0625
-7197.078125
-72.125
9670.5
-32742.546875
54.390625
4130.296875
-63585.640625
-9092.375
-1631.953125
-6170.875
27830.96875
55346.40625
28763.796875
-35482.296875
-20243.59375
-15275.578125
17431.625
43551.390625
-21708.796875
13755.4375
37926.609375
12806.421875
-489.6875
44674.90625
88697.25
-14822.625
-24830.40625
23392.3125
-16798.546875
-10855.03125
-5956.265625
21111.234375
10520.96875
12477.828125
-17434.171875
6793.28125
28336.890625
-22952.671875
16022.15625
-18201.65625
-33285.28125
44820.484375
9885.8125
-13632.8125
-23153.796875
55315.734375
73905.546875
15694.78125
31600.375
4666.0
-52535.640625
-52570.40625
-26667.234375
-36532.390625
15221.671875
-30620.0625
-32199.59375
15962.203125
48728.96875
11207.390625
-14001.0
-13065.0
33852.515625
-55066.21875
-34959.90625
-13300.78125
-21301.125
25789.671875
9759.671875
-28895.25
16609.8125
-31403.015625
-14553.0
38637.625
931.1875
38225.109375
-2771.4375
-4218.84375
62531.359375
25030.078125
59732.5625
60595.53125
64764.90625
38516.28125
4641.515625
4089.859375
-743.921875
-58270.46875
-36763.90625
1362.46875
-24851.546875
40578.296875
-40890.140625
-35747.5625
6350.515625
41540.625
-1353.265625
-3574.84375
84770.765625
35950.703125
-18325.359375
20035.125
-36649.3125
-14621.546875
20711.25
6596.71875
501.671875
12211.8125
-18093.046875
25340.578125
18833.96875
31528.265625
67040.515625
57005.390625
36689.0625
-25663.65625
29944.9375
53722.8125
-12100.59375
25606.359375
-37778.15625
-49943.21875
22320.046875
57549.109375
32221.625
69766.765625
41554.765625
7300.734375
16743.171875
34020.96875
44979.828125
-6734.9375
28931.6875
56872.1875
44944.625
65529.8125
1550.65625
-47246.28125
-62042.71875
53030.53125
47125.765625
-46878.5625
78174.15625
-8533.640625
-83093.046875
-4217.9375
45784.0625
-61376.4375
-17764.640625
-20763.375
12072.484375
58697.359375
22207.46875
21451.125
35157.171875
-15332.359375
-31748.8125
4614.859375
-50836.140625
-17676.1875
-10200.59375
-22654.015625
-29477.1875
3386.90625
-6122.96875
-32720.984375
9046.59375
-6812.140625
-154.171875
33817.546875
36786.5
3521.796875
10521.15625
40711.390625
-27.328125
-8063.25
-14423.5625
-12597.53125
20432.03125
-55945.859375
-74164.546875
15780.4375
9059.328125
-76561.828125
35044.6875
-62944.65625
7415.859375
70047.484375
15347.515625
6814.25
23039.125
-47029.03125
34829.65625
101498.078125
48134.015625
62188.421875
-30468.109375
-25122.109375
7639.90625
-20727.53125
-64368.421875
-50184.21875
83369.21875
21719.03125
8369.53125
-71088.40625
-13276.875
-16775.203125
-30038.984375
-50628.875
-29347.78125
-3748.765625
-95287.765625
15800.0625
-12922.5625
-3365.046875
14756.578125
-26357.796875
16302.84375
-4900.046875
-28598.796875
-2179.4375
21981.390625
34558.765625
-44560.640625
22360.25
46381.296875
4764.75
8572.546875
15859.9375
-900.65625
3503.59375
28208.015625
52180.921875
69199.3125
15516.921875
24212.765625
40738.640625
41999.265625
38960.09375
-15490.109375
-34419.703125
-20714.015625
48588.203125
16723.171875
-106415.828125
-28835.328125
1635.375
95641.171875
-21889.390625
-48073.578125
-4147.28125
-24684.484375
6277.359375
55181.234375
7780.65625
-45075.5625
2304.640625
-15078.640625
27175.875
-29603.625
-13787.234375
10213.234375
32595.609375
19490.78125
-31310.375
-1567.984375
-52656.109375
-6760.921875
39934.1875
6049.953125
46709.46875
54912.75
39130.546875
45249.140625
-7126.09375
14561.59375
806.515625
-18360.875
32067.53125
29820.5
31955.03125
-1880.5
25334.734375
21234.34375
60067.96875
28622.734375
3761.453125
3275.125
-10593.84375
16713.421875
32088.9375
-5859.515625
-6738.890625
39190.421875
36284.1875
2756.796875
3741.109375
-5371.4375
18750.4375
1127.5
-63677.90625
-6686.015625
-8007.9375
17475.25
5068.59375
-13654.828125
-23243.453125
32517.328125
29836.78125
3653.3125
-9704.453125
-24750.765625
-32759.921875
-23819.828125
4317.515625
-21600.109375
-47220.0
-35138.046875
12432.703125
3117.5625
-41184.375
-35463.671875
-47797.609375
-85098.484375
9587.53125
2062.90625
22050.359375
16626.640625
-15612.484375
-19060.6875
-11278.171875
6396.484375
24807.734375
53526.390625
58030.8125
22255.421875
46227.375
24367.859375
-1743.5
14236.96875
44674.671875
64715.609375
35252.15625
-4046.90625
-9281.75
-54547.984375
-14857.171875
56393.234375
48387.34375
38598.171875
-43280.390625
15159.515625
-60025.015625
-26092.125
28583.09375
22171.953125
-6683.484375
-35342.0
50392.78125
-15877.71875
20358.703125
27490.125
56035.421875
-23584.28125
10029.203125
-46783.703125
-33380.671875
18107.71875
-8842.875
-63993.5
24004.484375
33331.8125
28347.5625
26772.4375
-4964.8125
-80161.640625
-18149.921875
-41404.1875
-9420.8125
25157.984375
69215.453125
-37915.171875
-25265.75
15857.5625
18135.671875
24554.359375
-22573.40625
26290.0
13921.78125
-26009.140625
24440.84375
30384.96875
-61159.90625
811.84375
-23822.53125
-44545.546875
-53132.9375
-46538.046875
25160.625
14375.53125
-12236.375
15065.25
95041.75
-6889.21875
-26856.890625
3396.09375
-15480.890625
18908.140625
-22515.421875
-12137.515625
6858.546875
-11383.921875
24873.0625
-16645.71875
-18923.3125
53923.859375
39227.65625
34817.328125
-25032.625
45879.4375
-502.734375
12040.140625
22610.515625
-7471.578125
869.671875
72594.328125
14182.4375
-31645.015625
-34834.15625
-7639.296875
-34576.96875
-9029.234375
-14989.484375
29118.90625
-27010.921875
-26754.078125
-26140.265625
19849.828125
12374.0625
-37410.15625
-13116.5
15309.546875
-15613.390625
-60848.921875
-2256.296875
36079.46875
-38996.265625
-24154.796875
-17369.359375
-30852.140625
14367.9375
41108.75
71406.609375
-18256.90625
-30198.609375
-29775.15625
1257.96875
5113.953125
11081.3125
3377.078125
-7379.1875
41760.953125
-14117.0
-27816.359375
18790.546875
18360.359375
-3909.171875
18307.546875
1405.359375
30511.5625
-15309.59375
-6958.171875
5951.6875
35229.3125
-9571.296875
14471.65625
47941.5
23056.296875
6076.078125
60353.578125
-54011.921875
-27626.875
2720.71875
-7637.75
-47580.34375
-1255.09375
11707.53125
-38088.40625
-44181.78125
-8302.578125
-33789.15625
-15208.8125
35500.046875
-699.203125
-4459.390625
-51982.828125
-5169.703125
67863.609375
33123.328125
18623.5
-19738.625
21862.890625
65763.0625
-70339.734375
-22790.609375
41074.34375
31285.421875
14338.625
61993.96875
-4586.859375
-60012.671875
30434.90625
32070.53125
42718.234375
-35432.515625
-23642.65625
84838.203125
-29621.109375
-68065.578125
-1333.546875
18370.953125
62470.0625
5710.5
-40035.234375
-27919.546875
-41416.9375
-37704.359375
-65604.875
24556.15625
5599.65625
-9253.53125
1071.453125
20973.609375
34551.296875
-9957.828125
-3272.4375
36414.8125
23052.703125
16114.84375
52715.484375
33555.03125
-49128.125
-30995.703125
-61339.078125
-511.375
-7720.3125
8691.734375
15469.96875
31230.40625
9717.515625
-58834.9375
50321.5
40305.921875
20883.328125
15697.484375
-5964.25
33257.46875
20443.625
-7350.609375
18104.734375
-26868.9375
-31564.15625
-18247.953125
20845.484375
-17173.0625
24065.0
43070.15625
28492.9375
-27920.5625
-53226.1875
-25794.703125
26370.53125
38729.5
-3147.75
-2396.3125
-41322.890625
11604.671875
8419.953125
29928.921875
-42988.375
-56290.578125
20709.65625
1657.859375
-3498.234375
12163.578125
-1206.015625
33571.453125
26323.125
-7301.1875
# row = 13
19283.5625
-13212.90625
18302.328125
-6681.4375
7306.34375
-3711.03125
42063.8125
44568.953125
-10278.484375
4588.765625
50142.390625
359.21875
-17336.3125
-21410.875
-77573.265625
-31401.453125
-51246.328125
-28762.78125
-2964.125
11750.828125
9009.140625
-40398.765625
12716.234375
-7410.03125
8053.03125
-5666.390625
31019.953125
1621.5625
42368.765625
10456.375
-47167.21875
-87457.671875
31432.234375
14810.9375
-9477.359375
63815.28125
-8044.0625
-29817.5625
-41631.65625
-39136.453125
-31594.296875
-26954.265625
683.875
22105.59375
-5656.25
27473.28125
-13604.09375
-66539.046875
31364.359375
36712.0
1011.53125
-16216.953125
12743.875
-108099.546875
-11600.109375
-37711.015625
-45100.703125
-64555.296875
-49791.640625
-72393.484375
-39071.84375
34298.671875
56577.765625
-3107.796875
11604.71875
58894.84375
-7342.34375
-69124.8125
-58589.5625
-85529.21875
-68220.296875
-75629.515625
70868.46875
-54069.328125
-3391.15625
-22794.359375
-25388.0625
27930.921875
-45574.0625
-37531.53125
60699.578125
19447.921875
-48132.0625
3613.40625
-14833.359375
-63358.90625
-1914.046875
46901.609375
-6775.375
-12440.890625
11319.734375
1665.671875
52019.53125
37767.796875
18989.953125
24412.96875
18733.796875
20193.015625
-163.578125
-4511.8125
-68881.234375
-2055.1875
18800.75
14358.078125
-48628.875
-63380.65625
-80479.421875
-45881.359375
64780.09375
21565.953125
10872.671875
-4558.296875
51962.96875
6192.09375
-51732.65625
-18159.328125
-13651.421875
-1116.328125
-5925.453125
25770.59375
-47349.359375
17572.046875
10511.15625
-47485.5
-86203.8125
-492.984375
-19917.859375
-2975.59375
6341.046875
-21874.875
29800.8125
-32682.359375
-19519.734375
-222.109375
-29109.140625
-13956.734375
41356.15625
-35000.25
16215.328125
53601.6875
17072.15625
-13074.140625
-47788.359375
-64660.9375
-33172.90625
10249.90625
29509.890625
-7478.375
39194.9375
-33126.734375
-41746.109375
-19452.40625
-35783.828125
-34592.125
21998.453125
45729.03125
-19085.0
-13487.21875
430.09375
4099.671875
-10862.609375
18382.296875
-4935.046875
-34967.078125
46845.375
27871.015625
23548.796875
5254.875
2292.140625
-12099.375
33180.515625
-11840.359375
10695.109375
12824.65625
73792.25
-50852.078125
4141.359375
9379.15625
-27335.265625
8169.625
78877.75
9131.53125
42571.09375
26904.65625
-21120.609375
-30961.984375
-10859.15625
-73242.28125
-99162.328125
-2091.921875
79227.90625
87631.53125
23013.015625
3589.078125
11568.625
32585.4375
-18365.1875
-13600.640625
-56018.0
-22741.296875
-39563.703125
-15425.421875
10998.84375
16492.9375
10378.625
-43064.703125
10286.8125
-40306.203125
-39477.453125
-24899.0
22205.375
9316.296875
-29911.484375
30197.6875
8597.84375
14594.734375
-54962.609375
-5145.0
-52178.140625
30656.875
26613.03125
24125.609375
4123.921875
27475.28125
24752.515625
-53184.515625
-19691.421875
32728.671875
-23554.1875
12248.609375
-37817.328125
-3346.890625
-19425.796875
-52745.140625
-61083.21875
19379.734375
21282.375
13290.109375
5157.40625
27264.1875
56439.4375
-25089.375
-25806.546875
18037.765625
21687.484375
-42441.125
-4623.625
22821.578125
-32058.9375
-6940.640625
-10574.03125
13155.09375
5285.046875
-29535.171875
-7920.6875
26215.015625
-11824.65625
-13602.484375
-11114.234375
50150.765625
-41240.203125
-58452.125
30639.625
-1450.640625
9854.171875
-63106.046875
37461.25
17436.78125
24963.234375
-18667.234375
15159.75
21748.9375
-6324.671875
-43095.859375
-34620.0
17513.71875
-17132.484375
-23715.046875
34767.203125
-5118.59375
7707.859375
7572.640625
-7304.296875
-34621.90625
23905.046875
-23826.984375
3081.328125
-10060.21875
-46391.8125
20976.640625
85518.6875
-3367.625
-13692.5
29236.734375
20513.53125
-83989.296875
-43070.421875
3910.578125
27169.578125
45604.390625
-11090.890625
-34947.6875
-15346.59375
7760.359375
76854.578125
11783.1875
-67397.203125
3326.0625
7822.625
-5064.578125
48027.484375
-8374.296875
44961.03125
38266.953125
18906.140625
1931.09375
-3022.421875
69985.765625
59760.59375
9500.875
-57531.875
50766.5
58976.078125
-5770.125
11312.4375
-10954.140625
-73266.09375
17318.75
76903.890625
19359.953125
23235.640625
9628.453125
-52425.34375
11565.8125
10983.53125
43880.0625
-26687.046875
30806.5625
74039.3125
-12098.21875
-29608.125
-47882.375
23968.84375
-5267.4375
-11837.4375
-12382.046875
-55747.328125
41314.890625
46.4375
-31031.09375
-5908.75
5648.109375
-47433.75
21332.703125
14347.390625
-28237.03125
-14538.265625
-25018.859375
-28941.234375
-19540.75
-36324.203125
17983.953125
-42395.09375
-35564.359375
-32557.421875
-1630.96875
14857.15625
72133.140625
-50795.046875
-117894.421875
-91587.03125
-76343.765625
-55642.390625
-47855.78125
31306.546875
57601.453125
-11373.4375
-4810.984375
16740.9375
59699.25
703.265625
1853.578125
-2861.515625
15484.15625
-37818.78125
-5921.5625
54525.15625
-54853.53125
-28722.75
12752.09375
2256.796875
-15644.671875
11305.640625
57158.8125
30644.9375
-38958.75
57.625
-29079.953125
-65361.1875
19861.109375
-5235.5
5114.390625
-5795.765625
22923.34375
-31551.328125
-113312.40625
41964.859375
40097.125
3925.140625
-40282.390625
10709.171875
23908.453125
10908.734375
-66771.65625
37425.65625
7503.578125
24499.296875
-17382.828125
59693.0
9433.21875
-9317.65625
-87142.359375
-34589.59375
14684.25
-1385.171875
3803.640625
24097.421875
26520.890625
21390.359375
18306.921875
-44393.15625
-19868.84375
-76648.265625
-59560.9375
33987.53125
-13433.09375
31261.625
-24714.375
-2212.21875
8153.546875
-82453.71875
-45649.375
-6660.34375
-17368.515625
21970.859375
44794.34375
42809.609375
-45210.484375
-56822.6875
-18428.625
49949.9375
27893.09375
-64537.703125
-10611.671875
-22318.375
-11804.953125
-13174.6875
31842.859375
58010.640625
-5696.0
26697.984375
16970.546875
-8330.296875
-5796.4375
5166.34375
-16505.0
-29069.65625
30468.5
-34605.4375
45368.828125
7238.03125
-54558.796875
7356.53125
-7549.546875
1975.5625
29088.125
8554.703125
-27875.375
-57062.46875
34647.15625
76773.734375
56712.796875
36923.65625
516.15625
-49444.859375
-69974.328125
-60359.359375
-27322.4375
27975.15625
-11170.5625
53746.90625
12671.328125
41461.140625
40099.875
-26471.46875
4684.203125
35498.5625
-56091.5
-28117.890625
10935.359375
8748.0
31549.03125
-19945.765625
-47908.359375
1780.765625
7181.828125
5632.125
25859.859375
9516.015625
53057.890625
17346.59375
-8436.96875
44200.15625
31700.375
98411.796875
58802.296875
1821.90625
-12475.609375
-25778.359375
-11234.515625
-13654.734375
-58.359375
-29226.375
-6579.703125
14497.484375
55494.53125
-35602.28125
-32327.609375
-32979.921875
26930.3125
17802.546875
-7666.015625
55777.46875
-9562.3125
-33593.765625
28846.484375
11843.6875
893.96875
45959.234375
22736.171875
-4832.328125
18821.296875
-38847.234375
-17548.796875
7365.15625
9502.859375
47828.09375
39444.25
48187.359375
-3754.171875
28651.703125
14003.59375
-50356.296875
34411.984375
14471.234375
-51585.046875
7608.3125
23073.03125
28006.078125
10949.3125
-22851.46875
-27542.8125
32520.46875
38572.65625
88779.265625
-14505.6875
33101.953125
1512.9375
56344.515625
45436.078125
-43562.625
-39055.40625
-2123.15625
27048.1875
-6476.5625
-55221.78125
71993.546875
26275.40625
-46026.625
-984.5
39024.109375
-38695.015625
18610.96875
-75169.296875
9970.3125
45645.78125
-6550.59375
-5847.453125
-2980.921875
-2490.375
4326.578125
-25347.765625
-26693.890625
-42320.46875
-62439.546875
-8460.3125
23102.546875
-28671.59375
-8590.875
-33500.53125
-30386.890625
26687.359375
-11309.234375
39771.359375
24771.3125
14102.28125
5344.4375
46881.359375
-97.609375
-36643.875
-22271.078125
-1185.1875
60000.75
-66442.828125
-51992.296875
-25685.625
-32440.046875
-73644.234375
956.28125
-58515.96875
9106.46875
29853.109375
6025.859375
27061.890625
5005.953125
-23857.75
32826.65625
74018.109375
19779.75
34767.453125
-14428.15625
-14819.75
67854.390625
22001.375
-25858.96875
-28096.421875
65353.796875
11827.03125
-105.21875
-33243.609375
-60195.34375
-16302.4375
-12584.953125
-38530.109375
3481.59375
-1337.140625
-92062.953125
-23245.78125
-29716.546875
-22432.1875
-1750.28125
-50705.390625
-12860.671875
-1922.140625
-60940.59375
-33978.359375
12674.65625
21360.046875
-46783.5625
10510.453125
75388.171875
-21235.59375
4252.921875
28623.34375
28940.890625
17477.3125
25850.859375
59385.359375
62630.765625
28121.25
22468.484375
16360.125
29841.359375
88.203125
-13647.125
-8711.78125
-14642.15625
30223.578125
16046.234375
-69588.796875
-26819.8125
-34757.125
68634.234375
1604.6875
-13015.0
41351.3125
19045.90625
-26729.953125
34297.484375
-7128.46875
-61074.640625
14155.46875
-37165.453125
19691.3125
-25630.46875
-34436.046875
-8117.5625
22865.03125
30341.8125
-20264.5
16329.25
-32708.578125
-11566.75
49080.34375
-14939.203125
2832.671875
32449.921875
62920.328125
62098.671875
39856.71875
47705.390625
-10751.640625
-45726.28125
58860.328125
32017.9375
-1988.703125
-7681.53125
29593.078125
46384.875
32208.71875
10340.015625
-20327.671875
9380.3125
19911.546875
-17236.109375
49241.28125
4903.6875
29522.03125
15208.5625
10373.671875
-13154.90625
-28528.609375
-33023.59375
-14315.40625
-34110.09375
-63501.0625
-9512.265625
-28949.90625
-21183.234375
17286.515625
-869.921875
-19283.71875
55189.453125
45263.171875
34455.21875
-612.71875
-40223.5
-16672.859375
-11346.640625
10598.15625
-23913.359375
-59993.6875
-63670.65625
-826.453125
21662.421875
-4334.28125
-28899.734375
-90507.78125
-89205.328125
12911.046875
-3867.703125
-13029.1875
-6612.15625
-32220.140625
47506.171875
-27242.921875
-25444.046875
-1767.25
-30095.125
-2649.4375
6529.34375
30167.578125
12106.1875
8376.640625
66933.671875
45936.453125
73986.1875
83769.59375
422.078125
-19757.96875
-26155.109375
-13754.6875
30482.6875
24548.5
21843.09375
-16870.09375
15810.78125
-35835.140625
30611.90625
28053.3125
-16651.34375
-25107.09375
-47939.625
7651.15625
-27392.203125
19201.859375
-20042.71875
-8951.609375
-21418.828125
-4019.03125
4527.296875
-10860.65625
16523.84375
29929.484375
-45882.71875
32558.953125
15080.203125
34351.96875
52717.140625
59143.890625
-82752.96875
-21945.453125
-65518.734375
-41307.734375
27185.609375
98865.671875
-6711.203125
4124.46875
35547.125
547.8125
22249.265625
-28478.5625
15370.390625
-23723.625
-14537.46875
27666.25
3534.484375
-61095.8125
-44933.984375
-10666.5
-17398.421875
-65035.109375
-17994.515625
-8301.53125
81534.03125
-19801.296875
18249.640625
57967.828125
48969.796875
-13446.40625
29080.640625
-852.1875
26580.328125
-5035.15625
1422.46875
27330.390625
22784.90625
24065.34375
-36898.25
-22545.84375
44916.328125
43688.390625
31976.5
-28880.4375
50179.6875
11322.1875
11330.703125
24608.296875
-13652.578125
-5842.59375
26968.234375
-666.5625
-9458.578125
-7837.828125
17234.4375
-23336.28125
-30702.4375
-31981.984375
58567.0625
9348.71875
-58319.96875
-51858.28125
-981.75
29264.703125
14806.8125
13566.75
-5995.078125
-5453.140625
-61346.96875
-8060.671875
14864.4375
-17408.578125
-10909.75
18843.984375
-30216.640625
31329.78125
55581.484375
37507.734375
-31877.75
-38010.046875
-45945.484375
19100.546875
-20186.890625
-20834.6875
-29452.203125
-22636.375
30972.84375
-17497.609375
-10874.90625
18006.453125
-1643.046875
-18219.03125
20404.1875
44875.125
20154.953125
-76637.1875
-45235.15625
-20642.53125
-692.390625
-31796.53125
28993.703125
29772.96875
10683.0625
-31365.296875
45230.375
-19259.09375
2776.0
8358.9375
11592.65625
-37505.875
-13988.484375
25644.34375
-50097.609375
-11945.953125
-59857.828125
-29713.3125
-40225.53125
56348.0625
-35427.296875
-37117.734375
-16404.578125
31670.734375
114455.359375
38455.375
14089.390625
-13231.375
59599.609375
59068.53125
-40773.484375
-5000.84375
36014.625
36340.1875
22185.34375
78434.84375
46486.578125
-38277.21875
25279.1875
41145.421875
41721.75
-45300.8125
-22111.03125
43082.421875
-17346.640625
-49376.140625
-5670.90625
17704.40625
98326.28125
29388.046875
28198.6875
-5535.71875
-8832.875
-26698.03125
-28333.75
22136.984375
-35672.578125
13541.140625
-12701.40625
8785.21875
29770.75
19171.328125
-20433.109375
-6644.421875
2765.265625
-8337.703125
37148.15625
23224.09375
-57496.9375
4230.609375
-13570.890625
3773.875
4654.578125
28701.015625
-27914.328125
30680.078125
11387.828125
-37928.859375
45392.46875
9201.546875
2049.578125
7457.828125
-38356.9375
48328.078125
7775.765625
6915.90625
67550.796875
-10811.0
-37589.90625
-12034.171875
21829.15625
-18206.46875
26195.859375
38540.125
4802.265625
-33731.171875
-29239.515625
-29271.75
19123.0625
24675.5625
-20859.265625
11776.40625
-69674.578125
-33392.078125
39247.046875
68030.015625
-16846.609375
-46470.0
1531.859375
8090.859375
-10760.375
33211.6875
3137.25
31050.34375
47702.6875
27503.578125
# row = 14
29484.609375
-24864.625
-1064.1875
1906.953125
16045.578125
29186.984375
68672.484375
35098.15625
22538.953125
52884.390625
33964.109375
14688.9375
-18522.828125
-19300.21875
-72917.421875
-30561.421875
-9317.296875
-28290.015625
-851.171875
4750.796875
1586.125
-39194.921875
-8562.234375
15752.625
15712.796875
1351.390625
31090.390625
15603.578125
49941.78125
-11461.203125
-48418.34375
-43935.484375
5429.796875
-7756.46875
-22294.84375
10527.828125
-2477.640625
-55969.765625
-30063.015625
14878.15625
28410.34375
33335.90625
-8591.125
29175.234375
1503.640625
57974.34375
2919.265625
-39186.59375
31624.09375
48331.9375
13398.15625
-15185.546875
-12100.625
-42496.90625
-3380.296875
-19618.78125
-39797.453125
-81130.96875
-22178.171875
-82605.296875
-30386.28125
46858.53125
52108.46875
32056.484375
-20005.84375
23421.234375
-12422.203125
-42794.5625
-79590.015625
-66909.109375
-49762.015625
-92038.421875
10279.109375
-17553.03125
-8887.46875
-74098.078125
4946.859375
10968.46875
-16572.25
-39283.359375
60793.40625
23252.0625
-44793.609375
-7877.84375
700.859375
-29046.59375
9041.15625
53570.953125
-13413.890625
-38611.859375
-2152.453125
13847.53125
42233.609375
-718.625
6868.109375
3669.140625
-18693.859375
20172.0625
33398.328125
45568.28125
-33299.703125
14789.125
26874.828125
23957.890625
-7885.578125
-59454.5
-85084.1875
-38916.359375
75657.546875
18928.265625
-24099.125
12872.359375
51784.171875
2757.1875
-89745.875
-19735.21875
2271.890625
29369.09375
37637.390625
41642.015625
-10342.359375
2358.15625
-13639.828125
-87502.515625
-64001.5
15433.640625
-16579.21875
-21464.8125
38679.5
-5019.890625
31051.328125
17484.46875
12111.875
25778.625
-15153.234375
-41859.65625
55735.34375
-28350.59375
37655.78125
48529.515625
-14568.4375
-43165.25
-29476.078125
-36762.484375
-55574.984375
13632.84375
57863.984375
46864.265625
13132.53125
-34865.6875
15367.46875
-12197.0625
-48919.734375
25931.203125
26344.375
31638.359375
-24798.984375
7147.5625
5372.90625
-13160.71875
6343.359375
-7432.890625
-35167.953125
-8780.859375
52161.046875
34484.25
-10126.75
-101.328125
-20754.484375
-14088.234375
4695.3125
17346.65625
9972.6875
15918.359375
71391.3125
-75592.0625
-41127.015625
-30825.96875
-46792.109375
25418.53125
75299.28125
8205.703125
40605.96875
54656.078125
-30353.234375
-18596.453125
-4505.109375
-9289.375
-47113.625
21777.078125
90643.203125
95930.78125
20720.109375
32125.921875
60051.1875
60873.8125
-31815.65625
-28598.3125
-70679.828125
-42262.34375
-27820.375
-41629.90625
11494.0625
-20981.71875
34710.34375
-29209.546875
-11903.203125
-43080.28125
-9891.25
-9776.515625
14572.796875
14941.984375
-23472.5
20002.421875
-6215.25
8732.40625
-73116.5
-15404.578125
-24972.90625
54050.53125
14816.125
21687.515625
10011.921875
44667.203125
2337.734375
-30885.890625
-27521.875
24461.25
1538.0625
15689.421875
-19665.875
-20187.34375
-26889.421875
-13548.09375
-43590.28125
-5403.796875
6076.25
-1365.140625
-11267.203125
24827.453125
72545.484375
-24861.90625
28390.15625
14336.65625
-13375.75
-58093.75
-1169.96875
17936.59375
-39692.09375
-11129.890625
-28779.9375
51831.53125
38530.796875
-49925.3125
-33632.78125
-8313.09375
-56962.875
-3229.53125
-30883.046875
38420.890625
-38910.4375
-41969.640625
52013.03125
-5687.671875
23105.28125
-37923.515625
26330.46875
33072.21875
-5236.390625
-12110.421875
6601.703125
58273.09375
23253.28125
-20385.9375
-45995.671875
56410.09375
-43742.375
-1805.46875
33269.171875
485.265625
37751.40625
-13821.21875
3679.171875
-7667.40625
18926.765625
10257.375
18739.21875
13515.296875
-15490.71875
-4350.25
44599.0
-17868.90625
-7347.609375
-15310.890625
15755.03125
-16753.703125
-3329.328125
7266.5
7644.125
42158.84375
-1364.453125
-56579.421875
-49934.609375
-29491.78125
18740.53125
6864.5625
-75701.515625
24721.4375
22404.1875
-7840.453125
57261.59375
34294.203125
40882.46875
15641.953125
-17434.546875
-47470.734375
-35243.40625
52070.390625
29777.46875
1923.25
-25019.078125
60070.5625
65236.734375
-48773.890625
-630.328125
-65853.640625
-34428.8125
44173.328125
53993.640625
-13489.703125
22113.015625
-3871.5
-12379.046875
-3406.28125
10486.796875
23504.46875
-14046.65625
16073.625
44774.453125
-4077.96875
2931.703125
-462.203125
15223.78125
-4917.984375
-24033.109375
-36957.421875
-9978.46875
83300.375
23566.953125
-8110.40625
-1938.015625
32674.078125
-20409.234375
34148.0625
42164.984375
-3911.078125
-2090.890625
-8768.578125
-7260.1875
-42963.0
-31395.71875
53759.375
-37204.734375
-19006.578125
-54511.0
-38541.546875
13674.484375
58552.34375
-34056.328125
-96328.53125
-66557.875
-8205.28125
-45597.265625
-55069.171875
-26202.203125
31997.640625
-9245.109375
-27695.1875
-15509.28125
37231.53125
-16033.1875
-18272.546875
-9275.046875
-1383.53125
18731.515625
27361.390625
59383.53125
-49986.4375
-11557.84375
19908.671875
32637.625
-4217.0625
6984.9375
10978.625
27389.21875
972.015625
20163.671875
-28502.34375
-72642.125
36413.78125
19571.265625
12564.140625
-14724.03125
32152.140625
-535.65625
-91622.125
32596.53125
55616.390625
33305.046875
-35363.359375
9408.625
68538.90625
18007.625
-58038.40625
64966.125
28641.671875
43566.375
-5217.671875
55399.375
-8916.8125
-20922.640625
-61624.65625
-28207.015625
-7605.046875
-5676.875
-10847.640625
14644.296875
22762.59375
24218.921875
40458.71875
-11221.765625
8001.3125
-31672.953125
-46221.421875
47751.828125
-25284.21875
40118.75
8798.796875
-8297.671875
17900.703125
-78107.9375
-57942.59375
-9494.828125
5598.203125
7660.21875
16254.53125
41951.328125
-2002.734375
-81350.171875
-13314.8125
74404.171875
15629.65625
-114248.546875
-42198.984375
-37989.828125
-35554.578125
-1370.015625
34173.765625
8278.140625
12107.140625
29446.640625
-15015.59375
-1686.0625
-4389.53125
2422.328125
-41948.421875
-69504.46875
23679.015625
1419.328125
53559.984375
-16008.34375
-52640.203125
-13955.953125
-9240.421875
26657.8125
12938.46875
13176.890625
-30146.921875
-70345.4375
21418.359375
34759.359375
57822.0625
9360.171875
-17752.921875
-30378.5625
-54150.421875
-57259.78125
-12462.984375
-16215.1875
-33810.9375
54316.34375
27327.984375
50289.625
29363.9375
-41669.890625
7514.5625
32307.859375
-31973.96875
-15900.8125
44034.796875
27975.59375
24843.109375
-34128.578125
-47641.90625
-16313.859375
8432.796875
-9840.0
-25346.125
12735.484375
29204.703125
28138.390625
-5384.171875
11642.828125
38543.46875
96707.53125
75036.65625
-25824.375
-48213.96875
-26523.296875
-33260.828125
19904.796875
27580.53125
-21850.078125
8657.953125
38543.25
39366.5
-9867.28125
-12792.671875
-61878.53125
10876.875
16526.546875
-21570.859375
9213.21875
-37201.0
-42897.46875
19462.328125
56203.84375
29086.671875
38674.0
11340.0
1025.109375
33404.828125
-29133.53125
-16242.546875
7302.140625
3091.765625
604.46875
450.796875
24735.890625
18614.0
5931.390625
-21581.609375
-47726.046875
42285.078125
63965.734375
-33008.171875
17322.984375
-3161.8125
4784.578125
-25823.78125
-61851.921875
-34939.953125
35585.65625
26388.296875
59048.921875
-13832.078125
17854.78125
-24570.328125
48997.390625
16931.90625
-74303.578125
36541.0
44459.484375
-24930.65625
-40600.8125
-5324.421875
82807.984375
63283.25
-37909.265625
-2915.828125
5276.234375
-12085.640625
37667.859375
-65984.515625
21756.296875
-2233.5
-23687.265625
-31006.078125
-29274.875
-13008.0
21884.8125
-20352.546875
5340.21875
-38712.84375
-73301.4375
11789.890625
60771.890625
-39116.109375
-14051.15625
-33382.15625
-69434.46875
37738.421875
-17868.671875
40819.53125
8581.453125
15.40625
-28340.828125
35162.234375
-3447.6875
-50757.765625
-1345.0
28525.96875
51743.078125
-26730.90625
-26258.40625
-25935.34375
-50618.734375
-29114.359375
1792.75
-37743.609375
-28663.25
-14234.625
-13480.40625
21456.140625
-43934.421875
-2634.46875
29929.640625
35630.046875
2548.078125
-7766.5
14079.578125
12418.609375
63218.46875
50783.375
5700.0625
-21617.359375
9365.78125
-6318.3125
-3858.234375
-2026.390625
-48953.984375
-7014.96875
-7265.796875
-35649.171875
16689.234375
-14787.234375
-67912.421875
-86931.359375
-15717.859375
-51814.28125
-2327.390625
-58153.984375
-48981.46875
31429.90625
-65132.046875
-28721.421875
-616.390625
1065.625
-18436.0625
-23231.890625
54127.6875
-18485.140625
-8449.09375
21137.328125
53870.8125
49129.46875
9440.75
48354.515625
34456.390625
49097.578125
-11461.40625
1832.921875
26707.109375
-25533.390625
-1021.3125
43404.65625
-4123.078125
37122.5625
29997.53125
-25827.078125
-20344.171875
-40352.390625
20048.796875
8491.296875
-559.71875
103979.921875
26163.671875
-32155.015625
28495.890625
-16208.984375
-59842.609375
-249.78125
-6030.53125
36475.375
-3788.078125
-22097.21875
-73278.03125
-17503.25
19220.046875
-10692.671875
37898.296875
-13990.875
-15117.796875
27766.984375
1274.890625
-21602.71875
25895.984375
58431.09375
67919.5625
45823.421875
36314.90625
-5325.671875
-42412.984375
40398.984375
-230.1875
-14645.171875
15346.0625
18816.796875
52665.046875
-36092.5
-7714.953125
-18374.59375
17162.1875
56569.203125
-65225.125
24700.671875
11604.21875
39704.265625
10414.8125
-12277.921875
-22762.015625
-59537.5
-68039.6875
-25182.515625
-95656.921875
-95614.609375
-21997.484375
-23217.875
-31504.875
23441.828125
-28623.546875
-23679.015625
69633.96875
51364.0
24629.90625
-5510.328125
-47185.34375
4659.515625
2291.609375
1842.65625
-35142.8125
-56691.609375
-57485.5
-26987.96875
9860.390625
21672.765625
-22687.671875
-88929.59375
-41865.828125
7841.015625
-10322.1875
-15821.34375
-20523.59375
-42541.609375
44888.359375
-26015.0
-42555.6875
-15611.28125
-77858.375
-63883.453125
6339.390625
19943.59375
-12829.3125
23112.984375
90487.734375
12811.453125
52217.65625
66564.5
-9956.046875
-14164.359375
9291.515625
-17165.640625
-4917.234375
-16145.453125
9763.8125
15935.84375
6232.59375
1989.1875
81074.953125
38505.3125
-59579.8125
-57140.125
-48152.875
-13386.59375
-53993.296875
15481.234375
-55688.484375
-24973.359375
-22726.9375
-26173.0
26736.109375
45013.265625
10803.875
73098.453125
-21221.328125
10446.421875
-8064.203125
8154.6875
44897.828125
81393.78125
-28772.9375
-20720.9375
-69262.484375
-35249.703125
24826.015625
80064.625
10446.796875
46519.828125
2912.984375
-19249.5
8463.515625
10872.171875
14156.75
-42569.875
-38077.5625
20969.359375
2985.078125
-38679.546875
-90779.609375
-33104.640625
-5364.0625
-29768.453125
2100.40625
-40499.40625
91417.28125
-21783.296875
24726.34375
9897.96875
82879.265625
5662.609375
18760.546875
13858.828125
40898.640625
11925.21875
26109.25
42283.859375
35219.78125
1644.9375
-37499.40625
-14751.9375
31490.125
20924.125
6732.578125
-22600.578125
37877.234375
37593.421875
-21049.1875
22426.40625
-9327.59375
-57350.078125
-10831.46875
-23344.6875
-18487.671875
8780.234375
44246.65625
18995.078125
-23767.375
-28296.796875
70140.921875
40136.890625
-48924.65625
-32230.34375
-50846.21875
19375.46875
68308.953125
35677.921875
-12874.984375
26772.765625
-19650.375
8861.359375
-4426.4375
-19322.078125
-41421.78125
11414.53125
-25476.03125
19899.015625
58136.75
29656.015625
-22062.53125
-6577.859375
-29094.6875
28271.75
-11393.984375
-3672.046875
-59958.015625
-26006.375
-1994.421875
-23355.3125
-41876.34375
32314.71875
8891.859375
-26680.1875
797.828125
60753.140625
7191.9375
-60631.890625
-17424.078125
-4210.328125
6746.59375
-37990.03125
40514.6875
-7221.109375
-4908.828125
-63850.03125
18004.859375
-32629.09375
-2331.46875
-28758.09375
2294.953125
9415.59375
-570.296875
5298.515625
-43261.015625
18559.21875
-66867.625
-3700.515625
-40404.03125
24558.828125
-50472.125
-10247.015625
14766.5625
39221.390625
66896.375
2682.5625
-59776.34375
-27519.265625
88333.84375
28522.40625
7322.015625
13581.765625
8911.28125
39257.171875
3964.3125
47919.40625
78762.578125
9592.109375
10712.6875
49526.75
36175.109375
-14029.09375
13906.3125
-2212.40625
-24066.234375
-35187.65625
-23975.734375
21283.0625
90381.90625
25869.46875
42756.296875
19804.984375
1388.765625
-30620.859375
-18050.640625
-18881.046875
-52431.3125
6093.578125
-37492.609375
-12937.828125
39411.84375
21342.953125
-20683.796875
-26860.03125
-3735.34375
-3534.453125
26114.421875
11229.171875
-64527.078125
4119.578125
46648.140625
15159.015625
8690.828125
31411.25
-42871.03125
9137.078125
12668.703125
-25539.015625
24223.59375
-8652.53125
2759.90625
-10401.546875
-23936.203125
40707.78125
-14664.375
2952.078125
51239.703125
10932.0
-23455.296875
-16202.375
-9592.375
-24409.328125
20608.8125
24796.34375
-7122.5625
-25769.984375
-5691.625
-1330.25
-5361.140625
7099.96875
-43284.84375
20726.515625
-84202.484375
-54578.171875
12301.78125
63710.984375
16260.15625
-24838.59375
36381.234375
31200.96875
-1990.0
25938.046875
10559.265625
21636.515625
48853.75
49842.1875
# row = 15
-1522.84375
-32369.53125
-16632.09375
8816.578125
6416.796875
66779.453125
93557.1875
11410.171875
68757.140625
80812.828125
880.359375
14073.75
-8634.3125
-22949.3125
-20223.5
9443.6875
40059.671875
-29430.859375
-1634.5
400.609375
-4390.9375
-49439.8125
-37207.171875
32212.34375
44257.53125
-11155.75
14237.9375
55337.84375
26484.84375
-18295.25
-29713.25
3364.890625
-18129.109375
-15613.75
-16363.953125
-39487.84375
33063.171875
-28953.71875
-430.046875
38115.375
66141.890625
44146.84375
-30963.375
20918.484375
25357.796875
36372.28125
14120.828125
-15638.171875
14694.984375
13941.71875
-15032.1875
184.796875
-31883.234375
32527.171875
23659.40625
23285.6875
9549.9375
-55688.78125
-814.625
-75171.046875
-40744.34375
44613.71875
12016.46875
-4695.171875
-23062.4375
27468.609375
-11729.734375
7014.078125
-86490.671875
-20687.609375
-20295.25
-76235.53125
-20687.953125
52367.15625
7555.125
-62326.859375
7640.359375
-13931.265625
17510.921875
-8801.390625
42964.234375
12034.65625
-21736.03125
-4976.453125
14665.1875
17627.3125
43602.6875
44389.0625
-6722.40625
-32026.90625
-18947.03125
17576.921875
26296.9375
-9268.15625
-5178.015625
-18357.34375
-52138.4375
-26763.703125
30697.296875
80148.71875
7914.421875
23261.703125
2448.171875
12415.109375
27374.078125
-25591.015625
-63868.65625
-25708.359375
34660.140625
8332.53125
-71238.84375
13888.390625
29258.734375
34688.5625
-60516.296875
-15295.078125
4007.65625
47816.296875
58037.921875
66956.96875
47045.65625
-10131.203125
-20958.25
-72072.8125
-6049.03125
23050.671875
-19994.21875
-46564.78125
31780.21875
-419.234375
32003.5
73226.375
19757.375
48148.75
34299.3125
-51583.90625
58133.828125
-13375.234375
49718.140625
8089.96875
-43613.21875
-44236.234375
18886.375
-19630.671875
-4183.0
6697.15625
38185.671875
54582.421875
-17385.578125
-4873.484375
28389.65625
-12153.265625
-33407.078125
45313.0625
5444.34375
35263.21875
-17161.328125
-1365.734375
-13320.578125
17622.453125
5095.375
-41093.25
-84605.34375
6316.484375
31241.9375
53186.625
-21274.46875
-18789.421875
-49929.03125
-5641.875
45323.96875
43401.59375
-28979.53125
17001.8125
64710.1875
-52821.765625
-64004.3125
-66182.96875
-38235.3125
18102.109375
31875.265625
-13443.421875
27114.734375
59161.125
-26502.578125
5696.828125
2013.640625
53511.171875
11571.25
20914.84375
53572.421875
77543.0625
-28.9375
32381.390625
86135.75
55605.75
-20869.8125
-10794.546875
-75066.71875
-46898.078125
-25072.40625
-45445.984375
-17474.109375
-61375.703125
47716.640625
-4732.203125
-17767.859375
-45320.71875
8578.328125
-4158.125
12404.875
11880.1875
-23715.34375
8275.40625
-42550.828125
-29451.640625
-49341.875
-12899.390625
24702.171875
42756.65625
6590.328125
35091.546875
-6354.5625
12949.796875
-28576.765625
-9322.09375
-1539.328125
943.125
-10776.15625
20934.109375
10496.125
-2775.625
17333.828125
54074.03125
-12747.546875
-14212.1875
-46337.875
-41969.3125
3842.015625
2405.28125
42710.78125
-9439.671875
19007.515625
-6466.390625
-29687.65625
-43597.59375
-22127.0
12426.109375
-35717.53125
-8537.0
-52787.453125
39176.109375
32970.515625
-50927.46875
-47832.53125
-22173.359375
-60671.171875
-12501.25
-47472.5
14387.65625
1131.484375
-11632.15625
54189.984375
-13776.078125
-1499.75
-634.46875
-4807.203125
27077.46875
-19120.90625
12891.265625
6498.234375
64859.28125
18085.515625
11186.015625
-18315.0625
84173.359375
-22569.078125
8107.9375
30274.71875
-35151.984375
23909.09375
-5428.125
8494.8125
26850.9375
25573.5625
24442.796875
-2103.296875
21831.140625
22897.703125
-4905.890625
-21593.140625
-3960.015625
6326.390625
-24804.671875
20539.5625
54233.96875
25404.171875
12608.546875
-28136.46875
12494.625
-6343.984375
-73097.890625
-57696.390625
-67105.953125
-20628.03125
-6737.765625
-34509.875
43761.015625
8108.578125
5820.515625
25284.828125
26312.140625
9504.03125
12756.25
-44030.015625
-23368.125
-17244.0625
31344.890625
-19084.125
13364.984375
-3068.28125
34356.625
61496.5
-64870.515625
4376.578125
-48886.734375
-2479.359375
31677.609375
28970.5625
-6891.234375
10543.28125
-2438.171875
30871.1875
1786.78125
1653.859375
23727.765625
10999.515625
-16868.375
3186.953125
10557.328125
47237.578125
56420.28125
-1127.59375
9530.140625
6418.5
-36021.0625
78922.28125
84688.28125
41933.171875
2606.859375
-4866.359375
19888.921875
-6581.0
49540.484375
36930.15625
9662.546875
20547.640625
14486.515625
11750.890625
-20679.15625
-17121.859375
61873.921875
10466.296875
31247.953125
-61083.9375
-40914.1875
-8768.90625
646.609375
-20652.078125
-17418.953125
-13390.65625
46033.46875
-29936.5
-59394.640625
-88911.09375
14567.796875
29801.53125
-30993.1875
-33752.53125
9616.09375
-17160.625
-40643.234375
2842.84375
-43354.25
53105.328125
32790.09375
34152.3125
-22550.796875
3087.53125
22896.484375
39343.03125
3927.828125
-19584.453125
-30153.546875
36122.8125
37955.0625
32196.625
-26395.84375
-41102.875
37741.28125
18654.78125
9388.734375
-21633.90625
2537.421875
27627.6875
-26192.546875
2241.046875
21222.09375
6162.765625
-5725.296875
3804.78125
76141.171875
26543.984375
-33518.953125
29383.28125
36437.265625
18530.640625
19535.78125
27409.765625
-26572.0
-29507.046875
-27416.453125
3349.65625
-10343.703125
-691.984375
-26722.203125
13037.78125
17084.828125
18648.375
31671.796875
17570.609375
10536.109375
25532.25
5481.296875
36700.734375
-7094.6875
53072.8125
32944.765625
7309.828125
18632.171875
-55916.296875
-53581.625
-16434.453125
19178.140625
3884.015625
-2759.453125
26043.5
44680.46875
-67061.640625
-5888.140625
83705.3125
51113.296875
-97476.265625
-34446.21875
-7351.703125
-48463.15625
16238.703125
62869.484375
-7876.203125
19163.265625
-22562.984375
-45051.734375
2126.78125
5173.140625
-6276.234375
-32602.53125
-65468.96875
10676.625
42395.21875
39188.40625
-18824.203125
-33455.640625
-38606.421875
-21812.375
8323.453125
18632.96875
-997.234375
-47215.734375
-69486.6875
10019.125
-12212.078125
14567.75
-50336.203125
-39422.96875
-28949.75
-22994.703125
-11520.65625
5092.921875
-54935.40625
-56547.1875
-13332.921875
45388.203125
63191.671875
-7571.53125
-35160.4375
-11495.703125
40434.6875
3879.234375
-9605.875
36759.65625
17897.84375
26173.625
-28723.921875
-32363.640625
-22815.828125
-31154.578125
-31585.015625
-50079.703125
3223.46875
-7445.59375
19761.765625
-4283.265625
713.125
38676.890625
71741.75
83879.234375
-12867.953125
-51188.03125
-18003.046875
-34437.4375
66154.6875
8551.203125
-4852.296875
33323.3125
41860.515625
24310.5625
6861.296875
-6975.375
-38347.8125
9533.71875
-7041.296875
-36967.078125
-16933.1875
-34355.90625
-40385.71875
24735.921875
58186.34375
37577.3125
13544.40625
-17788.34375
12435.296875
26247.8125
-12198.421875
25443.703125
36106.625
33121.046875
-22795.765625
-18997.765625
5121.265625
38143.578125
-21358.03125
-26535.890625
-16124.71875
60694.90625
55613.96875
-18318.1875
22722.109375
-13525.109375
-7645.40625
-5839.78125
-42946.640625
-386.59375
36399.375
14784.578125
1197.953125
-7149.015625
6626.46875
-11232.0
5271.921875
5785.234375
-53479.453125
93172.859375
33471.46875
-44411.046875
2414.0
58872.875
80547.234375
47566.1875
-55082.9375
-8003.640625
-27371.828125
14930.890625
53136.921875
7295.234375
21872.765625
-23167.59375
167.28125
-18817.109375
1761.0
-14610.9375
25425.640625
13277.609375
4839.53125
-27108.625
-31327.015625
39820.09375
49643.921875
-28403.84375
-24590.234375
-32766.921875
-69212.796875
9317.40625
-15376.375
35829.3125
-9045.4375
-2304.546875
-40273.890625
18546.0
-12913.015625
-50560.0625
32624.40625
45718.421875
-11345.390625
30326.671875
-41585.640625
701.625
-14378.234375
9386.40625
37109.640625
-19366.25
-60094.59375
-41507.4375
-41802.046875
-17576.953125
-68098.765625
19146.546875
10535.125
-1230.03125
-13626.078125
-23423.8125
43413.71875
44387.734375
12129.84375
22511.09375
960.40625
-14171.46875
-17530.625
-23496.953125
-16927.1875
-15204.0625
-4563.59375
35736.9375
-28170.421875
-40912.96875
-8696.171875
-16220.109375
-31690.234375
-113941.359375
22345.0
-52464.96875
1839.59375
-43780.984375
-40515.25
58847.171875
-49020.265625
1093.03125
-26699.453125
-13284.75
6645.84375
-24353.78125
12121.390625
-9820.53125
4236.796875
28776.015625
34914.5625
49258.65625
-1707.75
35137.015625
6182.9375
51293.484375
-40612.78125
9052.578125
15768.046875
-31375.359375
9546.140625
60774.671875
-10643.75
43563.5625
49743.375
-9536.890625
3718.4375
-6917.8125
-11975.171875
1331.4375
-11831.4375
90932.609375
8621.25
779.5
27205.734375
-28207.71875
-40667.671875
-25917.953125
33985.75
50316.0625
13617.46875
8037.921875
-110200.15625
-52493.265625
-12216.640625
-20241.796875
34737.890625
7801.03125
-8268.40625
-12352.53125
24483.203125
-10255.8125
39637.453125
20510.75
70435.3125
13149.546875
-1451.171875
-386.15625
3159.046875
-1676.578125
-24702.078125
3215.921875
24801.3125
6941.25
31064.015625
-70867.65625
-32844.125
-33292.765625
-326.796875
74414.21875
-45316.328125
-21023.015625
11981.703125
29954.203125
16265.5
-11678.421875
-1047.671875
-73845.453125
-95221.375
-33543.03125
-120153.734375
-106915.796875
-14051.828125
1059.859375
16651.34375
19838.6875
-78340.359375
-31828.4375
66524.9375
43418.71875
-13980.234375
-4563.46875
-51120.59375
473.390625
-993.0625
-1122.9375
-44678.828125
-38314.46875
-31707.265625
-26328.5625
3548.4375
18864.828125
-24814.96875
-26597.609375
-4967.921875
-14520.21875
-22510.1875
5791.59375
-12035.203125
-41783.140625
-13971.328125
-19596.4375
-39289.265625
4906.890625
-67292.8125
-56259.953125
9386.90625
13427.765625
-32032.71875
32079.484375
62712.421875
-26555.03125
10660.84375
13137.671875
-15092.15625
2053.640625
23365.3125
-15512.546875
-24058.46875
-52946.421875
-8048.375
16385.109375
5281.515625
41839.015625
97423.765625
59134.109375
-68690.921875
-61454.390625
-34411.140625
-7472.78125
-34511.703125
6776.0
-38024.59375
6895.53125
-14507.15625
-49111.375
-11254.59375
59546.828125
5367.84375
66933.265625
-6062.90625
-22548.609375
-14077.53125
-18546.96875
17662.296875
28014.28125
24949.375
2791.125
-42412.578125
-2466.046875
29466.5625
56576.859375
356.75
67838.953125
-36268.9375
-9599.3125
4725.625
45901.796875
11296.140625
-15402.375
-71359.96875
1879.125
21008.125
-18381.828125
-106687.34375
-60578.046875
-18522.28125
17504.25
5693.140625
-51010.46875
55949.375
-22493.1875
21520.8125
-22331.203125
63177.328125
29096.03125
13758.25
45041.4375
18450.109375
11195.96875
51148.09375
43022.125
14709.6875
-15258.71875
-30816.265625
13882.359375
31000.421875
-11336.71875
-22803.421875
-13004.46875
20147.203125
51111.234375
-45912.953125
11601.796875
-2633.828125
-85993.640625
-11679.75
1823.5625
-29258.890625
-14398.203125
40653.265625
60255.78125
5016.546875
12155.578125
54923.96875
59200.59375
-3447.015625
7913.8125
-81784.109375
-5838.4375
60163.984375
31145.109375
7934.0625
35849.265625
27633.609375
23571.328125
-4801.5625
-32969.578125
-80788.90625
-21217.640625
-31405.734375
-13594.65625
25029.265625
21150.421875
-10916.921875
16903.1875
-7002.03125
15983.0
11960.5
29004.875
-58751.09375
-3735.90625
-37289.328125
2117.3125
-48743.4375
8219.046875
2978.5625
-17636.8125
-2542.65625
31376.046875
16124.015625
-10695.0625
34458.109375
51502.625
31667.796875
-53191.875
35316.203125
-19361.046875
-10846.5
-47206.015625
15382.21875
-71931.765625
-32778.421875
-63518.546875
-6626.875
47343.328125
50126.96875
-28402.921875
-37694.125
31035.234375
1338.5625
32677.625
-17835.484375
-16996.703125
-41664.46875
48939.78125
12007.859375
16022.75
-21537.921875
-35076.640625
-110627.140625
-63307.21875
73073.0
10909.296875
21026.453125
1037.734375
-10157.390625
6335.765625
-9014.515625
9408.546875
62515.078125
38190.90625
-4744.046875
35635.984375
32536.609375
24072.90625
42397.609375
-16903.53125
-51314.125
-47344.734375
-21090.328125
27877.578125
53858.84375
-7726.21875
11303.671875
5435.0625
-32673.859375
-61379.421875
-19125.359375
-41067.328125
-31147.109375
-16972.59375
-40044.171875
-23553.6875
55565.1875
-19313.765625
-15244.109375
-12376.015625
-5006.0
35108.015625
7900.6875
13288.40625
-48575.453125
-20624.453125
52018.484375
33248.71875
34839.859375
-1895.4375
-17490.75
-8977.625
8341.125
-22995.078125
5819.40625
8300.0
8475.6875
-4389.109375
17643.78125
17600.3125
-50899.921875
-16541.515625
10410.734375
8873.21875
4789.21875
-26485.765625
-19527.21875
-43455.5625
640.890625
20439.296875
3129.90625
1582.53125
8485.78125
30634.890625
-26230.0625
-25815.578125
-33809.875
47866.5625
-50703.671875
-54216.171875
-33995.65625
32106.15625
62893.375
-26995.421875
62174.984375
36276.0625
2406.4375
-9784.1875
15223.9375
-10211.859375
21282.5
37354.28125
# row = 16
-40443.046875
-29677.59375
-17634.453125
2095.578125
-2607.234375
58754.640625
104343.421875
14848.765625
62828.40625
55270.46875
-28573.28125
6912.796875
4417.34375
-27355.5625
37946.640625
58321.453125
71729.203125
550.5625
-3205.1875
-12423.28125
-10560.796875
-66093.265625
-64782.671875
31284.859375
80218.71875
-34252.359375
-4260.6875
44741.1875
-31337.34375
-7974.421875
-13652.28125
34690.25
-15327.390625
-411.09375
-441.859375
-24509.34375
57771.015625
5747.4375
29440.421875
16544.046875
84409.671875
29609.09375
-17433.609375
29069.0625
52538.90625
-14768.828125
14035.078125
-19749.6875
-20774.671875
-16025.109375
-42547.625
10579.90625
-27896.421875
70032.8125
50322.359375
41634.984375
48691.265625
-30272.109375
-3851.25
-47139.09375
-59068.796875
31352.59375
-19643.3125
-56914.4375
-3662.953125
49224.625
-1219.984375
41345.484375
-40786.625
29078.890625
-12734.796875
-37671.09375
9762.640625
71437.5625
34713.125
-1926.5
-28084.34375
2711.328125
15741.0
5955.078125
40844.671875
17436.234375
37204.40625
13611.546875
15415.546875
32451.640625
68467.9375
5173.953125
-8140.390625
-21499.40625
-33889.828125
3126.234375
26646.4375
8216.890625
-17281.515625
-7542.609375
-47010.421875
-68125.40625
-9155.15625
61657.34375
5501.296875
10137.234375
-33916.5
-4979.015625
20750.9375
-14823.84375
-41765.890625
3974.609375
-12433.046875
-3222.484375
-70007.96875
-17819.828125
9097.734375
85243.453125
5132.828125
-5104.671875
-5961.6875
30590.859375
55872.265625
70059.15625
67372.75
-14761.28125
-6398.875
-25848.359375
29295.0
7757.953125
-21326.59375
-65445.84375
-16655.9375
992.46875
25980.96875
88243.390625
-9157.4375
28360.625
67801.71875
-38549.109375
38245.453125
-1813.78125
37360.453125
-20409.515625
-43493.125
-30368.390625
50464.0625
-11279.015625
50448.265625
1363.09375
-12024.828125
19564.296875
-8581.796875
26086.171875
-11996.546875
-7296.515625
10085.390625
19678.453125
-12341.421875
66634.625
-210.515625
-24103.34375
-21829.796875
45663.328125
14408.0
-46929.3125
-108165.0
6932.6875
-3856.390625
50477.625
-8503.75
-44125.09375
-50557.484375
-14990.875
86421.6875
50039.046875
-62236.109375
6339.328125
56460.15625
8542.390625
-23191.09375
-38410.875
4196.875
-1447.6875
-24294.65625
-47398.203125
13238.171875
30754.71875
-7920.34375
29480.4375
4153.75
34197.4375
36999.46875
-12676.9375
4810.875
51905.234375
-10172.375
5520.96875
59353.125
25112.046875
17170.109375
32354.0
-64826.921875
-21079.65625
-6028.671875
-35144.578125
-22654.578125
-57628.390625
35702.65625
21672.828125
-1541.328125
-10063.046875
22103.21875
-27846.171875
1013.828125
-618.75
-31222.6875
-4356.546875
-77393.578125
-71407.359375
-12574.234375
-2792.34375
32769.5625
8795.984375
6974.875
51220.328125
-30847.515625
-24727.078125
-34349.421875
9756.296875
38107.046875
-21758.90625
-41599.671875
20671.875
34433.375
6935.34375
57891.921875
93619.28125
17238.984375
-39520.78125
-75710.875
-54841.6875
14647.375
-14625.296875
1840.28125
-22687.40625
-29160.484375
-20270.0
-49562.53125
-11983.015625
-24744.953125
-7383.78125
-28595.046875
-3726.8125
-50351.109375
-8274.390625
31738.90625
-10870.28125
-30785.859375
5286.5625
-21307.65625
-15357.75
-54956.734375
-7578.421875
34157.125
8424.59375
38749.4375
-1674.234375
-35049.640625
1346.890625
-24814.5625
-213.515625
-16542.46875
34213.640625
12879.390625
34726.015625
-3923.59375
25640.328125
17889.546875
61370.796875
28966.265625
-957.8125
6655.328125
-69640.96875
-7696.90625
16185.296875
19517.9375
53407.515625
24674.890625
32163.375
-44175.3125
5474.71875
42223.609375
14715.03125
-44601.078125
25441.0
21422.34375
-11717.203125
21538.4375
77154.203125
19868.609375
10778.390625
-46899.875
-13153.625
-10323.234375
-66270.8125
-29241.171875
-95380.984375
12415.640625
7860.15625
5071.828125
45875.640625
-3451.15625
17392.53125
-7426.8125
-23705.546875
-3574.765625
30168.328125
-39599.8125
18090.90625
1829.90625
27511.0625
-34047.203125
30838.59375
-4956.765625
4527.828125
51681.984375
-42722.015625
20066.90625
-8391.09375
-3288.609375
-2903.53125
17517.546875
57718.375
28816.84375
12964.046875
49679.828125
11272.828125
-3064.78125
21950.375
-11609.90625
-37033.46875
2182.203125
10704.21875
76977.671875
52002.890625
-11915.203125
3637.328125
28265.03125
-26887.15625
102969.59375
46715.453125
34984.875
-6108.234375
-12371.390625
-29362.5
-34295.015625
35478.15625
9501.859375
6078.328125
19266.75
30089.5625
26502.03125
45844.421875
-4358.390625
71630.453125
54619.125
56961.546875
-61672.21875
-12730.640625
-45462.734375
-53497.84375
-11838.8125
40687.765625
27258.78125
60439.640625
-18177.453125
-52071.171875
-95189.96875
-658.265625
53970.03125
-40017.546875
-26907.171875
-2763.828125
398.15625
-29619.34375
21166.328125
-55563.546875
38359.3125
2197.828125
11065.015625
-21187.203125
2948.03125
1726.015625
-4520.765625
-7869.40625
-45602.859375
-37194.578125
25332.53125
51163.6875
16443.46875
-8339.59375
5678.484375
20103.109375
-3392.71875
8631.671875
-33926.96875
-28834.921875
30255.765625
10565.265625
-16516.375
-22567.640625
-37672.015625
34068.1875
4923.0625
45617.796875
23644.265625
-19541.890625
-20495.046875
17430.96875
-33810.984375
36588.125
9528.640625
-43329.09375
-26452.53125
-5822.515625
41183.859375
11624.9375
14132.640625
-22068.453125
10137.75
4834.234375
3364.28125
6755.46875
19199.140625
-3134.90625
23376.203125
36705.046875
27563.171875
24884.421875
68916.765625
30659.609375
26296.90625
5951.09375
-17131.109375
-39466.234375
-18906.515625
4755.015625
13747.84375
-16826.59375
2217.40625
23997.0
-36312.84375
-4669.984375
69778.171875
112445.59375
-19446.390625
14875.03125
12443.65625
-53419.5
-1433.765625
72950.46875
5555.328125
11325.328125
-77647.890625
-45126.203125
2583.03125
4095.71875
-19478.78125
-12589.453125
-25962.78125
10042.8125
47443.796875
26301.703125
8236.1875
-28440.359375
-53334.984375
-15350.546875
-20389.421875
18287.484375
-27681.625
-72494.96875
-49028.171875
-1602.484375
-28953.015625
-28118.15625
-96350.859375
-36802.5625
-55104.234375
-25785.640625
19006.671875
24756.796875
-28569.671875
-34707.9375
-56060.859375
43651.890625
41596.75
-28402.21875
-5400.59375
-18713.5
40236.84375
25857.4375
-3212.703125
6902.515625
1037.78125
35924.515625
-11570.0
-16546.953125
-14436.453125
-63794.390625
-24697.78125
-20975.484375
-1134.078125
-9332.46875
11775.140625
-15341.296875
-1020.15625
21973.4375
49301.359375
63524.828125
2621.328125
-59440.921875
-30153.28125
-15339.3125
68706.09375
-22535.03125
13656.03125
43130.0
34516.125
20539.953125
-9608.234375
-21126.59375
19080.078125
9222.953125
-43289.59375
-37776.515625
-15685.625
-14672.265625
-35372.4375
53158.265625
43745.109375
3610.46875
392.6875
-31936.890625
10941.515625
-30079.5
-22146.390625
50764.1875
54616.3125
48539.078125
-22593.96875
-6188.984375
18421.90625
57105.21875
-30855.015625
-15552.5625
-4203.84375
77659.421875
10184.09375
-13896.875
-2897.484375
-17531.375
2982.359375
10873.046875
-11003.59375
43849.234375
29353.453125
10331.078125
-10584.15625
-2508.53125
18291.640625
1795.9375
-46063.96875
21416.390625
-10770.671875
73252.03125
5851.078125
-24248.140625
68926.4375
81928.921875
38770.546875
1111.359375
-70830.140625
-23125.140625
-27595.765625
39667.625
74081.15625
71442.921875
7609.03125
822.28125
41411.203125
8446.71875
51207.84375
-33350.1875
26126.390625
33144.28125
-12277.875
-18925.6875
14647.703125
53502.03125
21648.828125
-10052.0
-43979.921875
-27521.484375
-29606.796875
-26427.484375
783.375
26701.890625
-15661.609375
24354.515625
3784.96875
3833.28125
-29600.6875
-45133.0
37623.21875
33206.859375
-67397.75
61549.640625
-61501.5625
6005.40625
24788.53125
7527.3125
47290.71875
-3705.578125
-49126.796875
-52339.625
-52382.15625
-36318.9375
-41722.296875
48888.578125
-18040.125
-31213.3125
-34588.484375
-3242.703125
56505.703125
57832.9375
-20938.609375
-36084.90625
-22022.75
3845.4375
13713.328125
-27576.625
-30517.71875
-30212.90625
13365.5
80399.34375
-44679.359375
-38206.296875
-21430.34375
10420.21875
8483.84375
-69557.234375
47071.28125
-21717.5
-15879.65625
-16593.390625
-3505.078125
46953.671875
-19929.71875
16540.734375
-53231.640625
-4383.09375
8769.859375
3300.03125
-10731.640625
-7284.921875
33148.8125
54135.40625
-5270.25
23724.03125
2615.5625
26903.46875
-12517.4375
22720.0
-24889.765625
15458.765625
-3485.328125
-20056.234375
14367.140625
42881.203125
-14685.53125
23839.125
42377.078125
-16099.46875
32401.546875
36600.40625
-25971.578125
-3922.96875
-30257.328125
4661.078125
1360.421875
20521.0
20324.34375
-27211.453125
-27683.171875
-25977.359375
32937.859375
25415.609375
21612.546875
18475.109375
-76189.59375
-53669.171875
-40639.671875
-32245.203125
14317.46875
40404.546875
-3927.125
-26713.828125
28687.296875
-2231.421875
44062.828125
-18143.1875
54561.25
-17010.375
-11346.171875
-15687.5
51882.421875
-18531.734375
-8231.875
20685.09375
4512.734375
3708.65625
-3763.71875
-56363.234375
-60180.078125
-46181.640625
-20315.21875
78315.328125
33608.015625
-41038.328125
13292.859375
17934.265625
11514.84375
-3039.53125
12932.296875
-58504.796875
-106654.234375
-53413.5
-70915.015625
-66827.375
3063.515625
15173.5
60369.828125
6950.90625
-91121.46875
-25972.890625
33965.734375
20740.265625
-43113.59375
-3406.046875
-41623.546875
-26883.640625
-14123.546875
-4139.703125
-57497.984375
-22295.203125
-24237.09375
-1806.140625
17409.234375
7815.28125
-15781.203125
30453.703125
-1794.640625
-36809.28125
-36545.203125
11947.125
-7870.21875
-24187.546875
-39663.328125
-16656.078125
-34608.234375
23662.375
-56939.390625
-15321.5625
-1663.328125
366.34375
-27537.75
34671.875
8282.8125
-32864.25
-17175.734375
-9441.328125
701.21875
881.6875
11993.984375
-10878.703125
-2118.625
-55008.5625
-23167.234375
2652.28125
22334.125
64158.796875
77610.140625
67657.484375
-32947.34375
-36520.078125
-4542.40625
2641.28125
40518.28125
4802.203125
12719.421875
40674.171875
18164.171875
-51273.34375
-55768.5
22434.953125
11009.265625
18239.359375
-15300.921875
-23148.234375
2969.09375
-21004.5
-2859.15625
-34821.15625
42033.75
46936.859375
-7939.546875
15567.421875
1937.734375
39797.84375
-9506.40625
58090.6875
-32268.234375
5725.78125
1802.171875
46944.90625
-2751.9375
21786.984375
-71907.90625
-21493.3125
15948.65625
-12108.75
-87012.4375
-41511.53125
-32996.578125
32935.046875
22540.390625
-38993.21875
16620.8125
-19144.859375
10387.234375
-30114.515625
3114.640625
48986.203125
35619.578125
78904.765625
-29761.8125
-299.375
72885.96875
28543.953125
3718.859375
-25165.890625
-29295.359375
37220.578125
29003.46875
-25711.109375
-33328.640625
-17024.859375
-5998.15625
46210.671875
-37101.75
-6772.296875
7746.671875
-41862.59375
2368.34375
61222.625
-16608.640625
-42105.453125
25286.0625
44041.5
15775.0625
42074.96875
45607.25
55713.78125
6413.625
29741.421875
-65331.15625
-21952.34375
11755.546875
13907.0
24354.109375
11878.046875
30011.4375
14340.0
430.296875
-46069.6875
-74235.078125
-28066.671875
-29860.84375
-31334.609375
-28083.671875
-22098.34375
-20656.34375
9006.21875
-94.09375
-3639.109375
11242.640625
41561.921875
-22834.921875
24545.34375
-47710.203125
55977.375
7288.6875
-43447.203125
-26527.375
12091.65625
24195.65625
-20980.875
25848.46875
15394.328125
29021.09375
88760.09375
26837.75
-79042.359375
7519.8125
6182.375
-16223.71875
-1590.125
26343.8125
-63000.65625
-43433.6875
-43559.9375
8347.1875
57267.390625
93000.9375
-54926.625
-52624.265625
33965.171875
79591.84375
39552.96875
12960.46875
-31389.125
-36397.90625
49647.15625
-15893.71875
966.78125
-64480.953125
-48120.734375
-77842.90625
-82855.015625
25707.75
10773.828125
-5959.609375
-30958.75
-18749.65625
-45019.65625
11583.0625
-8.5625
21956.53125
35453.90625
-12783.578125
-810.0625
20261.59375
23717.015625
39413.140625
-6185.78125
-61624.625
-50455.484375
-974.015625
27417.4375
22419.171875
-40650.578125
-12360.578125
-31208.875
-55452.234375
-78595.34375
-13759.765625
-27498.890625
3112.734375
-35481.21875
-11844.234375
-18399.171875
52413.53125
-56045.765625
-20390.078125
-4064.09375
-17693.921875
70652.171875
-17187.65625
16985.984375
-11105.34375
-39366.3125
6897.4375
38694.015625
78454.453125
-35473.640625
8671.625
-7984.984375
12368.796875
-9880.234375
6199.453125
22053.015625
-4052.734375
8460.984375
39009.359375
7818.390625
-89165.0
-20215.6875
485.015625
-18506.171875
24518.375
-14182.40625
13569.390625
-48049.0625
-18321.71875
16501.71875
25399.390625
34393.484375
14710.515625
29033.75
-27811.203125
-66788.671875
7889.328125
66206.671875
7069.21875
-37032.703125
-34252.171875
-211.453125
98174.15625
-50852.90625
27335.03125
18705.9375
-3063.8125
-41049.78125
4285.21875
-46517.6875
-3095.3125
930.234375
# row = 17
-56715.65625
-24924.609375
-6165.734375
-17411.5625
5279.921875
13690.421875
82690.125
33974.203125
3416.75
12622.109375
-36650.359375
-2031.859375
12103.875
-30852.265625
51524.421875
60783.8125
66847.90625
47947.296875
2443.046875
-34028.609375
-25793.078125
-61258.828125
-67008.21875
21134.609375
91950.96875
-45457.59375
-9602.6875
-19014.203125
-76599.5
-8565.9375
-23777.84375
47197.0
8442.421875
10841.265625
20747.046875
22309.515625
42487.09375
858.359375
49851.828125
352.8125
94106.296875
34301.484375
21758.296875
35019.25
63957.453125
-16535.390625
23207.546875
-33179.015625
-44630.875
-13290.484375
-30481.1875
-2249.140625
-3094.9375
69916.46875
57829.96875
24306.34375
42925.5625
-22006.71875
-33443.890625
-18253.796875
-64260.859375
6348.578125
-8547.15625
-47915.0
16073.765625
26163.09375
14168.421875
41821.875
55246.265625
66962.9375
-19332.390625
11231.734375
56741.78125
27241.09375
42210.75
39440.265625
-66321.046875
40895.421875
-6090.828125
-9180.296875
47209.765625
37504.390625
95936.1875
34714.25
6791.40625
21550.21875
64695.1875
-32384.0
-16552.640625
-28868.328125
-32972.8125
-14811.15625
36595.171875
12777.796875
-27122.71875
17806.84375
-18138.546875
-56636.890625
-25475.671875
22042.296875
-29445.8125
-23246.84375
-51177.828125
-1867.734375
-10371.90625
-43889.421875
-34830.96875
24675.328125
-31146.265625
-5560.234375
-16781.5625
-38672.9375
13057.875
100629.265625
50483.09375
7080.234375
-1405.28125
-13722.03125
44348.6875
39507.078125
43254.15625
-8003.390625
17250.5625
5523.390625
29091.046875
-10797.5625
-13330.546875
-45908.9375
-50867.640625
24181.3125
9951.140625
50664.375
-42052.890625
-25829.96875
44283.671875
-20878.734375
11371.25
-11413.71875
5430.0625
-4989.25
-10637.421875
-19584.59375
42952.46875
-6410.1875
37094.28125
-6715.703125
-24926.234375
-7778.3125
21546.625
27937.59375
-29058.46875
13016.25
51881.515625
-10136.171875
-20605.53125
84455.046875
11098.765625
-31985.078125
7619.28125
42676.796875
42551.109375
-29025.140625
-76616.515625
17109.109375
-36024.90625
25022.90625
15002.921875
-53308.15625
-22219.109375
-34788.421875
68096.3125
45833.375
-44577.921875
-8367.421875
33574.9375
57577.171875
40368.234375
30330.90625
40721.71875
-6948.375
-61065.1875
-59830.046875
12651.671875
9388.515625
15167.78125
33015.546875
-2286.203125
-20641.109375
31096.109375
-49622.859375
-9623.6875
42223.359375
3414.359375
-8278.671875
17421.828125
11092.71875
54158.28125
58551.015625
-48330.140625
8271.625
26353.578125
-29278.375
1374.984375
-22442.390625
17964.671875
45045.578125
18704.8125
49440.265625
48904.171875
-33315.21875
-17127.421875
-21888.34375
-44730.984375
-6523.703125
-77747.5625
-80956.09375
373.359375
1077.484375
9339.71875
-13581.640625
10690.1875
47873.390625
-34160.828125
-16352.015625
-21379.875
13468.09375
47822.921875
-33609.65625
-37669.890625
11826.328125
39557.421875
-24759.546875
51204.078125
72055.375
31849.53125
-69971.65625
-41218.828125
-18454.984375
11032.6875
-21358.59375
-2470.796875
-65474.53125
-45003.46875
-17442.15625
-58962.578125
3268.0625
-14514.4375
-31017.1875
-14960.921875
4219.6875
-10080.3125
-36669.9375
61146.9375
25044.953125
-5627.8125
37233.890625
2565.796875
9042.28125
-39443.09375
-26788.265625
26740.15625
24946.390625
26108.578125
23421.046875
-27095.8125
-32558.5
-16970.359375
-21822.234375
-10655.328125
38076.765625
10627.34375
-3609.875
-21987.03125
34229.328125
37207.765625
5400.875
67146.1875
4661.703125
-35503.6875
-48591.125
-30388.765625
12929.21875
47835.984375
50813.796875
4359.671875
47713.140625
-65653.859375
-18742.390625
28389.484375
11460.75
-12090.296875
49111.625
29633.09375
-2891.234375
5692.921875
59659.421875
-3751.21875
2278.9375
-34200.890625
-9344.15625
5026.15625
-35455.75
5443.421875
-95946.578125
46169.75
46566.734375
16504.0
12370.6875
12328.9375
7465.453125
10036.03125
-53984.03125
9481.671875
34496.953125
-21241.375
497.15625
-38939.03125
26179.625
-14384.046875
36963.140625
-13750.203125
5127.8125
41608.15625
-6222.71875
28685.1875
-3401.390625
-9736.734375
-17506.390625
-1576.984375
99796.03125
83163.109375
31658.375
45504.390625
11118.015625
6383.375
3700.203125
-47303.859375
-32255.5
22576.515625
-7829.984375
73260.125
-4251.15625
-3517.0625
-26238.125
10815.515625
-11894.34375
60359.28125
2611.34375
8219.328125
-18095.796875
-17255.1875
-67729.953125
-69074.65625
-4732.1875
-23971.40625
3595.21875
-3088.34375
41587.828125
33323.09375
100890.171875
9634.1875
96266.578125
65695.546875
40014.328125
-47578.953125
6690.578125
-57580.625
-55538.21875
-2985.171875
28637.234375
38887.625
42197.609375
2956.46875
-31043.5625
-50596.171875
-19958.6875
30034.765625
-45942.296875
1138.84375
6955.90625
12467.234375
-512.875
9380.90625
-25888.4375
4880.390625
-14673.9375
18998.375
-46357.515625
-6264.46875
-16211.6875
-51274.625
-11531.15625
-30033.453125
-20064.265625
-25264.546875
26333.109375
-26357.3125
11562.078125
22864.875
-9264.765625
-19352.3125
19418.109375
-33247.703125
-28794.953125
12442.140625
-4123.21875
-11823.4375
-38403.359375
-39863.640625
44537.6875
13758.515625
1068.296875
6690.8125
-7178.390625
-32512.90625
-4302.6875
-60588.015625
19634.59375
10960.78125
-24688.25
-6833.703125
2943.90625
44246.9375
41369.0
25166.484375
-5587.859375
2814.75
-20924.125
-32853.265625
-2074.078125
2033.109375
-13114.0
-35414.4375
19283.609375
21088.203125
30268.8125
69689.96875
15929.796875
18822.5
-12317.28125
27439.25
-16439.609375
5359.34375
-10584.421875
17803.4375
-33735.703125
-13115.328125
-37047.28125
-9338.34375
-867.46875
32618.90625
119031.0
22267.328125
55374.328125
-3744.421875
-61330.4375
-51435.015625
40412.828125
12611.578125
3030.28125
-101983.25
-21046.21875
-4615.921875
-28769.734375
-35020.453125
-12352.234375
2820.09375
12761.34375
21831.4375
19877.625
41410.71875
-38987.84375
-57331.546875
21568.109375
-7678.34375
-8097.15625
-34434.671875
-65499.59375
-10549.265625
-5550.234375
-11841.71875
-32926.046875
-87680.828125
-11263.21875
-73068.84375
-64381.484375
-15480.28125
35596.734375
20357.515625
25432.015625
-41487.109375
29479.640625
-9788.578125
-16646.671875
17469.671875
7293.84375
4959.703125
32292.515625
14089.796875
3222.1875
1959.359375
31952.0
13696.25
-1743.140625
-1825.359375
-51258.9375
5158.859375
15360.625
17864.890625
9313.421875
4119.40625
-25822.21875
-6086.859375
3772.15625
39540.6875
23157.078125
10607.203125
-89713.890625
-49704.34375
-2624.71875
33888.765625
-33220.0625
8858.109375
25344.09375
21201.8125
-2078.921875
-44817.859375
-38270.015625
47822.40625
-11928.234375
-75135.609375
-29644.484375
-5740.53125
1334.59375
-38696.4375
65109.21875
40314.828125
-44915.828125
9669.578125
-24802.5
-9894.328125
-91931.453125
-44698.328125
35998.78125
22936.453125
2501.34375
-29754.375
16245.6875
36471.5625
71979.109375
-16500.78125
-10501.390625
-14938.9375
56257.859375
-23551.984375
-12951.015625
-11787.765625
-17215.828125
11435.15625
-20165.28125
-13054.34375
66516.921875
10198.234375
4790.125
20709.390625
-4193.34375
39587.28125
-5520.078125
-57551.125
44450.40625
-1722.234375
14820.609375
12032.296875
522.03125
76842.890625
51548.046875
-14212.765625
-17826.25
-65538.703125
-42025.984375
11665.8125
43282.296875
75119.1875
66879.546875
-9483.3125
24621.65625
42172.34375
356.25
57039.34375
-61672.53125
25324.5625
30106.234375
-14672.234375
-567.65625
34419.203125
28224.390625
28366.21875
12774.640625
-53678.796875
-25865.25
6289.5
-23380.953125
19007.546875
19828.546875
-5027.671875
39831.546875
52163.734375
-12333.109375
-54972.5625
-46255.34375
4099.703125
9452.859375
-69979.71875
55012.1875
-33768.3125
-15102.390625
6706.625
-18616.40625
17371.0
8005.578125
-19596.0625
-47452.171875
-27661.390625
-8287.96875
-13078.4375
66090.515625
-30349.953125
-54064.1875
-36328.0
19575.859375
45316.3125
53815.828125
-9436.5
-66527.5
-30711.65625
5738.578125
47947.0625
-28116.3125
-18256.421875
-6608.515625
-1011.984375
78690.234375
-26080.34375
-28299.28125
7098.28125
49715.28125
28243.0625
10034.5
44317.78125
9986.65625
-37906.734375
9368.5
6452.796875
13851.078125
9283.5625
9982.359375
-47983.0625
19680.484375
-3811.125
8248.921875
-14249.890625
4899.984375
48242.234375
49373.78125
-18885.453125
16482.609375
11423.234375
15423.03125
-23646.234375
-4952.875
24707.921875
24758.734375
-12793.296875
577.328125
23331.453125
39077.890625
11893.140625
371.03125
15756.25
-11887.15625
44479.453125
61508.28125
-34322.640625
-950.453125
-38561.0
-45600.546875
8104.21875
-3471.0
16646.96875
-6673.40625
-31970.296875
3601.0
4739.28125
-31214.28125
30975.5625
4536.515625
-30552.359375
-35908.859375
-40111.109375
-24872.6875
-4317.796875
57771.53125
-4424.734375
2141.453125
26839.171875
-18172.9375
30029.3125
-28993.71875
21860.65625
-19361.28125
10602.109375
-33728.984375
56534.046875
-6108.65625
19846.9375
7571.15625
-19869.875
-6848.453125
-21789.015625
-41489.078125
-72447.265625
-17196.40625
16.578125
72603.984375
87347.40625
-21757.796875
30799.03125
17747.296875
3736.890625
-9903.40625
-31137.15625
-22899.0625
-97439.4375
-56197.65625
-7340.171875
-6083.078125
60.375
3641.6875
39972.40625
-14167.0625
-60127.75
-3661.1875
-17548.765625
1453.484375
-46615.5625
-17968.5625
-5905.6875
-47196.015625
-22384.078125
-24764.78125
-78285.5625
-22163.078125
-35897.46875
15216.546875
21815.203125
7439.640625
9199.28125
25690.296875
-1098.734375
-39134.46875
-46265.671875
-15020.671875
-36176.265625
-2422.171875
11822.296875
-5466.03125
-32933.265625
10308.90625
-63234.296875
-12873.1875
-21753.59375
-20443.4375
-3976.421875
44768.0
-14859.171875
-5701.28125
-19628.890625
7282.8125
14712.25
-25207.875
-4147.53125
-18121.671875
21063.296875
-27065.859375
-8579.203125
13257.734375
32926.59375
57856.75
42388.203125
35338.765625
21243.34375
-14180.03125
29905.765625
584.0
95858.21875
13644.78125
38349.171875
50154.4375
59433.46875
-30331.3125
-45647.171875
4473.46875
26818.890625
-6446.265625
-36921.046875
10698.140625
30538.875
-14762.03125
-7358.0625
-43139.4375
35159.890625
87547.046875
2574.625
-51.234375
-57923.546875
6108.625
6472.546875
37562.484375
2943.734375
-7867.234375
-22135.828125
23591.578125
-10054.140625
29505.21875
-40612.296875
-25426.296875
-10581.796875
-19507.078125
-59808.84375
20332.390625
-23365.921875
16760.609375
56854.78125
-23175.625
-7339.0
-4506.296875
-4106.671875
-29952.390625
-41346.046875
52715.171875
40914.265625
70775.09375
-45500.875
5302.015625
84397.96875
9693.421875
27429.578125
-39419.46875
-25296.171875
28541.03125
8249.984375
-11445.1875
-14631.828125
-35649.640625
-35091.546875
38511.125
-12439.1875
-27124.84375
13641.25
28439.828125
5952.015625
88828.4375
-139.265625
-30000.6875
26774.3125
-22787.125
-878.453125
20297.671875
54898.328125
26040.015625
-43209.984375
35389.953125
-26538.171875
-11929.296875
-10710.96875
7197.734375
8223.65625
-23448.0625
-25923.84375
-11992.578125
-7526.03125
-53708.328125
-36743.734375
8214.625
-992.53125
-24344.125
-53674.984375
-75285.640625
-45205.359375
-3879.296875
-814.640625
-11950.046875
-8931.8125
26438.140625
11673.828125
29060.625
-22365.171875
83659.75
70744.140625
-52985.359375
-38680.140625
43737.265625
58098.375
-46310.984375
11244.65625
10822.75
-23530.328125
78130.25
-9553.46875
-79304.140625
-25934.1875
27527.96875
-34849.65625
8280.015625
7055.796875
-8637.21875
-23296.6875
20639.40625
40257.0625
58213.125
68227.9375
-62364.359375
-67599.765625
38213.15625
86076.828125
11924.609375
37811.53125
-33019.40625
-41126.375
-23607.59375
-34799.1875
6410.65625
-47340.71875
-40624.96875
-20025.140625
-61048.46875
-3714.15625
1848.6875
-26191.9375
-39613.0625
-33160.625
-68336.34375
43147.375
7274.46875
4783.28125
21524.953125
-15997.8125
-20263.65625
-8172.09375
-12205.671875
17991.015625
3642.65625
-26239.859375
-18528.6875
4897.703125
10537.140625
1871.59375
-36331.953125
-14732.953125
-38447.046875
-20280.734375
-53192.96875
-12810.71875
-13572.796875
22036.671875
-39145.9375
9192.4375
-6726.109375
21108.640625
-59613.375
-28970.71875
-25396.96875
-33220.9375
64691.4375
-26385.921875
8290.84375
7917.953125
-46112.984375
-16277.109375
24518.265625
94331.09375
-30874.8125
-222.9375
-12446.921875
31103.375
30355.515625
16460.46875
-2402.921875
-26405.96875
-10775.640625
18709.6875
13188.953125
-90337.859375
220.234375
10718.109375
-37367.09375
35897.109375
25258.0
43735.125
-21254.703125
-22782.0
-14996.390625
29077.484375
49405.171875
20018.703125
-4387.859375
-14155.625
-87435.625
36614.46875
45991.875
41621.28125
-13753.1875
-2359.25
-29065.875
84544.734375
-57736.546875
-22348.4375
12900.6875
-4452.09375
-45847.984375
-17927.328125
-51411.546875
1766.265625
-31274.328125
# row = 18
-50560.09375
-25677.078125
5042.28125
-29650.265625
16236.203125
-27468.09375
25076.90625
25947.625
-40382.125
1404.109375
-26119.140625
-27725.953125
12993.421875
-28328.546875
16039.921875
11451.46875
20552.140625
48592.546875
16867.6875
-29091.859375
-39173.578125
-22954.515625
-37387.578125
7802.828125
54376.328125
-30810.203125
3666.296875
-52528.359375
-70804.109375
-20421.875
-43539.671875
43991.65625
30018.21875
6584.234375
45217.578125
39341.203125
-2472.859375
-31586.546875
54176.734375
13779.5
69286.265625
51081.875
31793.8125
1735.21875
50426.859375
28921.953125
47543.796875
-19227.859375
-27245.21875
-12329.125
-687.4375
-30161.328125
18223.4375
43962.734375
44621.953125
8010.453125
2827.3125
-13833.953125
-61430.25
-18887.78125
-51702.359375
-23245.8125
16176.96875
6840.671875
16636.5
-24646.234375
22935.65625
26954.71875
119859.78125
68921.921875
-10576.953125
45112.640625
70778.96875
-16264.9375
33502.953125
29956.375
-76281.96875
50945.890625
-6987.578125
-11831.8125
30298.4375
33870.140625
86439.78125
45199.34375
-1356.0625
9526.875
52659.671875
-15396.359375
-20170.453125
-27631.015625
-11825.328125
-13176.25
36927.515625
-10272.6875
-29903.65625
19904.171875
10561.640625
-18505.71875
-6059.828125
9802.171875
-38481.09375
-61186.15625
-43188.515625
18852.6875
-27825.609375
-59125.734375
-36325.75
15325.9375
-37070.0
3296.109375
19860.703125
-5996.34375
27984.59375
59888.625
71026.265625
15358.46875
25291.984375
-49269.65625
32306.96875
7450.71875
23759.953125
11369.984375
17790.015625
8424.078125
20223.5625
-18111.265625
7297.265625
18409.921875
-29428.3125
61201.796875
-3675.546875
2230.21875
-44647.453125
-61965.25
560.90625
-14301.671875
6403.78125
-29020.875
-29102.046875
16766.046875
22098.546875
-18992.28125
17332.71875
-10839.875
-17805.171875
-16029.59375
21094.515625
-13357.71875
22467.9375
10011.0
9568.296875
38641.25
48431.328125
-23040.265625
-38553.9375
52561.6875
3315.984375
-24663.3125
43597.375
27670.84375
51654.96875
-12493.046875
-14665.25
44156.125
-40768.984375
11379.109375
33589.734375
-29788.234375
423.90625
-36289.71875
28310.171875
49036.71875
-7341.796875
-15126.734375
6389.71875
61802.9375
52194.15625
68721.140625
24047.6875
-4193.796875
-59817.171875
-32191.828125
35539.890625
29528.78125
36285.3125
13303.953125
-18583.453125
-21797.59375
21688.203125
-51881.46875
13519.515625
46392.75
13127.890625
7153.0625
11119.296875
15508.65625
53686.0625
36277.4375
-38362.375
13808.671875
38485.796875
-20325.75
19909.828125
-12142.40625
21258.453125
51358.8125
12156.828125
71447.265625
70624.09375
4885.671875
-27207.328125
-32019.4375
-49457.03125
8386.21875
-33395.5625
-57647.171875
-10091.15625
-2546.546875
7290.28125
-8062.15625
24657.859375
9725.34375
-22371.96875
23365.8125
-13512.28125
-5412.265625
24214.390625
-29986.546875
10534.59375
8009.703125
34532.234375
-58882.359375
34145.703125
18809.09375
16937.09375
-51392.375
5204.03125
18297.109375
11132.21875
-20273.5
21011.28125
-87856.765625
-13756.890625
-10066.265625
-25951.734375
-5119.46875
-28235.515625
-32020.65625
9433.984375
12822.96875
32221.03125
-28166.65625
87242.796875
10769.078125
-5561.328125
37823.90625
-18979.546875
30504.65625
1012.125
-39718.890625
5478.3125
55942.5
27646.015625
26431.390625
11958.578125
-59109.84375
-936.328125
-26955.21875
-13947.765625
30878.65625
14160.296875
-19141.953125
-34922.15625
51178.46875
35663.71875
-20587.875
58642.84375
30019.484375
-60659.625
15934.3125
-39318.640625
-18291.421875
73968.828125
20881.546875
-15745.203125
43643.421875
-46138.078125
-30367.828125
4637.21875
-18400.4375
20166.4375
53330.265625
24437.390625
745.1875
-9554.890625
42021.875
-5663.84375
8410.96875
-4482.203125
7672.3125
22908.09375
-2167.125
24407.65625
-55993.640625
-2012.765625
59526.09375
7180.203125
-32456.921875
31136.4375
-18657.25
38194.0
-37877.796875
6266.0
3069.640625
-1937.53125
-54169.421875
-105063.65625
3480.8125
5751.828125
27593.890625
-17591.765625
15649.453125
28438.265625
18356.625
27395.96875
-6357.890625
8724.921875
3119.34375
-36504.203125
58408.203125
118798.140625
47390.296875
25417.015625
8443.21875
29048.265625
-5097.0
-37215.15625
-14359.703125
17890.15625
-21782.828125
44238.359375
-46568.390625
4742.53125
-59316.40625
-8639.09375
18685.25
34131.171875
-16312.09375
-15441.203125
-11224.5
-14826.453125
-69696.765625
-53536.046875
-30874.65625
-47537.0625
4074.265625
-15791.234375
47442.09375
24280.46875
105815.90625
25652.53125
89954.921875
54395.984375
27129.578125
-17389.84375
6861.703125
-19173.1875
-15206.234375
10536.90625
-20177.796875
23974.265625
22351.0
33685.609375
-3458.484375
-8801.515625
-31829.25
-5882.8125
-18162.515625
33274.03125
29616.140625
-1140.296875
4034.515625
-25864.765625
4046.1875
-10210.953125
10582.328125
49812.734375
-47540.828125
-10282.703125
-614.9375
-47191.03125
16296.6875
18060.421875
-7179.203125
-81497.046875
-16554.421875
-53834.890625
6511.71875
-1794.4375
-28881.640625
-21105.03125
15082.421875
-17228.34375
-12816.34375
526.6875
-16306.421875
5506.8125
-36478.875
-18417.546875
6913.078125
12740.78125
-30575.046875
-17738.046875
16346.875
-25037.390625
-7840.8125
-32197.640625
-25660.6875
14098.5
40750.96875
17459.515625
8402.90625
374.78125
63085.84375
28414.328125
-2578.375
8703.125
-41451.515625
-70508.09375
15627.796875
-2371.171875
-13007.90625
-77195.609375
-18380.078125
-5316.390625
1945.59375
57868.359375
6070.6875
-7613.984375
-26834.578125
47474.640625
8086.734375
47949.546875
-4304.75
7288.578125
-31154.328125
-4593.25
-46921.3125
18397.0
14302.984375
1441.9375
43932.234375
-20487.640625
53105.171875
-17988.3125
-66402.15625
-85159.5625
8108.84375
13908.34375
14415.8125
-105684.171875
-3150.765625
-22462.09375
-71381.703125
-43525.25
-23238.734375
4098.4375
7212.796875
-7336.34375
8110.796875
42965.421875
-41870.453125
-48850.03125
57405.484375
39870.671875
-23042.609375
-11164.46875
-29003.90625
20261.390625
-3443.90625
8752.171875
-13484.09375
-47643.71875
7407.703125
-50056.5625
-83579.875
-77735.109375
34011.84375
21308.984375
84036.15625
-16201.4375
20201.765625
-40066.5625
-3103.59375
13118.109375
43964.109375
-44232.875
35676.484375
36345.1875
19777.609375
10535.859375
6865.8125
33129.40625
7114.09375
7803.296875
-5206.46875
28525.828125
12704.328125
54857.203125
-1441.6875
-10276.96875
-11123.765625
7147.515625
9724.546875
33193.71875
-14295.234375
29375.5
-93636.21875
-42650.484375
-4479.28125
11980.71875
-24165.203125
-27166.484375
-13730.921875
-3297.265625
-41880.90625
-62243.265625
-40493.125
24013.015625
-41500.140625
-85885.96875
-26178.390625
-4152.53125
10171.859375
-37011.03125
35051.46875
32974.875
-57924.109375
26280.6875
-17119.65625
-29148.890625
-75534.609375
-39228.53125
13618.65625
-36489.578125
-63245.75
-42798.484375
23119.359375
23969.828125
65747.453125
-1483.34375
-8860.828125
-8088.890625
-10283.4375
-34205.640625
-12390.078125
34723.265625
-2473.71875
450.859375
-46577.578125
-27915.28125
66962.359375
-295.921875
-5977.25
35961.359375
-9635.65625
42554.953125
-9974.34375
-27100.15625
37611.140625
-23234.84375
-10509.09375
34525.703125
4751.84375
33390.3125
4035.25
-24416.015625
-3984.625
-41092.09375
-34090.96875
67498.1875
15131.8125
39483.640625
21503.890625
-26099.375
9876.453125
-5042.28125
-40410.125
31451.8125
-30331.609375
30618.78125
39041.890625
-3504.53125
30528.828125
45213.234375
-19861.34375
58790.40625
28627.4375
-36297.859375
-39112.953125
6863.1875
20147.953125
13421.5625
15603.90625
4226.921875
10486.203125
44499.1875
-32638.46875
-76497.0
-56616.0
-22147.265625
-160.984375
-44604.1875
22478.390625
24818.296875
-25824.953125
-45537.109375
-37786.4375
-8243.671875
4303.625
-7552.609375
-25439.1875
8511.6875
21046.5
-35694.40625
38367.71875
-23132.8125
-65863.125
-15167.9375
12558.9375
21880.734375
52079.53125
17123.53125
-54852.671875
-26779.140625
-22375.0625
31151.078125
-36740.078125
23286.0
25643.875
-2829.734375
41657.0625
5666.5625
-24168.796875
32315.46875
76848.0
12301.796875
58481.953125
35728.15625
22122.375
-20095.265625
25658.796875
-6010.625
740.59375
18690.25
2432.34375
-7844.109375
36857.234375
-10986.59375
-12601.578125
-23067.59375
23231.15625
40461.34375
-5984.6875
481.953125
32485.75
6681.421875
-15723.546875
-30871.921875
-878.4375
57237.84375
47924.046875
-10325.09375
17726.78125
35775.59375
57695.984375
47780.234375
-3326.671875
8972.78125
22294.21875
40270.046875
57828.375
-29333.625
5697.953125
-34965.59375
-19585.828125
3465.78125
-39968.484375
16699.46875
10061.65625
-35046.390625
23660.984375
-2952.484375
-66748.515625
43185.78125
-13861.359375
-31053.078125
-29489.359375
-10223.21875
-1457.65625
-13933.3125
41882.109375
5742.8125
35187.109375
33342.140625
-23178.34375
15058.953125
-12629.015625
1217.828125
-13984.859375
20046.125
-18639.796875
28459.109375
-1196.109375
6897.53125
-25564.578125
-27101.515625
-39639.109375
-10291.96875
-49153.46875
-58658.515625
26560.65625
45870.1875
47955.15625
71811.921875
3672.890625
60692.3125
35583.921875
14248.140625
-30838.546875
-104000.78125
7237.421875
-62923.90625
-15372.8125
-7261.78125
35491.671875
-16071.734375
-22027.015625
-1204.890625
-36896.296875
-35113.921875
18496.5625
-49748.296875
4888.609375
-37162.453125
-22813.75
34767.25
-43161.328125
-20907.953125
-47803.734375
-88657.265625
-38369.65625
-32396.734375
19258.0625
3912.84375
11881.234375
30922.671875
-1623.5
17460.015625
-22803.875
-47450.1875
-49433.421875
-70375.234375
-932.5
75297.203125
19061.28125
-10251.453125
-4028.796875
-41651.953125
-41751.5
-30184.84375
-35170.09375
18434.5625
59119.46875
13242.625
22210.375
-6141.4375
21336.0625
-4001.265625
-46926.640625
-11246.453125
-38350.765625
4598.515625
-2837.6875
22988.28125
39974.375
9902.375
35970.484375
18540.609375
-31451.1875
54129.984375
-5635.0625
47750.3125
-11778.640625
70197.40625
30018.828125
17812.09375
41246.96875
74343.765625
-2350.265625
10400.140625
36995.265625
31867.921875
20684.359375
-39970.421875
36731.5625
52489.921875
-21622.4375
-1194.5625
-13323.59375
32211.125
105052.140625
-12366.6875
-18818.953125
-74883.03125
-28509.4375
39412.96875
18138.15625
22185.046875
-31549.828125
-46023.203125
-5687.46875
5198.3125
17314.21875
-16573.640625
-9352.828125
-16718.328125
-37410.828125
-48914.46875
67387.59375
8768.765625
1491.046875
61376.21875
-21827.0625
-17014.640625
18637.046875
-26817.796875
-38395.296875
-29904.140625
38697.921875
3720.046875
14556.1875
-1547.96875
39852.09375
68950.921875
-4164.28125
47865.515625
-54739.65625
-11037.34375
191.5625
-10888.53125
18771.171875
19313.71875
-41448.890625
-38751.765625
37430.515625
-2642.859375
-45026.171875
921.484375
43743.078125
5026.734375
61181.859375
-7947.25
9405.296875
32260.796875
-63424.78125
-17670.65625
-21164.75
50493.359375
-9369.359375
-82928.1875
39258.375
-6177.15625
21549.0625
8667.59375
8574.71875
-17162.34375
-48404.265625
-95035.265625
-35369.546875
-23872.34375
-40726.21875
-25503.5
48079.5
39567.265625
-13913.46875
-27464.875
-87378.359375
-62793.421875
-2932.796875
5735.640625
-11728.609375
-13259.203125
-1375.703125
7672.890625
18890.390625
18734.8125
58989.484375
84838.0625
-5637.109375
-16075.859375
54959.171875
66138.921875
-21934.90625
-4744.765625
1828.484375
-41132.265625
50962.8125
-39906.078125
-35516.421875
-31342.4375
9062.34375
-57123.25
-29758.640625
-42577.3125
12147.6875
-3652.984375
62437.09375
60814.234375
57995.28125
-9778.046875
-41010.953125
-54460.203125
39597.625
27412.9375
1935.90625
50194.84375
-37663.3125
-29976.984375
-77661.328125
-31016.578125
7666.796875
-18796.765625
-30070.125
-7538.96875
-23591.109375
2153.59375
-17591.125
-11959.09375
-8600.03125
-47288.96875
-56813.21875
37947.625
2920.5625
23900.375
12683.515625
-24029.59375
1052.0625
-40473.34375
-42193.34375
-4141.78125
3412.03125
31375.9375
15016.875
-4736.609375
-16737.46875
-16720.171875
11651.984375
-17920.921875
-4853.1875
35437.390625
-20514.34375
-23842.515625
-14347.765625
19824.15625
-23680.109375
-4391.21875
7789.265625
-16373.640625
-63435.640625
-23398.53125
-50320.859375
-20323.546875
27263.828125
-7336.6875
5947.140625
-4544.03125
-45523.9375
16625.71875
5158.421875
66868.5625
4055.4375
-31103.53125
-35906.28125
49317.890625
86112.59375
16211.953125
-35591.90625
-33787.484375
-52954.65625
-15828.5
6482.234375
-41509.640625
17784.0
-1704.0
-22902.515625
47751.203125
58758.828125
35995.421875
13260.71875
-26377.671875
-67856.421875
5683.953125
39423.953125
26266.65625
-29406.890625
2505.34375
-64104.5625
25311.71875
16483.90625
46882.4375
761.5625
-8356.109375
-51936.4375
37636.921875
-29654.46875
-21371.625
29952.09375
-149.21875
-37205.203125
-29773.3125
-21932.015625
20755.828125
-40420.96875
# row = 19
-28944.15625
-24343.0625
11606.0625
-20589.078125
15859.4375
-43316.1875
-37539.375
-11095.359375
-30653.34375
14482.875
-12582.390625
-64824.25
5322.453125
-20861.609375
-27708.453125
-32636.1875
-41787.046875
-16975.203125
23591.65625
18549.90625
-32527.765625
25855.96875
-8671.453125
-11869.953125
-18969.375
-7445.71875
25294.5
-12413.40625
-43538.46875
-21877.65625
-46205.0625
31242.1875
34230.578125
148.140625
59409.703125
23587.453125
-43076.25
-50845.703125
40963.84375
22911.875
8304.890625
45760.796875
1811.109375
-49532.984375
21379.875
40603.21875
54010.21875
21081.75
15047.21875
-41176.984375
6361.0625
-47851.9375
14008.796875
2908.0625
23998.4375
21233.3125
-34082.6875
6509.71875
-57616.84375
-39095.703125
-23856.25
-30422.765625
6888.46875
30567.15625
-1269.1875
-35679.65625
13132.375
12143.8125
87763.140625
24313.203125
11774.046875
38591.734375
59412.625
-12803.453125
33124.34375
7734.734375
-61366.125
35932.5625
10128.5625
12171.203125
-1342.53125
-8474.171875
3106.71875
41987.8125
-6555.015625
-5880.25
42305.03125
41129.546875
-24521.53125
2145.921875
9419.546875
1931.125
21858.953125
-34813.734375
-26996.140625
-4886.1875
26477.953125
-11502.609375
-16271.203125
17688.375
-6516.375
-86684.296875
-22887.671875
22002.40625
-31099.0625
-26528.859375
-29261.8125
3267.734375
-47486.359375
16272.359375
-4978.125
51075.59375
25067.734375
-2673.03125
92739.53125
14440.5
50472.5625
-50920.234375
26118.53125
4072.125
35543.3125
25570.5625
-17817.84375
451.171875
11860.234375
-22136.5625
29819.234375
73740.078125
15029.53125
75967.96875
2828.59375
-14398.0625
-18899.765625
-48396.640625
-5290.9375
-13275.484375
21308.328125
-24929.328125
-49127.828125
-6083.921875
22192.21875
-23590.234375
-5879.25
-21783.453125
-36020.453125
-7103.40625
70093.390625
-20770.390625
-4835.828125
4349.390625
39375.890625
44118.140625
-10661.6875
-29656.953125
-59126.796875
-3189.359375
-17177.234375
-27406.328125
33725.75
5774.15625
24200.703125
2214.078125
32732.546875
63213.28125
-11728.078125
17874.71875
30985.40625
4581.046875
-4827.3125
-24822.03125
17018.84375
59154.484375
-10229.5
-8828.75
1934.40625
35473.03125
8913.015625
56623.890625
-28579.40625
-17674.921875
-23377.375
14424.796875
67262.46875
56740.953125
48254.3125
-14085.28125
-40711.625
17677.109375
16714.90625
-19394.296875
39052.296875
43949.015625
-8060.515625
20371.28125
32549.1875
2454.265625
18037.78125
-7345.96875
-28818.46875
5990.375
21298.71875
3080.0625
18906.21875
-36012.859375
36520.421875
25661.765625
-29600.25
30933.46875
50136.28125
32349.3125
-19019.84375
-12396.15625
-33941.328125
21969.3125
12462.328125
-29083.578125
-13023.859375
4024.390625
26302.1875
11056.625
54651.75
-42499.390625
-29754.546875
37299.828125
-8357.546875
-31190.046875
2465.546875
-16869.84375
53025.609375
22228.859375
26748.015625
-42042.796875
51620.046875
-2120.265625
-11230.703125
18348.4375
-1899.578125
14980.328125
22598.78125
-1238.078125
31555.6875
-61824.734375
17374.359375
-16843.328125
34443.921875
-8566.46875
-43909.6875
-7174.921875
29450.84375
12117.875
42440.421875
-12180.03125
70615.375
-32755.734375
-24843.109375
22599.734375
-42059.671875
16548.59375
31813.046875
-33750.53125
-1524.390625
83456.625
30985.15625
6.9375
28614.15625
-52360.390625
-3855.046875
-34272.65625
-23721.765625
28554.6875
31757.296875
-7819.515625
-51577.953125
55468.828125
21498.453125
7162.890625
20833.015625
44613.78125
-40863.46875
61142.53125
-35999.609375
-41798.34375
61288.015625
-8342.4375
-11482.0
6922.75
-5367.296875
-32348.5625
4082.03125
-28023.15625
6751.328125
31778.6875
2288.0625
11039.109375
-1065.375
37103.828125
16809.578125
40504.125
13431.53125
-1840.421875
12512.4375
10220.9375
28703.9375
-1803.390625
-77533.46875
20855.359375
-11626.125
-30975.71875
25330.609375
-37152.765625
4558.25
-6993.84375
-25151.703125
-47312.40625
20233.296875
-73575.4375
-114316.40625
-27037.125
12731.6875
13403.5625
-14320.265625
465.515625
8644.78125
25345.90625
17164.375
22724.015625
30284.515625
28709.53125
-43179.359375
-3427.71875
90250.640625
52921.78125
46.9375
16870.015625
47878.40625
13981.90625
-2922.953125
-535.515625
-12086.8125
-9496.359375
12930.0625
-52470.203125
-20064.671875
-82463.953125
2608.765625
44789.734375
59128.84375
-11725.484375
-24323.046875
14717.4375
-13311.171875
-55183.109375
6862.828125
-19117.890625
-48012.15625
-6693.921875
-4981.5
30955.6875
8287.03125
78034.875
26121.671875
28353.640625
41724.328125
45329.984375
7431.6875
14496.296875
36616.59375
8381.109375
19660.90625
-52033.515625
-1874.890625
20760.84375
46822.609375
17581.59375
6352.671875
-28304.765625
7071.09375
25968.3125
46815.015625
45692.015625
-27983.796875
-20061.53125
-40484.484375
-3240.015625
-16590.46875
43091.75
73142.578125
-16721.234375
-4699.3125
34711.859375
-7554.265625
49790.40625
41204.140625
-10263.015625
-89213.234375
-30633.03125
-19798.03125
-17692.921875
-32547.375
-20285.640625
-21563.28125
-32184.671875
-23190.859375
-15728.625
11317.28125
12521.0625
16972.46875
-40307.859375
-31449.5
-51506.671875
-4652.15625
-33873.265625
-40330.984375
37150.8125
-31519.515625
-5429.15625
19370.109375
-53940.515625
6414.28125
95351.375
22657.140625
8891.890625
-49821.703125
66641.765625
21497.625
-24062.078125
30228.5625
-30096.09375
-65625.09375
38689.28125
13325.65625
-7478.0625
-58964.6875
-34626.328125
-45909.359375
-25611.625
57289.671875
6402.78125
-23426.609375
-33808.25
23831.828125
19398.734375
62882.265625
4414.09375
-4882.75
4650.21875
14662.953125
6028.609375
39768.71875
33995.484375
16004.03125
-39537.015625
-84552.828125
32314.515625
4795.46875
-46135.5
-77074.140625
15204.09375
28339.390625
44203.828125
-91650.40625
-6852.34375
-38953.75
-80582.375
-39854.046875
-24068.46875
-2039.59375
2597.3125
-22497.390625
-15684.703125
11000.953125
-29376.609375
-19110.453125
63179.640625
62059.125
7425.046875
15996.109375
-20322.515625
17304.734375
-9244.890625
1191.984375
-2221.3125
-33597.09375
12016.578125
-4376.421875
-56522.546875
-85513.0
31249.5625
-13637.78125
109686.1875
-6847.734375
13889.984375
-19685.671875
-13937.53125
2308.21875
60095.40625
-53328.390625
33546.4375
46308.328125
18982.34375
8828.71875
-17421.296875
31883.5625
6425.171875
18016.46875
32480.90625
31263.921875
-14483.15625
80863.953125
-36495.734375
-10088.59375
27665.953125
47848.09375
34006.453125
12781.421875
-39807.171875
45707.046875
-36093.109375
-6322.03125
4177.40625
13003.140625
-5283.59375
-64203.21875
-41968.375
-31402.421875
-45919.984375
-54945.125
-24266.5625
-12362.5
-42896.203125
-73043.28125
-24870.34375
-9853.0
19128.78125
-12139.296875
-6195.21875
6953.328125
-23864.8125
32478.140625
-16807.40625
-25088.796875
11605.15625
-11791.390625
4674.15625
-67200.828125
-76806.59375
-41442.453125
11349.671875
-1903.5625
27850.375
-9051.703125
1225.09375
16491.65625
-75284.203125
-34159.765625
-9988.859375
79041.515625
27446.859375
-7155.59375
-5220.765625
-8656.078125
56220.34375
16556.28125
-11440.84375
9999.09375
-12949.6875
26436.640625
4196.546875
-762.96875
-8889.3125
-22823.96875
15872.78125
35174.390625
-10685.75
5356.671875
-17516.3125
13542.625
1554.796875
-13988.21875
20254.65625
106287.9375
-17712.9375
1081.03125
11152.84375
-37425.84375
-23414.734375
-32768.921875
-52532.078125
29798.015625
59385.3125
50349.5625
69711.265625
7229.671875
46474.703125
54313.046875
-39742.5
55543.5
16217.734375
-4127.625
-55930.703125
-16367.75
60725.34375
-20606.40625
5637.40625
-13039.296875
-29187.421875
3474.15625
-45871.78125
-69910.75
-64192.953125
-7259.09375
1489.8125
-36070.921875
-21208.25
57055.90625
-11999.53125
-58947.640625
-44489.578125
-8302.5
-14206.796875
-2926.515625
-2151.171875
20871.078125
7502.625
-76945.03125
-23944.65625
-17947.3125
-49943.4375
-2510.34375
-14222.390625
2658.03125
52477.28125
27304.96875
-35747.171875
-31676.4375
-38580.65625
-5283.34375
-37479.03125
61211.6875
24047.59375
22458.0
22979.34375
9238.796875
-27005.453125
13134.46875
79492.5625
-13103.21875
45859.375
30091.484375
20042.34375
29964.609375
31391.3125
12299.453125
12030.609375
7778.171875
-1387.1875
19734.546875
39960.703125
-2586.4375
-6528.859375
-36734.578125
10965.203125
19505.765625
-57315.734375
21223.53125
38613.96875
-11180.53125
-61899.328125
-36379.265625
15050.453125
33998.9375
50913.515625
-18729.109375
22935.125
34593.0
53334.875
43937.796875
-6500.515625
18472.125
58568.390625
33664.875
32247.8125
-1852.15625
10787.421875
-30812.984375
2366.28125
-17943.765625
-52432.140625
3816.296875
6309.609375
-9856.71875
9486.25
19874.90625
-43436.546875
44152.453125
-30803.484375
-44018.671875
-38589.296875
21479.015625
18793.390625
-13185.65625
17859.96875
26408.984375
28520.3125
31719.859375
6583.390625
6418.234375
15741.96875
4778.078125
-28529.890625
-3096.796875
25934.234375
18717.921875
-11853.875
-47552.1875
-41983.578125
-23126.453125
-73231.453125
11297.796875
-40366.46875
-28907.34375
37010.78125
54381.890625
12791.0625
29217.3125
6573.59375
72089.109375
60958.171875
37041.15625
-42147.171875
-126115.796875
16636.703125
-12334.453125
39873.0625
-52240.390625
52972.921875
-9817.484375
-41231.8125
10172.109375
-46415.296875
-39874.546875
26563.734375
-40936.0
21944.8125
-25575.078125
18551.453125
43479.34375
-24289.984375
-10456.5
-44415.890625
-68053.34375
-62762.328125
-7515.390625
23531.390625
-6257.5
12659.75
35642.5
6793.78125
33153.984375
-1661.140625
-34500.828125
-56229.609375
-52429.9375
-17189.890625
70171.453125
39754.125
38319.21875
19582.21875
15215.6875
-39601.671875
-19874.140625
-32856.46875
26824.25
53289.984375
44945.40625
29413.71875
14771.640625
20023.171875
-38181.15625
-41899.640625
-17138.90625
-45953.140625
-11917.34375
7459.671875
20371.6875
38675.28125
-32591.734375
19399.671875
16875.671875
-85876.546875
47566.765625
7358.21875
40519.09375
-23886.484375
5009.46875
52000.65625
-12894.875
25302.34375
60066.21875
24987.40625
52779.3125
56225.375
12238.6875
46030.484375
-16670.671875
28339.859375
59332.484375
-30311.078125
13582.3125
6754.046875
42945.4375
95745.5625
-29490.484375
-2520.578125
-9124.6875
-12957.34375
58824.53125
-10811.65625
10250.921875
-23522.125
-22854.328125
-23493.203125
23615.234375
15361.8125
-19695.5625
-6225.046875
6079.796875
-56921.4375
-42155.03125
67582.609375
40066.125
-1738.4375
6177.78125
-31918.09375
-15348.4375
34261.65625
-54477.078125
-43010.171875
15142.015625
23150.234375
-25356.0625
-35097.171875
61273.75
78606.96875
27190.0
-10813.90625
31631.125
-56108.6875
5866.1875
-13357.140625
2127.1875
42397.421875
40046.46875
-13467.6875
-1917.515625
45285.21875
-11132.03125
-52765.359375
-17441.140625
-2174.046875
9308.296875
24624.328125
-29412.109375
24829.96875
16478.84375
-30578.375
-19672.5
-25723.5625
11123.21875
-22856.640625
-58574.40625
27188.8125
-3425.09375
55409.984375
32348.015625
-1674.796875
-6635.140625
-49901.921875
-113621.53125
-44492.90625
-29028.796875
-1170.140625
-47681.484375
46491.890625
60144.90625
-6465.921875
23459.515625
-56197.703125
-60511.84375
-2904.59375
17682.796875
-15563.671875
1318.953125
-13785.0625
-20444.890625
26055.84375
39107.9375
20238.03125
56956.53125
26276.546875
8275.296875
47590.96875
36385.96875
15144.0
10556.65625
5568.90625
-3936.46875
39611.46875
-41027.75
20526.671875
1853.828125
-23761.40625
-59163.8125
-56479.65625
-67052.40625
-23216.890625
-1705.09375
43558.6875
48356.5625
38253.875
-60262.84375
-264.15625
-26463.25
29668.609375
-19665.25
41081.203125
52503.265625
-27448.15625
6142.765625
-45797.59375
-17631.5625
-2673.546875
-13718.359375
-24654.28125
-22427.890625
-10213.75
3074.203125
-18309.5
6717.890625
35179.5625
-32826.21875
-43473.15625
-7748.171875
-8198.234375
46827.28125
7488.3125
-36714.375
25698.0625
-53443.265625
-39607.375
-23076.140625
-1404.65625
60163.171875
11489.9375
936.546875
-32425.515625
-24223.265625
66834.53125
-24613.828125
26616.96875
51315.0625
-29350.984375
-33404.296875
-5156.8125
3677.21875
-1536.796875
-26522.125
26030.140625
-29374.4375
-87842.953125
-10365.8125
-56398.265625
30031.5625
-4448.140625
19673.203125
31122.828125
-5211.296875
-31111.25
49775.875
-11030.890625
29784.296875
31233.109375
-51488.671875
-41703.703125
45809.234375
117155.375
-1052.859375
-28146.90625
-22741.125
-61794.28125
-21565.53125
-16325.078125
9898.140625
15831.265625
-28446.921875
9885.03125
42160.734375
55825.46875
12206.84375
28950.046875
-42195.703125
-91274.015625
-8321.515625
16963.796875
27443.34375
-25331.46875
16176.90625
-6940.328125
-133.359375
24994.921875
45063.25
7807.765625
-55371.140625
-51597.859375
13527.734375
5423.21875
11981.90625
35092.265625
-8795.9375
-35752.625
-21973.078125
5613.0625
21117.34375
-26387.625
# row = 20
6143.234375
-13177.1875
19478.78125
-3546.25
19542.3125
-30058.828125
-59072.640625
-34412.046875
-7835.578125
20386.703125
-5215.796875
-74704.71875
-15047.90625
-23907.4375
-40560.8125
-27409.484375
-71866.46875
-78777.71875
7120.015625
65509.65625
-13441.1875
48399.765625
-9111.140625
-37597.125
-77138.625
1195.9375
37731.71875
42486.703125
-45794.296875
-19518.0625
-37115.5625
15894.890625
17916.25
-5048.734375
50382.546875
4684.6875
-57021.5
-38927.953125
22063.265625
2023.171875
-32647.109375
21701.09375
-19254.0625
-62506.15625
-2366.0
-3424.8125
19281.609375
46570.703125
32904.421875
-65940.3125
-8578.40625
-43636.484375
-12071.265625
-23427.859375
5887.09375
45280.765625
-41353.90625
30554.109375
-27687.78125
-33554.96875
26297.234375
3470.828125
-22027.75
-1903.171875
-17894.953125
-12667.28125
-9945.421875
-3749.828125
7766.3125
-26994.5625
21962.125
5376.859375
49635.09375
14539.6875
31888.46875
13254.90625
-34453.1875
35288.1875
8354.421875
13457.546875
-4606.796875
-51528.859375
-71861.90625
32872.078125
-14834.15625
-35778.671875
13174.625
60278.84375
-37056.265625
23870.28125
8248.546875
-168.328125
-1688.109375
-31433.796875
-18200.609375
-26328.296875
17140.25
-35440.3125
-79412.671875
6582.078125
17910.234375
-93247.5
-877.0625
-5843.15625
-50351.984375
7204.5625
-16175.40625
16249.484375
-45766.046875
28313.59375
-51940.140625
64597.53125
9170.828125
-40709.53125
103418.90625
3694.703125
49309.59375
-33567.40625
22639.484375
13943.671875
50186.515625
10264.203125
-54228.5625
-3238.78125
-9834.640625
-28842.21875
30785.15625
67085.65625
30348.875
62040.015625
27060.65625
-4131.9375
11135.53125
-15669.546875
13997.84375
-8868.15625
27269.28125
-955.515625
-40595.375
-54168.109375
-4024.46875
-29156.359375
-22440.875
-21840.53125
-4677.359375
15370.09375
66518.015625
-37206.15625
-13489.375
16401.078125
6383.1875
19845.390625
-77139.859375
-29375.890625
-42325.125
-25760.078125
-30273.71875
-48297.015625
-19690.78125
-30717.1875
2351.46875
24249.375
50064.265625
52832.71875
25923.359375
15455.59375
-1702.46875
9877.53125
-19899.828125
-31969.421875
13913.78125
52677.625
-45401.1875
10069.390625
16457.859375
4.796875
-26511.703125
35999.34375
-48247.875
-42223.390625
20029.3125
46065.765625
73871.1875
33172.4375
41980.109375
-35057.84375
-56407.765625
23545.203125
3579.671875
7153.828125
42820.5625
29203.296875
-37391.5
5368.03125
38187.359375
-31696.125
-10102.125
-18049.625
-3315.375
11658.84375
7761.546875
19876.28125
14233.453125
-41731.109375
31411.6875
-19495.625
-78869.375
-21031.953125
-7559.515625
-1062.578125
3204.1875
24706.078125
-13197.5
12440.421875
107.9375
-12371.328125
3851.96875
27367.609375
19572.921875
22905.796875
74283.25
-55833.0625
-59660.984375
13796.359375
14160.21875
-36750.71875
1922.921875
-16555.734375
46627.109375
42370.015625
11922.453125
5783.125
74749.40625
35791.25
-5112.0625
71105.53125
-42402.296875
314.96875
33588.078125
29633.21875
18497.65625
-26447.0
17623.265625
-42143.9375
61585.3125
6815.140625
-9451.078125
16086.796875
25392.796875
-1390.15625
36238.078125
-14927.53125
27066.84375
-48878.203125
-27699.484375
23501.984375
-18854.265625
-10378.421875
14776.484375
-11424.484375
-8770.484375
82576.265625
28470.421875
-14989.78125
11855.234375
-28382.6875
-20994.5625
-54316.890625
-28957.8125
31520.390625
26103.125
9835.15625
-66348.40625
21342.171875
11005.9375
39691.984375
3908.078125
35773.359375
3119.984375
52511.4375
-18457.390625
-34770.65625
8386.484375
-11771.953125
9068.671875
-13550.5
23622.546875
-34460.96875
19812.75
-996.25
-30501.234375
-7702.6875
-32972.921875
23586.0625
19818.75
24022.9375
15240.6875
67587.234375
2164.8125
-42361.59375
-19967.09375
-1537.046875
18707.28125
21512.640625
-63861.75
-27662.984375
-26208.15625
26160.4375
19131.296875
-34716.796875
-61720.84375
13446.046875
-32331.328125
-80108.671875
38443.84375
-50276.25
-63051.640625
-30855.71875
15695.28125
8459.421875
1181.8125
-17529.453125
-3093.375
23365.0
-11505.953125
45103.796875
13065.5
27603.90625
8779.640625
3612.78125
24681.9375
35721.40625
-10500.90625
32814.3125
44447.359375
31513.171875
-4506.0625
5177.125
-30405.203125
18538.484375
-10075.890625
-57728.03125
-66053.734375
-87409.34375
14022.984375
24558.390625
87381.171875
-9976.703125
-24698.8125
35493.84375
-22408.046875
-48839.5625
45624.015625
8660.546875
-35080.03125
-22204.140625
15068.1875
-7918.34375
6990.71875
53302.8125
2215.21875
-29169.296875
34488.6875
50079.6875
6949.875
41188.5
51587.84375
-19160.3125
5844.265625
-51659.328125
-13884.328125
22779.609375
29672.21875
18878.078125
16850.390625
-21454.34375
56844.640625
34409.265625
37399.953125
38672.046875
-36335.0625
-31195.734375
-19314.90625
-37784.59375
-43205.109375
42683.8125
69152.359375
-11367.859375
-1106.328125
53643.40625
16474.90625
54827.8125
15015.859375
-19011.6875
-42605.078125
901.453125
54614.390625
-24402.125
-32889.65625
10253.953125
-24305.015625
-86608.875
-61248.28125
-37193.84375
32504.609375
46250.796875
12289.34375
-43380.15625
-70836.375
-86374.5625
-11293.5
-18100.90625
-54492.109375
32516.046875
-34260.546875
-20052.125
36391.3125
-33565.515625
-1851.296875
80659.328125
1764.609375
-998.4375
-51922.4375
45782.03125
-1414.59375
-57971.234375
29621.03125
1138.515625
-17848.90625
35078.15625
18222.75
-528.796875
-18044.640625
-18180.390625
-62113.59375
-23342.03125
75734.0625
22395.59375
-20464.4375
-31200.5
-19256.171875
6434.0625
32324.1875
-10156.203125
-13513.90625
34265.96875
6416.96875
36756.921875
31746.578125
47964.15625
66080.359375
-58846.40625
-103410.984375
28062.96875
43065.4375
2031.59375
-51732.21875
33985.875
34330.203125
60419.734375
-47948.34375
-19182.515625
-34314.859375
-52928.203125
-32531.65625
-25089.1875
-3862.546875
10288.34375
-18514.546875
-38644.296875
-14226.359375
-19021.390625
21774.875
54001.515625
27458.421875
44535.25
18260.09375
-53616.1875
-16937.234375
-23519.09375
-22129.5
-1452.375
-52003.421875
18275.703125
20055.296875
-21831.140625
-24699.703125
28635.375
-28016.765625
96931.609375
2927.390625
5130.59375
28415.328125
-21657.40625
16390.921875
54884.828125
-8135.28125
19436.1875
37328.078125
10231.5
6786.03125
-17663.375
25269.671875
14814.265625
30004.140625
35003.78125
21099.28125
-26613.375
67724.625
-41510.3125
22150.71875
57386.6875
79625.578125
48038.75
-22190.90625
-51753.09375
22565.875
29320.0625
26326.59375
38598.234375
2997.65625
20863.28125
-67990.140625
-23359.390625
-35573.65625
4963.96875
-50132.015625
-888.53125
-21187.828125
-9869.5
-49523.578125
-17780.015625
-8875.078125
22813.65625
18645.75
-17381.046875
-12896.09375
19992.359375
26572.640625
-11243.421875
-8930.796875
49968.546875
-12123.671875
-13604.25
-50107.46875
-42478.8125
-36254.34375
-3517.109375
-3442.234375
-16636.78125
-24794.25
15111.046875
10960.703125
-90910.8125
-24261.8125
81.1875
53684.03125
53254.65625
8729.625
68600.921875
33513.109375
38355.859375
40117.46875
1982.765625
-26472.53125
-8260.859375
19080.75
16726.78125
-10768.890625
-55612.640625
10062.125
56158.96875
26484.71875
-35716.6875
10409.28125
-3858.15625
46794.5625
-16201.5
-2626.796875
88536.9375
107949.25
-14787.875
-1442.953125
51680.765625
-29893.9375
-31181.90625
9005.484375
-5946.421875
50501.34375
102550.15625
62502.75
80987.0625
22346.859375
30089.34375
36520.234375
-9617.515625
9558.734375
-15382.296875
15769.453125
-49677.78125
-38130.0
67561.296875
-47058.328125
-9712.328125
-48497.0625
-28306.28125
-13208.875
-37866.578125
-31600.5
-54850.0625
16165.421875
-5858.078125
-40564.703125
-53306.625
46536.328125
1730.734375
-17699.0
-46895.484375
-9073.640625
-25928.265625
20763.28125
1028.0625
9625.875
-22216.34375
-58147.484375
-60225.296875
-20011.59375
1604.125
-5233.859375
-25567.75
-11532.265625
34145.03125
22485.359375
-30014.96875
-38984.234375
-52.515625
2462.640625
-10965.09375
62928.828125
3328.0625
33692.078125
34771.9375
-5316.703125
-27265.453125
-19841.59375
57349.09375
-8026.203125
-4174.140625
8711.484375
15728.3125
49583.421875
25582.90625
58956.5625
16960.59375
4281.640625
-15529.328125
-3336.875
32754.375
11209.0625
36602.296875
-31709.484375
-43339.953125
-8748.640625
-48260.90625
20383.9375
28973.21875
-18887.21875
-83540.9375
-39305.625
5487.390625
-33336.703125
-105.09375
-48311.421875
19414.671875
11934.875
9334.765625
1673.609375
-23323.828125
4587.203125
48985.3125
25868.453125
7483.25
32806.3125
14152.984375
-31299.125
-25329.15625
-27340.6875
-45258.5
-22894.34375
741.28125
42666.171875
-12773.328125
37971.9375
9368.828125
27912.125
-47361.515625
-15929.171875
-43412.34375
27115.65625
24879.265625
-2069.078125
6964.65625
34682.515625
-7426.625
4056.34375
34944.09375
-191.46875
38353.46875
8745.28125
-54267.4375
-33549.796875
47097.109375
31928.96875
-6224.90625
-89694.3125
-26258.90625
-14061.28125
-68555.515625
20905.34375
15158.390625
-4619.71875
29371.0625
12216.09375
1307.359375
17586.421875
-813.796875
49758.515625
73544.953125
46146.59375
-29317.078125
-80436.78125
9954.578125
25838.34375
53619.96875
-63795.359375
53509.34375
22575.71875
-44417.109375
50871.734375
-30984.796875
-52861.453125
18648.890625
-20539.296875
24183.75
-8269.421875
75813.6875
19570.390625
-8324.25
3593.0625
-23248.3125
-27249.28125
-80737.109375
1174.984375
19691.046875
5442.65625
14058.8125
27796.78125
24225.546875
25271.484375
13189.96875
-5659.984375
-30826.328125
22615.34375
-17986.265625
10147.984375
40548.515625
68389.4375
57729.359375
58334.984375
3355.28125
-5992.03125
-23602.0
22878.0
22703.484375
31256.96875
20973.078125
29330.3125
30487.609375
-39400.765625
-27313.1875
-28511.875
-21023.75
18036.4375
22065.0
-25603.59375
985.40625
-51891.0625
7478.40625
22657.03125
-91588.65625
19095.578125
31915.015625
21207.40625
-25019.265625
-14047.375
66106.671875
-20561.203125
9698.234375
48104.515625
51952.21875
45399.765625
10675.421875
-13400.4375
18941.40625
8108.65625
8899.3125
49622.96875
-24189.34375
35205.453125
8951.796875
58539.171875
60235.328125
-32996.078125
38899.8125
66072.3125
45265.875
44254.046875
-47366.6875
-6030.21875
8049.0
39001.046875
-11341.9375
20717.328125
28316.09375
-28960.484375
-31625.125
19377.015625
-62700.203125
-19214.28125
49019.28125
52414.171875
-6650.390625
-63800.796875
-33243.015625
-8399.796875
30634.703125
-61765.34375
-14495.734375
42014.546875
21012.015625
169.46875
-34910.265625
85235.828125
86161.421875
-11813.734375
-8129.171875
10238.25
-31303.78125
14612.75
-512.78125
33967.484375
44366.984375
32720.046875
25316.921875
43495.609375
68750.9375
-17264.375
-40532.265625
-7030.875
-44581.8125
3523.296875
22258.140625
-29823.75
-1381.8125
-6329.0
31959.65625
-17069.828125
2207.140625
-31382.75
-12295.9375
-14637.546875
-13332.59375
17315.796875
64349.796875
36029.6875
-24703.75
40250.03125
-24424.265625
-68435.609375
-40141.015625
-17115.234375
29604.03125
-57320.125
12445.3125
50690.5
5516.59375
54237.4375
-23735.96875
-37853.734375
-12997.53125
20577.265625
-19821.90625
799.734375
6834.140625
-24581.453125
40970.671875
22091.140625
2651.5625
15286.25
-8058.734375
6234.1875
40175.171875
-11340.09375
17032.984375
37373.828125
22113.609375
26236.984375
29032.25
-27590.25
49985.0
40260.03125
-25605.640625
-38007.140625
-36329.734375
-39106.328125
-44736.234375
2246.796875
3145.78125
10185.234375
-2176.671875
-40869.390625
21675.953125
-16260.390625
8321.421875
-15583.890625
81592.59375
46454.84375
3444.765625
36788.703125
22036.234375
-1166.890625
-6245.6875
-26082.140625
-18218.796875
-22153.8125
-21673.375
-30650.5625
5417.359375
339.21875
59708.265625
13714.65625
-39478.4375
-45432.40625
-11398.6875
37400.578125
-1844.234375
-42149.71875
4690.375
-38980.890625
-14975.953125
-35289.125
-13833.40625
43674.109375
-10263.984375
30548.390625
-20707.90625
-9512.640625
81909.421875
-23009.953125
17533.125
29418.71875
-60972.328125
-33318.625
16702.28125
-19215.921875
-2714.171875
-20026.9375
39195.15625
-11252.8125
-88204.078125
-16998.0
-58597.921875
78274.375
-24870.625
27261.21875
61557.796875
30326.984375
-8330.53125
20592.609375
-33797.0
4710.265625
26275.078125
-55753.546875
-434.03125
15296.890625
91460.171875
-24599.6875
8803.765625
-11392.34375
-12678.953125
9243.828125
-19316.0625
17565.109375
11480.765625
-21690.265625
26667.734375
305.78125
22176.0625
-2126.328125
30156.125
-51794.734375
-53618.3125
20196.46875
-4001.953125
17493.734375
-16213.359375
24819.796875
41190.734375
-5935.21875
62515.6875
31395.984375
19032.09375
-66075.078125
-23609.453125
25548.109375
14039.734375
17722.046875
9712.40625
-32499.375
-38452.234375
-11473.59375
3788.859375
-4573.625
-2389.125
# row = 21
38003.4375
-313.40625
27261.140625
826.203125
43142.40625
10748.1875
-32044.046875
-23379.140625
-14103.5
22101.421875
-6716.78125
-40644.640625
-41008.390625
-45717.0625
-21331.125
5717.75
-43184.609375
-66629.40625
-18401.59375
70418.171875
-9894.765625
28417.65625
-19359.3125
-57865.125
-78286.734375
9363.6875
33277.84375
42602.25
-68509.859375
-36394.921875
-34594.265625
-2773.25
-15260.609375
-21379.828125
28357.671875
-8160.703125
-51409.390625
-1452.0
11155.953125
-19564.640625
-14909.078125
12444.140625
-2462.703125
-30430.5625
-5200.421875
-32746.71875
-24874.375
34069.53125
7361.265625
-46731.28125
-22343.96875
-30126.421875
-37099.03125
-7860.53125
-13103.15625
45800.328125
-28286.484375
42831.359375
-3724.4375
5289.234375
93501.3125
52020.5
-15937.0625
-40141.328125
-18165.546875
-21628.46875
-17241.546875
-10697.984375
-23446.609375
-29105.140625
18026.59375
-10496.078125
34538.328125
21908.625
956.65625
27523.921875
-786.296875
47099.453125
-14364.109375
-30329.453125
25394.140625
-48430.671875
-67675.8125
26112.96875
-28874.375
-60989.734375
-29685.828125
22274.578125
-41722.671875
-2567.375
-9613.765625
-23183.953125
-25855.09375
-5156.859375
1669.9375
-23308.6875
-17300.359375
-35245.96875
-110977.078125
-21653.8125
6710.828125
-78478.671875
15956.515625
-28276.640625
-88809.90625
-7835.609375
-19578.671875
26891.046875
-17971.734375
40446.203125
-60995.0625
19776.90625
10186.625
-41238.59375
70117.21875
-10645.890625
21594.515625
-29735.921875
5784.453125
7906.515625
41578.40625
-23112.375
-46174.15625
-5959.015625
-42184.53125
-30154.03125
4421.734375
21123.625
18300.78125
52016.078125
42781.265625
3027.765625
33811.515625
-5292.5
690.5
-13014.65625
16470.0625
11689.640625
794.953125
-62380.796875
-26783.59375
-38298.578125
-21032.3125
-2577.125
15945.890625
8516.359375
22055.328125
-47137.828125
6223.15625
18418.78125
-50204.765625
-12696.546875
-92534.234375
-5723.65625
17172.296875
-4585.390625
-28072.875
-62578.28125
-64523.421875
-45123.96875
21772.328125
32816.125
52826.671875
24866.234375
43361.828125
-5688.1875
-48213.90625
-17293.6875
-15677.734375
-56997.71875
-14452.609375
13150.125
-51712.703125
30144.546875
14140.6875
-41012.59375
-23465.609375
29092.21875
-13804.609375
-48103.671875
33200.359375
50469.3125
44479.984375
-25599.359375
19683.453125
-43860.453125
-49593.09375
-2778.421875
-14849.40625
-5381.6875
35120.75
22587.21875
-29648.078125
-21741.390625
17681.328125
-43368.28125
-1351.8125
5614.734375
28508.453125
30711.421875
18948.6875
1490.375
14581.921875
-8671.234375
5183.359375
-44254.796875
-100122.0625
-28911.265625
-51549.375
-53575.28125
20726.671875
49965.640625
-11517.21875
-7654.0625
-62556.703125
-4464.515625
15780.390625
41526.953125
-17200.21875
20360.734375
45783.015625
-8318.125
-75057.8125
901.34375
51433.84375
-12477.75
8795.09375
-42026.59375
7259.578125
44467.078125
-5631.96875
20609.6875
55997.625
87727.40625
44901.484375
67995.375
-51843.359375
12829.6875
32993.9375
32080.40625
2039.53125
-28614.8125
2284.796875
-68336.421875
28522.734375
16602.3125
53984.171875
21678.34375
6906.734375
-13506.09375
43737.078125
-29492.171875
3637.515625
-21952.421875
-3419.109375
35455.03125
28712.359375
-9356.40625
-32208.4375
3894.5625
-19887.453125
73673.21875
32928.234375
10222.71875
-78.1875
-8377.34375
-25508.9375
-65684.890625
-26957.4375
20314.515625
-27453.453125
13287.328125
-58916.9375
-33179.609375
20318.765625
25570.578125
24460.6875
19008.25
20342.90625
11172.84375
8680.390625
-14971.390625
-39876.296875
11533.046875
15572.15625
20279.21875
26849.75
-27705.71875
14441.578125
16195.078125
-45555.0
-40705.609375
-65509.28125
25981.765625
24258.765625
-4843.5
-38463.953125
48143.5
-23251.40625
-71171.109375
-32939.15625
-19903.421875
-6531.78125
11467.875
33424.921875
-25628.4375
-15339.453125
73183.84375
48067.40625
-23639.5
-58888.390625
35131.921875
15281.375
-76547.453125
37590.0
-34368.796875
-21967.8125
-8155.53125
14362.578125
16615.171875
25000.09375
7475.625
11334.359375
20863.21875
-53610.3125
9509.40625
-32861.765625
8091.796875
67311.34375
46088.34375
-20785.421875
-1453.046875
-4258.625
35933.625
22933.140625
14643.625
-39734.734375
10885.296875
-20806.984375
34634.28125
-24637.140625
-79363.140625
-77889.265625
-59938.671875
-3951.796875
-34296.3125
74904.4375
-23101.03125
-21238.421875
31114.453125
-33009.75
-49274.140625
24440.625
16463.390625
-36716.484375
-17039.90625
29072.796875
-35856.53125
19715.453125
44857.4375
-18898.1875
-17143.734375
30680.703125
1029.46875
-13669.765625
64152.5625
18842.0625
-64078.78125
-32728.375
-28916.390625
-2505.375
9422.140625
10288.828125
-788.09375
35223.1875
-24312.953125
61099.515625
4820.640625
24317.078125
8333.328125
-18709.765625
-7092.78125
7258.953125
-60173.640625
-73725.28125
21763.625
39402.8125
-56589.921875
-9490.5
46432.375
14306.03125
40010.421875
-22786.15625
-23008.75
9639.96875
36144.4375
86289.09375
4457.796875
-12318.859375
37001.1875
-18709.984375
-76838.84375
-72216.75
-49854.40625
39906.515625
38163.953125
-839.890625
-32643.890625
-78131.65625
-83255.140625
14893.5625
-9566.15625
-59604.734375
-1230.421875
-6222.390625
-49527.890625
5818.734375
8966.390625
5917.265625
19643.09375
-20367.71875
-9384.828125
586.46875
12645.90625
-27400.03125
-82027.203125
-21575.09375
8366.59375
15821.421875
-7001.78125
-6043.171875
6648.25
-7026.4375
7192.921875
-42772.796875
-351.546875
92558.84375
54359.0
-12322.09375
-16825.078125
-37558.9375
-27584.640625
6009.40625
-32235.265625
-28483.28125
13935.28125
-42437.46875
3080.109375
2001.609375
49866.984375
84616.765625
-34635.1875
-88276.03125
31658.84375
51015.3125
42607.875
-33181.09375
26454.515625
-4214.671875
39070.421875
529.984375
-23971.21875
-9985.3125
-25055.90625
-34800.765625
-44415.34375
-8078.15625
22070.171875
-1409.703125
-33868.328125
-5457.0
-21014.109375
39373.5625
58033.140625
-20336.03125
30026.546875
-10587.5625
-65161.609375
-56884.46875
-22608.453125
-15887.78125
6181.578125
-53891.921875
11304.078125
9465.328125
-16205.203125
33073.046875
10478.65625
-20189.765625
63422.796875
8290.078125
3786.9375
67209.015625
12663.765625
47871.0625
45894.953125
44473.203125
8909.96875
18935.984375
28815.75
19008.765625
4721.734375
40711.09375
45921.46875
33932.421875
13692.265625
11265.0625
-15330.59375
20497.28125
-3503.65625
54759.140625
52094.875
69496.234375
49058.75
-40630.140625
-38369.140625
-26303.75
27145.421875
26434.84375
72597.96875
-21610.3125
39819.796875
-45738.5
27698.34375
-5626.015625
57507.1875
-53883.328125
17846.53125
-10325.828125
21367.96875
-25151.984375
-8982.9375
6465.015625
8536.359375
15156.859375
-2812.25
-390.328125
33984.890625
18319.078125
3157.765625
-7877.5625
-18091.3125
-49981.78125
-52330.296875
-14013.265625
-17459.953125
-49872.90625
-4904.03125
12372.734375
-26664.96875
-15133.59375
19685.28125
-29462.453125
-62495.96875
-3836.46875
15649.296875
-2621.875
51953.703125
20705.8125
83965.296875
39418.8125
19442.328125
34944.84375
31147.125
-39726.3125
6074.96875
30796.453125
8884.265625
-41115.015625
-64172.953125
21393.078125
69859.109375
34842.46875
-56080.4375
11810.5625
20309.515625
37109.28125
-35996.0
-14169.359375
106832.953125
74841.609375
22063.9375
9887.453125
78306.796875
-7124.203125
-8719.84375
72439.921875
46542.0625
42049.25
48850.609375
33621.71875
49110.84375
47332.265625
9559.890625
-6745.90625
29034.65625
-24862.625
-26927.46875
10518.40625
-17288.234375
-45896.3125
52926.1875
-29472.984375
-11712.0
-60578.21875
-97.8125
-6904.75
-21910.9375
8817.734375
-30743.671875
2743.34375
-25510.6875
-28378.40625
-47453.625
24841.609375
-127.171875
19100.65625
-40486.328125
-20549.328125
-18588.46875
49263.34375
-7831.6875
2604.25
-16972.09375
16841.109375
-30141.28125
-10134.03125
52254.265625
4750.359375
-11399.25
-25850.421875
-1311.3125
15927.65625
-18271.265625
-20941.328125
60754.640625
48380.3125
22982.125
31484.703125
-1280.203125
4056.640625
34013.71875
6043.0
-25577.25
-19349.953125
18999.296875
24438.84375
-45788.296875
-26666.578125
16174.5
12023.078125
4989.515625
72280.171875
1653.421875
24608.78125
-34219.421875
-45305.71875
11511.515625
12420.421875
54497.40625
-10805.328125
-92579.28125
-39618.46875
-5134.734375
-3160.421875
30530.796875
-248.171875
-49732.125
-30852.15625
-20171.0625
-91531.125
-65245.625
-76121.9375
12918.125
-17220.328125
-30664.609375
-22470.3125
-21143.96875
-23440.859375
-8428.78125
9378.75
8625.765625
54435.703125
21472.203125
-26156.796875
-41294.375
-6670.71875
-34482.625
-38355.75
13034.09375
83033.609375
-11248.671875
25191.453125
28793.3125
14112.078125
-46101.5
32851.046875
-30210.515625
5126.484375
21000.25
12837.4375
-7896.171875
23629.4375
-28280.609375
-33033.140625
26951.9375
5660.8125
37352.015625
-4503.125
-60794.0625
-48636.046875
8987.5625
18446.828125
23156.78125
-81567.875
670.0625
6480.84375
-21096.140625
22456.46875
79951.59375
3957.71875
39229.984375
-15273.078125
25203.46875
37669.09375
2852.90625
23275.5625
70454.484375
33354.5625
-5352.125
-31363.625
-4002.765625
31237.46875
15716.1875
-31019.703125
33781.140625
40575.6875
-36507.625
40949.390625
2091.671875
-62698.734375
804.953125
-27103.59375
5148.171875
14495.46875
76004.859375
-4973.109375
-8775.203125
5264.1875
-16189.046875
3411.046875
-76016.234375
-22378.375
-5530.5625
5500.8125
17897.03125
14680.015625
1618.6875
4240.796875
15618.546875
26429.828125
348.125
86488.890625
9106.328125
-30838.15625
23534.5625
38563.15625
59235.03125
65408.140625
36809.765625
-2591.9375
-25727.890625
16589.78125
-3973.9375
-12800.34375
5524.25
15219.390625
57222.921875
-1860.640625
-25681.703125
-31513.359375
17544.34375
48503.984375
39168.640625
-58559.03125
-28198.0625
-32719.421875
-12348.578125
15810.328125
-62014.25
1961.46875
50509.328125
7571.84375
-13616.625
23380.46875
49261.140625
-19796.84375
-678.390625
46175.671875
66358.03125
11692.25
-48723.859375
-18067.78125
-29632.890625
18232.75
13714.421875
32018.609375
-19456.75
48080.53125
12993.484375
63983.234375
7102.515625
-23633.609375
56345.3125
62691.984375
66519.625
3268.0625
-60251.875
-569.4375
13781.734375
69507.96875
25200.46875
8621.96875
42600.828125
-19859.25
-54077.875
2572.625
-47905.140625
4570.59375
39764.46875
50179.25
-9458.46875
-82983.21875
-15613.21875
29.09375
15401.765625
-31488.1875
44731.90625
35524.4375
24466.59375
38146.140625
-3859.4375
59773.203125
57868.5625
-30077.78125
4681.71875
20085.5625
20488.3125
11039.09375
20667.90625
42918.421875
25829.6875
11511.09375
33161.078125
54386.734375
103004.421875
-5890.46875
-13239.09375
31787.1875
-41701.03125
-26098.78125
38020.375
1481.390625
-31526.375
-2744.921875
53597.0
-10586.09375
15076.859375
-35702.1875
263.4375
-15925.90625
-54764.984375
61530.1875
46549.671875
26261.765625
-33839.046875
74229.28125
13686.890625
-11576.828125
-29810.15625
1745.71875
11256.3125
-32603.625
-3589.34375
21928.96875
8326.703125
49721.46875
-9082.140625
-4834.9375
-23114.8125
9041.703125
-10980.6875
-30006.828125
36768.875
2212.921875
23299.328125
-11178.34375
-8024.984375
-27617.484375
-61671.5
-8229.390625
37413.125
-39642.671875
-6018.859375
35176.15625
40756.375
16995.625
-5975.484375
-26073.0625
50828.671875
46024.21875
-3288.390625
-18726.1875
-12122.09375
-4205.609375
-8054.28125
23654.578125
-652.53125
-24136.765625
-29476.453125
8259.75
-1336.90625
-20686.0
-20494.125
5560.8125
62171.296875
28562.640625
21916.171875
36899.34375
47614.765625
25881.84375
-8081.421875
-31740.453125
-2058.84375
-18354.546875
-30290.328125
-62818.25
18048.953125
-5139.578125
56372.328125
50496.28125
-22981.6875
-40373.421875
-24083.484375
-4697.640625
-17404.671875
-32676.265625
-45917.671875
-17331.640625
6535.265625
-34945.96875
-35055.0
12608.9375
-9109.65625
54571.953125
5420.125
9315.296875
51013.21875
-21683.0625
-19092.53125
5469.015625
-53672.59375
-31781.609375
14605.421875
-36513.625
-35825.796875
10099.75
34713.9375
13909.234375
-34700.09375
-47007.046875
-65255.921875
74879.8125
-55320.421875
13616.4375
57676.296875
55195.921875
-7245.984375
-48466.515625
-63268.34375
-24819.421875
-3808.328125
-55527.265625
50257.5
-23514.140625
25970.15625
-39780.84375
18957.5625
-10482.109375
43814.15625
43021.3125
16827.46875
2055.53125
19863.515625
20020.03125
13742.6875
-46784.421875
-10470.15625
-15054.5625
25613.78125
-33329.125
7513.546875
67865.03125
-16084.125
157.5
-24398.71875
23303.9375
45582.390625
2640.390625
76365.171875
-12696.328125
25160.78125
-7460.75
10237.125
31315.21875
-296.3125
-2979.921875
-10433.75
-39705.0625
-29980.703125
-16455.15625
-16423.671875
-32314.625
15034.6875
# row = 22
40308.390625
4688.328125
25131.59375
-2350.75
68655.171875
55363.40625
-2514.234375
-4276.75
-25941.421875
35932.59375
-21472.203125
1587.203125
-47755.578125
-64332.953125
-989.703125
22023.265625
15819.015625
-869.796875
-24466.921875
58402.25
-29443.125
-13066.109375
-6411.34375
-57768.578125
-33320.0
46267.296875
20097.734375
-1871.578125
-61152.703125
-55478.78125
-33237.5
-26792.765625
-47721.0
-45646.859375
14545.53125
-11468.578125
-46941.5
47928.765625
5028.671875
-4821.3125
24126.890625
26050.03125
18179.03125
4769.734375
12092.359375
-8618.71875
-34362.3125
10669.375
-27837.953125
-6908.0
-32028.140625
-25218.0625
-47002.75
23978.34375
-36771.46875
23249.984375
-24550.015625
30672.453125
-2217.953125
26100.921875
134427.734375
63859.015625
24675.625
-40192.59375
-7710.328125
-60816.578125
10083.796875
7094.203125
3084.234375
14679.453125
19079.328125
3423.96875
-95.765625
4253.375
-41726.09375
10434.25
21839.875
31516.984375
-17291.703125
-56330.53125
41676.828125
-445.765625
-7639.953125
19446.921875
-39353.265625
-49613.4375
-40100.6875
714.78125
-21611.265625
-51114.296875
-21006.078125
-27892.421875
-43069.9375
9432.546875
25538.609375
-6101.375
-45593.03125
8699.4375
-42046.984375
-29159.03125
-3500.21875
-35470.6875
20109.75
-10082.921875
-104788.578125
-40418.015625
-43672.46875
-666.890625
15058.359375
51988.734375
-32984.109375
-27106.234375
25379.359375
-23004.765625
11256.078125
-17218.5
-13292.015625
-41523.53125
-23580.625
-4161.75
27483.546875
-28138.65625
-478.609375
-16411.3125
-59615.828125
-22998.109375
-20920.578125
-1267.390625
7610.046875
56950.765625
30203.125
-918.6875
52819.21875
-1420.640625
-49431.78125
-38956.328125
10746.578125
6049.390625
54812.890625
-16721.90625
-34610.609375
-49885.46875
4666.6875
23830.5625
-4728.84375
-41061.625
-15718.390625
-45889.953125
12848.625
-3833.078125
-64701.34375
-25311.09375
-58026.3125
28147.3125
59473.65625
13832.609375
-19866.734375
-48383.078125
-71475.15625
3758.6875
51083.03125
4196.125
58386.15625
6005.203125
36959.5
-18780.515625
-70412.625
-36387.5
7594.0
-62385.6875
-44903.671875
-38572.828125
-11970.375
28325.6875
-15259.140625
-71279.40625
-16867.796875
10558.75
14058.96875
-31930.125
7005.875
31031.359375
8149.265625
-43902.453125
244.734375
-34967.5625
-18523.96875
2081.109375
-19267.5
-43656.890625
35495.859375
42746.859375
12897.671875
-38493.046875
-2294.203125
-7091.59375
25304.96875
9994.34375
32699.25
37719.203125
29383.953125
-36915.140625
15466.765625
12115.140625
-4336.109375
-27141.71875
-82815.359375
-6531.34375
-48919.46875
-51375.34375
14795.578125
51803.53125
-26071.578125
-5542.828125
-94623.28125
-1472.109375
3463.078125
24311.984375
-37027.125
6536.6875
-22107.453125
46497.4375
-59107.359375
28163.203125
76644.9375
22419.4375
12017.734375
-66053.515625
-17738.6875
26966.171875
-8989.859375
-8760.0625
17368.65625
89162.3125
73806.53125
48490.90625
-20231.328125
35569.96875
20804.359375
-14301.90625
-5671.125
-49092.625
-8295.734375
-70902.140625
-17578.34375
5373.359375
78649.0625
29951.53125
4482.390625
-8090.09375
53495.1875
-33229.21875
15528.8125
12247.859375
17085.53125
35548.453125
43372.0625
11701.1875
-49922.1875
1455.1875
3982.796875
86417.390625
44436.921875
41785.640625
6547.796875
7250.453125
-11014.984375
-46669.546875
-22427.1875
-13224.65625
-77681.703125
1421.234375
-22945.40625
-64843.546875
43212.015625
-20380.25
46554.515625
342.3125
-12651.03125
-29271.0
29457.3125
-8662.453125
-52544.0625
43394.53125
-1675.3125
58589.421875
12842.046875
-3421.921875
-17920.4375
-7516.578125
-34210.75
-50866.921875
-78057.4375
18603.890625
11385.828125
-23174.25
-97281.171875
-8436.609375
-26757.84375
-57665.40625
-5735.21875
-26280.859375
-28351.890625
8743.78125
92209.125
28791.515625
17433.1875
54021.90625
87346.34375
-24475.21875
22760.9375
61772.828125
61830.046875
-47437.46875
19939.21875
-40154.921875
-18670.6875
7748.265625
2268.609375
26749.703125
36415.40625
53486.15625
37563.546875
22017.578125
-71956.59375
-47063.484375
-51364.875
-263.953125
60777.828125
23023.640625
-34832.890625
-28610.90625
-8898.359375
14015.125
3320.90625
-16379.796875
-57559.765625
21137.875
-1972.5625
32738.6875
-22439.078125
-85757.765625
-34649.8125
-4583.484375
-15638.875
-58740.828125
37650.765625
-33101.28125
-10664.03125
8415.875
-26225.734375
-43158.359375
-20712.171875
-3167.84375
-56236.546875
10576.90625
38966.46875
-27221.03125
18486.3125
46153.609375
-7600.046875
39227.234375
29307.9375
-58622.828125
-32453.109375
62953.6875
-11152.6875
-70012.625
-68665.234375
5526.421875
13283.734375
-2512.953125
16488.8125
-21753.375
39353.109375
-32465.609375
-10257.609375
-12810.796875
17105.9375
-28923.890625
-6426.375
19729.484375
15108.015625
-47932.234375
-55563.34375
17653.46875
1339.609375
-91953.140625
-18912.890625
31109.1875
13474.546875
29475.234375
-40017.296875
-26651.890625
26922.078125
28641.359375
32227.03125
42092.015625
-7010.296875
39741.40625
-5588.125
-1810.4375
-15681.890625
-47094.484375
29804.5625
3810.359375
-4326.609375
-26653.09375
-52896.609375
-62800.21875
42005.140625
-19124.984375
-58600.40625
-46168.84375
29147.515625
-67459.015625
-27663.109375
23959.5625
28715.28125
-22237.0625
-15541.5625
1679.203125
55376.703125
-1804.328125
-26992.9375
-83527.265625
-84802.65625
-22752.171875
790.53125
-60141.359375
-31429.640625
12767.375
-24021.296875
7366.265625
-24331.0625
15079.640625
84216.84375
72671.609375
-5812.828125
2266.578125
-19431.703125
-60573.828125
32155.78125
-26180.328125
-40698.09375
-26907.796875
-91449.8125
-32255.0
-8989.390625
29817.65625
36787.40625
-26636.90625
-71548.765625
16898.90625
19292.21875
39101.09375
-14156.40625
14883.28125
-66107.453125
6565.453125
5524.90625
-20559.03125
9203.453125
-14315.25
-47634.84375
-60762.875
-10914.46875
26382.203125
10017.0
8275.921875
17249.171875
-19244.15625
21525.28125
70353.328125
-18951.796875
-19042.0
-55786.015625
-21039.1875
-77191.625
11869.578125
24540.734375
16678.75
-19856.375
-39707.203125
-16275.4375
-25640.875
32630.5
-20498.046875
-25002.0625
35953.515625
-14630.421875
13807.703125
81050.25
63710.28125
58518.65625
39392.015625
57582.59375
20746.859375
6708.375
59726.796875
27898.375
29579.953125
66742.09375
69381.1875
22286.171875
1017.453125
11605.90625
1507.375
-17303.5
32376.59375
45391.03125
22148.765625
35125.203125
58594.1875
-12300.96875
6343.78125
-35457.0
-25736.53125
-234.640625
73894.78125
-21701.359375
25644.109375
-30458.71875
45747.796875
23183.6875
69196.328125
-32406.8125
35211.03125
-4838.75
24404.8125
2376.109375
-3364.84375
24023.234375
-14354.46875
-28751.78125
6364.8125
23085.640625
13646.015625
13640.390625
13416.453125
-19444.75
-83463.328125
-70810.921875
-75803.359375
11138.640625
-13659.03125
-65891.75
9711.765625
7769.390625
-4170.703125
17463.828125
15192.359375
-43466.609375
-34213.046875
14425.234375
22853.203125
-9327.03125
16890.859375
-7001.71875
18027.078125
-8656.15625
10465.71875
2941.921875
51095.65625
-32672.875
21922.203125
32855.65625
-6486.34375
-59257.1875
-50158.0
-20343.234375
45720.140625
34257.109375
-53020.5625
39.5625
28617.28125
8240.578125
-49488.5625
-32832.609375
52534.953125
25878.28125
44222.125
-12429.078125
51352.15625
1386.859375
5665.5
75930.796875
40330.796875
834.078125
-24159.90625
-18505.890625
13332.71875
63878.84375
22154.421875
-24869.046875
25767.546875
-19437.125
-11132.640625
-12523.765625
12642.4375
-28406.34375
35455.390625
17216.28125
10023.96875
-27024.296875
6234.0
-17485.390625
-35321.640625
24342.34375
-8001.671875
-31101.1875
-41290.8125
-4311.59375
-8793.984375
16947.03125
-2195.8125
7111.953125
-19479.9375
-14103.78125
-9500.015625
48519.78125
-1693.5625
12750.71875
16524.859375
54049.203125
29617.203125
13745.203125
44706.09375
22527.921875
4934.1875
-30280.65625
-20397.921875
8241.578125
13909.15625
18562.25
69809.71875
68287.796875
26315.03125
-4252.109375
3103.25
-30540.25
-1714.375
37491.921875
-34467.515625
2081.53125
-17789.0
41341.890625
-51893.40625
-38981.3125
25718.3125
-31600.046875
-24723.671875
37233.75
-15226.5
44920.9375
-30680.875
-45767.59375
-23018.65625
2325.078125
9232.0625
-9338.96875
-88694.359375
-56889.515625
6665.5
-39793.078125
46147.296875
25449.140625
10807.046875
-2363.46875
-22476.515625
-96567.703125
-77021.84375
-75368.046875
3242.765625
-33174.828125
-32711.25
-457.59375
24657.21875
-8455.21875
-55541.921875
-8388.140625
31734.34375
62027.75
37487.3125
-5552.09375
-7184.234375
19948.390625
-16097.140625
-28611.546875
27477.0625
73207.984375
686.25
-2503.265625
2762.53125
23690.53125
-11268.765625
49692.46875
-5230.265625
-21885.546875
18018.53125
24460.421875
-30483.421875
16892.046875
-18913.421875
-47445.140625
11617.40625
35048.953125
13372.40625
-17083.75
-39786.609375
-53713.96875
-51524.796875
-31350.34375
40315.59375
-41893.125
13822.328125
29108.9375
29988.546875
27136.109375
92908.578125
4259.015625
52563.765625
21540.515625
46337.046875
48325.796875
7431.5625
25316.453125
70519.671875
10878.90625
6975.84375
-25707.71875
-22489.984375
17583.859375
-26150.34375
-15020.953125
173.828125
20062.515625
-29588.375
-19841.75
28145.65625
-75001.890625
-10303.75
-46899.53125
-9924.8125
29662.59375
8362.140625
-17309.5
-32668.953125
-16345.78125
-23150.546875
12293.515625
-46845.71875
-37581.90625
-28818.390625
-27461.203125
18027.09375
-1397.875
-22327.25
-13396.09375
8393.453125
43969.421875
10677.09375
80488.328125
30917.203125
-26628.9375
-3146.546875
-25322.796875
23551.90625
66151.234375
39213.59375
-2901.296875
-35203.4375
22092.71875
-7042.25
-39194.796875
-15864.234375
-23946.9375
66515.53125
23597.21875
-26749.5
-11370.953125
33666.359375
18816.46875
32033.296875
-39801.3125
-16053.90625
-5972.796875
-29632.90625
206.71875
-34008.59375
10890.8125
52720.53125
4247.078125
-2815.65625
49623.296875
7319.1875
-37254.375
-10080.171875
22527.265625
54280.4375
-2160.59375
-47493.625
-10065.203125
-37545.53125
28265.203125
38375.703125
23068.15625
-32976.28125
32955.984375
19501.984375
46789.578125
-33629.21875
-6324.453125
25589.5
-641.28125
11651.96875
-32421.71875
-29917.6875
27245.90625
-21809.03125
36332.515625
47009.953125
11423.546875
52892.53125
2129.375
-42673.671875
-19186.390625
-23715.328125
-2192.921875
20330.578125
50210.875
8892.3125
-52877.34375
5600.859375
18977.375
5400.40625
8161.578125
83537.359375
20926.71875
14803.8125
22653.265625
20119.578125
18564.484375
25647.40625
-43287.96875
19916.71875
31150.03125
78689.96875
-4812.265625
32317.484375
23019.421875
1713.90625
-555.984375
5902.0
35316.734375
118220.671875
18074.96875
5571.6875
49941.203125
-11844.609375
-56267.890625
32893.171875
39079.65625
-29340.8125
23633.59375
27092.578125
16068.3125
6721.421875
-11156.703125
19.828125
-43520.4375
-63910.671875
80486.125
24421.625
7998.546875
-7401.765625
63068.640625
39640.015625
4880.640625
-21728.109375
23196.96875
-34552.234375
106.859375
21267.234375
-12275.125
-15476.140625
28220.75
3577.9375
13465.8125
-35565.71875
-3316.0625
5763.125
-68156.5
30387.875
15943.40625
-11115.578125
-28816.859375
-26342.453125
-55303.78125
-63530.5625
-14706.875
26834.84375
-24072.328125
-3061.125
15731.3125
41714.5
3554.34375
-47569.265625
-40039.109375
39216.265625
21705.15625
-1791.203125
-19723.40625
-29203.765625
-7115.515625
37683.40625
45723.453125
27898.859375
-35894.90625
-19640.6875
35015.765625
-42605.421875
-9130.734375
-49374.234375
5124.390625
-727.875
4637.078125
10599.875
25538.84375
32872.0625
57220.453125
-34459.890625
-9800.8125
20610.875
-32051.796875
-26453.90625
-43500.359375
-3216.375
25888.09375
32709.5
37175.796875
5588.5
-11969.796875
-63794.65625
-44437.984375
-29555.984375
-11275.890625
-63995.84375
-17739.078125
9589.578125
-30163.8125
-43138.78125
-6375.671875
9532.578125
49006.40625
16232.390625
7859.25
17294.078125
-31066.4375
-38111.734375
-18301.890625
-1806.71875
-31768.34375
-20896.640625
-31177.40625
-63452.1875
36836.84375
14984.5
18643.359375
19381.25
-64697.296875
-49519.65625
21726.53125
-88252.515625
-3710.109375
22960.859375
26459.953125
-36816.90625
-84063.53125
-73190.546875
-60356.9375
-32358.296875
-47495.703125
56030.65625
-38092.9375
-24303.015625
-35697.46875
-14105.09375
-13137.890625
44586.953125
51629.578125
53939.5625
6660.9375
25817.296875
39112.640625
-10728.734375
-47850.09375
-15750.125
-29175.0625
4702.125
-2551.953125
28859.3125
83739.375
-11996.0625
-10967.046875
-35645.796875
8721.1875
19693.75
2855.234375
42729.453125
-62620.328125
2340.859375
55860.078125
36198.78125
8497.03125
-9984.71875
-868.0625
6137.984375
-8703.1875
-10879.890625
-30689.328125
-28403.53125
-35872.78125
17414.453125
# row = 23
14935.625
8583.484375
14792.078125
9477.296875
71458.828125
63399.140625
-10275.671875
-426.5
-3768.53125
45649.140625
-43751.765625
17605.625
-14466.8125
-49374.609375
-7863.546875
14425.40625
49469.734375
45124.859375
-12483.671875
70846.359375
-46840.0625
-35992.53125
19559.40625
-33408.25
8325.0
93317.171875
12695.578125
-34436.828125
-15170.984375
-32105.4375
-20735.78125
-40035.546875
-52199.234375
-54001.171875
10812.296875
3812.421875
-49778.203125
82640.0
-7395.96875
28176.421875
29530.015625
38113.734375
3186.8125
24376.171875
34429.84375
12045.3125
-19156.125
11733.9375
-36520.96875
5652.640625
-38198.1875
-30630.859375
-46437.5625
17861.96875
-53619.0
7948.59375
-39651.40625
-7066.46875
-12024.90625
-4128.328125
107428.9375
26935.9375
36942.90625
-19103.421875
-272.703125
-54430.28125
43505.640625
31939.546875
13770.140625
46025.875
22541.0625
12071.265625
-30907.75
-13807.9375
-41488.828125
-27135.203125
3349.3125
-12476.0
14597.1875
-10804.90625
19194.859375
44347.984375
39162.53125
5749.21875
-33305.578125
-6756.875
-7575.5
41529.65625
6216.03125
-62697.171875
-21225.5625
9946.03125
-45988.40625
-8677.921875
32761.625
4151.65625
-37344.15625
46602.703125
57928.65625
-12508.875
19490.734375
28867.3125
12396.734375
30028.046875
-63754.34375
-31251.515625
-60193.78125
-44150.203125
28860.75
57431.65625
-8948.71875
-23621.28125
19635.609375
-5371.84375
-14201.171875
-8577.3125
-35616.40625
-38292.03125
-30756.75
5671.40625
32452.203125
11088.421875
31140.5625
-30108.203125
-44942.34375
-16331.703125
-21067.171875
11248.421875
-3613.578125
46238.78125
2117.6875
-4800.109375
65693.109375
36979.28125
-79584.953125
-65420.96875
19290.8125
12083.984375
81330.40625
26850.59375
-35949.953125
-53134.078125
20716.96875
40438.75
-24558.84375
-76057.375
-26596.65625
-43345.140625
-11004.796875
-26038.953125
-34671.40625
-14806.09375
-26569.8125
28372.359375
36340.0625
-3534.921875
-10776.59375
-18734.125
-59945.234375
68215.984375
44502.921875
-33159.625
68113.671875
2456.140625
19852.90625
-11132.953125
-44250.90625
-15467.921875
25902.546875
-32484.9375
-39966.40625
-58183.171875
23815.578125
-2239.515625
-33667.734375
-56368.234375
-38011.171875
-28187.765625
-10662.65625
-21135.984375
-25456.515625
-11338.375
-6332.921875
1563.171875
3925.5
-8842.90625
12752.6875
39804.875
-8757.140625
-64893.75
47077.703125
77611.046875
41364.484375
-48334.140625
-9093.265625
43788.0625
33734.046875
-25093.765625
-1041.484375
23139.109375
12478.453125
-47807.40625
23525.03125
-12336.703125
20092.484375
4623.78125
-43321.828125
-3768.34375
-21821.703125
1326.96875
-9849.328125
37083.71875
-30200.890625
18203.265625
-52894.359375
-4901.421875
-11166.328125
2563.65625
-24403.328125
-11195.859375
-70829.265625
40013.53125
-45510.859375
60631.3125
73560.28125
39213.203125
21379.96875
-46908.390625
-8890.40625
9142.859375
6420.234375
-34227.78125
11187.9375
34371.109375
29142.359375
52347.78125
10512.0
37849.125
6172.203125
-61745.328125
-7202.1875
-35632.5625
-11932.265625
-44310.140625
-20147.453125
-1753.71875
65156.703125
62209.640625
23480.71875
7281.0625
35719.859375
-12794.71875
34024.984375
21718.140625
9608.453125
29789.453125
16749.734375
14947.078125
-21319.296875
-568.546875
71273.375
98429.234375
37131.046875
31361.640625
1699.59375
16469.546875
-707.46875
-12300.78125
-16266.375
-44735.609375
-61562.4375
-11044.296875
13873.203125
-62291.25
51305.609375
-45798.03125
40171.078125
-27515.234375
-65986.640625
-55801.109375
29337.265625
-14366.265625
-53650.390625
58025.359375
-19001.984375
32934.578125
-5129.828125
18113.90625
-37822.078125
-31708.375
-20465.890625
-50569.328125
-69367.875
5482.859375
1522.0
-8322.375
-95001.46875
-46810.0
7333.765625
-23910.796875
31582.609375
-18874.5625
-22605.34375
27420.78125
53487.484375
77592.171875
27816.375
-6773.15625
80877.125
-38396.78125
72090.53125
67946.78125
44820.234375
-15501.109375
5504.46875
-33728.5
-10223.015625
4995.546875
-10055.953125
25182.171875
28605.71875
56728.25
39290.65625
29561.875
-40278.578125
-49334.21875
-17988.90625
14323.703125
5495.21875
-59935.578125
-43729.546875
-21175.03125
-32284.75
-18410.546875
-11259.546875
-17315.15625
-44319.8125
28418.34375
5607.015625
30915.828125
3039.203125
-54482.65625
12091.265625
37205.53125
16160.046875
-7348.515625
10839.203125
-23451.421875
-1669.03125
-9646.734375
-2375.09375
-24643.34375
-32160.078125
-25840.609375
-60675.796875
31871.625
54199.8125
-3896.765625
-9265.53125
44667.65625
18207.640625
62776.40625
30394.21875
-55944.8125
-30250.5625
41548.140625
-4382.234375
-26117.765625
-68755.109375
36277.046875
16258.203125
10801.078125
34596.609375
-18225.21875
13977.640625
-37048.296875
-79045.109375
-5429.015625
-3121.9375
-54494.578125
-27856.265625
14033.78125
14469.75
-16477.34375
18562.4375
38190.765625
-19004.03125
-58225.484375
-8955.03125
19066.96875
20940.140625
18957.6875
-51795.453125
-38782.140625
20135.265625
-8286.71875
-49481.359375
46510.296875
-24074.390625
15379.734375
-3058.5
51815.890625
46277.28125
-43199.59375
20875.40625
-12191.203125
7260.0625
-48400.640625
-49506.953125
-43506.90625
18586.84375
-31194.3125
-50924.515625
-71985.984375
32905.5625
-54358.234375
-23681.921875
1587.484375
47465.4375
-26025.34375
9384.5
22976.328125
57911.5
13815.03125
2910.8125
-71485.125
-92072.09375
-55795.984375
-26657.09375
-77746.828125
-30426.90625
14909.78125
-34226.546875
-25564.703125
-29147.28125
10990.234375
45158.0
37539.375
3564.59375
6134.546875
6357.125
-64376.25
76021.1875
4243.90625
-18097.96875
-18838.796875
-91256.078125
-12915.65625
8967.375
-15328.546875
-20575.6875
-40480.703125
-51964.078125
-4687.9375
-17810.03125
-1746.96875
7471.046875
34475.96875
-87392.484375
11084.375
-24657.0625
-12529.5
14469.890625
876.265625
-52425.8125
-38355.234375
-181.328125
31613.375
4040.59375
52886.59375
21852.109375
1826.8125
5728.84375
70130.078125
27120.140625
-33766.4375
-86124.53125
19431.859375
-67475.09375
59910.515625
40543.015625
7316.640625
9114.28125
-98467.703125
-39064.890625
-26610.875
1427.828125
-29318.0625
-33364.421875
27054.375
-48388.28125
15967.015625
71139.796875
64143.890625
35308.78125
29179.359375
35264.5
39077.1875
12419.609375
60841.203125
7867.515625
37389.734375
66338.09375
49416.015625
4690.765625
11424.84375
24776.28125
12339.859375
-6238.3125
39186.0625
5432.265625
-5497.828125
14230.515625
71477.015625
42583.25
56706.828125
15607.78125
-44982.3125
-21221.3125
51471.265625
11435.875
-17602.734375
-28001.03125
1977.671875
11478.828125
64522.375
25477.390625
59256.578125
-5165.875
16611.578125
30068.734375
3155.96875
22653.921875
-18504.0625
-69410.875
1989.78125
15262.109375
-18213.484375
9090.625
13522.265625
-15629.40625
-36599.609375
-39206.390625
-54439.21875
19630.359375
-416.8125
-45954.421875
26066.625
-19370.265625
2658.5
31402.671875
10869.484375
-6592.4375
-36701.484375
23748.03125
16494.96875
23449.21875
-36613.828125
-53189.6875
-57819.390625
-56439.296875
8257.5
-24229.421875
39413.015625
-29257.65625
24679.546875
1093.1875
-11557.578125
-54485.21875
-51329.515625
-69481.40625
-3063.578125
-11954.90625
-22496.125
4583.390625
17768.4375
-25.5
-65399.421875
-28955.15625
-20020.828125
-13547.75
19752.046875
-54109.125
24082.515625
-17799.203125
-12477.671875
25505.0
-10162.875
-15012.6875
-44681.921875
-31702.875
18144.984375
54761.265625
59536.296875
7358.3125
-9293.84375
-8195.15625
-7308.28125
-31995.53125
19383.34375
18775.21875
6767.40625
43225.109375
28370.765625
21286.203125
-9141.34375
-43222.9375
-83819.3125
20043.0
4127.234375
-37946.78125
-42522.34375
1095.53125
17925.4375
19820.296875
6657.390625
-26797.84375
1508.78125
18982.53125
-15943.828125
24462.78125
15712.078125
27023.859375
28546.9375
14711.5625
52867.203125
24937.9375
-19639.546875
7696.046875
6731.4375
-10460.671875
-7708.265625
-4264.4375
40362.359375
37010.234375
15660.125
38115.234375
1660.671875
-22672.46875
-8431.234375
-27693.765625
-37472.96875
33392.890625
-54981.34375
4953.28125
-37225.953125
19187.84375
-35835.671875
-12631.4375
38135.75
-29401.8125
-43128.328125
9918.84375
-18074.203125
37059.34375
-1531.546875
-4160.90625
-47005.453125
3690.875
-50026.71875
-38319.515625
-45491.375
-44829.71875
-14823.03125
-64481.140625
46452.28125
24448.953125
39639.625
32546.390625
-2247.0625
-56382.484375
-41012.90625
-49224.375
-6839.4375
-26855.9375
-18430.75
29432.203125
78124.75
51997.34375
-45199.203125
-8711.890625
41858.96875
57736.375
53079.71875
22152.3125
14991.53125
19844.8125
12570.609375
-8664.09375
22850.171875
26503.671875
-5404.375
-11859.0
-11325.765625
39661.828125
36913.28125
36821.625
14833.828125
-33419.875
21189.65625
34082.25
-21827.9375
28951.40625
-1999.109375
-31944.78125
28858.09375
66063.625
-4170.609375
-9030.125
-12942.46875
-55873.328125
-65305.234375
-53773.90625
27999.421875
-10568.0625
11661.328125
21513.984375
49961.296875
25568.515625
47702.59375
6278.171875
48673.0
82292.734375
27110.625
29287.53125
-5757.828125
43229.125
80633.890625
-10374.078125
5058.0625
-36020.890625
-40899.078125
9863.234375
-27105.875
-34197.40625
-23634.59375
-8340.859375
-30057.203125
-58574.390625
28316.859375
-73877.5625
6471.890625
-36377.15625
-5483.4375
28856.078125
-60367.265625
-31593.59375
-69873.78125
-41758.25
-17405.515625
11363.390625
-12776.96875
-11815.75
-16075.03125
-55773.890625
17189.046875
-15780.75
15822.28125
-32164.203125
6076.578125
45388.84375
-261.15625
24968.515625
19233.65625
-13140.5
-31087.515625
-55815.921875
-3454.3125
78118.46875
39785.34375
7325.875
-26387.46875
46529.71875
-426.390625
-34841.625
-34080.21875
-44782.609375
41984.78125
-982.15625
-15116.109375
17963.609375
19096.96875
-25138.484375
3358.4375
-2555.03125
11816.0
-3455.15625
-20617.53125
-1342.140625
-20556.984375
30574.828125
51448.765625
4678.984375
-2809.1875
25755.078125
-18343.875
-58795.3125
-23739.5625
-31020.3125
31281.6875
10661.296875
-1050.65625
-22278.109375
-6213.5
49763.546875
47873.46875
30085.484375
-37670.234375
-6548.640625
11621.140625
7086.25
-31095.3125
13382.984375
-20537.796875
-41934.390625
-53427.609375
-31529.5
16255.65625
61953.484375
-58895.828125
-4443.328125
30799.59375
18517.34375
55827.296875
14953.5625
-15628.953125
-23130.828125
-6057.171875
-30266.96875
-27895.109375
57556.578125
35467.265625
-27712.078125
8346.5625
48729.515625
5736.859375
8380.78125
57780.953125
15006.625
-3469.65625
-26375.953125
28620.640625
-9683.609375
21073.109375
-57933.0
28606.375
-1042.640625
106420.453125
-21605.4375
30916.546875
9163.359375
-10658.765625
-673.765625
-23261.078125
24837.59375
92130.1875
36877.234375
1102.078125
17791.6875
15351.90625
-50431.1875
4086.234375
52476.25
-8448.0625
37571.109375
462.640625
59945.515625
15807.828125
-601.0
-8551.71875
-34508.828125
-49103.84375
35431.03125
17045.875
-15333.28125
37728.59375
33751.046875
41251.78125
-12252.984375
-15977.875
51211.359375
-46476.203125
16408.3125
52608.375
-33867.421875
-40254.9375
6767.703125
12539.015625
-6176.5625
-61540.265625
714.546875
7234.953125
-90099.96875
-13837.328125
2536.734375
8716.359375
-28656.9375
-27806.59375
-52325.78125
-19991.6875
-19895.90625
4802.5625
22951.46875
34921.6875
22836.46875
13940.921875
8451.34375
-54517.953125
-45859.921875
19591.140625
-7583.34375
-29459.03125
-25667.640625
-56944.453125
-22661.859375
38359.0625
49088.75
37647.109375
-35364.859375
8622.484375
34882.015625
-56626.34375
20485.359375
-58305.578125
-10155.234375
-37820.421875
-5677.921875
2305.484375
38014.734375
24141.03125
69447.71875
-69562.8125
35011.625
35091.265625
-38792.625
-24877.90625
9281.484375
-28440.40625
68523.0625
4856.421875
-9564.484375
10156.28125
4863.828125
-95974.140625
-45858.296875
-20579.375
16445.40625
-31213.828125
-42898.484375
-6243.3125
-37941.984375
-19054.125
-24265.546875
6668.28125
22042.796875
5255.3125
-1171.421875
16800.609375
-32128.53125
-14804.296875
-50568.671875
29910.078125
-25851.703125
-43838.25
-3327.90625
-47042.953125
52214.34375
-5574.015625
1360.453125
17278.109375
-40160.8125
-355.015625
-26191.765625
-86235.171875
-14364.734375
-2948.3125
-14059.5
-53874.03125
-60981.5
-42368.71875
-64332.15625
-37140.953125
-23128.15625
28670.921875
-9992.890625
-24130.859375
-8317.375
-47342.03125
-12120.765625
1596.140625
47155.984375
44620.46875
18620.453125
11356.21875
3574.75
-22810.671875
-11832.1875
5300.796875
-21706.9375
-31740.859375
5253.78125
272.6875
58958.234375
9706.0
-7666.25
-33608.625
-10943.34375
9426.515625
-1568.78125
-6873.265625
-67718.15625
-42094.546875
66460.875
65449.640625
-14261.390625
-3425.46875
27563.734375
28619.453125
32044.796875
4357.078125
-34973.1875
-18647.28125
-12836.1875
9521.4375
# row = 24
-4813.03125
20525.9375
9927.828125
35988.46875
58852.953125
26255.046875
-35523.921875
729.21875
32882.828125
31132.609375
-47010.640625
22096.421875
45134.328125
-5806.734375
-35104.3125
4036.65625
34787.765625
37643.171875
-12078.703125
86705.453125
-41039.796875
-23347.46875
21830.1875
-1332.609375
15275.5
100813.71875
19697.859375
-25890.625
28170.640625
30203.65625
-11974.765625
-18752.265625
-24683.21875
-37481.5625
4799.78125
16244.734375
-47612.25
73331.171875
-20753.796875
26941.078125
7292.15625
33264.984375
-33307.109375
42209.25
45430.34375
-23326.59375
-20694.625
29544.90625
-22383.203125
-3057.203125
-19825.453125
-32208.53125
-40311.71875
-23272.0625
-47808.421875
12832.140625
-50159.796875
-47092.875
-20488.203125
-47448.015625
39965.890625
-12222.4375
-4567.953125
-16442.3125
-366.15625
14078.109375
35275.171875
25311.140625
-21228.234375
33902.03125
9034.203125
-4143.609375
-28520.5
-19525.625
6174.765625
-34591.265625
-51718.84375
-37070.234375
40138.296875
52987.09375
-6419.078125
45205.046875
46642.59375
-11811.265625
-11042.03125
27450.9375
9028.09375
83464.78125
10654.734375
-26775.765625
-26939.4375
52249.96875
-33368.53125
-34287.171875
20529.875
2697.796875
-7029.390625
34256.953125
70584.875
-11157.765625
44570.359375
73532.78125
4055.328125
48775.9375
8061.71875
9210.375
-51180.28125
-60365.0
27543.125
54964.3125
1659.703125
18825.046875
-9736.96875
7062.640625
8646.578125
5146.90625
-39054.40625
-8060.421875
1385.875
24245.78125
46645.984375
45768.078125
21106.359375
-31222.484375
-5472.859375
-11844.140625
-15816.46875
17063.96875
-23779.078125
12425.015625
-12674.0625
-10637.25
60730.375
88104.6875
-60031.1875
-54973.703125
21078.78125
41121.21875
58980.65625
25605.0
-27352.65625
-41567.1875
-15282.515625
39049.65625
-5023.4375
-44724.109375
-23321.21875
-44225.1875
-30627.375
-22811.984375
-890.875
-2390.5
-29010.53125
-13381.78125
-12479.84375
-31578.984375
5362.8125
-892.578125
-50886.84375
62475.25
17479.28125
-26875.6875
65671.515625
-3175.96875
1342.421875
-6630.890625
11533.09375
30888.21875
27342.359375
3270.125
-12302.421875
-28367.859375
15905.328125
-30485.0
-10473.140625
-657.4375
-65970.578125
-48635.1875
-40971.078125
-22769.59375
-25920.703125
-63477.21875
-4659.875
50189.75
31930.515625
15771.078125
16366.421875
47457.625
-2308.375
-44891.71875
63307.90625
97069.734375
36781.0625
-53448.28125
-18159.46875
57183.515625
19106.703125
-51810.359375
-41508.34375
9975.890625
-10464.65625
-14588.546875
49162.203125
-32284.953125
43017.96875
11827.9375
-5888.15625
-27092.6875
-8376.5
38295.234375
-23483.84375
11394.828125
-10295.09375
24093.6875
-1646.4375
-11772.328125
502.84375
18349.125
-17284.109375
-19905.859375
-59631.359375
-14093.46875
-66449.578125
52344.578125
49169.84375
28661.484375
41358.65625
11089.75
12302.421875
-2541.796875
25478.90625
-30771.046875
27830.609375
-18079.28125
-37969.15625
58162.953125
18243.4375
31902.4375
2513.15625
-48508.578125
-3736.671875
8958.484375
-10525.15625
-10945.5625
9628.96875
15112.765625
69803.84375
100117.84375
37414.53125
6031.5625
2581.140625
25916.421875
27951.71875
9606.390625
-6097.65625
36224.15625
-2412.8125
3012.03125
5833.046875
14001.09375
117150.53125
71277.125
7775.90625
-7462.875
-26461.90625
1276.359375
-11517.375
4470.765625
-8006.171875
-48100.765625
-5112.3125
-12976.25
13510.609375
-52113.4375
31550.671875
-32203.015625
22594.796875
-53942.28125
-90660.828125
-63160.28125
11023.265625
-15209.71875
-73529.796875
34314.359375
-16791.703125
-30769.953125
-20203.578125
13064.734375
-22131.4375
-10637.015625
-3538.328125
-56742.375
-50094.5625
-20548.65625
-7147.234375
24312.609375
-36000.3125
-37805.109375
54360.734375
-4770.34375
35045.1875
-8565.453125
3695.328125
33010.875
-8775.09375
77301.5625
-12170.328125
-49230.953125
31007.078125
-45828.359375
18389.40625
44046.34375
-3863.171875
4095.203125
3597.953125
-4514.0625
23203.140625
2431.390625
-9193.15625
15285.859375
28275.96875
21877.453125
10970.96875
43813.984375
9644.59375
-501.40625
29812.84375
43706.59375
-17165.328125
-92000.46875
-54332.890625
3336.390625
-36771.25
-32994.96875
-36260.828125
11052.265625
-32040.4375
21443.4375
974.234375
35387.765625
33119.140625
-8927.578125
7075.40625
28341.90625
53164.484375
57290.046875
-914.625
-7845.0
-18762.015625
-8492.21875
18408.640625
3992.5625
851.921875
-23060.9375
-32281.65625
31374.53125
73641.390625
-5632.8125
-36033.546875
29278.453125
15507.140625
32225.625
33263.453125
8024.453125
-3760.984375
10606.15625
14261.34375
29389.140625
-27152.453125
46488.390625
15564.90625
27800.515625
35384.28125
11362.140625
-18009.609375
-40708.71875
-71533.140625
-17009.265625
-45497.359375
-60817.515625
-65780.03125
-5018.609375
16032.1875
1198.6875
81390.5
61704.15625
-5337.03125
14833.703125
19248.015625
6780.84375
15640.90625
1237.359375
-68551.734375
-52578.375
21479.890625
-24230.515625
-75383.484375
4946.4375
-32873.921875
-26171.953125
-19508.21875
24249.90625
31216.96875
-36061.125
22819.53125
-5779.0625
17425.8125
-76744.15625
-67737.46875
-21081.203125
-43355.640625
-32729.28125
-32075.640625
-51309.78125
12334.65625
-17810.90625
4103.21875
-28755.609375
46983.046875
-16023.34375
21633.640625
23308.5
10276.671875
28542.390625
28621.546875
-63013.25
-37006.59375
-57283.4375
-20128.3125
-46594.90625
-26559.578125
8515.4375
-27461.9375
-55715.953125
-30218.921875
-720.328125
-10193.0625
-36293.421875
15944.25
-17439.765625
12848.046875
-33022.84375
66445.09375
18410.5625
41468.0625
38075.6875
-43666.34375
23045.703125
15490.09375
-62867.109375
-20024.59375
-45087.75
-29503.75
420.265625
-26483.265625
-39509.78125
10418.078125
56107.046875
-45668.90625
49835.75
-29179.71875
1573.015625
31446.28125
34179.109375
-25457.265625
8473.453125
12392.09375
49341.609375
-1000.9375
51216.390625
5035.796875
27408.296875
26745.734375
61476.859375
50068.1875
566.78125
-69237.671875
7724.421875
-38537.890625
75473.578125
-1169.765625
-23454.0625
5228.46875
-77902.40625
-49704.4375
-24055.875
-7869.171875
2122.0625
-12719.84375
26751.53125
-51838.734375
-4481.3125
47727.78125
6980.59375
9157.65625
11192.359375
9208.578125
26763.03125
31520.765625
43579.09375
-25979.4375
20906.859375
43048.78125
10785.546875
-1655.203125
23305.9375
40647.390625
14361.71875
39665.390625
36120.109375
-21537.046875
-19307.0
17619.9375
56330.953125
66726.65625
74530.875
62973.703125
-8280.890625
-13643.4375
39027.515625
32012.34375
-43579.90625
-15809.515625
-46612.28125
-25256.28125
67588.1875
66957.859375
75613.03125
-1610.171875
24676.75
40055.34375
6447.953125
-1065.5625
-1281.59375
-65028.234375
-3201.5
-25402.3125
-38962.65625
-852.375
9681.515625
4210.34375
55783.828125
6649.578125
-12797.25
14971.46875
18614.25
11085.671875
26974.890625
-31019.546875
-25926.34375
6430.953125
7051.078125
15565.921875
-63039.734375
34294.59375
12479.5
26818.4375
-77101.40625
-60849.8125
-68786.828125
-50878.75
-6398.171875
-36456.828125
9417.875
-35814.78125
8871.203125
-38960.875
-11925.3125
-36319.25
-65723.84375
-70686.0
-49529.9375
-67284.953125
12940.34375
28310.3125
2379.96875
6807.265625
-68785.046875
5095.28125
-37538.765625
-24367.390625
-21242.390625
-52465.484375
55004.0625
-36057.875
-37934.296875
4446.90625
-36256.15625
20304.703125
-39730.796875
11401.921875
47952.09375
38268.34375
78956.828125
41778.3125
-23828.734375
-12443.40625
-30412.59375
-24127.171875
12662.4375
61159.65625
-38399.1875
32209.796875
5025.125
38072.5
-3856.265625
-50315.625
-112321.109375
10662.90625
10999.1875
-18402.078125
-30377.5625
-12716.375
1770.90625
24522.171875
12746.5625
-34158.265625
3283.375
42330.34375
-23552.203125
12949.015625
8058.671875
29968.265625
6451.703125
-19656.734375
34500.40625
14133.625
-65441.953125
-27678.46875
4550.34375
21241.28125
6501.5625
-13919.203125
28293.140625
11587.625
-34086.109375
2186.78125
-10665.28125
-23913.8125
-23259.3125
-7920.828125
-40709.125
-14257.953125
-65427.25
-3328.078125
-40013.390625
-21411.9375
-34026.15625
15224.0
32584.359375
-1923.078125
-32414.546875
21688.640625
-13394.328125
14105.328125
22582.34375
22606.03125
-39298.984375
22920.515625
-59543.609375
-57904.796875
-11261.203125
-11079.703125
-14289.75
-44816.90625
23732.234375
565.8125
27714.28125
39324.34375
924.5625
-15220.59375
-20455.078125
-22501.375
-6586.109375
3556.890625
-13629.25
29338.296875
92217.703125
85342.75
-2619.15625
10082.71875
20938.5
33013.15625
48880.125
38934.984375
-21804.8125
-4247.34375
33541.4375
8975.078125
13656.0625
-4628.453125
-16680.4375
7960.46875
32370.140625
20327.46875
61227.40625
33605.53125
18109.625
-31274.953125
22421.28125
41348.15625
27805.84375
39320.546875
6835.828125
-4855.515625
52500.515625
65793.28125
6963.8125
6830.1875
-3505.765625
-49225.203125
-19290.203125
-8936.8125
15497.125
-566.875
4477.25
-24097.59375
44819.046875
7533.3125
-6073.109375
8870.25
47950.234375
91614.0625
-14524.890625
3062.5625
-18570.140625
42756.828125
79017.21875
-18473.0
8843.8125
-21827.59375
-49189.234375
3860.234375
6109.953125
-38879.0
-26617.0625
-5339.28125
-28416.03125
-58300.140625
8811.25
-43220.125
48874.578125
4181.3125
-3916.0625
20283.25
-76372.5
-45372.65625
-91511.9375
-38029.859375
1958.796875
10093.734375
7016.640625
19693.75
20434.875
-34846.375
24727.171875
-21759.71875
72831.265625
-59406.453125
15570.328125
39786.046875
-9024.4375
-18954.75
-2137.28125
-13680.0
-43698.34375
-28223.125
5041.390625
80392.125
49093.296875
25342.453125
7111.125
71344.890625
506.4375
-22183.796875
-29503.984375
-19898.34375
8855.1875
-53082.75
-6628.78125
24144.546875
-5250.0
-2504.234375
-5966.53125
8759.96875
13151.765625
-14398.75
5355.0
17437.515625
-10912.546875
38428.90625
57376.8125
3592.609375
967.3125
-10968.359375
-10837.90625
-47834.34375
-26641.765625
-65523.390625
30812.515625
9103.0625
21675.109375
-54637.40625
10438.78125
64296.296875
28212.59375
35581.625
-2683.09375
-41581.546875
-11561.359375
-35113.640625
6671.3125
26231.984375
-35135.28125
-36283.265625
-49140.015625
5268.3125
35465.171875
81429.75
-60031.953125
6458.90625
6453.890625
3090.984375
38630.734375
10081.34375
-9154.0
-20065.46875
308.25
-35071.84375
-67487.109375
57613.671875
30711.40625
-27741.171875
-7616.734375
58271.640625
8572.9375
-32929.09375
-6224.75
12151.03125
-85.859375
-33835.484375
23722.8125
-22788.765625
41259.03125
-43098.96875
31322.53125
-51073.28125
85859.984375
-13759.84375
16545.53125
14819.015625
-5197.296875
-2346.734375
-35450.8125
29734.828125
45596.46875
34734.640625
-10812.171875
-27811.234375
35041.515625
-12736.734375
-19855.8125
34007.296875
-3469.78125
25848.125
2579.828125
84944.671875
46875.15625
-15337.1875
-18372.125
12506.765625
-35964.28125
-39296.75
23754.546875
-19220.46875
57442.25
28454.171875
23967.96875
-24427.015625
-2822.796875
75931.625
-15529.3125
20384.5625
50623.296875
-24912.125
-23674.109375
-19269.125
-10190.84375
-46661.15625
-82245.0625
16990.15625
-12704.234375
-90201.640625
-41224.703125
8956.578125
86521.546875
-37573.03125
1828.40625
-37822.953125
7106.796875
-31853.65625
-15050.84375
61403.75
56765.5
50268.4375
-21448.28125
7277.484375
-20552.78125
-21093.4375
-884.46875
-35267.578125
-45718.25
-8467.84375
-39962.65625
-8641.859375
19627.40625
42901.71875
12964.0625
-37800.296875
24977.9375
23931.125
-43008.53125
35220.109375
-27396.640625
-22365.046875
-23219.375
1565.140625
21699.515625
77592.96875
25519.953125
57055.84375
-55761.90625
60238.0625
33914.109375
-12810.96875
-32549.953125
30077.765625
-12893.265625
69795.515625
-1838.25
-32351.953125
-18759.640625
7375.328125
-70305.234375
-8655.328125
14718.03125
42203.28125
2873.234375
-60476.515625
-28164.5
-55289.890625
11778.46875
-56605.359375
-24362.21875
-8713.5625
-769.625
13768.28125
32958.828125
-7515.734375
30305.953125
-59210.671875
4222.09375
-14294.75
-21691.75
18841.09375
-1697.484375
55186.65625
-20208.484375
-16782.421875
-6661.671875
5410.5
39983.453125
-26047.71875
-41001.125
-20942.625
-4387.78125
-49.859375
-18428.59375
-20706.390625
11438.453125
-19915.546875
-23000.0625
4763.84375
21626.0625
39192.140625
8231.0
31258.890625
-45233.546875
-12564.0625
-12992.40625
54682.078125
-462.890625
-1315.546875
-12748.6875
-46923.765625
-22026.84375
-1744.03125
25313.078125
9662.5
-52081.3125
-18335.0625
-34278.46875
29936.90625
29721.890625
-1297.90625
-31917.234375
-23039.859375
33165.59375
13062.875
-28319.984375
-29276.84375
-64424.71875
53478.96875
95954.125
-14315.71875
8008.125
32126.84375
10325.609375
36180.0625
9533.640625
-24702.578125
10533.34375
14858.359375
1040.359375
# row = 25
-954.171875
31060.0625
10511.0
45859.609375
48990.53125
-15728.15625
-34795.796875
13385.640625
32820.234375
16476.75
-13113.71875
38445.625
85169.375
26359.421875
-43827.28125
-2650.234375
635.671875
1843.953125
-30889.6875
57873.734375
-23592.515625
2553.5
-1585.953125
9484.59375
1088.078125
69973.21875
37346.09375
15149.1875
48448.1875
68778.6875
-28649.09375
26208.46875
907.234375
-18282.78125
406.984375
-11038.65625
-33611.203125
25859.53125
-17810.265625
-20719.453125
2636.59375
19941.53125
-48873.515625
53092.953125
41506.0625
-74174.890625
-37359.921875
30976.8125
-5827.828125
8176.734375
26273.09375
-19573.859375
-23759.734375
-36059.734375
-25474.328125
18058.578125
-33275.453125
-54341.96875
-28643.765625
-53540.359375
7795.375
-8418.390625
-44675.21875
-38278.0625
-7910.34375
63933.4375
-12669.109375
-9244.375
-48077.8125
6060.25
-12363.546875
-12620.953125
-11377.125
-19219.96875
40381.90625
3345.59375
-87046.40625
-23050.5
22480.140625
49023.109375
1255.125
11574.53125
33326.921875
-21495.046875
10124.109375
31266.78125
-29342.984375
56055.234375
-8096.6875
14731.84375
-44999.25
42778.25
-10222.171875
-23468.734375
14115.203125
365.953125
8579.0625
-3195.171875
-4499.875
-37605.296875
29066.3125
56197.9375
-1008.015625
38456.296875
42664.09375
20416.390625
-39472.703125
-55945.5625
21702.078125
51506.71875
24380.421875
46914.90625
-25232.5625
13227.359375
32987.625
-1820.6875
-31524.359375
16331.234375
25637.453125
11697.671875
45395.078125
28336.875
-3901.828125
-15123.4375
36612.296875
803.109375
-37328.78125
1402.703125
-24398.59375
2086.6875
-8520.125
-28414.09375
35640.59375
79528.21875
-23034.265625
-9728.109375
-284.5625
55064.421875
14708.234375
4166.90625
4731.34375
-24470.34375
-81134.46875
20565.375
27495.703125
16187.96875
-18039.21875
-46876.390625
-23642.234375
-6184.4375
15181.328125
-7813.5
-45183.390625
-44592.03125
-11048.40625
-30995.359375
27210.3125
3841.328125
-36842.75
2417.46875
15330.5
16441.984375
28948.8125
-25242.640625
-12876.28125
-21103.515625
51541.390625
62968.359375
21226.40625
14885.03125
1670.703125
18470.171875
-15829.171875
-22657.71875
28459.25
35144.125
-64862.046875
-26340.96875
-9402.9375
-10981.25
3399.4375
-85565.90625
-2855.671875
52849.59375
62272.578125
18056.5625
-2953.5
13048.171875
-1424.75
-496.71875
80755.203125
92280.03125
37316.671875
-36630.359375
-36894.4375
20018.265625
6620.515625
-35746.65625
-58090.859375
21088.1875
-2778.609375
27864.515625
76377.21875
5133.90625
27569.25
-1653.609375
14393.234375
-38630.25
-11133.59375
32450.734375
-4827.421875
-14382.125
21912.8125
-6302.1875
-19114.40625
-16318.28125
20183.3125
52084.9375
-32802.875
-11103.390625
-11491.984375
-34540.953125
-99167.875
12919.9375
17414.15625
10150.859375
55594.578125
55611.28125
18975.3125
-20353.46875
34295.828125
-23274.09375
17807.84375
-20317.828125
-39141.703125
36787.046875
15384.328125
37875.28125
11709.34375
11357.9375
1581.15625
31578.265625
-11446.34375
481.859375
17101.5
30471.765625
92198.53125
106066.703125
35885.125
-21428.5625
-4284.5
58801.203125
-1076.390625
-7144.921875
2354.5
41079.84375
19783.1875
15164.4375
-1353.96875
34887.6875
91591.671875
21958.265625
-5055.0
-19208.53125
-44564.9375
-39517.25
-29103.84375
657.421875
-2489.875
-34903.734375
13538.328125
-6515.203125
-21777.90625
-52964.03125
4206.015625
-5391.375
20029.84375
-56901.40625
-70088.921875
-42887.140625
-3617.796875
-11490.828125
-89392.546875
-21344.1875
-12344.953125
-49084.421875
-26191.265625
-2510.09375
219.109375
29130.921875
32423.296875
-57481.625
-24114.4375
-61244.484375
-33972.875
43907.0625
16912.796875
-12805.90625
78259.453125
2469.953125
-2113.125
268.171875
21306.875
7748.421875
-13376.703125
48032.1875
-61187.671875
-54696.453125
-2978.234375
-34376.296875
-70476.140625
18063.65625
-6835.9375
8158.90625
2949.5
17118.796875
41201.328125
1568.171875
-6085.9375
15614.015625
55974.234375
18028.515625
-15062.0625
55882.109375
22085.25
27224.671875
48722.671875
75527.25
21002.5625
-33254.5625
-54778.515625
5505.3125
-3691.265625
-19483.265625
-68496.171875
25859.828125
-34483.125
-1538.75
-6494.078125
27028.65625
39141.21875
20698.078125
-34467.6875
-11980.9375
41728.8125
49601.8125
-11574.53125
-8440.0
-65799.171875
9514.671875
25828.75
33137.640625
37400.28125
10382.5
-903.1875
26996.0625
79116.90625
-32304.1875
-28397.59375
5339.546875
-15417.90625
-3356.375
34751.703125
63474.8125
25870.421875
-20917.09375
7607.21875
56206.84375
28573.5
37068.703125
18606.15625
14294.078125
16287.90625
38274.484375
-26554.21875
-47615.875
-27036.265625
-59681.828125
-74450.421875
-49626.328125
-78467.15625
5418.875
6051.640625
-10081.6875
71136.234375
68103.34375
25630.84375
53806.4375
39434.875
-2395.59375
-5489.171875
2044.359375
-57322.75
-46036.640625
33220.796875
-5727.453125
-40584.53125
-54587.5625
-14030.84375
-62065.578125
-39226.8125
-41943.921875
-35136.203125
-13800.5625
20944.515625
-4301.375
9196.59375
-69059.5
-49255.671875
7838.875
-71283.78125
-30531.0
-3672.125
10251.0625
2934.75
17188.515625
15980.0625
-46062.078125
32983.65625
-1569.875
9891.234375
-4375.125
-35960.421875
14130.515625
28548.640625
-54513.40625
16685.34375
-39154.078125
8938.546875
-7644.859375
-52848.96875
-6415.640625
-20189.6875
-40054.25
-9517.546875
-3176.078125
-51818.625
-74643.1875
23726.890625
-49295.40625
2251.453125
8077.65625
9060.21875
3944.84375
87345.0625
62475.015625
3758.0
18367.09375
-13542.1875
-80884.140625
12836.671875
-37560.609375
-25034.21875
26200.640625
-11088.765625
-45572.40625
-5238.015625
28332.359375
17443.21875
64472.921875
4414.328125
15367.703125
76856.40625
64523.890625
30161.78125
26298.34375
-1245.953125
61208.53125
20845.28125
8602.0625
-20094.203125
30180.375
57522.265625
59714.765625
11399.984375
26138.140625
-10775.1875
-6631.734375
-15512.28125
38592.421875
-43048.25
-47213.78125
-1448.171875
22109.765625
-34280.890625
-23341.1875
8138.40625
37603.59375
16138.96875
25557.703125
-28139.65625
-32217.25
31525.15625
-33890.859375
7660.796875
-14017.515625
-6559.015625
-23814.703125
35462.859375
49659.734375
-31935.40625
-10356.890625
39252.546875
7783.359375
5393.890625
8728.15625
43526.359375
5115.296875
64513.140625
33132.953125
-24901.265625
-21737.03125
35636.515625
17427.390625
38562.59375
55412.625
48754.078125
15826.5
8228.203125
45009.671875
12555.765625
-19593.421875
4815.75
-42685.765625
-38225.28125
49721.0
40768.1875
55895.59375
-3076.671875
43308.8125
24327.390625
-7465.875
-24081.59375
5467.390625
-23014.5625
-11580.421875
-58670.265625
-41031.5625
-15584.59375
1194.953125
5369.0
70303.3125
21482.140625
9634.4375
-707.984375
13819.4375
65144.5625
11165.546875
-11658.921875
-45825.609375
-26724.703125
-464.375
-28990.109375
-84443.21875
50120.21875
25425.015625
1474.53125
-75978.6875
-20811.96875
-18892.796875
-6688.5
-36720.9375
-49283.359375
726.03125
-32130.1875
-12867.515625
-40124.8125
-19245.125
-17685.4375
-66037.734375
-36958.59375
-63834.75
-54851.5625
29732.1875
36673.625
-3482.59375
-4974.46875
-32049.75
35236.328125
3861.5625
-7924.765625
-27211.375
-115.5625
104029.703125
-25696.921875
-31248.5
44389.96875
-13602.03125
61749.875
-46501.15625
54345.5
58642.640625
47993.140625
61221.59375
29007.90625
-2328.03125
-1441.296875
-40242.453125
11253.765625
4895.125
50202.640625
-66661.625
22079.578125
-50142.3125
18953.5625
22381.265625
-40773.140625
-69473.078125
-5733.859375
18009.609375
-10027.375
-4838.890625
-13642.6875
-31517.515625
25185.03125
7379.578125
-12645.296875
-8211.078125
32237.171875
-10397.234375
19167.40625
-35446.5
17378.6875
-11735.78125
19030.75
27126.40625
9947.609375
-40654.6875
-16459.125
10270.96875
30475.328125
-6722.21875
-8640.015625
-14073.171875
-26576.40625
-27656.921875
2301.25
4488.8125
-20595.671875
-11734.625
-18634.4375
-32222.6875
-39557.734375
-45549.515625
11946.46875
-37149.28125
-51719.109375
-59624.34375
7359.1875
215.59375
854.90625
-145.109375
35310.65625
-7984.859375
8760.078125
22916.71875
8959.78125
-19414.625
26677.203125
-25582.953125
-34005.9375
-1594.03125
17167.765625
22000.921875
14798.875
5545.390625
-133.34375
20746.859375
3567.09375
-17734.515625
-812.0625
-34666.921875
-11684.015625
5056.125
48006.75
-1947.59375
17328.0625
71371.875
54470.25
13050.078125
26123.0625
-1259.1875
-5535.46875
24167.09375
39519.140625
-61699.421875
-28638.609375
32822.859375
31048.03125
21187.59375
4672.46875
24.671875
37484.75
97715.1875
-36892.265625
53369.484375
41659.125
7701.25
-30440.5625
8092.109375
35502.75
55553.171875
25489.78125
12705.140625
17855.171875
31984.046875
41386.90625
25305.546875
7677.8125
-15936.328125
-34386.859375
30613.546875
53108.0625
22405.84375
-1165.578125
-4919.59375
-61400.765625
39022.453125
-7493.125
-29965.828125
4824.671875
57185.59375
35256.40625
-32226.15625
-1015.6875
5205.484375
17663.0
48227.0
4461.640625
32405.140625
6513.15625
-42572.640625
-21748.953125
33994.296875
-7714.34375
-19913.703125
19560.484375
-11894.296875
-72023.484375
-6899.296875
-14674.4375
83269.59375
28767.890625
-31459.46875
13683.65625
-46166.859375
-33750.484375
-79971.75
-8746.5
10276.75
7213.1875
17021.828125
7675.390625
40653.3125
20183.90625
31607.546875
-19181.65625
53020.203125
-77892.578125
17027.21875
21531.75
3072.4375
-29612.390625
6986.828125
-11558.328125
-31473.3125
13969.21875
34855.71875
59869.359375
39170.65625
35785.3125
30902.84375
62064.796875
3375.171875
-13448.546875
1945.234375
15071.578125
-11102.15625
-85215.53125
-14988.390625
-1099.359375
-21582.140625
57076.1875
16201.28125
3139.5
-9879.34375
-4112.125
12102.671875
34878.453125
-2949.453125
30822.53125
59307.78125
1621.671875
28429.21875
-17171.359375
-9089.78125
-5317.0
2947.546875
-40092.34375
52771.125
-32298.484375
9056.421875
-61395.234375
-3858.9375
50951.53125
2811.078125
13496.546875
40428.78125
-46139.75
-31320.9375
-52149.1875
38358.6875
25139.703125
-16466.515625
-23395.0
6492.3125
40130.75
21503.640625
63317.796875
-34046.921875
43909.46875
10271.3125
-26799.328125
1300.328125
-2153.859375
-20497.734375
-23498.84375
-424.90625
-2303.921875
-50699.09375
35959.671875
-6857.546875
-23985.484375
-21643.078125
24627.78125
9846.296875
-60222.859375
-36208.796875
14515.296875
35248.859375
13249.921875
-1936.5
-23211.421875
58185.3125
14599.765625
29481.734375
-60866.515625
40395.359375
26942.21875
-7465.015625
9426.90625
8269.1875
-8768.890625
-39672.421875
18244.40625
16251.234375
11874.78125
-5858.125
-38191.203125
50833.234375
12615.15625
-24311.90625
-1108.25
-15684.78125
8406.625
16446.828125
61673.796875
53908.328125
-21276.125
-27695.578125
40512.9375
-25032.453125
-74125.703125
36707.671875
16665.921875
29508.1875
40308.578125
-2429.9375
-21933.90625
22608.90625
72106.921875
4389.71875
21577.234375
26341.59375
6557.0625
19582.359375
-54248.046875
-59783.984375
-52482.765625
-64275.953125
19184.34375
-29187.28125
-62105.625
-17574.578125
58311.203125
122408.359375
-69784.453125
25762.921875
-41481.765625
-6649.359375
-34678.59375
-22784.0
62289.765625
29376.703125
46702.796875
-29551.28125
-11396.71875
18556.328125
27732.921875
3765.625
-60960.125
-26875.0625
32622.875
6478.828125
13467.734375
31785.328125
46479.171875
-8563.0
-35214.84375
25953.28125
6886.640625
-35275.984375
19200.0
28477.46875
-36158.390625
1855.390625
-3130.859375
36565.546875
111772.109375
11895.453125
45156.875
18206.296875
28045.453125
29870.25
27565.125
-37383.84375
-159.1875
41071.296875
36298.109375
25669.296875
-7283.609375
-35959.75
12408.6875
-164.484375
29084.046875
50993.0625
49693.953125
-5800.015625
-40894.40625
-35928.578125
-56999.859375
5582.78125
-83532.9375
-47947.84375
-33983.71875
13821.953125
46775.125
29181.796875
18771.984375
56729.578125
-9414.671875
-32972.15625
-3507.09375
14008.46875
8823.046875
27585.6875
35542.90625
-30770.90625
-19388.515625
10938.90625
24222.59375
32825.890625
4094.90625
10323.25
-24582.59375
-1258.265625
51819.578125
39249.078125
-3439.0
49437.375
28430.640625
-17943.15625
17523.390625
40565.53125
61468.53125
31842.359375
56772.234375
-21504.125
-22286.515625
31399.234375
66229.5625
-30641.78125
-33164.1875
-25030.109375
-60563.484375
-25884.796875
-39340.375
19026.375
28256.46875
-38650.75
-49705.0625
-44588.5625
16263.90625
20683.609375
-9178.375
-39620.875
-24242.046875
57437.515625
51068.3125
-16875.046875
-4970.78125
-40986.546875
59618.4375
92723.203125
-8721.40625
18475.90625
-5620.03125
-32541.921875
-398.234375
9703.5
-12480.859375
42332.453125
22311.390625
-4727.03125
# row = 26
7735.90625
23698.171875
-1201.3125
18741.203125
34901.65625
-24600.625
-9141.5625
20993.40625
-4036.90625
33740.609375
29767.546875
47077.046875
72207.09375
20656.796875
-10314.25
-11937.625
-13489.625
-22221.671875
-41539.703125
-2157.828125
-14785.5
16491.5625
-16277.234375
-14093.328125
-7956.828125
53689.03125
50380.546875
62419.6875
67728.34375
44592.796875
-56605.15625
46524.859375
-5678.0625
-18784.484375
14025.9375
-51979.3125
-19939.15625
-15254.734375
2339.359375
-65041.359375
25470.171875
7615.25
-28499.0625
37069.875
33227.125
-71092.0625
-27000.421875
13625.5
10354.390625
35352.203125
50803.109375
-2241.046875
-177.6875
1295.484375
-12504.203125
7908.9375
1823.125
-20848.578125
-38054.09375
-31328.875
34937.09375
24096.484375
-32724.3125
-58478.015625
-28562.78125
40643.25
-44453.921875
-21396.65625
-25717.359375
-8516.8125
-10330.203125
15089.9375
-18142.953125
-17557.546875
25449.921875
44778.25
-58857.28125
-10075.0
-14815.71875
-6843.578125
23245.359375
-13645.1875
12387.015625
-20124.78125
11567.109375
22906.9375
-72670.5625
-10130.203125
-23500.875
28759.25
-61326.0625
-15386.75
16515.75
24646.59375
26972.234375
2869.09375
5613.265625
-16795.8125
-67047.296875
-53985.90625
-12918.90625
-6394.703125
-13338.734375
23077.375
6723.71875
-14837.53125
-48161.0625
-61214.890625
4725.21875
52544.46875
61387.890625
24553.171875
-21064.25
6124.46875
24710.96875
-40165.09375
-22699.921875
2715.40625
-7272.125
-25069.859375
22995.828125
-12953.578125
-8825.578125
539.5
56893.359375
20941.75
-71161.265625
-1680.625
17133.703125
39635.21875
-8480.109375
-44609.71875
3031.390625
1147.359375
-1241.5
26481.796875
-30735.0625
19862.203125
-4973.296875
5693.109375
44977.171875
-12945.609375
-104788.390625
-2766.609375
27369.265625
31691.171875
-10878.96875
-46514.3125
-16629.953125
-2808.75
13687.796875
-31328.296875
-52449.296875
-24375.640625
40532.640625
-7697.625
39006.71875
16338.578125
-13807.9375
-19525.59375
35073.96875
34197.3125
-41033.0625
-56096.375
-14929.125
-34885.90625
46288.75
58142.90625
14207.625
5771.734375
-822.171875
40138.65625
-34731.328125
5655.671875
35435.703125
13257.09375
-31359.578125
6864.046875
58688.203125
19545.65625
26354.109375
-48426.3125
5466.921875
31870.40625
70338.59375
5315.515625
-9913.40625
-873.984375
14919.265625
31501.296875
92534.578125
84601.0
68036.921875
332.75
-48181.375
-34431.5625
12190.03125
-13905.515625
-53426.3125
46173.34375
25925.25
41603.625
75829.65625
65001.109375
-7139.4375
1581.171875
18867.125
-24176.03125
-4628.53125
13285.625
31694.078125
-13145.53125
50406.203125
-37995.0625
-75299.09375
-19843.015625
3954.078125
36549.546875
-37254.453125
1624.96875
20673.375
10574.296875
-92254.109375
-9285.65625
-8030.140625
10597.421875
50973.09375
54134.421875
8531.328125
-45908.375
28102.15625
-25548.015625
-14960.953125
9119.5625
20215.828125
9774.265625
11928.65625
38927.421875
13143.96875
42593.421875
-0.640625
19078.78125
-34052.296875
-14167.96875
-10041.640625
16994.0625
77281.578125
73750.15625
43625.71875
-49766.875
19243.65625
62104.03125
-21526.546875
-18178.953125
33137.140625
21304.046875
57296.578125
53433.46875
-9525.96875
44563.4375
33754.28125
-2695.578125
12828.203125
7395.34375
-25296.609375
-66476.6875
-26424.96875
5246.03125
-1286.453125
-34654.4375
-15770.671875
3887.96875
-38282.578125
-52853.125
-10823.015625
9897.140625
21196.625
-42511.140625
-32272.65625
-1352.71875
6773.40625
-18659.921875
-60174.421875
-66175.484375
-34848.34375
-9373.0625
-12655.203125
6022.34375
-1200.59375
32294.40625
68534.21875
-32118.453125
7112.234375
-94316.375
-69188.0625
46407.46875
33243.609375
-11515.3125
66044.34375
18083.703125
-45406.515625
15107.9375
22766.953125
-14431.125
18715.765625
35637.46875
-57436.578125
-42645.3125
2711.390625
-16793.46875
-90071.234375
11295.6875
37854.953125
2843.046875
-5610.3125
18661.78125
21014.203125
-21417.125
-16204.25
30439.03125
85491.046875
56419.453125
-23155.515625
46742.84375
-8250.078125
857.65625
38352.34375
91387.609375
65341.5625
28586.890625
-53688.859375
-22914.5
21586.171875
2711.78125
-77042.046875
9540.40625
-30294.34375
-27590.765625
-10963.734375
-4537.515625
21716.953125
32165.4375
-58288.5
-28476.578125
8834.703125
-13853.90625
-19292.484375
-20479.96875
-101090.0625
30418.765625
28643.109375
47173.234375
32981.421875
48786.5
2390.828125
34508.9375
50624.03125
-45939.640625
10552.5625
-4462.390625
-29582.421875
-5476.171875
27366.484375
64520.953125
24711.828125
-35071.59375
-17377.59375
41960.921875
62262.609375
25009.28125
6764.34375
-7368.828125
-9397.421875
34725.203125
-16114.6875
-50588.9375
-26425.578125
-77459.296875
-49030.234375
-24503.78125
-56414.515625
42084.453125
-23015.796875
-33830.0
10795.09375
49759.734375
34000.109375
37257.921875
33212.140625
4486.0625
-16387.203125
40331.0
2073.046875
-9902.78125
32216.921875
12946.28125
-2862.859375
-87937.265625
11576.46875
-62199.78125
-44183.0
-74179.828125
-59594.765625
6296.96875
2746.890625
-12697.078125
-11775.46875
-26206.765625
6501.21875
25895.421875
-33475.21875
-29930.078125
20810.078125
62279.09375
13086.328125
31404.265625
415.125
-50887.6875
23509.046875
19030.46875
-1001.765625
-29829.046875
-39255.46875
-4951.328125
18513.546875
-24739.734375
20880.890625
-26828.1875
19045.625
-4752.921875
-81762.703125
-15862.578125
-18091.5
11068.765625
-3350.90625
8287.5625
-53076.296875
-37019.5
18586.828125
-52891.0625
-10450.8125
30133.0625
-20335.65625
-2321.5
75844.828125
5382.296875
12636.46875
-10249.4375
-40885.984375
-64925.375
8596.15625
-30546.09375
-34928.609375
29259.703125
-5711.109375
-24179.84375
-2952.65625
-29803.9375
54649.859375
22168.90625
16172.125
11581.09375
117350.234375
72487.96875
71726.0625
3261.234375
-37553.875
31525.09375
57794.515625
-14398.421875
-46585.515625
11423.734375
44469.84375
52718.0
-43168.5625
5176.078125
34401.4375
28468.140625
-11393.21875
-14094.65625
-20118.34375
-41851.25
15326.8125
81312.890625
7528.609375
-11368.421875
21219.296875
33563.34375
5505.125
32144.171875
-9952.765625
-44869.171875
37224.890625
-10515.109375
15755.78125
-43359.5
-16472.640625
-79135.421875
-1263.78125
62613.40625
-1918.109375
-34142.375
61256.25
37110.5625
9618.078125
-24901.90625
31785.453125
-6752.796875
38219.359375
13998.8125
-22381.515625
-12011.84375
57545.375
2498.03125
-1071.8125
30921.984375
1303.3125
-20199.53125
9535.859375
50067.78125
-12169.171875
25994.390625
-2484.53125
-19727.96875
-20533.703125
-2095.0625
-21669.71875
5773.015625
-19328.15625
50064.03125
3640.1875
-27451.296875
-20499.265625
-14391.78125
15081.421875
-37284.5
-58588.0625
-31530.328125
-27859.953125
-16639.390625
-20280.796875
30033.234375
22883.40625
12694.0625
-17320.984375
181.234375
81911.0625
-5457.0
8893.4375
-20231.21875
-33620.625
-4883.40625
-85388.578125
-76874.9375
59077.59375
43834.21875
7589.984375
-36576.84375
11077.0625
23745.46875
24026.0
-54207.359375
-60332.46875
23652.140625
-7928.671875
-24282.625
-697.6875
-28613.890625
-9774.796875
-54887.75
-16782.015625
-36224.359375
27844.5
29084.65625
17702.9375
5275.25
-40428.65625
25583.8125
21720.359375
36460.84375
13970.875
3053.421875
34374.875
91336.796875
-3597.203125
6217.0
82653.875
15148.15625
70940.828125
-37840.6875
52969.203125
44907.84375
82473.328125
30737.5625
-3319.96875
12856.484375
34255.0625
-12880.0
40015.671875
-8504.4375
2765.890625
-42105.28125
46474.125
-78897.671875
-3672.140625
18565.734375
-43914.859375
11821.25
-27544.171875
21496.171875
-15087.875
30309.78125
10705.375
-35209.1875
12775.578125
7158.5625
2154.9375
-10476.375
15528.15625
11132.390625
15064.8125
-75871.734375
-8417.125
-2051.296875
70944.265625
47364.078125
29517.515625
9514.65625
44585.25
16632.640625
5924.78125
-28324.90625
7408.9375
-50885.296875
-34735.765625
9587.375
26392.140625
18588.296875
-23452.15625
17802.078125
-49289.765625
-42686.0625
-5810.265625
-6090.59375
41499.3125
-31325.625
-61695.359375
-83584.25
-21624.4375
-31567.59375
-19848.765625
25355.6875
16427.046875
3377.015625
21559.953125
17109.6875
-6946.59375
-22649.375
-16959.40625
5917.921875
5597.421875
4351.328125
22708.296875
44694.1875
59823.0625
5907.953125
45954.796875
42212.984375
-41866.265625
-15663.25
-3206.40625
-41816.265625
-15294.890625
8033.78125
73995.359375
32313.15625
23975.03125
45382.875
10154.328125
-10918.328125
20331.078125
11020.046875
-24414.671875
8952.21875
33527.4375
-43679.5
-47525.1875
19480.3125
54136.578125
24292.390625
24397.15625
34059.25
49714.25
109403.859375
-77820.34375
34249.296875
26264.96875
-629.25
-33000.9375
-20539.671875
13308.484375
16324.046875
-2968.28125
11584.578125
31698.703125
-14801.046875
27223.296875
16973.703125
-3257.96875
-38452.09375
-22937.875
38573.3125
68801.984375
26170.515625
-7802.59375
-14996.84375
-43288.765625
35482.640625
1872.734375
-32992.390625
-5173.65625
40839.5625
-31000.09375
-15190.6875
15804.234375
59427.0625
-15036.078125
5462.421875
50848.09375
62894.984375
17753.375
-26486.046875
-57354.25
35196.515625
21396.84375
-8364.234375
27584.640625
7113.1875
-105319.8125
-2306.640625
-29515.1875
83547.828125
16314.6875
-70965.125
4493.9375
-369.65625
2213.46875
-54496.4375
2929.125
5249.6875
3552.765625
33351.390625
-26061.875
42612.390625
58220.578125
16008.5
-13468.671875
-27843.046875
-60556.515625
-9509.53125
-19798.25
25640.40625
-32723.90625
41700.515625
4408.515625
-17566.9375
19545.34375
58251.171875
33070.8125
8190.203125
36226.140625
11093.828125
14310.6875
13335.203125
-4133.96875
34316.359375
10236.625
-27444.640625
-78000.015625
-10229.34375
-26974.765625
-23759.125
60787.34375
26710.8125
8146.25
-21579.46875
35497.234375
-1915.671875
32529.984375
-6508.171875
20535.0
43123.203125
1239.65625
62582.859375
-4528.296875
-42880.8125
26705.921875
52023.515625
13786.265625
54494.1875
-75013.65625
4984.609375
-14745.21875
-7524.75
19485.65625
-3946.4375
-32956.359375
33415.078125
-21864.078125
-35725.140625
-35078.765625
39146.84375
10319.890625
-4207.390625
-24704.5
29012.0
34278.1875
1308.734375
5812.15625
-13122.96875
42744.953125
26372.5625
-38226.34375
-25284.03125
-8605.953125
-18548.90625
-28491.0
-2591.359375
34746.515625
4398.5625
-299.96875
-30677.140625
-8696.828125
-18195.734375
-16152.046875
14713.390625
-33221.9375
-5119.9375
32904.03125
60871.4375
54612.921875
-35536.96875
-4947.71875
53703.859375
63141.5
16119.140625
-34175.4375
4464.046875
63012.25
-23027.875
-26255.28125
14493.46875
-9090.3125
-35078.71875
-16217.75
6566.5625
-13471.265625
11030.828125
-22871.296875
60322.546875
657.15625
-19098.46875
-29395.765625
-18353.78125
666.703125
20637.640625
8500.3125
20638.125
7045.8125
-31226.078125
24406.578125
-10721.3125
-52793.625
50972.90625
64355.0
-17317.015625
26041.25
-25233.9375
-22634.71875
47538.546875
32273.625
-10702.703125
24303.1875
18982.0625
25409.703125
29860.75
-75382.4375
-80576.703125
3628.5
-17747.953125
-7201.265625
-20188.4375
-4121.703125
19482.734375
94851.421875
59383.125
-101455.4375
11573.59375
-44343.953125
-27402.1875
-17699.640625
-22810.1875
34032.890625
-10236.203125
4326.875
-9383.6875
-23486.484375
32186.609375
71772.4375
46564.0625
-57305.078125
1103.5625
68383.640625
15948.328125
-6592.140625
61651.015625
57845.703125
-4306.546875
-12613.78125
22351.9375
-4811.46875
-34202.6875
-2211.65625
61393.53125
-51388.46875
-5184.625
-41621.796875
12358.046875
105367.015625
-11948.90625
54177.0625
84757.515625
-36284.453125
38830.65625
57748.34375
-28776.859375
-31386.609375
82067.375
25670.265625
60109.125
23096.96875
-7902.21875
18933.0
49139.40625
30962.96875
50742.25
28967.421875
-40017.890625
765.484375
-19367.875
-32460.0
-29935.453125
-72472.78125
-37165.609375
-39920.21875
21578.921875
57261.984375
9172.015625
16242.75
48072.921875
67487.984375
-25885.6875
10986.296875
20432.796875
-20461.09375
30820.375
8748.578125
-32581.328125
-9795.234375
47827.78125
5614.171875
4797.03125
14337.296875
33701.578125
-19137.484375
-3404.390625
66606.59375
50665.5
-5600.0625
54431.015625
31385.078125
-34953.078125
21714.25
39638.75
34339.625
31956.1875
49491.3125
-4078.078125
-35795.234375
83750.328125
51063.8125
-27732.375
-20007.328125
-24582.921875
-37608.453125
-36248.390625
-73577.75
-5594.5
11568.53125
-19941.453125
-59775.25
-40786.765625
-5077.671875
-15852.9375
-24071.03125
-29318.4375
-19819.671875
46040.546875
87671.140625
-12511.078125
-23469.84375
-1740.96875
60378.46875
37980.828125
-11643.703125
39704.453125
-40407.40625
-39942.328125
-40659.296875
7093.875
-8286.921875
46782.34375
6400.8125
-9367.0
# row = 27
4217.609375
313.71875
-28927.03125
-22787.84375
5863.4375
-10100.0625
4800.234375
3613.28125
-24113.421875
58344.375
30454.71875
19754.25
25089.890625
-5259.78125
34772.5625
-15879.953125
-3567.4375
-12505.53125
-28502.484375
-31825.484375
-9286.21875
23898.765625
-9743.15625
-49795.3125
-9184.25
64748.125
43575.8125
78207.34375
93930.03125
-6530.734375
-60869.46875
18818.28125
-30317.140625
-32946.3125
38361.421875
-30476.75
-18858.046875
-20834.4375
20649.21875
-55620.859375
40250.8125
-1387.71875
9769.03125
12563.59375
30143.796875
-17047.109375
15981.859375
8558.890625
28601.796875
30940.9375
12466.859375
-1194.515625
8535.71875
29434.609375
-18150.109375
-656.15625
27711.609375
23702.625
-42111.265625
-22053.21875
64391.734375
35905.4375
3170.875
-55098.0625
-62798.03125
-9985.375
-28024.078125
11465.046875
11788.46875
-19861.15625
12252.3125
47954.609375
-40754.046875
-13110.140625
-4220.078125
48205.390625
1590.453125
-27880.03125
-23161.671875
-24607.875
23106.9375
-10205.4375
-14327.0625
-14965.296875
-8613.390625
22425.5
-57271.671875
-39390.21875
-24529.640625
16266.0
-63625.390625
-62497.859375
33881.25
61763.59375
35580.71875
2219.53125
7323.53125
-10875.53125
-68245.1875
-38349.375
-38364.40625
-46110.28125
-35544.578125
12166.78125
-56004.375
-56850.453125
-54049.859375
-63238.71875
-24126.9375
49401.5
75187.421875
-35491.921875
-37539.984375
-15678.828125
5758.734375
-79152.65625
-14293.421875
-29161.546875
-55497.671875
-30222.09375
-11124.84375
-13074.15625
4027.78125
-946.90625
43705.46875
30073.59375
-71083.921875
27769.765625
59770.453125
69224.96875
-26476.1875
-32236.96875
-25290.09375
-63801.625
14534.75
29233.875
-47154.109375
-36172.875
8343.265625
26028.40625
50246.96875
-1730.453125
-63764.609375
-10775.65625
-6724.0
-4610.828125
-381.875
-27295.703125
-31295.765625
-10324.46875
-4666.953125
-56021.109375
-60020.59375
13155.421875
64931.828125
995.90625
30859.65625
38327.984375
-6375.5625
7083.859375
37891.328125
4324.25
-104001.0625
-73137.46875
-4391.765625
-29652.59375
6109.03125
25830.328125
1134.59375
-7440.65625
1537.46875
33025.953125
-37862.953125
8311.03125
5181.21875
-23868.078125
12976.03125
14828.53125
76308.3125
30114.265625
21068.09375
20871.765625
29696.578125
22595.78125
57163.265625
4132.171875
14327.578125
39994.453125
48943.953125
29832.015625
83771.671875
89671.53125
90951.09375
20511.640625
-38134.109375
-63573.59375
25100.640625
-27249.90625
-42136.859375
56916.90625
31887.0625
27518.71875
51177.453125
78587.3125
-13245.875
31540.40625
18190.65625
-15456.9375
17623.09375
-3049.3125
54016.078125
25409.484375
65695.6875
-33469.140625
-76344.125
-26351.8125
-44517.03125
-35438.28125
-13667.15625
-7198.21875
12508.4375
59417.453125
-32381.953125
4806.34375
-13974.015625
32666.84375
37529.921875
31407.25
-3691.875
-62577.921875
2988.40625
-13089.5625
-16496.78125
19399.1875
57837.5
10491.25
7800.0625
19933.3125
-9727.171875
12302.78125
-3197.859375
18988.828125
-77545.640625
-29835.3125
-25775.640625
-3586.078125
20737.546875
33628.234375
72831.984375
-49684.734375
32386.265625
41217.390625
-4226.0625
-13999.140625
60835.84375
-2981.65625
62970.625
67893.8125
15989.28125
38151.6875
764.5625
-771.875
17090.234375
26490.09375
15076.046875
-40252.890625
4853.78125
30325.0
2610.171875
-45454.296875
-30362.359375
20562.09375
6984.234375
-31908.65625
-17150.46875
12184.171875
275.65625
-40014.1875
-13670.90625
32060.484375
33688.046875
-37783.1875
-2170.0
-60192.9375
-73955.359375
22556.0625
21737.328125
31363.765625
-9734.25
5448.875
64887.453125
3433.640625
25542.5625
-95047.953125
-76189.703125
50534.703125
43392.015625
-23893.859375
27228.453125
34917.03125
-57098.75
36792.078125
23238.6875
-7923.71875
20192.0625
46021.421875
-4606.203125
-27638.65625
5565.359375
-11607.421875
-29602.375
12851.28125
63213.46875
1256.59375
-12099.109375
25138.5
-890.546875
-61429.59375
-23548.546875
34462.9375
76488.328125
63412.03125
-35338.859375
4558.078125
-34346.015625
-39654.609375
19674.15625
71894.34375
65279.65625
23382.21875
-66493.203125
-48322.453125
1783.03125
8978.78125
-47899.828125
-7828.890625
-10235.75
-36201.8125
-13994.171875
-32776.515625
9302.90625
30072.421875
-50115.515625
-77.015625
17949.3125
-38328.828125
-9447.171875
-24297.09375
-78907.0625
34254.671875
30599.03125
40414.21875
-11770.109375
58206.609375
-5882.171875
40185.90625
-3544.890625
-25995.890625
48272.046875
5116.21875
-11286.515625
7672.75
7604.859375
31245.609375
-12575.265625
-19029.78125
-26860.640625
104.0
59487.171875
20450.859375
-27352.859375
10122.09375
-38792.59375
2362.484375
-16360.3125
-42230.875
-59853.265625
-36803.96875
14677.890625
5947.421875
-31321.1875
59210.40625
-45175.40625
-42030.53125
-28509.890625
14186.5625
3530.46875
1655.453125
11753.78125
25795.71875
-635.921875
79831.140625
64009.34375
32537.25
14686.71875
10453.203125
8178.609375
-71234.5625
16225.703125
-18352.03125
-35072.578125
-63302.484375
-25031.21875
-6127.328125
-16240.59375
-14777.546875
-25474.671875
7796.046875
30521.953125
20858.390625
13462.625
-23993.4375
26714.0
55968.96875
23474.78125
23805.765625
-24222.328125
-42772.1875
24685.75
25381.59375
7831.109375
-31674.53125
-6609.96875
11939.296875
12180.546875
23757.625
-7891.234375
-15370.578125
1227.5
-26893.28125
-55910.5
138.734375
-9055.734375
37213.4375
-41941.875
23963.40625
-21203.984375
21557.71875
-4521.609375
-19045.453125
-18745.859375
28294.25
853.640625
24481.78125
25510.84375
-81615.125
-14768.8125
-16117.78125
-23918.203125
-37060.421875
-25255.578125
-14431.53125
-25386.546875
-1377.6875
-28197.78125
3541.71875
25051.1875
-52199.078125
52262.15625
-38252.765625
-23904.421875
-11807.5
104217.640625
68436.390625
57333.265625
-11016.078125
-55000.5
-38745.40625
69845.71875
9923.09375
-62401.140625
1105.5625
-8812.796875
17804.75
-43889.703125
-25845.96875
23760.0
58806.640625
-12721.359375
-27786.9375
31462.078125
-16427.734375
27574.40625
23232.0625
37993.015625
9864.640625
24669.390625
2864.015625
-28603.328125
52867.953125
4016.171875
-41849.59375
52839.875
27170.6875
4495.40625
-65835.4375
-19883.40625
-103251.25
-55486.859375
30285.921875
26460.828125
-32731.40625
66775.46875
46643.84375
-2519.03125
-42029.296875
20281.703125
-1990.578125
-7459.203125
-11439.953125
-12779.125
8429.84375
61362.78125
27917.671875
-10389.359375
22227.640625
-16680.46875
-73593.171875
-19513.484375
44689.875
-4340.859375
39717.46875
-50696.671875
-40624.46875
-12148.921875
-33521.84375
-42600.65625
-26417.53125
-30389.875
39900.546875
-929.140625
-13206.578125
10337.671875
-30229.203125
21022.734375
-69097.640625
-40101.078125
-23187.296875
-28696.140625
-28243.5
-28142.15625
31405.8125
41868.953125
16109.265625
-15268.953125
16964.453125
56961.984375
-8938.84375
6329.640625
18379.171875
-20896.90625
2729.046875
-72632.765625
-39586.53125
57808.296875
45951.234375
44904.234375
1093.734375
-7947.171875
11521.171875
21989.34375
-34074.5
-44814.53125
37914.8125
8874.46875
-26301.375
27487.90625
-31800.15625
-15323.578125
-53842.96875
-17967.390625
6073.3125
93378.75
20236.703125
-2122.484375
23981.09375
-72923.859375
41458.078125
-29160.34375
15947.015625
20129.515625
20125.625
11369.921875
26740.609375
-99.15625
37711.703125
68838.046875
16497.828125
69798.125
5673.453125
34112.765625
33950.078125
99723.5625
18168.125
810.359375
-14435.859375
40857.015625
14396.703125
33918.625
-22954.171875
-5272.9375
14452.21875
83879.046875
-50606.96875
-13814.375
-30330.234375
-53057.46875
45931.703125
-29782.390625
18735.109375
-3896.296875
52131.703125
34644.03125
-2820.5625
-11230.015625
23843.546875
-6684.96875
1823.53125
22215.9375
9029.421875
-4895.546875
-74126.46875
-37163.890625
14577.234375
48462.59375
44737.234375
43183.5625
10821.78125
67810.765625
15417.625
-21153.421875
-24058.984375
9846.75
-65658.171875
-12378.515625
27053.609375
38371.25
9766.140625
-32380.46875
32852.15625
-43141.75
-52564.3125
34873.703125
21060.84375
43985.984375
-17099.046875
-45757.84375
-73946.671875
-31565.609375
-26185.015625
-22787.859375
24570.53125
-16705.5625
18927.578125
25839.65625
21011.6875
8842.65625
-38226.265625
-82939.15625
22645.625
8260.46875
16953.640625
16371.109375
28564.703125
49209.65625
7102.140625
94538.140625
62057.4375
-54313.65625
18351.46875
-1854.828125
-19034.703125
-24976.40625
-14854.203125
50201.109375
57255.15625
36238.5625
24966.609375
-2733.265625
-36410.875
-2953.671875
43466.234375
-7644.9375
24716.25
26640.296875
-4098.65625
-64514.328125
5630.140625
53930.453125
-9551.8125
19979.078125
39883.453125
35348.078125
52397.3125
-64253.9375
17098.90625
-20048.46875
3125.5
-22480.15625
-41556.5625
-6742.3125
-36347.8125
-23041.8125
-9737.265625
33834.25
-23641.5
24708.46875
-7812.875
-8197.734375
-52719.296875
-15486.75
22239.40625
43400.84375
8417.421875
-24671.5
-15710.890625
8657.90625
19011.25
11795.640625
-38629.96875
-9437.46875
558.078125
-49337.640625
8841.8125
28933.265625
95541.96875
-44772.90625
-18714.296875
71344.15625
75285.65625
14649.453125
-8196.515625
-64831.390625
24218.0
30009.875
14911.671875
9917.6875
-4579.390625
-96524.234375
19747.078125
-65430.46875
60617.84375
-6625.703125
-76960.421875
-15097.828125
33668.078125
24082.765625
-45749.28125
-24148.703125
8170.828125
1469.015625
53238.78125
-18054.25
54222.71875
58560.984375
-16899.28125
-7549.65625
-58568.296875
-9189.53125
-40466.65625
-58931.34375
32937.96875
-44518.0625
62799.578125
20482.09375
-35363.390625
-13918.8125
52428.46875
12916.75
-1758.171875
37961.625
-32340.84375
-29126.625
14737.671875
-142.4375
35744.8125
-22830.765625
-45200.0
-43234.890625
33177.40625
-22577.484375
-6762.5625
10459.9375
-837.140625
16515.390625
-9560.21875
74482.75
1800.078125
18812.390625
-17946.953125
15852.953125
15524.796875
4060.296875
58890.109375
-3697.65625
-74476.765625
25184.265625
78230.53125
35248.375
11545.984375
-64985.5625
18951.296875
46156.671875
23906.953125
-3075.921875
5060.3125
-64689.265625
-13095.328125
3539.203125
-32576.21875
-3075.65625
21972.234375
-15216.015625
-20816.765625
-23027.90625
-12368.109375
-11230.796875
-8038.453125
-59870.984375
-11065.375
-5682.0
16055.25
-26991.953125
-11859.328125
-5831.0625
2626.328125
-34579.375
1252.234375
51843.296875
39003.0625
-28294.625
-19549.0
-15696.75
338.171875
-8948.375
24594.703125
16875.953125
36259.015625
52565.59375
26006.046875
53719.578125
-38678.421875
25239.390625
31098.484375
46459.546875
-5904.015625
-22234.328125
-12937.015625
49273.265625
-9578.515625
-61796.171875
9063.296875
380.65625
-4507.9375
-34045.5
-10343.515625
-24351.25
9871.0625
-23310.078125
62903.5625
-22677.578125
-10675.71875
-33969.5625
-3584.515625
430.109375
21608.734375
-23434.453125
-2784.6875
46595.25
-24796.296875
-4178.015625
-6999.71875
-21155.90625
56819.25
72921.3125
-35365.21875
-23158.09375
-26120.671875
-28878.953125
52327.1875
-15631.765625
-16597.296875
35633.75
34275.640625
13138.375
-3336.6875
-54390.65625
-38083.828125
73121.921875
12249.3125
-37225.921875
939.21875
52224.6875
19581.765625
67325.65625
-16704.234375
-96007.8125
-10129.984375
-1905.09375
-21418.21875
-1959.9375
-19302.34375
6239.046875
-11187.03125
-25180.21875
4516.125
-18841.984375
24871.40625
90049.6875
95014.53125
-599.734375
10412.5625
76535.78125
-26570.09375
-58019.75
58172.828125
59796.875
-1666.71875
17644.296875
12222.09375
8610.984375
-5709.34375
889.875
48112.609375
-43163.0625
-38165.328125
-83724.171875
-21765.5
50880.625
-26301.078125
72224.328125
85332.171875
-67943.921875
51735.171875
79336.078125
-11750.625
-22143.9375
67736.15625
50642.265625
56562.734375
7764.859375
31355.234375
9064.453125
50008.03125
2823.890625
7063.734375
-2942.78125
-56600.859375
18513.671875
7810.03125
-4908.546875
-36933.421875
-29044.265625
-1548.234375
-10891.5625
-5494.65625
31357.140625
8420.390625
-1429.375
22077.484375
102873.828125
6780.921875
35003.75
7062.40625
-27937.953125
34011.15625
21920.109375
-19203.578125
-302.8125
30224.59375
-13423.6875
5639.953125
-12708.578125
25175.734375
-2470.90625
3054.1875
24681.5625
-482.65625
-5709.65625
38059.40625
1265.203125
-48432.15625
32857.15625
3422.421875
-12054.171875
23911.375
20711.6875
3459.0625
-35358.515625
91144.53125
8861.4375
-20225.8125
29604.4375
-23018.375
-9991.046875
-28728.671875
-61182.265625
-17577.140625
-16323.390625
-22602.921875
-31317.234375
-32500.5
-53217.421875
-44055.921875
-17852.21875
17821.4375
-10780.8125
12863.890625
94074.3125
-49915.5625
-47452.578125
10869.390625
20168.578125
-26296.921875
-5680.78125
73955.203125
-30704.859375
3449.015625
-58433.421875
1083.859375
-9711.0625
9357.359375
-11357.796875
-10978.859375
# row = 28
2751.359375
-22477.625
-49322.84375
-39237.34375
-16918.1875
-5514.234375
-823.921875
-25077.671875
902.125
39406.15625
-17394.125
-20932.015625
-4345.0
-14338.46875
39617.984375
-2991.484375
2869.53125
21979.109375
-9507.359375
-10536.328125
10459.984375
34048.84375
-9034.484375
-62215.484375
-11469.625
52629.125
17689.90625
39022.125
95587.515625
-28563.0625
-37323.4375
-17263.8125
-43280.84375
-40937.96875
40949.5625
54241.421875
-22963.453125
-10102.1875
23784.21875
-2989.90625
22759.078125
1034.171875
42134.140625
21459.15625
27433.96875
29343.265625
41949.703125
24634.359375
35826.1875
-12495.125
-47947.921875
-22985.65625
-11305.578125
6895.4375
-18225.390625
15636.078125
31707.875
48653.296875
-35999.8125
-32848.578125
46122.640625
10375.703125
7365.328125
-28998.046875
-87696.84375
-28072.078125
1114.171875
48859.640625
20214.0
-42283.53125
13865.390625
39240.71875
-34127.21875
-11154.515625
-15158.609375
18929.734375
26937.90625
-47131.65625
2244.34375
16224.09375
7621.921875
-4996.5625
-34671.953125
-8064.796875
-33396.3125
21562.171875
-6866.515625
-25454.0
-21034.140625
-9458.953125
-54730.1875
-59572.15625
22701.5
56571.734375
18237.671875
-8079.0
16010.4375
-28460.703125
-47388.109375
-22622.671875
-38166.375
-27043.6875
-47151.90625
-3644.046875
-74832.078125
-74330.8125
-20288.40625
-28706.734375
-41681.109375
25164.265625
40257.15625
-83175.421875
-75939.625
-35007.671875
10035.546875
-73858.515625
-10062.046875
-31431.03125
-32324.625
13461.796875
-44750.578125
30241.046875
10846.359375
-9285.25
13100.75
21011.140625
-29656.0625
62177.046875
47063.203125
30979.03125
-43415.640625
1899.234375
-46066.1875
-52890.109375
37717.25
21106.546875
-44221.984375
-53967.34375
17622.96875
28241.5
10276.34375
19598.359375
-15624.234375
2565.65625
-46346.3125
-34074.375
14640.421875
21160.71875
-42275.78125
-4919.625
-26325.65625
-61864.34375
-76215.5
8454.890625
21654.484375
-15279.546875
11287.265625
42301.359375
-32269.4375
3726.28125
19309.71875
-18645.484375
-114366.296875
-60025.90625
5885.546875
-18273.21875
-30710.546875
-5950.6875
-14063.359375
-17828.765625
12298.921875
22198.71875
-40620.6875
-20105.09375
-24432.953125
-19681.625
48645.953125
10673.484375
27218.828125
-4118.46875
2392.765625
62866.9375
49258.640625
21788.015625
48135.5
19232.953125
43350.5625
92139.171875
69948.765625
3534.359375
50158.234375
92557.546875
63697.125
7466.234375
-17689.65625
-54352.515625
28932.671875
-47394.859375
-26273.796875
47568.5625
4692.046875
8668.828125
37869.15625
48826.875
15133.296875
51752.546875
13780.203125
-35583.40625
26398.75
-30718.71875
48631.15625
60134.875
58314.0
-8167.8125
-8417.34375
-33397.3125
-67305.140625
-82331.3125
2891.046875
-36898.640625
-18878.5625
52280.390625
38078.0
23659.046875
-3501.609375
48086.578125
32637.796875
25467.09375
-7317.15625
-62603.046875
-34331.203125
23078.140625
26406.484375
-2129.46875
43833.875
26694.390625
7126.125
4471.9375
-33562.8125
-29165.21875
13061.921875
54179.90625
-97526.875
-21188.9375
1197.984375
2709.5625
-21492.6875
11888.328125
92965.234375
-28130.171875
12530.78125
26917.1875
41456.53125
10652.5
76745.984375
7528.734375
31305.5625
31877.34375
40977.546875
13975.203125
-16311.921875
-6678.59375
-14024.578125
11342.265625
44133.578125
22318.03125
46716.625
47870.03125
7676.875
-41064.609375
-5098.640625
39542.109375
81893.09375
13412.921875
-12725.53125
5381.0625
-36547.40625
-52645.171875
-18485.5625
32213.75
37385.46875
-49905.40625
23838.9375
-16933.015625
-82567.515625
13791.5625
54365.96875
30293.203125
957.921875
2329.421875
26137.09375
8734.3125
13436.546875
-68570.578125
-49366.359375
58014.875
74535.140625
-10699.75
-19242.09375
32677.484375
-30623.28125
47039.203125
19940.21875
-2229.015625
-15132.765625
43445.21875
38056.390625
-18900.5
-28671.4375
-15835.546875
40183.359375
16990.375
47911.859375
13337.921875
-1573.34375
46503.453125
3965.71875
-71450.125
-2727.8125
5944.109375
34590.96875
1804.40625
-62139.75
-53314.140625
-27638.625
-49543.21875
-30.53125
25411.359375
29791.609375
-5940.890625
-74083.875
-37339.71875
-25055.546875
-2485.171875
-11332.09375
-2375.671875
407.578125
-18395.171875
-20890.140625
-21462.25
16690.8125
8701.15625
-38830.453125
37093.34375
58656.921875
10841.75
17118.515625
-21428.203125
-13324.171875
6506.265625
20936.25
27405.609375
-46271.765625
35518.09375
5446.203125
25503.234375
-40027.5
6830.8125
60514.34375
5324.71875
-1060.671875
517.53125
-10427.203125
8498.65625
-42160.171875
5571.9375
-13657.734375
-39740.4375
35897.875
19500.46875
-47476.59375
52546.4375
-63483.453125
-36254.703125
-41326.890625
-29566.40625
-50418.328125
9663.296875
59235.4375
23233.75
-27661.84375
38410.796875
-34215.5625
-26105.859375
-24898.828125
-9878.484375
-34655.75
-20692.328125
-3185.3125
40630.625
29370.9375
74364.046875
69841.078125
49346.0625
1881.046875
5046.234375
8275.5
-21910.1875
3939.796875
35993.546875
-21014.859375
-43175.53125
622.0625
-35838.140625
-12194.46875
-12854.765625
-21847.828125
11538.203125
8977.21875
13540.65625
9003.65625
-16915.78125
13154.9375
4370.921875
24412.6875
6544.75
-43888.28125
-20417.84375
21234.0625
4160.515625
16140.5625
-27713.53125
26684.390625
47819.453125
-2443.484375
52584.25
-34166.078125
10585.34375
-23015.359375
-31035.5
15469.828125
39462.40625
11499.96875
6020.28125
-85308.75
27476.703125
5140.484375
25896.390625
-39263.046875
18171.203125
-21370.8125
14913.84375
8379.234375
53691.1875
-15612.625
-118757.671875
-48021.578125
-6169.53125
16745.96875
-14469.640625
-27810.0
10808.765625
5076.328125
-23725.765625
-49360.484375
19797.078125
25252.28125
-26381.546875
18468.0625
-62957.3125
-60626.515625
-28085.8125
40905.140625
63130.875
2012.59375
16136.59375
-29926.640625
-94440.828125
47999.71875
30304.609375
-47870.671875
13776.609375
-40172.90625
-28137.265625
12293.828125
-15467.109375
-12631.828125
10159.46875
-8146.6875
885.03125
28008.171875
7353.765625
6798.234375
-71033.484375
17378.15625
15037.796875
27108.0
-10023.34375
-24790.78125
70260.515625
33138.859375
-30824.890625
55839.6875
10412.125
-21254.25
-64759.734375
-11616.640625
-86618.75
-65782.546875
-31263.5
21528.671875
-9287.9375
41793.21875
25217.0625
-24519.546875
-27374.640625
18768.703125
17753.421875
-23978.234375
-5285.875
11269.65625
22388.859375
21921.03125
48591.59375
124.9375
17657.5625
-149.078125
-84303.46875
-49232.859375
36613.28125
20171.53125
10887.84375
-94995.140625
-81640.625
-24383.046875
-4221.5
-4461.921875
-14808.578125
-8449.234375
21883.875
-1306.984375
42622.4375
43429.671875
-10855.71875
1589.84375
-70613.453125
-27063.5625
-21308.96875
-13751.09375
-8583.8125
8629.46875
51730.375
49980.28125
16854.890625
16416.8125
46167.0
7547.765625
-1320.609375
-3554.625
23431.78125
-10036.546875
12814.40625
-9290.203125
3139.71875
61565.359375
33991.15625
50813.609375
1936.546875
-48928.6875
-25013.0
10313.15625
7420.1875
-361.046875
12047.15625
-8326.390625
-32325.921875
6487.484375
-33164.578125
-18974.8125
-53308.09375
-13716.203125
20615.484375
77009.28125
-2238.3125
-5744.375
35506.859375
-87086.203125
-8150.234375
-71962.484375
-16070.703125
8468.984375
-5029.5625
-20335.875
-6854.03125
-8894.75
45041.078125
37969.46875
12675.484375
85217.6875
36408.515625
33094.5625
32973.09375
67735.90625
24541.3125
30075.890625
-64006.546875
-11925.328125
8355.515625
13669.0
-13452.59375
41351.28125
44879.296875
87975.5
-6908.3125
-28101.6875
-67092.28125
-36483.9375
6208.203125
1107.953125
14237.046875
18569.875
36972.015625
34104.0625
32479.8125
-22605.359375
37413.140625
-15202.15625
12980.34375
38082.203125
-16731.28125
-13210.359375
-36082.71875
-46951.1875
15961.25
-19198.9375
-9645.515625
20071.5
-31156.21875
14252.609375
14278.21875
-17543.875
-2539.453125
-16780.8125
-66437.96875
7239.59375
18090.96875
24620.578125
-9305.203125
-37282.0
32031.875
7416.890625
-22694.265625
32022.796875
22499.203125
20535.109375
1473.484375
-458.625
-37794.421875
-8886.53125
15227.03125
872.546875
4804.828125
-34393.46875
23027.296875
13229.0
17384.0
38009.796875
-17696.390625
-107809.578125
40221.234375
-23642.75
25448.3125
21013.765625
13120.671875
9661.96875
892.625
83897.734375
56169.109375
-37205.421875
31934.46875
7576.375
3864.8125
-32819.984375
-49067.34375
-8979.359375
36145.796875
26654.609375
19037.578125
-13067.40625
-39435.84375
-24848.078125
49723.90625
11161.4375
44275.140625
14396.84375
-7758.09375
-62251.921875
-7502.21875
25526.6875
-54238.890625
-169.453125
9184.84375
8854.984375
-8798.3125
-30568.703125
-2502.09375
-62670.046875
8097.84375
9025.03125
-34645.53125
-9231.796875
-30766.625
-28695.125
-35162.84375
23655.25
10919.96875
2560.125
-9211.859375
-5417.46875
-45556.96875
-1843.03125
18590.703125
8295.1875
-19433.546875
-45825.359375
-2512.703125
29002.78125
-6997.59375
-17787.875
-44600.328125
2562.75
605.984375
-14598.234375
19565.53125
24381.0625
89746.75
-59758.171875
-15639.046875
33931.765625
62606.75
20975.953125
6740.46875
-34863.46875
21631.984375
40750.328125
38542.859375
-8072.78125
-51963.28125
-35031.4375
43939.96875
-67166.015625
33765.046875
-17495.6875
-36288.078125
-36147.890625
33749.6875
11313.46875
-52149.34375
-56063.8125
19911.5
-3755.625
55390.234375
33441.921875
65851.28125
38893.859375
-31308.171875
-707.875
-9851.28125
39493.78125
-28422.640625
-45485.765625
22400.90625
-46854.296875
55896.609375
30362.046875
-76534.109375
-51244.078125
12165.78125
-5642.921875
22585.984375
37391.015625
-42086.5625
-31736.0
-1720.421875
-13172.296875
1160.109375
-31333.140625
-40854.90625
-1072.953125
69245.5
458.859375
21119.390625
-10406.8125
-24127.421875
13002.515625
1789.484375
82996.4375
29282.9375
10591.40625
-18098.296875
14413.40625
-4858.234375
11344.3125
8603.734375
-11635.84375
-54752.078125
15411.953125
67768.859375
17398.953125
-37939.078125
-12473.84375
16805.59375
59750.90625
55649.5
-2261.09375
15082.875
-51749.796875
-26581.59375
-162.046875
-35690.125
17116.78125
7741.40625
-44451.15625
-40567.796875
-12443.8125
-57772.0
-57519.390625
-11366.96875
-95392.4375
-14694.703125
-49829.515625
-17196.4375
-19728.421875
26639.3125
-455.734375
17520.96875
-48127.328125
14576.84375
60235.21875
39254.71875
-32165.515625
-10850.109375
-48200.859375
24111.671875
35199.21875
30551.53125
30772.71875
32483.515625
41334.859375
-54810.59375
34248.9375
-4638.859375
37598.78125
-1920.078125
-9047.359375
-9201.765625
-31858.78125
-19201.546875
-3128.953125
24370.0
-60429.375
1832.3125
12221.71875
44082.296875
-12936.5
-40465.6875
-24646.078125
-21360.65625
-41871.140625
57403.90625
-20815.203125
6757.125
-15844.84375
11427.3125
10097.3125
34242.5
-8839.609375
21990.8125
56020.375
-20602.953125
-16046.34375
-10936.4375
-10927.921875
44796.96875
37965.484375
-15945.46875
-61410.046875
-1531.734375
-27012.421875
32542.90625
-37957.625
17823.015625
50740.0
42260.515625
-8215.140625
-22165.4375
-8110.640625
25398.71875
82195.53125
15260.25
-32011.90625
4407.59375
63016.65625
-3917.53125
14018.828125
-7825.453125
-48000.9375
6328.796875
68002.5
8562.625
-5470.984375
-9950.109375
-5058.015625
16461.71875
-18173.265625
-3604.25
-11400.78125
19546.46875
81742.3125
101425.734375
71237.734375
12799.921875
64934.453125
-63246.359375
-80893.703125
17501.796875
45570.015625
-22269.671875
25975.9375
-8234.234375
35866.859375
48139.234375
27063.71875
25592.109375
-2894.953125
-62460.859375
-82562.140625
-14205.65625
-21257.078125
-39662.046875
75808.796875
43280.46875
-47087.328125
42244.296875
87120.96875
345.53125
6881.859375
12592.890625
59613.75
13092.421875
-40648.015625
30137.234375
-22413.671875
37199.015625
-18641.078125
-44782.015625
-16855.46875
-44909.671875
-5086.90625
21298.234375
591.765625
8836.96875
5307.484375
33471.0
38600.84375
-38329.171875
983.125
31287.484375
-5801.828125
-3616.765625
76770.421875
5593.171875
53735.71875
7987.859375
2630.390625
42280.5
73926.390625
-2580.53125
2776.046875
-40578.796875
-5968.03125
29316.9375
-44754.515625
-8138.453125
13768.453125
18990.09375
-19372.09375
-61733.640625
2856.203125
15782.21875
-13173.453125
-29675.28125
39264.125
-26619.046875
-33426.484375
20175.171875
-71.0625
9201.1875
-11651.03125
68488.703125
-20472.65625
-27403.671875
45619.671875
-21222.609375
7619.546875
10563.796875
-22804.5625
-5583.265625
-25414.171875
-24201.671875
25003.359375
-8955.15625
-101503.828125
-37357.9375
12099.734375
61052.546875
5632.859375
-1191.9375
59257.859375
-105279.953125
-39565.828125
-5746.515625
-26113.34375
-42528.0625
19020.765625
93145.859375
7248.453125
47005.765625
-58861.25
-1399.671875
-10576.859375
-36768.296875
-10635.375
-5855.03125
# row = 29
19305.234375
-35559.734375
-45103.828125
-22096.5
-7376.40625
-19508.21875
1906.46875
-34823.140625
37672.8125
-16255.59375
-62673.90625
-28230.734375
4823.546875
7285.75
4512.109375
13931.359375
-10378.671875
43525.8125
5122.484375
25198.65625
36002.515625
25044.1875
-29954.859375
-44105.59375
-6898.265625
-4992.75
-10047.265625
-25357.71875
54797.078125
-16783.859375
-14350.65625
-14491.25
-49565.375
-36180.53125
10964.890625
100441.765625
-17169.46875
-10872.140625
14323.421875
37720.0
-8194.84375
22439.0625
49666.5
56046.0625
14461.5625
37811.890625
20988.421875
27851.34375
22676.390625
-40601.9375
-53996.09375
-49473.6875
-38960.078125
-16999.15625
9409.28125
44266.65625
22424.671875
51921.171875
-22050.640625
-40810.421875
919.359375
-21499.515625
-18767.078125
2958.359375
-67903.609375
-23193.046875
-2221.8125
48726.171875
13733.734375
-60676.015625
-20851.9375
915.796875
13582.0
-22612.59375
-26401.671875
-10772.34375
3661.625
-30496.765625
23809.90625
44611.921875
7691.265625
-29775.71875
-37045.375
3565.984375
-41430.25
7198.34375
5288.171875
-18505.078125
-14040.421875
-32183.21875
-39479.0625
-29208.125
-20188.125
30524.65625
-6804.015625
-17806.640625
15879.21875
-72686.828125
-36165.328125
-33060.515625
-29218.25
11908.46875
-29393.71875
-22176.21875
-37306.609375
-68777.796875
40096.21875
27303.09375
-32044.0
-22490.21875
-19123.21875
-74795.9375
-71530.953125
-28269.53125
33882.34375
-25797.3125
-24128.890625
5096.875
53465.703125
49743.828125
-56272.828125
53792.0
5345.515625
-3334.46875
-3861.109375
15708.84375
10349.109375
70222.703125
-7068.15625
-41426.921875
-36691.453125
13290.515625
-54516.375
-4483.453125
52039.234375
24043.140625
-29081.46875
-23566.125
-4633.421875
3637.890625
-27132.84375
40189.28125
-14645.375
17678.109375
-75551.09375
-24588.75
35849.65625
66954.203125
-21346.265625
18035.734375
-25859.046875
-42036.46875
-79859.828125
-34463.78125
-38632.09375
-26638.71875
-7269.046875
14853.515625
-62986.71875
-44826.875
4855.375
11574.015625
-72595.359375
-22689.0625
6474.34375
-15867.953125
-31021.34375
-13732.125
-10912.4375
-19445.171875
18992.640625
17816.890625
-40821.953125
-33587.203125
-24493.328125
11190.453125
61540.9375
21059.0625
-9229.0625
-46307.234375
-7172.71875
51309.4375
34232.6875
25245.859375
55130.0
28031.78125
39926.9375
105042.0625
56136.0625
-23386.0
12475.625
73057.25
12845.34375
-3244.625
-7096.921875
-29114.015625
22859.078125
-27489.34375
-7811.859375
41764.984375
-17578.203125
-4603.09375
48618.046875
30988.828125
35787.53125
31365.140625
-5805.109375
-59758.890625
-6364.828125
-60191.375
25622.765625
41566.921875
27945.4375
-1690.5625
45363.578125
-38659.640625
-34866.1875
-53057.109375
-10188.65625
-50961.53125
-42459.03125
15643.5
68623.78125
13680.703125
36.21875
29277.84375
38329.9375
37404.671875
-6560.84375
-54668.59375
-56710.796875
48465.015625
66162.46875
-19484.265625
21928.984375
22383.25
7929.84375
5846.890625
-18826.015625
-22985.625
47519.765625
78151.15625
-57433.390625
8202.71875
41255.515625
22734.234375
-26299.109375
5914.625
78597.03125
-18035.46875
-16484.421875
30356.234375
66593.703125
37351.1875
86342.703125
42393.515625
2164.53125
-15811.25
12617.75
-26201.625
-41369.484375
-26649.453125
-23088.671875
-9531.5625
45894.09375
61234.609375
69719.625
32148.59375
-2281.78125
-22896.890625
12748.125
38606.390625
111007.03125
66041.40625
23755.9375
-10766.5625
-60394.203125
-51210.203125
-20293.09375
4860.984375
-6844.1875
-44336.53125
-1931.390625
10313.96875
-41163.328125
277.359375
55435.0625
-2417.59375
14152.453125
31758.390625
2960.5
-20765.546875
-6360.1875
-40135.640625
-27476.734375
46233.0
104917.171875
32249.921875
-46803.453125
21392.859375
7082.46875
28581.1875
-7627.671875
-30518.1875
-34201.109375
7988.25
39282.484375
-33275.59375
-73585.375
-13649.109375
60470.8125
39563.9375
40381.9375
29989.328125
21235.25
53803.390625
10154.75
-30239.03125
30615.984375
-31893.890625
3890.078125
-65638.546875
-76451.53125
-87930.875
-10070.328125
-28810.0625
-17868.59375
-11523.28125
-11359.75
1389.015625
-46894.53125
6924.46875
-15324.53125
-15525.46875
-2610.546875
4234.65625
-21552.375
6331.046875
-31057.109375
25969.515625
30519.0
-23422.078125
-38691.9375
39737.828125
64435.875
66280.3125
40528.796875
-27565.15625
30200.109375
-42083.203125
-1026.34375
22073.296875
-24656.40625
14829.328125
25624.546875
-3063.6875
-24367.28125
24769.796875
48306.046875
-20307.375
-25785.1875
-29429.21875
-3462.28125
17528.09375
-20339.9375
520.0625
-1669.859375
-48202.75
16224.109375
16671.40625
-21685.40625
62645.453125
-55225.875
-62494.921875
-73045.75
-23908.90625
14374.109375
1646.90625
60579.125
13771.203125
-33566.640625
12439.75
-8419.234375
-4675.15625
-23437.8125
2484.34375
-39871.015625
-26463.453125
-5293.4375
38042.765625
53789.34375
39766.90625
26989.28125
41056.328125
-1387.21875
10093.578125
892.875
17081.0
-4157.109375
58051.65625
-3618.921875
-25233.4375
-9937.609375
-28763.1875
10648.28125
-21642.046875
-6465.046875
8720.921875
7785.90625
29516.46875
-24355.15625
-26520.796875
-7260.859375
-30349.890625
25253.296875
-5670.25
-54706.046875
1425.46875
-3623.765625
-14908.8125
-5143.84375
-38542.953125
39708.390625
46110.078125
-24489.46875
38080.953125
-49696.3125
34747.59375
-42784.140625
-11925.234375
55150.171875
69959.28125
32338.84375
-43113.28125
-79375.0625
8242.828125
2629.09375
-13381.515625
-61081.078125
22643.21875
-14565.265625
2950.421875
-32948.40625
45919.265625
-28211.265625
-91523.265625
-54870.265625
-14649.515625
26648.34375
-811.109375
-9183.59375
8419.71875
13958.640625
-12606.265625
-26197.1875
18361.625
-34984.0625
2246.484375
-24494.703125
-49239.046875
-39140.9375
-14985.109375
-16951.3125
43081.21875
-31892.921875
48036.671875
9454.96875
-82765.1875
26533.703125
-2825.53125
-10249.734375
27370.765625
-15185.84375
-37471.6875
63032.84375
29601.578125
-13588.171875
-71123.984375
-16374.125
18082.421875
-27517.109375
22557.734375
-21654.203125
-88199.84375
-35431.5625
3219.671875
21471.328125
-1338.484375
15966.796875
64494.453125
58399.34375
-9146.765625
45396.53125
-40879.296875
-33630.515625
-36393.953125
3241.078125
-40891.0625
-10633.21875
-50282.109375
-6777.609375
15700.4375
24974.9375
12544.1875
-36695.328125
-2924.171875
21249.859375
19660.328125
-7515.96875
26318.765625
20901.9375
12907.703125
-42052.28125
30219.515625
-657.140625
3343.515625
7993.96875
-59243.4375
-48247.71875
26413.03125
28614.578125
-24073.546875
-84386.984375
-65584.046875
-16121.421875
40391.96875
32707.140625
431.25
32846.140625
-275.875
-18168.453125
80967.40625
52132.015625
22321.0625
-17118.75
-27643.828125
-22181.578125
-20320.125
9477.765625
31202.4375
42086.71875
3209.25
8111.21875
6087.46875
62121.984375
34622.3125
-35617.859375
7688.765625
-869.078125
10015.90625
3885.125
7789.46875
21592.390625
22983.0625
74625.234375
29301.734375
17930.03125
-24056.328125
-53099.078125
-18697.84375
8564.21875
32223.953125
41383.84375
-24259.921875
-28063.921875
-42679.296875
-36507.109375
-34535.265625
-2409.0
-28356.3125
-312.921875
-3166.875
12538.0625
-38501.78125
265.859375
18027.484375
-89541.875
-69976.296875
-79678.53125
3164.125
-10911.046875
-42464.921875
-6836.828125
14640.9375
-5578.0
44783.078125
33913.359375
32691.421875
95440.65625
13712.03125
30397.84375
27772.8125
6181.015625
28799.8125
23862.1875
-88289.53125
-62187.625
-6899.5
18819.296875
21691.8125
55506.484375
29126.90625
50552.53125
-1984.78125
-55500.390625
-41633.53125
-6788.703125
-44743.984375
33215.109375
10624.609375
17383.046875
-1218.28125
15150.984375
45462.640625
-3838.484375
25462.671875
7258.015625
14157.078125
35171.125
-31304.984375
-943.734375
5291.3125
-21693.8125
12431.796875
-41508.1875
-60059.984375
-20408.90625
-49344.484375
-35970.828125
20327.296875
7473.65625
-814.109375
-45925.671875
-53444.953125
3331.046875
8818.46875
-1461.046875
-24365.828125
-30675.4375
40099.875
41556.234375
31436.28125
17898.125
14421.796875
14883.453125
8595.34375
48025.34375
-5440.1875
27734.59375
57387.296875
17553.171875
-12539.8125
-32421.59375
10670.78125
-3176.65625
-11342.296875
52833.15625
42852.78125
-67405.578125
51533.109375
-32308.265625
27893.109375
39804.203125
28893.09375
-7524.578125
5531.671875
17740.484375
43924.953125
-29870.921875
-8587.96875
16022.046875
-1379.53125
-30449.3125
-61108.5
-50007.5625
-10115.546875
6610.453125
44132.796875
-49042.421875
-35354.84375
-31137.296875
17705.453125
-5437.0625
24247.390625
79.328125
-37712.875
-24437.921875
-14207.640625
1421.734375
-46757.875
-7155.984375
-17811.109375
-8024.28125
-13371.140625
-26038.078125
-22670.203125
-71181.875
-3430.046875
39269.53125
-3339.03125
-8266.5625
8651.078125
-23307.171875
-25684.828125
9613.828125
27242.96875
-38621.984375
17871.828125
-4047.015625
-22052.359375
11914.3125
22371.421875
-40155.4375
-55736.46875
-55763.046875
10569.4375
817.765625
-14273.46875
-67809.90625
-32811.03125
25822.109375
56627.234375
28048.4375
16304.71875
10902.21875
69935.640625
-36450.3125
4365.046875
-16329.078125
41300.78125
36774.765625
10620.59375
-4142.90625
21315.75
45635.96875
35682.859375
-14010.484375
-88922.890625
6711.609375
53905.4375
-38950.859375
-934.203125
-20771.90625
11424.84375
-37972.125
8127.328125
-9829.296875
-47041.84375
-55452.390625
20257.34375
-11069.03125
34563.453125
59672.8125
37665.890625
17841.453125
-11683.859375
8567.9375
28965.78125
51347.203125
26137.5
21929.796875
19953.765625
-24297.125
41708.328125
42008.90625
-96982.234375
-63247.921875
-29636.71875
-20938.421875
35617.671875
11446.09375
2322.984375
-14444.96875
-22350.546875
-31982.296875
-44325.9375
-4594.6875
-4026.796875
27805.34375
34110.0
3815.3125
26987.546875
12250.890625
2446.609375
14862.09375
-7539.53125
63848.0625
34370.796875
9224.8125
257.1875
15779.046875
-11936.125
22069.5
-39090.015625
-10956.46875
-6253.203125
25850.546875
52186.4375
2477.140625
-37722.5
24498.703125
-3037.171875
21209.640625
48992.171875
19653.640625
19561.859375
-14360.9375
16110.0
-35986.296875
-48079.59375
15448.234375
1199.78125
-58471.140625
-28153.515625
-6888.6875
-43483.84375
-66670.265625
-9797.09375
-89641.6875
-2969.453125
-49574.5625
-37905.453125
-25705.40625
46757.203125
-2329.78125
10372.015625
-50182.25
23129.65625
60819.84375
39012.28125
-12806.546875
-32234.65625
-49705.953125
42641.828125
51846.453125
25033.265625
1131.21875
-3906.09375
4418.984375
-103246.78125
19618.296875
20623.0
15410.234375
-37256.34375
-27619.71875
25944.859375
-21266.109375
-18966.6875
-39895.796875
41634.1875
-32401.9375
2735.546875
26694.90625
73612.125
11625.734375
-58730.5
-27634.0625
-56107.734375
-45502.90625
35274.171875
3712.203125
28028.3125
6233.078125
21365.359375
35816.1875
51993.453125
18355.90625
55598.90625
31513.9375
-33822.4375
-13892.15625
18123.703125
-3953.71875
27718.609375
4774.09375
2490.046875
-51766.09375
21199.0
-20230.25
4541.640625
-28604.46875
53470.109375
43731.890625
30702.46875
-13530.390625
5862.875
6000.9375
42501.640625
21436.90625
22516.734375
7762.640625
-13554.859375
32264.015625
-2019.5
104.71875
40029.1875
5472.359375
43382.265625
85683.890625
41539.09375
-5618.546875
544.046875
-4785.21875
23146.953125
-16450.734375
-7038.515625
3852.0
29939.328125
54122.515625
60057.75
87144.609375
28410.6875
52429.953125
-49591.34375
-57087.0625
-14215.53125
21911.21875
-34177.171875
8732.921875
-24030.375
38211.84375
72648.875
52857.53125
40078.390625
30532.515625
-60257.75
-45465.75
26233.375
-61764.203125
-60696.75
60560.953125
14591.71875
-14773.5625
8208.9375
59346.34375
-1212.984375
17042.1875
-27206.140625
29388.984375
-20280.4375
-62275.84375
-4109.21875
-57005.9375
38838.78125
-16096.421875
-65244.046875
-10120.421875
-26113.8125
-34823.46875
13464.359375
-7278.9375
60094.703125
6173.28125
49264.109375
63596.453125
-21802.1875
-6772.03125
39047.828125
-7623.09375
-34527.359375
28434.234375
-36833.40625
45648.984375
23028.234375
39708.4375
28841.0625
82013.546875
-4520.578125
1300.640625
-82600.5625
7951.875
29055.703125
-43487.984375
-50916.640625
13673.1875
22859.40625
-24617.5
-84441.09375
12633.171875
-4002.484375
5546.25
5661.71875
19998.984375
-17921.890625
-23862.328125
16577.65625
1073.203125
10273.75
19289.921875
52500.25
-10267.125
-29868.65625
13557.015625
-15583.265625
16125.109375
53139.4375
4683.34375
13543.0625
-15031.21875
2826.734375
60135.84375
27414.203125
-103692.421875
-10184.203125
25496.953125
43437.296875
21376.65625
7702.234375
-2877.28125
-115368.625
-14794.09375
-22328.5625
-20446.734375
-8287.03125
36059.875
68686.703125
31483.640625
45547.4375
-53116.515625
6913.359375
-9806.25
-39403.0625
4079.46875
3223.1875
# row = 30
38486.015625
-38015.453125
-29549.546875
1486.796875
17855.796875
-32536.1875
19340.390625
-20810.28125
44397.6875
-49944.0
-65653.875
-3922.625
16212.671875
38807.46875
-14207.15625
13892.53125
-23681.125
28812.09375
32956.03125
44350.25
37899.171875
-20273.1875
-45809.0625
-17937.3125
16552.109375
-54515.125
-25067.25
-56474.25
4644.5625
-7137.171875
-7276.109375
12689.875
-69970.375
-23111.734375
-17816.078125
49469.015625
-845.515625
-14493.203125
-4198.671875
34472.234375
-21556.90625
48090.484375
22360.921875
61228.828125
-6175.4375
24548.625
-11476.140625
-4232.125
5068.90625
-17351.328125
-2114.390625
-58701.828125
-42091.765625
13842.5625
46264.609375
46585.59375
13366.8125
47925.390625
-3387.453125
-39506.59375
-28765.765625
-30059.328125
-31218.328125
22285.421875
3623.484375
-26739.09375
-27197.515625
23934.234375
24936.40625
-55775.21875
-53968.390625
-13512.359375
64531.8125
-47245.78125
-52152.078125
-21375.28125
-17696.734375
6843.453125
20985.4375
21614.6875
19671.59375
-69726.65625
-29002.375
10598.671875
-25741.40625
-8764.765625
-32183.375
-33714.09375
4216.375
-32542.796875
-17518.1875
-12714.203125
-64177.484375
8395.34375
-13213.28125
-11156.5625
14408.046875
-92837.328125
-23751.21875
-39934.09375
-13509.875
17070.53125
3892.625
-30795.53125
1447.34375
-43683.359375
75700.5
56513.125
-10467.796875
-70088.734375
-57212.171875
-19401.09375
303.1875
6634.109375
47326.84375
8896.875
-56637.4375
39005.140625
93073.96875
32465.140625
-24046.234375
28723.0
1753.9375
11618.53125
1659.796875
35235.828125
19541.546875
53843.34375
-41759.1875
-66255.140625
-17624.03125
-19910.84375
-42527.75
20132.796875
41034.515625
20872.21875
-8432.296875
3257.0625
-37414.609375
-15603.765625
-23645.65625
32008.90625
-49404.734375
16323.921875
-85642.765625
2277.375
55178.046875
55765.21875
13344.8125
39983.671875
-7054.359375
-9918.078125
-54537.0625
-55663.40625
-56939.1875
-8240.546875
-21355.09375
-12809.109375
-53629.421875
-62829.953125
-9372.75
63365.3125
-21518.65625
13673.625
6111.125
-11055.03125
3918.640625
1842.484375
19270.03125
-4046.984375
17905.703125
9836.328125
-25826.8125
-6534.734375
-692.59375
17278.6875
43403.3125
30447.4375
19719.6875
-43855.96875
-9182.578125
9224.875
-8197.890625
50269.015625
55689.015625
22306.171875
8576.828125
81753.40625
24211.9375
-38219.34375
-4029.640625
38327.296875
338.515625
14622.203125
-12599.796875
-12524.015625
16528.296875
14075.265625
1638.5625
56908.5625
-6783.171875
-14374.484375
54322.28125
34455.53125
22701.34375
-10090.34375
-39524.421875
-52312.34375
-63917.734375
-54452.90625
-621.0625
-11769.171875
-721.625
-11733.390625
32175.296875
-47434.765625
6069.03125
-9698.484375
-21032.453125
-22689.25
-41314.671875
7828.4375
52187.03125
-12483.0625
-12522.296875
-15606.359375
40454.640625
43664.453125
-9967.96875
-39833.9375
-48367.96875
41621.953125
70274.34375
-4374.15625
10681.25
-9908.546875
-5631.03125
-9083.65625
26064.515625
23009.5
64443.28125
47617.390625
11724.90625
31754.796875
49406.9375
23386.78125
-27648.671875
33.4375
54679.640625
-28229.1875
-27983.0625
23963.6875
35179.578125
34169.078125
78518.171875
53429.421875
6269.671875
-30382.90625
-47818.671875
-55598.6875
-44282.1875
-36362.546875
35262.53125
-8121.453125
20898.75
43472.71875
55081.171875
4057.796875
-26186.890625
-20630.09375
-7257.078125
467.21875
72391.265625
93449.125
85256.8125
-28360.390625
-62983.109375
-27006.28125
-1916.65625
-23376.453125
-65358.625
-35059.703125
-36547.46875
-4527.609375
8616.3125
9355.453125
25794.71875
-13526.84375
1301.828125
42507.375
16670.875
-42064.5
13429.265625
-20924.6875
-33211.578125
8748.203125
98532.015625
61523.46875
-35465.328125
27627.796875
22102.546875
-7619.21875
-51558.75
-71153.609375
-11029.359375
-34446.875
19711.03125
-69081.453125
-86574.703125
-6298.265625
30176.578125
71167.109375
60987.375
27846.921875
30481.578125
27498.453125
-5473.984375
19331.46875
35418.34375
-30570.140625
6013.234375
-73687.3125
-61079.4375
-78233.46875
-8233.8125
-2786.671875
-19400.40625
-23457.46875
-45978.109375
23306.453125
-1436.109375
49687.6875
-4572.21875
-21453.0625
-17192.046875
-17660.265625
-59124.765625
3884.03125
-32770.703125
65003.046875
37630.109375
-36388.28125
-38589.3125
5798.65625
24692.46875
64458.859375
48153.09375
-36246.421875
14766.34375
-74551.328125
-14194.96875
16009.71875
33403.53125
20577.0625
21281.546875
-26173.5
22410.4375
24739.3125
25733.046875
-40495.5
-47724.28125
-54246.25
29121.140625
44013.078125
33312.171875
-34082.640625
-3814.828125
-22807.9375
8126.203125
11490.828125
21182.234375
35529.28125
-7571.96875
-68467.109375
-81944.96875
-21998.296875
62225.0625
-35414.203125
49096.40625
-9032.609375
-28882.125
10830.84375
-7880.78125
-671.28125
-58060.734375
28393.4375
-10508.578125
-20859.421875
-702.4375
33037.765625
60257.03125
24072.296875
-10224.90625
36809.234375
-15531.421875
7058.0
-29901.5625
22762.46875
-4000.265625
44392.078125
14056.140625
-2164.8125
-4227.46875
27756.078125
25091.671875
-30693.078125
10382.234375
16924.34375
42721.09375
52873.71875
-24104.109375
-45974.671875
-22319.34375
-13005.046875
37369.984375
-1207.4375
-47179.359375
7012.640625
-41671.796875
-6645.796875
-46083.21875
-49213.140625
39091.953125
4460.28125
-23136.296875
8487.984375
-52556.296875
27414.9375
-61088.921875
-8996.71875
28646.328125
65976.8125
43271.296875
-58078.90625
-45170.359375
-25611.734375
-10716.984375
-25032.96875
-46435.96875
1416.703125
1713.046875
3054.5
-65461.015625
12406.65625
-16699.8125
-40662.65625
-24981.6875
-31995.3125
-2354.828125
1766.546875
-36594.453125
-33024.921875
-13053.28125
-5147.21875
32778.9375
6695.625
-94331.0
16835.390625
-41428.03125
-27304.8125
13571.96875
10113.546875
-30101.03125
2894.125
-10371.96875
36140.296875
23846.140625
-16457.359375
24645.9375
-52492.515625
10267.515625
18785.28125
29188.203125
1403.15625
60613.578125
58044.75
22581.171875
-76372.203125
-54163.34375
-8213.015625
-54155.265625
35769.984375
-25410.828125
-42677.484375
-59230.703125
8010.890625
2786.21875
-5329.765625
23435.078125
42972.875
48991.890625
17843.234375
35028.09375
-50646.46875
-29528.125
-1159.640625
14312.171875
9198.1875
52674.328125
-20547.578125
-28855.421875
20795.34375
32050.765625
19059.890625
-26598.265625
9023.59375
21820.515625
-14741.84375
7729.484375
25699.140625
-17013.90625
-8284.078125
-66329.140625
-779.296875
-12923.234375
-10205.4375
-6300.1875
-41940.578125
-19539.6875
8933.515625
23561.578125
-32907.703125
-25498.921875
4146.578125
30024.171875
44521.96875
22420.171875
-27403.640625
44456.0625
-21059.734375
-35280.5
50086.796875
31354.484375
23821.859375
-17035.34375
27053.734375
-20034.421875
-17521.25
20284.65625
41969.515625
15067.328125
-82873.515625
-44181.65625
3623.109375
83950.15625
-7720.90625
-46146.125
14871.0625
525.359375
17153.953125
33210.65625
-6542.96875
894.484375
14731.21875
74004.375
33147.140625
8627.765625
-42314.328125
-9585.125
38794.21875
10619.796875
26786.71875
55467.328125
-27724.28125
3215.53125
-39309.5
-43937.9375
-22359.171875
24253.390625
6079.09375
4231.34375
-30091.296875
-24089.984375
-60902.015625
17903.390625
-27623.015625
-80056.546875
-81523.375
-68272.375
58107.734375
-30896.6875
-49435.53125
25563.359375
30018.859375
5333.90625
47240.171875
29475.765625
60295.15625
73196.84375
-26977.796875
-437.828125
23744.5
-32524.59375
19150.421875
-24937.234375
-65671.8125
-40361.828125
-3675.03125
42869.921875
39387.5
-20135.6875
-246.65625
6868.765625
-26318.28125
-71407.25
18679.78125
-12647.234375
-47171.71875
28332.109375
6063.5
-739.875
-19598.578125
-5539.734375
38982.6875
22766.28125
5191.1875
55792.75
13572.28125
19134.984375
-16695.90625
5256.890625
26561.65625
24102.703125
19578.53125
-16462.09375
-42880.25
-39512.6875
-23133.53125
-14440.75
25602.296875
17993.1875
-23020.5
-31683.828125
-15665.828125
-14988.78125
11116.078125
-18646.171875
-40362.28125
-18874.375
55396.15625
24043.40625
48601.109375
34220.25
7887.453125
36575.578125
-2907.8125
52376.78125
9541.375
50080.90625
75040.390625
11089.28125
-15011.53125
-15042.0
-642.140625
-21559.40625
-43037.953125
60753.21875
78809.96875
-8079.171875
33486.421875
11233.328125
33851.734375
47835.015625
41537.4375
2139.875
27166.75
-39317.609375
40803.265625
-45170.640625
-53079.75
15329.171875
-23288.5625
-12727.75
-38651.515625
-43254.015625
-29271.359375
4538.015625
78654.140625
-69397.6875
-36689.984375
-19580.859375
-15822.90625
-41510.1875
-25095.921875
3113.609375
-27702.609375
20121.390625
-3875.3125
3620.59375
13717.484375
3778.015625
-20559.609375
-8763.046875
25939.25
-33747.359375
-25373.375
-47214.796875
-27155.578125
38322.015625
31362.984375
-23447.8125
9194.3125
-5559.40625
17028.90625
1218.171875
-2869.078125
-53533.53125
39175.046875
-2108.296875
-4265.3125
4714.09375
3838.328125
-99263.765625
-110198.796875
-48863.390625
9366.21875
-22353.59375
8439.40625
-70029.109375
-3721.390625
39327.015625
85013.484375
31055.78125
-3820.59375
158.625
60428.671875
25389.84375
31054.1875
-10183.5
27591.046875
41580.46875
1959.78125
-367.953125
-36.390625
2713.21875
10373.703125
-22107.53125
-70790.203125
-5776.171875
41087.3125
-35354.359375
-43940.40625
-12464.796875
21107.15625
-13114.203125
2133.625
-13884.140625
-24155.609375
-35025.53125
8489.734375
-845.578125
17759.375
24517.3125
-17849.140625
3213.375
12391.703125
22167.921875
7478.375
29200.28125
63070.0625
71688.78125
35788.4375
5270.265625
32847.359375
45410.125
-80011.609375
-47356.15625
-25412.828125
-22220.640625
9453.3125
-42104.625
53311.421875
-19672.203125
-38494.9375
-29299.140625
-67723.078125
15289.15625
27938.15625
28280.296875
-41024.5625
-20238.953125
-9243.125
7917.09375
47467.28125
35936.21875
-25740.53125
41763.546875
1456.875
9095.625
22927.03125
26199.71875
-15886.6875
29204.203125
-39473.96875
-9289.640625
8948.015625
42763.328125
52637.265625
8547.734375
10857.6875
26097.6875
320.625
-15657.96875
19871.171875
48147.953125
12864.5625
562.15625
51355.609375
-70245.296875
-60056.8125
-205.8125
1256.65625
-39058.90625
10066.140625
-409.8125
14976.171875
-30930.375
8144.46875
-54516.171875
29024.625
-12951.375
-37207.859375
-27979.375
30626.859375
-15495.6875
-10720.734375
-12299.359375
3362.140625
25704.828125
46184.140625
18044.8125
-49596.1875
8275.25
41451.6875
21826.1875
12154.296875
-24403.3125
-20632.984375
-11705.734375
-69809.8125
3741.8125
8215.09375
-11574.140625
-51548.375
7627.0625
71598.546875
16553.28125
-22961.5
-40587.921875
19107.296875
-15641.75
8568.234375
51894.625
71954.1875
937.375
-50091.203125
-29182.984375
-60224.265625
-25607.703125
-2282.765625
20531.34375
31219.078125
13304.828125
38867.359375
62349.1875
53226.59375
6751.390625
40989.828125
10617.328125
-49998.65625
-3062.5
88370.890625
15151.421875
31801.578125
1000.875
-11907.15625
-18208.171875
15054.46875
-23067.359375
-8925.84375
-754.015625
46396.953125
8567.390625
19617.78125
-10098.8125
39758.984375
-33433.21875
7538.9375
-46652.234375
41191.125
36566.390625
-27726.609375
10669.15625
27714.03125
14833.734375
18304.296875
16764.609375
46062.03125
20962.15625
59148.515625
26554.765625
2410.046875
2361.546875
-2152.65625
-47964.984375
16189.828125
42009.3125
51565.921875
17423.109375
10058.609375
37126.0
42839.828125
41573.71875
-7905.15625
-25696.578125
-14107.796875
-3441.734375
1101.359375
-7222.625
-18866.28125
11784.65625
39700.1875
58946.171875
76668.765625
15280.109375
-45681.90625
-23183.875
43878.46875
-45629.09375
-56678.21875
37661.046875
9913.3125
-1703.171875
-16667.21875
8115.125
-10467.953125
11509.09375
-15345.828125
8877.921875
-7858.375
-34281.765625
-22920.96875
-67571.109375
38265.59375
-11064.5625
-48178.28125
-7341.828125
-14802.71875
-33085.5625
-1225.875
-527.0
65615.5625
-9464.953125
39618.53125
42071.765625
37941.34375
-1170.890625
10957.40625
-29079.578125
-71721.84375
-3889.453125
-65822.6875
15002.59375
27570.609375
45383.796875
-11164.828125
-414.96875
-22346.859375
859.25
-53026.15625
1059.375
-2438.640625
-9656.765625
-67814.875
-1318.484375
8985.390625
-7349.0625
-72988.5
12219.109375
-11901.171875
35829.40625
16606.375
-7543.15625
9897.34375
-11511.375
11879.578125
12655.53125
232.09375
28785.96875
35714.421875
18093.25
-7315.234375
853.3125
-12971.171875
9687.984375
58418.515625
19968.09375
33226.703125
6647.03125
30393.3125
30983.984375
50497.359375
-51825.265625
6649.5
-5573.984375
-24008.53125
20553.0625
1547.75
-55236.296875
-59572.46875
-2320.96875
-20881.625
23536.359375
28927.265625
22126.859375
17287.84375
27957.78125
12669.25
-44464.125
17634.328125
-11664.421875
2393.1875
13922.578125
8963.9375
# row = 31
36709.96875
-23540.359375
-20380.40625
7978.96875
20816.484375
-27986.765625
20481.171875
-5548.1875
24339.703125
-38918.109375
-46997.578125
6968.234375
-9399.90625
48128.125
13691.921875
3966.828125
-7429.609375
12757.96875
75009.03125
46264.765625
12092.671875
-61029.296875
-27374.21875
2358.78125
42516.015625
-46886.78125
-28623.25
-43059.359375
-13641.890625
-18481.171875
-7178.25
13764.0625
-86256.734375
-2374.171875
-8914.609375
-27296.890625
15381.125
2499.671875
-29149.84375
9950.71875
-13458.96875
50157.921875
-24326.0
19698.21875
-19021.921875
8465.515625
-10500.671875
-38306.8125
2149.609375
21964.375
39058.265625
-48143.84375
-21715.984375
59914.28125
53304.90625
12222.609375
12731.171875
46355.140625
15602.21875
-37059.03125
-37201.5625
-20149.90625
-16892.96875
22536.78125
81861.75
-24813.125
-33551.0625
8933.40625
39206.546875
-35315.265625
-51052.40625
10796.171875
83519.265625
-68567.75
-55860.359375
-14431.234375
-985.53125
25113.15625
12740.9375
-6424.296875
11800.9375
-80436.734375
-20110.3125
-1089.796875
-623.328125
-5642.59375
-60214.84375
-41911.890625
21541.078125
-10984.109375
6260.15625
-17075.9375
-70788.546875
-20741.765625
-13519.53125
7936.15625
30605.625
-58166.1875
-12577.609375
-10423.984375
10741.203125
-12594.390625
19142.078125
-29526.421875
-2707.90625
-826.78125
65342.578125
47181.796875
5896.734375
-88044.203125
-54681.875
25389.859375
59885.3125
42880.75
34268.6875
-9971.296875
-70881.4375
35467.5625
37889.234375
-4988.484375
37479.625
1395.4375
10228.375
8085.625
7017.40625
62812.609375
12440.40625
26952.859375
-40682.703125
-32200.234375
-14049.078125
-58470.109375
-15531.296875
29144.4375
18254.96875
-9224.5625
6722.03125
-15121.625
-41171.34375
-3603.953125
-11722.703125
-12184.90625
-77541.296875
8162.796875
-61351.28125
23434.4375
54800.0
-10049.046875
24626.421875
50151.234375
-5108.921875
13998.234375
-23972.640625
-26965.390625
-47235.546875
24151.09375
-28969.234375
-2883.734375
-6773.84375
-22473.765625
-44487.765625
78904.515625
8414.25
27921.609375
18079.234375
8753.421875
40164.328125
17414.3125
53557.796875
19892.015625
11163.859375
-1311.453125
493.671875
26502.296875
27020.234375
-1886.625
7170.71875
6182.65625
62681.1875
-825.765625
-17901.9375
-27981.796875
-38386.25
81824.453125
28260.28125
23911.421875
-8723.484375
51198.796875
2467.59375
-46702.1875
-538.609375
10957.609375
34093.75
28813.71875
-24218.734375
-1137.0625
14021.453125
23354.265625
1590.921875
78866.5
16257.140625
-13570.40625
31924.28125
19495.3125
712.265625
-29607.265625
-57991.875
-19251.375
-93158.046875
-14398.859375
-17998.46875
-31419.609375
985.9375
1294.90625
-6072.734375
-60930.21875
-2166.1875
-27230.734375
-6000.84375
22911.1875
-24183.9375
25418.109375
25090.578125
-12023.234375
-16144.640625
-50349.90625
21230.265625
31587.875
-16373.984375
-12329.453125
-36326.5
34390.125
58607.03125
22383.9375
-18639.453125
-48943.0625
-36190.25
-56226.109375
44748.0
56660.953125
46568.75
-8993.5
48367.28125
32724.109375
25571.28125
13985.640625
-49405.5625
-13789.65625
54111.078125
-28188.25
-25858.625
-10538.703125
-23949.609375
-372.03125
37301.609375
34155.59375
27343.453125
-22530.421875
-65476.09375
-36966.15625
23.234375
-27978.765625
102969.640625
157.640625
-13039.25
-1941.078125
12727.328125
4850.0625
-27658.515625
-35652.78125
-27009.53125
-51609.796875
21672.796875
70105.734375
115565.40625
-31762.1875
-60699.828125
-14533.4375
18921.625
-33557.265625
-75658.328125
-38490.515625
-43525.234375
-37357.796875
17600.84375
22825.3125
167.65625
30870.515625
-18105.046875
5359.109375
28957.46875
-25616.390625
70753.859375
-4101.859375
-39047.453125
-21863.4375
54639.25
43290.265625
-846.296875
43563.765625
5829.484375
-32564.546875
-70840.390625
-81067.015625
19751.09375
-47227.90625
120.5
-89512.484375
-65585.6875
-10452.375
-12814.296875
62609.203125
62570.71875
3219.59375
8005.984375
-10751.265625
-18399.140625
31364.25
10380.796875
16781.4375
19709.890625
-43019.3125
-40076.6875
-43072.4375
-14577.484375
8689.65625
106.40625
-35999.046875
-63159.71875
9693.34375
19756.078125
55620.296875
-43109.484375
-25576.03125
-28844.671875
-52619.078125
-67157.171875
-31017.0
-17354.328125
62871.828125
39703.53125
-19630.9375
-42683.578125
-35221.96875
-3875.671875
25998.046875
46358.515625
-26604.171875
-24917.96875
-63606.09375
-4371.34375
-2864.875
62744.671875
30024.59375
-3424.90625
-36024.8125
47663.484375
17690.9375
4918.984375
-27818.4375
-23925.078125
-51342.0625
55134.28125
53176.453125
56938.75
-55030.71875
-7519.5
6103.46875
3799.984375
7110.546875
31142.5
23941.296875
31393.203125
-52090.1875
-54895.859375
-9925.71875
46465.8125
-35135.4375
53108.546875
-14315.25
-15769.1875
21022.140625
-30455.234375
-14570.203125
-98011.296875
14507.25
21063.21875
-10374.40625
6713.578125
40851.390625
41074.15625
25227.96875
-17278.375
46902.34375
-39279.890625
-13944.546875
-64040.8125
18201.828125
-3940.015625
23302.453125
15544.484375
17916.296875
47847.890625
75160.453125
19044.3125
-15477.46875
18419.796875
17888.828125
44067.1875
44730.71875
12976.359375
-37635.046875
-29345.984375
27940.921875
63554.046875
23252.140625
-18390.5
4754.53125
-62301.03125
-2391.0
-67813.90625
-37131.546875
38843.03125
-12130.890625
9932.90625
1672.5
-27432.65625
-1175.171875
-70317.015625
-40287.203125
-4912.4375
42127.28125
43969.625
-45999.21875
-44047.53125
-47438.59375
-9763.75
11554.578125
-4981.734375
-8530.625
18244.359375
13642.6875
-40108.109375
-9066.015625
18515.796875
459.671875
16869.90625
-25851.828125
-24529.5
-5050.125
-97416.3125
-57980.5625
-32643.546875
-38198.65625
66076.609375
-1133.265625
-71399.015625
43760.59375
-19054.109375
-9390.828125
37853.40625
11936.96875
-14995.5625
-27257.234375
33015.703125
-5928.5625
14990.796875
40219.015625
17165.21875
-49282.859375
-1491.828125
1348.421875
43038.265625
40218.390625
18142.890625
38740.59375
39871.0625
-4370.21875
-89135.8125
-34222.3125
-23902.5
48664.8125
-21535.0
-20528.015625
-30683.125
36778.484375
-5990.0
-26892.796875
-27471.9375
23845.0
25894.125
24932.484375
21046.9375
-4515.109375
-32123.84375
13472.109375
20353.828125
29686.125
58812.078125
-12946.53125
-30582.796875
-4327.765625
24634.328125
11623.390625
-1147.40625
11575.96875
23777.5625
-52263.140625
5455.703125
-21975.40625
-73106.828125
-10634.6875
-22484.03125
-13452.28125
-18208.171875
-7792.390625
-13177.640625
-40859.75
10711.109375
-4165.640625
20342.75
-13461.484375
31292.984375
38470.515625
61113.953125
26916.78125
-9986.640625
-73566.953125
6158.453125
-24980.140625
-17902.015625
-11919.15625
2484.09375
-8967.15625
-3217.546875
48980.984375
-25606.265625
-22752.890625
784.0625
1788.859375
-44473.875
-96954.5
-33294.78125
30158.515625
53620.3125
-17815.59375
-33117.671875
21849.734375
-19944.9375
30397.765625
58590.796875
-4786.890625
-18481.265625
-2953.78125
40845.875
20803.5625
36682.03125
-43724.234375
35383.46875
78216.421875
8057.53125
7671.40625
43978.640625
-15537.765625
64125.96875
-14956.21875
-1961.78125
11293.046875
28125.484375
10536.03125
6499.828125
-23158.4375
-6021.796875
-47023.421875
51692.234375
-63325.640625
-45314.890625
-45057.234375
-58105.375
74498.546875
-45118.65625
-26532.546875
19843.28125
-554.609375
4267.53125
37693.359375
-11860.890625
63322.765625
38956.5
-33016.765625
-32152.203125
43325.15625
-20868.171875
7697.859375
-51505.5
-11363.09375
23543.140625
1905.53125
42821.515625
11441.046875
-110541.28125
-18291.8125
-13598.359375
-31619.15625
-48747.8125
52406.046875
-53709.75
-16799.0625
-1218.515625
5364.15625
10095.625
-3092.625
-24095.203125
25600.59375
22420.359375
15290.125
92319.109375
15741.171875
13093.484375
6765.328125
-7507.234375
20550.953125
53597.875
30333.125
-14921.0625
14455.359375
-37293.671875
234.203125
28829.84375
24547.65625
2512.890625
-35155.75
19253.78125
37033.6875
-28324.046875
19689.734375
-14227.484375
-55000.203125
-14218.640625
48992.609375
-1846.046875
10160.21875
44039.703125
-11502.421875
44489.09375
-19903.140625
7048.421875
11608.546875
35644.78125
68822.125
5967.453125
-6343.28125
10683.515625
3797.6875
-44814.375
-40176.0625
75199.890625
46622.640625
10176.296875
-6198.640625
62417.890625
36540.4375
23050.796875
8973.65625
8338.453125
43227.0625
-46193.75
23904.46875
-52592.265625
-34718.546875
8099.53125
-37277.53125
12173.421875
-4079.125
-12062.03125
-9741.28125
12560.203125
65579.65625
-33630.3125
-30689.90625
2670.5
-19115.78125
-52667.984375
-43905.484375
32505.625
31784.796875
25533.546875
15815.375
9028.875
49904.421875
14385.65625
-25137.671875
-6021.203125
51567.0625
-8454.609375
2226.453125
-9176.546875
-37341.4375
9726.21875
51723.9375
-41273.765625
-24895.421875
14275.1875
38608.828125
-1538.171875
-38851.3125
-22188.046875
42411.203125
5539.609375
-9961.03125
-23381.046875
-33472.96875
-117495.625
-147745.875
-32604.859375
2388.96875
378.375
28409.53125
-8295.640625
20575.53125
24060.6875
30018.359375
-1928.90625
-37612.78125
-8544.34375
40940.765625
80334.140625
49385.625
40720.390625
20390.734375
29306.828125
-1312.90625
-4190.5
-42281.421875
-73553.1875
3866.65625
-35563.046875
-14014.5
-12990.484375
14266.359375
-62851.96875
-63241.84375
22304.609375
-7673.859375
23656.8125
34727.484375
-15023.125
[truncated: 12,499,684 more chars]
