# Supplementary material for: NMR data of a Grubbs 2nd generation catalyst p-cresolate derivative
Source: Data Brief. 2020 Dec 8;34:106634. doi: 10.1016/j.dib.2020.106634 (PMC7744701; doi:10.1016/j.dib.2020.106634)
Supplement: Supplementary file 2 [file mmc2.zip › NMR csv txt files/HSQC.xlsx]

## Sheet: hsqc
# File created = Wednesday, November 11, 2020 3:45:14 PM	CAT
# Data set = NMR 68 1 C:\Bruker\TopSpin4.1.0\examdata
# Spectral Region:
# F1LEFT = 344.22601318359375 ppm. F1RIGHT = -4.46478615	14241	07 ppm.
# F2LEFT = 22.925670623779297 ppm. F2RIGHT = -3.10384661	48689	317 ppm.
#
# NROWS = 1024 ( = number of points along the F1 axis)
# NCOLS = 1024 ( = number of points along the F2 axis)
#
# In the following ordering is from the 'left' to the 'r	ight'	limits!
# Lines beginning with '#' must be considered as comment	line	s.
#
# row = 0
-6353.8
-55029.2
-26044.1
-22147.3
-17467.6
-1182.08
9954.91
15739.7
1813.11
5325.69
-25868.7
-43076.1
-24818.2
45933.5
17663.4
21396.6
-53096.4
-59808.1
28644.5
12840.8
-47067
-47280.7
61164.7
14735.5
-12202.3
-74008.3
-15381.9
-41972.7
22334.2
-574.391
24564.6
-37144.1
1357.55
-18682.1
-25336.9
28692.7
129427
-4923.67
62689.5
-8024.89
-69267.8
-1836.66
-24116.2
38006.7
21313.1
-12126.7
-20908.2
-8848.09
-10482.8
-28464.3
-17607.4
-9636
17994.2
-43571.2
-857.875
27664.5
12284.8
-60122
-23444.8
48821.1
40349
8805.55
-55869.9
5393.42
-9233.11
9791.56
-27138
-58171.9
-56364.8
-47591.2
-24840.4
-54861.9
27911.3
8718.22
35905.7
3243.22
12531.7
-38779.9
2893.86
-8247.45
-62458.5
-5701.48
-37366.7
48423.4
15528.8
-14771.4
15498.5
-46539.8
3165.09
43434.5
27241
-6734.14
-9653.19
16231.8
26952.9
24783.3
38409.8
21968.9
32244.4
34971.2
14353.8
-19516.6
7901.03
20304.4
-36949.4
18256
31512.1
-3323.08
26541.2
-12877.4
1317.56
19485.7
24787.8
22182.4
-40531.6
39197.4
59729.7
11846.2
-18998
34917.3
-12313
-52423.1
47133.5
29172.5
10710.6
-51140.9
-74906.1
-32040.6
-31781.3
-75973
-11660
49209
99027.9
-32912.8
-56795.1
32931.2
-36868.2
22036.7
-28239.3
-43321
-22554.8
7767.3
-24356.8
7221.64
31678.2
50341.5
17886.6
38307.5
38828.1
-7324.38
-16087.7
-11209.5
-56160.8
-31707.3
-23851.2
-35629.8
44134.3
20570.2
-79742.2
3446.2
48985.5
43155.3
55378.1
-45536.3
-76230.3
-25431.3
-28904.6
19410.8
45785.1
-68287.2
13678
-19703.8
-17133.7
-31830.2
18299.8
-39776.3
-2080.53
8114.31
-7089.03
58137.1
11935.6
58920.5
64529.5
24734.1
-6185.98
27587.9
-1996.62
-32714.9
-17744.8
28714
62245.9
-22458
-38070.9
1473.59
86726.3
26199.9
-51494.1
25656.4
38029.6
-25501.3
-31193.8
54442.8
-31855.7
-73099.1
36921.1
-22458.2
-15132.6
-20849.3
1952.23
-7885.3
8216.66
-52768.8
10365.5
-39740.4
-25391.8
47279.5
71191.9
44607.5
-11158.2
52575.2
8449.12
-22672.2
-15509.5
15063.1
-4906.2
-12186
-9043.89
-11118.4
958.5
-1306.42
-24470.6
23357.8
12556.4
-22580
-42659.4
3219.44
7394.08
42418.5
-2164.56
-43289.9
-39240.4
28795.6
-13356.9
9790.19
-66696.7
37417.4
15268.5
51826.3
-18197.9
19017
37508
-2029.8
24848
69152
-4002.84
70642.5
71133.3
30302.5
23297
70724.5
-21546.6
-19850.6
-16181.1
75870.2
-13468.8
4627.38
-5773.8
-37904.8
3710.47
2352.98
-1365.28
-8716.39
-25366.3
-12616.7
-11092.8
-4899.94
7841.3
49918.1
43224.1
46047.5
31961.3
2042.11
22044.2
7975.84
-26730.8
-40000.5
-74728.4
14931.2
-20861.2
37462.9
44496.1
41830.5
63414.2
14323.4
-3140.39
-16730
-25874.7
72118.8
34997
-48307
27341.8
3203.42
-2690.77
7628.91
57153.4
31182.2
13785.9
99926.4
-32866
58873.7
21848
-13393.4
1970.16
5243.41
8470.89
-50592.2
-28829.5
19842.3
4365.94
-26910.8
-7759.81
-32235.1
61536.5
18477
-21365
24415.4
-18220.6
-3751.84
-13195
-16015.4
-17237.5
-3908.12
-84218.8
-9519.02
15137.4
-12858.9
28785.4
45343.7
12069.6
-60371.2
15587.4
-670.359
-26024.2
-18235
29890.5
27018
-4736.27
-1629.59
-26042.3
-10295.4
-70176.8
-10924.2
42153.2
-1037
1923.53
-17162.6
-27284.5
8404.53
-28760.4
-48108.1
-12726.5
23761.3
-27879.6
-32881.7
-40328.4
-33615.1
-15229.7
-677.328
-20087.1
-52254.3
898.938
-564.047
-103770
32588.7
28123.7
10500.5
-18973.2
1922.8
-27881.8
35012.4
9783.59
7869.39
27497.9
2315.45
28720.3
2092.98
15294.5
41393.1
-1360.27
-34588.4
-28936.7
38413.3
-11647.7
-23590
40104.2
19273
57662.2
16365.3
23279.9
-43466.9
6313.05
5347.36
-10361
20909.6
-42965.9
-35176
20201.5
-47875.9
-30921.2
-15346.7
32383.5
-9359.31
30635.9
-6071.75
-14057.1
11988.1
9323.61
37643
-40158.3
-652.562
53364.5
56033.5
34261.1
-7353.81
-7933.95
-84068.8
-54368
-21665.9
-19454.8
-57411.5
71504.2
69387
-13519.6
3394.34
-4936.25
-19530.8
24098.7
18675
28173.6
43962.1
57497.4
-3912.19
-60796
-13308.7
-23926
-36271.2
18184.1
-2106.36
-9037.77
21734.2
-7610.55
10624.3
3599.05
-21678.2
-9951.52
-17568.8
35353
-16456.8
35724.7
-7333.72
-49248.5
-14064.8
19608.6
19902.6
-32735.8
-53856.4
2843.14
-45615.5
-47503.7
1666.81
-4615.47
41957
-7654.47
-34211.8
-85825.4
-3808.66
-17316.8
50424.7
-12879.7
-59205.9
-2109.69
-58388.1
-21475.5
-11740
19037.1
-56647.5
-38216.2
49016.9
39359.1
11341.9
13441.5
-5715.03
9413.14
-29950
-12357.1
-14162.5
-24523.6
47751.3
50706.7
39544.9
-14209.8
30428.6
16184.7
-19639.7
33026.1
13305.3
18012.2
24357.3
42243
9948.36
13258.9
-36137.6
-58172.5
-6008.91
9121.3
-60333.3
18139.2
-16266.8
-29841.7
31312.6
18006.8
-3459.52
-31494
-21871
13038.6
19262.4
-11972.6
-24573
49572.9
24370.1
60685
40750.1
56911
62046.7
1710.36
-40904.5
38790.6
-1384.89
11621.1
-4786.19
9425.94
-28026.4
-26742.5
33517.2
1696.75
12842.7
-13582.7
18042.1
13227
-49504.8
-14271.3
-30918.5
21763.9
93482.1
-63310.2
16188
20246.8
-32118
15938.7
-59298.9
-53918.9
-40061.5
1472.77
30095
47514.1
2873.55
-14797.4
-14837.8
-43481.6
25517.7
-46469.4
6006.22
8590.78
2968.67
977.219
16991
8999.72
28502.8
-54184.3
-39252.1
-17956
126656
-22450.4
-27793.7
-42.7812
32012.8
16533.5
29319
52447.4
20619.1
35242.1
-23674.7
-3138.14
13942.2
7450.53
-45808.8
-34238.2
16173.9
60007.1
67022
-2919.95
-4393.23
18068.9
-13374.1
-18792.1
68524
69550.7
44550.7
70740.1
-57717.9
-37396
-16396.8
31668.2
38282
38670
9084.72
43758.1
-29831.8
-97473.1
7897.41
-2001.55
28614
76603.5
15507
-33321.5
-5626.55
20722.8
-13748.7
11510.1
-33595.2
-10440.1
29019
-6491.66
84067
20650.7
51987.9
45771
-23975
-40565.9
18219.9
-27344.1
-24239.9
22686.9
11608.7
-4675.95
64813.2
32495.4
-9999.2
-92221.3
-51611.6
-8876.84
54138.8
31666.8
-21239.2
35234
17720.5
4836.06
54327.9
5595.44
67182.7
-4197.94
25546.8
50799.5
-45853.1
34142.2
-9750.77
-59534.6
40833.6
-28005.5
-33455.5
67309.6
-19297.5
77598
77543.6
27748.9
53922.1
-28294
-17560.4
-19118.2
26769.2
17585.8
38123.6
-27101.1
-32647
11390
38878.2
18986.2
37033.8
-51817.4
18212.6
-30757.7
-21431.3
-36929.9
15582.9
77920
25084.6
22879.6
-10743.5
3002.33
18905.8
-25132.8
-13068.4
-26329.5
38534.1
20198
-51383.6
-70281.1
6194.83
-53383.8
-32.4688
6111.19
-46954.7
4326.97
20166
25231.2
16899.9
35060.7
-34210.8
770.172
45073.7
22678.9
4927.41
2274.38
-8519.41
-90223.2
-75872.8
-57867.8
-611.656
-18662.2
15766
28124.4
41619.8
-53871.2
-26908.3
36356.2
60192.7
-12137.6
-21572.4
31598.9
38080.2
77101.1
50909.3
-2956.73
-32249.3
1937.59
43111.1
18896.1
-79017.5
-38504.9
18146.8
-424.641
28409.7
29177.9
-43594.4
9283
-22263.4
-26824.6
-37564.7
-13254.7
-9322.83
-53439.6
13998.6
54157.1
-27924.9
11871
13873.4
-10417.3
-37692.5
-103479
-30263.6
21247.8
14792
-25162.9
-45541.5
-26442
-27572.7
-27001.1
33217.4
42563.2
-34015.9
-36931.3
22056.4
18737.6
26708.5
24675.6
992.547
11556.1
28485.3
12183.3
12080.1
16516.8
-57840.5
-26668.8
-34497.7
-89709.5
813.281
12519.4
46835.7
4586.75
63289.1
2869.67
-19507
-14542
38962.4
1030.17
76311.1
10096.2
15172.4
-2513.23
-2693.16
70819.6
37200.3
-46285.2
25814.6
41584.2
40396.4
-44404.8
686.078
73275.1
19090.3
19951.6
16733.4
-3037.64
17112
-57122.5
-34946.6
-51047.1
-27466.8
-29713.3
9530.89
-39103.4
10544.4
-6449.48
-16847.4
43402.7
17203.6
35737.3
-5106.89
53614.3
35754.2
-41809.7
28295.5
-46565.4
-10749.6
12713.9
-46620.5
-22895.6
27985.8
-63257.8
-41672.9
32049.8
16581.6
19978.4
-45803.4
-5343.8
42724
38945.1
40101.7
10785.8
28756.1
-31237.9
-29236
-58225.5
31792.6
31867.5
18150.3
23997.4
58105.2
29818.4
-24971.3
-65893.7
-24583.3
70455.8
19518.9
-1205.5
-14356.3
10232.1
29865.7
-5274.95
65718.6
24389.3
21442.6
5181.92
44386.4
-36869.7
396.219
21250.6
-51018.3
-5476.55
-24968.2
-1934.47
30337.2
-37716.4
5837.19
56801.2
18471.5
-24193.9
51535.1
10816.6
-8245.31
22594.9
46954.7
-23407.6
-40065.7
10963.6
-72179.6
-4967.47
40049.1
-10373.7
48484.5
17161.2
-8887.7
-3677.52
46420.2
4736.55
-38383.5
-21976.8
6791.27
-54553.4
-49133.5
-10027.9
2094.02
-70948.6
-14039.4
-15864.6
14702.5
-45294
-4370.84
-7838.58
-37748.5
-53283.4
-2310.97
-15861.4
-17143.3
-1558.67
24229.1
-28730.7
-34324.4
-68402.9
-72029.3
-12583
3762.78
101606
-5541.11
-13036.9
-15503.4
27753.5
-2859.66
-40349.6
-14163.3
-87730.6
18299.3
7534.61
-6396.69
36766.5
35412.3
-5716.89
18175.1
62106.1
-41083
-19365.3
8128.67
18918
61627.7
17978.8
-12667.5
-2762.36
-8597.95
17909.9
76206.6
-27981.8
14562
-22771.8
-30267.4
-9470.48
54243.9
8073.78
-20122.4
-12421
55034.5
13355.9
73061.4
70008
-44930
-33229.6
78135.6
79851.7
9404.28
-23421.6
16014.7
33357.8
-3405.02
-30621
-24640
12398.2
12194.7
-38585.2
-38936.3
-13381.2
-41671.1
1453.72
-20464.8
23410.3
-65425.9
7088.22
39830.3
12461.1
68699.2
9722
7943.31
-5324.62
36086.6
-18997.5
-15107.3
35942.7
-4238.16
-61007.6
-24873.5
6973
15956.9
-43746.9
-14740.8
-26771
-29524.8
# row = 1
-9131.44
-27190.8
-15213
-22367.5
8358.33
6764.53
-11700.5
-1716.81
29069
-23258.7
-3943
-51146.2
-14557
58426.4
34188.8
-20543.9
-15683.3
-18559.7
320.141
-13811
-63571.3
-39187.4
26342.4
2516.69
-39496.6
-48260.6
6561.36
-10147.5
1135.94
-42755.1
-21272.8
-41182.3
21490
-8958.25
-15542.1
31337
130421
-27741.4
40703.7
8555.05
-85709.4
13011.2
3315.14
26036.7
68736.5
4236.28
-15441.7
-22019.8
-36916.9
-16818.7
46140.9
-15926.7
-14522.9
-60378.9
-18163.5
14916.3
9997
-58624.4
-6814.86
92972.2
18420
-47497.1
-69862.5
-487.422
8508.75
11755.8
31486.8
-32314.2
-7638
-16375.2
-33273.8
-18332.9
26109.5
-10333.1
61651.3
235.531
-3690.25
-18067.6
25834.5
-12187.9
-79188.3
-51158
-10991.9
49491.1
9273.02
-432.781
15085
-51732.3
8884.62
5718.11
57510.7
12637.8
-31971.5
-24822.2
24968.4
30925.9
16215.1
7471.89
35385.6
23632.8
33022
58209.9
57797.2
24461.4
-32019.8
1091.19
7129.78
-37937.1
21615.4
-22661.7
-26098.6
10219.1
35223
-21183.2
-67267.1
73449
78214.7
21622.9
2134.09
31060.9
-18524.6
-43118.4
46136.4
-4474.67
-4623.77
-35151.6
-65631.1
-30390
-24419.5
-25395.1
-25663.6
41226.2
24999.3
-10881.8
-44369.1
45169.3
-36727.1
29291.2
-48630.6
-38549.5
-6621.34
38650.4
-21231.3
9874.31
20765.9
25896.4
-7711.36
15951.3
36535.6
8607.97
-35750.5
-67964.5
-30097.1
-41021
-31329
-26067.5
67311.2
-1747.77
-35650.4
-15323.4
19631
14392.1
52909.7
7071.7
-55135
-52481.8
-24522
-9271.98
1316.33
-20754.4
26902
8041.7
20776.6
-9120.58
12585.1
-22978
6232.86
1692.75
-12208.3
51235.8
30582.8
86771.9
-3948.58
1630.7
-21589.3
36795.3
729.828
-82112.1
-36811.6
21278.2
11085.2
-6054.59
-23688.8
28577.7
91004.3
36347.9
-17151.8
35376.9
7297.8
-54108.2
-12857.8
44892.5
-49766.5
-43973.6
63694.4
-31434.7
-43913.2
-16491.6
66543.7
-21490.2
-11538.9
-70624.5
26893.4
-16926.9
-7537.94
21907.8
86282.2
40219.8
22189.5
43088.8
-21902.6
-22459
14257.9
-9566.41
-20740.4
-35937
-694.125
-17503.7
-2202.89
-19260
-60814.7
2106.45
19031.2
-28689.5
-21116.4
-9961.08
-6523.48
56520.5
19260.5
-70861.6
-64847.8
-3268.38
-14324.4
-40068.7
-23643.5
28698.9
10014.3
31729.2
-28226.8
-41302.9
3549.72
1210.53
13929.3
33266.5
-31364.4
58779.2
70844.5
22975.7
27580.5
54265.4
-22198.2
-46694
23693.3
90371.1
-19606.2
-2841.75
10263.1
-58724.2
-9077.91
10882.8
-20520
11133.9
42563.1
16481.2
-10210.1
-20333.4
-4495.16
36791.9
29402.8
56035
-1719.8
-6937.81
-7715.92
18518.3
-46649.9
-15270.8
-47365
18271.8
-4355.83
16629
18539.3
39422.6
42108.8
28802.5
20405.1
-31036.5
-39545.4
39065.5
42227.1
15473.2
22923.3
13874.6
33.3906
12211.3
32900.6
64680.5
-12053.4
70343.4
18313.2
33780.4
25415.6
10071.8
-28370.3
4754.08
-20366.9
-97104.7
-65408.7
1335.23
-1849.02
8945
25332.5
37892.8
63881.1
9065.92
-39991.2
12781.6
11070
-32675.9
-38414.3
-36110.2
184.578
-9763.22
-23288.4
30620.6
13750.7
-12791.1
62386
42423.3
-1936.47
-60279.8
16107.8
8283.55
-40641.5
-1209.22
61855.2
51867.8
6208.8
10857.7
-29475.3
22670.9
-90800.3
-21899.8
17636.6
-34707.3
-31697
-6600.95
-14468.4
818.438
19354.1
-27427.5
-5895.5
77934
17447.5
2274.75
-6208.73
-34675.4
-24272.9
-40858.4
-23853.9
-58109
-32972.6
-26339.7
-120297
25338.6
-14345.7
-12247.9
-18481.1
-27118
12968.2
50745.9
13376.5
6484.88
9051.22
-40234.4
-20089.4
1523.34
11231.3
46004.8
4053.86
-25308.8
-66365.3
-2518.53
2624.38
-416.75
-23662.2
-33534.1
1686.92
18183.5
22670.2
-73599.5
52.9219
4342
9998.5
11492.4
-69252.9
-55447.6
22803.5
419.984
-52939.1
1839.17
20136.9
4535.23
-629.578
-17747.6
-27693
2583.36
-9632.53
43095.3
-25709.1
39668.2
54694.1
100020
17680.1
-3119.78
-822.641
-49675.1
-65987.3
-39342.2
-41800.4
-38005.3
81311.3
80493
-5222.19
8812.77
-1736.28
10420.6
4522.22
14092.1
8586.12
4775.36
47748.5
50488.9
-21306.2
7010.31
-13448
-23269
5222.89
-60140.2
-57325.9
-20580.2
-21121.7
-9651.27
-22067
-49474.4
1552.41
-671.891
55333
-16593
16422.7
26659.5
1518.84
13018
6078.66
13125.5
-27021.6
-32506
-13362.8
-71940.8
-36296
11689.1
-2295.08
20423.5
6949.94
-6913.05
-53785.9
-35954.9
452.828
49727.9
2619.17
-19057.8
1672.72
-11526.9
-27472.4
-11869
37727.4
-3873.73
13940.8
23470.8
9934.22
5467.03
24697.4
27083.7
24166.3
-40410.2
-55752.3
-9074.72
-3043.05
17369
62334
46831.2
-29864.1
-2031.22
14508.4
-14758.8
-12494.2
-12175.9
-2729.81
8498.73
54916.8
5584.42
21274.2
-49325.5
-14551.4
19161.6
19395.6
-52285.1
26925.7
24145.3
19640.4
23934
15284.8
-33724.3
-43503
-44803.1
-29639.4
-2373.28
-17264.9
8517.47
-26790.5
-11097.2
39259.1
4154.78
12090.8
52933
16784.2
-48729.9
31445.4
1419.83
4116.09
-3973.89
33607.9
-20273.7
-5971.23
-7801.31
-26163
-6678.81
-12515.1
-9055.12
-31536.8
-92836.8
-49360.8
-22647.9
32371
71529.1
-17665.2
19739.8
-8070
-26476.4
19256.2
-7931.41
-44262
-911.594
-5816.97
47765.2
-5087.05
-13509.9
-30618.5
-17847
10106.1
19569.3
-73268.3
29641.4
56047.1
-14493.8
-14062.7
11733.7
36420
50601.4
-15559.8
-11518
-2494.42
102102
12606.6
4168.92
7043.81
41785.8
-67.5781
13904.1
24430.3
-3185.67
6688.83
-13570.4
-25504.4
-28074.9
9146.25
-30602.7
-70825.1
1639.88
6315.78
40553
14337.6
27830.7
23059.7
-17891.3
-16655.6
96732.2
46085.8
31686.1
74606.5
-43428.9
-47641.2
23087
13463.8
13332.3
39786.2
32824.8
-523.828
-39261.3
-54001.5
17429.4
7278.12
26485.4
100141
9901.84
-11723.4
-19736
34334
37539.9
48539.1
38200.9
-17991.8
10497.4
5022.06
35099.1
296.078
57398
79055.3
-6562.92
-40301.6
45654.9
-25392.1
-1703.36
24394.7
-4810.83
-22165.7
9791.56
-15088.7
-23011.6
-106496
-16882.8
28754.9
90623.5
52532
5562.03
29692.8
3906.58
170.734
25274.8
53326.2
11292.8
-5719.86
33923.3
13448.8
-34855.2
53115
21161.4
-48381.8
42607.3
-8812.36
-3205.52
45897.9
-46431.4
43971.2
49876.8
15074.2
50899.9
-20014.1
-22123.6
-20958.3
-9092.83
-25347.2
67331.7
-45834
-7150.58
-6332.97
48712.7
-10827.2
43454.3
-7684.22
-1248.17
-47573.2
-37560.8
-57258.6
12682.5
48996.3
55283.3
15993.5
9550.45
18345.1
47675.7
16499.2
75.6562
-5125.83
23808.9
23954.3
-61294.8
-53105.5
22250.5
-56462.6
-21788
11111
-1309.81
34474.7
59801.7
14993.1
23117.6
62285.2
-14983.4
28520.6
58066.8
14442.2
15010.7
14840.2
-16372.9
-75677.7
-73930
-52692.5
-10775.5
-26798.5
31023.7
-3595.86
37909.6
-23014.1
20025.4
2885.39
75407.3
-26259.5
-27660
18598.8
20184.5
65253.2
108954
-13627.5
-22688.5
-10516.8
52292.7
44700.5
-41400.4
-52844.3
25729
4847.92
7099.52
35552.5
-55789.2
-43985.4
-38941.1
-34072.6
17249.6
64671.4
22390.7
-59272.4
-5226.77
51757.3
27992.6
15145.4
19984.9
-38955
-71822
-106127
-30014.8
42264.1
4218.78
-85418
-39934.5
-17285.5
11819
-20452.3
9742.14
39363.4
-3089.86
-41385
35105.5
13134.9
-7364.98
26916.9
-3854.39
5057.66
46799.4
-638.938
30005.7
-18605.5
-42142.7
-6753.34
-37093.4
-55408
21424.2
-106.047
51097.5
27287.7
49935.8
-3148.89
39757.2
5035.98
15826
6194.09
46384.4
-26764.8
7472.64
-7152.47
15462.9
52418.8
32552.1
-14116.2
20533
6803.73
2983.36
-70551.7
-2249.8
74814.8
42823.2
-9917.03
37140.8
42268.2
9628.22
-20023.6
-32004
-23803.2
-21091.6
-64605.5
-1785.47
-23358.8
32569.1
14277.1
-21164.7
38859.6
38683
47102.9
11644.4
24485.8
16761
-74182.3
29975.6
-12371.8
-6382.31
39319
-16642.1
35926.6
-3818.91
-80320.3
-20122.8
39660.3
-11924.6
14737.3
-46922.7
10865.3
65336.6
24299.9
66638.3
-677.766
8847.94
-8142.02
-10443.6
-29044.2
39568.9
27026.7
-8963.03
31740.3
84269.9
43922.5
-19359.9
-45681.9
14387.1
82112.7
7260.41
44948.5
-21483.8
-6393.03
4268.03
-12403.1
26696.8
-38497.3
-16859.2
10884.8
-4083.59
-12786.3
30067.8
40727.7
-28355.2
-2669.59
2425.92
7350.78
17554.4
-37331.4
30513.8
24806.7
-12938.2
-25391.1
21397.6
-34696.3
-43183.1
6075.55
29108.9
-28986.9
-20046.6
12252.1
-55865.4
-10763.5
73018.6
74836.7
21940.2
2953.83
-12030.6
-1214.64
44593.7
30168.9
-7757.27
-7453.52
32499.1
-54960.5
-52692.9
-48409.4
-7456.48
-49949
-10600.2
-4569.12
-35579.8
-27923.3
-9916.22
-18053.4
-28984.9
-66760.9
-16322.8
3606.55
-13015.7
-6029.72
8219.44
-18492.2
-30413
-96847.7
-34663.4
-1789.8
-3149.88
83533.4
-28812.9
-15381.9
16631.5
38750.9
21779.8
-50949.9
-15236.7
-10842.4
59707.5
7070.73
-4578.33
14695.1
31308.4
24532.2
60413.7
28966.8
-60000.6
547.625
-7090.72
[truncated: 1,046,576+ more rows]
