# Supplementary material for: NMR data of a Grubbs 2nd generation catalyst p-cresolate derivative
Source: Data Brief. 2020 Dec 8;34:106634. doi: 10.1016/j.dib.2020.106634 (PMC7744701; doi:10.1016/j.dib.2020.106634)
Supplement: Supplementary file 2 [file mmc2.zip › NMR csv txt files/noe.txt]

# File created = Wednesday, November 11, 2020 3:47:21 PM CAT
# Data set = NMR  71  1  C:\Bruker\TopSpin4.1.0\examdata
# Spectral Region:
# F1LEFT = 22.83344078063965 ppm. F1RIGHT = -3.0104805149189033 ppm.
# F2LEFT = 22.853490829467773 ppm. F2RIGHT = -3.0077206533724414 ppm.
#
# NROWS = 1018 ( = number of points along the F1 axis)
# NCOLS = 1018 ( = number of points along the F2 axis)
#
# In the following ordering is from the 'left' to the 'right' limits!
# Lines beginning with '#' must be considered as comment lines.
#
# row = 0
1074.5
4418.0
-1595.0
1625.5
460.5
-3821.5
-230.0
2043.0
4312.5
-3138.0
-1708.5
4421.5
-656.0
1126.0
4147.0
-9936.0
2997.5
44.5
-1005.5
5390.5
6226.0
5889.0
-3054.0
-4341.5
-6670.0
-7387.0
-4172.0
451.5
-1003.0
4457.0
-2114.5
-4843.5
3037.5
-1465.5
4781.0
1368.0
-3112.0
-2106.0
-225.0
7894.0
-26.0
-707.5
3084.5
-1120.5
193.5
-385.5
-3445.5
-8257.0
-3860.0
3815.5
284.0
3480.0
3086.5
1553.5
-859.5
-3426.0
-1521.5
-402.0
-5342.0
-2292.0
-9131.0
494.0
-3722.0
-553.0
-493.0
-3445.0
-1623.5
1448.5
-1705.5
4564.5
1548.5
2837.0
-4394.5
-2230.5
-809.5
1353.0
-842.0
-5423.0
-1671.5
1736.5
-1570.5
2143.0
-879.5
-529.5
-1172.0
-460.5
2326.5
1965.5
3613.5
-822.5
2059.0
-3363.0
3727.0
757.0
5900.5
5773.0
-3935.5
-9961.0
-4614.5
-4379.0
-2468.5
6731.0
8217.0
-2236.5
-928.0
-1025.5
1154.0
-1717.0
5134.5
498.5
3674.5
-696.5
2796.0
1049.5
3794.0
3952.0
5216.0
2198.5
154.0
-6117.5
-2465.0
2861.5
3071.0
3775.5
2462.5
4491.0
1618.0
-1914.0
-2157.5
-2165.5
4140.5
1924.5
-518.5
2529.0
-1304.5
1879.0
4516.0
-2695.0
-171.0
-1485.5
2291.0
1138.5
1105.0
-3462.5
-3206.5
-3573.0
-7177.0
-156.5
2066.0
-1819.0
5113.5
871.5
5632.0
1423.5
5639.5
-406.5
536.5
-2626.5
-102.0
3506.5
-377.5
-1944.5
1799.0
954.5
-5062.5
-4246.0
-5829.5
-3410.0
-855.0
1626.0
-648.5
2853.0
5327.5
1812.0
-1090.0
1488.5
2300.0
-1286.0
-930.0
-5794.0
-2633.5
-2472.5
-213.0
1723.5
716.5
2910.0
1777.0
-3935.5
1591.5
8097.5
201.5
-3162.5
-104.0
-9237.0
-2912.0
-4029.0
3363.5
793.0
3923.0
756.5
1104.5
-401.0
2159.0
-2587.0
1108.0
6708.5
2871.0
-5384.0
1812.5
-1716.0
2306.5
5624.0
-628.5
-522.5
4751.5
7921.5
3805.5
-2397.0
6824.0
1605.5
-126.0
-1112.5
-75.5
2971.5
-2619.0
-253.5
1177.0
3495.5
-1719.5
-3175.5
-2047.0
-1989.0
1598.5
-1739.0
-1885.0
-594.5
99.0
3260.5
2714.0
5963.5
-908.0
2205.0
4809.5
-736.0
3377.0
942.5
-1192.5
-2887.0
1288.0
-4582.0
2589.5
-1218.5
4123.5
11733.5
10222.5
4605.5
2287.0
1108.0
-2204.0
1677.5
-167.5
-2062.0
-1367.0
970.5
2010.5
2873.0
1139.0
1746.5
4863.5
4415.5
1628.0
881.5
4965.5
-3028.0
108.0
-2058.5
-2749.0
1063.5
4404.5
-528.5
973.0
-3693.5
-161.5
-1764.0
-1287.0
-2296.0
-4545.0
803.5
-1422.5
1517.5
1880.0
-5432.0
-2078.0
-1823.0
-3875.0
-7117.0
-6436.0
1401.0
4354.0
-848.0
-2113.5
-443.5
1935.0
6082.5
2356.0
-1021.0
2183.0
788.0
-5049.5
-4283.5
1130.0
-6152.5
-434.0
459.5
2488.5
3582.5
605.0
1985.5
-612.0
-1893.0
-3339.0
4312.5
-4745.0
-1926.0
-2645.0
-931.0
-614.0
1287.0
983.0
1322.0
-862.0
3625.5
-4055.0
5246.0
785.0
1543.0
2970.0
7782.0
-3105.5
2315.5
-2881.0
2006.5
369.5
-497.5
-973.5
1256.0
-355.0
-5696.5
1530.5
1666.5
-502.0
-4819.0
973.0
-841.5
-5616.5
3145.5
-192.5
6124.5
1870.0
1226.5
-1354.0
-1187.0
-439.0
642.5
348.5
2452.5
2593.0
1078.0
1826.0
1991.5
724.5
4855.5
1110.5
-2610.5
-1191.0
-1392.5
-292.0
-1676.5
702.5
835.5
-2076.5
1629.5
-682.5
4959.0
-724.5
-1926.0
2764.5
-1292.0
-7930.0
-818.0
3149.5
5820.5
1663.5
-1807.0
-4266.0
-10370.0
-3179.0
372.5
764.5
3122.5
-865.0
2693.0
3210.0
-1643.5
-2042.5
752.0
-1865.5
2541.5
974.0
3725.0
434.5
-1670.0
-2333.5
-294.0
2190.5
5477.5
3175.0
-1335.5
-5889.0
-1361.5
-3191.0
979.0
144.0
-1758.5
2410.5
4324.5
-1618.0
356.5
-3195.0
4361.0
-665.0
496.5
1289.0
90.0
2541.0
-5715.5
-738.0
7508.5
7244.5
322.0
1487.5
4404.0
3647.5
1620.5
452.5
1765.5
991.5
-306.0
3430.5
1850.5
-3621.0
-3117.0
4422.0
7377.5
2364.0
4129.0
-2724.5
9363.0
1577.0
-3055.0
-1489.0
3359.0
4492.0
6916.5
9470.5
-1332.5
1797.0
-11337.0
-5442.0
-1789.0
-300.5
2452.5
1788.0
-975.5
1926.0
878.0
3008.5
1529.5
1044.0
-3175.5
-5137.0
757.5
-307.5
-3040.5
704.0
-570.5
2745.5
4588.5
-220.5
-1624.0
-3056.0
7408.5
2893.0
2615.0
3690.5
1317.0
-1138.5
-4997.0
5939.5
1569.0
-397.0
-3483.5
541.0
2263.5
1969.5
-1903.5
-102.5
3784.5
2483.0
-2295.5
2884.0
5705.0
2758.5
2326.5
-1706.5
3873.5
65.5
6260.5
5414.5
3622.5
-2239.5
-608.0
5248.5
6827.0
1985.5
-1055.5
4481.0
5170.5
-1812.0
-1163.5
-560.5
3458.0
6408.5
2787.0
4642.5
-19.5
6384.0
3442.0
6051.0
2185.0
-1927.5
2837.0
-3666.5
1627.0
8217.0
4216.5
6421.5
2833.5
1918.5
-1667.0
2755.5
6660.5
2423.5
716.5
7881.5
1122.5
-1173.0
3729.5
3357.0
4680.0
2167.5
3208.5
1783.0
9487.5
-1319.0
7135.5
8946.5
1909.5
337.5
6345.5
5196.5
7091.0
-418.5
3020.5
3342.5
3289.5
5533.0
7218.0
191.5
8400.5
2877.0
6671.0
3739.5
3676.0
-1084.0
3374.0
1284.0
3886.5
2093.0
3918.5
2028.5
5846.5
3710.0
227.5
7045.5
1930.5
5400.5
-145.0
9489.0
-3909.5
4148.0
4759.5
2177.0
-19.5
1411.5
5263.0
9248.5
8594.5
18136.5
-222.5
-8814.0
2105.5
16242.0
9268.0
16855.0
-49662.0
-19144.5
6487.5
9951.5
-11502.0
-26316.5
-3567.5
2078.0
2929.5
295.0
-3205.5
804.5
276.5
6525.5
-3094.0
-12920.5
-27260.0
-12611.5
-9643.5
-8558.0
-6970.0
-4204.5
6017.0
2781.5
-10670.5
-6511.0
-1302.0
-2443.5
1881.5
-2685.0
-7919.0
2256.5
-3404.0
-851.0
-818.5
-2809.5
-207.5
5300.5
7493.0
856.0
2948.0
334.0
1463.5
376.5
-516.5
-1951.5
-1048.5
2625.0
-2983.5
-2418.5
3092.0
-951.5
314.0
4490.0
2184.0
2907.0
-6251.5
391.0
-626.0
-5170.0
-8326.5
-2810.5
-2577.5
630.0
62.0
834.5
-2711.0
-3368.5
-369.5
1825.5
-203.0
4014.5
7003.5
324.0
1290.5
-1526.0
-3680.5
-278.5
6150.5
1233.0
1264.5
2017.5
6982.0
5240.5
-858.5
-216.0
243.0
1106.5
3031.0
-439.5
-7974.5
4367.5
913.5
4360.5
801.0
4238.5
-427.0
1311.5
4256.0
1059.5
-359.5
5312.5
-2032.0
-2451.5
-523.5
2415.0
5120.0
5988.0
-266.5
-139.0
1735.0
3496.0
3971.5
-237.5
-4453.0
1469.5
-852.5
3746.0
2396.5
5513.5
7514.5
-822.5
666.0
3300.0
5139.0
6535.0
-255.0
2507.5
1587.5
1928.0
9599.5
3243.5
9778.5
4050.0
-14.5
2145.5
-1034.0
1962.0
4539.5
8018.0
3447.5
-1226.0
-1488.0
-3242.0
5282.5
3430.5
607.0
-2242.5
19.5
3886.5
4605.5
2455.0
4430.5
4593.5
7201.5
1429.0
3108.0
6147.5
2955.5
8830.5
10482.0
7977.0
1607.5
8235.5
8165.0
4468.0
-3400.0
6156.0
6501.5
5236.0
11607.5
11998.0
9134.5
10211.5
16931.5
4394.0
7372.5
14708.0
16416.0
13618.0
15252.5
12697.0
9072.5
7205.5
8505.5
8790.0
8330.5
6787.5
16140.5
16636.0
12205.0
9547.0
2770.0
13129.5
8100.5
5727.0
35410.5
32287.0
61997.0
-79044.5
-64336.5
-42784.5
-18765.0
-19264.0
-1795.0
-4395.5
-2699.5
3009.5
2716.5
2444.0
-2082.0
-2890.5
4366.5
21200.5
30175.5
-33889.5
-12588.5
-19624.5
-30503.5
-27163.0
-10973.0
1870.5
-1317.0
-6459.0
-1484.5
4404.5
-814.5
-5840.0
-6625.5
-4032.5
-3422.5
-11966.0
-2463.5
2404.5
-8628.5
-9757.0
-7504.5
-5409.0
7763.5
14091.5
-5767.5
-48768.5
-23523.0
-16843.5
-7407.0
1039.0
-589.0
6408.0
2868.5
8417.0
16311.0
-17770.5
-25951.5
-14693.0
-18444.0
-23187.5
-15894.5
-14551.5
-10937.5
-14467.0
-20086.0
-10745.0
-14651.0
-14407.0
-13114.5
-11028.0
-5577.5
-12504.5
-6506.5
-11724.5
-11700.5
-8650.0
-4515.5
-5352.5
-8499.5
718.0
-2679.0
-2878.0
-4742.0
-1645.0
-671.5
1733.0
-694.5
-84.5
3785.0
14053.5
32157.5
-66722.5
-23495.5
-3473.0
-33262.5
-22259.5
-15660.5
-17759.0
-18753.5
-10145.0
-13519.5
-5322.5
-11125.5
-11396.5
-10184.5
-6109.5
-3526.5
-5203.0
-9274.0
-8404.0
-5190.5
-4239.0
-4223.0
-2003.5
-112.5
-7851.5
-10376.0
-2362.0
-4166.0
-9952.0
-3566.0
-7936.5
-6213.5
-5826.5
-3188.5
-7662.0
-3258.5
-6481.0
2091.5
-4765.0
-3321.5
-6914.0
-5258.5
-1690.0
-3423.0
-4155.0
-9075.5
-10125.5
-6583.5
-5093.5
-3620.5
-3034.5
-6870.0
-5465.0
-9901.0
-6696.0
-1283.5
-3883.5
-4299.5
-9336.0
-6474.0
-10650.5
-3789.5
1697.5
-2944.5
-3162.0
-2190.5
-5957.5
-7946.5
-4733.0
-6396.0
-2103.0
-3700.5
-1778.0
-4272.0
-673.0
-3440.5
-3253.0
-8862.0
-5846.0
-7112.0
-10537.5
-6081.5
-5828.0
-3151.5
22.0
-10519.0
-933.0
-3347.5
815.0
703.5
-1021.5
2997.0
-579.0
-1125.0
-802.5
-7957.0
-5733.5
-3576.0
-6180.0
-7829.0
-3203.0
-3814.0
-274.5
-392.5
-9801.5
-1971.5
2328.5
2278.0
-2946.0
-4714.0
-1826.5
-3427.5
1041.0
-2771.5
509.5
-4836.5
# row = 1
1299.5
2220.5
-1531.5
826.0
-931.5
-4100.5
-4286.0
1721.5
5402.5
-141.5
-1813.5
3926.5
-235.0
970.5
1742.0
-6264.0
1115.0
-2089.0
-1613.5
2466.0
2052.5
6770.5
2941.0
-3190.5
-5641.5
-7390.5
-3332.0
-2701.5
-4370.5
2332.0
-7254.5
-12407.0
1253.5
178.5
2975.5
935.0
-4116.0
-1526.0
-1332.5
1651.5
3452.5
1658.5
-615.0
-700.5
-673.5
-524.0
-2208.0
-7196.5
-2682.5
1596.0
1509.0
3885.5
2802.5
3133.5
-2020.5
-2250.5
-2329.0
-1313.0
-5181.5
-2650.0
-6616.5
1357.0
-2710.0
672.5
1781.0
-1641.0
-4018.0
-3120.5
-806.5
1130.5
1122.0
2765.5
611.5
-2743.0
2065.0
554.0
859.5
-3728.0
817.0
-428.5
-3719.0
1374.5
-1138.0
-2245.5
-808.0
1763.5
2170.5
1203.0
3202.0
5.0
3163.0
-3091.0
1798.5
974.5
5533.5
5498.5
-2329.5
-6530.0
-2775.5
-969.5
-2054.0
2772.0
8839.5
-608.5
2722.5
4779.5
2325.0
794.5
7900.0
3357.5
5852.0
-959.0
2562.5
-19.0
5758.0
2612.5
3472.5
586.5
1382.5
-4784.5
-2863.0
4223.5
324.5
5488.5
-1584.0
-175.0
-1508.5
3698.5
2709.5
-3981.5
1555.0
3711.0
2388.0
3107.5
-976.0
3661.0
45.5
-2179.0
-1283.5
-1089.0
3370.5
963.5
-99.0
103.0
1780.0
-3826.0
-7210.5
-1882.0
2092.5
2351.0
4311.5
-5812.5
3250.0
-892.0
1517.5
1925.0
87.5
2091.5
1862.0
3702.5
-1122.5
-4818.0
2755.5
-2379.5
-224.5
645.5
-3024.5
-1494.5
1171.0
5827.0
-868.0
2869.5
733.5
-1916.5
-229.0
2052.0
-233.0
9.0
-4201.5
-3239.0
3088.5
-826.5
-350.0
2462.5
2233.5
1761.0
3224.5
-3987.0
-597.5
3110.5
-4040.5
445.5
-3417.0
-7596.0
-3314.0
-2875.5
-1229.5
-4504.5
4349.0
1056.0
1026.5
-498.0
1523.0
-2682.0
4071.5
2983.0
4221.5
-3918.0
3634.0
4600.0
5125.0
362.0
-1231.0
-1134.5
7798.0
8857.0
3734.0
-3776.0
2988.5
3162.5
-1608.5
-2057.5
-1727.5
3770.0
-367.0
2112.0
33.0
3347.5
1284.0
1527.0
-2678.0
-4130.0
-2375.0
-199.5
-3439.5
744.0
-480.5
2057.0
1143.0
5877.5
1144.0
-1576.0
2562.5
-1118.0
-565.0
-1321.0
-1184.5
-852.0
2976.0
-980.5
2970.5
726.0
4825.0
10461.5
7363.5
3629.0
504.0
2908.0
746.0
5079.5
1724.5
-703.5
2926.0
-796.5
-173.5
29.5
1313.5
3196.0
10902.0
5090.5
3414.0
2613.0
6115.5
-1713.0
-879.0
-3912.5
-2871.0
-697.5
3141.5
778.5
-2572.0
-5163.0
1268.5
-1578.5
-1269.0
-2058.5
-4363.5
-2383.5
-4021.5
1614.0
446.0
-5463.5
-1814.5
1683.0
-5018.5
-9578.5
-7332.5
-2795.5
3085.5
17.5
-2422.5
-2728.5
2413.5
4909.0
3957.0
-4923.5
-1449.5
-1861.5
-3960.5
-3828.0
-3368.0
-1329.0
4248.0
-871.0
-499.5
-123.5
304.0
1231.5
-154.5
-2212.5
1259.0
5329.0
-3159.5
-514.0
12.0
-747.5
-1829.0
2205.5
267.5
196.5
-1255.0
3025.5
-1875.0
1067.0
758.5
800.5
205.0
7896.5
-1566.5
1750.0
-1143.5
1832.5
-3280.5
-2080.5
-3940.5
-1687.0
-984.5
-7102.0
-461.5
1834.5
-640.5
-2638.5
1301.5
561.5
-2839.5
6355.0
-3536.0
1713.0
2207.5
-1072.5
-2168.5
-1270.0
1344.5
1669.5
555.0
-358.5
3134.5
1283.5
-207.5
2760.0
1509.0
7158.0
-1073.0
-2707.5
-737.0
-2495.0
74.0
411.5
729.0
1054.0
-2622.0
119.0
-709.5
1510.5
-520.0
-4538.5
542.5
-16.5
-4269.0
513.5
4426.0
8034.0
262.0
-3769.0
-6301.5
-7654.5
-192.0
2395.0
-921.5
3468.5
-126.0
75.0
83.0
-1882.5
1436.5
2849.5
279.5
1569.5
1110.5
2832.5
596.0
-699.0
-2227.5
-808.5
3722.0
4238.5
3901.5
1249.0
-1831.0
-508.5
-2614.5
872.5
-1140.5
-1935.5
2350.5
6347.0
4127.5
-122.0
-2558.0
5479.0
150.0
-2529.5
51.0
4102.5
2633.5
-1647.5
3373.0
5077.5
5035.0
1607.5
2082.0
2893.5
2809.5
848.5
-2330.5
783.0
2186.0
-245.0
836.5
825.5
-4464.0
-645.0
5935.0
5842.5
-601.5
3916.5
-111.0
11044.0
347.0
-3148.5
-2687.0
1025.0
3156.5
3244.5
5647.5
-2886.0
45.0
-4950.0
-3312.0
-3064.5
-3856.0
-247.0
2232.5
213.5
1009.0
-139.0
-980.5
2275.5
1275.5
-1952.0
-786.0
3389.5
-391.0
2184.0
3234.5
-627.0
3218.5
4062.0
-63.0
1588.5
1422.0
5013.5
1263.5
2223.5
178.5
-979.5
-539.5
-3139.5
6684.0
2057.0
-2075.0
398.5
1241.0
1068.5
3859.5
854.0
2764.0
6313.5
6600.5
-3355.5
4649.5
4893.5
6036.0
5265.0
423.5
7426.0
4099.5
3384.5
2884.0
1231.5
-1974.5
1487.5
5563.5
1884.5
835.0
-2316.5
2154.5
4337.0
1732.0
525.0
2555.5
3612.5
5123.5
1040.0
5445.0
1865.0
6013.5
4494.5
5050.5
2288.0
1833.5
7106.5
-549.0
2881.0
9510.0
2500.5
2646.5
2095.5
4752.0
681.0
4791.5
3735.0
-896.0
1600.5
8296.0
4173.5
-529.0
-1845.0
4067.5
2447.0
4391.5
1476.0
1039.5
8638.0
-2056.5
5355.0
11490.5
4822.5
3554.5
8941.5
3294.0
6327.0
2653.0
2704.0
-1846.5
417.0
2989.0
6725.0
-2112.0
8424.0
5818.5
8474.5
5438.5
3238.5
-532.0
4240.5
3966.0
4805.0
1190.0
3488.5
3456.0
5450.5
3430.5
1034.0
3946.0
2497.0
4163.0
4716.0
10067.5
3141.5
2779.5
4505.0
2539.5
4517.5
3237.0
7759.0
12385.5
10862.0
13619.0
-7543.0
-2431.0
9923.0
17604.0
15466.0
32194.0
-31518.0
-45987.0
-5221.5
8782.0
-22520.0
-34820.5
-7512.5
874.0
-140.0
257.0
-2607.5
-6782.5
-3408.0
6532.5
-2332.5
-6531.0
-21899.5
-18007.5
-17929.5
-11400.5
-3181.0
-4677.5
4598.5
-4318.5
-8943.5
-2392.5
-175.5
-1990.0
-1415.5
-7972.5
-9662.5
-2692.0
-2499.0
-1085.0
-5725.5
-6514.0
1595.5
3596.5
6523.0
1538.5
2250.5
-1481.0
959.0
-1074.5
-954.0
-1271.5
-1586.5
2727.0
-1162.0
850.0
2638.0
-1212.0
1867.5
-652.0
-1880.5
3759.0
-4260.5
2215.5
-473.5
-1415.5
-3668.0
-731.5
-1668.0
2916.5
1497.5
-2970.0
-4022.5
-5592.5
-1637.5
-105.0
996.0
6761.5
7531.5
-743.0
1070.5
814.0
-3909.5
-129.0
3815.5
2095.5
2706.5
-1368.0
6255.0
1695.5
574.5
419.0
-3011.5
-2097.5
1216.0
-1959.0
-5457.5
4703.5
2035.5
3015.5
338.0
6670.0
-2731.5
-2765.0
3467.5
1005.5
-3386.0
3804.5
516.0
-1881.0
1332.0
-394.0
3360.5
3880.5
2529.0
2695.0
2266.5
2221.0
5178.5
431.5
2920.5
1876.5
-1021.0
3951.5
5010.5
4805.5
7503.5
1605.5
-66.0
6568.5
5782.0
3482.0
3063.0
7588.5
-637.5
2571.0
8698.0
3435.5
10137.0
7273.0
7437.0
4614.0
854.0
3542.5
7224.0
10936.5
1665.0
-64.5
-206.0
-2983.5
3522.0
2830.5
1999.0
-4635.0
648.5
4288.5
5087.0
2262.0
742.0
2884.5
6678.5
2254.5
5477.5
4936.0
4600.5
8461.5
7662.0
9372.5
5121.5
12939.5
7092.5
4906.5
34.0
6175.5
8328.0
5748.0
8714.0
8414.5
3215.0
8410.5
16121.0
6423.5
8522.5
13000.0
10172.5
10870.5
13150.5
10639.0
8931.0
9414.5
7220.0
10485.0
14364.5
9188.5
19649.5
17849.0
9436.0
14233.0
6965.5
18206.0
10694.0
8618.5
44954.5
40527.0
83280.0
-99747.5
-69134.5
-45192.0
-230.0
-38068.0
-15265.5
-9832.5
-425.0
3712.5
928.0
3945.5
-447.5
2573.0
7331.5
28338.0
35955.0
-42814.0
-9321.0
-16079.0
-22779.5
-22568.5
-7033.5
378.5
-7285.5
-5616.5
1989.0
5671.0
-2733.5
-11608.5
280.5
73.5
6506.5
-5394.0
3737.5
13550.5
-3392.0
-8705.5
-6759.0
-4538.0
5162.0
12411.5
-14072.5
-46299.0
-15511.5
-14639.5
-5525.5
4853.0
-598.0
10630.5
5228.0
12448.5
19902.0
-10133.0
-11331.5
-3461.0
-5946.0
-14799.0
-13738.5
-11095.5
-11201.0
-12604.5
-15942.0
-15877.5
-12010.5
-10585.5
-10852.0
-13178.5
-5360.0
-8063.5
-4405.5
-7492.5
-9688.0
-8865.5
-5754.5
-4788.0
-7856.5
1972.0
-1474.5
-3586.5
-2327.0
1824.5
-209.5
3291.0
2539.5
-407.5
7635.0
23593.5
55012.5
-50240.5
-32270.0
-7662.0
-40524.0
-25919.0
-18055.0
-20109.5
-16082.0
-6832.0
-12245.5
-5314.5
-10139.0
-11566.5
-7511.5
-7197.0
-8818.0
-8160.0
-12409.5
-6838.5
-6377.0
-5132.0
-3390.0
-1422.0
-3147.0
-11059.0
-9841.5
-3706.5
1089.5
-5671.5
-3219.0
-6435.0
-2865.0
-6126.0
-3206.5
-4758.5
-469.0
-5536.5
-5096.5
-6340.0
-3675.5
-6192.0
-2459.0
-986.0
-855.5
-6086.0
-5435.0
-7007.5
-7167.5
-1001.0
-3173.5
-2099.5
-4633.0
-2682.0
-8926.5
-3501.0
-3285.5
-2540.0
-4472.5
-7477.0
-4369.5
-8702.0
-2594.5
-1910.0
-6594.5
-4971.0
-4376.0
-4512.5
-6504.5
-8112.0
-5705.5
-7428.5
-4534.5
-1103.5
-7589.5
-1857.5
-6209.0
-4822.0
-5280.5
-6685.0
-9631.0
-10128.0
-2286.5
-2979.0
-2063.5
875.5
-6268.5
-2954.5
-1662.0
602.0
827.0
624.5
-1079.5
-2517.0
-4293.5
-3585.5
-9431.5
-10001.0
-4131.5
-5825.0
-5096.0
-4158.5
-7291.5
-975.0
-343.0
-6933.5
-1703.0
567.0
-1689.5
-3157.0
-5790.5
-2822.5
-5578.5
-2089.0
-3860.5
-950.0
-2508.5
# row = 2
1636.0
-1205.5
-2135.0
499.5
-108.0
-1616.5
-7941.5
-230.5
3534.5
3850.5
53.5
1793.0
-1164.0
1820.0
-188.0
-748.0
473.0
-3111.5
-1406.0
-593.0
-1623.0
6749.0
7105.0
-2957.5
-4479.0
-7189.5
-3023.5
-3880.0
-5420.5
-180.0
-5181.0
-11957.0
-823.5
1913.5
2114.0
-754.0
-5502.5
-2224.5
-1548.5
-4315.5
6477.5
2897.0
-3135.0
3020.0
1678.0
207.0
-1297.0
-4745.5
-1389.5
504.5
1464.5
788.5
1747.0
4016.5
-3508.5
-374.5
-2894.5
-3900.0
-4445.0
638.0
-2730.0
-6.0
1357.0
492.0
1964.0
-991.0
-4452.5
-1510.5
1559.5
212.5
836.5
3054.0
4564.5
-983.0
3222.0
925.5
2543.0
-776.5
3164.5
-2288.0
-4303.0
173.0
-1456.5
-3272.0
-1054.0
3908.0
272.0
278.0
1766.0
2478.0
1033.5
-2216.5
1549.0
2322.5
1652.5
4552.0
2286.0
-2904.0
2264.5
3544.0
-1884.5
-757.5
3276.5
1665.0
4474.0
7854.0
1272.0
913.0
5165.5
4203.0
6219.5
-1587.0
1825.5
-60.5
5026.5
-1644.0
881.0
726.5
2905.5
862.5
-2959.0
4561.5
-746.5
5106.5
-705.5
-3282.0
-419.5
5400.0
5478.0
-1014.0
112.0
-90.0
5160.0
3566.0
1680.0
3353.5
-1007.0
-2572.0
-901.0
-938.5
4289.0
1579.5
1864.0
274.5
3586.0
-3643.5
-5279.5
-2280.0
2407.5
4510.5
2394.0
4.5
-3882.5
-1256.0
-1089.5
5210.5
1504.0
5084.5
3376.0
2145.0
-2530.0
-4876.5
2370.5
-6720.0
1214.0
4027.0
2269.5
1552.0
191.0
5643.0
1336.0
1272.5
-998.0
-4359.0
-3162.0
364.5
1044.5
-497.5
-4689.5
-583.5
6212.0
373.5
-353.0
3475.0
1594.0
-1104.0
2022.0
-2496.0
-1281.5
-2090.5
-5223.5
7713.5
-1215.0
-3621.5
-37.0
-3528.0
-4080.0
-6920.5
4617.0
1961.5
-1931.0
-700.0
2452.5
-3004.0
5524.0
52.5
2882.5
-139.0
3059.5
9089.5
2859.5
-432.5
-556.0
-420.0
5630.0
3035.5
4180.5
-2905.5
1686.0
4746.5
-331.5
-252.0
-1731.5
5077.5
2773.0
2247.5
514.0
3585.0
1074.0
6025.5
860.0
-2221.0
-3239.5
-177.5
-1797.0
737.5
-896.5
989.5
-3101.5
3589.5
2864.5
-4125.0
-603.0
-2902.0
-2456.0
-4179.5
1477.5
2432.5
4339.5
2397.5
2079.0
3437.0
2208.0
5514.0
4731.0
4091.5
1756.0
1136.0
1879.0
4584.0
1137.0
-848.0
6914.5
-2755.5
316.5
-4692.5
-1363.5
3039.0
10168.0
2811.5
3200.0
4662.5
5277.0
1857.5
-373.0
-3241.0
-2181.0
-2243.0
2523.0
5197.5
-3520.5
-3829.0
1272.0
-143.0
-981.5
562.0
-2443.5
-3942.5
-6274.5
2194.5
-1327.0
-4105.5
-294.5
3134.0
-3150.5
-8831.5
-5918.5
-3786.0
1902.0
-589.5
-3722.5
-3858.0
1877.0
2241.0
1028.0
-5737.5
-3410.0
-1970.0
2666.0
-753.0
-4467.0
4278.5
5713.0
-1595.0
-1037.0
-2381.0
380.5
542.5
769.5
-4214.0
3182.5
3752.0
-393.5
116.5
-472.5
319.5
-572.0
3520.5
-243.0
1601.5
747.5
3052.0
532.5
-1262.0
766.0
-702.0
-3070.0
6554.0
763.5
-455.0
2633.0
862.0
-4468.0
-1546.5
-4376.5
-5686.5
1873.5
-3209.0
879.0
1517.0
5361.0
-1550.5
30.5
18.5
1504.0
8183.0
-274.5
62.5
4165.5
2710.5
-1540.0
-3161.0
2360.0
3330.0
-817.0
-1542.5
2876.5
-2445.5
-954.0
4477.0
-537.0
4882.5
-4583.5
-3299.5
1936.5
-292.5
123.5
2092.5
2116.0
2116.0
-2927.0
1055.5
3211.5
497.5
3183.0
-3558.0
86.5
3195.5
-285.5
1519.0
4741.0
8945.0
124.0
-651.0
-3048.5
-2849.5
1533.5
1697.5
-4707.5
2511.0
-433.0
-1900.0
-2036.5
-1467.5
3869.5
5378.0
3002.5
1588.0
633.5
2096.0
379.5
4637.5
772.5
1169.0
4130.5
2874.0
4743.5
3227.0
2045.5
-731.0
-113.5
138.5
1092.0
489.0
4079.0
4093.5
8943.0
846.5
-1692.5
3679.5
1856.0
-4532.5
13.0
7243.5
4184.0
4853.5
8254.5
4312.0
524.5
1597.0
2825.5
1286.0
5247.5
1761.0
-225.0
542.0
1631.5
146.5
-870.5
-746.5
-2873.5
1151.0
4435.0
4744.5
-2382.0
101.5
4876.0
7374.5
-526.5
-2976.0
-1500.5
896.0
4047.5
-2790.0
-731.0
-2502.0
-3856.5
2660.0
-1345.5
-2454.5
-2918.0
-825.0
480.0
398.0
-346.5
-3841.5
-2187.0
4623.0
1657.0
674.5
4564.0
6144.0
326.0
1407.0
3785.5
-2497.0
3411.5
2966.5
2567.0
3128.0
4404.0
1256.5
-1577.0
1923.0
-1458.5
1815.0
942.0
-1369.5
3875.5
431.0
-1656.0
4045.5
2653.5
1446.5
5011.5
3675.5
1169.0
6240.5
6668.5
-1643.5
2443.5
1724.0
7060.5
6952.5
2631.5
7556.0
6879.0
750.0
-26.5
-1582.5
-250.5
2987.0
3093.5
-1461.0
1678.0
-1097.5
1345.5
3322.0
4002.0
2749.0
3289.0
2230.5
640.5
434.5
2745.0
4653.5
1305.5
1557.5
961.5
-1632.5
3089.5
8074.5
2521.0
4313.5
4262.0
3368.0
1143.5
3732.5
6425.0
1898.0
5079.0
242.0
-3453.5
1209.5
6494.0
2799.5
602.5
-2031.0
3000.5
135.5
2372.0
-1905.5
757.5
2255.0
-3997.5
1580.5
10896.0
4698.0
2878.0
6908.0
3602.0
3118.5
3759.5
2965.5
-6551.0
-15.0
1284.5
1905.0
-3356.5
6938.5
6892.0
6685.0
4432.5
-581.5
-306.5
3396.0
4101.0
4691.5
2664.0
5118.5
4978.0
6160.5
1550.5
-1644.0
-2647.5
2648.5
2978.5
5433.0
7843.5
6193.0
2153.0
3501.5
3505.0
5376.5
1769.5
6558.0
9747.5
11760.0
5700.5
-11431.5
694.5
8662.5
11748.0
12789.5
23856.5
7650.5
-38968.5
-9720.0
6636.5
-20557.0
-19104.5
-1283.5
1816.0
-1121.5
4486.0
152.5
-7928.5
-3937.0
4397.5
-1166.0
-4984.5
-15317.5
-21928.0
-21076.0
-12644.0
-942.5
-6128.5
3714.0
-14571.0
-7936.5
64.0
-1828.5
-4555.0
-2119.5
-8032.0
-6280.0
-4148.5
-691.5
1712.5
-6039.0
-8494.5
2425.0
64.0
3607.5
502.0
-631.0
-5098.5
-2770.5
-570.0
-2232.5
1054.0
711.5
3158.5
-969.0
3312.5
3532.0
-883.0
2903.0
-3246.5
-1799.0
-2079.0
224.0
865.0
1214.0
3262.5
1776.5
-2189.0
-791.0
-854.5
2092.0
-1837.5
1388.0
-4460.0
-784.5
2184.0
1860.5
9626.5
6401.0
-963.5
4239.0
3368.5
115.0
2015.5
-178.5
2420.0
5541.0
-262.0
3149.0
-1332.5
-2912.5
915.5
-3141.0
-2447.5
1168.0
-3618.5
-593.5
5660.5
3847.5
2043.5
424.0
8203.5
-2771.5
-2452.5
3645.5
2295.5
-3710.0
2443.0
4363.5
-1093.5
2745.5
-4836.5
3483.5
1127.0
5096.5
4126.5
1064.5
-1289.0
6152.5
1498.0
4494.5
411.5
-298.5
4783.0
7174.5
4816.5
5656.5
3696.0
1752.0
11635.0
8221.5
2186.5
4270.5
9532.0
2100.0
5613.0
6605.5
5080.0
10103.5
9739.0
11276.5
4459.5
2106.0
4518.5
8144.5
8925.0
-742.0
1286.5
540.0
606.0
397.5
-427.5
3652.5
-4808.5
2298.5
4450.5
3578.5
2096.5
-416.5
1192.5
6785.5
2883.5
3783.5
2682.0
5379.0
4492.5
4096.5
7134.0
7116.5
11240.0
4797.0
4842.0
4332.0
7761.5
8674.0
4432.0
5242.0
6124.5
1324.5
5670.5
11503.0
8738.0
7921.5
7874.5
6870.0
7810.5
10321.5
10269.5
6054.0
7160.0
2749.0
9860.5
16621.5
10700.5
16825.5
13236.0
3576.0
9696.0
3432.0
12700.5
9977.0
3526.5
43955.5
13637.0
53964.5
-54273.0
-30523.5
-36160.0
5876.0
-43008.0
-26064.5
-11655.5
2484.0
1369.5
219.0
3006.5
-2588.5
2518.0
4949.0
20986.5
20959.5
-29945.5
4841.5
-8847.0
-17165.5
-15280.5
-2571.0
54.0
-10469.0
-9088.0
65.0
2727.0
-1092.0
-10922.5
4125.0
4785.0
17397.5
-8835.5
3590.0
8056.5
-10016.0
-12899.5
-10208.5
-8258.0
-2853.5
7573.0
-8929.0
-41298.5
-20992.0
-17708.5
-10403.0
1117.5
-3965.5
2590.0
3387.5
8674.5
13163.0
-14363.0
-14212.5
-5163.5
-1324.5
-8509.5
-14777.5
-11780.0
-13797.0
-14922.5
-15270.0
-18308.5
-13470.5
-12662.0
-12233.5
-14462.0
-7751.0
-7369.0
-4995.5
-4621.0
-7992.5
-7707.0
-7674.5
-3191.5
-8588.0
-291.5
-1955.0
-2805.5
392.5
3139.0
808.0
-1709.0
190.5
-2089.0
9266.0
21753.0
49021.5
-45466.5
-28743.0
-10350.0
-34011.5
-19598.0
-15911.0
-16425.0
-9835.0
-4710.0
-8040.0
-4290.5
-4379.5
-6874.0
-3239.5
-7176.5
-9225.5
-7252.5
-12046.0
-2893.5
-6238.0
-4199.0
-2160.5
-1044.5
-2142.5
-6037.5
-8554.5
-5881.0
2681.5
1201.0
-2099.5
-1213.5
-484.5
-6061.5
-2642.5
-4330.5
-1270.5
-6370.5
-10599.0
-7761.5
-4817.0
-1508.5
-1400.5
-1301.5
1300.0
-5015.0
-1928.5
-3382.0
-5671.5
164.5
-1966.0
-954.5
332.0
77.0
-6578.5
-2382.0
-3056.0
-1535.5
-3972.5
-2125.5
80.0
-2941.5
1295.0
-3911.0
-6760.5
-6216.5
-8527.5
-2919.5
-2037.0
-7412.0
-5266.5
-9217.5
-6303.0
-2388.5
-6400.0
-2461.5
-6482.0
-6188.0
-143.5
-5308.0
-10966.5
-8149.0
130.0
88.5
-3539.0
-2368.5
-2771.5
-5048.0
-1323.0
-429.5
309.0
1895.0
-2248.0
-5764.5
-7065.0
-4774.5
-5855.0
-10932.5
-3894.0
-4347.5
-2906.5
-3021.5
-7720.5
-4070.0
-4511.5
-4220.5
-2183.5
701.0
-4478.5
-1826.0
-4857.5
-3314.0
-5029.0
-1604.5
-4066.5
-3483.5
-835.5
# row = 3
269.0
-2302.5
-1954.5
1499.0
457.5
2351.0
-6112.0
-1216.0
-499.0
5067.5
1883.5
-175.0
-1040.5
3534.0
-1337.5
1353.5
-1181.5
-3585.5
-152.0
-1538.0
-517.5
6718.5
6511.0
-4110.0
-5793.5
-7571.5
-4284.5
-1103.0
-3461.0
-1790.5
1642.0
-3300.0
-744.5
2063.5
1556.0
-1575.0
-3870.5
-3722.0
-631.0
-4196.0
4710.0
2272.0
-2925.5
5164.5
4163.5
655.0
643.0
-3778.0
-1676.5
14.5
-358.5
-3099.5
196.5
4378.5
-590.5
1616.5
-2449.5
-2548.5
-4506.5
4212.5
-1658.0
-1527.5
4647.5
-98.0
723.5
-2429.0
-4470.5
2001.5
3176.0
1998.0
987.0
1710.5
5729.0
208.5
1209.5
3114.5
1348.5
-3165.0
3905.5
-883.5
-1877.5
237.5
-1153.0
-1472.0
-709.0
4961.5
44.0
650.5
389.0
2871.0
-3049.0
-186.0
1648.0
2357.0
-2558.0
3371.5
5001.5
-991.0
4275.5
4792.0
-2105.0
-1108.5
-1899.5
1213.0
776.0
3461.0
-563.5
29.0
-249.5
2944.5
4741.5
-1210.5
729.5
-109.5
2910.5
-3988.0
-249.0
1773.5
2458.0
3850.5
-2443.0
3863.5
528.0
2077.5
2989.5
-2686.5
1056.0
867.0
5238.0
3552.5
828.5
-3620.0
4435.0
1500.5
2976.5
2378.0
3052.0
-1343.5
70.0
-355.0
3246.5
1218.0
5738.5
-2184.5
296.0
-3248.0
-2922.5
-1729.0
2195.0
2985.5
-1233.5
7210.5
-8242.5
629.5
-1146.0
5653.5
2986.0
3275.0
4030.5
2491.5
-4178.0
-3243.0
1312.0
-6500.5
420.5
2683.0
5677.0
3623.0
-1733.5
-271.0
1492.5
-197.0
263.0
-4395.5
-4986.5
-1364.5
3714.0
-966.0
-866.5
1289.5
3521.5
-1478.5
-1156.0
5442.5
-734.0
-2301.0
-2331.5
1362.5
-865.5
-4640.0
-3413.5
10040.5
4816.0
-868.5
3509.5
-5409.0
-3289.5
-4326.0
3366.5
2421.5
-3187.5
-1726.5
3735.5
-2740.5
3566.5
674.5
324.5
2584.5
2822.5
7641.0
109.0
3720.5
1305.0
-42.5
-606.5
-3015.5
2997.0
-625.5
4158.0
3422.0
-57.0
1997.5
896.0
4304.5
2903.0
1119.0
259.0
1816.0
-3587.0
4645.0
4263.0
969.0
-1219.0
-2090.5
2722.0
-894.0
-864.0
2442.5
-5292.0
-105.5
2946.5
-1768.0
-469.5
-4277.5
-2741.0
-4295.0
4616.0
4882.0
3416.5
1939.5
-62.5
5861.5
-824.5
-132.0
4787.5
2526.5
4152.0
-428.5
1560.5
757.0
-256.5
-1288.0
5267.0
-3064.0
1547.5
-6095.5
-2837.5
1804.0
6511.5
-1751.0
471.5
4508.5
1560.0
1291.0
1000.5
-1084.0
-1831.0
-2612.5
2876.5
9038.0
-2418.5
10.5
1029.5
2189.0
-1058.0
3101.0
-1288.5
-1529.5
-6776.5
949.0
-3068.5
107.0
2.0
2376.0
-336.0
-3496.0
-2688.0
-2686.5
179.0
-2227.5
-1205.0
-987.0
31.5
1311.5
-2274.0
-3505.0
-2558.0
1246.5
7924.5
1927.0
-4833.5
4011.0
4187.5
-1527.5
170.5
-863.5
1587.0
975.0
87.0
-2997.0
2457.5
1192.0
1362.5
-463.5
-680.5
1836.5
543.5
2241.0
-454.5
4162.0
3814.5
4315.5
-700.0
327.5
907.5
-1096.0
-4982.0
2964.5
527.0
-1400.0
5443.0
-188.5
-797.0
950.0
-1900.5
-5594.0
5066.0
2114.5
4416.0
366.0
8955.0
-2599.0
-983.5
-2661.0
2134.0
6281.5
4886.0
2268.5
5462.0
7095.0
-1969.5
-4069.5
2137.0
3957.0
-1624.0
-111.0
3183.5
-5035.0
-1822.5
5771.0
-3990.5
-494.0
-6838.0
-4493.0
3328.0
3164.0
-502.5
927.5
1556.5
-264.5
-3744.5
2548.0
8099.0
1062.5
6355.0
-1490.5
3261.5
3200.5
-1327.5
-382.0
3849.0
7467.5
1005.0
2544.5
1756.5
3794.0
752.0
-2494.5
-4026.0
2542.0
-1282.5
-2107.0
-805.5
-218.5
5729.0
3693.0
3527.0
2473.5
-974.5
1989.5
-150.0
12176.5
4524.5
4056.5
3429.5
1475.0
2366.5
1881.0
2043.5
-2059.0
2014.5
-94.0
3311.0
2508.0
5344.5
2686.0
5479.5
1319.0
-1477.0
869.5
2526.0
-2306.0
1205.5
7903.5
5799.5
7831.0
9309.5
5059.0
-1767.0
1073.0
2017.5
1864.0
8385.5
3596.0
2624.0
1853.5
1033.5
216.0
-122.0
-296.0
-1326.0
-110.5
284.5
3721.0
-1323.5
-3047.0
5039.5
3593.5
196.5
-3878.0
574.5
1391.0
4061.5
-4415.0
-4201.5
-626.5
-3016.0
5133.0
143.0
-451.5
1742.0
595.0
-413.5
-812.5
-2234.0
-5898.0
-2188.0
5636.0
2620.5
709.5
5253.5
6697.5
595.0
-2492.0
2555.5
-5094.5
2828.5
1457.5
4804.0
1350.0
4414.5
753.5
-1893.5
1217.5
-1480.5
6024.0
1354.5
-1081.5
712.0
-3498.5
-584.0
4013.5
365.0
2055.0
4061.5
1973.5
-2151.0
3689.5
2392.5
1994.5
-749.5
-1405.5
6103.5
5502.5
-73.5
3532.5
5054.0
887.0
-173.0
-4233.5
1329.5
2368.5
739.5
-1015.5
2759.0
-341.5
1455.0
1662.0
5212.5
4124.0
900.5
-397.5
-811.5
1480.5
-1209.0
6443.0
-1204.0
-3332.5
-2324.0
-3647.5
1231.0
5612.0
3526.5
5946.5
-1811.0
6109.0
3272.0
5621.5
6884.5
2367.0
3494.5
-1106.5
-2097.0
1465.5
2434.5
-1333.0
123.5
3657.5
2919.5
292.0
-772.5
-3214.5
-461.0
-4319.0
-4623.5
1030.5
6485.5
1456.0
-1029.0
2414.5
5394.5
1308.0
2056.5
2305.0
-5198.0
210.5
2508.0
-2079.5
-5975.5
4765.0
3034.5
5986.0
2247.5
-4522.0
-141.5
1827.5
2126.0
3381.0
2777.0
4566.5
3580.0
5856.5
497.0
-4408.0
-6851.5
1989.0
4535.5
3613.0
6386.5
2772.0
3728.0
3477.5
5628.0
3144.5
-1057.5
1405.5
3750.0
11087.0
3421.0
-10918.5
-7944.5
-1235.0
4696.5
6760.5
2002.0
32203.5
-9513.5
-3179.5
5057.0
-21672.0
-3031.0
7141.5
1098.5
1392.5
6202.5
4079.0
-1710.5
-2307.5
-3.0
5085.5
-7585.5
-17919.0
-21585.0
-12310.5
-9337.0
-4075.5
-9323.5
1805.0
-16095.5
-6253.0
584.0
-3273.0
-6529.0
1288.5
-2537.0
-2073.5
-1340.0
1310.5
3505.0
-2299.5
-7571.0
1817.0
-2090.5
2868.0
-1539.5
-3854.5
-7252.5
-6529.5
141.5
-2612.5
3327.5
2471.5
2851.0
-3205.0
489.5
3329.5
-282.5
3096.5
-1463.5
1354.0
-6091.5
3522.5
894.0
3596.5
4279.0
3787.5
-7272.0
-639.5
-5599.0
2300.0
1601.5
6818.0
-1981.0
63.5
2687.5
1021.0
7072.5
2800.5
-2501.0
6605.5
4333.0
3727.0
3805.5
-2345.5
1863.5
7100.0
3652.0
478.5
-1262.0
-8351.5
366.5
-2241.0
172.0
144.0
-4156.0
787.0
5758.5
4142.5
3656.0
-1125.5
2331.5
-2147.0
330.0
4336.0
3919.0
-1768.0
499.0
5877.0
-1948.0
1999.5
-6044.5
4064.5
-947.5
4807.0
1748.0
-2611.5
-5534.0
4784.0
3499.5
-341.0
-1346.0
65.5
6402.5
6853.5
5849.0
3868.0
2555.5
2778.0
11213.5
10366.0
4180.5
2617.5
5875.5
4203.5
6795.0
3600.0
5451.5
8951.0
7902.5
7607.5
3520.0
680.5
4526.5
7121.5
3746.5
-1795.5
1455.0
85.5
4298.0
-1617.5
-1900.0
4133.5
-1281.0
4675.5
3275.5
1927.0
868.5
2331.0
2716.0
7201.5
3136.5
2352.5
1979.5
3913.0
105.5
2585.0
4050.0
5940.5
3179.0
3396.0
4009.5
3802.5
9709.0
8425.0
2635.0
3351.0
6692.0
5338.0
4821.0
7942.0
9637.0
7039.0
4252.0
9072.0
6403.5
10290.0
9877.0
1556.0
1604.0
-1514.0
7276.5
12419.0
8870.5
10481.5
6657.0
-2226.5
-1529.5
-3105.5
4377.0
6307.5
-10554.5
30446.5
-19249.0
22573.5
1223.5
3103.0
-25410.5
-4431.5
-36325.5
-25727.5
-12164.5
63.0
-4494.0
1169.5
-1272.5
-8712.5
-6060.0
-6100.5
2897.5
494.0
-18858.0
6706.0
-5926.0
-17491.5
-12167.5
-3574.0
-840.5
-11263.5
-14518.5
-6026.5
-5768.0
374.0
-7962.5
-189.0
3514.5
15701.5
-21618.0
-6707.0
-7411.5
-27240.0
-25316.5
-16629.5
-11210.0
-10201.0
2834.5
-3469.5
-43151.0
-30897.0
-21665.5
-14916.5
-6595.0
-7699.5
-9004.0
-5942.5
-5935.0
-2919.0
-28881.5
-28499.0
-16372.0
-8166.5
-11113.0
-16149.5
-13376.0
-16673.0
-17192.0
-15396.0
-15682.5
-15841.5
-12923.0
-11250.0
-12704.5
-9820.0
-10052.5
-6208.5
-5245.0
-8754.0
-6283.0
-6021.0
-2662.5
-9726.0
-4114.5
-4033.0
-371.0
794.0
2417.5
3219.0
-7112.0
-1172.5
-1675.0
9829.5
14780.0
29274.5
-48058.5
-22535.5
-7831.0
-26907.0
-12762.5
-12603.5
-11002.5
-4083.0
-5315.0
-5129.0
-4930.0
-439.0
-2376.0
625.0
-5783.5
-5553.0
-3911.5
-9488.5
-3300.5
-5132.0
-2576.0
-1029.5
-1224.5
851.0
604.0
-5358.0
-4448.5
174.5
2416.0
-2757.0
2427.0
-1805.5
-6216.5
-1162.5
-6203.0
-3236.0
-9230.0
-10958.0
-8562.0
-4445.0
2509.0
-3484.0
-4134.0
2010.0
-2834.0
-2669.5
-2980.0
-2641.0
-1186.5
-2975.5
80.0
2917.5
481.0
-5635.0
-2884.0
-1635.0
-4316.0
-5723.5
2812.0
2242.0
1818.5
2886.0
-3483.5
-3429.5
-4671.5
-9686.5
114.5
2452.0
-1890.5
-4586.0
-6961.0
-4460.5
-2956.5
-1395.5
-1743.0
-5120.5
-5809.0
1185.5
-3097.0
-9391.5
-5509.0
-829.5
1253.5
-7046.0
-6471.5
-3759.5
-5403.0
-4383.5
-1756.0
-850.5
-828.0
193.0
-6621.0
-8505.5
-3194.5
-1727.5
-6468.0
-2641.5
-1241.0
-4492.0
-374.0
-4250.5
-7467.0
-7124.5
-3584.0
-3096.5
3163.5
-3140.5
299.5
-3926.0
-3230.5
-1949.0
1004.0
-3075.0
-4204.5
-2389.5
# row = 4
-1996.0
143.0
-1707.5
1548.5
-528.0
6000.5
-410.0
-556.5
-2899.5
3451.5
1270.5
-1872.5
1431.0
3965.0
-2142.0
640.0
-3177.0
-4927.5
464.0
-907.5
2641.5
4863.5
3262.5
-4186.5
-6783.0
-5989.5
-5109.5
2424.5
-866.5
-3036.0
5615.0
2228.5
402.5
985.5
1391.5
162.0
-259.0
-1411.0
891.0
-933.5
368.5
648.5
-1918.5
3996.5
5102.5
1622.5
4793.5
-3080.0
-946.5
966.0
-2317.0
-4894.5
-1778.0
3561.5
5213.5
2853.0
-1176.5
-124.5
-4476.5
5333.5
-2474.0
-343.5
4659.0
203.0
-571.5
-3301.5
-5073.5
1239.0
2244.5
3334.5
1372.0
547.0
6412.0
38.0
-592.5
4128.5
-1112.0
-7306.5
962.5
2921.5
1358.5
1240.0
376.5
2091.0
1511.5
5714.5
2967.0
1859.0
-1473.5
-361.0
-5853.0
528.5
-404.0
83.0
-4663.0
509.5
1033.0
-690.5
1326.5
2884.5
-1512.5
612.5
-2337.0
-977.5
-4312.0
-1523.0
-324.0
418.0
-2522.0
2042.5
1713.5
-50.0
201.0
-741.5
751.0
-3560.5
-296.0
1423.5
-74.0
1947.5
-1702.0
2956.5
2786.5
-1000.0
3565.5
146.0
90.0
-3500.0
4625.5
3216.0
2003.0
-1610.5
359.5
-3109.0
219.0
1401.0
5392.0
1473.0
-135.0
230.5
-595.0
-1261.0
5887.5
-3680.5
-1971.0
-2169.5
-2347.0
-1696.0
1414.0
1305.0
-4920.0
4224.5
-6476.5
2431.0
-590.5
1288.5
2027.0
-1346.5
2741.5
3081.5
-4555.0
-2825.5
-224.0
-2713.0
-524.0
-637.0
3577.5
1752.5
-1679.5
-5020.5
-1071.0
-490.0
1502.0
-4064.5
-2343.5
-1130.0
4362.0
-60.0
2249.0
1614.5
-1560.0
-3056.0
-2171.0
6472.0
-1558.0
-43.0
-5915.0
2246.5
145.0
-4605.0
-385.5
4779.0
6517.0
-457.0
4640.0
-3732.5
-1147.0
-44.5
279.5
-127.5
-2007.5
-3069.5
3594.5
-1704.0
-82.5
3124.5
-2840.5
1964.5
2874.0
2004.0
1902.0
5455.5
2444.0
302.5
-4499.5
-3827.5
366.5
1030.0
5172.5
-1297.5
-1415.0
2868.0
2736.5
1086.5
609.0
-533.5
-1162.0
-1979.0
-6306.5
-94.0
3979.0
1298.5
898.0
-3544.0
5602.5
-1074.0
-557.0
4101.5
-1716.5
-2807.5
234.0
2475.0
2535.5
-3420.0
-2892.0
-1837.5
4812.0
6168.0
1244.0
-430.5
-2661.5
6786.5
-1141.5
-2878.0
5352.5
-288.5
4091.5
1448.0
983.0
-2802.0
110.5
113.5
350.5
-1213.5
833.5
-2343.0
-652.0
1304.0
4934.5
-3947.5
-670.0
3393.5
-2125.5
-2204.0
1813.5
854.5
-1331.0
-2174.5
3243.5
8264.0
-174.5
4111.0
1838.0
4974.5
704.5
4031.5
-857.0
1674.5
-3465.0
378.0
-4545.5
3884.5
-313.0
252.0
1095.5
2127.5
38.5
-3068.5
-749.0
-1575.5
5563.0
4424.0
-610.5
2713.5
-1175.5
-653.0
-1019.0
4207.0
6609.0
2936.0
-5906.5
-1164.5
2596.5
-1372.0
836.5
1934.0
3486.5
1472.0
-1642.0
2987.5
2229.0
-274.5
2263.5
-1125.0
1399.0
2787.0
-76.5
-587.5
229.5
5501.5
5958.0
5990.5
-3882.0
1866.5
475.5
193.5
-5648.0
-1746.5
-2482.5
-1274.5
5467.5
439.5
2507.0
3097.0
399.5
-2862.5
4461.5
4014.0
6166.0
-284.0
4003.0
-3412.5
729.0
-3664.0
-36.0
1586.5
4744.0
3796.0
4578.0
4515.0
-4876.0
-1526.0
2109.5
3088.5
-559.0
2095.0
3353.5
-3137.5
-2704.0
5586.5
-3787.5
-4276.0
-6754.0
-5028.5
1169.0
2737.0
-692.0
-1545.0
-2937.5
-4801.5
-3968.0
2567.0
9549.0
89.0
5610.0
-835.0
5052.5
2743.5
-4037.5
-3670.0
387.0
4559.5
1485.5
1839.0
2554.0
6224.0
-1527.0
-5620.5
2032.5
3880.0
-1177.0
-1334.5
1991.0
2507.0
8039.5
-342.0
2834.5
1626.0
-3086.5
1678.0
-1201.5
12310.0
5681.0
3358.5
1955.5
-1096.0
-2578.0
-361.5
1046.0
-1736.5
2500.5
141.0
1766.5
1471.5
4122.0
4408.5
-3437.5
251.0
-409.0
-842.5
903.0
2454.5
1769.0
5357.5
6196.0
6214.0
6686.0
4335.0
-706.0
752.0
-621.5
3250.5
6532.0
3047.0
1659.5
4242.0
1110.5
-19.5
2075.0
719.5
-1601.0
-2316.0
-3657.0
1715.0
1648.5
-1515.5
1003.0
2667.5
1972.0
-4334.0
475.0
-861.5
464.5
-1140.0
-2484.5
2107.5
3791.0
4883.5
1828.5
608.5
5222.5
3249.0
1310.5
-1709.5
-3325.0
-2300.5
-2401.5
4245.0
3024.5
-1063.0
2296.5
5810.0
1751.5
-1866.0
1675.0
-5325.5
2318.5
189.5
3208.0
-1833.5
2204.0
2818.0
129.5
210.0
-1841.5
6490.5
719.0
-1179.5
-151.5
-7038.0
-88.0
1674.5
-5500.0
1532.5
1230.5
-1556.5
-1539.0
2809.5
-2312.5
4015.5
-855.0
-1495.5
6413.5
1896.5
-5781.0
940.5
-357.0
2168.0
2405.5
-4757.5
1487.5
-556.5
-581.0
-45.5
2139.0
-2445.0
591.0
22.0
6736.5
5465.5
-1655.5
-1622.0
1509.0
1944.5
-3113.0
6171.5
1132.5
-4739.5
-1298.5
-659.0
1515.5
4002.0
3242.5
7234.5
-1043.0
7952.5
6009.0
5601.0
5182.0
1647.0
1429.0
-376.0
577.5
2308.0
-1675.5
-5256.0
-2001.0
6856.0
5603.5
2075.0
-276.0
-1592.0
-3548.0
-6514.0
-2080.0
2678.0
2675.5
-736.0
-3067.5
-76.0
5710.5
1832.0
-202.0
222.0
-108.5
-1210.5
4526.0
-2248.5
-8017.0
2460.0
-3381.0
8304.0
3237.0
-3909.5
-138.0
1375.0
97.5
1873.0
-2020.5
894.0
247.0
2347.0
1639.5
-3261.0
-5776.5
1028.0
7735.0
2558.0
5065.5
-1062.5
5005.5
2952.5
6894.0
688.5
-1334.0
-3209.5
1116.5
11023.5
5445.0
-8916.5
-12387.5
-5437.0
2067.5
3652.5
-5232.0
33732.5
-2313.5
771.0
3777.5
-22326.5
1439.5
7308.5
-680.5
5442.5
4882.0
3963.5
2992.5
203.5
-3543.0
1705.5
-12877.0
-20756.0
-16328.5
-2042.5
-5675.5
-8342.0
-11534.0
-5882.0
-8431.0
-3643.5
222.0
-1244.0
-6143.0
3594.0
639.5
-1475.0
-214.0
2132.0
2527.0
755.5
-5053.0
569.0
-1482.5
4319.0
-2383.5
-4591.5
-6707.5
-5986.5
-138.5
-1174.5
3093.5
1646.5
1759.5
-4941.5
-2717.0
-197.0
347.0
2893.5
538.5
3306.5
-2560.5
2717.0
3164.5
5162.0
3504.5
2905.5
-8912.0
-841.0
-4612.0
3036.0
2129.0
4784.0
-1652.5
750.5
-658.5
-1844.0
212.5
-1121.0
-4262.0
4500.0
1926.5
3572.0
3121.5
-1221.5
1039.5
5375.0
4625.0
438.0
1196.5
-7540.0
100.0
-1758.0
2343.5
-3204.0
-2521.5
-2264.0
4520.5
2561.5
5496.5
-2682.0
-6548.0
-2378.0
1262.0
5225.0
4408.5
-399.5
-3231.5
3107.0
-2258.0
380.5
-2355.5
2091.0
-2608.5
2690.5
-258.5
-4469.0
-6355.5
515.5
4429.5
-1967.0
-537.5
-1480.5
7559.0
6092.5
6668.0
3623.5
501.5
916.0
4603.5
9904.5
6734.5
1152.0
823.5
2918.5
3524.5
1219.5
4336.5
5829.5
3304.0
1579.5
4552.5
966.5
4576.0
4879.5
-121.5
-1585.5
356.0
-980.5
5378.5
-620.5
-874.5
2969.5
2346.0
6460.5
2019.5
1220.0
-2120.0
4854.0
5521.0
5619.5
2733.5
4206.5
3318.0
1290.5
-1320.5
2967.0
3553.0
4244.5
-3209.0
3893.0
3402.0
-801.5
9199.0
7215.5
3028.0
2714.5
7876.0
9576.5
6231.5
6832.5
8176.5
5776.0
4326.5
10970.5
7333.5
12671.0
7582.5
-1862.0
-2075.0
-1894.5
2798.5
5072.0
4909.5
4102.0
1984.0
-6304.5
-10189.5
-4851.0
3401.5
3594.5
-16996.0
8679.0
-18898.0
22292.0
10186.0
3725.0
-14514.5
-15279.5
-30746.5
-23258.5
-15356.5
-7005.5
-11284.5
936.5
-5440.0
-12554.0
-12952.5
-15325.5
-9776.5
-7314.0
-21964.5
-6287.0
-10989.5
-21750.0
-10381.0
-7064.5
-1317.0
-14566.5
-16544.0
-10382.5
-13552.0
-2435.5
-6558.5
-4728.0
1225.5
148.0
-29901.0
-18744.0
-19285.5
-38744.5
-33807.5
-21577.5
-11710.5
-12107.0
-1165.5
-9262.0
-45486.5
-25522.5
-19956.5
-13398.5
-11948.5
-9726.0
-11821.0
-15283.0
-19244.5
-18755.5
-38747.0
-32302.5
-20924.0
-12386.5
-15989.5
-13717.5
-11306.0
-16993.5
-16475.0
-12473.0
-12096.0
-14689.0
-7192.5
-4371.0
-8332.0
-9162.5
-11651.5
-5331.0
-6020.0
-10644.0
-5990.0
-2389.0
-2729.5
-9096.5
-6836.5
-6950.5
452.0
-1242.5
-83.5
3399.5
-6401.0
2226.5
1548.0
9644.5
10113.0
17827.0
-31999.0
-25745.0
-4501.0
-24131.5
-8874.0
-8980.5
-7108.5
-2881.0
-7760.0
-5479.0
-6324.0
-1560.5
-1344.5
1929.5
-4741.0
-2960.5
-1432.5
-6204.0
-7041.5
-3417.5
-1394.5
-1366.5
-2101.5
-252.5
604.5
-2653.0
-582.5
-2604.5
-2211.0
-3554.0
521.5
-4572.0
-6339.5
-693.0
-6011.0
-3046.5
-9283.0
-7905.0
-7775.5
-2164.5
1549.0
-4314.0
-6380.5
3339.0
-2017.5
-7331.5
-5631.0
1203.0
-2517.0
-5427.5
-347.5
590.5
-1623.0
-4779.0
-2014.0
-1050.5
-8861.0
-7342.0
3325.5
638.5
1186.5
113.5
-3339.0
-1864.0
-1387.5
-5987.0
3838.5
4576.5
4247.0
-3086.0
-4620.0
1035.0
-420.0
1401.0
-1473.5
-4636.5
-5240.5
-1642.5
-2385.0
-5437.5
-2414.0
-3036.0
-109.5
-8739.0
-6195.0
-4778.5
-4169.0
-8517.5
-2642.0
-2282.5
-5027.0
991.0
-4564.5
-6836.0
-575.5
-1026.0
-208.5
-1100.5
190.0
-7407.5
1907.0
-592.0
-8174.5
-3612.5
-2222.5
-3646.0
4049.0
-154.0
1521.5
-4942.5
-3463.5
-20.0
2174.5
-2659.0
-2732.0
-6091.0
# row = 5
-2634.0
2440.5
-3212.0
-859.5
-1579.5
5983.0
2957.5
-88.5
-985.0
2053.0
-1325.0
-3254.0
3453.5
1215.5
-1847.0
839.0
-3240.0
-7122.0
-1111.0
613.5
1998.0
1392.5
1588.0
-2407.5
-4942.5
-4125.5
-3453.5
3127.0
-280.5
-4520.0
4675.5
-267.0
-53.0
-254.5
1335.5
2072.0
1120.5
4569.5
654.5
687.5
-1749.0
-384.0
-2253.0
2204.5
5971.5
3216.5
7440.5
-1557.0
2880.5
3882.5
-1943.5
-3962.0
-3265.0
704.0
7630.5
2707.0
-278.0
-3664.5
-3683.5
3884.0
-3205.0
1741.0
1821.0
1076.0
-1369.0
-1588.0
-4973.5
-2553.5
-304.0
2627.5
1398.0
1536.5
6542.5
139.0
965.0
2329.5
-1764.5
-7100.5
-4244.0
4578.5
2600.0
1360.0
2511.0
4509.5
4720.5
5761.0
5130.5
1980.5
-3435.0
-2988.5
-5008.0
-965.0
-4276.5
-1119.0
-4298.0
-2803.5
-4370.0
-1089.5
-2164.5
1342.5
33.0
787.5
-1375.0
-1626.5
-4958.5
891.0
1756.5
1768.0
-93.5
2544.0
-2165.5
-274.5
387.5
-869.5
-818.0
-4015.5
-36.0
-729.0
-2449.0
-1236.0
-798.5
2752.5
4647.0
-1744.0
1057.5
3408.0
-1947.0
-3525.0
4248.5
-1528.0
1793.5
2445.5
-3688.5
-6271.5
-3337.5
-378.5
1902.5
3818.5
-1562.0
1143.0
-4841.5
-3718.0
955.5
-2483.5
656.0
-1411.0
-2553.5
-1689.0
1343.5
1900.5
-6656.5
-5916.0
-1313.5
2077.0
-748.5
-3971.5
-299.5
-3987.0
-61.5
944.5
-2752.5
-3581.0
-2221.0
-459.0
-1816.5
-2807.5
-1271.0
-3933.0
-390.5
-4943.5
-2215.0
-867.5
113.0
-3717.0
213.5
-220.5
3492.5
694.0
493.0
1216.5
-2488.5
-365.0
-1978.0
4510.0
-946.0
2562.5
-4745.0
-1017.0
1526.0
-2226.0
2588.5
-1135.5
2113.5
-1068.5
4082.0
1228.0
-716.5
907.5
-3291.0
-4970.0
-1702.5
-3301.0
2949.5
-950.5
-1743.0
4543.5
-4878.0
155.5
1659.5
-1471.5
6468.5
1807.5
963.0
1043.5
-2564.5
-1923.0
-1490.5
1644.0
1265.0
-5396.5
-1365.0
2743.5
1243.5
-1883.0
-1243.0
-1908.5
-2002.5
-4421.0
-2921.5
-2243.5
1838.0
-828.5
1634.5
-2858.5
3672.0
774.0
-703.0
3622.0
4016.0
-2746.0
-3639.0
3107.0
3454.5
-1419.0
-2185.0
111.0
1570.0
6023.0
-79.5
-1108.5
-4273.5
5760.0
126.5
-2213.0
3865.0
-522.5
1388.0
3914.0
393.5
-4024.5
2363.5
2795.5
-2801.0
2204.5
79.0
2075.5
1995.0
2256.5
3658.5
-1790.5
1637.5
3262.0
-2798.5
282.5
1558.5
2568.5
351.5
-763.0
4138.5
4960.0
3115.5
6916.5
2991.5
5735.5
4343.5
3441.5
-128.5
1428.0
2791.5
3110.5
-4666.0
3672.0
1013.0
-2232.5
1015.5
3121.0
687.0
-4147.5
142.5
2152.0
9233.0
7236.0
1560.5
3629.0
2918.5
1557.0
-295.5
3884.5
1730.5
3052.5
-5265.0
-5746.0
2034.0
-1241.5
412.5
1492.5
3703.5
113.0
-1976.5
7233.0
2806.0
15.0
3368.0
-1854.0
2309.5
2196.5
-377.5
-1599.0
1673.0
5159.0
5416.0
6083.0
-4630.5
1163.5
63.0
1114.0
-5323.5
-3818.5
-5327.0
-1762.0
2940.0
2066.5
238.0
2992.0
803.0
-1786.0
944.0
2575.0
4351.5
656.5
-2853.5
-2166.5
3485.5
-1117.0
-1017.5
-349.0
1294.5
2004.5
2559.0
-3079.0
-6928.0
2057.0
3304.5
1918.5
1014.5
2496.5
1981.5
283.5
-2169.5
4694.5
266.5
-4513.0
-5776.5
-3849.0
-2989.5
-1976.0
803.5
-2712.5
-7323.5
-5014.5
-1895.0
1400.0
7860.0
-1484.0
2181.5
-657.5
2043.5
5190.5
-3402.5
-5051.5
-3719.5
2569.0
109.0
-1354.5
279.0
1733.0
-4163.5
-2752.0
7152.5
4853.5
-30.5
-1875.5
1991.5
4504.5
8870.5
-2087.5
3420.5
-1877.0
-3766.0
824.5
-2133.0
2643.5
3263.5
-1664.0
-527.5
-3966.5
-5215.0
-288.0
1618.0
1157.0
2308.0
35.0
-689.0
-953.0
1338.0
5452.5
-8433.0
-1430.0
2190.5
-2044.5
-985.0
4515.5
733.0
955.0
5615.5
3057.5
3227.5
2009.5
1167.0
549.0
-2754.5
3000.0
1479.5
-529.5
-891.0
4861.0
-418.5
-845.0
2745.0
-666.0
-2501.0
-1601.5
-5382.5
-391.5
3352.5
2426.5
-435.5
2407.0
2362.5
-2585.5
-1617.5
-4064.0
-3675.5
1495.0
1856.0
4602.0
7865.5
3852.0
2993.5
197.5
4683.0
5922.5
2942.5
-1511.0
-2531.0
3399.5
-824.0
1559.0
1154.0
-1186.5
478.5
3959.5
4362.5
3266.0
2559.5
-1758.0
2465.5
-187.5
-674.5
-3178.5
-842.5
3032.5
1481.5
-718.0
-1425.5
2844.5
-128.0
-96.0
676.0
-7014.0
-87.5
1417.5
-7407.5
1227.0
-485.0
-1361.5
2779.0
4374.5
-3770.0
2566.0
654.5
-142.0
6623.0
-1244.5
-8209.0
1680.5
-4280.0
2294.5
4400.0
-2589.0
1480.0
-3341.0
-1877.5
-449.0
590.0
-5166.5
-1788.5
618.0
7710.5
6855.0
-1539.5
-237.5
3506.5
1080.0
-1179.5
4142.0
5006.0
-446.0
1900.0
2060.0
4944.0
5193.0
4512.0
7193.5
4347.5
7009.5
6044.0
4055.0
2181.5
-547.5
758.0
404.0
574.0
2049.5
-2701.5
-6501.5
-3819.5
4370.5
8812.0
3087.0
2727.5
52.0
-6853.0
-4917.0
1253.5
3617.0
2301.5
368.5
-879.0
117.0
3964.5
2510.5
-1298.5
-163.0
1385.0
-2997.5
3285.0
-1295.5
-5750.5
66.0
-6685.5
9382.5
6823.0
133.0
-79.0
1495.5
-126.0
1042.5
-7539.0
-1677.0
-1657.0
-2561.5
1563.0
763.0
-2598.0
588.0
9354.0
2478.0
2261.5
-2357.5
2310.0
1751.0
5542.5
731.0
941.0
-3752.5
3942.0
11440.0
5827.0
-5731.0
-931.5
1714.5
3262.5
5487.0
7315.5
16972.0
-24341.5
-4558.5
2048.5
-14685.5
-1345.0
617.0
-709.0
6669.0
4527.5
871.0
1728.5
646.5
-3862.5
-14407.0
-12759.5
-13315.5
-10647.0
-2150.0
-7049.5
-7777.0
-10056.0
-15946.5
-2015.0
-2617.0
-1344.0
2594.5
-5501.5
1101.0
-2710.5
-3838.0
-3412.0
1273.0
542.5
1389.5
-3338.5
-1063.5
291.0
3551.5
-434.0
-2169.5
-5244.5
-1848.0
-742.5
1299.5
312.5
-514.5
1108.0
-3569.0
-300.5
-3302.5
389.0
2215.5
165.0
2862.5
2564.0
-833.0
4142.5
5530.5
3920.0
2055.0
-4431.5
126.5
638.0
3757.0
-359.0
-1852.0
-2821.5
2995.0
-2279.0
-5911.5
-4516.5
-2456.0
-4165.0
-732.5
-2533.0
1830.0
1195.0
1378.5
758.5
1675.5
1846.5
2173.0
2651.5
-768.0
652.5
-2387.5
1469.0
-4260.5
461.5
-4406.5
3159.0
747.0
4725.5
-1508.5
-7824.0
-2560.0
-291.0
6199.0
3730.5
-2115.5
-6466.5
-879.5
-279.5
-259.5
1158.5
-1557.5
-3696.0
920.0
2124.5
-1196.0
-1825.0
-2703.0
2364.0
3035.0
2280.5
-3675.5
6642.5
7428.5
6056.0
2778.5
1156.0
-1082.5
-732.0
7152.5
6652.0
2276.5
-1176.5
1168.5
-1170.0
496.5
3955.0
2594.5
670.0
-347.0
5800.5
4409.5
5281.0
2858.0
-741.0
-1199.0
-874.0
-1465.0
4176.5
2200.0
1276.5
1751.0
2789.0
5733.0
2141.5
3494.5
-4633.5
3622.0
4578.5
2369.5
3346.5
6553.5
5236.5
284.0
830.0
1986.0
4148.5
3978.0
-2532.0
5029.0
4206.0
-3681.0
6132.0
3772.0
4400.0
2899.0
7805.0
8263.0
6259.5
7183.0
5330.5
3790.0
6618.0
9586.5
9224.0
14740.0
4703.5
-1662.0
-505.5
1331.5
-1450.5
858.5
2713.0
34.5
332.0
-7173.0
-9858.5
-2416.5
7281.0
4725.5
-7105.0
-6162.0
11937.5
35383.0
-20042.0
-14074.0
-2054.0
-13536.5
-28960.0
-28805.5
-22235.5
-12676.0
-15133.5
-2728.5
-6293.0
-10941.0
-9452.5
-11816.5
-8735.0
-2500.0
-28506.5
-14692.0
-17759.5
-23994.5
-5680.0
-6907.5
-453.5
-20323.0
-13924.0
-9164.0
-12834.5
-7214.0
-5752.0
-820.5
4464.5
-12577.0
-25150.5
-21034.5
-26120.5
-38839.5
-31915.0
-22223.5
-13048.0
-10987.0
-3298.5
-16515.0
-39785.5
-9616.5
-15511.0
-12281.5
-14533.0
-12253.5
-7821.5
-15258.0
-18991.5
-26094.0
-36794.0
-23801.0
-16586.5
-10468.5
-16782.0
-11249.0
-9944.0
-16464.0
-15634.5
-9805.5
-12199.0
-13710.0
-4831.0
-1765.0
-7021.5
-7066.0
-10560.0
-3907.0
-4219.0
-11356.5
-6812.5
-1743.0
-3183.0
-8033.5
-9739.5
-9922.0
-2840.0
-4182.0
-4959.0
-1825.0
-1880.5
4967.0
4023.5
5607.0
6357.5
13699.5
-1441.0
-33406.5
-3584.5
-19309.5
-6424.5
-3940.5
-5347.5
-6523.0
-9422.5
-6866.5
-5607.0
-3354.5
-973.0
-52.5
-5367.0
-3429.0
-1154.5
-3086.0
-6597.5
-1345.0
-490.0
-3997.5
-3781.0
-5887.0
-3030.0
-3378.5
405.0
-4743.0
-4758.5
-1255.0
-4191.5
-5817.5
-5738.0
-2119.0
-1737.0
-1102.0
-4261.5
-5896.0
-5777.5
-302.5
-2818.5
-1333.5
-4010.5
6485.0
-1705.5
-11542.5
-7993.5
3050.0
-2919.0
-5606.5
-2184.5
-3230.0
-4109.0
-2562.5
-193.0
-1856.0
-9960.5
-4953.5
-264.0
-1965.0
-3985.0
-3631.5
-4397.0
-3995.5
-327.5
-2343.5
4510.5
4328.0
5922.0
-1845.0
-4822.5
4546.5
1752.0
-1093.0
-2889.0
-6066.5
-6460.0
-5515.5
-3049.5
-716.5
424.0
-4228.0
-3158.5
-7675.0
-2276.5
-2108.5
-3118.0
-9790.0
-2632.5
-2928.0
-5303.0
-2046.0
-2800.0
-2124.0
726.0
-2015.5
3134.0
514.0
-3094.0
-7918.0
2521.0
-1232.5
-6075.5
2186.5
-745.5
-4170.5
817.0
25.0
1233.5
-7418.0
-4228.0
-974.0
1654.0
-3542.0
-1366.5
-8349.0
# row = 6
-1421.0
814.0
-4983.0
-3732.5
-1029.5
1550.0
1671.0
-583.5
3124.0
2312.5
-2980.0
-3598.5
1905.0
-3235.0
-35.0
2372.5
-1971.5
-7817.5
-3025.0
3397.5
-1562.0
243.0
3307.5
-884.5
-1541.0
-4855.0
-975.0
1854.5
-830.5
-5437.0
813.0
-3633.0
-580.0
-853.5
872.0
742.5
-439.5
6776.0
-2620.5
200.5
-801.0
297.5
-3033.0
1475.0
6741.0
3041.5
5029.0
-607.0
6640.5
6518.5
939.5
-1099.0
-3597.0
-2760.5
5328.0
1702.0
-521.5
-8425.0
-3582.5
1094.5
-4711.0
1104.5
-1609.0
780.0
-1205.0
1070.0
-3123.5
-3234.5
-1481.0
1275.5
290.5
2169.0
4563.5
1095.5
3500.5
727.5
-533.5
-3168.5
-6133.5
2490.5
1902.0
18.5
4057.5
4065.0
5693.5
3090.0
2299.5
508.0
-3162.5
-853.0
-1418.5
-1671.0
-7047.0
1798.0
-2204.5
-2297.5
-3861.5
-1270.5
-2495.5
1814.5
952.0
-1876.0
-2401.5
-279.0
-1528.5
7708.0
2725.0
1738.0
2610.5
2214.0
-5346.5
-2762.0
377.5
-270.0
-1351.0
-6312.5
576.5
-2556.5
-2769.0
-2805.0
590.5
3003.0
5604.5
-1203.5
131.5
5910.5
-4087.5
-2022.5
2035.0
-3703.5
74.5
2637.0
-4984.0
-4217.0
-2578.5
-2586.0
-2155.5
3506.5
-2127.5
3406.5
-4631.0
-2755.0
-3115.0
46.5
3015.0
-2281.5
-184.5
143.5
2942.0
2732.0
-6438.0
-11609.0
2910.5
-395.0
-981.0
-4550.0
-1255.0
-3421.0
-1532.0
-2625.0
-297.0
-3225.0
-3676.5
-1078.5
-3383.0
-4135.0
-3547.0
-8729.0
-365.0
-3504.5
186.0
-2043.0
-3752.5
-2085.5
-1549.0
-865.0
3040.0
-451.0
-3535.0
2330.0
1679.0
5054.5
-524.5
852.5
-1666.0
1650.5
-210.0
-429.0
2253.0
2096.5
5305.0
-2039.5
-2140.5
-1590.0
3579.0
3822.5
-977.0
-954.5
-4503.0
-6902.0
-2734.0
-1397.5
3879.5
-370.0
-11.0
4273.5
-2374.5
632.5
139.0
712.5
9423.5
-1614.5
-2081.5
1215.0
1192.5
-1536.0
-1702.5
2355.0
-3187.5
-5082.5
1297.0
2572.0
-1378.0
-2169.0
-1717.5
-995.0
-1458.0
-3042.5
2119.0
-586.5
1329.5
-1554.0
1641.5
-961.0
153.5
1946.0
-1048.5
2305.5
5394.0
-400.5
-4212.0
405.0
-430.0
-573.0
216.5
-21.5
-1654.0
3476.5
-816.0
-137.0
-3773.0
4018.0
-30.5
-774.5
1052.0
1828.5
-818.0
2959.5
-52.0
-3392.0
4332.0
4070.0
-3178.5
4864.5
2193.5
2894.5
1480.5
3508.5
849.5
1387.5
4136.5
3556.5
-1230.0
7901.0
1043.5
4700.0
2904.5
1822.0
5593.5
4005.0
6668.0
8759.0
3769.5
2686.5
6310.5
2684.5
149.5
-1718.0
6535.5
6846.5
-1700.0
2151.0
3438.0
-3708.5
566.5
969.5
428.0
-2181.5
1593.0
4755.0
4999.5
5212.0
4160.0
1584.5
4432.5
3151.0
654.0
1933.0
-428.5
2652.5
-2726.5
-6601.0
2367.5
-633.5
297.5
-2493.5
870.0
-2406.5
255.0
4154.5
1424.0
1155.0
3467.5
-3491.0
-591.0
728.0
969.0
-303.5
3154.0
4494.5
2153.5
3954.5
-2792.0
1499.0
1609.0
-66.0
-3419.0
-1257.5
-5134.5
-1660.0
-655.5
1693.0
-4661.0
1513.5
218.0
-2350.5
-1363.0
1398.0
566.5
2222.5
-3338.5
337.0
2942.5
1972.0
-822.5
3069.0
1193.0
267.5
1373.5
-6634.0
-4399.0
2778.5
4326.5
1478.5
1868.5
1242.0
-252.5
1016.0
-257.0
4475.5
2620.5
-2761.0
-5977.0
-1742.5
-5301.0
-5004.0
3138.0
-2491.5
-5928.0
772.0
2191.0
537.0
7459.0
563.0
-569.0
593.0
-1477.5
8732.0
322.0
-3599.0
-3710.5
2921.0
-2377.5
-2859.5
-772.0
-4062.5
-5902.5
4404.5
6642.5
4115.5
1088.5
-4383.5
-1718.5
3244.5
6747.5
-633.5
5080.5
-5343.0
-2358.5
568.0
-1416.5
-4488.5
133.0
-6110.5
-2939.5
-4201.0
-3219.5
1401.5
2060.0
3996.5
2367.0
-125.5
659.5
-1519.0
-1546.0
2652.5
-6782.5
-2480.0
3905.0
-3482.0
-136.5
1838.0
-682.5
-2173.5
4950.0
-220.0
425.0
921.5
1588.0
398.5
-1910.0
1070.5
-1122.0
-3414.5
-917.5
2044.5
-4160.5
-2523.5
524.5
-3055.0
-2007.0
1502.5
-5187.0
-1377.0
2162.5
5002.5
2958.5
528.5
-203.5
-8.0
-2855.0
-2977.5
-3179.0
756.5
5108.0
4710.0
4039.5
2336.5
1932.0
-499.0
2078.5
6450.5
888.5
-1676.0
-347.0
5394.0
3306.5
-1276.0
-2362.0
395.0
1096.0
52.0
5214.0
6528.5
4417.0
2841.5
2812.5
67.5
-1915.0
-1694.5
-2246.5
878.0
1504.5
-1068.0
2132.0
-753.0
-1937.0
1357.0
1742.5
-3922.5
-39.5
4287.5
-614.5
2527.5
339.5
2051.5
5244.0
4665.5
-2626.0
81.5
985.5
-1067.0
3363.5
-1902.5
-5269.0
2154.0
-2841.0
1664.0
3293.5
-207.0
2451.0
-2818.0
-3159.0
-472.0
-168.0
-4358.5
-4084.0
3675.0
6503.5
6431.0
765.0
1159.5
2938.0
619.0
2381.5
1377.0
6893.0
5433.0
2195.0
-732.0
5555.5
6418.0
7507.0
5714.5
5894.5
3530.0
3674.0
2535.5
549.0
-2290.0
2125.0
-705.5
-2004.0
-8.0
-1109.5
-3864.5
-3637.5
837.0
8104.0
2205.0
3188.0
-690.5
-7171.5
-2434.5
1815.5
4290.0
2840.5
1831.0
2164.0
766.5
2863.0
1984.0
-1491.5
3233.5
-1936.0
-3216.0
-1244.5
-2196.0
-1079.5
-1919.5
-4696.0
5713.5
7454.5
1970.5
687.0
806.0
634.5
317.0
-7200.0
-810.0
-913.0
-4111.0
-1676.5
3878.5
-667.5
409.0
7996.5
2535.5
-768.5
-2620.5
-3231.0
1258.0
2836.0
3171.0
2931.0
-1011.0
6743.0
9339.0
4489.5
-84.5
11025.5
7669.5
5029.5
9733.0
17459.0
-14014.0
-37313.0
-7357.0
969.0
-5069.0
-6003.0
-3816.0
1523.5
3810.0
5772.0
1757.5
-143.0
-3465.0
-1854.0
-19809.5
1163.0
-2069.5
-10510.0
-8256.5
-11358.0
-3790.5
-6642.5
-15869.0
-2378.0
-4300.5
-3848.0
3812.5
-6051.5
-2606.5
-6812.5
-4981.0
-4880.0
108.0
-373.0
1417.0
-3524.5
-3334.5
1230.0
-765.5
2837.0
1411.0
-3166.0
1076.0
-355.5
3471.0
-1866.0
-1317.0
1576.5
-172.5
4636.0
-945.5
-826.0
530.5
-480.5
2364.0
1832.0
-3013.0
2829.0
4685.0
4483.0
2764.0
508.5
2223.5
4172.5
2929.0
-2069.5
-4565.5
-1131.5
6500.0
567.0
-8285.0
-4589.5
-1261.0
-2622.5
-3857.0
-4653.0
2158.5
577.0
3354.5
1565.5
-786.0
-230.5
3029.5
1530.5
3187.0
-186.5
-4245.0
-896.0
16.5
2462.5
-1772.5
2452.0
799.5
2729.0
1146.0
-1348.0
-363.0
-1125.0
6213.0
2775.0
-4817.5
-5307.5
-1038.0
2476.0
-265.0
117.5
-3447.5
-1683.0
396.0
6476.0
3759.5
4459.5
302.0
-808.0
6637.0
3862.0
-3419.5
4240.0
9494.5
4284.5
-109.5
4271.0
691.0
362.0
3151.5
4243.0
4700.0
-74.0
1844.0
-2872.5
1356.0
4910.0
2235.5
1439.0
330.0
3459.0
6420.0
6228.5
3025.0
521.5
-770.5
-1104.0
-782.0
3609.0
3636.5
4089.5
2075.5
1728.0
2811.5
2516.0
7745.0
-3851.0
1396.0
144.5
-207.0
6436.0
6774.5
5730.5
2355.0
4303.5
-2029.5
2053.5
3961.0
1450.5
4781.0
5826.5
-1674.5
3714.5
-228.0
3664.0
3904.0
7430.0
3405.5
2920.5
7596.0
3701.5
2755.5
9432.5
9266.5
10096.5
15346.5
3649.5
2123.5
4366.5
4309.0
-869.5
2529.0
4128.0
513.0
2071.5
-2040.5
-2758.5
-2099.0
6317.5
8132.5
5166.5
3724.5
33643.5
35682.5
-42557.0
-24809.0
7253.0
-5938.0
-23659.5
-35980.5
-29463.5
-14192.0
-14124.0
-6970.5
-4162.0
-7885.5
-952.5
-398.5
-1927.5
1337.0
-33575.5
-10835.5
-16653.5
-18661.0
-1405.5
-3019.0
502.5
-21136.5
-10055.0
-4021.0
-4347.0
-7432.5
-4060.5
6407.5
10620.5
-5037.0
-13812.5
-14510.0
-31598.5
-37613.0
-26105.5
-18756.5
-14727.5
-10332.5
-436.5
-7879.0
-30549.5
-8653.0
-16403.5
-18165.5
-16603.5
-14965.5
-6867.0
-9151.0
-9189.0
-21343.5
-30280.5
-19836.0
-16719.0
-13766.0
-15234.5
-13859.5
-13476.0
-17038.5
-16986.5
-10998.5
-14580.0
-17330.0
-11068.5
-10340.0
-12835.0
-6193.0
-9112.5
-5408.0
-2304.5
-10625.0
-7138.0
-4510.0
-5589.5
-8275.0
-13150.5
-11737.0
-7783.5
-7136.5
-9179.0
-8329.5
0.5
2473.5
3506.0
-1644.0
2290.0
13255.0
11339.5
-33841.0
-4123.5
-14046.5
-6975.0
-6.0
-5871.0
-9974.0
-8773.0
-6818.5
-3265.5
-1958.5
1069.5
-3197.0
-6747.5
-5164.5
-2194.0
-1081.0
-1527.0
-231.0
641.5
-7347.5
-6192.0
-9815.5
-3235.5
-5664.0
-2318.5
-6984.0
-1835.5
2106.0
-5840.0
-5951.0
-4754.0
-2734.5
2738.0
-613.0
721.5
-5901.5
-4206.5
-846.5
-6217.0
796.0
844.0
8182.5
-439.0
-11839.0
-7403.0
1406.5
-2843.0
-2276.5
-3750.5
-3877.5
-4932.5
-1198.0
229.0
-3291.5
-6340.0
-716.5
-3926.5
-2856.0
-8655.5
-4469.0
-3783.0
-5523.0
-2999.0
-2987.5
409.5
2395.0
2332.5
-2156.5
-5526.5
2573.0
-47.0
-4678.0
-4630.0
-7280.5
-7762.5
-7929.0
-2804.0
2116.0
1382.0
-4688.5
-5655.0
-6811.0
-537.5
-165.5
-2993.5
-8025.0
-1743.0
-2471.5
-2010.0
-4550.5
-3117.0
2251.5
542.5
-1219.5
2383.5
2043.5
-7879.0
-6285.0
1497.5
-6038.0
-4018.0
3000.5
-2623.5
-4833.5
-2660.0
-3051.5
38.0
-8336.0
-5263.5
-3230.0
883.0
-4468.5
-1159.5
-7164.5
# row = 7
-804.0
-3313.5
-3520.0
-4460.5
571.5
-2795.0
-386.5
-444.5
4539.5
2950.5
-1899.5
-2899.0
-1230.0
-5422.5
1477.5
3015.0
-1840.5
-5511.0
-1799.5
6532.5
-1646.5
3155.5
6078.0
-354.0
748.0
-5954.0
-801.5
1335.5
259.0
-4644.5
-3838.5
-1902.0
2407.5
-156.0
597.0
-2453.0
-1271.0
1781.0
-5846.0
-710.5
667.0
2215.0
-2331.5
349.5
4784.5
-836.0
762.5
-21.0
5665.0
5516.5
3434.5
2465.5
-3307.5
-3796.5
3582.0
1019.5
-1179.0
-5005.5
-4511.5
-1722.0
-7397.0
-1691.5
-3485.5
-1419.0
218.5
2045.0
-1245.5
109.0
305.0
596.5
-2059.0
-550.5
2693.0
1423.0
1966.5
1623.0
331.5
571.5
-1658.5
311.0
1210.0
-1132.0
4503.0
1240.0
2330.0
-1883.5
-2456.5
-1050.0
-290.5
3135.0
1726.0
814.5
-6263.5
6291.5
464.5
2372.5
-168.5
-1163.5
-728.5
2691.5
807.5
-4039.5
-2822.5
566.5
1112.0
10260.5
2024.0
-269.0
1226.5
-583.5
-5814.5
-5185.0
9.5
-559.0
-420.5
-6749.0
786.0
-2071.5
-1542.5
-2943.0
2134.5
2344.0
5573.5
-1244.0
2221.5
6478.5
-6152.5
-961.0
-549.0
-1379.5
-1870.0
-380.0
-3719.0
1389.0
2012.5
-2889.0
-1464.0
50.5
-44.5
6187.5
2095.5
1932.5
-1616.0
2047.5
-118.0
-3706.0
4449.5
3510.0
4953.5
1828.5
-4949.5
-8688.5
3201.0
-3285.0
-276.5
-509.5
-1188.5
-3020.5
-391.5
-4468.5
118.0
-1526.0
-3614.5
-1452.5
-3753.5
-5178.5
-2973.5
-8511.5
-1559.0
-3170.5
2554.0
-2086.0
-7204.0
-336.0
-3873.5
-2164.5
2267.0
-2814.0
-4511.5
4929.5
4874.5
8439.5
561.5
-1454.0
-3807.0
-1530.0
3315.5
6956.0
1006.0
5504.5
6845.0
-89.0
-2465.0
-2057.5
3104.0
2493.0
1432.5
-557.5
-1631.5
-2616.5
-1804.5
2224.0
5896.5
1168.5
2133.0
2966.5
4045.5
3385.0
505.5
5016.0
10411.5
-315.5
-2854.5
335.0
1360.5
-2144.0
-1622.0
3496.0
-2318.5
-1642.5
4030.0
2242.0
-1731.5
-278.5
-1708.5
2881.5
-533.0
249.0
2600.5
1564.0
2156.5
-124.5
1527.0
243.0
473.5
1131.0
-87.5
1288.5
1745.0
2239.5
160.5
-562.0
-5191.0
-756.0
2705.5
-504.5
-1667.5
-1052.5
-2388.0
221.0
-1500.0
3463.0
-1504.5
-477.0
-629.0
2761.5
-768.0
173.0
525.0
-1469.5
4040.5
3142.0
-3177.5
3497.5
4727.0
1237.5
-430.5
3849.5
-749.5
2600.0
3868.0
2540.0
-319.0
8275.0
908.0
6338.5
4541.5
3666.0
5457.0
4750.5
8411.0
9811.5
4751.5
-2148.0
4706.0
3026.0
-323.0
-3233.5
4133.0
7664.0
3417.0
4082.0
3814.5
-3039.0
321.5
421.0
964.0
2764.0
1460.0
2818.5
-1784.0
2071.5
3751.5
-2432.5
1215.5
3354.0
2506.0
1439.5
1793.5
1344.5
-1494.0
-4213.5
3702.5
-142.0
1389.0
-5169.5
-2563.0
-2879.5
3537.5
-2059.0
-1906.0
1919.0
529.0
-4713.0
-3731.5
269.0
1353.0
979.5
4396.5
3919.0
-1066.0
1289.0
-1999.5
4963.5
5168.5
-1671.5
-48.0
2561.5
-2394.0
937.0
-3533.0
-936.5
-5172.5
875.0
-674.0
-1596.0
-1243.0
1876.0
-2542.0
2962.5
754.0
2433.5
-968.5
2422.0
-2129.0
6688.5
4688.5
1545.5
1083.0
-3104.5
360.0
1084.0
3216.0
1369.0
2698.5
952.5
-1147.0
-715.0
1234.0
4674.0
335.5
-823.0
-7484.5
-223.5
-3825.0
-2516.5
4096.5
-2206.5
77.0
6189.0
5962.0
624.5
7993.0
6042.5
-1561.5
1938.0
-317.0
9978.0
4571.5
-1062.0
937.0
4929.5
-2607.5
-414.0
-188.0
-4708.0
-5245.5
8950.0
3170.0
1939.5
842.0
-6394.0
-4806.0
398.5
3202.5
759.0
5058.5
-5736.5
-1319.0
1566.5
1190.5
-621.5
-199.0
-5413.0
-2319.5
-948.5
158.0
1978.5
1631.5
4259.0
2009.0
814.5
4119.5
33.0
-4351.5
-1321.5
-3204.0
-2485.5
2738.0
-3366.5
3126.5
-1731.0
-1028.5
-2210.5
4321.5
-3626.0
-1309.5
1951.5
1144.5
842.0
587.0
-635.0
-884.5
-2566.5
551.5
-1374.0
-6393.5
-4279.5
-2629.5
-1804.5
0.0
2559.5
-3991.0
-1636.0
707.0
6100.5
6148.5
-2099.5
-4161.0
923.0
-2273.5
2059.0
1705.5
22.5
6023.5
1616.0
-923.0
2784.5
-1123.0
-1424.0
609.5
3756.0
-3786.5
-3095.5
1551.5
3082.5
6127.0
-3382.0
-4255.5
842.5
1766.0
-4320.0
2099.0
5128.5
5275.5
4490.0
3064.0
124.5
631.0
463.0
24.5
-71.0
1808.0
-266.0
6311.5
-829.5
-5204.5
895.5
3016.0
-1762.0
109.0
6916.0
8245.5
3927.0
1032.0
3534.0
3493.0
2262.5
-1704.0
-277.0
551.0
-3398.5
-223.0
101.5
-669.0
917.5
2184.5
2084.5
643.0
237.5
1956.0
642.5
-3293.0
478.5
156.5
645.5
-4258.0
5473.5
3607.5
3513.0
2689.5
-45.0
1575.5
1513.0
3271.5
-378.5
6705.5
7270.5
-1309.5
-5482.5
1522.0
5153.5
9026.5
4096.0
2234.0
-454.0
1735.0
1419.0
1165.0
-1279.5
3669.0
-3392.5
-3544.5
-2439.5
-233.0
996.0
-990.0
-744.5
2553.0
-28.5
168.5
-2785.5
-4006.5
-466.0
-295.5
5505.5
1883.0
536.5
2152.5
1272.0
4126.0
913.0
-1287.5
6346.0
-3804.0
-2516.0
-4537.0
-3615.5
589.0
-2558.5
-989.5
-416.5
3000.5
-47.5
1992.0
257.0
-371.0
-1421.0
-2540.0
311.5
1072.5
-448.5
-2906.0
4594.5
632.5
-260.0
5432.0
3496.0
-1930.5
-1325.5
-6443.0
840.0
929.5
4594.0
3689.5
2264.5
5129.5
4569.0
4591.0
4599.0
9260.0
3827.0
5415.5
11662.5
11828.0
-43942.5
-19442.0
1954.5
3015.0
-1065.5
-10419.0
-3005.0
3909.5
630.5
5706.5
6150.5
608.0
-8654.0
1739.5
-2704.0
18500.0
3481.0
-13771.0
-8712.5
-12087.5
-1919.5
-4987.0
-912.0
-4421.5
-5424.5
-4543.5
1558.5
-5847.5
-2939.0
-5342.5
-2928.0
-123.5
189.0
-64.0
1266.5
-4474.0
-5214.5
953.5
-4155.5
4133.5
3572.0
1340.0
1007.5
1270.0
4110.5
-659.5
329.5
2007.5
2348.0
5196.5
4136.5
-2513.0
-1592.5
-33.5
3055.0
-1831.0
-1675.5
2446.0
2196.5
3463.0
4337.0
1823.5
2923.0
4251.0
764.0
-1775.5
-1388.5
4550.0
8257.0
2722.5
-6182.0
-3408.5
159.0
-1336.0
-1756.0
-1878.5
3631.0
1231.0
4264.5
3195.0
-253.0
-531.0
2241.5
303.0
1258.5
-3541.0
-5446.5
-1706.5
4356.0
2079.0
2499.0
1358.0
2940.0
2725.5
2126.5
3918.5
4035.0
-299.5
3701.0
1674.0
-4113.0
-1137.0
2796.0
4177.0
-276.5
-3093.0
-3418.0
4577.0
1223.5
7882.0
5228.0
7691.5
7528.5
-1567.5
3112.5
3264.5
-381.0
2341.5
8963.0
2793.5
-1913.0
6804.0
5387.0
3619.5
-1347.5
2396.5
5622.0
1428.0
3520.5
-1220.0
3280.5
5150.5
4531.0
2252.0
-1464.5
-1282.0
4195.5
6441.5
5225.5
2067.5
325.5
-308.5
385.5
5016.0
2480.5
6535.0
3535.0
2303.0
868.0
1136.0
8129.0
-696.0
2495.0
-1980.5
-658.5
9281.5
6197.0
4349.0
6053.0
6363.0
-5712.0
-1967.0
3173.0
2627.0
3023.5
6390.0
2616.5
4166.0
-404.5
2024.0
4983.5
7976.5
1231.0
-318.0
6497.0
4710.0
4308.5
11807.0
12351.0
9499.0
14952.5
4585.5
6013.0
8178.0
4145.5
5600.5
7077.0
7156.5
5750.5
6793.5
7432.0
3396.5
-5004.5
-940.5
9928.5
5041.0
33277.5
23121.5
25314.0
-29467.5
-17863.5
6231.5
-6840.0
-13287.0
-31482.5
-31270.0
-14012.0
-9871.0
-6810.0
-1271.0
-6961.5
2580.0
5314.0
1566.5
-709.0
-45207.0
-8036.5
-6758.5
-6904.5
-3872.5
-884.0
48.5
-13230.0
-6338.0
948.5
3134.5
-1093.5
-2642.0
5170.0
12843.5
17612.0
-6428.0
-9807.5
-29533.0
-36527.0
-20917.5
-12927.0
-10907.0
-7695.5
6977.0
12471.0
-27198.0
-26745.0
-21731.5
-24226.5
-16505.5
-13327.0
-9754.5
-7328.0
-3650.0
-6100.0
-26228.0
-25262.0
-23048.0
-20952.5
-13573.0
-16979.0
-15773.0
-15741.0
-17451.0
-11940.5
-14298.5
-19835.5
-16569.0
-18765.0
-19656.5
-6837.0
-8725.0
-9115.5
-3720.0
-9387.5
-5371.0
-6353.0
-9153.0
-8013.0
-12815.5
-10814.0
-9276.0
-9233.0
-7011.5
-8704.5
-2055.0
-864.0
2302.0
-4717.5
2252.5
21116.5
-2830.5
-26710.5
-5805.5
-14419.5
-10965.0
-905.5
-7875.0
-8028.5
-6788.5
-5661.5
-2080.0
834.0
2316.0
-4369.0
-6946.5
-6077.0
-3288.5
-1091.0
-925.0
-2239.5
1132.0
-7992.5
-8049.5
-7760.5
-1515.5
-5324.5
-3881.0
-7258.0
1377.5
1805.0
-2907.0
-6532.5
-4710.0
-397.5
2995.5
-2958.0
19.5
-5219.5
-3838.5
-2901.5
-6852.5
-2411.0
2263.0
4984.0
-126.5
-8790.5
-4908.5
-464.5
-2281.0
1035.5
-3937.0
-1447.0
-3780.5
-2994.0
-617.5
-4443.0
-1814.5
-207.0
-5319.0
-2756.0
-9188.0
-3044.0
-263.0
-3416.5
-5657.5
-4572.5
-4900.0
-469.5
-2412.0
-3329.5
-3999.0
-1458.5
-2990.5
-4315.0
-5002.5
-5766.5
-5741.0
-7774.0
-879.5
548.5
-218.0
-5285.0
-5448.5
-7181.5
-3325.5
-3427.0
-2791.0
-6279.5
-583.0
-1865.0
-336.5
-3368.0
-3217.5
2527.0
-224.5
663.0
-671.5
2281.0
-7620.5
-4116.0
-306.0
-9397.5
-3850.5
-1381.0
-5466.0
-4243.0
-1860.5
-5817.5
-1233.0
-5260.5
-5953.5
-4582.5
-249.0
-4585.5
-841.5
-3765.0
# row = 8
-1727.0
-5308.0
706.0
-3265.5
1441.5
-2806.5
311.5
1167.5
1623.0
3551.0
587.0
-1812.0
-1089.5
-3885.5
479.5
2596.5
-2979.5
-2389.0
2680.5
7555.5
3134.5
5796.0
6156.0
477.0
828.5
-4172.0
-2572.0
1733.0
2979.0
-2164.5
-5966.5
1960.5
6489.0
1411.5
1336.0
-2336.5
767.5
-4188.0
-4581.0
-1360.0
902.0
3164.0
-1014.5
-1914.0
217.0
-5903.0
254.0
2860.5
1309.0
682.5
2923.0
4670.0
-3104.5
-1427.0
5339.0
943.5
-936.5
2849.5
-3984.5
-3232.5
-8092.0
-2873.5
-3049.0
-3628.5
1854.0
1477.0
-1461.5
1761.0
3355.0
-82.5
-4640.5
-3784.0
3964.5
468.5
-3563.0
1792.5
63.0
2406.0
4621.0
720.5
1334.0
-512.5
3774.0
-2342.5
-2721.0
-5054.0
-2089.5
-1879.5
1524.5
2846.5
2460.0
4275.5
-2409.0
7316.5
2309.5
5016.5
-464.5
-1408.0
892.0
2409.0
1332.5
-1928.0
26.5
-183.0
1202.0
6886.0
2475.0
-1694.0
-2539.0
-3374.5
-3021.5
-4683.0
588.5
-2188.5
1222.5
-3772.0
-866.5
329.0
-398.5
-1846.0
2992.0
97.0
4724.0
-1159.0
4443.5
4947.5
-5730.0
1755.0
973.5
-604.0
-2578.5
-1925.0
-1255.0
4853.5
5096.0
-284.5
1119.5
-4240.5
3768.5
6637.5
10425.0
6763.5
2282.0
2730.5
-4839.5
-3490.0
6404.5
5686.5
4973.5
712.5
-2154.0
-4182.5
-1284.5
-4598.5
1426.5
2871.0
-2320.0
-4704.5
204.5
-4285.5
-2048.0
-640.5
-2815.5
127.0
-2270.0
-4707.5
-2759.5
-4838.0
-1773.0
-1694.5
996.0
746.0
-7231.0
-714.0
-1777.0
-1226.0
-72.5
-4657.0
-1637.5
5616.5
2511.5
7947.5
91.0
-2206.0
-4601.0
-2331.5
4068.0
12447.5
-1933.5
4648.0
5544.5
957.5
-1692.5
-2687.5
1588.5
1281.5
5730.0
2484.0
2892.5
3879.5
1892.0
5318.5
6378.5
2695.0
1015.5
949.5
8143.0
5723.5
1862.5
6082.5
10692.0
2412.0
612.5
-352.0
-1502.0
-1417.0
-2331.0
3721.0
2150.5
980.0
3889.0
999.5
103.0
1375.5
-1484.5
6641.0
188.0
1635.5
-650.5
2215.0
1913.0
203.0
1011.0
265.0
4324.0
-38.0
2687.0
-1548.0
-1825.5
3645.0
4726.5
1829.5
-5231.0
-318.5
3074.0
543.5
584.0
-4317.5
-3821.0
87.5
787.5
4483.5
-1714.0
-194.0
-478.5
1058.0
246.5
-33.5
2233.0
1071.5
1364.0
2036.5
-4222.0
-1998.5
2955.5
155.0
135.5
3650.5
1379.0
2815.0
2143.5
135.0
-1315.5
-316.5
515.0
5547.0
3816.5
2437.0
2685.0
2593.5
7229.5
9040.5
5483.0
-5278.5
2187.5
3843.5
822.0
-809.5
-517.0
5899.0
6499.0
7759.5
1153.5
-564.0
-129.5
1846.0
1605.0
6045.5
-547.5
-1048.0
-3325.5
2097.0
643.5
-5035.5
-2791.5
1546.5
3716.0
2022.5
4925.0
-478.0
-1683.0
-436.5
4999.0
-1220.0
2833.5
-2700.5
-2808.0
-39.5
5127.5
-3716.0
-2931.5
1632.5
-3976.0
-3571.0
-2554.0
1369.0
-1407.0
1182.5
5375.5
1995.0
-1124.0
-399.5
-3223.5
7881.5
7391.5
-873.5
2779.0
2922.5
-585.0
3613.5
-4458.0
-1549.0
188.5
1408.0
-2315.0
407.5
-1000.5
1951.0
-3487.5
2900.5
3276.5
3550.5
-2802.0
1286.0
-4255.5
5111.0
6655.5
3238.0
136.5
1414.0
2064.0
518.5
433.5
546.5
3739.5
2730.5
5.0
-1865.5
1063.5
3540.0
-2867.5
740.5
-7933.5
409.0
-1086.0
1754.0
2969.5
-1935.0
3731.5
5688.0
7440.0
1410.5
4936.0
8881.5
-2079.5
2002.0
3258.5
8367.0
7567.5
393.0
5234.0
6702.5
1099.0
4189.5
-16.5
-238.5
-2487.5
7351.5
1592.5
-299.0
-1733.0
-5476.0
-3706.0
-280.0
57.0
-677.0
1968.5
-3141.0
-3240.0
2383.5
3445.5
5929.5
2206.0
-615.5
2230.5
2810.0
1765.5
1133.0
2856.5
2727.0
690.0
2752.0
4461.5
1325.0
-6145.5
-1959.5
-707.5
-1148.5
732.0
-408.0
5355.5
-1876.5
-390.0
-969.5
3155.5
-5134.5
-1219.0
2761.5
1387.5
2166.0
696.5
-824.0
-582.0
224.0
79.5
-1294.5
-4047.0
-4822.5
-4109.5
3338.5
2154.5
496.5
-2369.0
-1685.5
2557.5
6886.0
5233.5
-3374.5
-6100.0
833.5
-1019.5
4976.5
5590.0
2311.0
5653.5
-1620.5
-81.5
5554.0
-3410.5
-3511.0
724.0
238.0
-5990.0
-3751.5
2085.5
-368.5
4315.0
-3754.0
-2297.0
-102.5
1549.0
-4587.5
-1001.5
2386.5
4508.0
3148.5
3777.0
-48.5
2556.5
486.5
3257.0
727.0
2163.5
1418.5
5321.5
1604.5
-7395.0
-1190.5
4551.0
-2638.0
-1.5
6998.0
9952.5
2909.0
-331.0
1450.0
868.0
27.0
-1095.5
953.5
386.0
-2633.0
1794.5
2656.5
1419.5
330.5
5434.5
3549.5
-180.0
46.5
-2366.5
2738.5
-1995.0
891.5
1188.0
6398.0
-1863.0
2853.0
432.0
-13.5
2575.5
-2101.5
1314.0
2360.5
640.5
673.0
5777.0
4039.0
-4093.5
-5322.5
-628.5
2840.5
7140.0
3505.5
-235.5
-2543.0
1781.0
365.5
2013.0
1415.5
2798.0
-4997.0
-1734.0
-3140.5
-1005.0
4184.5
3419.5
-1404.0
-2979.0
-2388.5
-1999.0
-3525.0
-877.5
1028.0
-1859.5
5540.0
928.5
-1585.0
-198.0
2498.5
5681.0
253.5
-675.0
4377.0
-670.5
-1676.5
-3752.5
-2841.5
-1189.0
-1546.0
809.5
-4633.5
-2117.5
-1180.5
2426.5
1318.5
-3408.0
-3695.5
-418.5
-933.0
2908.0
4521.5
2837.5
3913.0
2396.0
-800.5
4071.5
5434.5
-1024.5
2917.0
-5078.0
-1041.5
-92.0
2343.0
4154.0
4285.5
1616.0
914.5
5097.5
3653.0
1966.5
-41.0
3525.0
9498.5
1920.5
-51909.5
5033.0
13649.0
8420.5
-150.0
-13107.0
-2047.5
4285.5
762.0
3716.0
4431.0
-1013.5
-8511.5
7519.0
13576.0
16439.0
4423.0
-11462.5
-2542.0
-7921.0
-3077.0
-5355.5
15412.5
-3161.0
-3198.0
-2381.0
-1008.5
-3392.5
-1431.0
-1064.5
-161.0
4929.0
905.5
620.0
-182.5
-4217.0
-5009.0
-121.5
-2910.0
2352.5
2926.5
6362.5
1183.5
3170.5
2484.5
2769.0
2556.0
701.0
3026.5
1647.0
3698.5
-2580.5
-2228.5
-167.0
3259.0
-1374.0
1410.5
4505.0
-1232.0
1953.5
4870.0
1812.0
702.5
3881.5
-248.5
-1622.0
1976.0
8895.5
6240.5
705.5
-1430.0
-3193.0
644.0
-318.0
2651.0
2714.0
2486.0
737.5
3906.0
4381.0
2337.0
-2419.0
1737.0
1737.5
-359.0
-6002.0
-3686.0
-980.0
2741.0
135.5
3402.0
-923.0
4720.5
4533.0
1663.5
4790.5
6508.5
-1336.0
-1182.0
0.0
-246.0
0.0
5567.5
4724.0
536.5
-4403.5
-3514.0
10275.0
3207.0
5995.5
3737.0
7491.0
9769.0
-5.5
-2008.0
2837.0
2133.0
1214.0
5781.0
2618.0
82.5
6967.5
7953.0
2260.5
-3837.0
2469.5
4377.0
1401.5
2969.0
1074.0
5275.5
3862.5
6154.5
342.0
-4936.0
-3164.5
1088.5
4923.5
5692.0
2915.0
2215.0
802.0
933.5
5682.5
1277.0
6861.0
4664.0
4096.0
1871.0
-1382.5
2491.5
1299.0
5122.5
1240.0
1283.5
7337.5
5467.5
2967.5
8553.0
6367.0
-4628.0
-3152.0
2874.0
1709.0
1966.5
5607.0
5325.5
6090.0
3921.5
3283.5
5291.5
8199.0
2945.0
85.0
3724.5
6584.5
6943.5
11981.0
13311.0
8548.5
13420.0
6077.0
6392.0
8789.5
1835.5
11404.5
9844.0
8941.5
11372.0
10386.5
12079.5
3764.5
-5990.5
-7249.5
8465.0
-1331.5
51034.5
1067.0
21802.0
3282.5
-399.0
-2932.5
-16394.5
-5802.5
-17368.5
-25295.5
-13923.5
-6054.0
-2465.0
185.5
-5992.0
1265.5
1661.0
3981.0
949.5
-56012.0
-14114.5
1586.0
1788.5
-12162.5
-3945.0
-2230.5
-4204.0
-1176.5
3434.5
4041.0
6032.5
-2594.0
-4309.5
9698.0
28921.0
-5366.5
-9587.5
-14195.0
-23954.5
-13467.0
-7313.5
-920.5
-30.5
12321.5
22712.0
-28777.5
-38047.5
-21818.5
-20394.5
-12187.5
-7310.5
-9669.0
-10369.5
-6671.0
8961.0
-22403.5
-26963.5
-20786.0
-17832.5
-10773.5
-12873.0
-10304.0
-10387.5
-14376.5
-8148.5
-10484.0
-14769.5
-13607.0
-15516.5
-18178.0
-7097.5
-7901.0
-10394.0
-7123.5
-7943.0
-2159.5
-5197.5
-10064.0
-5431.5
-6808.5
-6916.0
-5825.5
-8297.0
411.0
-2600.0
-4163.5
890.5
3111.5
1001.0
8229.5
34773.0
-22638.0
-21337.0
-9167.5
-16669.5
-13794.0
-4566.5
-9050.0
-2428.0
-5177.0
-4990.5
-2091.5
2102.5
666.5
-3477.0
-5847.5
-4849.5
-3551.0
-2808.0
-8313.5
-6781.5
287.5
-4318.5
-7493.0
-2837.5
-3445.0
-2533.0
-1479.0
-4033.0
905.5
-1444.0
303.5
-7068.5
-6063.0
1659.0
528.5
-5828.0
-4223.5
-2850.0
-3855.0
-4166.5
-5326.0
-7032.0
-243.5
-569.5
-2884.0
-4935.0
-3482.0
855.0
-1189.0
489.5
-2974.0
470.5
-1471.5
-5617.5
-562.5
-4593.5
155.0
-3156.5
-5521.5
-3659.5
-6430.0
-2730.0
2351.5
-837.0
-4072.0
-1869.5
-7043.0
-2692.5
-4012.0
-3546.5
-1454.0
-2791.5
-2572.0
-1093.0
-4559.0
-2643.0
-911.0
-4959.0
917.5
-3836.0
-2863.0
-5588.5
-2939.0
-5807.0
-6580.5
-7590.5
-1784.0
-5835.5
-183.0
-1473.5
-1491.5
-1550.5
-826.0
-726.0
-1761.0
368.0
-3301.0
377.5
-1796.5
-580.0
-1945.0
-6802.5
-4100.5
-4126.5
-2849.0
-1516.0
479.0
-5676.5
-1545.0
522.0
-4565.0
-3651.5
-2135.5
-4423.0
131.5
-569.5
# row = 9
-1827.5
-3367.0
3457.5
-2110.0
1050.0
-128.0
2026.5
2481.5
-1608.0
5543.5
1989.0
-152.5
2458.5
-1646.5
-2309.5
2881.5
-3101.5
-1500.0
6573.5
5832.0
6579.0
3724.5
2967.0
146.5
-372.0
-1419.5
-3040.0
1854.5
4425.5
786.5
-3138.5
3137.5
4688.0
1728.0
2065.0
2645.0
3434.5
-5893.0
692.0
-1273.5
-143.5
1322.0
-1559.0
-3357.5
-2508.0
-7134.5
3282.0
7380.5
118.0
-4191.0
473.5
3591.5
-2585.0
2046.5
6689.5
770.0
482.5
4481.0
-1437.0
-2577.0
-4318.0
-1200.5
-1117.5
-3160.5
2061.5
1260.5
-2485.0
-1275.5
5101.5
-1406.0
-5952.5
-2064.5
5964.5
-301.0
-6826.5
-1823.5
138.0
2158.0
5966.5
1568.5
1562.0
1145.0
1549.5
-4973.5
-3968.5
-3658.0
3219.0
-3155.5
-505.0
-1694.0
1748.5
4838.0
1002.0
4086.5
2408.5
1657.5
-3809.5
-1787.5
1929.5
1485.0
3200.5
2952.0
2895.5
-810.5
1489.0
3368.5
4934.0
-307.5
-3318.0
-2735.0
721.5
-1613.0
2758.0
-2902.0
1549.0
-871.5
-3777.0
2645.0
180.0
895.5
2973.5
-2438.5
3433.5
-9.0
4574.5
2815.0
-1301.0
5196.0
4340.0
-4162.0
-1303.5
-1012.0
1672.0
3379.0
3777.5
2587.5
1000.5
-5827.5
6071.5
3393.5
13209.0
7934.0
3505.5
1874.0
-4332.0
-1778.0
3157.0
5296.5
2548.0
787.5
1041.5
-5231.0
-7675.5
-3438.5
3681.5
2323.0
-4213.5
-5612.5
-2939.0
-3452.0
-4169.5
-1245.0
-2673.0
1666.0
197.5
-2584.0
-3603.5
-2241.0
-168.5
1951.0
-2905.5
4422.5
-4100.0
-1581.0
2810.5
1918.5
-1977.5
-5474.0
982.5
2531.5
-2346.5
5504.5
-1156.5
-3842.5
-3420.5
321.0
2770.0
9487.0
-4576.0
530.0
2021.5
1455.5
-2508.0
-2888.0
-867.0
1659.5
6544.0
2310.0
4323.0
5864.5
4437.0
5127.5
4600.0
1652.0
-2181.5
-822.5
6352.5
6320.5
1292.5
3808.5
8764.5
1767.5
4865.0
-126.0
-3015.5
323.0
-2786.5
1966.0
3433.5
1694.5
619.5
-1049.0
1917.0
1314.0
-807.0
6689.0
1140.0
157.0
-2046.5
2441.0
1111.5
-1990.0
284.0
178.5
6212.0
-212.5
5327.0
-7070.0
-2185.0
3809.0
3874.5
3796.0
-999.0
147.0
1461.5
2055.5
1654.0
-3320.0
-2794.0
1410.5
1443.5
5076.5
-420.0
1704.0
288.5
159.0
888.0
2273.0
3347.0
1818.5
-1956.5
2034.0
-5442.0
-6557.0
-1752.0
13.5
2446.5
3993.0
5196.5
3170.0
975.5
-1922.0
-3209.5
-4940.5
-794.0
2097.5
1182.0
-311.0
-123.0
-2223.5
4474.0
6481.5
3792.0
-5557.5
1676.0
3017.0
4416.5
2432.0
-1312.5
5021.5
4965.0
7327.0
-1619.0
1938.5
-1354.5
1991.5
885.0
4859.5
-2414.0
-1918.5
-127.5
4106.5
-1638.0
-3865.5
-3039.0
-474.0
3274.0
1413.5
5673.0
-1739.5
-29.0
2477.5
4053.5
-3539.5
3215.0
2972.5
243.0
3027.5
3308.5
-1041.5
663.0
96.0
-5614.0
-1855.5
1426.0
2742.5
-4570.0
1099.0
5420.0
-1687.0
1516.0
-1686.5
-3486.0
6766.5
5429.5
1609.0
2993.0
514.5
-1684.5
2260.5
-3457.5
2266.5
6145.0
1426.0
-4397.0
609.5
-1536.5
390.5
-2488.0
2623.5
3135.0
4038.5
700.0
1329.0
-3896.0
986.0
5253.5
2314.0
-1927.0
1885.0
801.0
1971.5
-1789.5
-1289.5
3253.0
4437.5
1443.5
-1353.5
-263.5
470.0
-2798.5
1900.0
-5100.5
577.5
-1328.5
2704.5
1542.5
-1155.0
1852.0
1694.5
6741.0
2660.5
222.5
5385.5
-2906.0
1739.0
3288.5
5359.5
6683.0
-330.0
5964.0
6851.5
5231.5
6829.0
537.0
4299.0
-30.5
2935.5
2055.5
-1279.0
-5560.0
-2773.5
-507.0
1162.5
-2519.5
-3767.0
-1886.0
-15.0
-6573.5
1585.0
3006.0
5195.0
4224.5
3782.5
6772.5
3780.0
2647.0
831.0
5464.0
1800.0
-272.5
3918.5
1853.0
903.5
-5009.0
835.5
1520.5
1657.0
893.0
2736.0
4405.0
678.0
626.0
-1224.5
1426.5
-2712.0
124.5
1514.0
1984.5
3520.5
-2394.0
72.0
21.0
1455.0
-1974.0
1703.5
610.5
-3702.5
-3465.5
6389.5
3583.0
-298.5
-1285.0
-514.0
6688.0
7396.0
2912.0
-2338.0
-4694.5
2395.5
1095.0
4020.5
4894.0
5112.0
5073.0
-1109.5
2580.5
6037.5
-2831.0
-5813.5
661.5
-398.5
-3074.5
-1222.5
2048.5
-2716.0
164.5
-2550.0
1867.5
315.5
1836.5
140.0
1138.0
1740.0
3767.0
2502.5
5001.5
358.0
465.0
-1970.5
1865.0
-296.5
618.5
2291.5
-793.5
2545.0
-5585.5
-1421.0
5082.0
-3736.0
-202.5
5890.5
4862.5
-332.0
-1046.0
-1098.5
139.0
-633.0
773.0
868.0
-596.0
1600.0
7172.0
2747.5
-342.5
825.5
4305.0
4127.5
1196.5
1173.5
-6954.5
736.5
-276.0
1087.0
2838.5
9029.5
1376.0
-1593.5
-2671.0
-2517.0
687.5
-1454.5
1558.5
1742.5
-1513.0
3726.0
4404.0
-584.0
-2600.0
-569.5
2651.0
1997.0
2718.0
3370.5
1031.0
-2204.0
2732.5
-74.5
1331.5
2054.0
-326.0
-3617.5
1964.5
-1506.5
-1179.0
3682.0
7493.0
-523.5
-3448.0
-3213.0
-527.5
-1790.5
-533.5
1948.5
-1022.5
3699.0
1214.5
-429.0
-1407.0
3650.0
4764.5
454.0
-201.5
-32.0
3556.0
409.5
-1304.5
-282.5
-1478.5
719.0
2170.5
-5576.5
-3715.5
2177.0
1138.5
2204.0
-4788.5
-4401.5
-1423.5
-1560.0
4141.5
5430.5
10544.0
2411.5
3120.5
150.0
3869.0
5926.0
587.0
7161.0
-1615.0
-2830.5
-788.0
-1634.0
3878.5
4286.0
253.0
911.0
2765.0
-688.5
651.0
4367.5
-178.5
6050.5
1542.0
-36712.5
6360.5
13697.5
13089.0
1277.0
-12700.5
-4648.5
2149.5
2988.0
2142.5
-5702.5
-7346.0
-3645.5
12512.0
8421.5
-5331.0
1488.0
-3204.5
1801.5
-3540.5
-3829.0
-5387.0
16871.5
-841.5
-377.0
-1459.5
-2139.0
-956.0
-1802.0
-242.0
267.0
2754.0
590.5
1399.0
-1658.5
-2315.0
-3143.0
-1772.5
689.0
-102.0
-129.5
5857.5
3531.0
4183.5
-312.5
5004.0
2503.0
-2180.0
3031.0
-568.5
-3778.0
-442.5
-59.0
-656.0
1663.0
2245.5
3370.0
6499.5
-3118.0
1202.0
3283.0
2630.0
-2171.0
4809.0
1369.5
-2191.5
1398.5
6379.0
1579.0
-1004.5
779.5
-1962.5
516.0
1149.5
4171.0
4013.5
-1054.0
-1894.5
1594.0
4112.5
4726.5
-5369.0
2849.5
4694.5
1991.0
-3746.5
-111.5
-984.0
-1839.0
-1400.0
1802.0
-2578.5
3915.5
5123.0
2188.5
4684.5
3707.5
-5906.5
-5530.0
-1646.5
1908.0
-3220.0
4369.5
4249.5
2043.0
-3608.5
-2854.0
9091.0
5096.0
4114.5
2580.5
6512.5
3497.0
667.5
-1283.5
3869.0
1984.0
-424.5
3433.0
3406.0
2874.0
4943.5
5970.5
-2805.5
-1667.0
3010.0
2496.5
294.5
-59.5
2541.5
5805.0
3605.0
5705.0
-2521.0
-5530.0
-1103.0
1151.5
1594.5
1706.0
1637.0
4484.0
2013.5
1004.5
3247.0
2791.5
5457.5
4910.5
4849.0
3606.5
-2459.0
-2525.5
1210.5
4245.0
6993.0
4968.5
1433.0
2657.0
3271.5
8291.0
6014.0
394.0
-132.0
3829.0
3745.0
3291.5
5425.5
6082.0
7021.5
7312.5
6159.0
5219.0
6151.0
4312.0
2254.0
1895.0
6569.5
7732.0
8681.5
7586.5
7977.0
10471.0
7378.0
3782.5
6863.0
256.0
9900.5
9320.5
8561.0
11597.0
7379.0
5820.0
971.5
-2711.0
-8757.0
5465.0
-1094.5
36680.5
-1533.5
29655.0
18102.5
10824.5
-8116.5
-20531.0
-6693.0
-9733.0
-16862.0
-12615.5
-5147.5
210.0
-1762.5
-2852.0
1257.5
-3274.0
9303.0
10942.5
-43264.0
-18701.0
-2329.5
-1734.0
-18637.0
-9785.0
-6165.5
-3117.0
3322.5
3325.0
2159.5
7392.0
-3276.0
-10058.0
3770.5
12157.0
-7373.5
-6639.0
2673.5
-3643.5
-4626.5
-4837.5
6175.5
7621.5
10401.0
15861.5
-27215.5
-28366.0
-13689.5
-10276.0
-7324.5
-3774.5
-6071.5
-10048.0
-9266.0
9661.0
-16846.0
-18842.5
-7910.0
-6254.5
-8292.0
-4934.5
-2774.0
-5919.0
-11261.5
-4136.5
-7217.0
-7512.5
-7982.0
-7449.5
-9930.0
-5975.0
-5520.0
-7275.5
-8045.0
-6237.5
-331.5
-3581.5
-7613.0
-2597.5
-702.0
-2311.5
-1256.5
-3640.0
3774.5
2570.5
-4077.5
5125.0
4419.5
9842.5
14736.0
40855.0
-31653.0
-21268.5
-11322.5
-14921.5
-12161.0
-5577.0
-8305.0
-13.0
-4223.0
-5246.0
-1241.5
1460.5
-1421.0
-3707.5
-5283.5
-1169.5
-2595.0
-4503.5
-14387.5
-8346.5
-57.5
907.5
-4554.0
-570.5
-7420.0
-1072.0
1824.0
-807.5
-619.0
-2585.5
-400.5
-6372.5
-7415.5
-1071.5
105.5
-6002.5
-5285.5
-728.0
-3331.5
-4042.0
-2430.0
-6529.5
-1466.0
-2963.0
-5868.0
-1776.5
-3330.5
3399.5
-349.0
-2992.5
-1547.5
401.0
1046.5
-4873.5
1088.5
-3510.5
-303.5
-3464.5
-5176.0
-4950.0
-3527.0
-4338.0
494.0
-1036.0
432.5
2926.5
-6251.0
-2786.5
-2482.5
-2430.5
-1222.5
-1993.0
-289.5
792.0
-4576.5
-1638.5
1797.5
-1519.5
1178.0
-5527.0
-4349.0
-5179.5
-1002.0
-1372.5
-6240.5
-6231.0
-755.0
-5001.0
-1131.5
-205.0
-1488.0
-1854.5
2134.0
-2745.0
-4112.5
-2319.0
-3036.5
-2068.5
2869.5
3986.0
-2718.0
-1114.5
-2724.5
-2026.0
4233.0
1326.5
-1634.5
-3567.5
-14.0
4746.0
71.0
-415.0
-3562.0
-4305.0
676.5
1149.5
# row = 10
615.5
-323.5
3459.0
-1689.5
639.5
1126.5
1414.0
2000.5
-404.5
8382.0
1536.0
2280.0
3779.5
-1596.0
-3763.0
3699.0
-997.0
-2211.0
7006.0
3621.0
3868.0
-562.0
-235.5
-4489.5
-1248.5
-1424.0
-1291.0
2464.5
3342.0
2264.0
1491.0
1737.5
-3129.5
-551.0
784.0
7529.0
4083.5
-6004.5
4752.5
426.0
-1891.5
-2149.5
-3449.5
-2780.5
-770.5
-3667.5
4882.5
8224.5
4198.0
-5632.0
-592.0
289.0
-651.0
3723.5
3522.0
446.5
2203.5
-396.0
-701.5
-413.5
818.5
1034.0
711.5
-95.5
854.0
1489.0
-1130.0
-4489.0
5177.0
-2088.5
-5011.0
3685.0
4254.5
90.0
-3719.5
-5034.5
1327.0
475.0
2361.0
1068.5
1458.0
1855.5
-1994.5
-5527.5
271.5
-238.5
5331.5
-5715.0
-3582.5
-4490.5
1341.0
2128.0
654.0
405.5
1160.5
-2381.5
-3567.0
-850.5
2025.5
1013.5
4342.5
5129.5
1834.5
-147.5
3370.5
3027.5
5878.5
2083.0
-64.0
383.0
2201.5
917.5
4686.0
-1077.0
-361.0
-285.5
-5146.5
3395.5
675.0
3607.5
2631.5
-3186.5
1588.5
381.5
3114.0
1537.5
3316.0
4067.5
1507.0
-6007.0
1550.5
-231.0
4007.5
65.5
-83.0
2333.0
-175.5
-3615.5
4358.5
-1359.0
9668.0
4975.0
3100.0
-105.5
502.0
-534.5
-1282.0
4037.5
-97.5
29.5
1800.0
-9990.0
-10352.0
-838.5
6180.5
-262.0
-5044.5
-3059.0
-7344.5
-1567.5
-3404.5
-1256.0
-2686.5
1191.0
2669.0
-1218.5
-4206.0
-2167.0
2058.5
4704.0
-4709.5
4806.5
-1384.0
850.5
5013.0
3559.0
-861.0
-5659.5
140.5
-849.0
-3884.5
3302.5
-1593.0
-6630.0
-2731.5
2417.0
-38.0
2401.0
-5318.5
-2102.5
-95.5
2629.5
-3116.5
-1440.5
-2943.0
497.0
1692.0
-2699.0
1674.0
2910.0
2686.5
1655.0
3003.5
-1702.0
-2474.0
-229.0
2581.5
5784.5
-744.5
2141.0
3506.5
-910.5
4575.0
-463.0
-1861.5
1504.5
-1247.5
-609.5
-609.5
2134.0
-2865.5
-2223.5
3205.0
224.5
-563.0
3535.0
1729.0
-1622.0
310.0
3112.5
2338.5
-3970.5
463.5
727.5
3774.0
247.0
5490.5
-11102.5
-1296.0
3669.5
-1380.5
2746.5
1762.0
-1503.0
-290.0
1753.5
391.5
524.0
-131.5
3553.5
408.0
2717.0
-257.5
4079.0
883.5
1848.0
1417.5
2782.0
2302.0
-837.5
-3378.5
1806.5
-5585.0
-5153.0
-2807.5
-137.0
2263.5
4971.0
6623.0
2478.0
-454.0
-2018.5
-4496.0
-726.5
-1776.0
-1632.0
-1661.5
-47.5
-358.5
-4334.5
2183.5
4231.5
-154.5
-3791.5
2258.5
-11.0
6033.5
1961.0
1355.5
5894.0
1044.5
2544.5
-1549.0
2942.5
-2955.0
184.0
-212.0
1921.5
-1975.5
934.0
1232.0
3605.5
-952.5
128.5
-142.5
-471.5
2817.5
151.5
4085.5
-2028.0
2745.0
2822.5
802.5
-4575.0
2044.0
7018.5
2753.5
2597.5
-1202.0
-362.0
5096.0
-2318.0
-2774.0
-2654.0
3392.5
3707.5
-3918.0
745.5
3879.5
-4322.0
3314.0
-3273.5
-1405.5
4341.5
1393.0
2146.0
1115.5
369.0
-3319.5
-1985.5
-1502.0
5919.0
7823.0
127.0
-5671.0
-1778.5
-913.0
-909.5
-830.0
1926.5
2590.5
3981.0
5505.0
2509.0
-1090.5
393.5
3477.0
794.5
-3664.5
75.5
1016.5
3006.5
-2535.0
-3175.0
523.5
3968.0
926.5
-683.0
-1499.5
-2532.5
-667.5
2690.5
-119.5
-149.5
-4901.0
1071.0
1919.5
-654.0
-1591.0
112.0
5300.5
4064.0
-111.0
-672.0
-3453.0
2306.5
-596.5
2275.5
559.5
-2473.0
5152.5
5413.0
5550.0
5301.0
3181.0
5190.5
901.0
-15.0
1551.5
-742.0
-7374.0
-1615.5
892.5
1099.0
-4308.5
-4678.5
-2697.0
1533.5
-7245.5
361.5
396.5
270.5
4032.0
5189.5
6809.0
1999.0
3756.5
1608.0
4735.0
2101.5
639.5
3086.0
873.5
-601.5
-1724.5
3227.0
3138.0
4248.5
2116.5
2519.0
1740.5
2382.0
2271.0
-2242.5
130.0
1509.5
-4.0
-1199.5
1465.0
3676.0
-4232.0
636.0
1813.0
1008.0
-2676.0
2980.5
3155.5
-1454.0
-1492.0
3422.5
4267.0
2470.5
-1757.5
2437.0
8137.0
7772.0
3118.0
177.5
-2712.0
5351.5
4923.0
4202.0
1151.0
4394.5
4125.5
2079.0
496.5
1637.0
-427.5
-5757.5
-580.0
2173.0
1632.5
3126.0
3013.5
-3089.0
-1914.5
-1433.5
4851.5
2669.5
2679.5
4857.5
6380.5
2712.0
4328.0
4006.5
5224.0
1287.5
-3031.5
-4382.5
-3896.5
-3629.0
-2399.5
887.0
-4919.5
-35.0
-1309.5
1780.5
3713.5
-1622.5
762.5
4842.5
-520.5
-2763.5
1327.5
-2405.5
81.5
-1816.0
2186.0
-1335.0
-2969.0
4013.5
7286.0
-123.5
-4658.5
236.5
1353.0
2959.0
2125.0
2541.5
-6014.5
-2435.5
363.5
2861.0
4010.5
7205.0
2789.0
-2395.0
-4878.5
-3883.5
-1580.0
1275.0
1200.0
148.0
-37.5
4836.5
2510.0
-2875.0
1034.0
2446.5
5252.5
2340.5
-2301.5
2314.5
1461.0
-1468.0
2960.5
864.0
-94.5
-735.5
-2568.0
-776.0
4429.5
793.0
201.5
1469.5
8422.0
3692.0
-214.0
-852.0
2296.5
926.5
-1180.0
1860.0
744.5
2569.5
630.0
3906.5
-48.0
3046.0
2028.5
1507.5
-679.5
-526.0
4579.5
3426.0
-1007.0
1461.0
2045.5
3818.5
5870.5
-5053.5
-2924.0
6646.0
-596.0
204.5
-1766.5
-2537.5
-124.0
1941.0
4387.5
1594.5
10573.0
-41.5
1635.0
1877.5
2936.5
3487.5
1192.5
6827.5
1689.0
-1453.5
111.0
-3311.5
1680.5
2251.5
1149.0
3436.0
-1355.0
-2627.0
3545.5
8997.5
-2956.0
3822.0
7544.5
-17542.5
-10523.0
4763.0
12060.0
327.5
-8727.5
-8122.5
-1443.0
3744.5
1537.0
-12431.0
-11423.5
-1201.0
9765.0
-3483.5
-18200.5
-8633.5
-713.5
231.0
-2043.5
-2846.0
-4784.0
5873.0
-640.0
-985.5
-4993.5
-2956.0
-1204.5
-2854.5
-2205.0
-967.0
-3566.5
-286.0
2695.5
-419.0
-320.0
-2019.5
-3354.0
2023.0
-592.5
-3325.5
-484.5
5181.5
3716.0
-1316.0
5032.5
132.0
-4366.5
3139.0
-149.0
-9840.5
1649.5
3880.0
1595.5
-102.0
2836.5
3553.0
6606.5
-1984.5
495.0
1284.5
2903.0
-2386.0
5252.0
3711.0
-1061.0
-1163.5
-1091.5
-3146.0
1835.0
-217.5
1255.0
-415.5
1829.5
2443.0
1718.0
-2299.0
-4590.5
-1882.5
3097.5
5102.0
-4460.0
4042.5
6098.5
4134.5
1439.5
1726.0
-1661.0
-2377.5
-877.5
2405.0
-994.5
2064.5
3583.0
3339.0
4244.0
-1605.0
-9458.0
-6100.5
-1829.5
360.5
-4649.0
1659.5
3240.5
2212.5
-1232.0
-40.0
2301.0
5051.0
3192.0
958.0
5307.0
-2411.5
-385.5
3570.0
4516.5
1185.5
-2339.0
3828.5
3892.5
2183.5
1534.0
3004.5
-4497.0
3390.0
2768.0
1067.5
44.0
-2507.0
3615.0
4242.5
6451.0
5233.0
-3265.5
-3499.0
159.5
3745.0
-1912.5
-3362.5
-2059.0
6690.5
3355.5
1976.5
480.0
5640.5
4488.0
4651.0
4738.5
3250.0
-1464.5
-940.5
1611.0
606.0
11193.0
8131.0
-1832.0
-1977.0
3898.0
5927.0
6759.0
4183.5
3060.0
4383.5
8716.5
5491.0
6665.5
6824.5
6487.0
5717.0
5239.0
5306.0
2448.5
3606.5
2737.5
3265.5
4531.0
6275.5
4055.0
428.0
7282.5
7576.5
8082.5
1405.5
3737.0
855.5
4234.0
7296.5
6603.0
5649.5
-1394.5
-4351.5
640.0
882.5
-7991.5
3311.0
2019.0
9048.0
13510.5
37492.5
-1104.5
6376.5
-2184.5
-11182.5
-11454.0
-14850.0
-13508.5
-9995.0
-6337.5
-2279.5
-7121.0
-861.0
2223.0
-3760.5
12066.0
17567.5
-11785.0
-13903.5
-17409.0
-15491.0
-18544.0
-13228.0
-9974.5
-6935.0
1463.0
971.5
3433.5
3323.0
-4669.5
-7687.5
-4264.5
-16639.5
-10906.5
-610.5
4504.0
1876.0
-1731.5
-6600.0
3133.0
7087.5
4318.5
8058.5
-21849.0
-16463.0
-7089.5
-5659.5
-7090.5
-6307.5
-5383.0
-5068.0
-4613.0
-4070.0
-15394.5
-12809.5
-3470.5
-3770.0
-9968.5
-3520.5
-3214.5
-7490.5
-12291.0
-6544.5
-6828.0
-5878.5
-7427.0
-6008.5
-4530.5
-4709.5
-3142.0
-3256.5
-5158.0
-4800.5
-1577.5
-3572.5
-5925.0
-2054.5
-523.0
94.5
238.0
1089.0
-1280.5
1845.0
-3374.5
4770.0
3364.0
13612.5
15810.0
33657.5
-31724.0
-20965.0
-8487.5
-12608.5
-8938.0
-3823.5
-7027.5
-3653.0
-3380.0
-5835.5
-234.0
-306.0
-926.5
-6537.0
-5818.0
3031.0
-1187.0
-4743.5
-10981.0
-3005.5
1907.0
3102.0
-1554.0
-1454.0
-7115.0
-1757.0
2369.5
-1033.5
-489.5
-700.5
-3864.0
-4491.0
-6891.0
-6341.5
2112.0
-2826.0
-1459.0
487.5
-2271.5
-3878.5
-73.0
-2507.0
-36.0
-2126.0
-4701.0
239.5
-1630.0
3627.5
-205.0
-5072.0
-1164.0
-425.5
2608.5
-1045.5
2791.5
-1928.0
-1638.0
854.0
-2800.0
-4068.5
-2369.5
-5167.0
-3519.5
-1230.5
2638.0
3252.0
-5466.0
-1315.5
-1038.0
-1240.5
-3712.5
-2266.0
-841.5
775.5
-4389.0
-3655.0
-697.0
-523.0
559.0
-1986.5
-3854.5
-4680.0
-1615.5
2170.5
-3304.0
-1060.0
-713.0
-2934.0
-2779.5
2125.5
763.0
-1876.5
2164.0
-807.5
-5413.5
-4223.5
-394.0
-2603.5
2431.0
5639.5
-2259.0
1201.5
-566.0
-159.5
7030.5
1515.5
-7550.5
-1652.5
2443.0
4464.0
5491.0
2670.5
-3509.0
-3804.5
813.0
1685.0
# row = 11
3230.0
360.0
3509.5
-1278.0
1282.0
737.0
-990.0
1212.0
4550.0
8798.5
304.5
3625.0
-232.5
-2316.5
-2527.0
2783.5
2139.5
-1477.5
5281.0
2758.0
-1995.0
-1275.0
-965.0
-10624.0
-1290.5
-3603.0
218.0
4723.0
1846.0
523.5
2077.0
275.0
-8010.0
-3308.5
-2357.5
7361.0
3291.0
-7282.5
4248.0
3141.5
-2947.5
-3925.0
-3178.0
-2035.0
2461.5
-618.5
2644.5
2956.5
7131.5
-4320.0
738.5
-1216.0
2906.0
2720.0
-1748.5
1037.5
3318.0
-3584.5
-3606.5
1431.0
2278.0
2174.0
1349.0
2198.5
-311.0
499.0
2662.5
-2975.0
4491.5
-744.5
-2136.5
5999.5
220.5
696.5
1927.5
-1975.5
2182.5
-101.5
-400.0
1697.0
1358.5
1055.0
-5198.5
-4201.0
5222.0
1050.0
609.0
-8336.0
-3060.5
-2907.0
1046.0
-943.5
-2260.5
-720.5
-95.0
-70.5
792.0
1942.5
140.0
1141.5
3392.5
2587.5
-817.0
480.0
4188.0
3122.0
2841.5
1553.0
2230.5
1868.5
910.0
1049.0
3988.0
1466.5
-2706.0
206.0
-3818.5
2338.0
914.0
3100.0
2486.0
-1535.5
-1421.5
-1309.5
1410.0
1184.0
3275.5
-2015.0
-6470.5
-1789.0
4344.0
-46.0
3978.0
-1024.5
-3750.0
-845.0
1546.0
-198.0
-362.5
-4227.5
4640.0
731.5
4706.5
-1707.0
3299.0
-71.0
-2036.0
3676.0
-849.5
-3291.5
-1458.5
-11953.0
-6665.5
1130.5
8448.0
-2021.0
-5962.5
355.5
-7369.5
2152.0
-69.0
780.0
-1127.0
-392.5
4148.0
-2306.0
-4351.5
-2673.5
3773.5
4779.5
-3313.5
867.5
-1783.0
5515.0
4077.0
1443.0
1370.5
-5234.0
-2722.5
118.5
-1672.0
2270.5
-929.0
-7559.0
-3571.0
1025.0
-3134.5
-1584.0
-4272.0
-1040.5
1319.0
2901.5
-1540.5
1747.0
-3932.0
-3098.0
-3576.5
-5736.5
-517.5
897.5
-1401.0
-1066.5
3801.0
-3740.5
1467.0
3371.0
1781.0
4253.5
-339.0
2510.0
-1698.5
-1050.0
-366.0
-2557.5
-159.5
1998.5
1944.0
-1648.0
-5613.0
2331.5
-2710.0
-595.5
4655.5
-348.0
-1782.5
665.0
329.0
-1199.5
3021.5
3321.5
5013.0
-3521.5
2040.0
1147.0
829.0
1327.0
3342.0
-9278.0
-1375.0
3850.0
-5125.0
1004.5
-30.0
-4547.5
-1009.0
44.5
-400.5
3037.0
553.0
3249.0
-866.0
-2173.5
-1965.0
4207.5
1407.0
2792.0
1815.0
-228.0
-71.5
-3902.0
-1631.5
435.0
-4377.0
585.0
1685.0
39.0
-1268.5
5810.0
4436.0
812.0
-2798.5
-30.5
-4248.5
2701.5
-268.0
-3087.0
-3713.0
4259.5
568.0
-1783.0
904.0
3798.0
-1990.5
-711.0
1723.5
-2713.0
2069.0
-2086.5
2407.0
5800.5
-1641.0
-649.5
924.5
2558.5
-3230.0
-715.0
231.5
1317.5
1031.5
4490.0
-1735.5
-279.5
1639.5
3309.5
1688.5
451.0
3705.0
747.5
1933.0
-1641.0
2158.0
1404.0
-1722.5
-2896.5
51.0
7277.0
2097.5
-552.0
-5123.0
-3031.0
5180.5
-4357.5
868.0
-3951.0
2632.5
4992.0
409.5
-504.5
1753.0
-2902.5
2526.0
-3781.0
490.0
5000.5
137.5
-72.0
-367.0
4042.0
-2155.0
-3789.0
652.5
4122.5
5591.5
-1203.5
-5857.5
-4074.5
1250.5
-293.0
187.5
844.5
1948.5
2849.5
5926.0
2548.0
379.5
3168.0
3167.0
1736.5
-3679.5
-1202.5
2963.0
2503.0
-2752.5
-3315.5
-1634.0
2371.0
-1818.5
-946.0
-1835.0
-2939.0
164.0
3216.0
3261.5
-2181.0
-7382.5
621.5
3923.5
-1474.0
-2444.5
2180.5
3926.5
4747.0
3506.0
-3721.5
-3180.0
2407.5
-3281.0
145.5
-5889.5
-3453.5
5025.0
3505.5
3777.5
1918.5
5428.0
3166.5
1688.5
-1610.0
-304.0
234.0
-5448.0
-3072.0
784.0
-1529.0
-4214.0
-1453.0
518.0
943.0
-4567.0
791.0
-1821.0
-623.5
2809.0
4304.0
3301.0
203.5
2760.0
1678.5
-96.0
2322.0
2494.0
1074.5
2182.5
-1980.0
-125.0
2764.0
2326.5
3591.0
895.5
-509.0
34.5
2369.5
4660.0
-849.5
133.5
3432.0
-2661.0
-4220.5
-29.0
2465.5
-1075.5
-5.5
2173.0
1164.5
-1913.0
729.5
2605.0
1059.5
1519.0
-1402.5
4107.5
4188.5
-3258.0
4828.0
4764.5
7694.5
4388.5
1824.5
-3692.0
5914.0
8175.5
7765.5
-2064.5
872.0
2192.0
2835.5
-3709.0
-2958.5
1459.0
-3056.5
-2234.5
4677.5
3203.5
4806.0
4832.0
-1368.5
-895.5
-987.5
5497.0
3865.5
2339.0
6029.0
7380.0
2953.0
4217.0
4139.5
3038.5
1241.0
-3089.5
-4332.0
-7050.5
-4363.0
-3862.5
-1800.0
-3309.5
-3520.5
880.5
4918.5
1776.5
2415.0
3743.5
2782.5
-3032.5
-1920.0
3581.5
-4152.5
-524.5
-4031.0
-207.5
-3651.0
-4403.5
1362.5
51.0
-2787.5
-8062.0
-1029.5
-1.5
1779.0
1796.0
2529.5
-450.5
-2027.0
-1217.5
5142.0
2732.5
2921.0
1411.0
1059.0
-4281.5
-3381.5
-2588.5
1857.0
764.5
-1254.5
2674.0
1991.5
1053.5
-2448.0
2423.5
1008.5
1236.0
2039.5
-4536.5
415.0
-1534.0
-2046.5
2355.0
2359.0
-502.0
-3831.0
-1694.0
615.5
4211.5
1414.0
1303.5
295.5
5156.5
8360.5
1274.5
4341.5
3374.0
2051.5
-111.5
484.0
904.5
3580.0
-2147.0
6959.0
2355.0
1197.5
283.0
2408.5
-1411.5
3042.5
3641.5
3978.0
-3561.0
1371.5
5690.5
6727.0
9715.0
-5288.0
-2319.5
6470.5
-661.0
-2597.5
3378.0
92.5
3813.0
6894.5
3487.0
-2463.5
2446.5
-2338.5
-423.5
1656.5
1279.0
630.5
-270.5
2395.5
4557.5
2184.5
3808.5
-1973.0
-921.0
-140.0
2891.0
6200.5
-2729.0
-2418.5
4291.5
6755.0
-2184.5
2047.5
9841.5
-8651.5
-21667.5
-268.0
5271.0
-5618.0
-2476.0
-8397.5
-4761.0
2373.5
-169.5
-6857.0
-7881.0
-3217.0
-2075.5
-2515.0
-6521.0
-17617.0
-8048.0
-2864.5
-1988.5
-1794.5
-4847.0
-1252.5
-1325.5
-3517.5
-8465.0
-3219.5
-2884.0
-1084.0
-1602.0
-897.0
-5011.0
507.5
4624.0
2844.0
424.0
-2412.0
-3659.0
199.5
601.0
-3956.5
-3654.5
3750.5
1999.0
1011.5
4638.5
-1189.0
-4164.5
2843.0
-11.0
-7875.0
1813.0
6832.0
6071.0
309.5
-157.5
3358.5
6157.5
296.0
-209.0
1717.0
2120.5
-68.0
3682.5
3949.0
2747.0
-2305.5
-6197.5
-5704.5
5892.5
766.5
3472.0
-2434.5
85.0
2114.0
433.0
761.5
-4931.5
-3670.5
2868.5
3178.0
597.0
3248.5
5667.0
2717.5
4095.0
1053.0
-500.0
1115.5
2093.5
5316.5
3126.0
2626.0
2173.5
2863.0
1380.0
-3305.0
-7346.5
-2962.0
-407.5
-1113.5
-290.5
-268.0
3996.0
1012.0
3237.5
1933.0
-2185.5
2829.5
1197.0
-3415.0
2148.5
215.0
-469.5
5579.5
3325.0
2356.5
-2778.0
4681.0
3220.5
-599.5
-1540.0
3218.5
297.0
6680.0
2820.0
-188.0
1552.5
-2201.0
4166.5
2130.0
10022.5
5205.0
-2609.0
-3172.5
-1955.5
5707.0
-3396.5
-4122.5
-5250.5
7937.0
3525.5
4047.5
1079.5
5772.0
4158.0
4100.0
5319.0
2330.5
-532.0
3816.0
3901.0
70.5
11792.5
8212.0
896.5
-4408.5
2178.5
3277.0
7526.5
4014.5
3461.0
3392.5
10677.5
5437.5
6827.0
7578.0
5356.5
2800.5
875.5
4851.0
-272.0
4045.5
2363.5
5825.0
2570.5
4391.5
2108.5
110.5
6349.5
6894.0
6989.0
-261.0
931.0
3490.0
2796.0
5668.0
4275.0
-1189.5
-7610.0
-7341.0
3535.0
1355.0
-6089.5
3021.0
-3407.5
-1436.5
19432.0
35906.0
-28455.5
-3522.5
6868.0
3272.5
-12681.5
-20064.5
-15114.0
-8923.5
-6718.0
-6206.0
-11909.5
-3364.5
-188.5
-1493.5
6768.0
10382.0
307.0
-8125.0
-31163.0
-27556.5
-13776.0
-10926.5
-9683.5
-5771.5
-5870.0
-2669.0
7159.5
-620.0
-7564.5
-5774.0
-13145.5
-28399.0
-14844.0
725.5
-5463.5
-10853.0
-6475.0
-9860.0
-4885.5
6.5
819.0
10970.0
-20386.0
-21055.0
-10504.5
-8678.5
-10100.5
-9958.0
-9187.0
-2956.5
1775.5
-15945.0
-22375.5
-18235.5
-15483.5
-14069.5
-14540.5
-9443.0
-10457.5
-11483.0
-14766.0
-12250.5
-6820.5
-7252.0
-9528.5
-8860.0
-5478.0
-5020.0
-2937.0
-2489.0
-1990.5
-4317.0
-4176.5
-3593.0
-6905.0
-2858.5
-4626.5
-243.5
-1282.0
1903.5
-7092.5
-1549.5
-3503.5
-659.0
997.5
11824.0
11665.5
23327.0
-27545.5
-16474.5
-2392.0
-14138.5
-8079.0
-3814.0
-6068.0
-8829.5
-2781.5
-6154.0
-1964.0
-2252.0
1061.5
-8846.5
-5360.5
4437.0
-982.5
-4016.0
-2489.5
2787.5
3796.0
892.5
-221.0
-1668.0
-2180.5
-1882.0
493.5
-2083.5
-121.0
-106.5
-5573.0
-1535.0
-4283.0
-7063.5
2133.5
1043.5
2275.5
2177.0
-1144.0
-4482.0
-1362.0
-2093.0
-821.0
-3123.0
-1203.0
698.5
2119.0
2241.0
22.0
-3637.0
-4296.5
-2287.5
1809.0
1297.5
2830.5
-934.0
-3089.5
4349.5
1524.5
-841.5
-2710.0
-3347.0
-4973.0
2026.0
556.0
-1091.5
-5273.0
-560.5
-1320.5
-726.0
-5823.0
-3128.0
-4080.0
1083.5
-2712.0
-5038.0
-5162.5
-1731.0
-223.0
2746.0
-2013.5
-4184.0
-3731.0
751.0
-960.0
1234.5
-1517.0
-1628.0
-3905.5
3076.0
1007.0
-404.0
-700.0
1915.5
-4029.0
-3450.0
208.0
-1603.0
1265.0
3336.0
-752.5
-1010.0
32.5
-3488.0
2144.0
-331.5
-10573.5
-550.5
3157.0
1127.5
7320.0
2098.5
-2868.5
-2948.5
1710.0
1840.5
# row = 12
2609.5
-1483.5
4121.0
-674.5
2131.5
1185.5
-2180.5
2223.5
7876.5
5989.0
-791.5
1688.0
-4755.0
-956.0
-775.5
-339.5
4533.0
1008.0
4034.5
2837.0
-5020.5
1682.5
-728.0
-11390.0
-1585.5
-4745.5
331.0
6685.5
1916.0
-3510.5
-1624.0
-464.0
-4535.5
-3312.5
-4794.5
3688.5
3041.5
-7175.0
726.0
4431.5
-1704.5
-2734.5
363.5
-2838.0
3572.5
-2341.0
-1365.5
-3415.5
3100.0
-3314.5
1942.5
1341.0
6394.5
337.5
-3236.0
2881.5
3345.0
-2279.5
-5400.0
1769.5
101.5
2690.5
1016.5
954.5
-1008.5
-1737.0
5319.5
1309.5
2661.0
1514.5
870.5
1314.5
-652.0
1064.5
4112.0
4273.0
1509.0
2067.0
284.0
4534.5
1286.0
48.0
-5908.5
-2381.0
5682.5
311.5
-4234.5
-9506.5
601.0
-767.0
-573.5
-2425.0
-2898.5
181.5
-465.0
6201.5
2948.0
4730.0
-2836.0
1576.0
2424.5
-420.0
-184.5
-82.0
1952.5
1263.5
-1049.0
-2331.0
536.5
655.5
-673.0
76.5
1123.0
2149.0
-3094.5
1760.0
-1857.5
-118.0
264.5
-852.0
2899.0
1254.5
-5026.0
-2182.0
529.0
1288.5
-140.5
-5580.0
-8821.0
2979.0
4887.0
1529.0
1505.5
100.0
-5214.0
-3553.0
5295.5
1344.5
-4164.5
-3791.0
703.5
-1472.0
6805.0
-1807.0
2296.0
760.5
44.5
3488.0
4.5
-6278.0
-5889.5
-9882.5
-173.5
1689.0
9467.0
-2708.0
-8891.0
166.0
-2017.5
5521.5
2832.5
3318.5
1873.0
-1130.0
3113.5
-4266.5
-3641.5
-2517.5
4417.5
4493.0
-1466.0
-3740.0
-3890.0
6605.5
2330.5
-1884.5
234.5
-4008.5
-3771.0
4627.0
30.0
2575.0
-341.0
-5059.5
-3841.5
-1444.0
-4139.5
-1133.0
-2484.5
825.5
3414.5
853.0
361.0
4426.0
-4356.5
-5253.5
-3426.5
-1862.5
1492.0
2583.0
-3872.5
548.0
6005.5
-2292.0
4686.0
7192.5
3400.0
1316.0
3303.5
2436.0
-2568.5
1821.5
-4284.5
-4594.5
1578.0
2231.5
4061.0
-357.5
-7611.5
690.0
1378.5
3472.0
5224.5
-58.5
-3227.0
45.0
-2643.0
1104.5
3253.0
2472.0
5239.0
-2248.0
3880.5
416.0
686.5
3534.5
1119.5
-3163.0
-1343.5
3974.5
-4502.5
1401.0
-3181.0
-5581.0
-389.5
-55.5
2264.5
3096.5
-1349.5
-236.5
-717.5
-5241.0
-2516.5
1706.0
1370.5
267.0
1135.5
-3488.0
-1711.0
-2966.5
1496.0
-206.0
-2220.5
4150.5
5603.0
749.0
-4402.5
6025.0
1012.0
932.0
-3530.5
2583.0
-2573.5
-474.0
3297.0
-2142.5
-5067.5
7934.0
-238.0
1191.5
91.5
4337.0
1170.0
2647.0
782.5
-2343.0
-2734.5
-4609.0
832.5
3135.5
-2343.5
502.5
3507.0
2036.5
-618.0
1215.5
1118.5
3194.0
5031.0
6780.0
-4741.0
-3267.0
4240.5
2586.5
703.5
-421.5
3982.0
2631.0
360.5
-1203.5
-1044.5
1040.0
-1416.0
-126.0
-1321.0
5120.5
128.0
-1723.0
-4613.0
-3774.0
1084.5
-4837.0
1115.0
-1331.0
2381.0
6386.5
4598.0
-1429.0
1083.5
1132.5
1286.5
-1818.5
470.5
7297.0
2601.5
-1269.5
-334.0
7078.5
1215.0
-1243.5
2808.0
-170.5
2918.0
-1376.5
-5764.5
-4465.0
1711.0
516.5
80.5
465.0
702.0
513.0
2251.5
804.0
-1008.0
3807.0
2443.0
3635.5
-2152.5
-2649.0
2355.0
2075.5
-2903.0
-613.0
-200.0
1943.5
-4244.0
-1420.5
-1157.5
-721.0
73.0
3463.5
3132.5
-3768.0
-5545.5
1775.5
5113.0
-2645.0
-1810.0
4176.0
2269.5
3901.0
5724.5
-3265.0
-2259.5
774.0
-2301.0
-444.5
-5481.5
-1502.0
4444.0
2287.0
4867.0
890.0
3260.0
1056.5
3140.5
-3562.5
-1097.5
409.0
-1988.0
-4530.0
1973.5
-3150.0
-2089.5
3062.5
4343.0
-876.0
-2003.5
2225.0
-2261.0
2817.0
1939.0
2721.0
1157.0
745.0
-837.0
12.0
-2608.0
1656.0
2717.5
-421.5
2728.0
-2135.0
-1462.0
655.5
46.0
-757.0
-2660.0
-2989.5
217.0
2547.0
6325.0
2845.5
880.0
2429.0
-4651.5
-6814.0
-1064.5
791.0
4357.0
-919.5
-921.0
1929.0
-2263.0
-1328.5
1017.0
2748.5
4660.0
-2009.0
3010.0
304.5
-3878.0
3594.0
517.5
5285.5
2512.0
628.0
-6770.5
2153.0
7059.5
9974.0
-2811.0
-1053.5
-300.5
-263.0
-3285.5
-1851.0
2469.0
-724.0
-3063.5
4787.5
1362.5
1929.5
5375.5
527.0
1477.5
426.0
5057.0
2021.0
965.0
6582.5
2307.5
1459.0
464.0
-58.0
-445.0
-548.0
896.5
-2506.5
-4662.5
226.0
-2712.5
-3071.5
-674.0
-3943.5
-97.5
4348.5
1384.0
4155.0
6929.0
-241.5
-3016.5
1568.5
1526.0
-6468.0
-278.5
-4206.0
-4530.0
-4462.0
-2834.0
-2809.0
-6539.0
-2336.5
-7296.5
205.5
568.5
2631.0
2826.0
2786.0
3325.0
1867.0
-4342.0
4622.5
-402.0
499.5
-516.5
3483.0
-1444.0
-44.5
-1435.5
-707.5
1266.5
-2165.0
2194.5
-767.5
1261.5
-1262.5
1135.0
-1272.0
-5562.0
1133.0
-870.5
-762.5
-3909.0
-2413.5
2079.0
2563.0
552.0
-3796.0
1085.5
520.5
2427.0
98.0
1153.5
249.5
-22.5
7832.0
-162.0
8768.5
2858.5
608.0
1638.0
-2016.5
-1334.0
3996.0
-3956.5
5858.5
3927.5
65.0
215.0
1623.5
-727.5
4833.0
3767.5
726.5
-6666.5
684.5
5500.5
7215.0
9462.5
-6458.5
-1327.0
1750.5
1300.5
-1222.0
6536.0
1172.5
4844.0
7789.5
2298.5
-2449.5
-4445.5
-2455.0
-1493.0
-1255.0
1636.0
607.0
-2944.0
-1365.0
6012.0
3487.5
8069.0
-443.5
-686.5
-156.0
5629.0
7784.0
165.0
-5030.0
3241.5
4233.5
1528.0
480.5
8332.5
-7821.5
-19874.0
1780.5
-1823.5
-12549.5
2275.5
-5616.5
-6164.5
1261.5
-3139.5
3280.5
-2361.5
-3832.0
-13301.5
591.0
7799.0
-10447.0
-11217.0
-2375.5
-1559.0
-1304.5
-4413.5
1158.0
-1515.0
-3289.5
-5990.5
-793.5
-2845.0
2028.0
1844.5
894.0
-123.0
3077.5
6088.0
4326.5
419.5
-2305.5
-2399.0
-1925.0
1381.5
-1951.5
1390.5
1631.0
160.0
4204.0
4402.0
599.0
-2871.5
1629.5
-908.0
-1684.0
1638.5
6747.5
7310.5
2483.5
-1618.5
3810.5
6357.5
840.0
556.0
4286.0
2246.5
1453.0
1677.5
2232.5
6260.5
-1820.5
-5252.0
-4772.5
6231.5
4567.0
2299.5
-3927.5
-2328.0
5228.0
2636.5
4043.0
-3099.5
-1848.0
3344.0
529.5
4479.0
1183.5
5286.0
786.5
2175.0
323.5
2644.0
2829.5
5621.5
5474.0
5776.5
5153.5
2444.5
1757.5
-2608.0
-18.5
-1760.5
378.0
948.0
901.0
5163.0
-2424.5
7649.5
1812.0
6804.0
-153.5
-509.0
431.5
-1873.5
-7326.5
-2570.5
5927.5
1937.5
3116.0
2003.5
4536.0
-1696.0
3251.5
1918.5
-694.5
-1649.0
5200.0
6547.0
7077.0
4397.5
-1228.5
3260.0
-520.5
3310.0
1855.0
10297.5
2139.0
-4055.5
-5116.0
-3779.0
5835.5
-2406.0
-1271.5
-4654.5
6751.0
733.0
5095.0
2823.0
2428.5
2788.0
3389.0
5890.5
4378.0
-912.5
5406.5
5908.0
4187.5
8951.5
5511.0
4507.0
-2244.0
-1362.5
1856.5
6248.0
2233.0
3031.0
2709.0
6794.0
2698.5
3561.0
6047.5
4145.0
3947.5
213.5
3586.0
-506.5
7306.5
3762.0
5822.0
1580.0
2759.0
3676.5
5946.5
6698.0
8472.5
3817.0
-3492.0
446.5
7877.0
6314.5
4683.5
3740.5
-3150.0
-4907.0
-3032.0
4990.0
790.5
-921.5
4984.5
-12447.5
3773.5
6864.5
28464.0
-27618.0
-1083.5
6857.0
10075.5
-9320.0
-13694.5
-13909.0
-9987.0
-4528.0
-6081.5
-11597.5
-6993.5
-3657.5
1666.0
-54.0
-3899.5
-22275.5
-9724.0
-32281.5
-28797.5
-7187.5
-3325.0
-3424.5
718.0
-8762.0
-4963.0
8214.0
-1196.5
-10012.0
-7306.5
-16148.0
-19210.5
-15089.0
-805.0
-9712.0
-17159.0
-10643.0
-9739.5
-7370.0
-2833.5
2131.5
14856.5
-26840.5
-32624.0
-18668.5
-11365.5
-10424.5
-9954.0
-11607.0
-5997.0
1186.0
-17304.5
-31539.0
-25503.5
-25799.5
-21630.0
-15920.5
-13604.5
-14621.0
-11509.0
-13042.5
-12495.0
-5140.0
-5941.0
-8149.0
-8111.5
-8241.0
-7065.5
-5123.0
-5068.5
-2180.5
-4913.5
-5710.0
-1920.0
-6830.0
-3451.0
-7319.0
-1579.5
-3134.0
138.0
-5342.0
-2255.5
-3386.0
-4687.0
1077.0
9543.0
6794.5
22239.0
-22476.5
-13046.0
460.0
-15740.0
-9199.0
-6589.0
-4364.0
-9933.5
-2734.5
-5640.0
-6041.5
-3189.5
1163.5
-7317.0
-2520.5
1723.0
-2664.0
-3988.5
2154.5
-934.0
1357.5
-2789.0
60.0
131.0
1136.5
-1147.0
-2031.0
-711.0
-363.0
-3063.5
-3804.5
2264.5
-1541.0
-2002.5
-1796.0
1749.0
1410.5
3451.0
-557.0
-4931.0
-6441.0
-6284.5
-5579.0
-7046.0
-1643.0
-377.0
3871.5
1099.0
653.5
-907.5
-10680.0
-6689.0
-1724.5
-380.0
745.5
-623.0
-4044.0
2850.5
4358.5
1290.5
-3676.0
-834.5
-3724.5
5203.0
-2492.5
-3544.5
-4093.0
-1758.0
-1695.0
-338.0
-5142.5
-1763.5
-5530.0
1230.5
-693.0
-2777.0
-5899.0
-1483.5
-1645.5
3752.5
251.5
-2645.5
-5339.0
-4080.0
-304.0
-1002.5
-2197.0
-2840.0
-4160.0
415.0
-2629.0
-858.0
-3395.0
1043.0
-1382.5
-1359.5
-3528.0
-1892.5
3873.5
2001.5
850.0
-3286.0
-797.5
-8955.5
-3197.5
-864.0
-7646.0
372.0
884.0
-1294.0
4788.0
-2347.5
-2490.0
-2106.5
2053.5
1446.0
# row = 13
-526.0
-3469.0
2332.5
-466.5
1260.0
2073.0
-1838.0
4034.5
6038.0
2790.5
-1943.0
-1968.5
-3357.5
1977.0
-781.0
-3027.5
5272.0
2138.0
3274.0
3512.0
-3877.5
2810.0
-1710.0
-6612.5
-2962.5
-4219.5
1132.5
5221.0
2725.0
-5316.0
-3805.5
-665.0
1741.5
-1168.5
-4950.0
1504.0
3637.5
-3759.0
-2801.5
2913.0
990.0
-1272.0
3738.0
-3863.0
3298.5
-6340.0
-4715.0
-4769.0
-3811.5
-3512.5
864.0
5269.0
6996.0
-1053.0
654.5
4396.5
1909.5
-858.0
-1914.0
833.5
-1543.0
2456.5
789.5
-2496.0
-2049.0
-2845.0
4470.5
2977.0
-923.0
2306.0
2024.5
-4390.5
2844.5
2221.5
2922.5
5118.0
653.0
3896.5
1113.5
4907.0
764.0
-40.0
-3652.5
-1150.5
2735.0
836.0
-2368.5
-9147.0
2720.5
-1087.0
-3176.0
-2938.0
236.5
1104.0
-260.0
8283.0
78.0
5184.5
-3719.0
2042.5
3686.0
338.5
3160.0
-649.5
-802.5
-353.0
-1432.0
-5233.5
-996.0
7.0
-650.5
-80.0
-993.0
1351.0
-1644.0
2274.5
-887.0
-3095.5
-860.0
-4396.0
4029.0
3614.0
-6766.5
651.5
1153.0
1635.0
-1690.0
-1812.0
-3399.0
1586.5
2122.5
4014.5
-778.0
1340.0
-2591.5
-3697.5
7003.0
686.0
-3990.5
-971.5
-2826.5
-774.5
5430.5
-1336.5
1574.0
1083.0
643.5
2187.0
826.0
-4939.0
-6826.0
-8707.0
4638.0
2096.0
8246.0
-2998.0
-11163.0
-3197.0
3468.5
5230.0
3233.5
4113.5
4116.5
-678.5
-501.0
-4541.0
-588.0
-2044.5
3185.0
5172.5
-1437.0
-4922.0
-4108.0
2230.0
859.5
-2729.5
-4426.0
-2026.5
-1464.5
7217.5
-323.5
3089.5
-739.5
-1791.0
-2151.5
-1092.0
-2784.5
352.5
-925.0
358.0
1906.5
-1516.5
-1.0
4289.0
-4460.0
-3099.0
413.5
4864.0
5087.0
3343.0
-3861.5
4302.5
6904.0
757.0
3243.5
7964.5
3602.5
-1788.0
5347.5
505.0
222.5
4060.5
-3364.5
-3852.5
4831.5
1810.5
3102.5
1669.5
-6588.5
-1790.5
4379.5
6802.5
3135.0
-126.5
-2386.0
908.5
-4187.5
2854.0
1856.5
1351.5
1709.5
-2324.0
4356.0
-799.0
931.5
5396.0
247.5
1875.5
72.5
2948.0
-2083.5
2950.5
-3281.5
-3836.5
1784.0
2860.0
6928.0
3517.0
-1850.0
-2944.0
1455.0
-2688.0
185.0
-604.5
-69.5
-2464.0
-288.0
-3704.5
-2018.0
946.0
2575.5
1552.0
189.5
2429.5
3658.0
730.5
-4660.0
5366.5
-920.0
3467.0
-766.0
3715.0
-618.5
-4192.5
5135.5
-681.5
-5376.5
6868.5
-2384.5
773.5
-461.5
4593.5
5410.5
4310.5
1899.0
575.0
-1015.5
-1703.0
667.5
-150.5
-2258.5
2233.5
5047.5
2171.0
4096.0
4442.5
-387.5
4584.5
7954.5
7647.0
-3657.0
-1800.0
5880.0
-1288.0
-551.5
-2121.5
1255.5
1975.0
-185.5
-1955.0
-735.0
2721.5
267.5
1510.5
-934.0
2374.5
91.5
1613.5
847.5
-184.5
-2347.5
-4287.0
-1812.5
2979.5
3434.5
6054.0
5933.5
-5.0
1992.5
3106.5
1887.5
785.0
492.0
6011.0
4474.5
1176.0
-190.5
5786.0
3237.5
2502.5
4487.5
180.5
2067.5
-1037.5
-5347.0
-4249.0
-1598.0
-814.5
-791.5
854.5
216.5
-1714.5
-909.5
-689.5
-2202.5
457.0
-18.5
3426.0
-224.0
-5006.0
-941.0
2157.5
-2020.0
3385.0
3116.0
2506.5
-3014.0
-938.5
94.0
1689.0
1930.0
3351.0
1589.0
-2156.5
-1640.0
2385.5
3462.5
-2229.0
-2470.0
3464.0
315.0
1839.0
4014.0
-2431.5
-1107.0
-550.0
-431.0
-382.5
945.0
1406.0
2353.5
2077.5
8276.0
3241.0
-1844.0
287.0
3381.0
-4738.5
-145.0
85.0
429.5
-2874.5
3923.0
-982.0
560.5
3959.5
4581.5
-2032.0
-1492.0
2267.0
-1529.0
4680.0
1145.0
1436.0
2266.0
3598.0
-2206.5
-1792.5
420.5
794.5
601.0
-552.0
3137.0
52.0
-1986.5
-896.0
-606.5
-4708.0
-4487.0
-3721.0
1472.0
3425.0
5407.0
4423.0
943.5
900.5
-3015.0
-7555.0
-1962.0
-658.5
6117.0
-121.5
-3970.5
908.5
-4153.5
204.5
-483.0
2648.5
5262.0
841.0
1732.0
-5704.0
-2634.0
-437.0
406.5
345.0
-2214.0
-2264.0
-7503.5
-2574.5
2393.0
7391.0
-1622.0
649.0
-1753.0
-2269.5
1078.5
3987.0
4028.0
-779.5
-2539.5
3429.0
-15.0
-1531.5
3605.0
-54.0
3605.0
3357.0
4253.5
-619.0
1213.5
9822.0
-2338.0
-851.0
-5657.5
-5194.5
-2296.5
-2152.0
5314.0
-1626.5
-2047.0
5626.5
-1409.5
-1739.0
-1348.5
-1351.0
-362.5
2274.5
2831.0
2582.0
7239.5
-1212.5
-451.0
4908.5
-2470.5
-5918.0
1759.5
-797.5
-4445.0
-4186.5
-109.5
-3538.0
-5397.5
-19.5
-3156.5
4328.5
2122.0
4907.0
6336.5
5136.5
3232.0
4602.0
-6020.0
1214.0
-1463.5
2452.0
-329.0
1166.0
-141.0
3848.5
966.5
-2118.0
2368.5
-2598.0
-1376.0
1449.0
2881.0
-324.0
738.5
-815.0
-7051.0
1308.5
6412.0
-468.5
-1893.5
-15.5
3124.5
1085.5
2187.5
-1468.5
3379.5
1708.5
986.5
-747.5
1530.0
134.0
-3503.0
2286.0
190.5
8353.0
2404.0
-1194.0
1916.5
-4455.5
-4370.5
1670.0
-1092.5
2610.0
4233.0
236.0
80.5
-704.5
1043.0
2296.0
4409.5
-1977.5
-7050.0
546.0
2597.5
4017.5
5925.5
-6282.0
1431.5
-1478.5
3428.0
3610.5
6836.0
1146.5
2571.5
4578.5
1824.5
1048.5
-4170.5
-88.0
-2562.5
-3783.0
5002.0
2638.0
-4275.5
-1959.5
4939.0
859.5
8725.5
-738.0
2503.5
2803.0
8910.0
7501.5
3794.5
-10271.0
4343.0
7305.5
5598.5
1856.0
10942.5
-8412.5
-16284.0
3577.0
-4174.5
-14955.5
1383.0
-2672.5
-4734.0
1781.5
-4131.5
5731.5
-2868.0
-120.0
-13656.0
-10647.5
1343.5
5644.0
-727.5
1423.5
-709.0
-408.5
-1636.0
585.5
-2448.5
380.5
-1180.5
2966.0
-599.5
1539.5
3216.0
1563.5
3965.5
4682.5
5398.0
2909.5
717.0
-399.0
-794.5
-2110.0
865.5
-285.5
6423.0
2001.5
-299.0
4910.0
3018.0
2764.0
-3247.5
-330.5
-1130.0
2075.5
3280.0
4315.5
3382.5
3763.0
405.5
4443.5
6177.0
-291.0
2317.0
5650.5
3651.5
67.0
1566.5
1256.5
6407.0
-1300.5
-1442.0
-1196.5
3950.0
6202.0
83.0
-2576.0
-1749.0
7749.0
5263.5
3275.0
-1116.5
2181.5
2825.0
-654.5
4823.5
421.5
4650.0
1630.5
-1296.5
551.0
4478.5
971.0
6220.5
1378.5
4586.5
4966.0
3445.0
3459.5
-3889.0
3703.5
2121.5
1131.0
1060.5
4290.5
5587.5
-4557.0
10322.5
6250.5
4685.5
-3750.5
3117.5
-236.5
-2565.0
-5067.5
-5406.0
5142.5
5101.5
735.5
2614.0
4869.0
-931.0
681.5
1445.0
2588.0
1941.5
4591.5
7714.5
7537.0
6272.5
-832.5
3221.0
32.5
1718.0
4218.5
7361.0
-5298.5
-8226.0
-5221.0
-1730.0
5045.0
-385.0
-295.5
-1281.0
2875.0
-3559.0
3745.5
887.5
-131.0
909.0
3142.0
4704.0
8254.5
-800.5
4289.5
5341.5
8347.0
5039.0
3180.0
2763.0
1675.0
-2975.0
2230.5
3419.5
1898.0
3986.0
4458.0
1931.5
618.5
-856.0
1694.0
3337.0
7125.0
5218.0
3473.5
1374.0
10202.5
6024.0
3619.5
561.5
855.5
5757.0
10064.0
9543.5
10416.0
1206.5
-7415.5
2759.0
12888.0
8335.0
4104.0
7050.0
1010.0
3311.5
591.0
2273.0
2632.0
7127.0
9568.5
-8605.0
-1713.0
-3271.0
24767.0
213.0
14605.5
-1466.5
7820.5
-6299.0
-2268.5
-4777.0
-8391.5
-703.0
-2020.5
-7132.5
-5916.0
-2192.0
5756.0
887.5
-17427.5
-47494.5
-11840.5
-21626.5
-21429.5
465.0
5812.5
4750.5
3085.5
-1138.5
-3616.0
4960.0
-2.5
-7767.0
-915.0
-6700.0
-11597.5
-9313.0
5381.5
-3259.5
-6045.0
-8394.5
-4182.0
-1900.5
3430.0
6489.5
7140.5
-37229.5
-33575.5
-20675.0
-10149.0
-6376.0
-8692.0
-9095.5
-7432.0
-5523.0
-20621.0
-34542.5
-20750.0
-19931.0
-16841.0
-12377.5
-12292.0
-12429.5
-9433.5
-8031.5
-6684.5
-4352.0
-4147.5
-4185.0
-5701.0
-9477.5
-9362.0
-8224.0
-8398.0
-5062.0
-6329.0
-6557.0
-111.5
-3360.0
-5055.0
-7283.0
-2782.5
-4320.0
-173.0
1249.5
-156.5
-1916.5
-3866.0
3903.5
8604.5
3989.5
28401.0
-21810.0
-17485.5
-3332.0
-12817.0
-9806.5
-8605.0
-2003.0
-6976.5
-2857.0
-4066.0
-8472.0
-2998.5
-2000.5
-3853.0
316.5
-3165.0
-5043.0
-5298.0
-145.5
-10968.0
-5021.0
-4647.0
103.0
801.5
-465.0
-2588.5
-5184.5
-284.0
112.5
-7097.5
-1726.5
4162.5
-923.5
1673.0
-6291.0
-2324.0
-3410.0
835.0
-1375.0
-4244.0
-10436.0
-8599.5
-8720.5
-8960.5
-6937.5
-2162.5
537.5
-1050.0
269.5
153.5
-14515.0
-11120.5
-6189.5
-3940.5
-2566.5
-322.5
-3771.5
-792.5
3421.0
-530.5
-5136.5
-791.5
-3453.5
2768.0
-3471.5
-1130.5
-1946.0
-3578.5
-547.0
158.5
-2639.0
1002.5
-3933.0
-1427.0
-663.0
1187.5
-1870.0
873.5
-3531.5
1185.5
2107.0
-372.0
-6154.0
-7776.5
-916.0
-3017.0
-1812.0
-5031.0
-3890.5
-4208.0
-5802.5
-3055.0
-4476.0
-2760.0
-222.0
61.0
-6828.0
-4318.0
7024.0
4168.0
1183.5
-3469.5
-725.0
-10184.0
-2140.0
957.0
-2505.5
1287.5
-2437.0
-1016.5
1322.0
-6632.0
-1520.0
-805.0
-1165.5
-901.0
# row = 14
-2280.0
-3983.0
-1720.0
-592.0
-1673.5
476.5
-2346.5
3767.0
1133.0
276.5
-3386.0
-2942.5
2853.5
3788.0
-1539.5
-2798.5
4201.0
53.0
1342.5
5369.5
-1752.0
-18.0
-2339.0
-2079.0
-4039.0
-3496.0
3513.5
1076.5
2731.0
-1684.0
-1358.0
90.0
3947.0
-836.0
-4133.0
1704.0
3946.5
-7.5
-4549.5
47.0
1705.0
-2372.5
3889.5
-3341.5
3811.0
-6859.0
-6925.0
-1702.5
-4957.0
-3085.0
-1066.5
6459.0
3422.0
275.5
5283.0
3767.0
-874.0
-1438.5
2813.5
-903.0
-1356.0
310.5
1272.0
-4412.5
-3072.5
-1515.0
1532.0
798.5
-4116.5
1406.0
1298.5
-3709.0
6332.5
3464.0
2469.0
201.5
1511.0
1267.0
-158.0
-319.5
-217.5
382.5
-249.0
-350.0
1291.0
2950.0
3496.0
-7526.0
1623.0
-1712.0
-4051.0
-3311.5
2191.0
827.0
-263.0
4226.0
-3353.5
3370.5
-1101.0
1697.0
5556.5
3244.0
4396.0
-26.5
-659.5
792.5
804.0
-3694.5
1901.0
1647.5
286.0
306.0
-1135.0
932.0
-570.0
1806.5
428.0
-5188.5
-1386.5
-4545.0
5005.5
4759.0
-5125.0
4102.5
2452.5
1857.0
-349.0
4164.0
-383.0
-3547.5
-2436.5
4013.0
-876.0
2588.5
3070.5
-2714.5
5243.0
-577.5
-664.5
2185.5
-4734.5
629.0
2220.0
-1677.5
2990.5
-1449.5
-1527.0
564.0
676.5
-714.0
-3355.0
-10707.0
8269.5
3316.0
4874.0
-2493.0
-8526.0
-5135.0
4275.0
1719.5
2098.0
3260.0
4606.0
-45.5
-3412.0
-2934.5
4068.5
-1108.0
349.5
4250.5
-2871.0
-2638.5
-859.5
-2003.5
-405.5
-1387.0
-7463.0
734.0
1738.0
4909.0
294.0
1779.0
-1693.0
-1089.0
-94.5
1743.5
-1830.5
324.5
-323.0
-1540.5
-3187.0
-1801.5
-1538.5
2489.5
-3226.5
1440.0
1704.0
8252.0
5237.0
-660.5
-3376.0
4704.5
5460.5
2561.0
370.5
5967.5
783.5
-2620.0
2057.5
-1252.5
2267.5
3774.5
-631.0
-848.0
8237.5
722.5
646.5
2552.0
-3422.0
-1720.5
1526.5
6475.0
-528.5
-1451.0
607.0
1569.5
-2885.5
2043.5
325.0
354.5
-1925.5
-2743.0
2875.0
-603.5
-1892.5
4182.5
313.0
3188.5
1090.0
-15.5
-896.0
3100.0
-362.0
-2226.5
4536.0
6309.0
8415.5
5419.5
1382.5
-975.5
4647.5
3144.5
3422.0
-148.5
-2062.0
-615.0
-635.5
-1691.5
-1890.5
2766.5
805.0
3555.5
1923.0
-1206.5
-1185.0
-250.0
-3675.5
3346.0
-695.0
4982.5
2596.0
2500.0
1066.5
-2463.5
2723.0
-172.0
-3632.0
2936.5
-3148.0
-1732.5
-621.5
4689.5
4756.0
3240.0
5030.0
3145.0
5244.5
4283.0
3338.0
-1602.5
-1754.5
1378.5
5576.5
2581.5
7711.0
6242.0
-3470.0
4004.5
8171.0
6390.0
-45.5
2063.0
5877.0
-4098.0
316.5
-633.5
-2563.0
-2484.5
564.5
-4504.5
3590.5
3889.0
1263.5
1890.0
662.5
-215.0
1912.0
5800.0
6607.0
3326.5
-1901.0
-4423.0
-4640.0
1974.0
2853.5
3504.0
4403.0
2706.0
1834.0
1405.0
3276.0
688.5
2018.5
445.0
2666.5
4189.5
-1202.5
2628.0
2471.5
4773.5
4782.5
5317.0
2556.5
-1311.5
-3568.0
-4683.0
-5221.0
-2808.0
-1821.5
-254.5
1370.5
-1934.5
-1532.5
97.5
-528.0
-2658.0
-1987.0
2105.0
1102.5
-6347.5
-1386.0
314.5
397.0
5001.5
3381.5
1868.5
1718.0
726.5
1236.5
2273.0
5510.5
2969.0
1407.0
2349.0
410.5
2389.0
-94.0
-464.5
-3726.0
1581.5
-525.5
-116.5
283.0
-2715.0
-304.5
1098.0
-24.5
-1246.5
4859.0
1719.5
707.5
2233.5
8149.5
5978.0
-3989.5
343.5
741.0
-3124.5
696.0
888.0
2322.5
1795.0
3213.5
2609.0
2441.0
454.5
1254.0
-1354.0
-1045.5
1099.5
-415.0
2496.5
484.5
1203.0
3657.0
6427.5
2123.5
-1760.5
2441.5
658.0
-1623.5
592.5
6699.0
4382.0
1026.5
-1348.5
516.5
-4114.0
-2584.0
-4048.0
2561.5
3242.5
2057.0
1509.5
-56.0
-387.5
-98.5
-5060.5
-4606.0
-1910.5
2786.0
2440.5
-2650.5
-2179.0
-4783.5
3088.5
-2001.5
1251.5
1706.0
2028.0
1386.0
-6579.0
-597.5
-2544.0
4307.5
-3263.5
-4684.0
-3178.0
-4443.5
-3441.0
-489.0
3628.0
-618.0
3678.0
-1193.0
638.5
3000.5
8625.0
6210.5
-1355.5
-928.5
2119.0
914.0
-545.0
1604.5
-2139.0
4205.5
4959.0
2637.0
-1339.5
4073.0
12593.5
-1165.5
-2385.0
-9013.5
-5242.5
-1160.0
-640.0
7500.5
-2448.0
-2571.0
6060.5
-1705.5
681.0
-2550.5
161.5
2742.5
3635.0
4719.0
1241.0
4986.5
1507.5
4065.0
5858.0
-2703.0
-1106.0
3898.0
3163.5
1563.0
-3790.0
481.0
-1095.5
712.5
779.5
372.5
7688.0
4957.0
5806.0
8540.5
6611.0
3088.0
3667.0
-3972.5
-1189.5
1341.0
5254.0
767.0
-3204.0
-1518.0
4043.5
2427.0
693.0
3048.5
-2195.0
-3587.0
5971.0
4300.0
1377.0
2986.5
1653.5
-1814.5
3038.0
10628.5
352.5
1984.5
4071.5
5348.5
-494.5
3268.0
-475.0
4743.5
5042.0
463.0
719.5
3574.0
98.0
-3840.0
-1697.0
4897.0
3329.5
2453.0
-31.0
1969.0
-4547.0
-5474.5
-541.5
4774.5
728.0
4203.5
1426.0
-598.5
-2213.0
1292.5
-601.5
3118.5
331.5
-2775.0
748.0
654.0
-616.0
2437.5
-3204.5
4325.0
617.5
3599.0
4720.0
5916.5
2318.5
3029.5
2399.5
1660.0
3845.0
-810.0
2721.5
-4506.5
-3029.5
7591.5
3223.0
-2853.0
-1002.0
2980.5
-1722.5
4580.5
-2149.0
5099.5
5768.0
9807.0
5444.5
4332.5
-11866.0
6853.5
10419.5
8504.0
7134.0
19567.5
-8700.5
-16312.0
2088.0
-2271.0
-12568.0
-4500.0
-693.0
-1035.0
2765.0
-1146.5
755.5
-7525.5
2702.5
-5306.0
-22481.0
-13213.0
4249.0
8847.0
4515.5
979.5
849.5
699.5
-12497.0
-3216.0
4084.5
-2026.5
2686.5
1923.5
-2651.0
875.0
-368.0
2908.0
3805.0
2567.5
1981.5
1267.0
1482.5
148.0
-814.0
-171.0
-543.0
3711.0
4242.5
1091.5
3826.0
1329.5
1639.0
-5288.5
-2556.5
-335.5
3413.0
4735.5
2432.5
-159.5
2915.0
2464.5
4242.5
4565.0
-404.0
2347.0
4609.5
3932.0
-2306.0
3053.0
2357.0
4037.0
-850.0
1352.5
2139.5
2876.0
7770.5
787.5
1210.0
1642.5
6203.0
4868.0
-40.5
54.5
5459.0
1003.5
-100.5
4129.0
1564.0
1896.5
3320.0
-3066.0
231.0
3462.0
-600.5
2749.5
-1690.0
1528.5
571.0
4240.0
7541.0
-1753.0
5071.5
3361.0
252.5
809.5
4806.0
2288.0
-3702.5
7324.0
10719.5
-1123.5
-4520.0
3871.0
507.5
851.5
2030.0
-4352.5
-182.0
7211.5
1110.0
4039.5
2899.0
-741.0
442.0
2362.5
5167.0
6323.0
1365.5
3582.5
8982.0
6259.0
1574.5
2173.0
-418.5
1564.5
7731.0
4897.5
-11717.0
-11155.0
-1723.0
2259.0
4120.5
1632.0
-2420.5
755.5
-1172.5
-4441.5
2280.0
-3410.0
1682.0
1363.5
3659.0
2837.0
8519.5
1690.5
4755.0
3109.5
9486.0
3016.0
3067.0
-2544.0
3184.5
-950.0
3976.5
2050.0
2810.0
4528.0
7458.0
1667.0
2011.0
-1628.0
-2152.0
3445.5
6087.5
7906.5
6167.0
4699.5
10033.0
6584.0
3086.0
-707.0
-319.5
6374.0
9128.0
12892.5
11467.5
2235.0
-7328.0
4956.0
15175.0
7458.0
4355.0
13036.0
8049.0
8526.0
1027.5
-1261.0
6209.0
14096.5
15379.5
9264.0
-25164.0
8316.5
28607.0
17509.0
24345.0
-7001.0
4442.5
-7615.0
591.5
8193.0
-340.0
2755.0
1537.5
-3587.0
-612.0
2876.0
8652.5
7082.0
-34795.5
-49404.5
-5282.5
-10374.0
-14562.5
6429.0
11550.5
9532.0
-1608.0
9755.5
-512.0
337.0
850.0
-826.5
18574.5
11282.0
-18182.5
-2120.0
17235.5
1512.0
2039.0
-5119.5
2988.5
5477.5
11386.0
12529.0
-6555.0
-46461.0
-26172.0
-15803.5
-9291.0
-2423.5
-9504.0
-5365.0
-4244.5
-10165.5
-36841.0
-32744.0
-7405.0
-8598.5
-8284.5
-8995.0
-11235.0
-10335.0
-11492.0
-6345.5
-3149.5
-7073.5
-6217.5
-3178.0
-8415.5
-9386.0
-10141.0
-10516.5
-10679.0
-6962.0
-7983.0
-8108.5
-604.5
-652.0
-8415.0
-7615.5
-4485.0
-5735.5
685.5
4517.5
1129.0
-175.0
-1635.0
5445.0
6433.0
2671.0
29536.5
-26405.0
-27092.0
-10288.5
-8719.0
-9472.0
-8024.0
-1491.0
-4515.5
-3415.0
-2498.5
-7662.0
-3220.0
-6962.0
-3260.5
-327.5
-7379.5
-6634.5
-6803.0
-6878.5
-14773.0
-9785.0
-4368.0
-1121.5
-1610.5
-3178.0
-6456.5
-8607.0
-4655.0
145.0
-9899.0
-2763.5
1067.5
-2515.0
-1055.0
-8146.5
-8367.5
-8589.5
-5629.5
-3788.0
-2833.0
-8516.0
-5206.5
-6106.0
-6827.5
-10654.5
-3921.5
-5001.0
-4309.5
-2093.5
-601.0
-10730.0
-9883.5
-8595.5
-6403.0
-5042.5
-257.5
-2874.5
-2821.5
1324.0
-4702.0
-7220.0
-3159.5
-5088.0
-2552.5
-3678.0
2013.5
-544.0
-3894.5
708.5
-265.5
-730.5
1594.5
-2718.5
-5873.0
-2013.5
3456.5
2501.5
994.5
-4096.5
-1805.5
2554.0
-3.5
-6775.5
-8695.0
-2514.5
-861.0
127.5
-5134.0
-2454.0
-6714.0
-5014.0
-949.0
-5056.0
-5395.0
-1152.5
336.0
-4649.0
-6435.5
5869.0
5392.5
-307.5
-3743.0
533.5
-6572.5
2405.5
2237.5
673.0
1678.0
-4571.0
-50.5
-518.5
-7307.5
318.0
1320.0
-6478.0
-5124.0
# row = 15
-1169.0
-3420.5
-3627.5
-283.0
-4251.0
-3421.0
-4103.0
1135.0
-2154.5
-2134.0
-4411.0
62.5
6798.0
3815.0
-816.0
-142.5
1920.0
-3131.5
-1322.5
7024.0
-913.5
-2358.0
341.0
470.0
-2688.0
-2484.0
4294.0
-1629.5
2219.5
3513.0
1688.0
1284.5
3235.0
-3548.0
-4054.5
649.5
3024.0
584.0
-3582.0
-2010.0
-1020.0
-4647.5
2322.0
-2419.0
4237.0
-3033.0
-7925.0
259.0
478.0
-1313.5
-1147.0
4782.0
-1833.5
3387.0
5478.5
1252.0
-3608.0
-1198.5
2310.0
-3457.0
-1907.0
-2695.5
1837.0
-3256.0
-2529.0
357.0
-1068.5
-1928.0
-3637.0
862.0
629.5
2099.5
6454.5
1804.5
3192.5
-1917.5
3131.5
-3765.0
-1066.0
-5961.0
-1081.0
344.0
1820.5
656.0
2505.5
2801.0
6308.5
-4716.5
461.5
-578.0
-1385.5
-2801.5
-946.0
-519.5
-415.5
-1065.5
-3155.0
1425.5
2440.5
-382.5
4826.0
4341.5
2215.0
629.5
1433.0
3109.0
1451.5
-72.0
5343.0
2368.5
1059.0
-187.0
-1450.5
528.5
-1143.5
3124.0
2893.0
-5496.0
-1591.0
-3063.5
4116.0
4399.0
-2452.0
2762.0
1978.5
1668.5
-250.0
5105.0
-4340.5
-5835.5
-5492.0
664.5
-164.5
4378.0
6231.0
-2855.5
1848.0
-1485.5
2305.5
3431.5
-2589.5
149.5
2122.0
-2038.5
2931.0
-5668.5
-3959.0
198.0
-541.5
983.0
954.0
-11071.0
13077.0
4065.0
926.0
-1268.0
-2983.0
-3833.0
1165.0
-1064.0
1644.0
2537.0
4799.5
112.0
-2166.5
-1120.5
6460.5
670.0
-995.5
755.5
-4026.5
-279.5
4119.5
-873.0
-898.0
-1070.0
-5393.0
3939.5
2326.0
509.0
3135.5
-1033.5
-2228.5
-2707.0
650.0
3297.0
-2637.5
-581.5
-830.0
-2363.0
-8006.0
-1209.0
-1215.0
2494.0
0.5
4989.5
-868.0
7536.0
2226.5
-4822.0
-3479.0
1018.5
3194.5
2466.0
1189.0
3831.5
-3122.0
-943.0
-3294.5
-1255.5
1321.0
2729.5
-755.0
1055.0
7506.0
271.0
237.5
2121.0
1401.0
1046.5
-5102.5
3097.5
-2469.5
-2822.5
2282.5
554.0
-1244.5
-785.0
-1414.0
-1278.0
-2361.5
-1283.0
94.0
1365.0
-5771.5
414.0
733.5
2431.0
-428.0
-4066.5
-1063.0
1665.0
2205.5
-1843.5
4981.5
6754.0
3800.0
5467.0
4687.5
4319.0
6679.0
5599.0
3145.0
2317.5
-2332.5
4583.0
281.0
-365.5
-1569.5
1627.5
-631.0
2299.5
2369.5
-2588.0
-2669.0
-148.5
-3223.0
277.0
828.5
3735.0
2841.5
590.0
3663.0
2070.0
-1064.5
-494.5
-363.0
470.5
-2113.5
-3071.5
-597.0
4752.5
-140.0
976.0
7178.5
3749.0
7144.5
7386.5
4877.0
-1214.5
-838.5
-320.5
5044.0
2550.0
7416.0
6042.5
-3466.0
2840.0
4960.0
2570.0
1579.5
3415.0
3827.5
-2671.5
1880.5
4393.5
-2933.0
-6707.0
2004.5
-6627.5
4783.5
2034.5
1853.5
1997.0
1170.5
-1805.0
2550.0
4607.0
6885.0
3276.0
984.0
-5478.0
-5289.5
-4013.0
-461.0
933.0
1280.5
3083.5
-1189.5
-459.0
2924.0
-2056.5
2642.5
-4175.5
-103.0
3186.5
-2360.5
1929.0
1048.5
5727.0
3568.0
8472.5
2603.0
-1991.5
-676.0
-4337.0
-3983.5
-1818.5
-2583.0
-4111.5
2016.5
30.0
-1436.5
2769.0
2266.0
-2067.0
-1207.0
2669.0
1271.5
-4968.5
2919.0
-4534.5
3112.0
2496.5
-757.5
-354.5
5031.5
2768.0
1823.0
1196.0
7105.0
2282.5
2046.5
5607.0
192.5
3305.0
-2178.0
301.0
-3014.5
1365.5
1020.0
-703.5
-2311.0
-2992.5
-451.0
4195.5
77.5
-2841.0
2134.0
-223.0
1277.0
1804.0
3060.0
6420.0
-1237.5
501.0
-3108.0
-61.5
847.5
3285.5
4415.5
5950.0
-387.5
3414.5
3577.0
-2400.5
-1644.0
-154.0
653.5
1155.0
728.5
-577.5
1457.0
2319.5
2865.0
6411.5
7872.5
-360.5
-1845.0
1457.0
-1779.0
2470.0
11451.5
7905.5
4347.0
-1280.5
563.5
-281.5
233.0
-4255.5
2299.5
891.5
-1627.0
-2250.5
-946.0
-2403.0
-173.5
-748.5
-7919.0
-2883.5
-1336.0
3616.0
1042.5
-4166.5
-2284.0
3006.5
-2525.5
582.0
-3278.0
616.0
1909.5
-1160.5
607.0
224.5
7767.0
-2300.0
-1940.5
-505.5
-887.5
-193.0
695.0
3014.0
-1634.5
5160.5
381.5
4977.0
782.0
8960.5
6761.5
-112.0
1013.5
764.0
1400.5
3490.5
1766.5
-1671.5
2366.0
2774.5
961.0
-628.5
7036.0
9799.0
2845.0
-2446.0
-7589.5
-214.0
1152.0
4147.0
7933.5
-2697.0
-2037.5
2006.0
-1831.0
2191.0
-1038.5
-1781.5
6112.0
8032.5
5919.5
3138.0
4176.5
4800.5
7422.5
4288.5
362.5
3293.0
4033.5
4280.0
7017.5
-3512.0
-745.5
646.5
3817.0
-669.0
992.5
7784.0
8302.0
3698.0
5506.5
3040.5
4078.5
1604.0
-55.5
-390.0
3871.0
2991.5
-965.5
-4962.5
-1491.0
748.0
2052.0
4757.0
3278.5
-1133.0
-2065.0
5285.5
4367.5
4220.5
4706.0
3712.5
4068.5
4964.0
8786.0
974.0
3069.0
5854.5
7304.0
-956.5
2871.5
-2052.0
5927.5
7353.5
-147.0
2653.0
4954.0
596.5
-2410.5
-652.0
9222.0
-1210.0
3159.5
4085.0
3906.0
-922.5
-3079.5
838.5
7885.0
763.5
4911.0
4026.5
-13.0
-1222.5
-901.5
-9.5
146.5
5356.0
3857.5
698.5
529.5
-3049.5
-1508.5
167.5
4591.0
4630.0
1260.5
-822.0
4439.5
4715.5
6898.5
3383.0
572.0
3135.5
-53.0
4048.5
-5681.5
-421.0
5316.5
1252.0
-317.5
-23.5
2652.0
-819.5
-1196.5
-3142.0
5096.5
5535.0
6235.0
3040.0
2260.5
-7229.5
5702.5
7001.0
9550.5
11793.0
26001.0
-8900.0
-13336.5
1919.0
-388.5
-8607.0
-8911.0
1296.0
2638.0
2873.5
3108.0
-3564.0
-8294.5
255.0
1466.0
-13251.5
-10702.0
-17112.5
739.0
3800.0
4075.5
1589.5
-1671.5
-27150.5
48.0
5863.5
-6527.5
-2860.0
3568.0
-4833.5
-1454.0
-2468.0
310.0
2087.0
332.5
4261.5
1640.0
1125.5
943.0
431.5
-1225.5
-241.0
-517.5
6007.5
2820.5
4344.5
2378.0
-1827.0
-5380.0
-4286.0
745.0
5182.0
2652.5
2978.0
1110.5
1660.5
2002.0
2932.0
2292.0
1816.5
451.5
3854.0
2027.0
-1838.0
3941.0
3988.0
1945.0
657.5
3398.5
3740.5
2954.5
14020.5
4365.0
4303.5
3338.5
2914.0
2698.0
-1564.0
1416.5
6461.0
256.5
-43.0
3561.0
2333.0
-1641.5
2948.5
-2663.5
-842.5
2279.5
191.5
-1046.5
-224.5
-693.5
-2724.5
5125.5
9130.0
756.0
6380.5
3982.5
87.0
1431.5
2185.5
685.5
-193.0
846.5
10653.5
-3259.0
-3003.5
2298.5
1101.5
4643.0
5839.0
-1809.5
-1315.5
7881.5
1541.0
3719.5
733.5
560.5
3214.0
3251.0
4389.0
7996.0
-18.0
-434.5
8150.5
4414.0
4150.5
2704.0
419.5
3224.5
9535.0
3870.5
-11290.0
-9416.5
1780.5
4692.5
3430.5
3936.0
-2863.5
-251.5
-2010.0
-8.5
3239.5
-3696.0
5821.0
4179.0
3920.5
2955.5
3337.5
4936.5
6403.0
1648.5
8498.5
3274.0
3291.0
-4638.0
1971.0
1712.5
5815.5
3421.5
2947.0
2422.5
8554.5
4390.0
5093.5
2122.0
-2046.5
3337.5
650.5
2548.5
9408.0
8405.0
8439.0
6170.5
5013.0
-1071.0
1036.0
6843.0
7141.5
12458.0
11552.5
5915.0
-2125.0
3660.0
11549.0
8165.5
5576.5
16871.5
13220.5
7459.5
1608.5
-1520.5
8000.5
16659.5
18155.0
23009.5
-43200.5
32688.5
34480.0
1697.0
13426.0
-6290.0
3617.5
-12428.0
-6106.5
16099.5
9506.5
4912.0
2398.5
-2497.5
2832.5
4745.0
8067.5
9818.5
-49650.0
-43130.0
4386.0
-8152.0
-14734.5
5309.5
11014.0
10817.0
-5532.0
11907.5
-697.0
-3341.5
1671.0
4090.5
33928.0
24417.5
-25420.5
536.0
19042.5
-3633.5
-8178.0
-8712.0
5256.5
9356.5
12832.5
17971.0
-10824.5
-50824.5
-23263.5
-12888.0
-10515.5
-2667.5
-9838.0
-5122.5
-2940.5
-8795.0
-52449.0
-32000.5
-414.5
-6270.5
-6786.5
-9302.5
-13618.5
-12345.5
-16297.0
-10086.0
-6052.5
-10114.5
-9220.0
-6161.5
-14164.5
-7129.5
-8700.5
-10721.0
-11165.0
-5796.5
-8399.5
-8944.5
-2711.0
-2718.5
-10078.0
-9281.0
-6692.0
-6769.0
-1214.0
2906.0
123.0
257.0
-1252.5
3326.5
1802.5
1429.5
20442.5
-27879.0
-30669.0
-14210.5
-8828.0
-8718.0
-6362.5
-3633.0
-5290.0
-5839.0
-2574.0
-6483.0
-4671.5
-11074.0
-6167.0
-4061.0
-9381.0
-7169.5
-7163.5
-12680.0
-10145.0
-8789.5
-3543.5
-4404.5
-3964.0
-2706.5
-8447.0
-9466.0
-8906.5
-2530.0
-11482.5
-5674.0
-4495.5
-3887.5
-5917.5
-8292.5
-11278.0
-10852.0
-10143.0
-6100.0
-1534.0
-1682.0
428.0
-1357.0
-5005.5
-8341.0
-5384.5
-7344.5
-4509.0
-4570.0
-1401.0
-3342.5
-2624.5
-7301.0
-6751.0
-4693.0
-1551.5
-3004.5
-4271.0
1770.0
-6981.5
-8760.0
-4576.0
-5615.0
-3346.0
-5161.5
2444.0
-202.0
-2546.5
-615.5
-2397.0
-298.5
104.0
-3611.0
-7196.0
-1647.0
4483.5
3363.5
-2582.0
-2136.0
-3761.5
973.5
-2771.5
-6606.5
-8070.0
-3774.5
3804.5
3011.0
-2618.0
1363.5
-5303.5
-2868.0
5806.5
-5502.5
-5359.5
-2858.0
-202.0
-702.5
-6455.5
2446.5
2347.0
-2194.5
-4340.0
607.0
-3004.0
3789.0
711.0
1568.5
1346.5
-5712.5
-643.5
-1044.5
-5270.0
826.5
2719.5
-8010.5
-7184.0
# row = 16
571.5
-2667.5
-2062.0
351.0
-3667.5
-5429.5
-4676.5
-949.0
-1769.0
-2719.0
-3970.5
3313.5
5132.0
3211.5
641.0
2494.5
-117.5
-3984.5
-2031.0
5012.5
-852.0
-621.0
4890.0
3155.0
381.0
-303.5
827.0
-1367.0
2050.0
3215.0
485.5
689.5
2849.0
-5645.0
-3976.5
-3133.0
405.5
-1613.5
-827.0
-2798.0
-3963.0
-4305.5
1984.5
-3019.5
2871.5
185.5
-7138.0
-1571.5
4816.0
-307.5
419.5
3451.5
-4111.5
4874.0
1393.0
-1097.0
-4403.0
802.5
-2511.5
-5931.5
-3559.0
-3135.5
1366.0
-970.5
-792.5
377.0
-2510.0
-2862.5
-246.0
1414.5
973.5
5486.5
4389.5
-2225.0
2195.0
1623.5
2666.0
-4808.0
-331.5
-6170.0
-1458.5
-312.5
1418.5
2283.0
2969.5
-1589.0
4548.5
-2112.5
1283.5
165.5
2903.0
-477.0
-4811.5
-1440.0
398.5
-4432.5
-827.0
695.5
3892.5
-3349.5
1749.0
3980.0
189.0
272.0
1786.0
3529.5
-188.0
621.0
2863.5
-873.5
2185.0
-1299.0
-3531.5
-1477.0
-2454.0
5342.0
3444.5
-4754.0
-2993.5
-3398.0
1132.0
2531.0
-2559.0
-2476.5
-1364.0
1645.0
-3339.5
1929.0
-7508.0
-4686.5
-4877.5
-2313.5
-751.0
4608.5
3120.0
-3749.0
-1273.5
-2012.5
2640.5
1788.5
1832.5
-1844.0
4221.0
-1020.5
-1363.5
-6525.0
-4707.0
751.5
-2623.5
-1260.5
3016.5
-5870.0
16881.0
2910.5
-1394.0
-863.0
-796.5
-2178.5
-1726.0
-988.5
2533.5
2842.5
5758.0
-146.5
1665.0
-5.0
4699.0
2422.5
2190.5
-993.0
-3121.0
-448.0
7777.5
3094.0
-478.0
-2535.5
-958.5
5908.0
-15.5
-1726.5
4209.5
-1665.5
-1989.0
-3608.0
746.5
1830.0
-2800.5
-344.0
-1428.0
-2047.0
-9893.0
-2215.0
1091.5
4898.5
3530.5
6504.0
-2579.5
4813.5
1148.0
-2211.5
-3164.5
-1336.0
2115.5
1096.0
4319.0
2122.0
-5244.5
419.0
-4993.0
-1375.0
-952.0
2639.0
-2884.5
270.5
2187.0
1357.5
2715.0
1369.0
5397.5
2344.5
-8793.0
55.5
-1812.5
-2036.5
229.0
-2490.0
-1686.0
-2507.0
-2798.0
-3416.5
-1236.0
1533.5
-2580.0
2819.5
-5937.0
-1658.0
1659.0
1785.5
-2921.0
-6418.5
-1580.0
304.5
2373.5
-50.5
1514.0
3657.0
-3727.5
809.0
3471.5
7705.5
5792.5
2152.5
-212.5
3672.5
-515.5
7292.0
396.0
-808.0
-339.5
1597.0
615.5
-1654.5
1863.5
-1757.0
-206.5
1685.0
-2575.5
-1855.0
2480.5
2995.0
1383.5
455.5
7342.5
4079.5
-1242.5
-815.5
2071.5
165.0
-1538.5
-2307.5
-632.5
3613.0
-3283.5
-36.5
6183.5
3156.0
3133.5
5262.0
2461.0
-220.5
-654.0
-1023.0
3842.0
2157.5
3448.0
5608.0
1504.0
2470.5
-691.5
-1483.5
-69.5
1051.0
837.5
1415.0
1408.0
7982.0
877.0
-6161.0
2353.5
-4926.0
414.5
-1501.0
2627.0
2022.5
-831.0
-1021.5
507.0
-3085.5
1487.0
2740.5
3010.0
-5659.0
-3966.0
-6061.5
-3264.0
-78.0
-1382.0
367.5
-4637.5
576.5
507.0
-3627.5
217.0
-3939.0
114.0
-1131.0
-2230.5
3218.0
1124.5
5596.5
2029.0
6213.0
1630.0
-2263.5
1165.0
-1501.5
1779.0
1932.5
-2763.0
-7500.0
45.5
2085.5
-2176.5
4891.0
2802.0
101.0
559.0
4347.0
444.5
-1579.5
6267.0
-8951.5
4516.5
-1117.0
-4631.5
-1660.0
2971.0
3810.0
1769.0
-259.5
4865.0
785.5
942.0
4546.0
-933.5
4443.5
-436.5
-819.0
-586.0
3278.0
3705.0
507.0
-2371.5
-1996.5
-1168.0
4523.0
633.5
-3250.5
-1664.5
-250.0
2375.5
507.5
-896.0
5116.0
2052.0
754.0
-4793.0
1264.0
2117.5
5273.5
4700.5
6099.0
-2886.0
1133.0
4223.0
-5.5
-1775.0
-854.0
1394.5
1851.0
1199.5
-1335.5
3954.0
3745.5
1290.5
2901.0
8445.0
346.0
-5888.0
3039.0
-513.0
3878.5
11674.5
6998.5
3517.0
-947.0
-821.5
1856.5
610.5
-3213.5
120.5
-2913.0
-3863.5
-2380.5
-889.5
-4142.5
-2454.5
1608.0
-6874.0
-3031.0
-2605.0
762.5
1777.0
-2651.5
1633.0
358.0
-845.0
1528.5
-4899.0
-163.5
2111.5
4818.5
529.0
5085.0
7692.5
1035.0
3432.0
2977.0
1387.0
2524.0
2131.5
3779.5
-3973.0
4670.0
1448.0
5220.0
-1229.5
6755.5
4043.5
1621.0
2392.5
-659.5
-1093.5
3751.0
2778.5
1660.5
-947.5
-800.5
1386.5
-173.5
7923.5
3273.0
3470.0
-2133.0
-5367.5
3306.5
1996.0
8641.5
7471.0
-908.5
1841.5
-1697.5
245.0
2277.5
582.5
-4465.5
5036.5
9763.0
6030.0
6662.5
6200.0
4716.5
6578.5
1625.0
497.5
1886.0
1678.0
3045.0
6149.0
-3315.0
-384.5
117.0
882.5
-2080.0
-676.0
5988.5
8426.0
92.0
-330.5
-3196.5
2571.5
1369.5
1571.5
1146.5
1614.5
-3112.0
-5443.5
-3599.0
2227.5
-753.0
1607.5
5717.5
3705.0
-525.5
433.5
-1157.0
3207.5
5905.0
2011.0
4553.5
5278.0
5784.5
4732.0
2132.0
1398.0
4136.0
7042.0
-1012.0
857.0
-3563.0
6238.5
5694.0
-1560.5
1633.0
2872.5
485.5
-917.0
1278.5
7514.0
-797.5
5346.0
6948.5
6053.5
4367.0
1253.0
3601.0
5346.5
692.5
5426.5
7305.0
2447.0
959.0
-2588.0
2669.0
-1707.5
7162.5
7259.5
519.0
188.5
-2963.0
-6041.5
-1.5
2299.0
4842.0
-2200.0
-6095.5
2539.5
5294.5
6936.5
4085.0
-1424.5
57.5
-1377.5
3864.5
-4687.0
542.0
-121.5
-1020.0
989.5
1569.0
3077.5
1050.5
-4456.0
-2667.5
4703.0
2753.0
489.0
2285.0
1404.5
-1757.5
-915.5
-689.0
7598.5
11212.5
22303.5
-10026.5
-5228.0
4879.0
-1094.0
-4799.5
-6870.5
3348.5
3836.5
2332.5
4383.5
-5376.0
-3224.0
-3952.0
3227.0
5672.0
4501.5
-26451.0
-13838.5
-327.5
6448.0
1951.0
-5577.5
-25579.0
6383.0
6112.5
-5443.0
-7133.5
4154.5
-1914.0
-958.5
-2267.0
480.5
1001.5
1122.0
7658.0
2118.5
-747.0
2270.0
845.0
-2690.0
2503.0
656.5
6701.0
2615.5
6522.0
5428.0
-3862.5
-1473.0
-4584.0
2083.0
6450.5
-610.0
4454.5
3391.5
2089.5
893.0
1531.5
706.0
4494.5
77.5
5213.0
72.5
2325.5
3338.0
4208.5
649.5
2966.5
5601.5
4124.5
1745.0
17157.5
6817.0
4713.5
981.0
658.0
2052.5
-512.5
3914.0
5367.0
2456.5
-2021.5
1891.0
905.0
-2274.0
1743.5
-685.5
-836.5
2849.5
594.0
-782.0
1390.5
-2428.5
-300.5
5440.5
6054.0
1366.5
8441.0
3836.0
483.5
2483.0
6.0
1919.0
1054.0
-2047.5
6101.5
5.0
-2435.5
1581.5
1130.5
3830.5
2323.5
-1484.5
2341.0
6152.5
-915.0
1652.5
-201.0
2724.0
5628.5
2387.5
1954.0
6684.0
2203.0
-380.0
3056.0
2675.5
4069.0
5293.0
3221.5
4060.0
6990.5
886.0
-5727.0
-4710.5
1621.0
5432.5
3622.5
6278.5
824.5
-2062.0
763.5
4561.0
4028.5
1544.5
7556.0
5246.0
2903.0
4445.5
-2683.0
5411.0
5179.0
1817.0
5329.5
3642.5
1331.0
-1934.5
817.5
1599.0
6254.0
5166.0
1751.5
-292.0
6463.5
4029.0
5697.5
6288.5
944.0
776.0
-3391.0
-5293.0
8987.5
9909.0
7241.0
7111.0
5647.0
-491.0
3799.0
7997.5
7034.5
6577.0
10316.0
7753.0
2589.0
-60.5
3672.5
9526.5
6538.0
14735.0
13344.0
4384.0
1927.0
129.0
6163.5
13483.5
13993.5
20645.5
-37029.5
46901.0
33722.0
-26288.5
-8085.0
-6862.5
105.0
-16839.0
-12740.5
13834.5
12015.0
5780.0
2026.0
-714.5
1254.5
1591.5
4503.0
6803.0
-37107.0
-41638.5
4637.5
-14075.5
-21414.5
-3208.0
5422.0
10371.0
-5122.0
2834.5
-5543.5
-6052.0
2858.5
1421.5
25844.0
23005.0
-19302.5
-269.0
5770.5
-11003.5
-22160.0
-17186.0
432.0
8356.5
9218.5
17938.5
-2330.5
-45124.0
-24878.0
-15601.0
-9758.0
-6068.5
-6282.5
-8158.0
-7899.0
-4942.0
-46477.5
-30651.5
-3702.5
-8676.0
-10481.5
-10138.0
-14340.0
-13564.0
-16155.5
-13564.5
-9826.0
-8043.5
-7511.0
-8536.5
-14242.0
-1680.0
-5976.5
-8688.0
-9075.0
-3201.0
-5863.5
-6631.5
-3545.0
-6120.0
-6521.5
-9420.0
-7171.5
-4892.5
-5965.0
1316.5
-1459.0
-179.5
-495.0
472.0
-2269.0
1051.5
11337.5
-22159.0
-22606.0
-12447.0
-11708.5
-6840.0
-4497.0
-5124.5
-7059.5
-9550.0
-3981.5
-6919.5
-5822.0
-11942.5
-7997.0
-6886.5
-8754.0
-6924.5
-6346.0
-12437.0
-5497.0
-3658.0
-3058.0
-7560.5
-2623.0
-473.5
-6391.5
-5873.5
-5933.0
-4549.0
-10874.5
-6296.0
-5991.5
-2998.0
-6519.0
-8196.0
-9205.0
-8735.0
-8149.5
-6022.5
-306.5
4514.5
3619.5
915.0
-5528.5
-3395.0
-5936.5
-5349.0
-90.0
-4483.5
-1267.0
-8.5
3615.5
-3576.5
-4217.5
-1926.0
-4002.5
-4162.5
-6253.5
3884.5
-5468.5
-7617.5
-2743.0
-3549.0
163.0
-6265.5
1673.5
407.5
-1572.0
-4614.0
-5154.0
-495.5
420.0
-3784.0
-3654.0
756.5
6524.5
1494.0
-4168.5
1375.5
-4764.0
-1682.5
-5545.5
-4887.0
-6325.0
-2310.5
6385.5
4709.5
-242.5
6140.0
-1713.0
-2497.5
8408.5
-4687.5
-4450.0
-4102.5
-1143.0
-2159.5
-5616.0
1253.5
-1284.0
-1774.0
-2228.5
-843.0
-2365.5
1676.5
-1661.0
1261.0
602.0
-6346.0
-1665.0
-687.0
-3296.0
-1666.0
1679.5
-4522.5
-3424.5
# row = 17
1450.5
-1970.0
-1034.0
140.0
-247.5
-3183.5
-3383.5
-622.0
308.0
-1424.0
-1981.5
3562.0
1777.5
1995.5
-116.0
3108.5
-809.5
-1468.5
338.5
-676.5
-863.0
2491.0
6310.5
5523.5
1488.0
1602.0
-3962.5
-1170.0
1693.0
-2284.0
-3786.0
-2358.5
981.0
-4237.0
-1996.0
-6038.0
-3385.5
-3811.5
120.5
-2604.0
-3526.0
-890.5
2626.0
-3866.5
1345.5
-744.5
-4726.5
-4264.5
3091.0
-1645.0
1090.0
3957.0
-1636.5
2607.5
-2334.5
-1670.5
-3001.5
986.5
-5773.0
-5595.5
-2944.0
-130.5
-356.5
169.0
-420.0
-1194.0
-2706.0
-2856.0
1199.0
1100.5
847.0
3015.5
2593.5
-2565.0
-66.0
3554.5
-162.5
-632.0
-1274.0
-3713.0
-1187.0
-1052.5
-622.0
4855.5
1161.0
-6306.0
1854.0
-1517.0
1984.0
-1291.0
4894.5
2818.5
-2917.5
-308.0
2917.0
-6030.0
548.0
471.0
3593.5
-4619.0
-410.0
5448.5
551.5
907.0
-211.5
2090.5
-996.0
-2150.0
-3153.0
-5227.0
4006.5
-1237.5
-4734.0
-3995.5
-3009.5
4267.5
-761.5
-4199.0
-5632.0
-5340.5
-1465.5
-95.0
-5268.0
-5142.5
-5042.5
2323.0
-5884.5
1005.0
-4001.0
-4127.0
-1594.5
-1825.5
-1877.0
1110.0
-2201.5
-2896.0
-3005.5
-2038.0
1247.0
-932.5
3527.0
-2366.5
2865.0
-257.0
-6541.0
-2011.0
-4156.5
767.5
-4414.5
-2863.0
3450.0
-522.0
15530.0
1425.5
-1058.0
-1726.0
-2391.5
-1985.0
-1436.5
272.0
3586.5
3637.0
6203.0
-725.5
2781.5
651.5
1885.0
3356.5
7666.5
2041.0
394.0
-2515.0
8003.5
3959.0
-639.0
-2780.0
1202.0
4814.5
-2031.0
-1264.5
293.5
1789.5
-1199.0
-1679.0
1290.0
-411.0
-319.5
1677.0
-720.5
-2065.0
-8987.0
-3787.0
2472.0
6245.0
4600.5
6362.0
-980.5
497.5
3930.0
5241.0
-1696.5
1185.5
2542.0
-1258.5
4145.5
-812.0
-4355.5
-728.0
-2872.5
-3789.5
-2558.5
2904.5
-2778.0
-1045.0
-1874.5
2948.5
4856.5
818.5
5366.0
450.0
-6358.0
-158.5
-1086.5
1050.5
-3574.0
-5439.0
-2347.5
-622.5
-1659.5
-4175.5
-1849.5
3116.0
-3439.5
1707.0
-2491.0
-22.0
2705.5
1332.5
-2846.0
-4572.5
-1883.0
-197.0
912.0
3809.5
-2742.0
-80.0
-8180.0
-5978.5
-1162.5
5996.0
2445.5
-2414.0
-2399.5
1853.5
601.0
5088.0
-737.0
-1682.5
1537.0
3275.5
1718.0
-3971.0
1177.5
-610.0
1493.0
2265.5
-1570.0
-1458.5
2952.5
5140.0
1924.5
2089.0
8742.0
3009.5
2123.5
-564.0
2991.5
56.0
-2286.5
-521.0
-430.5
757.0
-2834.5
771.5
3060.5
2541.0
826.0
1689.0
-967.0
936.5
-2097.5
-2075.0
3436.5
2180.5
-1235.5
6234.0
7066.0
2188.5
-5847.5
-2577.0
-1605.5
-1013.5
-1150.0
3580.0
-647.5
6836.5
4449.0
-1250.0
535.5
483.5
-1989.5
-3298.0
2212.5
2062.0
-3246.0
2066.0
-2088.5
-10807.5
-3492.0
5420.0
2409.5
-4123.5
-1722.5
-450.0
-2924.5
-835.0
-1314.0
-1676.0
-4298.0
2599.5
-2077.0
-1661.0
-2563.5
-879.0
1914.0
-3847.5
-1566.5
2888.0
2311.0
4172.5
1185.0
2105.5
1294.5
-2308.0
478.5
2546.5
6111.0
3388.0
-2140.5
-6142.5
-2863.5
2412.5
-3459.0
4403.0
648.0
-344.0
-38.0
3526.5
-154.0
2248.0
4043.0
-8954.0
4274.5
-1452.5
-3425.0
-50.5
-1285.0
2888.5
1051.5
-1230.0
1441.0
-1795.5
-1942.5
1238.0
-3527.5
3494.5
3694.5
-1736.0
775.5
5288.5
4623.5
2724.5
-1132.0
436.0
-1132.5
1058.5
-453.0
-2067.0
-527.0
3077.5
1561.5
-812.5
820.0
3615.5
2214.0
1110.0
-2940.0
666.5
5065.5
4773.0
2355.0
2619.5
-2058.0
-648.5
4146.0
5262.0
-1357.5
-3466.0
-546.0
-726.5
879.0
119.0
4526.5
3746.0
691.5
-1715.5
3966.5
-104.5
-1520.0
4906.5
-117.0
3278.0
7568.0
1687.5
-510.0
-554.0
-319.0
767.5
-1314.5
-1499.5
-2733.5
-6725.0
-4143.0
-20.0
-889.0
-3404.5
-2156.0
430.0
576.5
-2301.0
-2048.0
-3797.0
-530.5
829.5
3917.0
-380.0
1480.5
2039.0
-1925.5
154.5
1508.0
6651.5
-122.0
6788.5
5089.5
2678.5
7895.0
3868.0
4705.0
911.5
529.0
1996.0
-4585.0
3185.0
2255.5
2098.0
-414.5
4098.5
-335.0
1045.0
2583.5
-722.5
-4376.5
-2010.0
1010.0
2533.0
-3437.0
-1137.5
3952.0
145.5
7879.0
247.0
154.5
-3040.5
-5633.0
1064.5
914.5
9027.0
5373.5
731.0
3395.5
-2584.5
3148.5
1314.0
-558.0
-4216.0
81.5
6268.0
4684.0
7763.5
6829.0
1836.5
2156.5
-580.5
-4024.0
-3859.0
-2244.0
2005.5
1459.5
-3129.0
2693.0
-835.5
-3673.5
-1982.5
-3403.5
4132.5
3116.0
-2154.5
-2289.5
-4926.5
-1851.0
2098.0
-259.5
503.0
-3006.5
-4468.5
-7360.5
-1946.5
4816.5
1722.0
3089.0
4198.5
4028.5
-740.5
389.0
-4845.5
1371.0
4164.0
-3712.0
4642.0
2764.0
5076.0
2906.5
4306.5
898.5
2040.0
4034.0
-1819.5
-1346.5
-2457.5
3961.0
1847.5
-2498.0
-2050.5
-1199.0
-968.0
320.5
-161.0
1484.0
3295.5
8333.5
5293.5
5597.5
6903.0
3600.0
2796.0
323.0
-286.0
2742.5
8409.5
4370.5
1970.5
-790.0
3971.5
-999.5
4729.5
4823.5
892.0
-1055.0
-3120.0
-5631.0
-2317.5
-165.5
1129.5
-4221.5
-4044.5
1881.5
2529.0
662.0
2283.0
-2759.0
-2411.5
-1916.5
2976.5
-3076.0
-484.0
-3240.5
-1736.5
1384.0
3738.0
1515.5
-632.0
-3280.0
-11.0
6215.0
1024.5
-2877.5
3725.5
4241.0
-1058.5
-7987.0
-6155.5
3121.0
7543.5
10823.5
-16308.5
-1284.0
6720.5
-3014.0
-1260.0
-1694.5
4094.0
2633.0
2045.0
2033.5
-7745.0
2011.5
-4491.5
5830.5
6906.5
10506.5
-6296.0
-12110.5
-4782.5
4757.5
1940.0
-3532.0
-8017.0
7888.0
4095.0
1076.0
-4969.0
3028.5
2086.0
1000.0
-1387.5
2042.5
-406.5
3350.5
8075.0
2789.5
-1805.5
3307.0
482.5
-4415.0
4633.5
602.0
6540.0
43.0
6331.0
5247.0
-3684.0
2659.5
-3387.0
2906.5
5644.0
748.0
4201.0
1343.0
3695.5
1667.0
1770.5
111.0
5026.5
2668.0
6492.0
-129.0
5998.0
2362.0
2840.5
-1203.0
3998.5
5582.5
2144.5
-334.0
10084.5
5548.5
3512.0
-2380.5
-2374.5
3155.5
494.5
6542.0
2869.5
5749.5
-3912.0
35.5
-1539.5
213.0
2008.0
2494.0
323.5
2637.0
-1710.5
2469.5
-1724.0
-4746.5
4535.5
3313.5
2117.5
814.0
7206.0
1573.0
-394.0
2848.5
378.5
3027.0
-1700.5
544.5
810.5
3010.5
-2937.5
3153.5
1719.5
-982.5
-3419.5
-3655.0
4407.0
1489.5
-4834.0
52.5
-305.0
2958.0
4629.5
433.5
366.5
4614.5
4388.0
2287.0
-2929.5
1767.5
891.0
7295.5
5742.0
2069.5
467.5
-5002.5
-1071.0
-1235.0
-938.0
5536.0
4713.0
7054.5
4491.5
-2114.0
3937.0
3579.5
0.0
6054.0
5444.0
2334.5
1761.0
3885.0
-5171.0
2582.5
1107.5
2905.0
-406.0
2964.5
-1853.5
530.0
1407.5
-205.0
4958.5
5074.5
534.0
39.0
2700.5
-1021.0
3055.0
7711.0
2555.0
-3576.0
-3488.5
-8019.5
4540.0
7207.5
4992.0
8404.5
3214.0
-322.5
4374.5
7784.0
6670.0
-648.0
7519.0
5402.5
2200.0
-1480.5
-1917.0
5428.0
5906.0
8338.5
9130.0
3878.5
-849.0
-211.0
2040.5
5253.0
4474.0
10698.0
-16112.5
42112.5
22664.0
-32801.0
-15773.0
-9971.5
-9892.0
-17938.5
-14726.0
4207.5
5329.5
5342.5
1534.5
2559.5
-2309.0
-2369.5
-1489.0
847.5
4141.0
-26007.0
-5283.5
-19145.0
-28008.0
-11341.0
-1351.0
5599.5
-7149.0
-8529.0
-9411.0
-6830.5
3234.5
-5039.5
1751.5
10796.0
-5904.5
634.5
-7747.0
-9884.5
-19918.5
-20817.5
-6566.0
3281.5
6938.0
11288.5
7105.5
-27925.0
-20574.5
-17033.0
-5642.0
-8418.5
-1412.0
-10822.5
-12751.0
-2417.0
-21635.5
-23041.5
-6777.5
-5197.0
-11329.5
-7586.0
-9053.5
-8920.0
-9504.5
-11966.0
-8976.0
-1862.5
-2306.5
-6819.5
-7113.0
3588.5
-3891.5
-6048.5
-4738.5
-2291.0
-912.0
-2737.5
-2365.0
-5126.0
-387.0
-6391.5
-4202.5
269.0
-8074.0
1851.5
-2231.0
146.5
3250.5
400.0
-2507.0
3755.0
14302.5
-18690.0
-10857.5
-7348.0
-12314.5
-3949.5
-2035.0
-3230.5
-6153.5
-10388.0
-4292.5
-6770.0
-5326.0
-8935.5
-5780.0
-6456.5
-5760.5
-5925.0
-5119.0
-7040.0
-4610.5
1001.5
-2902.0
-7520.0
590.5
-556.0
-4076.5
-713.0
579.5
-612.0
-6198.0
-3555.5
-2142.0
-1253.5
-3399.0
-6694.0
-6064.5
-4314.0
-2729.0
-3746.5
999.0
6021.0
3386.5
1965.0
-3966.5
-1245.5
-4711.0
-2604.5
3345.5
-2215.0
-441.0
229.0
3954.0
-776.0
1764.5
146.0
-5495.5
-4283.0
-5532.0
3689.0
-2272.0
-3925.0
535.0
-1122.5
1762.0
-4248.5
906.0
1612.0
-2632.5
-8259.5
-6427.5
-541.0
3616.0
-1004.0
78.0
1441.0
8050.5
-473.0
-9.0
4504.5
-4276.0
-3088.0
-4664.0
-3092.0
-3251.0
1638.5
4740.0
3131.5
-682.0
7428.5
1468.0
-2088.5
2558.5
-2962.5
-3669.0
-3800.5
-1632.0
-7507.0
-5359.0
1368.5
-931.5
1907.0
2044.5
-774.5
-2768.0
466.5
-1855.0
-22.0
-540.0
-4837.0
-549.0
436.5
-2207.0
-4918.5
-286.0
-1735.5
2081.5
# row = 18
2636.0
-1597.0
-2756.0
-1193.0
2507.0
397.0
-2917.5
415.0
975.0
-2062.5
374.0
2555.0
1249.0
-247.5
-3175.5
1248.0
-810.0
2411.0
3467.5
-4364.5
-1152.5
3083.5
3305.0
5788.0
-1374.5
1104.5
-4940.0
-3462.0
674.0
-4917.5
-6351.5
-4647.5
-3263.5
-1620.0
1440.0
-4678.0
-5764.5
-4051.5
-2571.0
-845.5
-903.0
1523.0
2467.0
-2045.0
2406.5
-3295.0
-2049.5
-3852.0
-1303.5
-3414.0
441.0
4581.5
2034.5
-1394.0
-2472.0
-624.0
-1213.5
-2522.0
-5585.5
-776.5
754.5
2538.0
-2341.5
-27.5
-1897.0
-2786.5
-1618.0
-3202.0
-1628.5
-1381.5
-644.5
-1341.0
1648.0
3478.0
32.5
423.5
-2062.5
2760.0
-5067.5
-3621.0
228.5
-1569.5
-2540.0
7701.0
-166.0
-6262.0
204.0
-1850.5
1017.0
-2455.0
3028.0
4875.0
2436.0
2013.0
5917.5
-5439.5
892.0
-291.5
3592.5
-2844.0
-212.0
8221.5
1245.5
4654.5
-1323.0
1047.5
-81.5
-3671.5
-4109.5
-5158.0
5008.0
372.0
-1403.5
-3823.5
-2245.5
112.5
-6338.5
-3345.0
-7140.5
-5462.5
-1289.5
-2218.5
-6298.0
-2709.0
-5479.0
2672.5
-4073.5
4260.0
1545.0
-4887.5
1388.5
383.5
-1615.5
-3432.0
-2868.5
775.0
-2228.0
-1607.5
433.0
-1944.0
1011.5
25.0
-1961.5
-2750.0
-7023.0
3132.0
-2941.5
428.0
-3963.5
-718.5
3997.5
-3499.5
10707.5
2457.0
632.5
-1755.5
-1835.0
-861.5
2212.0
1067.0
3609.0
4038.5
4850.5
-1611.5
-473.0
705.5
1410.5
4107.0
8946.0
5095.5
4298.0
-4154.0
4729.0
1095.0
-2387.0
299.0
762.5
1532.5
-1266.0
-805.0
-4997.0
5306.5
-94.5
2234.0
1905.5
-752.0
2513.5
3846.0
1187.5
-2394.5
-5867.0
-2702.5
1576.0
4351.5
3016.0
4450.0
317.0
-4845.0
6433.0
8523.0
54.0
5218.5
2912.0
-3747.0
-10.0
-4554.5
-1607.0
-3019.0
-1223.0
-7052.0
-3698.0
2652.0
-153.0
-390.5
-246.5
3346.5
3833.0
377.0
2416.5
-450.5
-795.0
1954.5
-1806.0
3798.0
-5392.5
-5085.5
75.5
2897.0
2201.5
-2621.5
-3663.5
2664.0
-1573.0
-556.5
-527.5
1744.0
2451.0
331.0
183.5
519.0
-997.0
-143.5
-641.0
5856.5
-2926.5
-1041.0
-6977.0
-9345.5
-4394.0
1452.0
-852.0
-3364.5
-1216.5
-2113.5
-1249.5
1307.0
-522.0
-1298.5
2459.5
2033.0
-924.5
-2493.5
551.0
851.0
123.5
-631.0
-2247.0
96.0
1246.5
6714.5
3556.5
2898.0
5133.0
1547.5
3646.5
425.5
4624.5
291.5
-2405.0
1163.5
252.0
-1712.5
-2970.5
2026.5
235.0
2306.0
3262.5
1103.5
-1221.5
2142.0
-3868.5
-3659.0
4511.0
2884.5
-3352.0
6973.0
8090.0
778.5
-7566.5
-1040.0
123.0
804.0
-1706.5
1382.0
-1358.0
3960.0
4248.0
3725.5
-1953.5
5618.5
3064.0
-2404.0
-60.5
3021.5
-2342.0
4659.0
-2406.0
-11209.5
-3176.0
8666.5
-484.0
-2563.0
232.5
5166.0
-1560.5
-2359.5
1424.0
-282.0
82.0
2279.0
-3166.5
1742.0
-1829.0
988.5
820.5
-2700.5
-2052.5
856.0
3236.5
3002.0
560.0
429.0
3272.0
-2868.0
-1524.0
4855.5
4896.0
-797.5
-1014.0
-1427.5
-3567.5
1591.5
-4586.5
1821.5
-1895.5
-3921.0
-2599.5
-334.5
843.5
5291.0
-468.0
-5721.0
3188.5
1605.0
1618.0
3061.0
-1218.5
788.0
-126.0
-1238.5
271.5
-4608.5
-3464.0
-144.5
-7539.0
387.0
6390.5
-409.5
170.5
5302.0
3063.5
3843.5
-946.0
3501.5
-129.5
-3017.0
-4084.0
-1479.0
3308.5
5838.5
-339.5
-936.5
4873.0
1939.0
860.0
1061.5
1055.0
1110.5
7328.0
2783.0
1171.5
-372.0
-433.5
610.0
3513.0
6803.5
-2793.5
-5190.5
-2915.5
-6565.0
1558.5
2152.0
955.5
1832.5
-215.0
-4571.0
-101.0
184.5
6087.0
5649.5
-1484.5
479.0
5311.5
-3514.0
-3684.0
-1010.0
3205.0
75.5
-3313.5
-1444.5
-3731.0
-8568.5
-2471.0
257.5
-2311.5
-1309.5
1845.0
-1592.0
8138.0
-1712.5
-1961.5
-4805.0
-849.0
3082.0
3355.0
2467.0
1416.0
-16.5
2285.5
-1060.5
931.5
5475.0
-323.0
3889.0
2591.0
2680.0
10906.5
2416.5
9266.0
-3529.5
-1570.5
-1361.5
-1793.0
1466.5
4067.0
522.0
1172.5
1025.0
-3127.5
-1161.0
1300.0
1129.5
-4651.0
-7129.0
-3866.0
-1947.0
-4208.5
2206.0
5174.0
626.5
8493.0
3215.5
-2041.5
-4493.5
-5436.5
-3525.5
-366.0
5208.0
1304.5
-496.0
-1395.0
-1851.0
4060.0
-219.5
-2182.0
-1912.5
-3341.0
1566.0
2192.5
4922.0
2684.5
-260.5
-2159.5
-1526.5
-7346.0
-7303.0
-5452.5
2031.5
-735.0
-2448.0
5505.0
-444.0
-4331.0
-1386.0
-5735.5
1854.0
-3910.0
-1965.0
2020.0
-258.5
-3915.0
1541.0
-2653.5
-1414.0
-3894.5
2155.5
-3211.0
-1480.0
1249.5
3294.5
5473.5
3740.0
3074.0
-452.0
-1609.0
-722.5
-570.5
691.5
-6486.5
4440.0
953.5
2674.5
2711.0
6147.5
3155.0
1628.5
481.0
-2931.0
-1697.5
168.0
-670.5
167.5
-768.0
-3826.5
-2530.0
-1398.0
1298.5
-2646.5
-2584.0
5861.5
9044.0
1139.5
3848.5
4498.0
1618.5
-1102.0
-2325.5
-256.5
-3326.5
6300.0
3645.0
1518.0
2946.5
3336.0
841.0
2602.0
-244.0
2135.0
-1133.0
-4318.5
2510.0
-1217.5
-1209.0
-1315.5
-3007.5
2440.5
3664.5
-462.0
-4282.0
1137.5
-2177.0
-2722.0
-2056.5
1632.5
-2462.5
-763.5
-2160.5
-1378.5
2763.5
4436.5
-1323.5
-4980.0
1526.0
4219.5
7960.0
2134.5
-1977.0
5511.0
8861.0
-3809.0
-9027.5
-6492.0
-1.0
6354.0
1408.5
-28787.0
-6658.0
5544.5
-3155.5
1387.5
-368.5
3441.0
2010.0
2585.0
-707.5
-8879.0
3099.5
-1554.5
12230.5
-6221.5
8339.0
15428.0
821.0
-7107.5
-406.5
-281.5
1943.0
7802.0
538.0
-1399.5
3238.5
-798.0
249.5
2181.5
1892.0
-2962.5
1607.5
-2673.0
3279.5
4658.0
2725.5
-1418.0
2763.5
-281.5
-5180.0
3012.5
-6384.5
4892.0
-2616.5
2014.5
698.5
-3499.0
1948.0
-1807.0
1488.5
3755.0
5788.0
2456.5
-2666.0
4053.0
3467.5
4025.5
14.5
2956.5
4764.0
4979.5
301.5
4334.0
1915.5
647.5
-3250.5
2399.0
1334.5
-3051.5
-766.0
1971.0
2343.0
2569.0
-3277.5
-7176.0
3457.5
533.5
7352.0
296.0
6561.0
-2350.5
437.5
-2654.0
2601.0
2226.0
5420.5
329.0
-720.5
-4700.0
3807.5
-6085.0
-5695.5
5711.5
-757.5
1085.0
560.0
1347.0
-1315.5
-2277.5
2652.0
1509.0
2869.5
-3852.5
2991.0
-2339.0
2336.0
-2325.5
6190.5
3669.5
-4011.0
-4857.0
-5030.0
3769.5
-2703.5
-6689.5
-388.5
-92.0
792.0
1333.0
-62.5
-164.5
3478.5
3522.5
3877.5
-4961.0
687.0
-2394.5
6580.0
5976.0
-661.0
-4739.5
-7976.0
873.0
27.0
-1839.0
4314.5
5211.5
5667.0
4042.5
-145.5
4405.0
-810.0
-6795.0
4440.0
1592.0
-999.0
2785.5
993.5
-4582.0
-17.0
-1026.5
4038.5
-4620.5
2546.0
-2779.0
-270.5
3042.0
143.0
3466.5
4593.5
524.5
2981.0
-341.5
-5660.5
931.5
7692.5
880.0
-5278.5
-2117.0
-6620.5
551.5
2502.0
915.0
7304.0
1466.5
-562.0
1836.5
5182.5
4804.0
-2696.0
4691.5
1453.5
-289.5
1298.0
-356.5
-2268.0
4332.0
3178.5
4890.0
5009.0
-3334.0
-1907.0
-1235.5
-3218.5
-3331.0
6235.5
2199.5
26707.5
6604.0
-12516.0
814.0
-4380.5
-19700.5
-15222.0
-14591.0
-4911.0
-2062.5
4077.5
518.0
4150.0
-3707.5
-3177.0
-7531.0
-4556.0
41735.0
7594.0
-14328.5
-15784.0
-26746.0
-13088.0
-6506.0
-5626.5
-13656.0
-12088.5
-6529.0
-3501.5
2808.0
-6211.0
-12689.0
631.5
4688.5
3692.5
-7103.0
-670.0
-3466.0
-14494.0
-9156.5
-2322.0
8052.0
5354.5
7020.0
-9784.0
-9115.5
-11235.5
-2699.0
-6685.0
471.0
-9669.5
-9795.5
-602.0
-254.0
-12284.0
-3682.0
1937.5
-8096.0
-3710.0
-1613.5
-2019.0
-3486.5
-8183.5
-6291.5
959.5
-60.5
-2600.5
-1107.5
3573.5
-3695.5
-5008.5
-794.5
-4199.5
2708.5
-1726.5
-1803.5
-1122.5
2082.0
-2793.0
-118.0
4873.0
-3806.0
1434.0
-2691.5
1340.0
6739.0
1587.0
228.5
9689.0
26244.0
-26950.0
-7837.5
-3052.5
-10470.0
-3201.0
-626.5
-656.0
-2682.5
-6131.0
-2659.0
-4092.0
-4750.5
-4406.5
-2490.5
-4537.5
-1984.5
-4902.0
-3842.0
-2863.0
-4465.0
2349.0
-3239.0
-4779.0
1065.5
-3341.5
-5077.0
1205.0
452.0
5609.0
420.5
-960.0
1211.0
-2204.0
-1236.5
-3392.0
-6803.5
-2798.5
-718.5
-2164.5
1495.0
3601.0
610.5
4192.5
1648.0
-2151.0
-2004.0
-2078.0
1126.5
-756.0
794.0
3167.5
1386.5
-1723.0
7685.5
-992.0
-4816.5
-2607.0
-539.0
258.0
-450.5
-1643.5
1591.0
137.5
1166.5
-448.0
-1463.5
2268.5
-4849.5
-8893.0
-5286.0
-542.0
6362.5
2439.0
-650.0
-1535.5
5041.0
-2072.0
4052.5
5677.5
-2107.5
-1970.0
-1618.5
-3547.0
-571.5
4004.5
868.0
-1130.5
-3486.5
3175.0
2424.5
380.0
-4082.5
-2555.5
-2570.5
-1513.5
-912.0
-8201.0
-5026.0
-218.0
2159.0
5875.5
3041.0
1614.0
-1630.0
968.5
-715.0
-1641.0
-2331.5
-447.0
1892.0
505.5
-1485.5
-5357.5
0.5
-2283.0
1704.5
# row = 19
4248.0
-2212.0
-4185.5
-2146.5
1971.5
1199.0
-4674.5
-303.5
-490.0
-4559.0
1732.5
3735.0
2814.5
-1931.5
-4757.5
-1697.5
-1641.0
4459.0
4485.0
-1753.5
-1198.5
2220.5
733.0
4686.5
-5335.5
-437.5
-1908.5
-6053.0
542.5
-1163.5
-5455.0
-2940.0
-4799.0
-1135.0
3079.5
-1008.0
-4014.5
-2372.5
-4954.0
2641.5
207.0
-387.0
2352.5
1940.0
4997.0
-2856.5
-305.0
-278.5
-2912.0
-2676.0
1253.5
3744.0
2204.0
-3635.5
-670.5
547.5
-728.5
-6056.0
-4218.0
5219.5
3234.0
1627.5
-3524.5
-824.5
-2121.0
-4487.0
-509.0
-3615.0
-5192.5
-3980.5
-1257.5
-2731.5
1267.0
8931.0
2304.0
-774.5
-871.0
1115.5
-6988.5
-4020.0
2815.0
-1989.0
-3418.5
8096.5
665.0
-2119.0
-1330.0
-617.0
704.0
-1087.0
-322.0
4152.0
3040.0
2264.5
6725.5
-3234.0
819.0
-1187.0
4031.5
175.5
819.5
7747.0
164.5
9023.5
307.0
1041.0
-221.0
-873.5
949.0
-267.5
4272.0
1664.5
4878.0
-633.5
-467.5
-2172.0
-6737.5
-877.0
-5799.0
-2478.0
582.5
-3320.5
-3624.0
237.5
-2334.5
1352.5
501.5
7391.5
2906.5
-4208.5
1891.0
931.5
-676.0
-3857.5
1270.0
4963.5
1041.0
-1390.5
1165.0
-1544.5
-2132.0
2841.5
-3489.0
-7075.0
-2196.0
3750.5
-1084.0
1112.5
-1237.0
1604.0
4195.0
-12189.0
8824.0
5087.0
1345.5
472.0
2291.0
2558.5
6742.5
2302.0
2569.0
3169.5
2826.0
-2543.5
-3522.0
-304.0
2111.0
4449.5
3353.0
1891.5
5032.5
-4130.0
-161.0
-1077.0
-3993.5
4443.0
794.0
-697.0
620.5
-2018.5
-5724.0
3697.5
945.0
4987.5
2187.5
597.0
2055.5
4045.0
2515.0
-2185.5
-1494.0
900.5
556.5
1842.0
1902.0
1005.0
-1754.0
-7984.5
4894.5
4260.5
1068.5
5939.5
1601.0
-4265.0
-2691.5
-5726.0
480.0
-3619.0
-1306.5
-7949.0
-5090.0
2388.5
1174.0
1644.0
3364.0
2115.5
1315.5
220.5
1463.0
3060.0
3668.5
3887.5
-2259.5
3958.0
-4327.0
-1359.0
4687.5
3620.5
5060.0
-884.5
-3562.0
1770.0
1629.5
-718.5
-2754.5
-195.0
401.0
-793.0
2744.5
4782.0
1789.0
372.5
-1499.5
4019.0
731.5
1751.5
-2424.0
-6577.5
-4042.0
-668.5
-2056.0
-2459.0
1312.0
-5073.5
-4224.0
-468.5
1980.5
764.0
1825.5
-2780.5
-4037.5
213.0
-78.0
2911.0
-1402.5
-4249.5
-4783.5
123.0
-1885.5
3951.0
2535.0
1572.5
-92.5
663.5
645.5
1689.5
7662.0
2365.0
-272.0
1954.5
725.5
-1324.5
-5321.5
2529.0
-1088.0
2671.5
4309.0
2838.0
1328.5
2997.0
-3909.5
-2537.5
5166.0
3437.0
-1367.5
6429.0
5295.5
-1162.0
-5758.0
-119.5
3140.5
4463.0
-1753.0
-3042.0
-97.0
3380.5
1794.0
5332.5
-2401.5
7521.0
9992.0
-835.5
-1605.0
4770.0
1955.0
3772.0
-380.0
-4579.5
-88.5
7582.5
-3721.0
-2348.5
1169.0
3737.0
-2452.0
-2430.0
3475.5
2028.5
3887.5
301.0
-2234.5
3372.0
1071.0
1066.5
-2831.0
108.0
-3114.5
829.5
3641.5
4074.5
-751.0
1042.5
6142.5
-3783.5
-2567.5
4545.0
485.0
-7315.5
-402.5
244.5
-2114.5
1091.0
-4306.5
44.0
-3063.5
-7157.5
-3199.5
-3786.0
3157.0
6289.0
-1947.0
-4091.5
2425.0
4210.0
5118.5
4370.0
3108.0
-283.5
-761.0
110.5
1366.0
-6369.0
-1793.5
629.5
-8852.5
-2400.0
5624.0
2112.5
-137.5
3130.0
1704.5
1782.5
-2647.0
5366.0
70.0
-5145.5
-6905.0
-2855.0
3751.5
4811.5
-777.5
295.5
6113.0
135.0
594.0
298.5
4852.0
4029.0
6981.0
2306.5
4003.0
145.5
-549.5
3692.0
3110.0
2726.0
-4297.5
-4063.5
-2762.0
-9306.0
4296.5
3441.0
-3144.5
-639.0
-2906.0
-5201.0
-1235.0
2509.0
5900.5
3758.0
-3477.0
-2625.0
6619.0
-4164.5
-5139.0
-2900.0
5640.5
2351.5
-3892.5
-3429.0
-1939.0
-6882.5
201.0
-2859.0
-4519.5
-1520.0
5111.5
-1400.0
7927.0
-2220.0
-1884.5
-906.0
2395.0
2870.5
1008.0
5378.5
-959.5
-2873.0
4405.0
-3520.5
824.0
5075.5
666.0
-108.0
1308.0
3493.0
12135.5
1162.0
10596.0
-6264.5
-546.5
-2205.5
1976.5
326.5
6121.5
1346.5
1550.5
-1936.0
-3101.5
-1739.5
-1494.5
2598.0
-2435.0
-5589.5
-7519.0
-6719.5
-4231.0
4898.5
2433.5
-546.0
8234.5
6650.5
-63.5
-3528.5
-1055.5
-4707.0
-217.5
748.5
-2586.0
-3344.5
-6964.0
-728.5
2727.0
-1070.0
-1995.0
-1458.5
-2148.0
-139.5
149.0
651.5
-2754.5
-515.5
-3460.5
-1303.0
-5281.0
-5414.0
-5109.5
2272.0
853.0
-993.0
5235.5
1142.0
-717.0
-1340.0
-5715.5
-1106.5
-6890.5
-748.0
7736.0
4619.5
-1274.0
47.0
-3156.5
-1838.0
-591.0
8504.0
3300.0
-1318.0
-4986.5
-207.0
5625.0
4618.5
697.0
1172.0
-2261.5
5199.5
-1446.5
-640.5
-3141.5
4434.5
1701.5
-875.5
1253.0
6167.5
5144.0
701.5
-465.5
-2948.5
-146.5
1101.0
-4751.5
1673.0
3471.0
-795.0
825.5
1927.5
1219.0
-2173.5
-3000.0
4118.5
5818.5
-1270.0
3848.0
-123.0
-2457.5
-2308.5
-1692.0
2476.0
-6546.5
3938.0
1458.5
873.0
4444.0
2523.0
1680.5
3388.0
-4001.0
3438.5
1254.0
-4348.0
10373.0
4380.0
-533.5
226.5
275.0
5692.0
5700.5
91.5
-2304.5
3537.5
38.5
-1374.0
-2822.0
73.0
-1237.5
500.5
-1.0
-727.0
4727.0
2587.5
-1693.0
-6362.0
7064.0
7182.5
6674.5
3908.0
1140.5
4966.5
10766.0
-5273.5
-3490.0
-3491.5
1402.0
7758.5
145.0
-36872.5
-10515.0
5371.5
-26.5
2439.5
-3094.0
3291.0
4343.5
4228.5
-784.0
-4531.5
1357.5
1571.0
16982.5
-6212.5
15700.0
6894.5
-1250.5
-7993.0
-4728.5
-5675.5
-792.0
10413.5
-8511.5
-7923.5
-1427.5
-1925.0
-2026.5
-841.0
670.0
-6377.0
-489.0
-3736.5
848.5
483.5
1374.0
-659.5
1011.5
-984.0
-4291.0
424.5
-11086.0
1936.5
-2658.5
-2447.5
-1692.5
-3757.5
-1959.5
-609.5
-1379.0
1253.5
6852.5
1881.0
-2269.5
2131.5
3536.0
5646.5
94.5
91.0
3373.0
1451.5
-172.0
-1641.0
1533.0
-1789.0
-3278.5
-592.0
-3930.5
-6398.5
569.0
2317.0
439.5
2343.5
-2364.5
-9638.5
1467.5
1250.0
6073.0
-304.0
4348.0
2043.0
1984.5
-2067.5
3881.5
-309.5
5771.0
-1217.0
-4472.0
-5122.5
1746.5
-4977.5
-2827.5
3214.0
-2932.5
1467.0
700.5
-2979.5
-1897.5
-2842.5
2391.5
875.0
2548.0
-2077.0
1094.0
-2994.0
688.5
-563.0
8475.5
5981.0
-1801.0
-1982.0
-2868.5
4865.5
-1660.5
-5304.0
-1125.0
613.5
-126.0
-737.5
1674.0
-316.5
3715.5
1781.0
3233.0
-2782.0
-661.0
-2313.5
4239.0
4860.5
-286.0
-2589.5
-2880.5
2706.5
1524.5
502.5
1796.5
3730.0
4067.0
1592.5
2589.5
2402.5
-2224.0
-8655.5
-805.0
-2306.5
-654.0
5586.0
-132.0
-2516.5
527.0
1157.0
4135.0
-2807.5
3553.5
-134.5
-1135.5
4565.0
3595.0
3568.5
5976.5
1524.5
4560.0
-1021.0
-5158.5
2320.5
8191.5
-1584.5
-1863.0
-299.0
-5316.5
626.0
565.5
-1968.5
4709.0
3771.5
99.0
-736.0
3406.0
4622.0
2259.5
3844.5
-419.0
568.0
4336.5
6039.5
-3022.0
3820.5
2518.0
4176.5
3959.5
128.0
-693.0
-925.0
-4925.0
-3688.5
7291.5
16326.0
10814.0
-3854.5
13987.0
25595.0
12685.5
-18174.5
-8890.0
-11645.0
-7506.5
-2153.0
3502.0
-91.0
3804.0
-2118.5
673.5
-5203.0
-2524.0
55568.0
20155.5
-14808.0
-4366.5
-16859.0
-12682.0
-10191.5
-17181.5
-14740.5
-6466.0
340.5
2938.5
4113.0
493.0
-7271.5
1355.0
15909.5
5343.0
3995.0
8527.5
11086.0
-3011.5
-5793.5
-3272.5
9886.5
6997.5
34.0
-4816.0
-1668.0
-2877.0
-3707.5
-1280.5
723.0
-3655.0
-1839.0
1976.0
5860.0
-8219.0
-1900.5
3781.5
-6109.0
-3556.0
1160.0
-602.0
-3482.5
-7732.0
-6865.5
-3395.5
-3541.5
319.0
-2646.5
-986.5
-4800.0
-5793.0
166.5
-7077.5
1515.0
-4223.5
-4176.0
-211.5
-426.5
-1943.5
438.5
4974.0
3277.5
-1652.0
-3366.5
1477.0
4182.5
-389.0
2022.5
14750.0
30755.0
-39431.5
-14887.5
-1434.0
-9992.0
-7060.5
-3046.5
-2012.5
-531.5
-1773.0
-1843.0
-1329.0
-6327.5
-1941.0
-2506.5
-3606.0
-64.0
-5611.0
-2706.0
-2483.0
-3601.0
565.0
-3883.0
-2924.5
-1151.5
-5569.5
-6719.0
-958.0
-7057.5
4758.0
3170.5
-1282.0
297.5
-6496.0
-1313.5
-1363.5
-10907.0
-6752.5
-4201.0
-3029.0
350.0
697.0
-3570.0
5191.0
5966.0
-2886.5
492.0
-3050.5
-3019.5
-1496.0
2096.5
6403.5
-189.5
-6121.0
6801.0
-4323.5
-3616.0
-1383.5
3343.5
-3090.0
-838.0
-3986.0
-531.5
1788.5
2741.0
1273.5
-4534.5
1824.5
-5767.5
-7158.5
-2744.5
-731.5
6390.5
3284.0
-3756.0
-4389.0
-2318.0
-4033.5
1300.5
3976.0
-51.5
-84.5
-1232.5
-5465.5
-625.5
2066.5
-2065.0
-4780.5
-5922.0
-2799.0
139.5
1735.5
-3446.5
-3926.5
-2262.0
459.5
459.0
-2053.5
-4038.5
-2116.5
3856.5
5849.5
-1096.0
2201.5
774.0
-33.0
-1720.5
-2174.0
-4115.0
3325.5
1717.0
-1981.5
-1565.0
-3157.5
2168.5
-1935.5
-2742.5
# row = 20
3900.0
-3683.0
-2893.0
-1440.5
-481.0
-776.0
-6027.0
-2455.0
-2034.5
-3389.5
1932.5
6576.5
3153.5
-1356.5
-2804.0
-3044.0
-3284.0
2811.0
3258.0
3505.0
197.0
2775.5
2833.0
3604.5
-5937.5
383.0
574.0
-5453.5
2676.5
2795.0
-3246.5
874.0
-1296.0
-1720.0
550.0
275.5
402.5
-373.0
-2549.0
5736.0
-439.0
-4753.5
4157.0
4107.0
5407.0
1080.5
347.0
3078.0
-730.0
336.5
4973.5
1863.5
-1237.0
-3782.0
-715.0
214.0
-1297.5
-5651.0
-2381.5
6297.5
1512.5
-873.5
-3707.5
-1869.0
741.5
-6858.5
-1149.5
-3212.0
-5456.0
-4056.0
1019.0
-864.0
1819.0
6670.0
2325.0
3925.0
1032.0
-2394.0
-4821.5
-2043.0
4865.5
-2452.5
-3797.5
3879.5
1013.0
812.5
-2608.5
1133.5
2745.5
330.5
-1761.5
1016.0
-2247.5
-736.0
3897.0
-2901.5
-1067.5
-965.5
3682.5
1701.0
1524.5
2717.5
-1352.5
9298.0
2303.0
968.5
-2334.5
3124.0
3391.0
4211.5
3989.0
1455.5
8063.0
1944.0
1445.0
-1183.5
-1738.5
1861.0
-3242.5
580.0
976.5
-3942.5
-708.5
-208.5
1491.5
-672.0
3513.0
6933.5
963.5
-1831.0
-346.5
-221.5
-1218.5
27.5
4135.5
6196.5
4348.0
-1492.5
2365.0
-2630.0
-2850.5
2609.0
1091.0
-7624.5
2760.0
1074.0
640.0
2350.5
472.0
-471.0
2621.0
-13697.5
11446.0
4787.5
463.0
2876.5
4001.5
4352.0
8094.5
4721.5
1235.5
371.5
1817.0
-3089.0
-2322.5
-1548.5
1156.0
2117.0
-3799.0
-4663.0
2165.5
-2957.0
-4404.5
-557.0
-2895.5
5869.0
2145.5
-392.0
775.0
-3254.5
-2409.0
-1790.0
1138.0
3807.0
2693.0
1637.5
-1309.0
2248.0
1988.5
-2103.5
1062.5
3185.0
1579.0
1915.0
3682.0
-2201.5
-4266.5
-6599.5
1315.5
-1049.5
1546.0
3509.5
-876.5
-1646.5
-435.5
-2961.0
221.5
-1885.5
-483.5
-6143.0
-5725.0
2556.5
-153.0
2721.0
2609.5
33.0
869.5
608.0
4232.5
7573.5
5582.0
3263.5
-1234.5
2529.5
-2364.0
1813.5
7074.5
1987.5
3762.5
-1628.5
-1441.0
1252.5
2999.0
1316.5
-6389.0
-4058.5
-1661.5
-766.0
2312.5
5620.5
4738.0
1161.5
-1431.5
1824.0
2675.0
6027.5
1893.0
277.0
-1367.0
2278.0
-1529.5
-3390.0
2803.5
-4566.5
-4590.5
-226.0
2992.5
3361.0
1173.0
-4799.5
-777.0
1308.0
-178.5
3405.5
-51.0
-4459.5
-5505.0
-1367.5
-3848.5
-372.5
-358.5
127.5
-1267.5
-705.5
-2529.0
1942.0
8948.0
4730.5
3159.0
1603.0
31.5
1107.5
-5976.0
2357.5
-1177.5
3511.5
499.0
3003.0
3256.5
4003.0
-2173.0
2084.0
3021.5
3049.0
3552.5
5330.5
3542.5
-1720.0
-3144.0
-846.0
2462.5
4997.5
-1098.0
-5557.0
293.5
3936.0
163.5
3236.0
-177.0
6743.5
10659.0
96.0
-234.5
4836.5
4759.0
151.5
1790.0
1683.5
-61.0
3466.5
-4369.0
-2130.5
1981.5
-1070.5
-4552.5
1056.5
2094.5
1307.5
3249.0
-373.0
333.0
2634.5
1286.5
1314.5
-3525.0
2658.0
-2441.0
3723.0
3829.5
6046.0
-2255.5
1203.0
6369.0
-4137.0
-2046.0
3291.0
-2402.5
-10132.0
-1150.5
-3811.5
-1013.0
802.0
-883.0
1203.5
-2800.5
-6862.5
-133.0
-4323.5
4823.5
4537.0
-597.5
-5620.0
3083.5
4111.0
4374.0
2367.5
4595.0
572.5
331.0
2341.5
2039.5
-6859.5
792.0
-68.5
-4070.0
-2923.5
3044.5
3047.5
1761.0
549.5
2481.5
-2776.5
-4556.5
4188.5
-1764.5
-5837.0
-5371.0
-4280.5
-19.5
2265.0
194.5
1580.0
4495.0
-310.0
488.5
-604.0
6482.5
6734.0
4889.0
3843.5
6751.5
2163.0
-990.0
5700.5
3036.0
-1513.0
-3296.5
-1109.5
-804.5
-5687.5
5926.0
2859.0
-2532.5
-1945.5
-5201.5
-4789.5
-1549.5
4995.0
-712.0
-126.5
-4840.0
-4052.5
6092.5
-641.5
-6281.0
-4827.0
3201.5
4516.0
-2732.0
-5074.5
521.0
-3485.0
799.0
-6494.0
-5423.0
-4173.5
4101.0
451.0
1343.5
-3469.0
-500.0
3500.0
4486.0
1015.5
-1041.5
4752.0
-2253.5
-2566.0
4223.0
-3947.5
262.0
6351.5
2656.5
-1594.0
602.0
4459.0
9275.0
1005.5
6870.0
-5136.0
1840.0
-281.5
2995.5
541.5
5556.5
1246.0
1498.5
-2508.0
-1825.5
-414.5
-4968.0
1226.0
-1822.0
-1103.5
-6629.5
-5939.0
-4033.0
3728.0
-1888.0
-4354.5
4674.5
5163.0
3196.5
898.5
4544.0
-1564.5
1463.0
-887.0
-3380.5
-4065.5
-6277.5
839.5
1124.5
335.0
-2325.0
-3636.5
725.0
484.0
-758.0
-1540.0
-3655.5
-1105.0
-2067.0
-717.0
-1418.5
-2061.0
-1118.0
2122.5
2119.5
107.0
2734.0
2976.5
2976.5
-1043.0
-2896.5
-2976.5
-4716.5
-280.0
9182.5
4362.5
1228.5
-684.5
-2708.0
-281.0
1629.5
6771.5
5800.0
-668.5
-6291.0
-5015.5
2482.5
4233.0
-1584.5
2343.5
-426.0
5406.0
-173.0
334.0
1964.0
4949.5
2608.5
-3511.0
-1220.5
4988.0
3537.0
-2627.0
1524.5
-1828.5
831.5
-855.5
-5259.0
2970.0
6509.5
4044.5
5220.0
7037.0
-218.5
-437.0
-3450.0
500.0
1424.5
-1310.0
4331.5
-2283.0
-4045.5
1387.0
-749.0
6048.0
-1251.0
3495.5
-66.0
196.5
2502.0
2149.0
927.5
4522.5
-5833.5
3260.0
3823.5
-2997.5
8636.0
8431.5
1769.0
2282.0
2329.5
3767.5
4897.5
2919.5
1122.0
6458.0
2752.0
578.0
-2535.5
-740.0
2289.0
753.0
999.0
454.5
4587.0
157.0
970.0
-2412.5
9677.0
6182.0
2189.5
3386.5
3439.0
1434.5
7770.0
-4233.5
2786.5
-956.5
4389.0
6511.0
3263.5
-27459.5
903.0
9129.0
4817.0
1559.0
-2897.0
4502.0
7963.5
6536.5
1709.5
2838.0
-493.0
4093.5
15612.0
9985.5
27081.5
-19710.5
-19657.0
-9522.5
-6317.0
-10840.0
-11258.0
5771.5
-10341.5
-10591.0
-4629.0
-7325.0
-2069.0
-2917.0
-2233.0
-8115.0
-1773.0
-2104.0
352.0
-1269.5
-253.5
-123.5
-217.5
-1341.0
-2720.0
988.5
-5402.5
-26.0
95.0
-2303.0
2431.0
-2732.0
-2333.5
570.0
-2171.5
-1437.5
1905.0
3083.5
2708.0
-178.0
1241.0
3256.0
355.0
-1134.0
913.0
-1256.5
-683.0
-5470.5
836.0
-3389.5
-879.0
-2513.5
-5038.0
-2634.0
1476.0
6147.5
632.0
2553.5
-1676.5
-7360.0
-1994.0
2868.5
4515.5
1771.0
2169.5
4585.0
803.0
-1243.0
5431.5
-3745.5
3451.0
-1494.5
-4669.0
-2746.5
-366.0
559.0
1664.5
948.5
-937.5
360.0
843.0
-736.0
-581.5
-1704.0
1086.0
-1149.0
1543.0
389.0
-1981.5
-2053.0
330.5
518.5
7429.0
6565.0
2518.5
971.0
1839.0
7476.0
3508.0
-2212.5
-2413.0
1721.5
2408.5
-164.5
3319.5
172.5
5067.5
2251.5
1849.0
-380.5
-687.0
1353.0
2515.0
4444.0
3519.5
5417.0
5349.5
4812.5
4033.5
3819.5
292.0
969.0
4112.5
1272.0
4567.0
417.0
23.5
-3838.5
-3479.5
-5639.5
1614.5
6376.0
2337.5
472.0
2498.5
4606.5
2235.5
2191.0
5143.5
3392.0
1032.0
5399.5
6781.0
4711.5
7653.0
2258.0
2977.5
672.5
-1151.0
5401.5
8088.5
-1803.5
2803.0
2748.5
-3303.0
3160.5
2479.0
-1497.0
4092.5
7242.0
1128.5
-1291.0
5486.0
7907.5
8461.0
4381.5
94.5
4098.0
3018.5
10565.0
6296.5
4815.0
4447.5
5503.5
122.0
5902.0
3338.5
2540.0
1467.0
1651.0
6588.5
28890.5
454.0
-1694.5
27403.0
32059.0
21750.5
-3682.0
795.0
-2359.5
-4456.0
2481.5
4244.5
1610.0
5213.5
998.5
7879.0
9183.0
11744.5
52351.5
-10393.0
-9246.0
7148.5
-8271.0
-16582.5
-13224.5
-20755.0
-6343.0
508.5
2765.0
7238.0
7762.0
7778.0
3994.0
9812.0
30962.5
5730.5
11999.0
12207.0
14834.0
5307.5
477.5
1119.5
10280.0
11520.5
-4330.0
-13105.5
-5636.0
-338.0
-5425.5
4372.0
3139.5
3748.0
2231.5
3633.5
3575.5
-12605.0
-7559.0
-245.0
-8087.0
-7630.0
-2009.5
-6355.0
-7141.0
-10416.0
-9153.5
-9220.0
-9384.5
341.5
-8318.0
-3805.0
-5504.5
-6299.5
-1133.5
-8081.5
-3271.0
-5746.5
-7955.0
-3070.0
-2783.5
-3546.0
-3580.5
1411.5
6451.5
-4422.0
-3536.0
-736.5
-4229.0
-5866.0
1264.5
14162.0
19369.0
-41057.0
-22046.0
-1434.0
-11834.0
-12490.0
-8372.0
-6874.5
-2352.0
-3852.0
-4269.0
-1761.0
-8894.0
-2576.0
-5399.5
-3380.0
-1409.0
-8428.0
-2633.5
-1520.5
-3290.5
-2466.5
-3497.0
-3406.5
-1406.5
-5404.5
-4567.5
-3621.5
-12274.0
-2883.0
97.5
-2469.5
-1607.0
-9843.5
-1835.5
-2646.5
-12848.0
-11788.0
-8871.0
-4382.0
-1448.0
-714.0
-6519.0
1993.0
4972.0
-2345.0
1361.5
-3418.5
-3312.5
-2781.0
2381.5
3054.0
-1880.5
-10284.0
-1875.0
-6856.0
-3870.5
-2447.5
1029.0
-3703.0
-2227.5
-7846.5
-3089.0
4379.5
5654.0
417.0
-3842.5
721.0
-4227.5
-5738.0
-534.0
-819.0
4626.0
1792.5
-3632.5
-2854.5
-8175.0
-5170.0
-4442.5
181.5
-91.5
-366.5
-4212.0
-5233.5
-2663.5
-1508.0
-3103.0
-5309.5
-6156.5
-5836.5
-4212.0
-1439.0
1651.5
-4665.5
-4701.0
-1206.0
1265.0
3218.0
-3659.5
-1460.5
3136.5
1860.0
-4980.5
-1691.0
1944.5
-2873.0
-5357.0
-1292.0
-4158.5
2647.5
-2058.0
-4472.5
-2790.0
-1601.5
2381.0
458.0
-2395.0
# row = 21
1204.5
-4496.5
-1133.0
19.5
-1508.5
-2138.5
-4700.0
-3612.5
-1853.5
2614.0
2138.5
7112.5
1344.0
-145.0
-499.5
-1351.5
-3805.5
-1178.0
1699.0
4816.5
2449.0
3591.5
7028.0
2076.0
-2780.5
3286.0
195.5
-1966.5
4872.0
1897.0
-1644.5
1855.5
1137.0
-806.5
-4270.5
-1985.5
2623.5
245.5
2024.0
5797.0
28.0
-6543.0
6307.0
2472.0
2504.0
4773.0
188.5
3799.5
3076.5
2658.0
8443.5
-296.5
-4421.5
-4122.0
-3781.5
-1981.5
-1513.5
-2561.0
387.0
1464.5
-1695.0
-1193.0
-3146.5
-2181.0
3961.5
-7610.5
-2536.0
-1615.5
-3061.5
-2395.0
3590.0
1605.5
3363.5
551.5
-901.5
7225.0
373.5
-3134.0
-3499.5
-843.0
4250.0
-2936.5
-4123.0
-2283.5
-1479.0
-8.5
-1880.0
157.5
4265.0
-943.0
-361.0
-2630.5
-5692.0
-3553.5
-816.5
-5526.0
-4931.5
578.5
2902.0
1300.5
2197.0
-1996.5
-925.5
5324.5
1719.0
805.5
-3157.0
3457.0
-920.5
4901.0
6409.5
1244.5
5609.5
1433.0
2204.0
-1095.0
1448.0
1336.5
-2430.0
409.0
-1006.0
-4417.0
-1211.0
-1599.5
3482.0
-1211.0
3639.0
4505.5
-180.0
-721.5
-4175.5
-796.5
-2649.0
3056.5
2612.5
3625.5
4916.0
-772.5
2158.5
-5158.0
-1979.0
-823.0
6095.5
-2468.0
2800.0
-723.5
790.5
1739.0
-1459.5
-4709.0
-106.5
-3338.5
13302.0
447.0
-538.5
2658.5
952.5
855.0
4714.5
6589.0
447.5
-3339.0
1238.5
-2953.5
710.5
-1188.0
-673.0
-2929.5
-5483.0
-5307.0
-753.5
-1415.0
-7087.5
64.5
636.0
4040.5
2092.0
407.0
69.5
-1630.0
-812.5
-4923.0
112.0
-308.5
3009.0
1552.0
-3329.0
671.0
262.5
-3156.5
-503.0
2333.5
3636.5
3149.0
6588.0
-3247.0
-3163.0
-3423.5
-172.0
-1032.0
2208.0
975.5
-1919.0
2239.0
3815.5
90.0
-1558.5
713.5
1538.5
-4422.0
-3826.0
2333.5
-1428.0
2198.5
-1652.5
-1887.5
2437.5
1061.0
6672.0
7715.0
5202.5
-299.0
-679.0
2143.0
-873.0
1314.5
5259.0
3512.5
419.5
-4273.0
-634.0
16.5
953.0
1581.0
-7932.0
-5432.0
-1650.0
783.0
384.0
4859.5
5071.0
1127.0
-700.5
1947.5
-77.5
8106.0
4069.0
6507.5
2026.0
7123.5
-824.5
-4664.5
3460.5
-1238.5
-1918.0
525.5
-928.0
4558.5
1766.0
-1118.0
7160.0
1649.0
825.0
284.5
3032.5
-1658.0
-2214.0
-1965.5
-2899.5
-1101.5
-1200.5
518.0
1265.0
-2767.0
-1184.5
423.5
6645.5
4155.5
5896.5
1041.0
-1524.0
2373.0
-3680.0
2074.0
-639.0
3573.5
-3109.5
609.0
2967.5
6351.0
-307.0
5023.0
-1096.5
2460.5
7890.5
5563.0
4854.5
-180.5
-1860.0
-718.0
-2690.5
1572.0
1112.5
-4130.0
-1980.0
2326.0
-503.0
-648.5
2465.5
4727.5
5294.0
1378.5
1635.0
1492.0
2236.0
-2151.0
2694.0
2318.0
-3378.0
2362.0
-924.5
-524.0
3808.5
-2265.5
-4006.0
5633.5
-862.5
-1878.5
-392.5
-100.5
2673.5
300.5
-2153.5
2121.0
738.5
5091.5
159.0
5341.0
3476.0
5304.5
-2472.5
-201.0
2989.0
-3449.0
-1034.5
2468.0
-2773.5
-7703.0
-2620.0
-8322.0
-760.5
-58.0
4437.5
3676.5
-1778.5
-3344.5
3395.0
-2793.5
4584.0
939.5
648.5
-6478.0
5122.5
2700.0
1543.5
-1194.0
315.5
1414.5
2650.5
3772.5
539.0
-6732.0
1258.0
-3485.5
2922.0
-936.5
1343.0
1458.5
4735.5
-438.5
3013.5
-5796.0
-4490.5
624.0
-4132.0
-5974.5
-626.0
-3345.5
-3255.0
1517.0
211.0
1688.0
1878.5
394.0
-1216.0
-812.5
5048.5
5281.5
2250.5
4083.0
3884.5
1479.0
253.0
5177.5
2387.0
-418.5
-1559.5
1736.5
210.0
-2073.5
2710.5
210.0
1529.0
-1656.5
-3736.0
-3633.5
-2265.0
4492.5
-2875.5
-2823.5
-5373.5
-3843.0
811.5
2557.0
-5952.5
-4252.0
-1723.5
1983.5
-800.0
-4928.0
1086.5
-2571.5
-3396.5
-7918.0
-4153.5
-5054.5
425.5
1520.5
-3195.0
-4479.0
784.0
4316.5
1711.5
-1382.5
-993.0
1157.0
-993.5
1171.0
2807.5
-2023.0
-1236.5
6608.0
4212.0
-841.0
-350.5
2832.5
2703.5
1059.0
2924.0
-1608.5
1340.0
568.0
1202.0
1369.5
1464.0
-102.5
1871.5
146.5
-927.0
-492.0
-6746.5
-1806.0
-4198.0
-955.5
-3297.5
-1853.0
-2923.5
216.0
-3447.0
-7178.5
-949.0
533.0
3233.5
5291.0
5625.5
2441.0
3617.0
560.5
-706.0
-1795.5
-942.0
2345.0
292.0
3384.5
-5111.0
-5026.5
1206.0
1369.5
-2361.0
-578.0
205.0
-2983.5
-476.0
-733.0
-462.0
-1838.5
2406.0
1565.5
583.0
-705.5
393.5
4063.0
3462.0
493.0
810.0
-2520.0
-785.0
-723.0
6292.0
1174.5
-218.0
-869.5
-2981.0
1520.0
787.5
943.5
3210.5
394.5
-2073.5
-4983.5
-1529.0
2478.0
-2657.0
762.0
1579.5
1634.5
2152.0
-489.5
2256.0
5516.0
1144.0
-3431.5
-1899.0
4107.5
-799.0
-5543.5
3107.0
-1108.5
-579.5
-3591.0
-1404.0
1405.0
4627.5
5592.0
5932.0
8637.5
-1412.0
-1641.5
-4950.5
-1079.5
-313.5
-1662.0
1607.5
-296.5
-1455.0
4943.5
-1568.5
6648.0
7388.0
2835.0
-1303.5
-1379.0
-238.0
1373.0
-370.0
3494.0
-5880.5
1075.0
3223.5
-3761.0
-267.0
5841.5
4203.0
907.5
1963.0
-41.0
1940.0
3443.0
-1330.0
5441.5
4845.0
2351.5
-739.0
-269.0
5458.0
-1134.0
2149.0
1841.0
1925.0
-458.0
2443.5
2508.0
7650.0
2002.0
-2429.0
804.5
3599.0
-2446.0
2688.0
-3032.5
4264.5
-1857.0
2825.5
1406.0
3159.5
-4234.5
23073.5
13696.0
7273.0
-3036.5
3288.5
5179.5
8888.5
7906.5
4235.0
6651.0
-1480.5
6341.0
11321.0
15092.5
17646.0
-29731.5
-25051.5
-11124.0
-7504.5
-10963.5
-12448.0
2725.5
-6466.5
-8372.0
-2061.0
-9642.5
-1246.0
-3129.0
-5207.5
-7374.5
-2221.5
78.5
3933.5
-443.5
-1094.0
179.0
-95.5
-1528.5
-1842.5
2847.5
2728.0
671.0
3103.0
1973.5
7537.0
-565.0
2121.5
1569.5
-72.0
-1588.0
-1638.0
3608.0
6154.5
-399.0
-979.0
-2183.5
717.5
623.5
1507.0
-1603.5
396.5
-3491.5
573.0
-2564.5
1394.5
-2323.5
-1831.5
3269.0
1417.5
4887.0
1578.0
3207.5
-686.5
-4556.0
-5247.0
3354.0
3953.5
4212.0
2290.5
2660.5
-3388.0
-854.0
6436.0
-3249.5
1673.0
1036.0
-2361.0
237.5
-301.0
3239.5
2830.5
-586.0
2320.0
-1106.5
1282.5
3865.5
-820.5
-1346.5
-2360.5
-2014.5
-1352.0
-499.5
-1560.0
-814.0
-579.0
785.5
2869.5
4390.0
4110.0
1839.5
5275.5
6063.5
6351.5
860.0
-2108.5
2675.5
5137.5
1394.5
3026.0
1456.0
5934.0
3405.5
769.0
-349.5
1202.5
5295.5
1726.0
4668.0
6919.0
9832.0
6535.0
4077.0
4725.5
4997.0
369.0
-1211.5
4623.5
2463.0
4750.5
128.5
1115.5
399.0
-1732.5
-6585.0
1157.5
2823.0
4059.0
1719.5
2022.0
6011.0
-346.5
4144.5
6066.0
4530.5
3735.0
4936.0
6419.5
4334.0
6080.5
1803.5
705.5
2726.5
1471.0
6626.0
5982.5
2.0
3205.0
4530.5
840.5
4405.5
4247.5
-309.0
5488.0
6845.5
889.5
-1372.5
8880.0
10495.0
8725.0
3892.0
1011.5
4942.0
-1658.5
9805.0
15244.5
5451.5
5082.5
4519.0
-2800.5
4797.5
3974.0
4706.5
9075.5
5864.5
3467.5
28677.5
1027.0
9371.0
20178.0
10263.5
6296.5
12608.0
10118.5
8768.5
-1622.0
3187.0
4264.0
4361.5
8055.0
4133.5
12815.5
21870.0
28542.5
40830.0
-43368.5
-4290.0
8132.5
-11596.0
-21199.5
-13898.5
-16915.0
-1583.0
798.0
-1719.5
5654.5
9263.0
8057.0
7139.5
15730.5
36667.0
7849.0
10969.0
9586.5
10079.0
6420.0
6475.0
5552.0
9574.0
9234.0
-2663.5
-22301.0
-14757.5
-3509.0
-4320.0
6596.5
6071.0
5615.5
-268.0
1506.5
-1224.0
-17177.0
-13499.0
-4281.0
-11182.0
-11028.5
-6633.5
-13466.0
-10181.5
-11425.0
-7985.5
-8742.5
-13102.5
-1087.0
-10991.0
-1752.0
-4795.5
-4912.5
-1716.5
-6127.5
-6602.5
-3785.0
-9184.0
-4362.5
-1223.5
-4509.5
-7533.5
-1592.5
3543.0
-3875.5
-2380.5
-3778.0
-11227.5
-9978.5
827.5
8122.5
3236.5
-29800.5
-22036.5
-1525.0
-13274.5
-13588.0
-11870.5
-10482.0
-6213.0
-10127.5
-7486.5
-4478.0
-8927.0
-4287.5
-7177.5
-2220.0
-4493.0
-10633.0
-4414.5
2413.5
-3185.5
-4472.0
-1329.5
-3797.0
1634.5
-4211.5
-145.5
-3718.0
-10028.0
-6675.5
-3958.5
-1095.0
-743.0
-7879.5
-2521.0
-4164.0
-8926.5
-12143.0
-9964.5
-3330.5
-2059.5
-1388.0
-5485.5
-2865.0
1867.5
-1993.0
531.5
-2674.5
-1080.0
-3073.5
704.0
-4819.0
-4673.5
-10312.0
-9817.5
-7333.5
-4602.5
-3937.5
-4040.0
-2598.0
-3293.5
-6824.0
-3446.0
4874.0
5518.5
-142.5
867.0
-1080.5
-1602.5
-5663.0
399.0
-499.5
1740.5
270.0
499.5
945.0
-7388.0
-3375.0
-4816.0
-2814.5
-1821.0
-2759.5
-5691.0
-1751.5
-3275.0
-2703.5
-3460.0
-3765.0
-4720.5
-5787.0
-6890.5
-6077.5
3140.5
-3426.5
-8329.0
-5249.0
1395.0
1449.0
-4581.5
612.0
1994.0
-1065.0
-4267.5
-6614.0
-242.5
-3725.0
-7801.0
-9.0
-1643.5
-860.0
-4775.0
-3247.5
-3395.0
-1838.5
-340.0
15.5
1797.5
# row = 22
-366.0
-3510.0
-1558.5
384.5
-180.0
-806.0
-2282.0
-2511.5
-1028.0
6813.5
3177.0
3502.0
-1258.5
-1078.0
-1213.5
1343.0
-1809.0
-3817.0
962.5
2064.5
3070.0
1964.5
7463.5
-51.0
303.0
3995.5
-528.5
957.5
3315.5
-433.5
-733.5
-867.5
-1387.0
-122.0
-6553.5
-3878.0
1470.5
-299.0
2667.0
3154.0
1938.0
-2979.0
5449.5
-424.5
-1461.0
4880.0
-545.5
3022.0
6621.5
2611.5
7521.5
-2233.0
-5192.0
-5100.5
-7644.0
-4369.5
-455.0
-357.0
2119.5
-2758.5
-2853.5
374.5
-1977.0
-119.5
4665.5
-3475.0
-1218.5
1033.5
-308.0
-1818.5
2411.5
2548.0
4417.0
-1272.0
-2906.0
3470.5
-1565.0
-1722.0
-5255.0
-2256.0
1530.5
-3256.0
-3236.0
-4570.0
-4598.0
-1746.0
617.0
-3055.0
2386.5
-2662.5
2203.5
-4522.5
-2787.0
-2571.5
-3862.5
-6689.0
-6947.0
1950.0
3083.0
679.0
2346.5
-1757.5
1483.0
1555.0
-817.0
1650.5
-603.5
314.5
-4749.0
4136.0
9342.0
2727.0
1715.0
-227.5
1269.0
-4023.5
-1374.5
-2601.5
-3602.0
-2347.0
-3178.5
-4266.0
-3548.5
-101.5
3290.5
-674.5
2771.5
3464.5
297.5
-1885.5
-7407.5
-514.0
-2247.5
2556.5
109.0
-10.5
2910.5
1265.5
-412.5
-5425.5
-1283.5
-4251.0
6051.5
3340.0
-1732.5
-1454.5
-875.5
-1403.5
-4324.0
-4806.0
-1973.5
6451.0
11240.5
-2241.0
-776.5
367.0
-575.5
-4063.5
978.0
6176.0
559.0
-4936.0
-450.0
-2063.5
909.0
1101.0
-410.5
-5749.0
-1110.0
1990.0
-1222.5
431.0
-8128.0
-948.0
3431.0
1662.5
-1116.0
-306.5
1661.0
2914.5
-2333.0
-3103.5
-1068.0
-2560.0
1321.5
1356.5
-1259.5
1037.5
-1333.5
-4066.0
-3134.5
875.0
4411.5
2093.5
6934.5
-2133.5
-34.5
-2993.5
672.5
2505.5
3152.5
-576.5
-35.0
4193.5
5502.5
-726.0
-2438.5
3259.0
1807.0
-4604.0
311.0
1069.5
-897.5
1485.0
-2738.5
-2779.5
2746.0
979.5
4869.0
3247.0
2979.5
-4367.5
-2102.0
3304.5
450.5
-1494.0
1620.0
7826.0
-613.5
-5774.0
-2487.5
-2096.5
-2132.0
-2281.5
-6915.5
-3900.0
272.5
2669.5
76.0
5449.5
3159.5
-662.0
-232.0
1507.5
-3744.0
6386.0
3794.5
7770.0
4136.5
8025.0
-180.5
-2452.0
3980.5
1509.0
409.0
931.0
-6931.5
3324.5
2189.5
2201.5
9875.0
3335.5
2009.5
-4428.0
4744.5
653.5
1949.5
-1238.5
-427.0
870.5
-947.0
1200.0
2579.0
-4064.0
2266.5
-1185.0
3941.5
1404.0
6792.5
1266.0
-2385.0
1395.0
-2905.5
1798.5
-100.5
1852.5
-2362.0
-1553.5
1294.0
8993.5
821.5
1833.0
-3619.5
3338.0
8162.5
6760.0
6147.5
1879.5
-1445.5
1598.0
-6640.5
-1506.5
3186.5
-242.5
-4539.5
-410.0
-1382.5
-3441.5
3118.5
1904.0
-357.0
3530.0
694.0
-2775.0
-2658.5
-909.5
2931.0
-169.5
-4387.0
5608.5
4091.0
718.5
4871.5
-276.0
-401.5
6940.0
-1397.0
-3599.5
-2658.0
-2070.5
2189.5
-3481.0
-5030.5
2006.0
4507.5
6011.5
1952.5
2505.5
2293.0
1404.0
-1032.0
-1610.0
-862.5
-1808.0
-237.0
1794.5
-2895.5
-3657.0
-2876.5
-7281.0
492.5
-479.5
6606.5
3577.0
-998.0
164.5
3625.5
-611.0
3500.0
-2656.0
1914.5
-3396.5
6265.5
1507.5
-524.0
-3136.0
-3243.0
200.0
3771.0
3187.0
-2263.5
-5952.0
147.0
-5799.0
5156.5
2881.0
944.5
-877.5
6199.5
255.0
-164.5
-4027.5
-2382.0
-1809.5
-4768.0
-5214.0
3375.0
-590.0
-2745.5
1193.0
-1160.5
1174.5
-2569.0
-1423.0
-3103.5
-344.0
1746.5
-537.5
-1111.0
763.5
-2232.0
-1993.0
1746.5
3047.0
874.5
4859.5
-1804.0
3835.5
-198.0
-4304.5
-2539.5
-2389.5
2495.5
-1021.5
569.5
-1433.5
-1744.5
959.5
1316.5
-1779.0
-5197.0
-3195.5
-4584.5
2023.0
-2586.5
-709.0
-3625.5
-4460.0
-574.0
-4201.5
-66.5
-4225.5
-9613.5
-6390.5
-1564.0
-2192.5
-2564.0
1267.0
-2890.0
-5099.0
-404.0
2439.0
-3108.5
-3167.5
1131.0
-2632.0
-23.5
3878.5
485.5
-782.5
-2153.5
4244.5
3946.5
-405.5
-1609.5
-682.5
-1770.0
1133.0
2986.5
2414.0
-1604.0
-1158.0
64.5
806.0
-2925.5
592.0
2109.0
3245.5
7.5
-2834.0
-4464.0
-2854.5
-6013.5
-4945.5
-1402.5
-666.5
-874.0
-2321.0
-2119.0
-4376.5
-4541.0
-1986.5
-62.0
5733.5
2921.0
4342.0
5082.0
2665.5
2881.0
565.5
2568.5
2283.0
-98.5
5066.5
-7479.5
-3522.0
82.5
2901.5
-4823.0
1939.5
4046.0
-3943.0
-470.5
-1462.5
-818.5
-4066.0
1640.0
675.5
-1310.5
-2903.0
-1201.0
3374.0
1717.0
2213.5
3680.0
-1377.0
1578.0
-971.0
3067.0
-33.0
-1962.0
-1457.0
-3237.0
2436.5
706.0
-205.5
-79.0
1952.5
956.5
-1124.0
-3869.5
1891.5
-3542.5
-2517.0
1308.0
-1.5
2515.5
-4653.5
-1686.5
5558.5
-1317.0
-1826.0
-248.5
3295.5
-3887.5
-4468.5
1305.0
-1460.0
-2871.5
-4335.0
4624.5
-1184.0
-1072.0
2978.5
2942.0
5219.5
-526.0
-4318.5
-3516.5
133.5
558.0
-3145.5
-3191.5
3558.0
2446.5
3581.5
-2442.5
4048.5
8204.0
-87.0
-3454.5
-3196.5
-1709.0
239.5
-717.5
1835.5
-3088.0
-1448.0
-301.0
-7994.5
-6148.0
-972.5
3628.5
-2129.0
1470.5
-3526.5
275.5
893.5
-7052.5
2143.0
5432.0
3126.5
-1098.0
385.5
4672.0
-1936.5
4014.5
2016.5
322.0
459.5
118.0
3366.0
2881.5
-1912.0
-4201.5
-771.0
2131.0
-2908.5
376.5
-3352.0
1188.5
-5509.5
-3646.0
-1459.0
-1246.5
13205.5
34847.5
13916.5
4107.5
-13333.5
9258.5
3727.0
6058.5
7135.0
4570.0
6055.5
-1108.0
6102.5
7854.5
-2938.5
-11423.5
-17513.5
-5718.0
-9524.0
-9205.5
-6322.5
816.0
-194.0
-4888.0
-5246.5
1035.0
-5740.0
-1607.5
-3790.0
-6615.5
-6879.5
-3434.0
-51.5
7783.0
747.0
-1733.5
-288.5
675.0
-1904.5
-1712.5
1864.5
3715.5
2212.0
3744.5
5681.5
6411.0
405.5
4604.5
894.5
1117.0
1104.5
1379.5
2037.0
4791.5
1249.5
-572.5
-5009.5
924.0
4257.0
4662.5
330.0
2461.5
364.5
1233.5
410.5
1398.5
-1019.0
930.0
2069.0
2144.5
-104.5
2477.5
4033.0
2128.5
-4911.5
-6714.5
2403.0
3401.0
3935.5
3378.5
-662.0
-6159.5
-66.0
5025.5
1791.0
3257.5
4032.0
-1144.0
2197.5
104.5
748.0
248.0
-2620.5
2629.5
-319.5
2190.0
4128.5
-3688.5
-3012.0
-6325.0
-486.5
-3952.0
-3185.0
1109.0
-478.5
-2896.0
1735.5
-1451.0
936.5
3017.5
1268.5
4449.5
-194.5
4103.5
3034.5
920.5
3282.5
4184.5
2306.0
2421.5
2575.0
4026.5
1647.5
-384.0
-1027.5
3151.0
6193.5
870.0
3976.0
6973.0
4990.5
-619.5
-564.5
1726.5
3107.5
-991.0
-2134.5
3234.0
1729.5
3849.0
1490.5
-266.0
-861.5
1177.0
-3363.5
-1771.5
-1847.5
665.5
-1657.5
-1247.5
6026.0
-33.5
2907.0
6284.5
3224.0
3279.0
2757.0
3253.5
1700.5
1823.0
889.5
657.0
2782.5
1608.0
5957.5
3864.5
1602.0
-323.5
2297.5
3813.5
3855.0
3127.5
-1000.5
5444.0
3088.0
822.0
-1502.0
8996.0
7961.5
3583.5
2375.0
1747.5
1600.0
-4160.5
6616.5
14696.5
4538.5
3386.5
751.5
-1494.5
-2329.0
-2452.0
1683.0
11062.5
5195.5
2869.0
7043.5
12278.0
17491.5
-6623.5
-22209.5
-15843.0
17663.5
10915.0
10348.5
-2969.0
-2343.5
1462.0
4298.5
7551.0
5953.0
9847.0
16114.5
30955.0
27075.0
-33796.0
-4770.0
-6140.0
-23633.5
-17570.0
-9413.0
-11530.0
-9985.0
-4471.5
-6151.0
742.5
4522.5
2776.5
4925.5
13483.0
20210.0
9269.5
5048.0
1557.0
1517.0
1766.5
9468.0
5903.5
8619.0
1292.0
-607.5
-25936.0
-18284.0
-4932.0
-1281.5
4885.5
4644.5
-808.0
-4641.5
-4285.0
-12072.5
-18060.5
-11428.0
-6695.0
-12160.5
-9767.5
-8491.0
-16051.0
-12197.0
-9202.5
-3954.0
-2724.0
-12806.5
-2077.0
-9221.0
1331.5
-3181.0
-2661.0
-603.0
-2953.5
-5558.0
-1930.0
-6306.5
-2366.5
1542.0
-3103.5
-6604.5
-2037.5
-1694.0
-1263.5
-202.0
-4618.5
-10526.5
-9048.0
3863.0
2328.0
-607.0
-17595.5
-18580.0
-1875.5
-12880.5
-9329.5
-10891.0
-11016.0
-8170.5
-11641.5
-6966.5
-6429.5
-5749.5
-5580.5
-6167.5
-223.0
-6267.5
-9213.0
-6695.0
4513.5
-1909.0
-4130.5
659.0
-2381.5
3309.5
-3329.5
1005.5
-1838.5
-5633.0
-2472.5
-4260.5
2075.0
1255.5
-1993.0
-4026.0
-2327.0
-1571.5
-8878.0
-7208.0
-187.5
-1463.5
-2299.5
-1379.0
-4558.0
570.5
-2384.5
-1491.0
-1671.5
-1343.0
-3191.5
-2191.0
-8375.5
-5127.5
-6108.5
-9866.5
-6889.5
-3433.5
-2752.5
-5320.0
-1977.0
-3359.0
-349.0
-2480.0
1208.0
1926.5
179.0
3053.0
-3838.0
-85.0
-5081.5
287.5
-246.0
-2371.5
-511.0
3510.5
1179.0
-1628.5
591.0
-712.0
-2954.5
-3390.0
-3572.0
-2681.5
1354.0
-891.5
-1873.5
-4118.0
-3152.5
-2971.5
-4242.0
-5705.5
-6752.5
-488.0
-2340.5
-8535.5
-5986.0
1366.5
-3721.0
-4791.5
1345.0
1451.5
142.5
-2056.0
-8447.0
-5053.0
-1342.0
-6029.0
1036.0
1607.0
-2849.0
-2382.0
259.5
-1435.5
-1801.0
-1964.5
-3473.0
95.5
# row = 23
911.5
-1753.5
-2934.5
-440.5
1267.5
1890.0
-697.0
-287.5
-2020.5
4081.0
3928.5
-1339.5
-3430.0
-3170.5
-2366.0
1975.5
1620.0
-3108.5
745.0
830.5
1147.5
-305.5
3091.0
-705.5
517.0
669.0
545.5
1172.5
-1802.5
-568.0
-725.0
-2752.0
-3226.5
-2914.5
-3590.5
-1207.0
1771.0
111.0
-189.0
786.0
2416.5
3589.5
2119.5
-1373.5
-4242.0
1491.0
-1308.0
3198.0
8519.5
1246.0
2772.5
-2320.0
-5109.5
-4690.0
-9543.5
-4772.5
1817.5
646.0
841.0
-972.5
-2220.0
902.5
-762.5
3673.0
4337.0
3551.0
3451.0
3729.0
2975.0
-2655.0
-1049.0
1244.0
3072.0
500.5
-1294.0
-1203.0
-579.5
-1088.5
-4316.0
-1928.0
-51.5
-2936.0
-3.0
-1298.5
-5045.0
-1666.0
1923.5
-4843.0
-284.0
-1720.5
4047.0
-3400.0
1741.0
729.0
-3365.0
-3391.5
-4074.0
1317.5
3493.0
1013.5
921.5
1799.0
4202.0
336.5
-2518.0
3040.0
2341.5
-1736.5
-1285.0
4893.0
8557.5
4558.5
244.5
-312.0
54.5
-6284.0
-5366.0
-5158.0
-4163.5
-4478.5
-3858.5
-3369.0
-3988.0
2934.0
1507.5
-1652.0
2084.0
4399.5
984.5
-2580.0
-7674.5
-1149.5
-77.0
1750.0
265.0
-1258.5
878.0
3003.0
-4173.5
-2902.5
-668.0
-4738.5
2639.0
4847.0
-5903.0
-2996.0
-2984.0
-4444.5
-3024.5
31.5
-2497.0
4158.5
8216.5
1678.5
-1078.5
-1385.0
3069.0
-3341.0
2220.0
4357.0
914.5
-2622.0
-2503.0
-744.0
-1347.0
3253.0
1695.5
-2358.0
4133.0
8526.0
-746.0
2442.5
-6799.0
-1495.5
3074.5
740.0
-4962.0
-1464.5
4869.5
6410.5
-2367.5
-231.0
-725.5
-86.5
-2165.5
2063.5
2873.5
2499.5
-2263.0
-2800.5
-2017.5
936.0
3668.5
-609.0
4088.0
-649.0
272.5
-5174.5
1050.0
4334.5
3893.5
-1239.0
2478.5
3206.5
3847.5
-4385.0
-1195.5
5805.0
569.0
-5279.0
3661.0
-293.0
266.5
1474.5
1194.0
-2536.0
1044.0
958.0
-61.5
-2708.5
261.5
-5423.5
-3223.5
3989.5
1381.5
-3276.5
-1347.5
6097.5
754.5
-4785.0
-4119.5
-2737.5
-2484.0
-6581.0
-4188.0
-2447.5
2397.0
3409.0
2133.0
6724.0
2207.0
-3489.5
-656.0
-1433.0
-3985.5
3227.5
1892.5
3420.0
2250.0
3457.0
1388.0
2003.0
3263.0
1025.0
173.5
394.5
-8893.0
622.5
110.0
635.5
5197.0
5593.0
1421.5
-6554.0
4250.5
1589.0
3364.5
-1466.0
854.0
556.0
-3665.5
-197.0
1582.5
-3237.5
2229.0
0.5
3892.5
497.0
5505.0
1487.0
-1532.5
544.0
-4946.0
1301.0
-364.5
-84.5
-61.5
-1918.0
-980.0
8325.5
1653.5
-4382.5
-2795.0
5749.5
4235.0
6015.0
4030.0
2308.5
-1014.5
3421.0
-4377.5
-1539.0
1765.0
2991.5
-4059.5
-372.5
-1701.5
-3106.0
1645.5
-757.0
-3217.5
4629.5
-1085.5
-3734.0
-3635.5
1265.0
3471.0
-498.5
-498.0
7447.0
6094.0
-693.0
2177.5
78.5
1999.0
4780.0
828.0
-2460.5
-1610.5
-6212.0
-1102.0
-7240.5
-4238.0
767.5
2903.0
2749.0
1296.0
-2005.0
1024.5
-1651.5
706.5
-1405.5
-2294.5
521.5
694.5
936.0
-3491.5
-1229.5
-847.0
-2172.5
2803.5
1220.5
3465.5
-93.5
-1574.0
487.0
1216.5
2076.0
3444.5
-4815.5
4030.5
1252.0
3763.0
347.5
-1418.5
-1795.0
-367.5
-1777.5
2195.5
1431.0
-4131.5
-3946.5
99.5
-3704.0
2319.0
6358.0
473.0
-2018.5
4923.0
635.0
-5847.0
481.0
-243.0
-503.5
-3729.0
-4094.5
4598.0
2020.5
-399.5
-1785.0
-1541.0
1663.5
-8378.0
-6750.0
-2460.0
-8.5
-533.0
-5745.5
-4027.0
-2844.5
-4296.5
-3968.0
1320.0
1673.0
-445.5
9037.5
-1338.5
5314.0
-330.0
-6942.0
-3162.5
-2132.0
-1326.0
-1881.0
2819.5
702.5
287.0
-1819.0
3571.5
1752.0
-4224.0
-2485.0
-5202.5
-924.5
223.0
2810.5
-1261.0
-8842.5
-3151.5
-3820.5
-735.0
-3432.5
-10710.0
-2137.0
1684.0
1139.0
-3970.0
644.5
-2927.0
-5624.5
-2921.5
549.0
-4930.0
-2904.0
2854.0
-4910.0
-1950.5
2542.5
-1984.0
-1148.0
-915.5
1978.5
2443.0
-1089.0
-2527.5
-2299.5
-186.5
1698.5
4418.5
6021.0
-2696.5
-2401.0
1392.0
-1490.0
-3994.0
3192.0
2115.0
3556.0
2097.0
-3391.5
883.5
-533.5
-3780.0
-6839.0
-899.5
-2507.5
515.0
-2833.0
-1688.0
2439.0
-4356.5
-1165.0
-2457.5
3515.0
2513.5
3720.0
5624.0
3032.0
4683.5
1012.0
2224.5
25.0
34.5
4049.5
-6255.5
-1344.5
1022.5
5287.5
-2976.5
3983.0
4867.5
-2133.5
-1531.0
-1734.0
1405.0
-4859.0
-1851.0
40.5
-378.5
-3883.5
-2502.0
991.0
588.5
1915.0
5597.5
-1460.0
773.0
-330.0
2131.5
1160.0
570.5
-1130.5
-1897.5
2577.0
3565.0
4256.0
-993.0
3758.5
-855.5
378.0
-4604.5
2629.5
-5524.0
-3670.5
-826.5
687.5
-166.5
-7473.5
-2377.0
5412.5
-1281.0
-1522.5
1016.5
1458.5
-3414.5
-1231.5
-2462.5
-1280.0
-3205.5
-2635.5
7709.0
-1321.0
-4914.5
-401.0
257.0
1149.0
1644.0
-2911.0
1962.5
1885.0
1306.0
-3586.0
-4540.0
6174.0
4114.0
-294.5
-418.5
2899.0
553.0
-3121.0
-5000.0
-3091.5
-2320.5
30.5
488.0
1733.0
1743.5
-2024.0
-2665.5
-11103.0
-4776.0
-5838.5
-926.0
-2327.0
1818.0
-5495.0
1023.0
-472.0
-7649.0
2120.5
4412.5
2432.5
-5292.0
-158.0
2231.0
1381.0
4165.0
840.0
2601.0
993.5
-2617.5
997.0
-1081.5
-3310.5
-2033.0
656.0
235.5
852.5
2315.5
-5219.0
-2280.5
-7458.0
-7786.5
2316.0
-3014.0
12164.5
23177.5
8059.5
-2650.5
-25418.0
8833.5
2081.0
2876.5
5418.0
2999.5
5373.0
485.5
1246.5
3043.5
-21871.0
-28035.0
-6120.5
11921.0
-3607.0
-8365.0
-2333.5
8869.0
-6386.5
-7498.0
-4085.5
692.0
738.5
-2310.0
-5397.0
-6846.0
-7564.5
-4775.0
-1655.0
7295.5
582.0
-3084.5
-1387.5
1443.0
-2403.0
-1433.0
-427.5
1642.0
1409.0
1742.5
5434.0
1080.0
-119.5
970.5
-1789.0
-938.5
1856.0
6017.5
155.5
1672.5
1931.5
2163.0
-1856.5
860.5
6622.0
6211.5
3738.5
3433.5
685.0
1793.5
2333.0
-124.0
-60.5
233.0
-4808.0
4251.5
-1566.5
3555.0
4308.5
6036.5
-5500.5
-5481.0
2395.0
1427.0
858.0
3142.5
-1108.0
-4668.0
1485.0
2878.0
6452.5
6938.5
4939.0
-689.0
2773.5
-1094.5
-1780.5
-938.0
-2536.5
108.5
1277.0
2771.5
1159.5
-5892.0
-4279.0
-7617.5
1760.0
-2586.5
-3544.5
1338.5
-930.5
-3272.5
3429.5
-1722.5
-763.5
2758.0
-92.5
125.0
-4672.0
697.0
3716.5
4271.5
3502.5
1209.0
2775.5
3711.5
2952.0
-80.0
-2461.0
-1519.0
342.5
3376.0
4062.5
67.0
2558.5
5138.0
-2554.0
-6860.5
-5418.5
-2027.5
-144.5
-4967.0
-2276.0
388.0
-563.0
4101.5
3798.0
-348.5
-3497.0
2439.5
1976.0
-2007.5
-2229.5
-4950.5
-6149.0
-3369.0
6549.0
4447.5
2408.0
6044.0
1976.0
1103.5
-206.0
757.5
-65.5
-241.0
1476.0
2800.0
1198.5
2699.0
6051.0
4427.0
2340.5
-2368.0
-15.5
3718.0
4096.0
1572.5
-1073.0
3295.0
1047.5
4160.0
1726.5
6864.0
2909.0
892.5
2765.0
3366.0
-1313.0
-1118.0
5495.5
9193.5
3830.0
1753.0
-869.0
2820.0
-4403.5
-10662.0
-4186.0
7915.5
2513.0
5010.5
-15953.5
21470.5
13959.5
-38176.0
-35906.0
-10710.0
7922.5
-1541.5
-683.0
-6791.5
-7040.5
-2059.0
1417.0
4459.0
5481.0
1656.5
-2098.0
18644.0
19726.0
-2640.5
-11041.0
-26029.0
-29537.5
-6882.0
-1171.5
-5249.0
-17415.0
-7001.5
-4582.5
-1972.5
-2820.0
-510.0
5379.5
7201.5
-5934.5
3365.5
-908.5
-8861.5
-7620.5
-4795.5
6415.0
3732.5
7345.0
-1233.0
-3001.5
-26973.5
-14220.0
-1435.5
1417.0
2190.5
-367.5
-8506.5
-7229.5
-9925.5
-26674.5
-21033.5
-7535.5
-9885.5
-11180.0
-5282.5
-7495.5
-13754.0
-14558.0
-7670.0
-3432.0
667.0
-9201.5
-2906.5
-7154.5
994.5
-2099.0
-1738.5
-30.5
-1551.5
-2542.5
-3849.5
-2435.5
-1708.5
1256.5
-780.0
-2178.5
-1945.5
-4886.0
222.0
1831.5
-2366.5
-3817.5
-5247.5
8290.0
1310.5
8567.5
-11963.5
-17687.5
-3153.0
-11264.5
-4964.0
-7734.5
-11385.0
-7003.5
-6038.0
-3002.5
-7417.5
-2923.0
-7036.5
-4296.0
968.5
-5284.0
-4924.5
-6463.5
1005.0
-749.5
-2300.0
-291.0
-1275.5
539.5
-2112.0
-2248.5
-739.5
-4719.0
1337.0
-1907.5
3175.0
988.5
2073.0
-5201.5
778.0
3567.0
-7275.0
-3935.5
2105.0
-1581.5
-2780.0
1758.5
-2470.5
152.0
-2469.0
-4242.0
-878.5
-3751.5
-4294.0
-4328.5
-4980.5
-1348.5
-1604.5
-5744.5
-6637.5
-768.5
846.0
-2769.5
-2337.0
-2136.5
4796.0
-2848.0
-3759.5
-2098.5
-1078.5
-1070.5
-6323.5
-441.5
-2265.0
-141.0
-1017.0
-5697.5
-972.0
1800.0
-2992.5
2493.0
3152.5
-546.0
-1955.0
-4066.0
-271.5
927.5
887.0
2047.0
-1897.5
-4735.5
-4699.5
-1307.5
-1319.5
-3259.5
-4056.5
-3532.5
-3783.5
-4073.0
-1539.5
361.0
-5226.5
-1914.5
1236.5
509.0
1640.5
-3078.5
-7939.0
-8526.0
77.5
-1887.5
1572.5
2620.5
-3369.5
1885.0
952.5
1730.0
-591.5
276.0
-3801.0
-7417.5
# row = 24
1635.0
-1236.5
-2661.0
-732.5
668.0
3346.0
870.5
1206.5
-4930.0
-2061.5
2435.5
-3156.5
-4001.0
-2936.5
939.5
1250.5
3883.0
-1358.0
675.0
3358.5
-957.0
874.5
-1111.0
1614.0
-889.0
-3181.0
1578.5
-611.5
-5788.0
-1223.5
-2289.0
-784.5
65.5
-6731.5
1864.5
5060.0
6176.0
2523.5
-240.5
309.0
911.5
7416.5
57.5
-171.0
-4767.0
-2688.0
-1220.5
4342.0
7713.0
-33.0
-1237.0
823.5
-5490.5
-2326.0
-8267.0
-3220.0
4347.5
2282.5
-1298.5
3355.0
-1141.0
477.0
-731.0
5523.5
5171.0
6379.5
7238.5
4567.0
6303.0
-2614.0
-1004.0
-1411.0
-672.5
-803.0
380.5
545.5
3699.5
-876.0
2367.0
1362.0
1114.5
-1511.0
3631.5
2635.5
-3579.0
-1283.5
297.0
-4090.5
442.5
-238.0
4711.0
-71.0
2315.5
2064.0
-676.5
272.0
570.5
-1347.0
1828.5
1897.0
-794.5
3552.5
6067.0
-236.5
-2410.0
2924.0
2008.0
-380.5
5016.0
5827.0
4561.0
3887.0
-1084.5
531.5
624.0
-4666.5
-4533.0
-3331.0
-2580.5
-4593.0
-3825.5
-2484.5
-2585.5
3182.0
-1146.5
-3757.5
1137.0
5022.0
1729.0
-685.5
-4913.5
-2916.0
425.5
3453.0
1851.0
689.0
197.0
2781.0
-6224.5
-2161.0
60.5
-2329.5
-7.5
3031.0
-5530.0
-3353.5
-3856.0
-4697.0
2156.5
3768.5
-2709.0
-1536.0
5141.0
7909.0
-1701.0
-1875.0
5358.0
2243.0
5890.5
2827.5
198.0
1041.5
-2587.0
90.5
-2252.0
3311.0
2217.0
3437.5
5807.5
6796.5
-945.0
3727.0
-2771.0
301.5
450.5
826.0
-5368.5
-1095.0
5248.5
5055.5
92.5
-386.5
1220.5
3339.5
-3827.0
3159.0
5028.5
3082.5
-2156.0
-252.0
1327.0
902.5
2736.0
-1155.0
998.5
-530.0
-3169.0
-5663.5
17.5
3409.5
3948.0
133.0
1952.0
1157.0
1117.5
-6352.5
894.0
7576.0
2055.0
-4137.5
3456.5
-263.0
1237.5
1395.0
4276.0
-2531.5
241.5
1971.5
-4536.5
-7638.0
-1005.0
-2595.5
-1631.0
2957.5
735.5
-2812.5
-3823.0
-3428.5
657.0
-2952.5
-3031.5
-278.5
87.0
-6074.0
-567.5
-1875.0
3755.5
2876.0
4210.0
5623.5
3030.0
-5608.0
-1158.0
-2560.0
-1980.0
2336.0
316.0
-1943.5
-2900.0
-1592.0
3687.5
3807.0
397.0
-1373.0
-653.5
-895.5
-5264.0
-1803.0
-3830.0
-976.0
2328.5
5760.0
-1191.0
-4878.0
3283.5
2959.0
2886.0
-3143.5
518.0
-2130.5
-6900.5
-2168.0
1261.0
-491.5
-1242.5
3735.5
4495.5
1656.0
2679.5
428.5
353.5
1752.5
-4573.0
538.5
-1613.0
576.0
623.0
-2168.0
-3270.5
3170.5
2444.0
-7130.0
-949.0
7233.0
-239.5
1958.0
-394.0
859.5
-1193.5
1947.5
1405.0
-1274.0
-2673.0
3754.0
-766.0
2601.5
-629.5
-763.0
-477.5
-1250.5
-3516.0
2887.5
579.5
-1050.0
253.5
496.0
4010.0
2382.5
3306.5
3643.5
4071.0
-3095.0
-2461.5
-1539.5
73.0
2626.5
2154.5
-989.0
909.0
-7913.0
-3564.5
-7334.5
-1474.5
109.0
-664.0
-2639.0
111.5
-3391.5
478.0
-681.0
1227.5
-377.0
-2166.0
2678.5
1850.0
506.5
-2828.0
-56.0
1974.5
1045.5
3423.5
3868.0
-47.0
-3431.5
-3297.0
-2592.5
-116.5
4539.5
4694.0
-4789.0
4107.5
2855.0
-1595.5
-427.0
-1386.0
1460.5
4451.0
-1566.0
-213.0
210.0
-3710.5
-1546.5
1070.0
77.0
307.0
6072.5
-381.0
-2239.5
1688.5
-811.0
-9202.5
2640.0
250.0
2862.5
-2710.0
-4373.0
3403.0
4237.5
299.5
-5968.0
278.5
3332.5
-10278.5
-8939.5
699.0
-319.0
-267.0
-5132.0
-3165.0
-1541.5
-1249.5
-2531.0
284.0
2851.5
-754.0
9101.0
3592.5
6293.5
390.5
-3401.0
935.5
723.0
-3882.0
-4451.0
291.5
1244.0
906.0
-1098.5
975.5
3947.5
-2758.5
-1554.5
-2487.0
-2260.0
-2601.0
2952.5
1300.5
-6899.5
-4925.5
-2596.0
312.0
1222.0
-4586.0
2934.5
5095.0
2011.0
-4624.0
-535.0
-5517.0
-5195.0
-2793.5
-1128.0
-2923.5
-410.5
1769.0
-5193.5
-4792.0
-228.5
-2692.5
-1256.0
1335.0
3089.0
1756.5
-1016.5
-2168.5
-1146.0
3022.0
2251.0
2699.5
7537.0
-1046.5
-892.5
2986.0
-3114.5
-2268.0
3399.0
2434.0
1494.0
4581.5
426.5
4450.0
2671.0
909.0
-3965.0
664.0
-2495.5
-255.0
-2425.5
-3462.5
6233.0
-2532.5
-19.5
-889.0
3142.5
6041.0
2109.5
6251.0
1117.5
4154.0
806.5
842.0
-3107.5
824.5
2989.0
-2470.0
-793.0
3803.5
6066.0
5658.0
4653.5
3807.0
787.0
-2121.0
-376.0
4963.0
-2884.5
-3286.0
631.5
2768.5
-2237.5
-2637.5
-1146.5
640.5
-824.0
6224.0
-1707.5
-3115.5
746.5
3074.0
2109.5
4838.5
1776.5
317.5
1961.5
6385.0
7990.0
-1068.5
4336.5
-3682.5
-1738.5
-4414.0
2185.5
-6930.5
-1097.0
-2272.5
-393.0
-2931.5
-4628.5
3179.0
5177.0
1669.0
-2552.0
205.5
-413.0
-964.5
-869.5
-4064.5
1087.0
-1258.5
-545.0
3364.0
1113.0
-2772.5
-1950.0
232.0
209.5
2317.5
2616.5
5682.5
2312.0
1290.0
-1906.0
-982.0
6097.0
3271.0
-1300.5
4283.5
5747.0
-4083.5
-3627.5
-3578.0
-782.0
-2033.5
1181.5
2192.0
2194.0
4966.5
-440.5
-884.0
-8179.0
-837.5
-5855.0
-5447.0
210.5
197.5
-3772.0
2172.5
1432.0
-1283.0
5838.0
2949.5
1332.5
-8038.5
-1287.0
3857.0
6269.0
1606.0
306.5
6353.5
400.0
-1361.0
51.0
-2194.0
-2485.0
3124.0
3564.0
-1076.0
5214.0
5424.5
-8204.5
-3762.5
-4494.0
-4062.5
8074.5
2929.5
-1956.0
-113.0
-1031.5
-6354.0
-28663.5
5419.0
3379.5
2699.0
4902.0
1983.0
5495.5
987.5
-5420.0
-4463.0
-20747.5
-17592.5
-7117.5
6505.0
2840.0
-3923.5
-2371.0
-879.0
-9660.5
-9029.0
-3397.5
-258.0
4984.0
-1495.5
-5492.5
-7623.0
-6794.0
-4197.0
-1618.5
3183.0
-491.5
-4174.5
-778.5
2340.5
-2438.0
-736.5
711.0
4066.0
-1871.5
-888.0
2190.0
-1495.5
475.5
-3378.0
-3966.5
-2908.5
-1242.0
5342.0
-180.0
424.0
-152.5
4527.0
3410.5
747.5
5762.5
4402.5
6537.0
2821.0
-1410.0
1138.0
644.0
-1342.5
-32.5
-2197.5
-6981.0
5847.5
2244.5
4551.0
4153.5
8751.5
-2679.5
-2494.5
3608.5
-1536.5
-2174.0
2007.5
854.5
-1349.5
2687.5
2916.5
7073.0
8923.5
4393.5
1878.5
1952.0
-2843.0
-495.0
2346.0
2472.0
-1857.5
62.0
2432.0
555.5
-4454.5
-2486.5
-5708.5
2145.0
1747.5
-1017.5
-1539.5
-727.0
507.5
4364.0
810.5
777.0
3687.5
-1583.0
-3687.5
-2664.0
-596.5
2850.0
4786.5
2664.0
645.0
2903.5
5267.5
3420.5
-1930.0
-4558.0
-1354.5
3479.5
2546.0
1874.5
473.5
2556.0
4348.0
-2952.0
-6091.5
-6146.0
-2159.0
-2024.5
-7289.0
-1565.5
-994.5
-576.0
6048.0
6094.5
2109.0
-2281.0
2644.5
4840.0
2562.0
2146.0
-5967.0
-4873.0
-1512.0
7077.5
9068.0
2272.0
5005.5
2340.0
1374.5
-1962.0
1108.5
2232.0
2105.5
4444.0
5345.5
1033.5
6660.5
7087.5
6421.5
3654.5
-2.0
3036.0
4286.5
6116.5
2477.5
2527.5
2659.5
2785.5
9761.0
9807.0
7922.0
1964.0
5324.0
6314.5
5851.5
172.5
4902.5
7285.0
8140.5
5705.5
2109.0
3002.5
5841.0
2111.0
-12569.5
-6465.5
3943.5
2324.5
4431.5
-8816.5
15420.5
3193.5
-47715.5
-18653.0
20518.0
-10160.0
-19544.5
-13984.5
-9232.5
-4436.5
-1426.5
830.5
5516.0
2853.5
-2838.0
-9965.0
9285.5
18575.5
-1517.0
-16204.0
-32165.5
-21444.5
-783.0
4339.0
3910.5
-5816.5
-3354.0
-773.0
-662.5
-4534.0
1865.5
7398.5
4151.5
-15266.0
-8817.0
-5277.5
-15379.0
-13928.5
-9701.0
-2355.5
2007.5
5452.0
5252.5
-4827.5
-24122.0
-9446.0
1785.5
2985.5
1034.5
-3047.5
-8087.5
-8166.0
-10458.0
-30234.0
-28359.5
-13540.5
-13254.5
-10072.0
-1995.5
-6275.5
-10323.0
-16825.0
-9887.0
-9009.0
-3220.5
-5257.0
-5402.5
-7622.5
-1849.5
-2967.0
-2758.5
-1899.5
-3152.5
-1377.5
-6667.5
-1836.5
-4573.5
-1459.0
-60.5
-261.5
-3648.0
-5378.5
-392.0
2552.0
365.0
1736.5
-2832.5
8391.5
3500.0
16185.0
-9858.0
-18404.0
-4679.0
-8022.0
-4869.5
-5725.5
-12819.5
-4936.5
-1269.0
-769.5
-9086.0
-3466.5
-8305.5
-2956.0
533.0
-2917.0
-1510.5
-2755.0
-3540.5
-2104.5
-1233.0
-3550.0
-2634.0
-2847.0
-255.5
-5381.5
-2325.5
-5616.0
-1601.5
-269.0
1207.5
-1566.5
1189.0
-5052.5
443.5
3368.5
-7769.0
-3034.5
2019.5
-3496.5
-2514.5
1433.5
285.5
-1197.0
-2010.0
-6595.0
-50.5
-3700.0
-5571.0
-4510.5
-476.5
1978.5
-690.5
-4058.0
-6427.0
377.0
3562.5
-732.5
-2835.5
-32.0
3897.5
-4686.0
-6308.5
-4651.5
-3860.5
-5897.5
-6598.0
-1760.0
1340.5
-609.0
-2901.5
-5600.0
-865.5
-1924.5
-6084.5
1463.5
2303.5
-6261.0
-2895.5
-4245.0
4456.5
-111.0
-1293.5
2050.5
-2615.0
-4826.0
-6746.5
380.0
1666.0
-2942.0
-2975.5
-2097.0
-6713.0
556.5
2532.0
-2855.0
-2382.5
3154.5
2552.0
-1514.0
-1637.0
-6405.5
-7238.0
-7182.5
-2631.0
554.0
451.5
673.0
-5700.0
1389.0
-1996.0
2586.5
-96.5
3305.0
-388.5
-10243.5
# row = 25
-958.0
-2197.5
-778.5
387.5
-2015.5
2516.5
2949.5
1416.0
-7048.0
-4767.5
-960.5
-1088.5
-1974.5
-318.5
7064.5
2607.5
3249.5
-2116.0
848.0
5978.5
-705.0
4584.5
-947.0
4915.0
-1637.5
-4018.5
310.5
-2915.0
-5492.5
-4274.5
-4544.5
1797.0
3360.5
-5713.5
4370.0
9067.0
9359.0
5112.0
4004.0
241.5
558.0
4663.0
30.5
1701.5
-2459.0
-4800.5
46.5
4253.0
5016.5
-1080.0
-2189.5
4690.0
-4987.5
-100.0
-4224.5
-1736.5
5502.0
3743.5
-920.0
3250.5
181.5
1631.0
-2029.0
3622.5
5333.5
2526.0
6362.0
2697.5
5788.5
-840.5
3734.0
-2691.0
-4262.0
-5396.0
-834.0
5973.0
6640.0
680.0
8618.0
1912.5
2367.5
581.0
3834.5
2391.0
-3258.0
-2578.5
-2123.5
-2796.5
3156.0
-1788.5
4888.5
2911.0
47.0
575.0
1669.5
-1006.0
1654.5
-3478.5
-1528.0
2474.0
-137.0
1412.0
6522.0
-1714.0
-1849.0
1000.5
-563.0
1785.0
5822.0
4294.5
2471.5
643.5
-4944.0
309.5
2784.5
-1696.5
-98.0
-555.5
-510.0
-4186.5
-4051.0
-1865.0
-2062.0
-126.0
-3337.0
-2831.5
424.0
3131.0
2635.5
1910.0
-2289.0
-3979.0
-2163.5
5099.0
2074.0
3571.5
-120.5
1430.5
-4504.5
-4850.5
-524.5
271.5
-1446.5
703.0
-1355.0
401.0
-2366.0
-2788.5
5241.0
2862.5
-2609.5
5339.5
-3066.5
7720.0
-1732.5
-2121.5
427.0
4469.0
4176.5
1904.0
-1860.5
1719.5
-606.0
-376.5
-1686.0
1763.5
-74.5
4138.5
3271.0
-292.5
-223.0
3734.0
1846.5
2623.5
-1632.5
1091.0
-1585.0
662.5
2206.5
341.5
-690.0
-2628.5
2803.0
2233.5
-1187.0
3115.5
3962.0
2433.5
-33.0
724.5
1465.0
-676.5
1644.0
631.0
-14.0
-2054.5
-6369.5
-2806.5
-922.0
1960.5
3202.0
3798.5
-1409.0
301.5
-679.0
-4926.0
1879.0
7044.5
6336.0
-1386.5
603.5
1418.5
2543.0
490.5
2403.0
-4144.5
1057.0
3252.0
-6568.5
-8362.0
-536.5
990.5
672.0
1755.0
-1005.0
-1064.0
-6155.0
-9383.5
-2115.0
-2118.5
-975.5
2858.5
1588.0
-2019.0
2010.5
-779.5
3918.0
2386.0
3322.5
1925.5
2699.0
-5815.5
-362.0
1475.0
-243.0
4158.0
615.5
-2604.5
-5692.0
-2145.0
4784.5
2010.0
-2681.5
-1774.5
711.5
-1294.0
-312.5
-3325.5
-5583.5
2237.5
5138.5
3135.5
-3486.5
-1631.0
3394.0
4525.0
2619.0
-3522.5
345.0
-2149.5
-4100.0
-1133.5
1643.5
2490.5
-3353.5
5586.0
3056.0
517.0
687.5
-576.0
1738.0
3499.0
440.0
-156.0
-2678.5
3627.0
1077.5
-3157.0
-3997.5
-2183.0
2909.5
-4846.5
-1188.0
5636.5
-1691.5
-2656.0
-2727.0
-412.5
-1887.5
-1265.5
3947.5
-3456.5
-4868.0
2937.5
2624.0
4735.0
-59.0
139.5
-1953.0
852.5
-1763.5
-215.5
4052.0
1485.5
3612.5
-3132.5
3436.0
5933.5
1858.5
-2198.0
1947.0
-2602.0
-3142.5
-1588.0
-3808.0
1883.0
632.5
-1373.5
2293.5
-4546.0
-2564.5
-3028.0
282.5
754.5
216.0
-3720.5
664.0
-1284.0
39.5
2569.0
203.0
-648.5
-2497.0
3392.5
2402.0
681.5
-467.5
1246.5
2909.5
732.0
1107.0
4071.5
601.0
-2460.5
-4108.0
-5612.0
1165.5
4786.5
5879.5
-2710.0
-425.0
1215.0
-4953.0
505.0
298.0
3500.5
3790.5
633.0
-263.0
-337.0
-1943.5
-958.5
247.5
359.5
2138.5
1476.5
-389.5
-3448.0
-1426.0
-2723.5
-8474.5
1382.0
-679.5
4376.0
-2244.0
-5658.0
719.5
6358.5
-1142.5
-7011.5
2216.0
4316.5
-5260.0
-2864.5
3756.5
-1019.0
626.0
72.5
1732.0
3785.5
916.0
-1285.5
1078.0
5567.5
-476.5
5896.0
8550.0
6965.5
915.5
582.0
3222.5
2754.0
-1511.0
-6247.0
-4190.0
819.0
-1765.0
657.0
-1224.5
2817.5
-1383.5
-798.0
-454.5
-368.0
-8568.5
124.5
538.5
-801.0
-1304.0
2.0
2497.5
3838.0
1748.5
4944.0
6157.5
1954.0
-4855.5
-2764.5
-5875.5
-2220.0
1289.0
-2714.5
125.5
2149.5
-866.5
-3952.0
-4713.5
-524.5
-1041.5
-949.5
2065.5
5884.5
2511.0
1686.5
-51.5
-430.0
1716.5
2302.0
-1309.0
4926.5
-294.0
1010.0
2563.0
-2106.0
-1002.5
718.0
2132.0
62.0
4900.5
4332.5
2371.5
3658.5
3158.0
562.0
2612.5
-46.0
-2607.5
-1955.0
-4314.0
3806.5
-1063.0
-132.0
2858.5
4983.0
8119.0
2083.0
7810.0
-1746.5
2402.0
1310.0
417.0
-4763.5
961.0
4410.0
1472.5
-386.0
3692.0
3783.5
11884.0
3749.5
2770.5
1614.0
-2083.5
1894.5
5350.0
-735.0
-1332.0
2197.5
4896.5
406.5
-488.0
-1360.0
346.0
-3691.0
4552.5
-134.0
-7020.0
1390.5
4567.0
2602.5
5184.0
5210.0
1270.5
659.5
6429.5
6734.5
-2531.0
2785.5
-3103.5
-2025.5
-2148.5
694.0
-4259.5
2242.0
-1212.0
-3121.0
-2454.5
470.5
7636.0
3387.0
3858.5
-1867.0
-764.0
78.0
635.5
-3936.0
-1996.5
4356.5
841.0
-375.0
-5012.0
2801.5
2918.0
-2001.0
1074.0
770.0
552.0
5375.0
3315.0
1493.0
2225.0
268.0
2251.5
3331.5
2100.0
945.0
7756.0
7638.0
-189.0
-2845.0
-884.5
824.5
469.0
2493.0
2531.5
1403.5
4754.5
1640.0
3138.0
-1099.0
950.0
-2609.5
-5371.0
858.5
-3611.0
1262.0
2427.0
2569.0
5318.5
7321.5
2172.0
2014.5
-4087.0
-990.5
8720.0
7171.0
-579.0
1407.5
6959.5
-738.5
2555.5
2170.5
-624.0
-582.5
7974.5
4692.0
-1361.5
5837.5
6427.0
-10410.5
-4279.5
650.0
3778.5
8456.0
11392.5
-19336.0
-11214.5
-7224.0
-2672.5
-16971.5
6293.0
6886.0
4696.0
5216.0
3218.5
3328.0
-1147.5
-8138.5
-8759.0
-8411.5
-2879.0
-9517.0
-6651.0
4880.5
-766.0
-3681.0
-11899.5
-2379.0
-6803.5
-1779.0
393.0
4346.0
-225.0
-2871.0
-8692.5
-3690.5
-2315.5
519.5
-570.5
-989.0
-3207.5
3377.0
3077.5
-1477.0
-127.5
5100.5
8078.5
-4375.0
-1787.5
-455.5
-660.5
3229.0
-2305.0
-3316.5
-966.5
-2317.0
501.5
313.5
906.0
-3061.5
4555.5
5153.5
860.0
3532.0
1768.0
5967.0
2042.5
-824.5
40.0
-2536.0
-1664.0
-693.5
-3712.5
-950.0
5362.5
6144.5
4666.0
4720.0
9076.5
1253.5
-426.0
2364.5
-3922.5
-3059.5
2337.0
1443.0
249.0
2687.5
3696.0
5504.0
7448.5
4051.0
5524.0
308.0
-3204.0
2648.5
6463.5
8815.0
-1736.5
-3309.0
2021.0
2477.0
-955.5
1360.0
-3197.0
231.5
3768.5
1749.5
-3509.5
679.5
4761.5
4246.0
1556.5
3352.5
2206.5
-1304.5
-3565.0
2349.0
-1235.0
1628.0
2676.5
315.5
2581.0
1330.0
3490.5
4390.0
1448.0
-2624.5
676.0
5452.0
2141.5
2303.0
2273.0
4549.0
4506.5
2847.5
-2352.5
-2306.0
1097.5
-1017.0
-3926.0
352.5
258.0
2343.5
6745.5
6974.0
3545.0
1450.0
3320.0
3919.5
7592.0
6122.0
-1079.5
1804.5
2279.5
6320.5
9092.0
-354.0
3523.0
3522.0
4277.0
-1282.5
3546.5
6899.5
4944.0
8150.0
7319.0
3947.0
10457.0
6453.5
6475.0
6251.0
3985.0
7688.0
6796.5
7623.5
4682.5
7282.0
5507.0
5348.5
12212.0
16871.0
12942.5
6932.0
12707.5
10303.5
7471.5
4131.0
8493.0
9661.0
11398.0
9380.0
3038.0
8551.5
5219.5
6875.5
-7428.5
-3010.0
721.0
4834.0
-1343.5
25178.0
453.0
-165.0
-23269.0
10439.0
35026.5
-25622.0
-28210.5
-18995.0
-9452.5
2515.0
4425.0
4763.0
10762.5
-1087.5
-957.0
444.5
12193.0
11797.5
-29893.5
-9353.0
-15907.5
-7365.0
-4022.0
2842.5
11757.5
15156.0
-117.5
-1623.5
1914.0
1391.5
6180.0
5711.0
6080.5
-2143.5
-15989.0
-6049.5
-13002.5
-14986.5
-11232.0
-10815.0
878.0
3367.0
11342.0
3295.0
-10856.5
-9218.0
-233.0
2116.0
432.5
-2041.0
-406.5
-6848.0
-3230.5
-14106.5
-31013.5
-26169.5
-13864.5
-9795.0
-2020.0
-6519.5
-9075.5
-17401.5
-13107.5
-15184.0
-9998.5
-4776.5
-9435.0
-9126.0
-3693.0
-6116.5
-4366.0
-4752.0
-5642.5
-2242.0
-4848.0
-4548.0
-6339.5
-3148.0
-1558.5
-3484.5
-6565.0
-5057.0
-1663.5
1471.5
596.5
1796.0
-2192.0
2387.0
4445.0
13689.5
-8468.5
-17282.0
-5328.5
-2663.5
-7220.5
-5218.5
-11677.5
-4071.0
-2877.0
-2551.0
-10366.5
-5942.5
-6844.5
-1061.0
-974.5
-1558.0
-1128.5
1245.5
-3102.5
-4627.5
-2052.0
-5412.5
-4749.5
-2519.5
277.0
-5413.5
-5621.0
-4452.5
-5998.0
96.5
-560.0
-4403.0
-2141.0
-5240.5
-3120.0
-282.5
-6060.5
-4280.0
723.5
-6060.0
-3397.0
-1388.5
1348.0
-2312.5
-2168.0
-6691.5
891.0
-874.0
-5551.5
-3093.0
-12.5
-68.5
-3700.0
-4422.5
-5840.0
-1008.5
3350.0
-267.0
-2435.0
1458.5
434.5
-5292.5
-6998.5
-5751.5
-4665.5
-4617.0
-4850.5
-2735.0
2736.5
-1478.0
-4404.0
-3156.5
-284.5
-3081.0
-4410.0
-1104.0
-224.5
-10346.0
-5461.5
-3954.5
5487.5
-4642.0
-2081.5
-1434.0
-1371.5
-4718.5
-7168.5
1422.5
1491.5
-3647.0
-4425.0
1150.0
-8099.5
1290.5
1111.0
-6661.0
-156.0
6385.5
4771.0
-3595.5
-7639.5
-8405.5
-5934.0
-2490.5
-6192.0
240.0
-2946.0
-1814.0
-8966.5
-3946.0
-3927.0
169.0
-1025.5
2924.5
-165.5
-5383.5
# row = 26
-3895.0
-2915.5
723.0
1571.0
-5611.5
574.0
3987.0
1225.0
-6428.0
-2656.5
-3009.5
1810.5
872.0
1008.0
8742.5
5451.5
215.5
-5147.0
1097.5
5789.0
1354.5
5543.0
1937.5
5918.5
-2011.0
-3062.0
-2213.0
-4953.0
-2800.0
-5557.0
-5316.0
361.5
1600.0
98.0
2105.5
6523.0
5826.5
5684.0
6580.0
-1098.0
2556.0
-1419.0
-592.5
3347.5
1356.0
-4238.5
1629.5
2379.5
3050.0
-1841.5
-2541.0
4252.5
-2807.5
467.5
503.0
-1057.0
4317.0
2262.5
1317.5
-1338.0
396.5
3594.0
-2517.0
1344.0
2646.5
-1201.0
2418.5
48.0
511.5
1149.0
7236.0
-476.5
-4731.5
-6874.5
-2086.5
8215.5
5341.0
2108.5
8455.0
-2136.5
251.5
1851.0
403.5
-813.0
-4303.5
-3462.0
-1806.5
-1908.0
2986.5
-4099.5
5370.5
3408.5
-1319.5
-854.5
2802.5
-5597.5
-604.0
-2050.0
-2929.5
2257.5
2307.5
-2399.5
4932.5
-3081.0
-1970.5
-217.0
-1759.5
1672.5
1426.0
1231.5
4069.0
-2345.0
-7590.5
-247.5
3951.0
-1377.0
3337.0
-980.5
-246.0
-4580.5
-3886.0
-927.0
-2491.0
-3345.5
-3715.5
2154.0
1503.5
-715.0
2253.5
1886.0
-2401.0
-3636.0
-4567.5
3227.5
1306.5
4547.5
-1057.5
946.0
122.0
-5914.5
-3222.5
363.0
-2766.5
-1907.0
2217.0
5093.5
1455.5
-1445.5
3314.5
1363.0
-1155.0
20203.0
-17203.0
742.5
-1701.5
-2070.0
-6201.5
692.5
-3007.0
1574.0
-3503.0
-936.0
730.0
-1539.5
-2632.0
409.5
-2420.5
-1180.5
-1492.5
-4721.5
2673.0
3200.5
3947.5
2673.5
-1594.5
1800.0
2852.5
2654.0
1045.0
-2484.5
-6374.0
-3646.5
2388.0
-1876.5
3101.0
1232.0
2071.5
1823.0
4295.0
-91.5
-709.0
-1246.5
-655.5
385.5
461.5
-3852.5
-5677.5
131.0
-1093.0
891.0
2316.0
7009.0
-3156.0
1112.0
-960.5
-2745.5
1472.0
4208.0
7065.0
191.5
-1034.0
3484.0
3414.0
-499.5
-515.0
-5932.0
-175.0
3033.5
-5772.0
-2665.5
-14.0
1768.5
493.0
2500.5
-1235.5
798.5
-6805.5
-5452.5
-4002.0
-2255.0
-1015.5
2623.5
-832.5
-1019.0
1855.5
-117.0
1698.0
3075.5
-1096.0
-1017.5
-262.5
-3798.0
1638.0
5851.5
2789.0
5434.0
1951.5
1629.0
-2627.5
373.5
3645.0
210.5
-2855.5
1345.0
3350.5
-432.5
1715.5
-3964.5
-1970.0
6231.5
6390.5
-487.5
-3572.5
1039.0
4400.5
3805.0
2250.0
-1407.5
750.5
1683.0
2649.5
2266.0
-130.5
3787.0
-2740.5
2663.5
1592.5
-3805.5
1807.0
1225.0
1604.0
3049.0
5039.5
-327.5
-2403.0
5304.0
2533.5
-2761.5
-2207.5
-2990.5
3182.0
-1091.5
-3243.0
2423.5
-262.5
-4008.5
-566.0
502.5
-1085.0
-2391.0
1715.5
-5290.5
-1709.5
2850.0
4947.5
4367.0
-1348.0
-1346.0
-1993.5
3203.5
833.5
-1473.5
3246.0
1574.5
3519.0
-5957.0
1391.0
8149.0
-2473.0
-4031.5
2842.0
917.5
1041.5
741.5
-4922.0
1098.5
-1078.0
-2842.0
1586.0
116.5
-162.0
527.0
635.5
1296.5
4828.0
948.0
1998.5
884.5
-1578.5
4107.5
-1765.5
-2449.5
-2741.0
2759.0
1864.5
433.5
1432.5
2153.5
1363.5
111.0
-1460.5
1267.5
2082.5
1271.5
-2551.0
-4314.0
2844.5
2438.0
5670.0
-305.5
-5718.5
418.0
-2757.5
2601.5
3117.0
2613.5
-649.5
1410.5
2289.5
-1393.0
-1316.0
-2868.5
-2913.0
-2718.5
5458.0
-2590.0
731.5
-6359.5
-1884.5
-2215.5
-6528.0
848.5
-1790.0
2883.5
-1380.5
-4837.0
-1599.5
6783.5
-2121.0
-4385.5
2163.5
3363.0
1359.0
4017.0
4240.5
-1753.0
-461.5
3162.0
5163.5
5868.5
-325.0
-3404.5
2681.0
6270.0
109.0
1697.5
5809.0
6602.0
991.5
-2034.5
1611.0
1934.5
592.0
-4995.5
-5975.0
950.5
-5284.0
-1056.5
-1199.5
248.5
216.5
-188.5
-87.0
2162.5
-9909.5
-1969.0
-2502.0
3705.0
5609.5
1830.0
4774.5
650.5
1974.0
2243.5
1920.5
2933.0
-4328.5
-4222.5
-1742.5
2932.5
5833.5
-2146.0
2208.5
2521.0
-1103.0
-3075.0
-1582.0
1055.0
721.5
-1722.0
1328.0
5711.0
2856.0
6472.0
2949.5
-1723.5
-2017.0
3053.0
-3132.0
-546.5
-1826.0
160.5
1411.0
377.0
-1393.0
211.5
-188.0
555.5
1812.5
2485.5
-3314.0
2018.5
930.0
3689.0
2029.5
705.5
-4137.0
-1264.0
-2415.0
-292.0
674.5
328.0
4812.0
4346.5
4601.5
4815.0
9276.0
-3218.0
374.0
1542.5
602.5
-3420.5
-663.0
6460.0
4770.5
1643.5
-1466.5
1039.0
6408.0
1139.5
2240.0
-596.5
-2712.0
2765.5
1834.5
-1421.5
429.5
2912.5
4326.0
1780.0
2634.0
-529.0
-330.0
-4133.0
1490.5
2093.0
-6434.0
1221.5
5518.5
4327.0
1528.0
5476.5
759.5
-230.5
4746.5
2270.5
-4393.0
861.0
-45.0
2580.0
2706.5
1383.0
2377.5
2628.0
1649.0
-3273.0
374.5
950.0
4074.5
-737.5
2414.5
1455.0
552.0
2816.0
773.0
-5546.5
936.5
5235.5
2041.0
-2348.5
-7334.5
1481.5
5776.0
-1386.0
455.0
-102.0
-1521.5
1691.0
-397.5
166.0
4172.0
1879.5
1121.0
-1001.0
1944.5
2619.0
6657.5
3322.0
4132.0
-3141.0
-1268.5
-766.5
3920.0
2868.5
1019.5
329.0
3651.5
3445.0
5010.5
3630.5
1146.0
960.5
-2030.5
-1975.5
-3783.5
4919.5
2280.5
-621.0
6210.5
2993.0
1388.5
5132.0
3077.5
1079.0
8833.0
2842.0
-40.5
2055.5
4092.5
-1968.5
4117.0
4257.5
1962.0
1215.0
8669.5
2790.5
-574.5
2742.0
5605.0
-8390.0
-4608.5
2346.0
7787.0
4034.5
12137.5
-35744.5
-932.5
-4845.0
5500.5
1161.5
10664.5
8053.0
5778.0
4043.5
5262.0
-1285.5
-2606.5
-4871.5
-5092.0
-4601.0
-4468.5
-4128.0
-6305.0
1375.0
-3205.0
-2049.0
-6719.0
10038.5
-3608.0
-1264.0
82.5
-838.0
-717.5
342.5
-7633.5
-1825.0
-1869.0
2145.0
-2421.5
-487.5
-676.5
8273.5
2488.5
286.0
413.0
8193.5
6935.0
-3562.0
-265.0
-81.5
-1228.0
5373.5
1450.5
-1129.0
3111.5
3511.0
-2243.5
313.5
1500.0
-3225.0
2934.0
3867.0
1101.5
3059.5
1109.0
1979.5
1856.5
2631.0
229.0
-2554.0
-1208.0
-1445.0
-4006.0
5679.0
3669.5
5966.5
3934.0
6216.0
7347.0
2097.0
-852.0
-2838.5
-4822.5
-2191.5
4728.0
-236.0
256.5
2302.5
1710.5
4779.5
4206.0
3808.0
6124.5
-419.5
-1717.0
5013.5
6566.0
10559.5
-689.0
-4257.5
2596.5
2532.5
955.5
4164.0
-1553.0
-1659.0
1273.5
2911.0
-1923.5
1888.0
4592.0
4256.5
-757.0
3075.5
-2511.0
1708.0
-177.0
4412.0
-1872.0
1624.0
913.5
-2353.0
3027.0
-2063.5
-1182.0
4414.5
6647.5
779.5
3265.0
4513.5
1935.5
5338.0
4453.0
6112.5
3351.0
5637.0
-561.0
3042.0
3154.5
1793.0
2395.5
2375.5
2110.5
4094.0
3653.5
5581.0
2241.0
3811.5
4307.5
2230.0
8417.5
6158.0
3945.5
6222.0
4294.5
5170.5
5530.5
-3059.0
3235.0
4312.5
6077.5
1357.0
6165.5
8846.5
4055.5
10199.0
8676.0
7605.5
10457.0
4413.0
4637.0
8323.0
5721.0
5495.0
6065.5
6646.5
6792.5
8949.0
9049.0
6257.5
9323.5
15683.5
15996.0
13124.5
16362.5
11796.0
7036.5
5862.5
7159.0
10994.0
11401.0
11406.5
2085.0
9515.0
2954.0
2080.5
-1699.0
1470.0
-2236.5
6891.5
-7785.5
44224.0
-3277.0
13167.5
12234.5
20412.5
5166.5
-29021.5
-21562.5
-15549.5
-9359.5
5337.5
10325.5
8121.5
11648.5
-5484.0
218.0
12788.0
16268.0
-2997.5
-38371.0
10873.0
8398.5
1774.0
-6622.5
-1545.0
12156.5
18758.5
-3285.5
-5691.5
3149.0
7789.0
7392.5
1888.0
9489.5
11540.5
-10657.0
-882.5
-4114.5
-12365.5
-10300.5
-13379.5
-507.0
1842.0
9774.0
19921.5
8280.0
-11417.5
-5131.0
-2917.0
-2023.5
-2721.5
4419.5
-1631.0
9006.5
8934.0
-21572.5
-29441.5
-12298.0
-10388.5
-3478.5
-7196.0
-10136.5
-15311.5
-12497.0
-15571.0
-12651.5
-8174.0
-11497.0
-9370.5
-3767.0
-9558.0
-4902.5
-5487.0
-5698.0
-2921.5
1046.5
-6229.5
-3683.0
-3648.5
-3448.5
-7379.0
-8298.5
-4817.0
-1890.0
-583.0
-915.5
-1028.0
-479.5
-3937.0
3618.0
9819.0
-11218.5
-17442.0
-5908.0
1500.0
-7805.0
-5065.0
-5942.0
-3967.0
-5535.0
-4448.5
-8589.0
-6916.5
-2130.0
1906.5
-2716.0
-2162.0
-2761.5
1561.5
140.0
-4213.5
-3815.5
-4485.0
-5421.5
-1202.0
-2332.0
-4343.5
-6932.5
-1728.0
-5454.5
-54.5
257.5
-6662.0
-4007.5
-6930.0
-5213.0
-3058.5
-1651.0
-5241.0
-412.0
-7489.0
-6455.0
-4342.5
275.0
-2026.5
-3244.0
-3872.5
1540.0
22.0
-4448.5
-1208.0
-2421.0
-4824.0
-7592.5
-3834.5
-4728.5
-2373.0
1101.0
177.5
-126.0
854.0
-360.0
-3566.0
-7911.5
-5975.5
-2814.0
633.5
-3431.5
-2632.5
1666.0
-2757.5
-3788.5
-1803.0
-657.0
-1490.0
-1059.0
-78.0
-1835.5
-7601.5
-6368.0
-3127.0
1590.5
-6757.0
-2942.5
-5629.0
1796.5
-4862.0
-5887.0
1078.0
-2316.0
-2340.5
-4325.0
1647.0
-6785.5
-99.5
-3028.5
-6981.5
-1250.0
4683.5
4767.0
-4203.5
-9584.0
-8811.0
-3952.5
592.5
-5512.0
-348.0
-6186.5
-2213.5
-8529.0
-6654.5
-2410.5
-2814.0
-1200.0
58.0
-4859.5
-894.0
# row = 27
-3402.0
-2414.5
790.5
1133.5
-8219.5
-492.0
3638.5
1287.5
-3931.5
107.5
-1448.0
2296.5
554.5
-245.5
4290.5
4341.5
-2833.0
-6721.5
970.5
4598.5
2829.5
2132.0
3100.5
4198.0
-3311.5
-3081.0
-3903.0
-6157.0
-688.0
-2324.0
-4138.0
-4183.0
-1367.5
4798.5
-1080.0
-114.0
-816.5
4481.0
3704.5
-2812.0
4095.5
-2751.5
-2202.5
3795.0
3082.0
-3397.5
2052.5
1101.5
3345.5
-1425.5
-4627.5
-1249.0
-1197.0
-305.5
2679.5
-69.0
1914.0
-1777.5
2256.5
-4013.5
-1853.5
2495.5
-532.5
2015.5
-324.0
623.0
-446.0
-672.5
-2956.0
2428.5
5096.0
3361.5
-1828.5
-3122.5
-25.5
6073.5
2691.5
734.5
3964.5
-4349.0
-4505.0
1239.0
-1686.0
-2553.5
-4172.5
-897.5
1951.5
-551.0
-194.5
-2023.0
6166.0
1845.0
-1655.0
-777.0
3629.0
-7261.0
-1686.0
2697.5
-560.0
1214.5
2777.0
-5022.5
1477.5
-3409.5
-2646.5
1156.0
-788.0
-141.0
-1269.0
-634.0
4831.5
-3750.5
-5117.5
1077.5
2678.0
-3062.5
4826.0
-2635.0
-1395.5
-4760.5
-2766.0
-242.0
-1300.5
-3173.5
-2384.0
5319.5
3936.5
-3084.5
-84.0
-973.5
-3482.5
-3021.5
-3347.0
-648.5
1418.0
2849.0
-1949.5
1603.5
5254.0
-1557.5
-5942.5
-1489.0
-2673.0
-4004.5
2186.5
4826.0
5430.0
-1873.0
299.5
3563.5
1091.0
23146.5
-26945.0
-4448.5
-3338.5
-1222.0
-6187.0
-1825.0
-6569.5
1853.5
-2808.5
-2892.5
-276.5
-1513.0
-3909.5
-274.5
-2423.5
-5594.0
-5201.5
-3217.0
4812.5
2742.5
2952.0
310.5
-456.0
2832.0
3772.0
4573.5
4188.0
-1355.5
-9448.0
-2497.5
674.5
-2501.5
4726.0
-1158.5
1667.0
1765.5
8665.5
83.5
749.0
1809.0
-3303.0
-3323.5
1274.5
-4063.0
-1485.5
616.0
-1132.0
113.0
2526.5
7263.0
-659.0
2474.5
-164.0
-1997.0
846.0
1063.5
1280.5
-1073.0
660.0
4037.0
1733.5
-297.5
461.5
-4506.5
-4662.5
1886.0
-2576.0
4836.5
-382.0
-181.0
-969.0
4556.0
900.5
1654.0
-4919.0
-208.5
-2410.0
-1968.0
-2962.5
-1183.5
-4479.5
-4349.0
596.0
-1988.0
-2813.0
4513.0
-5585.5
-1089.5
-2882.5
-78.5
3224.5
4410.0
7854.5
3833.0
2270.0
5414.0
2651.5
1605.5
1972.5
300.0
348.5
4967.5
3911.5
-964.5
454.5
-2772.0
5254.5
5909.0
2394.5
-3320.5
-2711.5
2278.5
5124.5
838.5
1836.0
469.5
-88.0
4392.0
4183.0
3109.5
-3001.5
2955.5
-2176.5
-1331.5
3115.0
-5780.0
4728.5
5071.0
-164.5
210.0
5271.0
204.0
-1745.0
3254.5
2539.0
-196.5
98.5
-194.0
3628.0
1444.5
-4169.0
1288.0
1507.5
-1689.5
3574.5
2882.0
446.0
-686.5
-439.5
-2647.5
3158.5
4438.5
6643.0
3503.5
-1719.0
-1713.5
-146.0
3526.0
2096.5
-51.5
-2089.0
1116.0
3942.0
-5614.5
-1002.0
7929.0
-3960.0
-1660.5
4631.5
3195.5
3743.5
2914.5
-2147.0
575.0
146.0
-3664.5
-650.0
952.0
514.0
-660.5
660.0
899.5
6628.5
5132.0
2009.0
1417.0
-4163.5
2694.0
-3871.5
-3542.0
-1308.0
2529.0
1203.5
-645.5
1624.0
1403.5
-379.0
254.5
-1556.5
-937.0
-181.0
2652.0
-69.0
1434.5
2524.5
189.5
3626.5
0.0
-5709.0
2480.0
2553.5
3475.0
4231.5
299.5
-1400.5
-328.5
4309.0
-2778.0
-2926.0
-5195.0
-4893.5
-3699.5
7734.5
-1490.5
1313.5
-8713.0
1381.0
1250.0
-5374.5
3032.5
-2370.5
1062.0
537.0
-975.0
-1084.0
4389.0
-407.5
-1731.0
1140.0
1828.0
3386.0
2109.5
1603.5
-2516.0
-2601.5
965.0
2794.5
1038.5
-662.0
-6197.5
2699.5
3199.0
1712.0
-1378.5
-1784.5
3326.0
1524.0
-5440.5
552.5
155.5
-2139.0
-2557.5
-3859.5
825.0
-5893.0
-5745.0
-1961.5
-564.0
2783.0
1220.0
-533.0
2294.5
-5601.5
-1147.0
-4280.5
3834.5
8158.0
995.0
6085.0
-3298.0
-709.5
-1261.5
-5294.0
3796.0
-2354.0
-2485.5
1802.0
7068.5
6586.0
583.5
2947.0
1293.5
2222.0
-3947.0
900.5
1183.5
438.5
-2291.0
1904.5
2351.0
1278.0
10597.0
4750.0
-2287.5
-1547.5
5071.5
-1226.0
-3945.5
-2155.0
-2294.0
1926.0
2086.5
-2023.5
3687.5
-2737.0
1557.5
-2219.5
-3554.0
-6501.0
-192.0
-2394.5
5442.5
-173.0
-593.0
-2717.5
-69.0
-540.5
-1238.5
3015.5
2625.5
3832.5
-599.5
-1382.0
7534.0
8861.5
-1477.5
-1553.5
680.0
978.0
-190.5
-2252.0
5805.0
6170.0
2845.0
-7306.5
543.5
-3806.0
-2482.0
2238.0
-4009.5
-4154.0
1168.5
-2182.0
-4919.5
-1021.5
1790.5
2404.0
1853.5
4057.0
-335.5
394.0
-2423.5
-59.5
1904.5
-1132.5
505.0
4730.5
6216.0
-1383.5
3175.0
622.0
276.5
3414.5
-899.5
-4332.0
788.0
2163.5
7485.0
6525.5
4214.0
7414.5
91.5
3988.5
74.5
2109.0
-3101.5
-2436.5
-4285.5
-975.5
4026.0
3238.5
4485.0
737.0
-2828.0
1701.5
2777.5
3478.5
-4179.5
-887.5
-1362.0
3009.0
29.5
-886.0
-1389.0
-2169.5
-3398.0
1384.0
-1198.5
4768.0
4056.5
-1549.0
-4231.0
2398.5
2682.0
2100.5
-2724.0
2686.0
-3637.5
-4575.5
-4049.0
3961.5
2676.5
-595.5
919.5
4236.0
5468.0
3413.5
2914.5
1649.5
2802.5
-677.5
-3907.0
2273.5
4119.0
1320.0
-4387.0
2887.0
-2829.5
-702.0
8247.5
5735.0
2681.5
1420.0
-2433.0
1026.0
393.5
2068.5
-2768.0
2211.5
3294.0
3042.0
1481.5
5266.0
-15.0
1251.5
163.0
5106.0
-1893.5
-2968.5
-374.0
6138.5
2038.5
3266.5
-43736.0
16194.5
4727.0
11696.0
10631.5
10857.0
4359.5
4952.0
1782.0
5275.0
-4940.0
528.0
919.0
678.5
-11379.0
-11712.5
4133.0
1608.5
-5055.5
-7939.0
2011.0
6349.5
14477.0
-1085.0
-3110.5
-2540.0
-5857.5
-1657.0
1994.0
-3698.0
-3333.5
-2952.0
1842.0
-3424.0
332.0
567.5
8397.0
211.0
1742.0
1679.0
8208.5
2662.5
-424.5
1952.5
2182.0
-3716.0
4313.0
1886.5
-115.5
4899.5
11417.0
-1053.5
237.5
1619.0
-179.0
1407.0
3837.5
1071.0
3900.0
2216.0
-1579.5
1276.0
3780.0
1770.0
1347.5
-148.0
-1619.0
-3483.5
6581.5
2537.5
3220.5
3057.0
6959.0
4497.5
673.5
-2157.0
-6705.0
-3776.0
-444.0
6897.5
-850.5
1005.0
2458.5
-1708.0
4234.5
1563.0
3471.0
3601.0
1202.5
1265.0
7017.0
3432.0
7710.0
561.5
-1500.0
3375.5
590.5
708.5
4854.0
595.5
-1056.0
-1984.5
2079.5
1502.0
1919.5
1193.0
4392.0
-2572.0
-777.5
-5375.0
4913.0
2588.0
2672.5
574.5
3081.5
1124.0
-3575.5
840.0
-3842.0
-3853.5
2333.5
7594.0
2779.0
4890.5
2133.5
1064.5
8752.5
6366.0
5207.0
1002.5
2825.5
1218.0
6538.0
1475.5
3728.5
5444.5
2687.5
2482.5
2220.0
-824.0
2851.5
1166.0
4680.5
4565.0
1587.5
5798.0
4829.0
4518.0
4583.5
4087.5
5305.0
3351.5
-785.5
4833.5
4864.5
5043.5
4447.0
7992.0
6275.0
1196.5
10207.0
9095.5
8414.5
7773.5
5490.5
4175.5
7460.0
4978.5
-2044.0
912.5
4565.0
10806.5
8545.0
10244.0
6274.0
5180.0
7735.0
13446.0
15921.5
14843.0
11176.0
5161.5
3803.0
3425.5
11372.0
6032.0
9978.5
6.5
5666.5
2159.5
-5425.5
-147.5
2280.0
-3730.0
7099.0
-8834.5
22259.0
9053.0
33052.0
25896.5
4207.0
-42255.0
-19107.0
-8499.0
-8723.0
-9627.0
752.0
10660.5
6271.5
5688.0
-8710.0
-4329.5
11666.0
11210.0
-9888.0
-7965.5
29473.5
19313.5
5477.0
760.0
-1452.0
7472.5
1039.0
-7652.5
-5226.0
3145.0
7684.0
5299.0
2008.0
11912.5
7221.5
119.5
7382.5
2842.5
-10314.5
-9330.0
-11246.0
-1571.0
913.5
5891.5
29174.0
14867.5
-11706.0
-7475.5
-9777.5
-6082.5
-7548.5
1195.0
5056.0
18202.5
18404.0
-7632.5
-18340.5
-11942.5
-11554.5
-3706.0
-6455.5
-11085.5
-10758.5
-8007.0
-10728.0
-10127.0
-10837.5
-8750.5
-8782.0
-3535.5
-9687.5
-3642.5
-3206.0
-2932.0
-3412.0
4511.0
-4031.5
-637.0
-5547.0
-3598.0
-6322.0
-7257.0
-3782.5
-179.0
-1747.0
-486.0
-1833.5
2838.0
-3736.0
4385.5
15144.5
-18489.5
-23674.0
-7981.0
-169.0
-6213.5
-5375.0
-766.5
-3318.0
-2995.0
-3462.0
-4930.0
-5649.5
1711.0
3725.5
-3786.0
-3774.5
-4976.5
-1574.5
-147.5
-564.0
-5245.0
-3822.5
-6482.0
-3965.5
-6541.0
-4211.0
-3604.0
-533.0
-3227.5
-1402.5
1740.0
-7986.0
-3542.5
-7482.0
-3947.0
-3065.0
602.5
-4469.0
-1264.5
-6745.5
-8335.5
-5181.0
-2199.5
-2088.0
-3716.5
-337.5
1507.0
-2621.5
-3526.0
-260.0
-3698.0
-5689.5
-8297.5
-1465.0
-2669.5
-1709.5
-1289.0
152.5
3805.5
-1459.5
525.5
-2329.5
-7801.5
-5887.5
-2146.5
3028.0
-3527.5
-1603.5
1022.0
-3240.5
-1318.0
-2230.5
-2241.5
-376.0
-456.0
3756.5
-2069.0
-2054.0
-4319.0
-2582.5
-3205.0
-3907.5
-6672.5
-7442.0
3718.0
-5095.0
-4569.5
380.5
-5876.0
17.0
-1049.5
-1019.0
-4291.5
405.0
-3801.0
-2538.5
-3258.5
-399.0
1053.0
-2968.0
-5627.5
-8974.0
-3535.0
14.0
-1129.0
556.5
-5755.0
-541.0
-4092.5
-2274.0
-969.0
-3950.0
113.5
-1237.0
-7385.0
-1766.5
# row = 28
-1404.0
-1899.0
-165.0
-620.5
-7380.0
178.5
3797.0
918.0
-1099.5
462.0
1660.5
319.5
-2942.5
-1132.0
896.5
-2148.5
-3431.0
-4803.0
476.0
4660.0
2645.0
-1634.5
1394.0
2106.0
-4299.0
-3351.5
-4640.0
-5914.5
745.5
1270.0
-2942.5
-6888.0
-635.5
5658.0
-986.0
-4593.0
-3241.5
2642.5
-788.5
-2696.5
3804.5
2704.0
-2621.5
1742.0
1239.5
-4535.0
660.5
2068.5
4756.5
740.5
-6003.0
-6223.5
-2157.0
-2184.0
786.0
695.5
329.0
-4395.5
1380.5
-1695.5
-3492.0
-1599.5
1682.5
3141.5
-362.0
2748.5
-918.0
470.5
353.5
3075.0
801.5
4442.0
1389.0
606.5
2891.0
2783.5
2314.0
-2230.0
272.5
-725.5
-7682.5
-456.5
974.0
-1361.5
-1830.5
3618.0
6197.5
1164.0
-1415.5
3447.5
6253.0
680.5
-2854.0
-661.5
4607.5
-3771.5
-755.0
6471.5
2812.5
345.0
260.0
-5434.5
-1924.5
-2993.5
-3568.0
3646.5
391.0
-1220.5
188.5
-1030.5
1363.5
-5025.0
-1948.5
3744.0
799.5
-3268.0
5764.5
-1008.5
-1493.5
-3245.5
-1597.5
-1328.5
2089.0
203.5
-548.0
1457.5
4839.0
-1161.5
-2045.0
-3482.0
-2317.0
-2312.0
318.0
-2370.0
1757.0
138.5
-1881.0
2295.0
9334.5
4650.0
-5852.0
-1294.0
37.0
-2920.5
-343.0
70.0
6286.5
-2544.5
-400.0
6619.5
1961.0
11625.0
-23489.0
-3791.0
-5849.5
-1022.0
-1378.5
1440.5
-3070.0
926.5
-303.5
-1767.0
-2031.5
575.5
-1077.5
-1377.0
-1138.0
-3686.5
-5225.0
517.5
2785.5
1400.0
1070.5
-2829.0
-217.5
2803.5
437.0
5710.5
6496.0
727.0
-5364.0
-509.5
-456.0
784.0
3513.0
-1710.0
1960.0
1338.0
9896.0
2260.5
5188.5
5700.0
-3522.5
-5326.0
2643.5
-2469.5
2946.5
740.0
-604.0
771.0
3966.0
5468.5
3058.0
3088.0
844.5
-1402.0
746.0
-618.5
-4632.0
-2989.0
3345.5
2112.0
-2460.5
1168.5
3254.5
359.5
-7150.0
2598.0
921.5
6262.0
-546.0
-2075.5
-727.5
4764.0
2412.0
456.5
-2610.0
-1393.5
305.5
695.0
-4336.0
-4309.5
-3967.0
-4429.0
1400.5
-4134.0
-5687.5
5135.5
-4940.5
179.0
-2040.5
3448.5
3252.0
-490.0
9506.5
1055.0
1375.0
5122.5
5139.5
1650.5
2099.0
861.0
4088.0
5369.5
1777.0
-3930.0
-1820.5
1033.0
10513.0
4224.0
-1219.5
-4581.5
-3141.0
1472.0
4612.5
-1196.0
3154.0
321.5
-2567.5
3338.0
-221.0
-295.0
-2218.0
1629.5
-2035.5
-727.5
5661.0
-1945.0
5358.0
6420.5
-2858.5
-2630.0
3385.0
1257.5
-2878.0
-260.5
-750.5
1367.5
34.0
1855.0
3741.5
3145.5
-2577.0
3096.0
2300.0
1504.5
5325.5
3553.5
-2048.5
1115.0
630.5
2779.5
4620.0
6074.0
6787.0
3004.0
1049.5
1497.0
2724.0
2304.5
1651.0
1946.5
-5118.5
2329.0
7596.5
-3220.5
-1920.5
4662.5
-2308.0
341.5
3698.5
1441.0
1767.5
3442.0
1113.0
2496.0
3381.0
-3245.5
-2954.0
-1180.5
176.5
-2911.0
517.0
1077.0
3419.5
4448.0
1345.5
1786.5
-5720.5
337.0
-5322.5
-2516.5
896.0
3291.0
1738.0
-1044.0
1692.5
-528.5
-445.5
-1254.0
-590.0
-191.5
-2952.5
321.0
806.0
6148.0
767.5
573.0
278.5
-2103.0
-1198.5
4818.5
5486.0
2568.0
2348.5
-787.5
2280.0
-1157.0
3555.0
-2357.0
-4580.5
-5740.5
-3012.0
462.5
7984.0
2227.5
211.0
-7469.0
5831.5
4629.5
-4244.0
3922.0
-2529.5
1299.0
3190.5
2149.5
1920.0
1763.0
2977.5
-871.5
1119.5
1526.5
1724.0
-3197.0
-1855.5
-2970.5
-2356.0
-1901.0
-1764.0
-4637.0
2117.5
-5381.0
2409.0
-175.5
4135.0
-2128.0
-3390.5
-2332.0
2356.5
-3069.0
1541.0
-153.0
-4282.0
-2542.0
-330.5
-1141.0
-3180.0
-7457.5
-2450.0
1412.0
5094.5
2830.0
-1865.0
545.0
-2617.5
636.0
-2682.0
2127.0
3566.5
-1156.0
5240.5
-2453.0
46.0
-617.0
-7954.0
3967.0
1850.5
1146.5
869.5
7166.5
2946.0
716.0
2050.5
786.5
5371.5
-4944.5
138.5
-586.5
-750.0
396.0
4664.5
994.5
-936.0
11189.0
4039.5
120.0
3132.5
5447.5
1756.0
-2137.0
623.0
-2672.5
3426.0
2526.5
-2421.0
5923.5
-1648.5
1940.5
-2935.0
-6335.5
-3811.0
-720.5
-2287.0
6432.5
264.0
314.5
1376.0
1498.0
-731.0
-268.0
3646.0
4789.5
2098.5
-4686.0
-4033.0
6046.0
6511.0
2779.5
-2297.5
284.0
1401.5
1387.0
-1194.5
2526.0
3750.5
135.0
-8486.5
941.5
-5929.0
-5034.0
2814.0
-6264.0
-4289.5
-996.5
-4321.5
-8006.5
-3982.5
294.5
1225.5
1977.5
3437.5
68.5
2152.5
-1411.5
589.0
-505.0
3623.0
-67.0
1825.0
5036.5
-1262.5
2386.5
1513.5
1115.5
3239.0
-84.0
-2315.0
1583.5
2406.5
7036.5
4675.0
4237.0
6041.5
-2379.0
4596.5
2959.5
1945.5
-4531.0
-2605.0
-3281.0
-2688.0
3402.5
4211.0
2589.0
879.0
909.0
819.0
146.5
5621.5
-3244.5
4988.0
-2708.5
-1460.0
1942.5
-918.5
-987.5
-2423.0
-4309.5
6465.0
-1747.0
3008.5
7182.0
-1371.0
-3772.5
2789.0
3755.5
-1708.0
-2426.5
915.5
-2003.0
-5091.0
-5261.5
-300.5
2822.0
-430.5
2427.0
5184.0
6601.5
1623.0
-148.0
1921.0
2383.5
-2460.5
-1222.0
7517.5
1488.0
-1646.0
-2607.5
802.0
-3848.0
-2918.5
8241.5
2758.0
1893.0
-5426.5
-5257.5
375.5
-1406.5
3467.0
-1868.0
973.0
250.0
1465.5
-17.5
2429.0
-830.5
3539.0
936.0
5213.5
3258.0
1927.5
-2583.0
4312.5
5566.5
-4961.0
-32159.5
18612.5
11606.0
12545.0
7670.0
4826.0
-1375.0
3384.0
2334.0
2952.5
-6712.0
4762.5
4836.5
526.5
-16272.5
-7101.5
6440.0
1240.5
-10912.0
-8851.0
4156.0
10635.5
8081.0
2100.5
-3881.0
-4195.5
-5219.0
178.0
2704.5
691.0
-4396.0
-2597.5
1074.5
-3573.0
1433.5
-994.5
2565.5
-2223.5
1620.0
3709.0
7126.5
2419.0
2138.5
2015.0
3018.5
-3419.5
1346.0
-307.5
-125.5
3802.0
12844.0
212.0
926.0
608.5
2307.5
246.0
5076.5
697.0
2662.0
2900.5
-1470.0
-546.5
923.5
3009.5
4541.5
52.0
-995.5
-1522.0
4577.5
2500.0
1615.0
1914.5
5407.0
1963.0
1184.0
-1541.5
-3530.0
-288.0
2288.0
6441.0
1974.0
2941.5
2146.0
-1463.0
2059.0
106.0
4544.5
2560.5
4110.0
5068.0
9104.5
1375.5
4607.0
2030.0
709.5
2481.5
1228.5
929.5
4744.5
3644.5
1706.5
-1951.5
-755.0
3980.0
2092.0
174.5
3200.0
-1322.5
-4045.5
-2144.5
4866.0
2189.0
338.5
6531.5
4800.5
2155.5
-3338.5
-225.5
-701.0
-1822.0
-298.0
3274.5
3503.5
5538.0
968.0
419.5
10058.0
7963.0
3217.0
456.0
1541.5
6012.5
6580.0
-1127.5
3305.5
3643.5
1704.0
1719.5
-34.0
-1896.0
566.5
2438.5
6100.5
3922.5
248.5
3185.5
5489.5
2770.0
1391.0
3688.5
6263.5
3943.5
4758.5
6408.5
5793.5
3283.0
6296.5
8971.5
3060.5
1117.5
9540.5
8128.5
5463.5
6303.0
10965.0
5883.5
3999.5
4048.0
-4042.0
-691.5
4007.5
16715.0
9391.5
9616.5
5857.0
4422.5
1790.5
9302.5
15041.0
11648.5
10329.0
3070.0
267.0
1388.0
10498.5
1318.5
6969.5
268.0
2391.0
2554.5
-5974.0
-1703.0
167.5
-2407.0
7130.5
-3614.5
-14173.0
18190.0
36186.0
12562.0
-12889.0
-61456.0
-5257.0
-897.5
-1867.0
-9041.5
-5803.0
5644.0
2334.5
936.0
-8766.0
-9479.5
1996.5
5257.5
1649.0
21544.5
30460.5
12585.0
7894.5
11647.0
3311.0
5322.0
-13385.0
-4185.0
1171.0
2374.0
2376.5
3227.0
6899.0
13661.5
-8005.0
3584.0
10633.0
1394.0
-11288.5
-9553.5
-8386.5
-1384.5
-94.0
6902.5
18132.0
-2117.0
-10563.0
-6308.0
-12472.5
-8605.5
-10795.5
-4236.0
7269.0
17214.0
9572.0
-3744.0
-7184.0
-13331.0
-12408.0
-3039.5
-4878.0
-10331.0
-6228.5
-4749.0
-6285.5
-7241.5
-8884.0
-3613.0
-9212.0
-3202.0
-5608.5
-1181.0
-205.5
-873.5
-5434.0
2101.5
-676.0
-1644.0
-8175.5
-1887.0
-1325.0
-3995.0
-1563.5
3028.0
-1018.5
3150.5
-94.5
4858.5
2445.0
7872.0
25450.5
-23606.5
-31229.0
-10384.0
-6683.5
-5479.5
-6697.0
-2436.5
-2499.5
751.5
-2976.5
-4020.0
-4373.5
739.5
2108.0
-3115.5
-4986.0
-7441.5
-4037.5
-3722.5
1265.0
-5922.0
-5623.5
-9969.5
-8666.5
-8577.5
-3568.5
1771.5
-1584.5
-5243.5
-3864.5
993.0
-7346.5
-2034.5
-4257.5
-2319.5
-2619.0
-1697.5
-3037.5
-1663.5
-3470.0
-4982.5
-2497.5
-3784.5
-4460.0
-2433.0
401.0
902.5
-4440.0
-2901.5
-1487.0
-2354.5
-1488.5
-3888.0
3242.0
471.5
-457.5
-2075.5
-860.0
6351.5
-3282.5
-839.0
-4280.0
-4798.0
-5738.0
-4327.0
1829.5
-3796.5
-821.5
2374.0
-1586.0
589.5
-2555.0
-2757.0
-814.0
-1673.0
5057.5
-1890.5
182.0
-1691.0
-2909.0
-4758.5
513.0
-9894.0
-6307.0
2875.0
-5093.5
-4199.5
1456.5
-5608.5
-124.5
1544.0
-3493.0
-2350.5
2770.0
-712.0
2501.0
-3232.0
-3759.5
-4171.0
-984.0
-867.0
-7461.5
-5102.0
-1287.5
2009.5
1573.0
-2194.5
1340.0
-810.0
4024.0
-2785.5
-3847.5
54.0
184.5
-3734.5
-4042.5
# row = 29
-2190.0
-2741.5
-1319.0
-1836.5
-3389.0
1576.0
4995.5
-417.0
1706.0
-414.5
2598.0
-1637.5
-3767.5
-86.0
2609.0
-7285.0
-1444.5
-1422.5
-162.5
4806.5
1458.5
-2698.0
-214.5
1189.0
-2324.5
-1338.0
-4649.5
-4202.0
1967.5
944.5
-3039.5
-5856.5
1124.5
4839.5
1419.0
-4019.0
-1238.5
-277.5
-2417.5
-148.5
3681.0
6376.5
-2288.5
-1904.0
-754.0
-5452.0
-1402.5
3522.5
5426.5
3791.0
-2631.0
-5718.0
-4164.5
-4619.0
-2744.5
-962.0
-102.0
-3280.0
737.0
1670.5
-96.5
-3328.0
404.0
1150.5
461.0
-1043.5
-294.5
1033.0
5285.5
1967.5
-23.5
1601.0
1864.5
151.5
2227.5
493.0
3207.0
-3055.5
-1163.5
3750.5
-6758.0
-1353.0
4460.5
789.5
1096.0
6046.5
7390.0
1881.5
1482.5
5759.5
4569.0
1387.0
-4390.0
-1127.0
4659.0
919.0
-1104.5
5633.5
4240.0
1443.5
-1517.5
-3926.5
-2990.0
-1798.5
-4448.0
4563.5
987.5
-1092.0
1772.0
-800.0
-3101.5
-6211.0
-3680.0
4803.0
756.5
-1485.0
5517.5
2949.5
281.5
-971.0
-937.5
-2786.5
5054.0
4177.0
1034.5
-5547.5
2709.0
3122.5
-1314.5
-3121.5
226.0
-498.0
2441.0
-1131.5
323.5
-1458.5
-1262.0
2769.5
10863.0
7107.5
-2933.0
3105.0
2738.5
329.5
-2790.5
-3620.0
3401.0
-1356.5
-434.5
5532.5
842.0
2442.5
-12236.5
-2061.5
-6242.5
-2892.5
640.0
4652.5
-70.0
-2973.5
1700.5
-101.5
-2031.0
3042.0
3887.0
-3484.0
-515.5
2175.5
-2176.0
1130.0
-1463.5
-1551.5
367.0
-5416.5
-1108.0
1353.5
-3814.5
4376.5
4120.5
1470.0
-43.5
1518.0
-16.0
1223.0
2509.0
340.5
949.5
211.0
6833.0
3750.5
5329.5
5447.5
-666.0
-1188.0
4455.5
-1269.0
4934.5
2902.0
1709.0
3377.5
4538.0
3293.0
3771.0
2569.5
1690.5
667.0
937.5
-646.0
-3634.0
-2291.0
3637.0
-541.0
-5779.0
2767.0
3093.5
4016.0
-4082.5
5500.0
2137.0
1544.0
516.5
-2551.0
17.5
1491.5
737.0
-2138.0
-2128.5
-4716.5
1002.0
5930.0
-4266.5
-3528.0
1910.5
2906.5
4047.0
-2211.0
-3357.0
3827.0
1494.0
924.0
1106.5
4403.5
1985.0
-1883.0
3827.0
28.5
845.0
2850.5
5050.0
3735.5
3731.0
1242.5
5152.5
2672.0
187.5
-5244.5
-2543.0
5413.0
10089.0
5666.5
-728.0
-3782.5
-4096.0
-870.5
2841.0
-1078.5
5584.5
414.5
-3908.5
2470.5
-1753.5
-3207.0
2882.0
1574.5
-200.5
3248.5
5164.5
3093.0
2423.5
3427.5
-4831.5
-3286.0
2746.0
2623.0
-5606.5
-1814.5
-4732.0
-1.0
-1841.0
1881.0
2605.0
4718.5
-317.5
4324.0
2135.0
3162.0
3928.0
659.5
-7636.0
1431.0
2082.5
5478.0
3031.5
5545.0
3887.5
930.0
3089.5
4539.0
4001.5
1368.0
1315.0
2784.5
-2992.5
4178.5
10264.0
-719.0
-603.5
245.5
-1744.0
-69.0
639.0
-2237.0
596.5
2886.5
1405.0
5804.5
5302.5
-1642.0
-3374.5
-920.0
1234.5
-1367.0
-137.0
3177.0
-436.0
1725.5
2094.0
2933.0
-4736.5
-1111.0
-5482.0
-988.0
1551.5
3105.5
3153.5
457.0
2781.0
-1944.5
-255.5
-4266.0
-1787.0
888.0
-1249.5
-1482.5
-168.0
4417.0
-205.5
2641.5
-2556.0
-3986.5
1357.0
4862.0
4259.5
1652.0
209.5
-300.0
4293.5
1474.5
1594.5
887.0
-3305.5
-4370.0
593.5
6989.0
5543.0
2323.0
-1202.0
-3290.0
6914.5
4739.0
-3355.5
166.0
-2564.0
2376.5
5601.0
1083.0
3498.5
1820.5
4640.0
-12.0
1334.5
1538.5
-961.5
-1264.0
-2123.5
-1974.0
818.5
-771.5
-2283.0
-4000.5
3924.5
-1959.0
4500.0
860.0
5222.5
-1136.0
3142.5
-5347.0
2066.5
-76.5
960.5
306.0
18.5
-3800.5
2305.5
-3233.5
-72.5
-3056.5
1290.0
4681.0
4333.0
1981.5
-3532.5
-275.0
-3805.0
562.0
1408.0
2045.0
-2121.0
-2077.0
2394.0
714.5
3794.5
3579.0
-2811.0
5802.0
7327.5
2508.0
-929.0
3525.5
-1918.5
-3461.5
-95.5
1290.5
4810.5
-3415.5
-2473.0
-1789.0
-178.0
5067.0
6351.5
4467.5
-1610.0
7604.5
2294.5
3282.0
5612.5
1396.5
2928.0
2286.5
2461.5
-338.0
3373.5
1937.5
-3508.5
3252.5
2896.0
2391.5
995.5
-2866.5
1916.5
1159.0
1429.5
6255.5
3628.0
3712.5
5257.0
2990.0
58.0
188.0
899.5
4508.5
1055.0
-3083.5
-2628.5
536.0
3258.5
6166.0
-188.5
1558.5
1169.0
-988.0
1208.0
-1025.0
-782.0
-3758.0
-5383.0
-244.0
-596.5
-4761.5
3444.0
-5982.5
-1649.5
-1172.0
-4718.0
-7442.5
-4642.0
97.0
1076.0
2285.0
2876.5
2866.0
1533.5
-2856.5
453.5
-1172.0
4220.0
430.0
-1300.0
958.5
214.0
3872.0
1915.0
282.5
3756.0
3338.5
-38.5
606.0
1139.0
2479.5
-1693.0
-979.5
626.0
-2905.5
4741.0
2579.0
1946.5
-299.5
1821.5
1330.5
-1858.5
2173.0
2623.5
-1767.0
15.5
1520.0
792.0
677.5
6639.5
333.5
3910.5
-1533.5
-2367.5
3181.5
90.5
-722.5
-2941.0
-2962.5
6979.5
-329.0
949.0
9109.5
693.0
-799.0
2773.5
6136.5
-2387.5
1742.5
2938.0
1094.5
93.0
-3059.5
-3532.0
3312.5
1108.5
2529.5
4146.0
4002.0
3175.0
-1181.0
1219.5
743.0
-3236.0
3149.0
5436.0
619.5
-5083.5
3596.5
2027.5
-9.0
-2365.0
5010.5
-192.0
-335.5
-4799.5
-6812.0
349.0
229.5
5498.0
1126.0
3196.5
-1575.5
-246.5
-1052.5
3213.5
503.0
4551.5
2879.0
4452.0
1865.5
7395.0
-576.5
6632.5
9817.5
-2049.0
-6883.0
-306.5
7350.5
8989.5
2393.0
-459.5
-4977.5
1232.0
7107.5
600.0
-8897.5
2636.0
5287.5
-2399.5
-12663.5
5157.0
-903.5
-7003.5
-12916.0
-6363.5
2211.0
5089.5
-50.5
4552.0
-109.5
-2612.5
-590.0
3525.5
3729.5
3082.0
-1039.0
-93.5
1020.5
-2048.5
3513.0
-3288.5
-3943.5
-3102.0
97.0
4933.0
5622.5
6749.0
2466.0
-1105.0
1018.0
771.0
-599.5
-680.0
651.0
2357.5
7012.0
-869.0
1687.0
-2418.0
831.5
-1280.5
4095.5
612.5
-1159.5
1592.0
631.0
-2747.0
-1126.5
3275.0
3349.5
-2517.0
-120.5
1569.0
4592.0
3092.0
2171.0
-14.5
2176.0
1339.5
4670.0
1319.5
3700.5
4496.0
5487.5
3508.0
5999.0
4245.5
-371.5
3254.5
-53.5
-665.0
7460.0
5030.0
5352.5
7800.5
9734.0
1583.5
2831.5
2149.5
-845.5
-83.0
5398.0
2960.5
4610.5
4755.0
3761.0
920.5
-3935.5
4689.0
3550.0
3252.0
870.0
925.0
-2290.0
3558.5
1944.5
137.0
-696.5
10263.5
5484.5
2695.5
-2893.5
2480.5
4982.0
1745.5
-1021.0
-1525.5
4063.0
5738.5
1850.5
1394.5
8053.0
8622.5
2688.0
2724.5
6061.0
11121.5
3766.0
-934.5
1685.0
1183.0
2040.0
1254.0
1508.5
1037.0
-591.0
4357.0
7662.0
2901.5
-2284.5
1505.5
5788.5
3190.0
1815.5
3319.5
6500.0
3986.5
6375.5
5705.0
6484.5
2798.0
5836.5
8915.5
3255.5
4266.5
8742.0
6297.5
709.0
6555.5
14285.0
6636.5
1534.5
4052.5
3446.0
5418.0
5053.0
18485.5
9909.0
8817.0
3692.0
6918.5
2471.5
8063.0
12163.5
10175.5
9722.0
1511.0
-2192.5
1787.5
7408.0
1813.0
5304.0
3957.5
2357.5
1179.5
-2163.5
-3916.0
-1829.0
-70.0
8337.0
2967.0
-22354.0
9455.5
12455.0
-12160.5
-8003.0
-40038.0
2971.0
-1407.0
1339.5
-7758.5
-7515.0
140.5
1261.0
1348.0
-6454.5
-8567.5
-3070.5
10622.5
18384.0
13400.5
17005.5
1113.0
6775.5
12454.5
5419.5
6723.5
-8755.5
4779.0
5411.5
-36.5
-2262.5
2836.0
11142.0
14094.5
-16435.5
-3076.0
4595.0
-7376.5
-13941.0
-9565.5
-4492.0
197.5
-1294.0
9384.0
-5447.5
-30554.5
-11829.0
-4858.0
-9202.0
-7038.0
-6947.5
-5254.5
3412.5
7535.0
-5272.5
-13215.5
-9303.0
-13974.0
-11860.5
-4399.0
-5323.5
-9713.5
-6116.5
-6564.5
-5852.5
-7840.0
-4974.0
-1309.0
-10559.0
-1922.5
-2470.0
496.5
618.0
-2441.5
-7726.5
-2282.5
-500.5
-4081.5
-7291.5
-52.0
1083.5
-1361.5
423.0
5481.5
71.0
6378.0
832.0
3753.0
7539.5
10249.0
28788.0
-22058.0
-28900.0
-9521.0
-11629.0
-7034.0
-7936.0
-8729.0
-2956.5
-1432.0
-6105.0
-7024.0
-4785.5
-3562.5
-2018.0
-827.0
-5296.0
-9204.5
-3201.5
-4546.0
-2129.5
-5388.0
-6737.0
-12096.0
-8269.0
-6646.0
-1307.5
3666.5
-2849.5
-9157.0
-4780.5
-1316.0
-4788.5
-273.0
212.0
-2730.5
-4437.0
-4947.5
-2395.5
-1073.5
963.0
1392.0
2067.0
-2150.5
-8025.5
-645.0
-2833.5
362.5
-2245.5
-1741.0
-4618.0
-135.5
2675.5
2545.5
8437.0
3114.5
-483.0
141.5
-305.0
4322.0
-3030.5
-3559.5
-7306.5
-1225.5
-5214.0
-6058.0
1489.5
-3068.5
-1794.5
3426.0
1435.0
80.0
-2665.0
-1407.0
-806.5
-824.0
1724.5
-1948.5
-1080.0
-920.0
-2982.0
-3246.5
2431.5
-6308.5
-4240.5
1120.5
-4701.0
-3691.0
4140.0
-2168.0
-2368.0
-27.5
-3453.0
-1012.0
3740.5
1495.0
3297.0
-1545.5
-2398.0
-7233.5
198.0
469.5
-2780.0
-5366.0
-761.0
1779.5
875.5
-187.5
2366.5
-1069.0
4929.5
-5255.0
-4057.5
-2554.0
1953.5
802.0
-3831.0
# row = 30
-5084.0
-4217.5
-1737.0
-1398.0
-776.0
2148.5
5155.0
-1288.0
3782.0
-217.0
1286.5
-1864.5
1278.5
156.0
3273.0
-5614.0
405.5
597.5
-1335.0
3224.5
68.5
-2490.0
626.0
749.5
1775.0
2399.0
-3056.5
-1812.0
1267.5
-1121.5
-3406.5
-3989.0
-388.5
3580.5
2082.5
-879.5
172.0
-4435.5
-2442.5
3254.0
3419.5
1852.0
-3437.0
-3653.5
509.0
-1802.5
-1922.5
3291.5
4956.5
5946.5
4083.0
-1610.5
-4929.5
-5052.0
-4123.5
-3726.0
-580.0
-468.5
961.0
1825.0
6030.5
-160.5
-3734.5
-1172.0
-1356.5
-6482.5
899.5
46.5
4979.5
-1640.0
2106.0
-1369.5
164.5
-1950.0
-1081.0
-424.5
2981.0
-1074.5
-1599.0
3510.5
-3418.5
-509.5
2835.5
2278.5
2942.5
5645.0
4754.0
1617.0
4882.5
2435.0
1417.5
2563.5
-4066.0
-725.0
2912.0
2703.0
-2451.0
2356.5
4755.0
4462.5
71.5
-1396.5
-1405.5
340.5
-4271.5
3507.5
1743.0
-1110.0
626.0
1020.5
-4350.0
-4644.0
-6588.5
3284.0
2116.0
-217.0
2704.5
3779.0
1365.0
-681.0
190.5
-603.5
5152.0
6181.0
1915.0
-7772.0
-500.0
4357.0
627.0
-1121.5
660.0
1257.5
1139.5
121.0
-2097.0
-1410.5
-1108.0
3455.0
7904.0
5253.0
85.5
7389.0
1813.0
579.5
-4511.0
-4074.5
26.0
1460.0
-521.0
1801.0
-733.5
1018.0
-2039.0
-1160.0
-4083.0
-4699.0
-847.5
2242.0
-2092.5
-6813.0
2284.5
-908.0
110.0
3540.5
3044.5
-5519.0
-314.0
6087.5
949.5
-2161.5
-2608.0
-4092.5
1186.0
-6069.0
-1049.0
605.5
-4850.5
1016.5
1241.0
2172.0
1129.5
3595.5
2222.0
-2852.5
2536.5
3038.0
-698.5
-326.5
1581.0
2304.5
-610.5
1534.5
2012.0
5226.5
4943.5
-2441.0
4533.5
5002.5
5042.0
5645.0
2295.5
255.0
1987.5
1714.5
2678.5
2747.5
1362.5
429.0
2213.0
368.0
2115.0
-176.0
-4862.0
3631.5
1028.0
2731.5
-611.5
7121.0
1422.5
-1771.0
2055.0
-2682.0
-1225.0
-2538.0
-1772.5
-3540.0
-2291.5
-4014.0
689.5
9571.5
-3537.5
-493.0
8262.5
9704.5
5181.0
2108.5
535.0
861.5
6819.5
1531.0
3177.5
2658.5
49.0
862.0
-3199.5
1008.5
1151.0
2062.0
5037.0
7106.0
4158.0
2124.5
2985.0
-156.0
1239.5
-1744.5
-845.0
6827.5
6277.5
7446.5
511.5
-1099.5
-2693.0
-2073.0
887.0
-1222.0
5817.5
2134.0
-2210.5
4917.0
2093.5
-1364.5
7099.0
2308.0
2011.0
3561.0
2209.0
3606.0
-355.5
334.0
-4307.5
-1562.5
3524.0
4184.5
-6627.5
-1319.0
-5502.0
-873.5
-2052.0
1693.0
582.0
5642.0
457.0
2076.5
211.0
2794.5
2933.5
-3217.5
-6866.0
1780.0
676.5
3695.0
2222.5
2977.5
-259.5
-3172.5
-303.5
1928.0
1648.5
1039.5
1435.0
2747.0
-1155.0
4470.5
9148.0
1479.0
1326.0
-1677.5
-3414.0
-787.5
-1153.0
-4225.5
4378.0
1908.5
-1004.0
6402.0
4687.0
902.5
-1064.5
3222.5
3085.5
1632.5
-841.0
5665.0
-1905.5
446.0
3599.5
3358.0
-2024.0
-1784.0
-4072.0
-929.5
747.5
744.0
3614.5
2114.5
3035.5
-2290.0
-2150.0
-4993.5
-4966.0
-846.0
1482.5
163.5
-1255.5
-1556.5
337.5
3530.5
-2819.0
-3307.5
-422.5
3479.5
1968.0
1139.5
228.0
-356.5
2775.0
4778.0
1298.5
4547.5
263.0
-1967.5
2328.5
11601.5
2302.0
-1252.5
-1017.5
-565.0
3413.5
1993.0
-3339.5
-5108.5
-2586.0
1611.0
6195.5
-2222.0
1354.0
2679.0
2745.5
1704.5
-505.5
-434.0
-4592.5
4639.5
1768.0
1119.0
3228.0
1392.5
381.5
134.5
2593.0
-284.5
6700.0
4682.5
3779.5
156.0
8628.0
-1993.5
600.5
-1501.5
-2041.5
-396.0
4295.0
-1896.0
4050.0
-2448.0
782.5
2339.5
6898.0
7171.0
582.0
-1592.5
-3405.0
869.5
-3977.0
-881.5
4809.5
2866.0
-2886.0
-1292.0
130.0
1570.5
5429.5
6623.5
4090.0
9265.5
10511.5
355.5
911.0
-881.5
-4199.0
-5455.5
-1586.5
640.5
2044.5
463.5
-3669.0
-1334.5
2295.0
6287.0
4039.0
8792.5
-814.0
2528.5
2682.5
3799.5
3589.5
-3814.5
1734.5
4563.5
-700.5
1584.5
1733.0
-283.5
-4134.5
-211.0
5470.5
3202.5
6233.5
1818.5
4897.0
4168.5
4783.5
4947.0
5284.5
4452.0
5974.5
3821.5
4331.0
2007.5
-2551.5
2595.5
-400.0
978.5
-1458.0
-4244.0
-712.0
5713.5
3558.5
2473.0
162.5
-5164.0
805.0
-3557.5
-2282.5
-3117.0
-2229.5
-2163.0
2795.5
-2560.0
3644.5
-3157.5
1647.5
343.5
-3801.0
-3683.0
-2101.0
289.0
514.5
1707.5
3132.5
6985.5
-2633.0
-4869.0
-2203.5
1997.0
3365.5
2653.5
-1819.0
-1510.0
1688.5
4487.5
955.5
-2035.5
3038.5
5280.0
2028.5
-1517.5
-1369.0
-456.5
-6452.5
-6755.0
-2353.5
-2209.0
5620.0
779.0
2426.5
3697.5
1657.0
4051.0
-480.5
3348.0
1066.0
-5374.5
-2070.5
126.5
2267.5
3319.0
5036.0
3273.0
1049.0
689.5
146.0
3285.0
316.0
-3021.0
-984.0
-3516.0
2045.5
2689.0
678.5
7979.5
1019.5
-84.0
2030.5
6453.0
-1580.5
642.5
2643.0
2547.5
6123.0
248.5
-2376.5
3391.0
2052.5
1102.5
2065.0
-2154.5
7316.0
338.0
908.0
-631.0
-1086.0
3666.5
-228.5
1004.0
-5269.0
7157.0
3422.5
2992.0
647.5
1235.0
244.0
-1732.5
-1227.0
-8336.0
3424.5
4517.0
4278.0
3947.5
6264.5
-464.0
1339.5
542.5
4774.0
1452.0
2811.0
2191.0
2643.5
-2698.0
8959.0
3015.0
10451.0
9720.5
9659.5
5541.0
-26041.0
-4463.5
3198.0
2365.0
-50.5
-5990.5
-2346.5
11267.5
-1038.0
-11611.0
-4626.5
2985.5
-179.5
-6052.0
9274.0
-13612.0
-12727.0
-9134.5
-5813.0
-1164.0
-1015.5
-4068.5
2351.0
5385.5
-567.5
273.5
2946.0
4171.0
3266.5
3920.5
1174.0
597.0
-321.5
5860.0
-3087.0
-5606.5
-2602.5
-484.5
3822.5
2480.5
9843.5
1185.5
-4690.5
-1301.5
3651.5
-1028.0
537.0
1266.5
1068.0
722.5
-1855.5
1420.5
-6078.0
-3083.0
-2458.0
1706.0
1573.5
-3681.0
-1200.0
870.5
-3763.5
528.0
3843.5
324.5
-5891.5
594.5
3178.0
5929.0
3858.5
3089.5
-1698.5
-904.0
2656.5
7896.5
3962.0
6560.5
6979.0
6899.5
348.5
7243.5
3360.5
-4493.5
7052.5
1020.0
-794.0
9206.0
7557.5
3396.0
7204.0
8138.0
1505.0
1155.5
-814.5
-3478.0
-1810.5
8185.0
4895.5
3809.0
2080.0
3104.5
3850.0
-3796.0
3724.5
4356.0
5948.5
5.0
1460.5
3443.0
4371.5
-452.0
-585.0
-880.0
7444.0
4423.5
3172.0
-2204.5
6060.0
7075.0
2783.5
-10.5
-2760.5
3962.5
5032.5
3562.0
2698.0
3562.0
7431.0
3339.5
4409.5
11260.0
12029.0
361.5
1345.5
953.5
1676.5
4553.0
1790.0
5906.0
4013.5
-641.0
5840.0
7117.0
1708.0
-2647.5
-161.5
1627.0
6087.0
5104.5
1363.0
6192.5
2306.0
2505.0
3186.5
5533.5
3271.5
3853.0
7516.5
5833.5
6609.0
7094.0
5050.5
-3083.0
5045.0
9461.5
4693.0
3264.5
4121.0
11451.5
10849.0
5476.0
12439.5
6634.5
8005.5
710.0
9292.5
5604.0
7574.0
8332.5
10872.0
9191.5
980.5
-2740.5
1679.5
3007.0
5050.0
5865.0
7782.0
2459.5
-2153.5
-2262.0
-6397.0
-2949.0
758.5
9649.5
5102.5
-1000.0
-4086.0
-17037.0
-43861.0
5329.5
2922.5
7035.0
-4484.5
-3015.0
-8002.5
-4375.5
-2344.5
1553.5
426.5
-5740.5
-3924.5
-1242.5
22778.0
23359.5
-14002.5
6312.5
-5396.0
-1976.5
2038.5
947.0
6190.5
1474.0
7304.0
1795.0
-3939.5
-3733.0
2522.5
10679.5
11058.0
-14074.5
-11306.0
-4692.5
-16561.5
-14778.0
-7040.0
2482.5
3230.0
-1637.0
5825.0
-20650.0
-48087.5
-15837.5
-5170.5
-5426.5
-1910.0
495.5
-3491.5
-968.0
-1450.5
-14502.0
-24925.5
-18943.5
-13235.5
-9962.5
-8882.5
-8613.0
-11991.0
-11481.5
-11510.0
-8546.0
-10684.5
-4345.5
-2934.5
-10451.5
-200.5
-6375.5
-667.0
-1412.0
-5340.5
-6637.5
-3534.5
-2928.0
-3481.0
-2147.0
668.5
-2500.0
-2411.5
709.5
4964.0
-1140.0
5558.5
1.0
1120.5
7102.5
8083.0
24684.5
-17974.0
-15960.0
-4704.5
-11764.5
-9129.0
-7428.0
-11055.0
-4660.0
-6979.5
-8688.0
-9450.5
-6290.5
-7151.5
-5449.0
917.5
-5116.5
-8494.5
-816.0
-1276.0
-7303.0
-3099.0
-3281.5
-7768.5
-2200.5
-2672.5
142.0
1005.5
-2754.5
-8285.0
-2638.0
-1994.0
-2307.5
1195.5
1126.5
-3813.5
-7496.0
-5265.5
-1904.5
-173.0
2459.0
3775.0
3689.0
1245.0
-10180.0
-726.5
-7369.0
544.5
706.5
-411.5
-7551.0
867.0
3026.0
4740.5
8612.5
2746.5
-872.5
4043.5
3294.5
-875.5
-1587.5
-3402.0
-6805.5
-296.0
-4079.5
-5479.0
2077.0
-2242.0
-4549.0
1488.0
2847.0
-1796.5
-4218.0
-1550.0
392.0
2214.0
-2363.0
-2588.5
-2324.0
-1676.5
-1435.0
-1638.5
1479.0
1993.5
-3495.0
309.0
-3390.0
-1615.0
4960.0
967.5
-2153.5
-3856.0
-1964.5
714.5
2303.0
313.5
259.5
-295.5
854.0
-6264.5
6.0
-126.0
1864.0
-2518.0
-332.0
566.5
-697.5
-2154.0
2794.5
-1558.0
1201.5
-4237.5
-4444.0
-3659.5
2216.5
714.0
-3151.5
# row = 31
-5669.5
-4394.0
-638.0
33.5
-1832.5
1681.5
2881.0
-123.0
3242.5
1168.5
1122.5
-921.0
6475.5
-2249.0
-1299.0
-1052.5
-577.0
842.0
-3358.5
1011.0
-988.5
-3044.5
2419.0
-45.5
3047.5
4637.5
-618.5
133.5
-2038.0
-658.5
-2851.0
-3754.0
-2831.5
1933.0
132.5
1232.5
151.0
-6990.0
-3641.0
5304.0
-111.0
-4213.5
-4484.5
-2076.0
3179.5
5161.0
184.5
2504.0
3910.5
5652.0
7068.0
641.5
-5106.0
-1646.5
-2292.0
-2809.0
-1074.0
915.0
839.0
-113.0
7721.0
3182.0
-5982.5
684.5
-4258.5
-6400.0
2656.5
-924.5
1513.5
-4736.5
2436.0
-1026.5
-508.5
-1288.5
-2323.5
-101.0
2825.5
1008.0
-1583.0
572.0
-992.5
1500.5
-2497.5
3021.0
3166.0
4194.0
617.0
2114.5
5174.0
-1866.0
-1838.0
1859.0
-1590.0
607.5
778.5
2089.0
-321.0
2303.5
6045.5
5956.5
2362.5
518.0
856.0
2249.0
-2132.0
2079.5
2088.5
-1644.5
-1310.0
4312.5
-3637.5
-381.0
-4742.5
1193.5
2579.0
-98.5
-959.0
29.5
-968.5
-3158.0
1967.5
4524.0
2505.0
5373.0
1105.5
-4875.0
-2382.5
126.0
640.0
-747.0
-911.5
-95.5
-2040.0
-942.5
-2453.5
-805.5
-1695.5
3917.0
2250.5
2442.5
639.5
5368.5
-1954.5
-3417.0
-5941.0
-3137.0
-906.5
2896.5
1628.5
983.5
-1996.0
-754.0
8521.5
2926.0
-2122.0
-3399.0
-492.5
-2534.0
-3702.0
-5409.0
2675.5
-2965.5
2804.0
2220.0
-3559.0
-5751.0
617.0
5557.0
2493.0
-4979.5
691.0
-3275.5
2844.0
-3821.5
1416.5
2061.0
-1971.5
-728.5
1826.0
2996.0
999.5
4968.0
5897.5
-3952.5
1545.0
3937.5
-47.5
516.5
-2232.5
-619.5
-6482.0
-803.5
1467.5
6366.0
2971.5
-4619.5
3610.5
3806.0
6957.5
5398.5
-1182.5
-3595.0
1199.0
1560.5
3472.5
2468.0
2527.5
1858.0
5620.5
1218.5
2454.0
4192.0
-32.5
3902.0
1452.5
-1067.5
-2093.5
5482.0
1636.5
-22.0
2774.0
-3154.0
-1679.5
-3055.5
-1259.5
-2271.0
-526.5
-1164.5
2015.0
8200.5
-1909.0
1337.0
9862.5
7998.0
3615.0
2747.0
-951.0
-2303.0
4060.5
2351.0
2795.5
772.0
-2117.0
1936.0
-3801.0
2454.5
1394.5
2706.0
5217.5
7620.5
1769.5
2337.0
117.0
-1554.5
2153.5
2408.5
1009.0
4838.0
4197.0
4812.0
-302.5
1815.0
1072.5
-59.0
236.0
-2775.0
3397.5
2452.5
209.0
7356.0
3910.5
2760.0
6603.0
2024.5
1133.0
-1699.0
873.5
990.0
432.0
1526.5
-1443.0
741.0
4320.0
5407.0
-3952.5
-803.0
-2568.5
1857.5
456.5
1293.0
-663.0
5452.5
302.0
-1229.0
-3617.5
828.0
4873.5
-3263.5
2400.0
3339.0
-1648.5
291.0
2842.0
928.0
-1457.0
-6484.0
-6594.5
-5291.0
-3030.0
320.0
167.0
2183.0
-3431.0
3125.5
7713.5
3358.0
1005.5
-562.5
-4703.5
-561.5
-737.0
-3506.5
7948.5
1389.5
-3046.5
3551.0
3163.5
3327.5
2030.0
6043.5
3269.5
1772.0
-726.0
6016.0
-2434.0
-467.5
3148.0
1551.0
146.0
-2347.5
-1179.0
-1210.5
683.0
-1649.0
2281.5
1041.5
822.0
-2477.0
-4662.0
-2563.5
-6578.5
-3610.5
-674.5
1926.5
-1734.5
-3394.5
972.5
2268.5
-1255.0
-1116.0
-2470.0
2063.5
1182.0
-747.0
513.5
-2298.5
1917.0
4745.0
2886.5
5172.0
2098.5
186.5
2214.5
12541.5
2577.5
-2096.0
227.5
-1103.5
-476.0
-383.5
-1924.5
-6922.0
-2500.0
-655.0
3864.0
-3503.5
-1681.0
789.5
-575.5
2222.0
-3886.5
-3643.5
-5385.0
5033.5
5217.5
4646.5
2387.0
-658.0
282.0
122.0
2499.5
-1186.0
3954.5
4432.5
2131.0
1528.0
6792.5
3819.0
-124.0
-2884.5
-3672.0
-1685.5
-235.5
2064.5
5242.0
-23.0
-681.5
1867.0
7445.5
7529.0
-1710.5
-4015.5
-1192.0
2584.5
-243.5
-1070.0
4448.0
1127.5
-175.0
249.0
817.5
1496.0
3439.0
6461.0
6396.5
9281.0
8947.0
-2118.0
4081.5
-3275.5
-2863.5
-1777.0
-1336.0
-2054.0
879.5
4148.0
-1909.5
-70.5
4244.5
2380.0
-35.0
9150.0
67.5
1.5
6011.5
1715.0
1540.0
-3740.5
-567.0
3481.5
-6042.5
1064.0
831.5
-3622.0
-1224.5
931.0
2731.5
2806.0
8708.5
2805.5
2158.0
5986.0
4835.5
3392.5
2994.5
1031.0
3708.5
3651.0
7775.0
5977.5
-2748.5
1640.0
-2783.0
965.0
-2827.5
-5323.0
-4503.5
1962.5
3321.5
636.0
-260.5
-7233.5
-2864.5
-4253.0
707.0
1628.0
-723.5
-2485.5
1395.0
-1255.5
3806.5
309.0
2177.5
936.0
-2090.5
-444.0
830.0
-1226.0
-1276.0
54.0
2486.5
7909.0
-6041.5
-4291.0
-4294.5
6039.5
4466.0
6151.0
733.5
355.0
3084.5
3420.0
-15.0
-3358.5
-485.5
3483.5
4576.5
-1445.0
-3737.0
236.5
-6731.5
-7436.0
-814.5
-1778.5
5101.5
463.5
1294.5
2169.0
-3758.0
2320.5
14.5
4820.5
2062.0
-5529.0
-3381.5
704.5
3694.0
4086.0
2192.0
2706.0
2137.0
2076.5
1536.0
2759.0
-193.0
-4756.5
5303.5
-4272.5
-1597.5
4708.5
1715.0
4859.0
134.5
-3653.0
1190.5
3896.5
-1817.5
-5132.5
-3484.0
1331.5
7225.5
1899.0
-1251.0
2571.5
1660.0
132.0
1707.5
-6770.0
9805.5
1608.0
1962.5
-1385.0
531.0
-76.0
-2462.0
501.5
-1751.5
5171.5
1790.0
827.0
1683.5
-1411.5
1871.0
-1888.0
-1667.5
-7596.5
6278.0
6677.0
408.0
3658.5
6308.0
2359.5
5320.0
3488.5
3405.0
540.0
-199.0
-1047.0
1364.0
-3391.0
5695.5
3310.0
9825.0
6150.5
17765.0
-7743.5
-36094.0
-12419.0
-2790.0
2955.5
1780.0
-6468.0
-6092.5
9459.0
-3926.5
-11853.5
-6676.0
-538.0
3866.0
-4092.5
430.0
-19687.0
-10719.0
-2081.0
-7909.5
-2231.5
-3085.5
-6204.0
-2787.5
6707.0
-1032.0
-4853.0
-2803.5
2686.0
1936.5
5038.5
-690.0
-873.0
-1054.0
6132.5
159.0
-2310.5
-2080.5
2171.5
1115.5
-954.5
9368.5
267.0
-4452.5
-639.0
1537.5
-1368.5
543.0
-779.0
-1290.5
-1635.5
-283.0
436.5
-6859.5
-4909.0
-1486.5
2373.5
3432.5
-2272.0
-2904.5
-922.0
-3053.5
1577.0
5420.5
510.5
-4281.5
1961.0
1574.0
5653.0
4183.0
2744.0
-1236.5
-2791.0
3668.5
7950.5
4178.5
3199.5
4641.5
4867.5
-1030.5
5022.0
389.0
-7051.5
5722.0
4407.0
-150.0
7083.5
6946.0
-91.0
3298.5
5581.5
-169.0
-78.5
-4610.5
-2887.5
-914.0
6286.0
4615.5
2272.5
-1258.5
897.0
5171.5
937.0
1111.0
1961.0
4464.0
1827.5
1143.0
7480.5
-787.5
-1099.0
265.0
-505.5
1773.5
1456.0
4154.0
-289.5
5790.5
3893.5
1933.5
519.5
-1038.0
2518.0
2968.5
4869.0
1309.5
-737.0
4908.0
2850.5
2384.5
11677.0
9119.0
-1399.0
2240.0
1616.5
4136.5
6613.5
3473.0
8655.0
4820.5
1254.0
8378.5
4314.5
403.5
948.5
-1153.5
-4375.5
8071.0
7136.0
-1586.0
6257.0
2543.0
-393.5
1108.0
2754.5
4060.0
2832.0
5313.5
7106.5
6116.5
4828.5
5369.5
-3477.5
250.0
576.5
2686.5
7938.5
3378.5
11118.0
7857.0
4363.0
4787.5
2684.5
7562.5
782.5
9186.5
5823.5
4213.0
5072.0
12109.5
9357.5
1530.0
-1154.0
-680.5
492.0
6883.5
7457.0
8455.0
113.5
-2920.0
-4811.5
-8286.5
-3657.0
1065.5
9305.0
1557.5
14225.5
-1648.0
-20342.5
-79064.0
-3187.0
41676.0
11413.0
-3693.5
-10407.5
-10192.0
-2172.0
-2682.0
-469.5
-4958.5
-7750.5
-2309.5
1304.0
28077.5
21736.5
-19464.5
6125.5
-9080.0
-12866.0
-7417.0
-4781.5
2398.5
511.0
-253.0
-4267.0
-6266.0
-3752.0
363.5
6920.5
5292.0
-9060.5
-12750.0
-7345.5
-19314.5
-10931.0
-1765.5
9245.0
7197.5
-323.0
-1772.0
-17827.5
-46146.5
-17888.5
-6509.0
-5893.5
3579.5
3550.0
-3257.0
-594.5
-2814.5
-16784.5
-27180.5
-21335.0
-12908.0
-8072.0
-13110.5
-11029.0
-15374.5
-16154.0
-14799.5
-11782.0
-12023.0
-6521.0
-4586.0
-7464.0
588.0
-14302.0
-4043.5
-4476.5
-4520.0
-2557.5
-1735.0
-3433.0
-1341.5
1830.0
929.0
-7860.0
-6140.5
-162.5
2440.0
-4958.5
2406.5
277.0
-1209.5
3826.5
3319.5
23355.5
-15725.5
-5984.5
-368.0
-10359.0
-9611.0
-5390.5
-6140.0
-5721.0
-7597.0
-7415.0
-7818.0
-7475.5
-8846.0
-6029.5
110.0
-5010.0
-5556.0
208.0
615.5
-8788.0
-498.5
2168.5
434.5
1840.0
63.0
-1164.0
-1583.5
-1866.5
-2619.5
11.5
-29.5
-1188.5
1126.5
-1632.0
-3800.0
-8744.5
-3158.5
-63.0
-322.5
-1781.0
-111.0
-172.0
1822.5
-10381.5
-3206.5
-9410.0
1207.0
-289.0
-681.5
-8585.5
462.5
986.5
398.5
2352.5
-1033.0
-508.0
4464.5
6090.0
-4004.0
-1173.0
-504.0
-2349.0
-525.5
-2948.0
-5577.0
-817.0
-2179.5
-6904.5
-2467.5
598.5
-2403.0
-6603.5
-5358.5
768.5
3781.0
-2964.0
-3810.0
-2186.0
-2325.5
966.0
-1583.5
-207.0
5381.5
-4301.5
271.5
-624.0
1058.0
1369.0
1246.5
1969.0
-5486.5
-1207.5
3079.0
503.5
-2068.5
-2187.0
-213.5
994.5
-2497.5
-573.0
219.5
2050.0
382.5
-2601.0
21.0
-1363.0
-4783.0
2618.0
-285.5
-833.0
-427.5
-4007.5
-199.0
1143.5
-1777.0
-4375.0
# row = 32
-3183.5
-2638.0
1562.5
1047.0
-2806.5
1152.5
-378.0
1571.0
-44.5
2222.5
3322.5
-13.0
5277.5
-4309.0
-4663.0
-231.0
-3872.0
306.5
-5050.0
240.0
-1205.0
-4072.0
2206.5
-581.5
-1419.0
3927.0
-217.0
806.0
-4382.0
2056.0
-1914.5
-3943.5
-1369.0
1778.5
-1166.0
1278.0
1885.0
-5126.5
-4666.5
4752.5
-4953.0
-3851.5
-2229.0
-481.5
3354.5
8822.0
3506.0
3461.0
2616.5
2597.5
2127.5
-1013.5
-6380.0
3234.0
1402.5
2184.0
73.0
177.0
220.5
-676.0
3606.5
2014.0
-4112.5
3874.0
-4567.5
-1878.5
3340.0
-1082.5
-30.0
-3636.0
-242.0
1069.0
1070.5
1950.5
-478.5
517.0
4437.0
1722.5
-952.0
50.5
-840.5
3601.5
-4661.5
2721.0
1487.5
1408.0
-2194.5
4004.5
2915.5
-2748.0
-4452.0
-560.0
1210.0
620.5
918.5
2119.0
4857.5
6320.5
5934.0
2887.5
1595.5
243.0
1620.5
2477.5
1121.0
1047.0
375.5
-1631.0
-1475.5
4997.0
-3960.0
2326.5
-894.5
42.0
1608.5
958.5
-1723.0
-3156.0
-4980.0
-5315.0
2555.5
5726.0
-1044.0
2908.0
-1635.5
-3455.0
-2836.0
-5958.5
-1315.5
-3029.0
-1040.5
-3864.5
-4334.5
-3746.0
-121.5
-702.0
-2617.5
3742.0
371.0
833.0
-1760.5
-1636.0
-4181.0
-6714.5
-6150.5
-1366.0
-431.5
764.0
4049.0
3485.0
-3342.5
-685.5
16202.5
8847.5
-1523.5
-413.0
2803.5
-4920.0
-1779.0
73.0
3541.0
-3258.5
4227.5
1554.0
-5612.0
-3386.0
1799.5
2612.0
3062.5
-3828.5
4075.0
590.5
4140.0
-751.0
4331.0
3535.0
1350.5
1240.5
2032.5
916.5
2405.0
4546.5
7903.5
1462.5
-853.0
3070.5
3449.5
1241.5
-2806.0
-2347.0
-7903.0
128.5
-890.5
1497.0
105.0
-4581.0
3239.0
720.0
6614.5
3932.0
-2320.0
-5199.0
1909.0
1856.5
2774.5
765.5
4214.0
2412.0
3974.5
-797.0
5726.5
7798.0
4927.5
3945.0
3412.5
-2563.5
-4582.0
2882.0
3236.5
2759.0
2244.0
-2895.5
2286.5
195.0
905.0
68.5
2485.5
-910.5
4076.5
5531.0
1293.0
1685.5
7129.0
1682.0
2037.5
-561.0
-6622.5
-3836.0
-3934.0
1900.0
973.5
404.5
-3513.0
-1123.0
151.5
3903.5
1703.5
2761.5
4692.0
5012.5
-1551.5
115.0
-506.5
-2086.0
-696.5
1306.0
4.0
2559.5
4704.5
-64.5
-1079.5
2933.5
3217.5
3545.5
1349.0
-2983.0
1606.0
-448.5
420.0
6074.0
552.5
4097.0
3374.5
776.5
-1628.5
-5607.0
1870.5
136.5
3193.5
5064.5
971.0
953.0
4086.0
5136.0
-364.5
-510.0
1360.5
4746.0
2424.5
-910.5
-100.5
4526.0
1224.0
-959.0
-5725.0
-1602.5
7497.0
1574.0
8636.5
4340.0
-1033.5
-2650.0
2188.5
1413.5
1135.0
-6939.0
-9338.5
-10243.5
-6415.0
-792.0
-2375.0
332.5
-6120.5
1374.0
7385.5
3918.0
-2212.5
325.0
-4923.0
-814.0
206.0
-1174.5
5763.5
2857.5
-2629.0
443.0
2486.0
4276.0
2669.5
2877.5
1448.0
962.0
499.5
4355.0
-2544.0
-2872.5
400.5
-1848.0
475.0
-2505.5
2425.5
608.0
1657.0
-1518.5
810.0
-2158.5
-1667.5
-2929.5
-3554.0
-1020.5
-4785.0
-3367.0
-4327.0
115.5
-2258.0
2373.5
204.5
393.0
-1582.5
-272.5
-1905.0
-315.5
603.0
-4283.5
-1320.0
-4802.0
2719.0
1899.5
4114.5
2480.0
109.0
-124.5
2432.0
10912.5
6666.5
2078.0
425.5
-1435.5
-480.0
-297.5
1652.5
-5005.0
-2013.5
-796.5
31.5
-2335.0
-1725.5
-2386.0
-1859.5
430.5
-5339.5
-4207.5
1858.0
987.5
3800.0
5398.5
873.5
-4766.0
-3131.0
-3295.0
5921.0
-1776.5
-2613.5
-1203.5
3037.0
3544.0
1435.0
5215.5
610.0
-533.5
-1922.5
-1578.5
-8227.5
1985.5
4559.0
334.0
-2585.0
-3203.5
2149.0
5342.0
274.5
-2731.0
233.5
3635.5
3290.0
552.0
620.5
-3351.0
1550.5
2003.0
3098.0
3438.0
1169.5
5165.5
5439.0
3159.0
5073.5
-2580.0
3206.0
-2623.0
-444.0
-212.5
-1107.5
-4512.5
2190.5
6066.0
1255.5
1908.0
4371.5
-1541.5
-940.0
6668.5
1517.0
1382.0
8680.0
-607.0
2189.0
1678.5
-1948.0
1369.0
-7701.5
-11.0
1195.0
-5225.0
4711.0
5532.5
-1457.0
289.5
8071.0
1744.5
-3435.0
5383.0
2878.5
1814.0
-801.0
-1324.0
1540.5
2670.0
4757.5
6793.5
-266.0
2367.5
-3783.0
-2891.0
-3709.5
-4548.0
-5342.5
-2223.0
-3729.5
-2267.0
645.0
-6834.5
-5066.0
-2435.5
3501.0
3850.0
758.0
-1449.5
-630.0
-2188.5
4000.0
1459.5
106.5
-161.0
-706.0
175.5
1205.5
-4091.0
-2743.5
-1515.0
230.0
3439.0
-4313.0
-1262.0
-2344.0
7170.5
5525.0
9226.0
3851.0
3643.0
3229.0
2456.0
43.5
-2383.5
-4684.5
301.5
6854.5
727.5
-3347.5
1250.5
-5029.0
-3550.5
1300.5
-2252.5
375.5
1334.5
-1145.0
-1288.0
-6508.5
-265.0
-80.5
3071.0
4896.0
-1755.5
-2194.0
3674.0
4110.5
1629.0
521.0
-265.0
4395.5
1733.0
-173.0
1806.5
201.0
-1390.5
10845.0
-2049.0
-1387.5
3287.5
2301.5
2133.0
1632.0
-6709.5
2260.5
2580.5
-2722.0
-6174.5
-7542.0
-92.0
4807.5
1492.5
-3831.5
1015.0
1172.0
516.5
3359.0
-5863.0
7870.0
776.0
2643.5
-1943.5
-632.5
-3444.5
-821.5
-516.0
1316.5
1811.0
-1348.0
-4686.5
-1333.0
-3399.0
2444.0
-2209.5
-3767.0
-4220.0
4095.5
4553.5
-2106.0
407.0
3436.5
4273.0
7606.5
4650.0
854.0
-275.0
-595.5
-3002.0
1202.5
-1105.0
1342.5
-1.5
3077.5
2683.5
15122.0
-23587.5
-21651.5
-11394.0
-6590.5
-1376.5
-642.0
-6573.5
-7080.5
3198.5
-7933.5
-8620.5
216.0
-3570.5
-727.0
-7366.0
-12907.5
-11263.5
-1976.5
2209.5
-7708.0
-952.5
-2320.0
-6136.5
-3069.5
3334.0
-2123.5
-8764.0
-7477.5
627.5
-251.0
2632.5
-2268.5
-1375.5
-3728.0
3583.5
3939.5
2172.0
-1961.5
6773.0
-555.5
-950.5
8675.0
1565.5
512.5
2624.0
-2491.5
-1764.5
599.0
-3890.0
-3331.5
-2143.5
1924.0
-432.5
-3533.0
-3197.0
1011.5
5261.0
4944.0
1072.5
-989.5
-1269.0
-1196.0
-1552.0
6420.0
4016.0
3492.5
5027.0
-896.0
4540.5
3285.0
1397.5
818.5
-3379.5
2350.5
5143.5
2095.0
211.0
27.5
829.5
-365.5
2745.0
-2875.5
-5678.5
1527.5
6091.0
590.0
3215.0
4647.5
-2189.0
-1174.5
2845.5
-1978.0
248.5
-4351.0
625.0
1034.0
2490.0
2565.0
1206.0
-984.5
-336.5
4113.0
5949.5
-1434.5
-2007.0
1004.5
3777.5
1712.5
6317.5
-5302.5
-2004.0
299.5
704.0
-601.0
-2358.0
4538.0
1820.5
1383.5
486.0
2204.5
126.5
1017.0
1118.5
945.5
5467.0
-2843.0
-2009.5
2920.5
1026.0
-1182.5
9392.0
6290.5
-1113.5
1293.5
2607.0
5534.0
5906.5
5745.5
7574.5
5368.5
5312.5
11110.5
1821.0
-487.5
4453.0
-268.5
-5502.0
7259.5
5879.0
-2321.5
5574.5
6622.0
1652.0
321.0
-249.5
5085.0
3874.5
3683.0
6361.5
5114.5
3553.0
6682.0
221.0
-4300.0
-3895.0
3222.0
10625.0
2308.5
4551.5
2488.0
3441.0
2921.0
4673.0
8769.5
4315.5
6939.5
3801.5
535.5
4772.0
12255.0
10018.5
2053.5
2465.0
-2791.0
1668.0
6893.5
8029.0
6488.0
-2489.0
2112.0
-1486.0
-7120.5
-3580.5
2893.5
6588.0
-3319.5
5396.5
12549.0
4536.5
-83751.5
-30087.5
48051.5
8917.0
3524.0
-8370.5
-11340.5
-4606.0
-3728.0
-3363.5
-7428.5
-7561.0
-4069.5
2730.0
24551.0
28088.5
478.0
8259.5
-11981.5
-14814.5
-8284.0
-5460.5
-91.0
-6325.5
-6888.5
-4114.0
-4268.5
-4051.0
-3347.0
3194.5
1156.5
-4672.5
-6984.0
-1536.0
-13923.5
-2968.0
3303.5
9372.5
9429.0
1372.5
-4031.0
-6898.5
-35031.0
-14616.0
-8027.5
-8243.0
5601.0
41.0
-3648.0
2989.0
485.5
-15223.5
-19665.5
-13529.5
-13043.5
-7263.5
-12704.5
-8514.5
-13849.5
-13213.0
-14624.5
-13449.0
-10336.0
-6226.0
-4007.0
-3310.5
331.0
-15249.0
-5768.5
-6279.0
636.0
-598.5
84.5
-748.0
-1433.0
422.0
1753.5
-8578.5
-7456.5
-625.0
1093.5
-8134.5
1316.0
2756.5
-3119.0
2215.5
881.0
27881.5
-14328.0
-9243.0
-899.0
-10519.5
-8132.0
-3683.5
-235.5
-4873.0
-2995.5
-8518.5
-4729.5
-7600.5
-8993.0
-4226.5
-2574.5
-5230.5
-3045.0
-446.0
-1781.0
-6619.0
-926.5
3269.5
5415.5
-1056.5
95.0
-2633.5
-1143.5
-1584.0
1387.0
339.5
1779.0
-435.0
-812.5
-3675.0
-3223.0
-7475.0
-964.5
2624.0
-693.0
-7610.5
-4511.0
-5386.5
-1720.0
-10151.0
-5925.0
-8016.0
939.5
-4345.5
-3134.0
-7983.5
-28.5
-878.0
-5306.5
-3365.0
-5355.5
-1318.0
-1564.0
3909.5
-2768.0
-2708.0
579.0
1085.5
889.0
-2690.5
-8051.0
-6224.0
-1793.0
-6761.5
-5367.0
-3633.0
-897.5
-6891.0
-8669.0
-578.0
2384.5
-631.5
-4245.0
-1582.5
-2111.5
2405.5
-2287.5
-689.5
1205.0
-4914.0
630.0
2412.5
1675.0
-3966.0
-983.5
5081.5
-3415.5
-1546.0
4975.0
-409.5
-3254.5
-1749.0
-703.5
-2498.5
968.0
-202.0
901.0
-882.5
182.0
-5712.0
-1296.5
-1813.5
-4144.5
1245.0
-205.0
539.0
2295.0
-2771.5
3646.5
-715.0
-1814.5
-5221.5
# row = 33
-1574.5
-115.5
3189.0
837.0
-1201.5
872.0
-2224.5
678.5
-2758.5
1892.0
4559.5
445.0
176.5
-2941.0
-3022.0
-3106.0
-6363.5
-555.0
-4668.0
321.0
-841.0
-4860.0
-264.0
-59.0
-7756.5
1472.0
-1847.0
310.5
-2147.5
3710.5
-1460.0
-2732.0
3136.0
4109.0
357.0
25.5
5152.5
-888.5
-2838.5
2343.5
-4340.5
-1236.0
991.0
-2002.0
1025.5
6826.0
5493.0
5066.0
1397.5
-1338.5
-6034.0
-3972.5
-8139.0
5894.0
5322.5
5472.5
3046.5
-1087.5
279.0
568.0
152.5
-1245.0
-1050.0
2536.0
-2705.5
1741.0
1435.0
-2006.0
-1001.0
-181.5
-2429.0
1003.5
2436.0
4063.5
871.0
222.0
5166.0
1980.0
-15.5
2319.5
-1372.5
4703.0
-2002.5
871.0
-1459.5
-3032.5
-2826.0
5463.0
259.5
-1314.0
-6516.0
-1755.0
3006.5
-1160.0
3695.5
3747.5
6407.5
8026.5
1906.0
-2348.5
-1509.0
-1895.0
622.5
1558.5
3621.5
-308.0
-2800.0
-669.0
88.5
474.5
-4395.0
2399.0
-105.0
-689.0
849.5
3335.0
1170.5
-1439.0
-5548.5
-3418.5
1405.0
881.5
-3588.0
497.0
-4371.0
-5473.5
-2389.5
-8858.0
-2581.5
-5345.5
576.0
-4453.5
-3847.0
-6040.0
1947.0
-1039.0
-3327.5
4118.0
4711.5
23.0
-5337.0
-5214.0
-2696.0
-5856.0
-4124.5
1713.0
-962.0
-2355.5
1413.0
4051.0
-3631.0
8950.0
2960.0
9578.0
-384.5
646.0
4656.5
-5589.0
-1649.0
2869.5
3600.5
-1738.0
3325.0
2810.5
48.0
652.5
1886.5
484.0
3301.0
-824.0
3694.0
4076.0
3681.0
-860.5
4341.0
2321.5
1614.0
4074.0
-2157.0
-4285.0
3138.0
2888.0
4236.5
5722.5
-2197.5
2456.0
6320.5
114.0
-2181.0
-2428.0
-6065.0
602.5
-1382.5
-2600.5
-1466.5
-1870.5
2830.5
-385.5
5260.0
3446.5
-766.0
-2476.5
1455.0
1071.0
552.5
950.0
4835.0
1241.5
690.5
-2568.5
8428.0
5470.5
6305.5
3592.5
1860.0
-1444.5
-2901.5
1066.5
3056.0
2695.5
480.0
-1244.0
6437.0
2871.5
-266.0
1373.5
3338.0
-3123.0
3542.5
5994.5
4421.5
2840.0
4462.0
-2217.5
2648.5
-2053.0
-8037.5
-2766.0
-7893.0
-244.0
-886.0
239.0
-2937.5
-3986.0
2063.5
5192.5
3000.0
1963.5
4410.5
3285.5
-2183.5
-2563.0
917.5
-1650.0
-5001.0
-3425.0
-2899.0
1924.0
4350.5
-1417.5
-26.0
1619.5
1176.0
5442.5
2981.0
81.5
1803.0
-2626.0
-639.5
3166.5
-1606.5
2208.0
1091.0
490.0
-1890.0
-2815.0
1772.0
1686.5
4511.0
5945.5
312.0
-1825.5
2271.5
2743.5
11.5
831.5
3693.0
3229.5
1121.0
-3545.0
1644.5
3416.5
3201.5
2920.5
-2045.5
-2444.0
7260.5
6504.0
5209.5
2862.0
2251.0
-5191.5
-160.0
3643.5
3785.5
-5650.0
-6888.5
-8546.0
-6538.5
-995.5
-2924.0
-2548.5
-5677.0
-381.0
5488.0
2587.0
-5115.0
-439.5
-5715.0
-1698.0
950.5
1698.5
1866.0
6009.5
-863.0
-2148.0
2912.0
3728.5
288.5
-3476.5
-841.0
2769.5
2445.5
2923.0
-705.0
-5325.0
-2445.5
-4871.0
-130.5
-1670.0
4839.5
3499.0
1389.0
199.5
1230.5
-3148.0
-1327.0
-2766.0
967.5
-2991.0
-1671.0
-112.0
-1659.5
-1660.0
-2550.0
8474.0
-1568.0
-470.5
-5038.0
-1458.0
-921.5
-4392.5
-1739.5
-6853.5
-3530.0
-5652.0
1272.5
-1139.5
3579.0
-362.0
-2882.5
-3368.0
2621.5
8733.5
9269.5
5268.5
-748.0
489.0
2098.0
1370.5
2669.5
-2731.0
-932.0
3043.5
-1903.0
-1625.5
784.0
-2466.5
-805.0
-1607.0
-3235.0
-672.0
11169.0
-450.0
-132.5
2204.0
2019.0
-3990.5
-3840.0
-2981.5
7137.5
-887.5
-5679.0
-4586.5
5140.0
5365.0
-1173.0
1911.0
676.0
1624.5
1074.0
-399.5
-9313.5
-2075.0
1036.5
-611.5
-3031.5
-5235.0
-2533.0
1617.0
3076.5
-240.0
-644.5
3647.5
3382.0
2073.0
-2850.0
-6082.0
1750.0
2898.0
3490.0
4994.5
1605.0
4482.5
4510.0
-3955.0
3059.0
-2633.5
-1714.0
204.5
191.5
-5520.0
-2857.5
-4353.0
4278.0
6524.5
2845.5
4929.0
4049.5
-1044.0
2280.5
5687.5
5075.0
4114.5
6434.5
-2116.0
2568.5
5156.0
-903.0
-28.5
-5467.0
1041.5
1074.5
-3457.5
7919.0
8496.5
-1645.5
-2018.0
6759.0
2260.5
-5708.0
3316.5
2024.5
-41.5
-3981.5
667.5
1414.0
1073.5
-2297.0
1214.5
756.0
3251.0
-1530.5
-4412.0
-882.5
-4234.5
-2629.0
-5178.0
-9927.5
-2273.0
1330.5
-6483.5
-2724.0
-10.0
2605.5
1120.0
2630.0
-663.5
-699.5
-3713.5
3005.0
-270.5
-932.5
-525.0
431.0
178.5
-935.0
-5467.5
-1302.5
-1889.0
-1647.5
-2778.0
470.0
617.5
1726.5
5633.5
3222.5
10253.0
5065.0
4254.5
1133.5
513.5
-308.5
-843.0
-5551.0
-565.0
6645.0
400.5
-15.5
209.0
-2694.5
312.5
829.5
-3205.5
-5463.5
931.0
-1281.0
-743.0
-4119.0
-39.5
-442.5
-154.0
6750.5
3087.5
327.5
5480.5
4173.5
-1096.0
374.5
-1897.0
2557.0
-382.0
-1711.5
626.5
1116.5
3794.0
8100.0
8.0
-1905.5
-1043.0
1625.5
707.0
5205.5
-3676.5
5420.0
4685.0
-1984.5
-470.5
-3680.5
690.5
4400.5
478.5
-5579.5
-694.5
1758.0
1377.5
4663.0
-1904.0
3384.0
-712.5
1160.0
-1847.5
-1387.0
-3481.0
1127.0
-531.5
1050.5
1139.0
-2253.5
-7756.5
-4040.0
-4073.0
2956.0
-3072.5
-1584.0
-2436.0
-1033.0
1416.0
-1276.0
-2585.5
490.0
3588.0
7199.0
3535.5
1412.5
1633.0
3052.5
-1045.0
850.5
-2405.5
130.5
-2816.0
-4327.0
850.5
8278.5
-15947.5
1457.0
-7346.5
-6614.5
-6688.0
-5674.0
-4955.5
-5321.0
-1542.5
-8469.0
-4791.0
6245.5
-5300.0
-13073.0
-10082.0
-19550.0
2671.0
8470.0
2223.5
-3032.5
-388.5
-314.0
439.0
3899.5
332.5
-570.5
-5785.0
-5613.5
634.5
-1649.0
1215.5
43.5
1142.5
-4702.5
736.5
5610.5
4359.0
-1683.0
8663.0
715.0
2690.0
9466.5
5180.0
5897.0
4835.5
-3532.0
-1036.5
2654.0
-3188.5
-2223.0
-3282.0
1540.5
-1388.5
747.0
-1159.5
1447.0
4008.0
4777.0
3760.0
3640.5
1417.5
953.0
-4034.5
5307.5
6039.5
9530.0
8864.5
-504.0
4958.0
1478.0
507.0
1276.0
-2776.0
-243.0
1632.5
-712.5
977.5
-1522.5
-2108.5
1060.5
3808.5
-3391.5
-1363.0
-693.0
4867.0
596.0
1769.5
3715.0
-1625.5
-3358.5
-380.0
-3103.5
840.5
586.5
3301.0
1114.0
688.5
380.5
1242.0
1909.5
85.0
598.0
6150.5
-494.0
-2957.5
-53.0
2983.5
1618.5
2207.0
-3792.5
-3892.0
-1374.5
2138.5
534.0
-4400.5
2944.0
1683.5
-2638.0
994.5
3378.5
527.5
1857.5
1768.5
1077.5
4952.0
-5899.0
234.0
2399.0
215.0
-1876.0
8646.5
5293.5
100.0
1814.0
3174.5
4642.5
3878.5
6355.0
4283.5
6563.0
8412.5
9691.0
1648.0
-445.5
3402.0
1170.5
-1480.5
5387.0
2581.0
236.5
2524.0
10255.0
4163.5
21.5
-1804.0
5289.0
4465.0
3401.0
5972.0
5422.0
3595.0
7215.5
4837.5
-4717.0
-3019.5
4544.0
8194.5
1906.0
-761.0
4083.5
4229.0
4436.5
11040.5
10724.0
5750.0
4628.5
3539.5
1101.0
7682.0
10928.0
9112.0
1279.5
6104.5
-1816.0
4668.0
6293.5
5345.0
3707.0
-3346.5
8601.0
7328.5
-3293.5
-3182.0
4121.0
1490.5
-4481.5
-7240.0
16462.5
25841.0
-27700.0
-36700.5
12762.0
-8895.5
11555.5
4637.0
-9877.0
-9148.0
-6519.0
-4842.0
-3045.0
-2073.0
-4291.0
5263.0
20755.0
36573.0
12869.5
6546.5
-7938.0
-6585.0
-6632.0
-3431.0
-162.0
-6067.5
-3142.0
1645.5
-43.0
-5185.0
-6804.5
258.5
692.0
2532.5
908.5
4825.5
-5086.5
3899.0
4323.5
2522.5
6840.0
802.5
1911.0
-570.0
-28054.5
-8851.5
-9918.0
-8679.5
2470.5
-5311.5
-2462.5
4446.5
888.0
-11614.0
-11325.0
-5738.5
-11556.0
-7273.0
-8043.0
-2774.0
-5315.0
-5033.0
-13110.0
-12210.5
-7602.0
-2034.0
-3549.0
-713.0
171.0
-6684.5
-2792.5
-6084.5
4908.0
-2530.0
1292.5
1491.0
-2507.5
-3115.0
2574.0
-3727.0
-4506.0
-637.5
1323.5
-7040.0
2543.5
4376.5
-3730.0
2403.5
2613.0
29765.0
-14571.0
-18368.5
-5063.5
-10732.0
-6046.5
-3417.0
-392.0
-3209.0
-612.5
-15231.5
-4482.0
-6524.5
-6076.0
-2381.0
-4962.5
-5695.5
-2209.5
-1536.0
-4331.0
-5183.5
-5218.0
-507.5
5647.5
-6221.5
-1214.0
-1049.0
-192.5
-2162.5
432.5
-594.5
383.0
589.5
-2676.0
-2869.0
-2731.0
-5300.5
554.0
4048.5
1138.5
-7537.5
-4203.0
-5974.5
-5037.0
-10127.5
-6276.0
-5628.5
-1319.5
-6473.5
-5590.5
-6376.5
346.5
-2520.5
-5739.5
-1871.5
-6875.0
-4897.5
-8391.5
-937.0
-482.0
-4912.5
-1319.0
-360.0
2011.5
-3172.5
-9123.0
-6731.5
-336.0
-4867.0
-6153.0
-5771.0
845.0
-4393.0
-6641.0
-1493.5
439.5
1271.0
-2269.5
-715.5
-1078.5
2916.0
-2382.5
753.5
-2348.0
-3843.5
1890.0
2940.5
-104.0
-5646.0
-3115.0
2496.0
93.0
-1739.5
5237.0
-1010.5
-3423.5
-372.0
-1659.0
-5399.5
1887.5
917.0
14.5
-1600.0
-1410.0
-5794.5
-3893.5
-3771.5
-1487.5
-827.0
-3024.0
1244.0
2635.0
-1551.5
2269.0
-2823.5
502.0
-2786.0
# row = 34
-2912.5
1744.5
3067.0
-364.0
80.0
55.0
-1902.5
-2744.5
-2172.0
307.5
1866.5
109.5
-2974.5
-257.5
-2739.5
-5185.0
-5815.0
-1488.0
-2652.5
-964.0
-942.5
-5423.5
-2351.0
1023.0
-9460.0
-1551.0
-1709.0
-171.0
2498.5
3059.0
-1221.5
-914.5
5838.5
6278.5
2528.0
-1965.5
6017.0
1226.5
922.5
534.0
1715.0
-2535.5
-186.0
-4365.0
-1018.5
3224.0
4934.5
3911.5
778.0
-2994.0
-9463.5
-4867.5
-8677.0
5828.0
6980.0
3965.0
5186.0
-872.0
1019.5
1389.0
1581.5
-1649.5
94.0
-1522.5
-1398.5
3301.0
-1278.0
-4433.0
-4391.5
395.5
-1892.0
-1905.0
1223.0
3311.5
-273.0
-680.5
1813.5
1992.0
940.0
3888.0
-193.5
3761.5
286.5
-1501.5
-3106.0
-5183.0
-2119.0
4684.0
-1555.0
-655.0
-7620.0
218.5
4016.5
-1743.5
5860.5
4911.5
2512.5
2435.5
-2893.0
-3974.5
-3264.0
-3459.5
-458.5
1169.5
4628.5
-2330.5
-4417.0
299.5
2317.5
-4498.0
-3034.5
3376.5
-399.5
-1411.0
1122.0
4167.0
4013.0
2659.5
-1200.5
1948.0
1049.5
-2202.5
-4150.0
-1151.0
-4833.5
-6105.0
-577.0
-7341.5
-2223.5
-4701.5
230.5
609.5
-854.0
-5790.0
1590.5
-1164.0
-3189.0
6026.5
8673.0
-708.0
-6799.5
-1266.0
231.0
-2870.0
-1511.0
4121.0
-2105.5
-1687.0
-4237.0
571.5
-937.5
21828.5
-27323.5
3853.5
1853.0
779.0
3138.0
-6577.0
-5493.5
1057.5
1898.5
-516.5
524.5
4262.5
3542.0
4033.5
886.5
721.0
2926.0
-322.5
979.5
4972.0
1302.0
-4206.5
1646.0
181.5
-429.0
3790.5
-6629.0
-7081.5
2382.0
1900.0
-1748.0
2741.0
-1349.5
2790.0
5748.0
-1590.0
-3651.5
-1879.5
-2500.0
-1005.5
538.5
-1297.5
-1973.5
629.5
1837.0
348.5
3593.0
3029.5
103.5
1717.5
-815.0
-1412.5
-934.0
3565.5
3082.0
-792.5
-864.0
-1848.0
7245.0
-561.0
3651.5
2776.5
-2875.0
-919.5
-283.5
-1395.5
-372.0
1025.5
-2138.5
541.0
4235.0
1840.5
-4653.5
1954.0
1061.0
-4546.0
-105.0
6887.0
4785.5
5082.5
3667.5
-3390.0
3848.5
-379.0
-2710.5
-160.0
-5049.0
-1274.0
-2028.5
-926.5
-816.5
-2935.0
1243.5
4500.0
4421.0
1429.5
5058.0
3811.0
1091.0
-1825.0
1240.5
623.0
-4153.0
-5262.0
-3606.5
1781.5
2131.5
1394.5
668.5
-1353.0
-2165.0
4722.5
3309.5
3439.0
1512.5
-652.5
-957.0
1604.0
1300.5
398.0
425.0
1246.0
131.0
2263.0
-796.5
3089.0
4411.5
3771.0
-2497.5
-4694.0
-350.0
-642.5
-2440.0
2773.0
3756.0
91.0
-1376.5
-3123.5
3322.5
2623.5
3802.0
5544.0
4806.5
-644.0
4583.5
6560.0
156.5
284.0
4500.5
-6455.5
-1184.0
5215.5
3952.0
-4065.5
-2790.0
-2217.5
-4684.0
175.5
80.0
-3960.5
-4038.5
-1901.5
2588.0
765.0
-4104.0
40.0
-6338.5
-916.0
1632.0
4046.0
2762.0
7593.5
-299.0
-5881.5
3598.0
2910.5
-1975.5
-6180.0
-2534.5
4676.5
4229.0
2414.0
1249.0
-5212.0
-4292.0
-5745.5
240.0
-105.5
4314.5
3261.5
-906.5
823.5
2702.0
189.0
763.0
-1387.5
2319.5
-6054.0
313.5
2644.0
6032.0
2282.5
-1350.5
6780.0
-2291.0
-59.0
-7181.0
-2566.0
-1585.5
-7993.5
-4603.5
-6397.0
-3046.5
-4152.0
-2582.5
-4637.5
1996.0
-764.5
-2980.5
-5413.5
757.5
6368.5
7197.5
2496.5
-1508.0
1589.0
2937.5
2742.5
-1224.0
-2333.0
307.5
7314.5
-551.0
-2347.5
2287.5
301.5
-140.0
-1909.0
-113.0
3141.5
10439.0
1147.5
-1019.0
-1946.5
4116.0
2148.5
473.5
1372.0
1630.5
-23.5
-2161.0
-756.5
5050.5
5123.0
-236.0
-618.0
-1529.5
394.5
3130.5
-33.5
-5113.0
-2738.5
-2909.0
1316.5
-1777.5
-1514.5
-2533.5
-1094.5
2101.5
189.5
-1523.5
1732.5
1735.0
2325.0
-3515.5
-3834.5
2312.0
1061.5
1489.5
3305.5
4213.5
3811.0
3441.5
-5804.5
2767.0
-3804.5
-5409.0
2697.5
-501.5
-8426.0
-5231.0
-2341.5
5944.0
6112.0
1858.5
7728.0
4803.5
1317.5
5333.0
6906.0
9317.5
5351.0
-14.0
-3064.0
786.0
2753.5
1590.0
-857.0
-4304.5
3594.0
565.5
-422.5
4335.5
7538.5
1159.0
-849.0
6039.5
3706.0
-1992.0
1304.5
3148.5
-1036.5
-5853.5
3391.5
1601.5
-1462.0
-5555.5
-4728.0
-698.5
3159.0
1588.0
-1633.5
3462.5
-3578.0
-194.5
-6974.0
-5436.0
1031.0
221.0
-6442.0
949.0
-116.5
729.5
-1041.0
2892.5
256.0
-12.5
-3685.5
435.5
-1408.0
580.5
1326.5
2433.5
1719.0
-3023.0
-3971.0
3234.0
-731.0
-1884.0
-5388.5
2634.0
-621.5
3190.5
3876.5
-435.5
9246.0
4207.0
2686.0
-919.0
-4093.5
-2664.5
-1110.5
-3240.5
739.5
3391.0
-4131.5
2688.0
-631.0
1674.5
1654.0
-387.5
-3166.5
-5141.0
-1350.5
1668.5
2220.5
-1705.5
1813.5
-1148.5
-348.5
6013.5
4589.5
1513.0
3890.5
4145.5
-1212.0
716.0
-376.0
-2664.5
-3298.5
253.0
391.5
316.5
3021.0
-1266.0
-1934.0
-4835.5
-5235.5
57.0
-57.5
5968.5
3213.5
6292.5
6010.0
644.0
4087.0
1034.5
2845.0
6683.5
243.0
-2508.0
-1693.0
3093.0
1990.5
4005.5
558.0
607.5
-378.0
-1185.5
-135.0
895.0
-1650.0
2339.0
-69.0
-487.0
2552.0
-990.0
-5868.0
-2112.5
-1213.5
4281.0
-3109.5
3403.0
-2229.0
-2328.5
765.5
1117.0
-2747.5
-1208.0
975.0
6797.0
2422.0
4902.0
5210.0
7046.0
3569.5
-383.5
-5334.0
3021.0
-2706.5
-5019.0
1096.5
8200.5
3956.0
8621.0
-7358.0
-3872.5
-8897.5
-8646.5
-2878.0
-4346.0
-2601.5
-2861.5
-3228.5
3031.5
-6373.5
-20703.0
-7491.0
-14020.0
7211.0
13032.5
3990.0
2852.5
-1732.0
1383.5
9496.0
10030.5
239.0
2402.0
174.0
-236.5
2390.5
-574.5
1613.0
3803.5
5151.0
-2317.0
151.5
4786.5
2957.0
-1165.0
5244.0
4508.0
5197.5
8700.5
8440.0
6611.0
3883.5
-995.0
610.5
3076.5
1327.0
767.0
-3286.5
-735.5
-2628.0
2359.5
-1438.5
-1705.5
-2446.0
2720.0
5827.5
6456.5
4602.0
2579.0
-170.0
3283.0
4191.5
7223.0
10828.5
2519.0
5999.5
461.0
1155.5
-1078.0
-1714.5
-1214.5
-647.0
-2825.0
318.5
1443.0
-2457.0
1525.5
7372.5
589.0
2754.0
341.5
3368.0
288.5
2881.5
4651.5
804.0
-2458.0
-3105.0
-4374.5
65.0
4755.5
3336.0
-1027.5
678.5
-1413.0
1551.5
2485.0
986.0
-2932.0
2536.0
4531.5
-23.5
1479.5
560.5
-1463.5
-1127.5
1571.0
-4376.0
-2353.0
2670.0
1320.0
-2758.0
211.5
-48.5
-2468.5
2862.5
2667.0
1715.0
801.0
3980.0
3157.5
2548.0
-5124.5
3399.5
2486.5
1211.0
-148.0
8699.0
4908.5
1436.5
5262.0
3454.0
2423.0
3143.5
3153.0
1054.0
5645.5
6829.0
3836.0
2962.0
232.5
-179.0
1083.5
1868.0
5014.0
-343.0
2976.0
-1101.0
8747.5
2167.0
129.5
-1768.5
3332.0
1851.0
3724.0
6707.0
5247.5
3059.0
5586.0
5079.0
-1871.5
-2198.0
3480.5
2922.0
2121.0
-1784.0
9239.5
5557.0
3072.5
12477.5
10205.5
1654.5
4130.0
5883.5
4137.5
10522.0
9056.5
5742.0
-59.0
6595.0
808.0
7044.5
4884.5
-1032.5
68.5
-5038.5
8508.5
11550.0
-1774.5
-4264.5
1000.0
-5047.5
-1809.0
-2781.0
6175.5
24183.0
43804.0
-10312.5
-23670.5
-29570.0
7406.0
9015.5
-9659.0
-11266.0
-9255.0
-7682.5
-297.0
2260.0
-2576.0
6506.5
17982.0
27884.0
759.0
6605.5
6588.0
842.0
-10447.0
-5611.0
-2778.5
-1524.5
4655.5
4408.5
980.0
-7586.0
-8642.5
-3316.0
687.0
11054.0
5752.0
4613.5
122.0
3518.0
214.0
-4324.5
455.0
-2974.0
8406.5
89.5
-27599.0
-6288.0
-12173.0
-9245.5
-3348.0
-8005.5
-2821.0
965.0
-3340.0
-8051.0
-9304.0
-5242.5
-8625.0
-7284.5
-4172.0
-261.5
3675.0
-703.0
-12119.5
-8647.5
-6469.5
1705.0
-4587.5
44.5
1139.5
-388.0
3033.0
-4704.0
4365.5
-3570.0
3080.5
1470.5
-1392.0
-3229.5
2092.0
1796.5
-2636.0
-1629.0
-102.0
-1807.5
2835.5
3247.0
-797.0
2441.0
6294.0
26461.0
-22808.0
-19875.5
-8571.5
-10140.0
-5999.0
-4244.0
-6218.5
-2834.0
-3063.5
-17818.5
-6716.0
-4679.5
-40.0
-2664.0
-6100.5
-5998.0
-1329.5
-2987.0
-3415.0
-6010.0
-9116.5
-3039.5
4323.5
-6241.0
-1047.0
1713.5
-1100.5
-2466.5
-2321.5
-415.5
-3336.5
305.5
-2426.5
-1758.0
-1371.0
-3029.0
1424.0
3582.0
4647.5
-1445.5
-1646.0
-2210.5
-4545.0
-8963.0
-3885.0
-4585.0
-4290.0
-4392.0
-5262.5
-3679.0
1108.0
-4225.0
-518.5
4256.5
-5158.0
-7706.0
-7906.5
-2710.0
-143.0
-5833.5
-1984.0
-4175.5
-240.0
-3330.5
-5408.5
-344.5
13.5
-3797.5
-5840.5
-3602.5
819.0
-2061.5
-2071.0
-728.5
-484.5
1272.5
858.5
597.5
432.5
3795.5
-1339.0
3006.0
-280.0
-1751.5
3960.0
49.0
-1218.0
-2465.5
-2679.0
-3084.5
2224.0
-1210.0
4246.5
-1081.5
-3218.5
-363.5
-3501.0
-5019.0
688.0
1119.0
-1546.0
1180.0
-1094.0
-3235.0
-5126.5
-5657.0
-634.5
-1537.5
-5031.5
-215.5
2245.5
-984.0
-2123.5
-3937.5
1924.5
1294.0
# row = 35
-4361.0
2186.5
1703.5
-1570.0
-382.0
-1299.5
-454.5
-5200.0
-339.5
-1511.0
-2484.5
-1430.0
-5029.5
115.5
-5466.0
-4551.5
-2883.0
-1884.5
-1551.0
-3512.5
-1657.5
-5059.5
-2103.5
1612.0
-5316.0
-4414.0
768.0
394.0
4085.0
1233.0
-1118.5
-299.0
5187.0
5739.0
1710.5
-4338.5
3247.5
884.5
3776.0
929.0
4850.0
-3595.0
-4829.0
-3529.5
-2035.5
381.5
2469.0
-203.0
423.5
-1560.0
-6787.5
-2719.0
-7254.5
4424.0
4199.0
1378.5
4184.0
1187.5
1190.5
836.5
4161.5
586.0
-92.5
-1746.0
-751.0
4891.0
-1608.0
-5881.0
-7183.5
-2365.5
-593.0
-4526.5
-1146.0
1624.0
-1872.0
-856.5
-3230.0
861.0
2112.0
3123.0
2539.0
1139.5
-204.0
-2478.0
-1431.5
-1906.5
-754.0
2494.5
-1195.0
-1338.0
-6861.0
3354.0
4800.5
780.0
4385.5
3626.5
-798.5
-6372.0
-3008.5
-263.5
-2293.0
-2597.5
19.0
1346.0
4308.0
-4201.0
-3033.5
671.0
4485.0
-3220.5
-1346.0
4607.0
1535.5
-1848.0
1207.5
1888.5
3332.5
3804.5
2944.0
5934.0
2423.0
1544.0
-3265.5
-1871.0
-2896.5
-3885.0
1927.0
-3652.0
-1864.0
-1523.5
-3088.0
5475.5
1727.0
-2662.0
351.5
-709.5
-2062.5
7591.5
6069.0
-1024.5
-3887.0
4422.0
1515.0
-546.5
-904.0
3256.0
-1920.0
2371.5
-4786.0
-2272.0
3317.0
25095.5
-36615.5
-2474.0
2326.5
3788.0
1100.0
-7065.0
-6603.0
54.0
-330.0
53.5
-1845.0
3868.5
-70.0
4592.5
-136.0
2144.0
1686.0
-2775.0
-246.5
3945.5
-1197.0
-5586.0
295.0
1095.0
-1101.5
224.5
-5363.0
-3525.0
3037.0
2073.0
-1687.0
-1816.0
-437.5
2357.0
3518.0
-525.5
-6720.5
-948.0
2476.5
-1140.0
1859.0
2625.5
-3118.0
1163.5
1068.5
-369.0
1415.0
737.0
-1214.0
3520.0
-2515.0
-3910.0
-235.5
4967.0
-128.5
-2006.5
-605.5
-66.0
3420.5
-2882.0
-277.0
2468.0
-4442.5
-1425.5
-344.5
-4238.5
-3579.0
86.5
-4005.0
1174.0
-1138.0
-801.5
-5781.5
2968.5
-1386.5
-4029.0
-3709.0
4280.0
2759.0
6015.0
2309.0
-4070.0
2816.0
-217.5
2556.0
1424.0
-1186.0
1148.0
-2714.5
-1594.0
850.5
-514.5
1014.0
836.0
4000.5
1053.5
4832.0
3966.5
5472.5
1713.0
-996.5
3302.0
2666.0
-2796.0
-1143.0
976.0
194.5
4087.5
-1032.5
-4649.5
-2245.5
2844.0
1682.5
3082.5
-738.5
1903.0
-1839.5
-554.0
3905.5
-72.0
186.0
376.0
94.5
2696.5
-2729.5
3832.0
5026.5
2548.0
-3926.0
-3849.5
-1532.0
-2969.0
-3473.5
3274.5
2508.5
1064.5
-1033.0
164.5
4188.0
2815.5
1696.0
3830.5
7115.5
2212.5
2738.0
2954.0
786.5
-574.0
3889.5
-5081.5
391.0
5017.5
3358.5
-1935.0
-247.5
3537.0
-2887.0
1390.5
3652.5
-2192.5
-2964.5
-2043.5
2293.0
285.0
122.5
3626.5
-4082.0
1581.0
845.5
4397.0
5943.5
5519.5
-1105.5
-8717.0
3139.0
2532.0
-1298.0
-3176.5
-2908.5
2168.0
4805.5
1473.0
-799.5
-2589.5
-4865.5
-3717.5
2117.0
1355.0
1926.5
-1338.5
-2516.0
261.5
2103.0
3610.0
937.5
257.0
-2732.0
-6670.0
1652.0
3448.5
10070.0
8694.5
1101.0
490.5
-488.5
1085.0
-4099.5
-1976.0
-2130.0
-8362.0
-5064.0
-3795.0
-91.5
-1294.0
-3637.5
-8593.0
458.0
457.5
-300.0
-2437.0
-2282.5
3029.5
3206.5
-2699.5
-1105.5
342.5
1378.5
3264.5
-4111.0
-3262.5
835.5
6865.0
1549.5
-2543.0
1140.0
1570.0
-1007.0
-1236.5
1144.0
3074.0
713.5
811.0
1366.5
-2876.5
3002.5
6404.5
4009.5
3074.0
-5304.0
243.0
2999.0
5225.0
3300.5
2541.5
662.0
-184.0
-3757.0
-954.5
4020.5
20.0
-2480.0
2059.5
-3502.5
5491.5
-406.0
2091.0
-299.5
-464.5
-1335.5
-768.5
-886.0
-2487.0
38.5
1690.5
-3485.0
759.0
2910.0
-2754.0
173.0
1925.0
6557.5
2713.5
3085.5
-3168.0
788.5
-4309.5
-4871.0
2484.5
239.5
-1644.5
-5159.5
-948.5
6520.5
4903.5
909.0
8665.5
5875.5
705.5
4478.5
7306.5
10078.0
5277.0
-5227.0
-3145.5
198.5
-652.5
2327.0
-1064.5
-5820.0
4419.0
2287.0
1368.5
-2416.5
4142.0
1469.0
3322.0
5215.5
3503.0
3493.5
-515.5
4444.0
592.5
-4563.0
3197.0
-436.0
-4767.0
-2671.0
-4305.5
-1067.0
2575.5
1444.0
414.0
4568.5
-1402.0
-744.0
-7278.0
6192.0
3872.0
-1558.0
-4780.0
1411.5
-2006.5
1277.0
1322.0
938.5
2365.0
208.5
-2310.0
-1432.0
1009.0
1670.5
2822.0
3827.0
3075.5
-2883.5
-1683.0
7432.0
1774.5
-2069.5
-3303.0
1004.5
-2337.0
1608.5
2124.0
-1079.0
7609.0
2326.5
2414.0
-40.0
-7264.5
-5598.5
-3243.5
-2045.5
774.0
-503.5
-7605.0
2128.5
1384.5
6520.5
1185.0
446.5
-653.5
1449.5
-3103.5
2989.0
1942.0
-1379.5
3176.5
-1413.0
2073.5
3507.5
1708.5
612.5
585.5
2659.0
330.0
1736.5
2578.0
-5974.5
-4481.0
4196.0
1610.0
-1634.0
-3403.0
-6716.5
-3664.5
-5759.0
-6597.5
-1464.5
-797.0
1705.0
6325.0
737.0
2477.0
2624.0
2935.0
-1232.5
3559.5
6563.0
1204.5
1096.5
-1213.5
4365.5
2202.0
1965.5
1430.5
1078.5
1634.5
-2005.0
2400.5
3085.5
-22.0
3595.5
-677.0
-561.0
3909.5
-1076.5
-3497.0
1262.5
3685.5
4741.5
-1900.5
5315.0
2085.0
1573.0
1607.0
2884.0
-316.5
-2064.0
-1247.5
7108.0
2291.0
6844.5
6362.5
6939.0
7386.0
-1233.5
-498.0
7297.5
-1854.5
1104.0
3963.0
15219.0
6397.5
-4500.0
-9860.0
-1089.0
-12422.5
-9472.5
-3648.0
-5235.5
-2639.0
3620.5
-4077.0
-3669.5
-6997.0
-17156.5
-823.0
-866.5
3614.0
9196.0
10339.5
7386.0
-2458.0
680.0
9697.5
7818.5
229.5
2765.0
2706.5
1949.0
2715.0
1712.5
765.0
3713.0
6975.0
808.5
1147.0
3044.0
-258.5
-634.5
-145.0
8791.0
3473.5
4357.0
7729.5
2380.0
1575.5
2639.5
1400.0
-1604.5
2882.5
1003.5
25.5
-1375.5
-2758.0
1403.5
-2206.0
-4517.5
-6649.0
-41.0
7115.0
4319.5
5403.0
3044.0
5880.5
2449.5
1598.0
1743.5
9574.0
3958.0
5102.5
1218.0
2988.5
-3093.0
-1756.0
64.5
-668.0
-3453.0
-4771.5
4554.5
-960.0
227.5
9216.0
6056.0
4336.5
2338.0
3037.0
758.0
3189.5
5958.5
3699.0
287.5
-3439.5
-5114.5
-498.5
3811.5
2029.0
-3033.5
390.0
-2714.0
1420.5
-686.0
1929.5
-2773.0
383.5
8718.0
2032.0
2370.0
-130.5
-5376.5
-3473.5
4975.0
-2309.0
-499.0
2224.0
714.5
844.0
-1084.5
625.0
529.0
1662.0
11.5
869.5
-2028.0
5082.0
4642.5
-1112.0
-2662.5
4256.5
2423.0
1844.5
-874.5
6875.5
4230.5
2625.5
8087.0
3302.5
377.5
3342.0
-1927.5
-684.0
1764.5
2595.0
456.0
3466.0
726.5
-1102.5
506.5
2962.5
6210.0
-1177.0
2977.0
-1502.0
4050.5
-1612.5
1454.0
-1100.5
508.0
-1967.0
3459.0
6333.5
2990.0
1037.5
2420.5
85.0
553.0
-3213.0
651.0
-535.5
1896.5
-189.0
8034.0
5377.5
-238.5
6169.5
6731.5
-3082.0
5297.0
7739.5
4568.0
10141.0
7969.5
2686.0
445.5
4027.5
2640.5
9135.0
3070.5
-6892.0
-3636.0
-9138.0
824.5
6591.0
-5452.5
-6169.5
-4353.0
-9769.0
406.0
11189.0
1398.0
18524.5
45102.5
8596.5
-14494.5
-30356.5
-14717.0
-11912.5
-14944.0
-10068.0
-9512.0
-13272.0
-5991.5
-2517.5
-3625.5
1617.0
9347.0
5048.0
-15399.0
11797.0
21437.5
-683.0
-16839.0
-11955.5
-9734.5
-3082.0
3871.0
39.0
-3170.0
-10053.0
-8603.5
-7400.0
-1383.5
14322.5
5126.5
-121.5
-991.0
-4272.5
-5979.5
-6001.5
-4380.5
-7424.0
7890.0
-480.5
-27584.0
-8980.0
-14050.5
-13315.5
-7100.5
-7415.0
-8412.0
-6279.0
-7030.0
-6873.0
-11519.0
-8378.5
-7409.0
-6924.5
-4260.0
-4276.5
5166.0
-2975.0
-10671.0
-5800.5
-7092.5
1985.5
-4179.0
574.5
3223.0
-2077.0
6865.5
-2785.5
1325.5
-292.5
4518.5
2198.5
165.5
-494.0
687.5
3395.5
-6293.5
-3801.5
-4222.5
3316.5
2214.5
1753.5
4813.5
3401.0
9025.5
27894.0
-37426.5
-13550.0
-10140.5
-11918.0
-9909.5
-5551.0
-12054.0
-4337.0
-5493.0
-11743.0
-7852.0
-3433.5
4145.5
-4500.0
-6079.0
-5568.5
574.5
-5291.5
-1961.0
-6301.0
-8116.5
-1410.5
2088.0
-470.5
1803.5
1246.0
-1810.0
-1653.5
-3193.5
186.5
-5109.5
-2170.0
-687.0
-2696.5
1066.5
-629.5
1308.5
2750.5
5980.0
2841.0
-1777.5
334.5
-2687.5
-5612.5
-985.5
-4275.0
-5020.5
-584.0
-2155.0
-1015.5
1140.5
-4156.5
4910.5
7435.5
-2672.0
-5086.0
-1881.5
-373.0
139.5
-4682.0
721.0
-5017.5
-3199.5
-2610.5
75.5
4676.5
-3244.0
-4266.0
-4612.0
847.0
-846.5
-2331.5
-1404.5
-711.0
-2202.0
409.5
1612.5
1005.0
1324.0
4434.0
460.0
3369.0
1807.5
-704.5
5606.0
-3304.0
408.0
882.5
42.0
-4616.0
1955.0
-828.0
3546.5
385.5
-2358.0
-1304.0
-5638.0
-3384.0
-711.5
-377.5
-1581.5
3476.0
264.5
-2329.0
-3314.5
-3800.5
-1604.5
355.5
-2931.0
-485.5
1830.0
-1626.0
-3064.0
-3284.5
1695.0
3127.0
# row = 36
-3202.5
1008.0
167.5
-1789.0
677.0
-1517.0
689.0
-4716.0
-1012.0
-2118.5
-3489.0
-2737.0
-8362.5
-675.5
-3665.5
-2590.0
-52.5
-1805.0
-2241.5
-4546.5
-2101.0
-2721.5
-503.5
1494.0
-290.0
-5464.5
1132.5
1377.0
1329.5
-885.5
-2152.0
-965.5
3601.0
3379.5
-2600.5
-5942.5
-234.5
1338.0
4899.0
2055.5
1636.5
801.5
-6304.5
-650.5
-3123.5
-3044.5
-588.5
-3305.0
-873.0
-469.5
-3556.0
486.5
-3457.5
2030.0
-465.0
930.5
1276.5
2544.5
868.0
191.5
3205.0
1605.0
97.5
2121.5
439.5
6665.0
397.5
-3898.0
-5244.5
-3777.0
-880.0
-4166.0
-1380.0
1401.0
-2032.0
-217.5
-4955.0
-510.5
3177.0
1316.0
3820.0
-638.5
-522.5
-1968.5
1668.5
2073.5
1101.5
1294.0
2199.5
-2071.5
-4351.5
3810.5
5270.5
3835.0
1195.5
748.5
-1201.5
-10054.0
940.5
4503.5
-650.5
-620.5
1859.0
664.0
2295.0
-5114.0
-714.0
1087.0
5385.5
3113.0
-1124.0
1493.0
3177.0
-2857.5
134.5
-755.0
356.5
1337.5
2061.0
5276.0
1625.0
5040.5
-2571.0
-1042.5
286.5
-3027.5
2579.0
-678.5
-2366.0
866.0
-5334.5
3794.5
850.5
1295.0
653.0
408.0
-1122.5
6205.5
17.0
-406.0
1500.5
4876.0
684.0
825.0
-1991.0
-100.0
-829.0
3853.5
527.5
-158.5
4875.5
16636.0
-15474.0
-4360.0
-644.0
8048.0
468.5
-5812.0
-749.5
3000.0
-1324.5
1538.0
-1188.0
2441.5
-3004.0
2272.5
-867.5
2051.5
-302.5
-4819.0
901.5
1883.5
-2052.0
-1540.0
2305.0
4439.0
914.0
-3849.0
463.5
2451.5
5505.0
1599.0
2808.5
-1267.0
-1266.5
27.0
2766.0
4129.5
-7352.5
494.0
6341.0
1656.0
861.0
4425.5
-4645.5
1108.0
1562.0
-2376.0
-315.0
-1936.5
-2183.5
3576.5
-2770.0
-4387.0
665.5
2275.5
-2285.0
-2055.0
87.5
1081.0
641.5
762.0
-2559.5
3755.5
-473.5
-419.5
526.0
-3916.5
-2875.0
-363.0
-3515.0
1343.0
-1517.5
-1251.5
-731.5
3541.5
-1731.0
-2572.5
-4222.0
725.5
1302.0
4758.5
-1119.5
-4253.0
-363.5
-2945.0
2376.5
561.0
82.0
4790.5
-3947.5
-548.5
1146.0
-965.0
1413.5
-2609.5
1887.5
-356.0
2321.5
2802.0
7534.5
3325.5
-3022.5
3030.5
7156.5
-649.0
1204.5
-498.0
-1302.5
4110.0
-2982.5
-6540.5
1050.0
1080.5
-880.5
-206.0
-2509.0
126.5
-4527.5
-5022.0
1099.5
-714.5
111.5
-2995.0
-2656.0
-469.5
-1562.5
4492.0
5949.5
3723.5
-2327.0
-55.5
-306.0
-3430.0
-1276.0
2053.5
1559.5
4375.0
2523.0
2339.5
3908.5
4074.5
-943.0
87.5
2103.0
4237.0
2764.0
941.5
3046.0
247.0
2007.5
-2634.0
1740.5
4207.0
3789.0
587.0
113.0
4536.0
-1525.0
1407.0
4550.5
669.5
-1135.0
-396.5
4688.5
1008.5
3568.5
6980.0
514.5
2051.5
-2583.0
2283.5
4503.0
2311.5
-299.5
-7070.5
568.5
2202.5
1138.5
890.0
-1252.5
-2882.0
3987.0
27.0
-5447.0
-184.0
-2253.0
161.5
3736.0
2239.0
1205.5
-5644.0
-964.5
642.5
-1605.5
1308.0
-981.0
863.5
-7043.5
-4017.5
3967.0
3677.0
7822.0
9637.5
2934.0
-969.0
2406.0
2164.0
1095.5
-671.0
-645.0
-5745.5
-2630.5
-953.0
2952.0
1423.0
-43.5
-8586.5
-763.5
909.0
1721.5
2262.0
-3609.0
-340.5
218.5
-4240.0
-924.5
-154.5
545.5
3401.0
-723.0
-3735.5
425.0
2044.5
1484.0
-1149.5
-909.5
303.0
-1263.5
-1033.0
1185.0
115.5
-4938.5
-2899.0
2161.5
-231.5
-683.5
4707.5
1692.0
63.0
-6455.0
412.0
4965.5
7116.0
3429.5
-581.5
-691.0
416.0
-2578.5
788.0
3643.0
1918.5
-1261.5
4913.5
-828.5
6218.0
-361.5
340.0
1164.0
3241.0
-2575.5
-496.5
-1119.0
-6376.0
-1996.5
301.5
-4632.5
2923.0
2156.5
-4097.5
1110.5
5027.5
6974.5
2078.0
5922.5
-1249.0
-3300.5
-2670.0
-2523.5
130.0
3131.0
6905.5
-2086.0
-946.0
5775.5
3077.0
2948.0
7722.0
5171.5
-2299.0
1094.5
5344.5
5972.0
5421.0
-5441.5
-2298.0
3070.0
-320.5
-158.0
65.5
-5832.0
2013.5
6337.5
2111.0
-5358.0
531.5
-2078.5
6154.5
3972.0
2041.5
5141.5
-2414.0
4206.5
3908.5
355.0
2111.5
-3814.5
-6876.5
1058.5
148.5
1326.5
2254.5
-1945.5
-1706.5
2177.5
738.0
-1404.5
-5338.5
12179.5
3945.5
-1785.5
-2207.5
-824.0
-1607.0
2664.0
4197.0
-821.0
4120.0
269.0
-1502.0
-579.0
4179.0
-148.0
1357.0
1632.0
1385.0
-905.5
-1304.5
7670.5
4898.5
-2975.0
276.0
-400.0
-1216.0
937.0
-698.0
933.0
6156.0
56.5
4063.5
2033.0
-4046.5
-6245.0
-5212.5
-3470.0
-1704.0
-2289.0
-4978.0
314.5
4380.0
7408.5
470.0
2290.5
3449.5
5094.5
-2066.5
-430.0
-1752.0
-169.5
5054.0
-217.0
2126.5
1066.5
-1612.5
-663.5
-1565.0
-1177.5
552.5
4287.5
4492.5
-4608.5
-1480.5
6140.5
2261.5
-800.5
-7398.5
-4055.5
-430.0
-3141.0
-4511.5
-1902.0
-1512.5
-3420.0
3353.5
-7595.5
-3300.0
2306.0
74.0
-6070.0
1743.0
1630.5
2810.5
1179.0
526.0
5438.5
1654.0
20.5
2584.0
1961.0
2714.5
-1419.0
3345.5
1851.0
1681.5
4368.5
-2009.5
31.0
4661.5
-2956.0
-5373.0
340.5
4756.0
3178.5
-1189.5
3468.0
9287.0
4956.5
1123.5
3981.5
2805.0
-1711.5
-1685.5
5664.5
1820.5
4587.0
3291.0
3182.5
6999.0
-612.0
9595.0
8002.0
-3201.5
5206.5
7182.0
18055.5
-9784.0
-17825.0
-7873.5
76.0
-19030.5
-9628.5
-6986.5
-3975.5
-2779.0
3720.0
-6085.0
-4477.5
-5582.5
-7047.0
5613.0
8933.5
5397.5
3970.5
14186.5
10886.0
-762.5
-2068.0
1258.0
423.0
-1394.5
192.5
1840.0
211.5
531.0
1780.0
-1762.5
-389.5
5399.5
1515.0
1672.5
2017.5
-1526.5
687.0
-2365.0
11246.0
682.0
-480.0
2733.0
-2575.5
483.5
5770.0
765.0
-6073.5
-2276.0
-2322.0
4474.0
471.5
-363.5
384.0
-757.5
-2513.5
-3719.0
-1716.5
5859.5
-552.5
3775.5
2537.5
6119.5
2219.0
1086.5
1281.5
6329.5
1173.5
2569.0
2551.5
4461.0
-1876.0
-3435.0
974.5
1280.0
-2521.5
-7906.0
3490.0
1030.5
-1688.5
7159.0
7129.0
3360.0
3327.5
2499.0
1571.5
1665.0
6394.0
5712.0
2688.5
-1930.5
-2888.0
1293.5
124.5
743.0
-3374.0
-165.5
-2375.5
1221.5
-3436.5
3675.5
998.0
1527.5
6940.0
-347.5
1634.5
1306.0
-5238.0
-5906.0
3909.0
-592.0
2441.5
1484.5
471.0
2413.5
299.5
4729.5
1880.0
-1903.5
-1241.0
-2961.0
-4346.0
3757.5
4224.0
-3228.5
-2185.0
2371.5
2686.0
1057.0
-4729.5
4423.0
3609.5
2604.5
6450.0
2081.0
-421.5
2647.5
-3726.5
611.0
-153.0
2223.0
4135.0
2224.0
627.5
770.5
1783.0
5121.0
6562.5
182.0
1518.5
1339.5
1842.0
-1476.5
3489.5
-477.0
2.5
-2539.5
2648.5
3503.0
863.5
-126.5
258.5
-4101.5
1162.0
-2909.5
-455.0
-491.5
1006.5
2367.5
1144.0
4157.0
-699.5
743.0
4063.0
-2278.5
6178.5
6669.5
2762.0
7274.5
8323.5
3318.0
3705.5
3157.0
5684.5
12010.5
3482.5
-5552.5
-2995.5
-10286.0
-5806.5
-767.0
-9858.0
-4894.5
-4940.5
-8525.0
-785.5
19135.5
10591.5
29134.5
-19244.0
-10702.5
18563.5
-13882.5
-39102.0
-41656.0
-22267.5
-7706.5
-6991.5
-15137.5
-12304.0
-12092.5
-7755.5
-6927.5
-3445.0
-3227.5
-13796.5
12617.0
22274.5
-6723.0
-17117.5
-14461.0
-14649.0
-8477.5
-6299.5
-5817.5
-7923.5
-8809.5
-6987.5
-8651.0
-2198.0
12886.0
19.0
-2604.5
-4599.0
-12555.5
-10008.5
-4871.0
-4197.5
-8820.5
1484.5
-2246.0
-24230.5
-14073.0
-14516.5
-17357.5
-6613.0
-4785.5
-15308.0
-13635.5
-6686.0
-6451.0
-10812.5
-9118.5
-9105.5
-6205.0
-5727.0
-10551.0
-281.0
-5215.5
-7479.0
-5855.5
-7244.0
447.5
-1025.0
820.0
4495.5
-1738.5
6387.0
-205.0
-55.0
3836.5
3320.5
4891.5
-1494.5
217.0
234.5
1090.0
-10883.5
-5337.5
-7097.5
4121.5
3413.0
1780.5
7870.0
7374.0
9250.5
37637.5
-41939.0
-10873.0
-11421.0
-16656.0
-15058.0
-6959.0
-13627.0
-6287.0
-5292.0
-6858.0
-6757.0
-4160.0
2483.0
-4481.0
-4755.0
-4239.0
1439.5
-7381.5
-3891.0
-4693.0
-3772.5
588.0
-1507.0
4619.5
4528.5
-2393.5
-346.0
-671.5
-2209.0
-1113.5
-2428.5
-4445.0
70.0
-4438.0
2567.5
680.5
874.5
2572.5
3847.5
1749.0
-3726.0
-936.0
-3509.0
-1557.5
-308.0
-2769.5
-2366.0
1629.5
747.5
-1005.0
197.5
-1090.5
5783.5
5270.0
-1864.0
580.5
473.5
1913.0
2551.0
-2206.5
2776.5
-2232.0
-1954.5
-1759.0
1881.5
1884.0
-8285.0
-4430.0
-2004.0
3634.5
-2760.0
-4127.0
-4483.0
-3264.0
-5758.5
-259.0
-583.5
-1039.0
348.5
2763.0
1768.0
417.5
-1192.5
-1591.5
5932.0
-4082.0
2630.0
268.0
1924.0
-199.0
-21.0
-1406.0
3656.0
2281.0
-1355.5
-1772.0
-6305.0
-3240.5
-1686.0
-2163.5
-661.0
2543.0
-749.5
-4415.0
-704.0
1206.0
-1229.5
3101.5
532.5
1112.0
647.0
-3587.0
-321.0
-2069.0
1153.5
1840.0
# row = 37
-1081.5
-1101.0
-1271.0
-1044.0
4537.0
565.0
806.5
-3025.0
-3543.0
-820.0
154.5
-836.0
-8285.5
902.5
3619.0
-689.0
726.0
-2057.5
-2222.0
-2591.5
-2568.0
794.0
279.5
1099.0
1043.0
-3758.5
-1225.0
1145.5
-1701.0
-2678.5
-4218.0
-1887.0
2430.5
1112.5
-6891.0
-5250.0
-2154.5
2741.0
4804.5
1603.5
-1633.5
6454.0
-2407.0
-449.5
-3832.0
-6365.5
-2555.5
-2559.0
-2886.5
-2998.0
-3601.0
1381.5
1778.5
-888.0
-1514.0
666.5
-395.5
235.0
1735.5
627.5
320.5
18.5
308.5
4654.0
1258.5
6615.5
1782.5
-47.0
-991.5
-1961.5
-1913.5
-1308.5
1033.5
2699.0
-1428.5
190.5
-2752.0
379.5
2944.5
-270.0
2099.0
-48.5
-786.5
-1761.0
2329.5
584.0
2567.0
1864.0
6169.0
-1921.0
-1340.0
715.0
4902.0
4064.0
1329.5
-868.5
-2663.0
-5755.0
3413.0
6254.0
-527.5
-584.5
3522.5
-723.0
-965.5
-4914.0
203.5
2198.5
3972.0
6552.0
-1125.0
-3880.0
1739.5
-5440.0
-1256.5
-677.0
-1031.0
-776.5
-1476.5
2226.0
-3690.5
645.0
-3114.0
1196.5
3640.5
-4060.0
584.5
-484.5
-2923.5
256.5
-3893.0
-1700.5
-2491.5
3366.5
2145.5
2192.5
-1465.5
2903.5
-3112.5
712.0
4431.0
1241.5
-810.5
1227.0
-2588.5
-2993.0
-1002.5
327.0
3826.0
4294.0
2429.5
4544.5
2337.5
-1507.0
-3844.0
7770.5
-377.0
-3919.5
6152.5
5804.0
-923.0
4626.0
2484.5
2383.5
-720.0
-856.5
-1744.0
-370.5
-2850.5
-4303.5
2104.0
-1208.5
-1749.5
4477.0
4376.5
4986.0
2887.5
-6027.5
5107.0
4456.0
6109.0
-697.0
2300.0
729.5
-2654.5
-2143.0
2971.5
8866.5
-3979.0
1724.0
5747.5
2999.5
-451.5
3377.5
-4049.0
1988.0
2837.5
-2146.0
-265.0
-1902.0
-1331.0
4364.0
-3621.5
-3113.0
-645.0
-2253.0
-1926.5
-1815.5
285.5
2254.0
248.0
4685.0
-2773.5
5659.5
3738.0
1995.5
4527.0
122.0
293.0
-842.0
-1680.0
2460.5
1969.5
653.0
4487.0
2048.5
-1589.0
-725.5
-1186.5
1027.0
1314.5
3414.5
-4169.5
-3462.0
-2977.0
-4176.0
-905.5
-1498.0
1332.5
5502.5
-5522.0
138.0
1121.0
-3334.0
495.5
-1956.0
-99.5
-2695.5
-546.5
2212.0
7132.0
1669.5
-1809.0
-609.0
3169.0
-1200.5
1677.5
-2725.5
-3303.0
2658.5
-2087.5
-5618.5
3814.5
126.5
-2611.5
-2261.5
-983.5
-4068.5
-5567.0
-7568.5
-3596.5
-1936.0
432.5
-5372.5
-4183.5
-1194.0
541.5
3491.5
4859.5
4414.5
280.5
2065.0
1107.0
-2900.0
1299.5
1116.0
1732.0
3119.5
5724.5
1920.0
2317.5
5040.0
-901.0
-1790.5
-4726.0
5752.0
2642.5
2180.0
1178.0
221.5
791.0
-2270.0
652.0
4439.5
4011.5
1824.5
-805.5
604.5
-19.0
964.0
3634.0
1218.0
671.5
1393.0
5813.5
1456.0
4345.0
6117.0
3565.0
-822.5
-6143.0
-756.0
-606.5
1643.5
3945.5
-2918.5
-2755.0
1482.0
2054.0
1420.0
1463.5
-4132.5
2932.0
194.5
-6368.0
-80.0
3696.5
3408.5
3158.0
2484.5
3436.5
-4636.5
2150.0
2221.0
-5362.0
-5809.0
-1528.5
490.5
-3506.5
399.5
6725.5
3551.0
5172.5
6051.0
3428.0
3120.5
2625.5
2337.5
2956.5
-536.5
1743.0
-2717.5
325.0
1195.5
4830.0
2902.0
3858.0
-2685.0
-1436.0
68.5
1142.5
2251.0
-3325.0
-1386.5
-2311.5
-2022.5
-1491.5
1164.5
1557.5
3065.0
4895.5
-2578.5
-55.0
-1305.0
-155.0
488.0
-1615.0
-271.5
408.0
-1085.5
2046.5
-1935.5
-1744.5
-6122.5
-458.0
2377.5
-1826.5
1424.0
-3205.5
-3276.0
-3609.5
-570.5
3805.5
4735.0
4722.5
-2648.0
-2359.0
224.5
1294.5
3203.5
1773.5
4519.5
603.5
961.0
1153.0
2135.0
-1028.0
-4242.5
2370.5
7189.0
-945.5
1404.5
-3582.0
-6198.0
-3489.5
-1295.0
-3655.0
2146.0
1186.5
-619.0
1833.5
8810.5
5565.5
2124.0
9627.0
-2100.0
-6241.0
-977.5
-1426.0
-1005.0
5503.0
7974.0
1525.0
-1252.5
5388.0
1274.5
6458.0
5453.0
1898.0
-3384.0
-873.0
2253.0
640.0
5417.0
-2656.0
-1931.5
5347.5
493.5
-2972.5
1927.5
-1709.5
-1136.0
8235.0
2478.0
-2822.0
-1760.5
-4986.0
4727.5
3207.0
1759.5
3029.0
-3070.5
2638.0
5156.0
4452.0
3072.5
-4991.5
-5501.0
1297.0
2044.0
2651.5
2174.0
-4002.5
-4436.5
618.0
835.5
1123.0
-2066.0
8939.5
3321.0
-555.0
-1691.0
-2098.0
1974.0
2065.0
3250.5
-392.5
3016.5
370.0
-2088.0
969.5
2938.5
-2307.5
-209.0
-1996.5
-2149.5
778.0
-2690.0
4580.5
7537.5
-2003.0
2372.0
489.0
1712.5
2748.0
-2948.5
2183.0
4339.5
-1973.5
4687.0
1114.0
2228.0
-4324.5
-5225.5
-4070.5
-3742.0
-1480.5
810.0
544.5
4272.0
3944.5
886.5
2138.0
5829.0
1130.5
628.5
-4181.0
-4374.5
2052.0
7686.0
1488.0
-1905.0
-56.5
-1600.5
-866.5
-1253.0
-4962.0
-1545.5
7189.5
4432.5
-1048.0
4389.5
5086.0
410.5
3707.5
-6210.5
-837.0
2924.0
-1335.0
-432.0
-1189.5
-1828.0
-4417.0
305.0
-10079.5
-6426.5
1261.5
-212.0
-5695.0
-589.5
-3203.5
3934.5
398.0
2138.0
6296.0
778.0
-456.0
2691.0
272.0
1737.5
-928.5
2040.0
100.0
4387.0
4111.0
-2237.0
-79.5
4881.5
-2854.5
-8748.5
-3018.0
502.5
1730.0
-1737.0
2127.5
11037.0
4078.0
-824.5
5056.5
4568.0
477.5
-1094.0
2174.0
677.5
-58.0
-1031.5
-173.0
1268.5
946.0
10219.5
2147.5
-5709.0
1065.5
6545.0
9371.0
-18329.5
-16511.0
173.0
88.0
-22575.5
-6659.5
-8364.5
1825.5
-1034.5
-1077.0
-7714.0
-1268.5
-1693.0
3856.0
10038.0
10122.5
14338.5
4098.5
11238.0
12278.5
981.5
-2969.0
-1209.5
-4692.5
-1619.5
-1120.0
935.5
-580.0
-1055.5
-1162.5
-2922.0
-3247.5
2729.0
-89.5
1825.5
1878.0
69.5
3411.0
-1529.0
10340.0
1398.5
-1729.5
-1997.0
-4776.5
328.0
7487.5
180.0
-3119.0
-8140.0
-4575.0
5990.5
1858.5
3160.5
240.5
1501.0
2484.5
1420.0
-1172.0
2632.0
-3812.5
1205.5
2251.0
2014.0
471.0
426.0
3523.0
2750.5
-3572.5
803.5
2960.0
4393.0
437.5
-4702.0
-405.0
3441.5
-847.0
-4409.5
-468.5
2148.5
-1725.5
3956.5
2667.5
1596.0
3123.0
1743.0
720.5
588.5
5402.0
5420.0
3107.0
-1111.0
1847.0
3620.0
-1467.5
-159.5
-2736.5
-65.5
244.0
1062.5
-2264.0
5681.0
3804.5
2976.5
1122.0
-3852.0
1666.0
1797.0
-586.0
-6255.5
493.0
-1735.5
3321.5
538.0
574.5
926.5
2799.5
7547.5
183.5
-3701.5
765.0
-5831.0
-3061.0
1755.0
3577.0
-1651.0
-3565.0
685.0
3403.0
1278.5
-5219.0
4434.5
2996.5
398.0
2123.5
168.0
297.5
1935.5
-631.0
5458.0
4017.0
6909.5
9504.5
478.0
105.5
1136.0
3653.0
7945.5
4308.0
2127.0
1672.0
3202.5
3458.5
2170.5
4647.0
9.0
2462.0
-346.0
2484.5
300.5
1912.5
2122.0
1100.5
-1933.5
1245.5
133.5
1428.5
1415.0
929.5
5026.0
-1057.5
4585.0
1332.0
2976.0
4620.0
2679.5
5833.5
4232.0
3274.5
5112.0
9870.0
7193.5
7701.5
6979.0
12257.5
14223.0
7234.5
3933.0
4593.0
-3297.0
-3841.5
-3860.5
-9077.5
991.0
1202.0
-815.0
-3912.0
22963.5
14465.5
43096.0
-45876.5
-37092.0
15118.0
-8525.5
-41805.5
-44646.5
-22771.5
-5368.5
-3827.5
-7634.0
-8577.0
-14132.5
-8484.0
-10437.0
-7805.5
16169.5
-4055.5
969.0
8996.0
-8861.0
-10250.0
-8604.5
-11314.5
-8171.5
-15144.5
-6249.5
-7563.0
-2031.5
-4040.0
-3948.0
2203.0
14787.5
-6477.5
-1245.5
-6179.5
-15574.5
-10712.5
-5653.5
-1776.5
-6279.5
-5022.0
-6965.5
-20457.5
-17624.0
-12398.0
-14713.5
-3998.5
-2010.5
-16080.0
-16304.5
-4975.5
-2403.5
-5782.5
-8050.0
-11012.0
-5370.0
-4826.5
-12384.5
-5293.0
-3150.0
-3985.5
-6715.5
-5481.5
-1226.5
169.0
-1268.5
2048.5
4331.5
3244.5
2160.0
487.0
4284.5
66.0
5325.0
-4735.5
-1851.0
1265.0
-2059.5
-9184.0
-5030.0
-5887.5
891.5
4037.5
1105.5
5231.5
11225.0
6092.0
41199.5
-24720.5
-15968.5
-11888.0
-17998.0
-14768.0
-7718.0
-10781.5
-6951.5
-5439.0
-7639.5
-5288.5
-6402.0
-1330.5
-688.5
-3036.0
-2702.0
-420.0
-7477.0
-7149.0
-3748.5
-1553.5
1202.0
-3575.5
2710.0
2733.0
-4758.0
823.5
-1359.5
-770.5
-4071.0
1851.5
-4005.0
-1695.5
-5051.5
1702.5
-260.0
1862.0
2083.5
1686.0
464.0
-3027.0
-3243.0
-6151.5
220.0
-2580.0
-346.0
1270.0
1214.5
910.5
-3813.5
-833.5
2241.0
1933.0
1875.5
-2869.0
2439.0
-2427.5
1462.5
4407.0
90.0
613.5
-822.0
2122.0
-1953.5
-530.0
-3697.5
-9983.5
-3420.0
334.5
3264.5
-4275.0
-5153.5
-5807.0
-5202.0
-7938.0
-496.0
-1927.0
-4482.5
-1949.0
-623.5
1059.5
-3775.5
-5003.5
-2950.5
4782.0
-3736.0
2206.0
-2502.5
449.0
4254.0
-2223.0
-2457.0
3231.0
1902.0
-1766.0
-1832.0
-4481.5
-4300.0
-3202.5
-2611.0
-1182.5
-335.5
-3968.5
-5410.5
407.5
3693.0
427.5
3534.0
1052.0
59.0
-818.0
-5341.5
1120.5
-1852.0
193.0
-294.0
# row = 38
-816.5
-2384.0
-2604.5
-491.0
7106.5
3311.5
260.5
-1975.5
-3708.0
1103.0
4430.5
4153.5
-1306.5
3846.0
7758.0
981.0
-429.0
-2364.5
468.5
128.0
-4161.0
3316.5
-291.5
529.0
-1183.5
-1489.0
-136.5
-368.5
-1853.5
-2826.5
-4868.0
-2709.0
599.0
-740.0
-7036.5
-2057.5
-3123.0
1913.0
3475.5
398.0
-350.0
7828.5
1882.5
-3362.0
-2818.0
-6269.5
-1367.0
399.5
-3052.5
-6729.0
-4386.0
-1267.5
4202.5
-2636.0
849.0
-1174.5
228.0
-4204.5
4201.5
1948.0
-276.5
-2492.5
-405.5
4225.0
541.5
4059.5
1299.5
2117.0
462.5
-311.0
-1540.5
1677.0
3033.5
3763.5
-510.5
471.0
-143.0
3628.0
992.5
-1314.5
103.0
354.5
-4916.0
-2406.0
61.5
-3211.0
2271.0
2455.5
6338.5
-532.5
1286.5
-2584.0
3460.0
2275.0
5378.5
246.0
-4121.5
2120.0
2870.5
5583.0
-1844.5
-3015.5
4119.0
-600.0
-2659.0
-3519.5
337.0
3572.0
1490.0
3141.5
-393.0
-4139.0
259.5
-7653.0
-1854.0
911.0
213.5
-308.5
-1854.5
1050.5
-7934.0
-6973.0
-4152.0
2653.5
5200.0
-2608.0
-2074.0
-3140.0
-3404.5
-2093.0
-1812.5
-3487.0
-3800.5
3043.0
2767.0
4113.5
-1610.5
1282.0
-2818.0
1140.5
2765.5
-592.0
-1613.0
247.5
-2383.5
-4114.0
-2520.5
-2793.0
1718.0
5341.0
-95.5
-1718.0
4360.0
2520.0
-3144.0
3076.5
-2625.5
-3286.5
6875.0
4543.5
71.5
8133.5
6180.5
3681.5
572.5
-2857.0
-2711.5
-2299.0
-5280.5
-2267.0
1712.0
-3865.0
-1848.5
6474.5
2759.5
572.0
2239.5
-5065.5
5931.5
2316.0
3407.5
-2864.0
-2955.5
-1733.5
-2840.0
-1006.5
1757.5
9820.5
373.5
1965.5
1982.5
711.5
288.5
1674.0
-354.5
3799.5
3147.5
170.5
497.5
73.0
-1100.0
4449.5
-5604.5
-1921.0
-2665.5
-3872.5
-76.0
-1302.5
-295.5
3817.5
619.0
4158.0
-2448.0
5305.0
3703.5
2436.5
6895.0
3257.5
1782.0
8.0
-744.0
4297.5
1369.0
2266.0
3654.0
-594.0
-3087.5
1190.0
3105.0
4228.5
1050.0
3217.0
-4020.0
-2244.0
-3350.5
-1361.5
-2650.5
-2894.0
3779.5
2817.5
-4990.5
-1613.5
1158.0
-3012.0
-763.0
1170.0
-1755.0
-3969.5
-1161.5
1913.0
5912.0
900.5
1329.5
-3764.0
-3788.0
-1736.0
2140.0
-4258.5
-3697.0
1476.5
521.0
-2619.5
3514.5
490.0
-2223.5
-1394.0
3079.0
-5342.0
-1844.5
-4266.0
-4055.5
-2135.0
634.0
-3741.5
-2967.0
1379.5
54.0
-387.5
1995.5
3140.0
1564.0
1057.5
405.0
-2147.0
1597.5
1512.0
1989.0
-2998.5
5784.0
1525.0
-121.0
4084.5
1815.5
-441.0
-7549.5
6811.5
928.0
3077.5
-2968.5
-1169.0
543.0
-3864.0
-605.0
5831.0
3041.5
1251.5
-1507.0
-3646.5
1615.0
1730.0
3302.0
-448.0
-635.5
1712.5
3120.0
1329.0
4170.0
2748.0
3484.0
-2215.5
-5919.0
-2733.5
-2307.5
3223.5
8535.0
-327.5
-3493.0
619.0
695.0
-827.0
2713.0
314.5
2649.0
2559.0
-1727.0
-1225.0
7529.0
4516.0
1167.5
2072.0
5185.0
476.5
3229.5
2746.0
-5753.5
-10227.5
76.5
120.0
3091.0
3910.0
7722.0
1757.0
6013.0
4859.5
3718.5
4535.5
-1464.0
1619.5
1582.0
-1911.5
3387.0
-682.0
1784.5
2046.5
5449.5
2941.5
4836.5
2343.0
-973.0
-395.5
-390.0
-2131.0
-3615.0
212.5
-4264.5
313.0
-819.5
1125.5
2208.0
1594.0
5884.5
-92.5
269.5
-78.5
-836.0
959.0
-551.0
831.5
1621.0
-559.5
2978.0
-2406.5
1805.5
-5353.0
-2670.5
2788.5
1022.5
1119.0
-4399.0
-4488.5
-2920.0
-3611.5
552.0
150.0
2026.0
-3514.0
-1161.5
1750.0
3330.5
2976.5
-290.5
3733.0
1656.0
-4497.5
600.5
-813.5
-960.0
-6318.5
3846.0
8633.0
13.5
3093.5
-4565.5
-2433.0
-2659.5
-557.0
2248.0
1834.0
2187.5
3533.0
44.5
6860.5
3759.0
1838.5
8724.5
-2947.5
-6453.5
-1029.5
-931.5
1161.5
4842.5
4385.5
3224.5
-1175.0
6924.0
182.5
6577.5
1975.0
-2331.0
-2025.5
-303.5
-942.0
-2177.5
3872.0
-1232.5
-2750.0
2699.5
-2335.5
-2413.0
2470.5
2694.0
-1200.0
4682.0
1451.0
427.5
-2191.5
-3919.0
1197.0
3462.5
3807.5
1540.0
-860.5
1029.0
2412.5
2994.5
4522.5
-2522.0
-1445.5
-78.5
-435.5
-652.5
1914.5
-1608.0
-3215.0
1743.5
-403.5
4259.0
360.5
4118.5
4187.5
61.0
-3076.5
-1380.5
4762.0
507.0
1451.5
1115.0
-218.5
2.0
-2833.0
-511.0
-1699.0
-718.5
3109.5
-704.5
-3239.5
1129.0
-3420.0
2519.5
8961.0
2039.0
2645.0
835.0
2948.5
4036.0
-1607.0
3008.5
2476.5
-2633.5
2676.0
-2338.0
4531.0
-2033.5
-3376.0
-1679.5
-2683.0
577.5
3225.0
2617.5
861.0
797.0
2750.5
-281.5
4394.0
-3872.0
1527.5
-2412.5
-4125.0
1711.0
7396.5
1526.0
-5632.5
329.5
652.0
-511.5
1360.0
-4220.0
-4026.5
7778.5
2469.0
770.0
7758.5
3386.5
-2046.5
6690.5
-4512.5
-1992.0
466.0
-2644.0
2366.5
-782.5
-1305.5
-1706.5
2390.0
-4609.5
-6234.0
1736.0
1173.5
-2424.5
-755.0
-2584.5
3869.5
731.0
2460.0
6371.0
1469.5
1263.5
417.5
-2616.0
864.5
-89.5
1052.5
2210.0
7356.0
4024.5
-753.5
696.0
3985.5
-26.0
-8131.0
-1869.0
-2573.0
2982.0
-899.5
3109.5
5831.0
1865.0
-2538.0
5557.0
3664.0
2984.0
-417.0
0.5
492.0
-3696.5
-2877.0
-916.5
-5580.5
3197.0
1673.0
-5026.5
-5397.5
-5373.5
3261.5
-2696.0
-8223.0
-10666.5
7201.0
208.5
-21817.5
672.5
-5867.0
7481.5
2372.0
-2303.5
-7002.5
-1601.0
1045.5
11381.5
13003.5
8426.0
17348.5
5710.0
7668.5
9316.0
301.0
612.0
8387.0
-6264.5
1361.0
1389.5
-236.0
1427.5
785.5
-4012.5
-1642.5
-1599.5
1402.5
-1673.0
3045.0
1543.0
906.5
5215.0
-1928.5
6608.0
4819.0
534.5
-1719.0
-4300.0
-791.0
6158.5
619.5
3333.0
-7237.0
-2817.0
4242.5
896.5
4511.0
-445.0
1387.0
4888.0
2372.0
1111.5
984.5
-4538.0
-1071.5
3144.0
942.5
-2076.0
-3136.5
2194.5
-298.5
-6140.0
435.0
2837.5
3211.5
73.0
-3002.0
-2266.0
3915.0
497.0
-196.0
-2748.0
1114.5
1248.0
3245.5
-1440.5
991.5
2136.0
3105.5
-2111.5
708.5
3157.0
2421.0
1953.0
-1145.5
4417.0
3150.0
-583.0
63.0
-1246.5
-22.5
2937.5
24.5
1036.5
5577.0
2909.5
2940.5
-1800.0
-2852.5
3520.5
-217.5
3419.5
-1876.5
-1777.5
-3057.0
3038.5
-828.5
-390.5
50.5
3901.0
5292.5
-991.0
-2395.0
4046.5
-3699.5
1559.0
1420.5
4497.5
2014.0
-3506.0
2155.0
3298.0
4094.5
1512.0
6422.0
1985.5
-1901.5
441.5
-559.5
1707.5
3520.5
2690.5
10757.0
10173.5
9963.5
9081.0
-196.5
-544.0
-822.0
2734.0
7400.0
829.0
2713.5
3761.0
2145.0
4863.0
4074.0
5096.5
212.0
5093.5
-345.0
3523.0
-546.5
5510.0
6541.0
3984.0
4007.0
1467.5
3470.0
4106.0
3936.5
2759.5
6449.0
5585.0
7715.0
2463.5
7960.0
6253.0
6699.0
6061.5
4250.0
7004.5
5389.0
12017.5
11009.0
9902.0
10950.5
17621.0
13916.5
10968.5
13554.5
13408.5
6221.0
3294.0
-4112.5
-4261.5
6998.5
7786.5
8674.5
-5907.0
30091.5
-1443.0
41092.5
5821.5
-33192.5
-28380.5
-25591.0
-21250.0
-14672.0
-14458.0
-3207.5
-2261.5
3405.0
1244.0
-6415.0
-2397.5
-5590.5
930.5
38443.0
-8831.0
-14359.0
-3851.0
-6703.0
-4349.5
-194.0
-2512.0
-3256.5
-16055.5
-2507.5
-2357.5
5975.5
110.0
4597.5
8913.0
21109.5
-11527.5
-723.5
-6317.0
-15490.0
-10447.0
-8655.0
-2013.5
-2718.0
-9399.5
-13807.0
-21007.0
-18071.5
-7751.0
-6486.0
-1896.0
-1648.0
-10533.0
-11873.5
-4746.0
5213.0
-3122.5
-9445.0
-11268.5
-5183.0
-2727.5
-8442.0
-5859.5
-1162.0
-2763.5
-5048.0
-3390.0
-3659.5
-4531.0
-5996.5
-3939.5
6227.5
-350.5
1480.5
547.5
1815.0
-2169.0
1221.5
-4894.5
-2603.0
1857.5
-3930.0
-2946.5
-3992.0
-3866.0
-1816.0
-1157.5
-2172.0
612.0
8539.5
346.0
28123.0
-875.0
-20113.5
-9141.0
-11665.5
-7246.0
-7162.0
-6291.5
-6021.5
-7460.0
-7033.0
-4362.0
-8001.5
-1535.5
4007.5
-3374.0
-2072.5
-3037.5
-5625.5
-7180.0
-5181.0
-2837.5
3765.0
-1845.5
-5355.0
-3254.5
-3836.0
-1256.5
-3949.5
879.5
-6113.5
2627.0
-2375.5
-5324.0
-5022.0
-172.0
-1548.5
4154.5
259.0
1692.5
2177.0
237.5
-4336.0
-6890.0
-1613.5
-5927.5
678.5
2981.5
-1071.5
-1034.5
-5339.0
-1062.5
1885.5
-3558.0
537.5
-3927.5
359.0
-2930.0
-216.5
2428.0
923.0
-2557.0
-4326.5
2947.0
-3412.0
-3227.5
-4644.0
-6299.0
-3183.5
-419.5
1872.5
-5566.5
-4959.5
-4293.5
-2471.0
-5205.0
-154.5
-182.5
-6499.5
-3379.0
-2037.0
-1550.0
-6133.5
-3668.5
-2770.0
1789.5
-5553.0
-926.5
-3414.5
-3004.0
3072.0
-3167.5
-2934.0
1278.5
-948.5
-3415.0
-2079.5
-1378.0
-5121.0
-5096.5
-2402.5
-2775.5
-3269.5
-5410.5
-2032.0
1493.5
627.0
-686.0
1028.0
-384.5
-4975.0
-1091.5
-4795.5
509.0
-1996.5
-1858.0
-1561.5
# row = 39
-1836.5
-1747.5
-3106.0
-857.5
5148.0
3638.0
214.0
-910.0
-402.0
1366.0
4894.0
7126.0
5476.0
3698.0
4940.0
2613.5
-1752.5
-1200.0
3372.0
431.0
-5301.0
3904.5
-912.0
-359.0
-4122.5
-1547.0
6310.0
-896.0
-609.0
-1081.5
-2633.5
-3333.5
-2197.0
-2299.5
-2714.0
1653.0
-3977.5
-900.0
1795.0
948.5
2085.5
7197.0
2614.0
-4843.5
-954.5
-1951.5
3323.5
2494.0
22.5
-6250.0
-2155.0
-4569.5
898.5
-2785.0
96.0
-2344.5
1416.0
-5317.0
6202.5
3429.5
1085.5
-4149.0
-1222.5
3975.0
-216.0
691.0
401.5
1995.0
-554.5
-837.0
150.0
2958.5
1784.5
3033.0
1808.0
1924.5
646.0
5944.5
-1201.5
-1374.5
825.0
-1982.0
-10602.0
-2198.0
-1791.0
-1755.5
429.0
1258.0
2164.0
1838.5
3252.0
-2529.5
1606.0
1731.5
7487.5
2328.5
-242.5
7373.5
2611.0
4685.5
-2905.5
-4574.5
3909.0
1817.0
-1006.0
-1071.0
1607.5
4394.0
737.5
-2420.0
-841.0
1192.0
2158.0
-6465.0
-1795.5
962.0
1265.0
748.0
1849.0
2583.0
-4624.5
-8339.0
-4098.5
1413.5
2942.0
1608.5
-4390.0
-6087.5
-4130.5
-3190.5
-2456.5
-238.0
-1269.5
1939.5
2071.5
4931.5
896.0
1936.5
-2307.5
189.0
-252.0
1042.0
-849.0
-575.5
-1869.0
-3798.5
-3293.5
-609.5
-144.5
2084.5
1561.0
3692.5
5583.5
2981.0
500.0
419.5
-4608.0
-3925.5
2440.5
1741.0
1296.5
9928.0
7002.0
3406.5
-2967.0
-3555.0
-3278.5
-755.5
-6256.5
-395.0
674.0
-3095.0
-2247.5
3112.5
-1530.0
-4277.0
133.0
-1161.5
4338.5
824.5
824.0
-2068.5
-4583.5
-5760.5
-1934.5
3244.5
-57.0
7226.0
2805.5
1490.5
103.0
-141.0
2258.5
1429.5
3449.0
6282.0
1434.5
179.5
-102.0
455.0
-2897.0
926.5
-5863.0
-1499.5
-1894.5
-1442.5
1038.0
491.5
-1136.0
3812.0
343.0
1532.0
-2445.0
1523.5
1550.0
-189.5
4873.5
2486.0
707.5
2820.0
189.0
5200.5
-3622.0
2724.5
-483.0
-1607.5
-4550.0
1927.5
4333.0
4846.5
430.0
3075.5
-1058.5
-981.5
-2513.5
2519.0
-2134.5
-3679.5
4144.0
46.0
-872.0
-3700.5
-125.0
935.0
-120.0
1888.0
-3936.5
-2400.5
-53.0
-953.0
3491.5
3731.0
2762.5
-3406.0
-4966.0
-483.5
3528.0
-1895.5
-197.5
1206.0
906.0
-469.5
999.0
1094.0
256.5
446.0
6477.0
-2885.0
2749.0
1315.5
-716.0
-550.0
546.0
-469.5
-1938.5
2365.0
-3001.5
-4473.5
393.0
2501.5
1843.5
698.5
-916.0
-986.5
841.0
1842.0
599.0
-7022.0
3358.5
2274.0
-2060.0
1645.5
3766.0
3310.0
-6407.5
4679.5
-1740.0
1194.5
-4862.0
-1286.5
773.0
-4173.0
991.0
6927.5
2405.5
890.5
-1182.0
-3512.0
2910.5
3693.0
2955.5
-1033.5
-3805.0
1109.5
-1316.0
1722.0
4209.0
2031.0
2728.0
1789.0
-2128.5
-3092.5
283.5
4218.5
8626.0
1679.0
-395.0
274.0
-562.5
-2260.5
1766.0
5591.5
2472.0
4097.5
3552.0
-711.5
4968.0
4172.0
647.5
1350.5
2950.0
3926.0
1544.5
1258.5
-3323.5
-7184.0
212.0
-41.0
4301.0
3864.5
6092.0
-1155.0
7038.5
5881.0
4335.0
316.0
-5907.0
1345.0
482.0
-3632.5
4336.0
1205.5
1818.5
1095.0
4731.5
2147.5
4290.5
567.5
520.5
593.5
-294.0
-4054.0
-3271.5
2059.5
-3010.0
2072.5
2183.5
-1485.5
1322.0
-812.5
2832.0
2193.0
1199.0
1663.5
-199.5
115.0
1461.5
616.5
57.0
669.0
1521.0
-3638.0
-403.5
-1485.0
-1193.5
3125.5
3055.5
1428.5
-1427.5
-4911.0
-4163.5
-5847.0
-3618.5
-4786.0
-4755.0
-3305.0
2546.0
4841.5
1253.0
1484.5
-661.0
-635.5
2100.0
-4728.0
194.5
1574.0
-745.0
-4957.5
3502.0
7278.5
-1484.5
3228.0
-788.5
170.0
196.0
3676.0
7787.5
3443.0
4414.0
3228.5
-2424.0
1029.0
3033.0
1116.5
3770.0
-540.5
-5507.0
-592.5
1018.5
4714.5
2038.0
2518.5
2448.0
-715.0
8456.5
58.5
1813.0
-1631.0
-4722.0
-2005.5
232.0
-3987.5
-2887.5
1649.5
-2439.0
-2757.0
-1900.5
-4810.5
746.0
959.5
2190.0
2312.5
-1309.0
-1305.0
18.5
-1694.0
-853.5
-49.0
4110.0
6443.0
2648.0
2923.0
306.0
-1610.5
-2046.5
3716.0
963.5
1176.5
374.0
-4357.0
-5762.5
876.5
2952.5
524.5
2308.5
-1146.0
3221.0
1239.0
2287.0
4742.0
-775.0
-3092.5
-378.0
3705.5
51.0
2953.0
1420.0
-2346.0
-929.5
-2281.5
-4663.0
-2961.5
3901.0
9619.5
5395.0
-593.5
1452.5
-2102.5
4133.5
8669.0
4944.5
2026.0
-1605.0
2208.5
2858.0
2256.5
6238.0
2754.5
-1753.0
19.5
-3672.5
2705.0
-353.5
-1568.5
1007.0
-140.0
2240.0
1875.0
3953.5
-1582.0
1150.5
4064.0
-2398.0
499.0
-3815.0
-787.0
3054.5
-2207.5
-972.5
2573.5
68.0
-4509.5
1383.5
1673.5
-732.0
4950.0
2111.5
-4240.5
5372.5
-697.0
-121.0
5028.5
2612.0
-1639.5
4071.0
-3684.5
-2780.0
-3965.0
-4284.0
733.5
-1704.0
161.0
612.5
6736.0
1970.5
-4187.5
3453.0
2131.5
-3069.0
1404.0
1178.5
3042.0
-466.5
1944.0
5341.5
4143.5
3966.5
-1283.0
-2765.0
2104.0
2310.5
2734.5
5920.5
8446.5
4814.5
1241.5
3599.0
1436.0
507.5
-4552.0
3834.0
228.0
5652.0
3538.0
4039.5
1134.0
1804.0
-3372.5
4720.5
913.5
3367.0
582.0
566.5
1584.0
-4411.5
-2292.5
230.0
-6179.0
7101.0
2169.5
-3734.0
-918.0
-5193.0
4017.0
-4525.0
2962.0
-14007.5
6889.0
1046.0
-19010.5
6116.0
-2999.5
7356.5
3789.5
2832.0
-3098.0
-5056.5
-1182.5
10339.5
13586.5
9452.0
8585.5
991.0
5870.5
3508.5
-324.0
5681.5
17458.0
-7036.5
3755.0
4953.5
-3549.5
2643.5
4468.5
-4351.5
-164.0
2186.5
1589.5
-1840.0
4895.5
579.0
-843.5
2406.0
-3999.0
2893.0
6303.5
3247.0
2409.0
-2784.5
-2741.0
1592.0
1065.0
3119.5
-1510.0
118.5
2641.5
-279.0
2568.5
-2794.5
-199.5
4158.5
669.5
3199.5
1667.5
-4527.5
-1729.0
4618.5
2499.5
-2737.5
-6764.5
-161.0
-1360.0
-5181.0
211.0
2918.5
2165.0
-1824.5
1087.0
-1851.5
2440.0
1311.0
72.5
-1791.0
-1493.0
4814.5
4387.0
-883.0
1986.0
1035.5
6280.5
-3661.5
-15.5
1006.5
-1140.0
1131.5
480.0
1991.5
873.5
-502.5
1932.5
2683.0
-753.5
2441.5
-2060.0
2793.5
2593.5
1312.0
3257.0
686.5
2253.5
4582.5
-2217.5
3171.0
4409.5
-995.5
-38.0
5886.5
-1988.5
-1780.0
2820.5
2683.0
593.5
1060.0
-200.0
5837.5
1326.5
5237.0
2460.5
6064.5
4030.5
-657.0
5907.0
1747.5
6275.5
8374.0
7125.5
1288.5
103.5
2887.5
1156.5
2486.0
6276.0
2071.0
11623.5
10823.5
7494.0
4104.0
199.0
-963.0
-1163.5
-482.5
3735.0
-951.5
1645.5
5477.5
1264.0
3156.0
2626.0
6567.0
-87.5
5901.0
-2752.0
4649.0
846.5
8516.5
9319.5
5955.0
6866.0
1260.5
4803.5
5340.5
7039.5
5183.0
6028.5
13731.5
11081.5
3283.0
8371.5
6501.0
8813.0
8797.0
8090.5
10752.5
7377.5
14109.5
12853.5
9613.0
8884.5
15569.5
12361.0
10993.5
15819.0
15267.0
8303.0
6436.5
-4202.5
-747.0
8778.5
9673.0
14475.0
-5566.5
35950.5
-18122.5
30431.0
46907.5
-19797.0
-54323.5
-40152.0
-1868.0
12732.0
-6806.0
-2944.5
-2497.0
7034.5
4345.5
153.0
4737.5
2157.0
11809.5
35196.0
-27569.0
-18205.0
-5478.0
-6084.0
-5812.5
2323.0
3678.5
-1771.0
-12546.0
-1467.5
2109.5
9305.5
4888.5
10233.5
11516.0
22868.0
-13165.0
-3606.0
-7512.0
-16959.5
-11070.5
-10928.0
-4935.5
-1361.5
-13077.5
-21543.0
-26312.5
-16919.0
-3999.0
-1256.0
-425.5
-4216.5
-5377.5
-4161.0
-3264.0
11528.0
-6339.0
-13758.0
-11802.0
-6309.5
-3524.0
-3311.0
-4804.5
-3267.0
-3899.5
-2332.5
-3694.0
-6487.5
-11297.5
-10497.0
-8835.0
1311.5
-3354.0
-3839.0
-1121.5
-77.5
-2565.0
-2953.0
-2024.0
-559.5
149.5
-4791.5
-685.5
-3624.0
-5088.0
-640.5
-8877.0
-5630.0
-991.5
-824.0
-4117.0
10957.0
3214.5
-16497.0
-4658.0
-3908.0
-423.5
-5944.0
-3327.0
-4708.5
-8988.5
-2692.5
-3199.0
-7581.0
523.5
5199.5
-6083.5
-2855.5
-3180.0
-3558.5
-4444.0
-6774.0
-3501.5
7328.5
472.0
-11475.5
-7417.5
-2414.5
-4868.0
-6349.5
2462.0
-5924.0
-1095.0
-3003.0
-8445.5
-5477.5
-1435.0
-93.0
4988.5
-2109.0
1248.5
2016.0
1276.5
-5506.5
-5393.0
-5220.0
-7714.0
-314.0
3153.5
-3685.0
-2588.5
-2131.0
-532.0
-1652.5
-7253.0
-90.5
-3525.5
901.5
950.0
-1393.0
-1008.0
6.0
-1731.5
-9430.5
-933.0
-5008.5
-3952.0
-3027.0
-1160.5
-5250.5
-3756.0
1838.0
-6350.5
-4224.0
-3608.5
2772.0
372.5
274.0
1613.0
-6000.5
-3160.0
101.5
-3420.5
-6191.5
829.5
-943.5
-2816.0
-8190.0
-4429.0
-2943.5
-4652.5
-1652.0
-2173.0
-2479.0
-712.5
-3496.0
-3788.0
-1658.5
499.5
-5554.5
-5090.0
-3677.5
-2245.5
-5077.0
-3342.0
2707.0
4564.5
-3713.5
-5476.5
-1261.5
195.0
-8074.5
-280.0
-2352.0
841.5
-859.5
-3335.0
-2003.5
# row = 40
-1847.0
-470.5
-2083.0
-1085.0
1311.5
604.5
1488.5
840.0
2498.5
-507.0
1463.0
4369.5
4905.5
122.5
725.0
4034.5
-1730.0
1585.0
2602.0
-1662.5
-2641.5
3221.0
-386.5
-1388.5
-5154.0
-3289.5
10180.5
1364.5
-558.0
209.5
-118.0
-3158.0
-4390.5
-3163.0
1797.5
3080.0
-4095.5
-1530.0
1768.0
2259.5
2290.5
8349.5
1740.0
-3059.0
-289.0
3397.5
8071.0
2764.5
3096.0
-1496.0
1874.0
-4940.5
-3414.0
-3113.0
-6037.5
-1236.0
1471.5
-1142.0
5724.5
4442.5
797.5
-3973.0
-876.0
4664.0
655.0
-1706.5
-363.0
1813.5
186.0
-736.5
1101.0
2381.0
-2055.5
468.5
5074.5
4582.0
433.5
4789.0
-1763.0
-414.5
2446.0
-3855.0
-9521.0
-258.5
-1201.5
3804.0
-959.0
-1123.5
-1755.0
3790.0
3667.0
527.0
710.5
2896.0
3855.0
2441.5
5695.5
7263.0
2977.0
3502.0
-2314.0
-2119.0
2898.5
3947.0
929.0
1197.0
3703.0
4510.0
2638.0
-3997.0
-3294.5
5193.5
4931.0
-3028.5
-1628.0
17.5
-14.5
373.5
5276.5
4476.0
2922.5
-3081.0
-2434.0
-998.0
-1469.0
4567.5
-6618.0
-6528.5
-3259.5
-1484.0
-3706.5
3073.5
1325.5
844.5
1414.5
3810.5
4506.5
1718.5
-2145.0
-1414.0
-1253.0
2589.0
1798.5
1057.5
657.0
-1827.5
-2589.5
3666.5
2443.5
-906.0
6609.5
17921.0
3787.5
-1520.5
2394.0
1800.5
-4826.5
-4096.5
-1591.5
1526.5
2476.5
8227.5
4935.0
176.0
-5898.0
-3707.5
-3291.0
2930.0
-4946.5
804.5
582.0
1379.0
-1592.0
-1685.5
-5065.0
-4380.0
-650.0
2917.5
2018.0
1832.0
1147.5
1110.5
-1422.5
-5356.5
-394.5
6500.5
210.0
4284.5
3376.5
887.0
1771.0
3636.5
2648.5
3586.5
3511.0
8223.0
-1338.0
-2709.5
-1071.0
-553.5
-3644.5
-4043.0
-2893.5
-1316.5
1377.0
1432.0
207.0
3264.5
-979.0
1265.5
-252.5
956.0
-1938.0
-2987.5
554.5
-2918.0
2802.0
545.0
-401.5
5279.0
4070.5
4207.5
-5532.5
3332.5
-1016.5
-97.5
-2600.5
875.0
57.5
890.5
1909.5
3493.0
2523.0
654.0
-2125.0
3362.0
-1531.0
-4400.0
1341.0
-357.0
3794.5
-2621.5
-2582.0
3875.5
1716.5
205.0
-5245.5
1394.0
679.5
-5730.0
-1149.0
7063.0
1776.5
-640.0
-1350.5
130.0
4223.5
3838.0
4403.5
2175.5
-1733.0
-1087.0
-2001.5
-436.0
3332.0
1562.5
7119.5
642.0
2449.5
3795.5
1307.5
1518.0
1246.5
434.5
-2615.0
-404.5
-5516.0
-5226.5
1510.0
4293.5
2251.5
3377.0
229.5
290.0
1113.0
724.5
-2233.0
-5823.0
650.5
1737.0
-2212.0
227.5
2455.5
7495.0
-3792.0
-1736.5
-4474.0
-994.5
-4521.5
1437.5
920.5
-2042.0
3791.5
6239.5
2597.5
2128.0
-844.0
-153.0
3574.0
4777.0
408.5
810.5
-3813.0
915.5
-3361.0
2899.0
3030.0
4768.0
3043.0
6612.5
1105.5
-2467.0
516.0
4055.0
4072.0
4803.5
3201.5
838.0
-44.5
-1652.5
835.0
6675.0
1297.0
2145.5
5308.0
2404.5
907.0
3173.0
2383.0
1383.5
-1429.0
2655.0
-237.0
-218.5
-1111.5
-492.5
-2558.0
-646.5
797.5
379.5
3189.0
-2725.5
4202.5
3727.0
4260.0
-3227.0
-5249.0
2530.0
111.5
-4532.5
4575.0
3658.5
1123.5
-571.5
3030.0
1032.5
3613.0
-3689.0
1921.5
1785.0
1586.0
-372.5
611.0
2446.0
1453.0
4584.0
4540.5
-3706.5
-378.5
-2584.5
1666.0
2682.5
1986.0
-616.5
-120.5
-1689.0
3544.5
-2009.5
-2133.0
2572.5
-2005.0
-5858.0
-3773.0
1817.0
2309.5
5208.5
1117.0
-1365.0
1464.5
-4381.5
-2500.5
-3424.0
-4690.0
-7060.5
-7850.0
-1550.0
4695.0
5220.5
-1919.0
1685.5
399.0
-3311.0
4635.0
-1239.5
1956.0
5563.0
-2376.0
-2615.5
265.0
4917.0
-3186.5
2195.5
4385.0
-708.0
3440.5
6987.0
6105.0
4398.5
4862.5
84.0
-2371.5
-1514.0
3295.5
1242.5
1318.5
4649.5
-3986.0
2231.5
3685.5
6349.0
-16.5
2000.0
137.0
671.5
7260.5
606.0
-3264.5
-3116.0
-3465.0
-4372.5
-1246.5
-5363.0
-3627.0
1526.5
-4064.5
-338.0
-2156.0
-1245.5
2328.5
-804.0
-2372.0
5498.5
-4108.5
-3481.0
-2913.0
-1550.0
1130.0
2346.0
4395.5
5338.5
4047.0
4551.0
577.5
-3109.5
-4239.5
1611.0
1913.0
-351.0
2048.5
-6809.5
-6971.0
-1673.5
5285.0
2090.5
155.0
-1348.0
-1079.0
1491.0
318.0
2091.0
-1970.0
-1002.5
526.0
491.0
-183.0
4796.0
-177.0
-2133.5
-1809.0
-749.0
-7118.0
1156.0
6830.0
11527.5
7710.0
2091.5
3080.0
55.0
6939.0
5893.0
3006.0
935.5
-4285.0
2524.5
1531.5
3907.0
10211.5
4592.0
-1035.5
-1211.0
-1944.5
1541.5
1504.0
-1628.0
1312.5
456.5
2195.5
2137.0
3498.5
-151.0
3301.0
2578.5
-2565.5
-3075.5
-859.5
-3644.0
5451.0
869.5
-1057.5
-1527.0
-49.5
458.5
1764.0
578.0
-1500.0
6859.5
8850.5
-1324.0
2280.0
-3059.5
-1627.0
-605.5
1908.0
1181.0
-300.0
-377.5
-1016.5
-4131.5
-4011.5
-3952.5
-2353.0
2224.0
634.0
7069.0
4293.0
-335.0
4639.5
2946.5
-6235.0
3430.5
1602.5
2337.5
-3395.0
1902.0
3896.0
5532.5
4729.0
178.0
621.5
3842.0
4633.5
5621.5
5121.0
6058.0
4892.0
2594.0
5619.0
-2095.5
-3765.5
-3191.0
6380.5
4461.0
5753.0
8281.0
3403.5
1959.5
2527.5
-3428.5
3305.5
-758.0
1837.5
1312.0
757.5
1835.5
-2307.5
-1723.0
2164.5
136.0
11909.0
13299.5
3257.5
3716.5
-799.0
9170.5
3631.0
-594.0
-16794.5
2985.5
2292.0
-9392.5
3678.5
-2103.5
3103.5
1943.0
7803.5
1952.5
-5470.0
-6018.0
1220.5
10105.0
8812.5
-1348.0
-8032.0
1068.0
-578.0
2922.0
6677.0
15652.0
-6437.0
2254.0
5484.0
-6893.0
718.0
6643.0
-3110.0
382.5
4331.0
2315.0
-993.0
5300.5
512.0
-1089.0
-3915.5
-3310.0
1862.0
4215.0
4480.5
4260.0
-1347.5
-3339.5
-2955.5
366.0
-3243.5
1919.5
832.0
3167.5
954.5
-168.5
-5530.5
568.5
4892.5
1423.0
3294.0
1058.0
-3806.0
-43.5
4992.0
559.5
-2520.5
-5302.5
1914.5
671.0
-2713.0
-441.0
1688.5
1619.0
-754.0
3979.0
35.0
435.0
2071.0
1924.0
-320.0
-2436.0
5075.0
3930.5
680.5
3288.0
1025.0
7180.5
-800.0
-1870.0
239.5
-2128.5
1308.5
4018.5
-1856.5
861.5
-2330.5
3774.5
8087.5
-583.0
-1137.0
-3334.0
2258.5
-516.0
2772.0
5169.5
4156.0
5387.0
2578.0
-1482.5
1282.0
6962.0
2028.0
6487.5
12234.5
-1878.0
-1977.0
6481.5
232.0
-2558.0
3293.0
1050.5
5240.5
3217.0
4541.5
2362.5
6348.0
3280.0
2569.0
7680.5
615.5
4201.5
6187.5
5459.0
1970.5
7137.5
5254.5
3988.0
2300.5
6419.5
-25.5
7136.5
5349.5
4621.5
1410.5
691.5
-638.0
1418.5
-2270.5
1842.5
-234.0
503.0
5436.0
2772.0
482.0
1511.0
8464.0
-415.0
5902.5
-1776.5
4353.5
2490.0
9299.5
8610.5
5730.0
4922.5
1112.5
4573.5
4990.0
9387.5
6401.5
5123.0
15211.5
11707.0
6641.5
6024.5
6062.5
10135.5
12506.0
12502.0
12589.0
9551.0
15212.0
13241.0
7426.0
3073.0
9592.0
11641.5
8505.5
13255.0
11595.5
4989.0
3532.5
-2129.0
1010.0
8058.5
9860.5
15105.5
-3333.5
35620.5
-10039.5
27053.5
6817.5
-29493.0
-31039.0
-29017.0
-1538.5
8314.0
-8906.5
-6221.0
-3131.5
1468.5
-1842.5
-1500.5
5876.0
7149.5
15250.0
14333.0
-38435.0
-9522.0
-416.5
-9207.0
-12174.5
-1310.5
3528.0
-2745.0
-8957.0
-5270.5
2450.0
8133.5
8897.5
8876.5
9545.5
17098.0
-9828.5
-5895.5
-7351.5
-17782.5
-11315.0
-11267.0
-5946.5
-1946.5
-14901.0
-27143.0
-32128.0
-17469.0
-5920.0
-3373.0
782.0
-6240.0
-4001.0
237.0
2947.5
15173.5
-7998.5
-17048.5
-13919.5
-7843.5
-7200.0
-1218.5
-5362.5
-6338.5
-5215.0
-3415.5
-6357.0
-7791.5
-13838.0
-12035.0
-9127.0
-2139.0
-4427.0
-10269.0
-4029.0
-196.0
-3218.5
-3532.5
-557.0
773.5
-3028.0
-5531.5
-4851.5
-3595.5
-7328.5
2159.0
-10169.0
-6430.0
-636.0
-8394.0
-2934.0
5867.0
-15290.5
-10940.0
-4110.0
-3505.0
-2162.0
-5659.0
-3033.5
-4520.5
-9462.5
-572.0
-2408.0
-6098.5
-433.5
1848.5
-7644.0
-4504.0
-560.0
-2246.5
-3476.5
-6424.5
-1321.5
5699.0
-1023.0
-9131.0
-5999.5
-2933.0
-6150.0
-6465.0
2630.0
-4331.5
-5099.5
-5937.5
-8628.5
-5835.5
-2904.5
3129.0
2908.0
-3453.0
-1885.5
-3671.5
-1943.5
-7307.0
-4351.0
-7363.0
-7035.5
-1152.5
4063.5
-4601.5
-2563.0
3435.0
9.5
-3528.5
-7193.0
-1951.5
-1842.5
4376.0
1260.0
-2727.0
-1700.5
-1724.5
1383.5
-10002.5
-4449.5
-5247.5
-4023.0
-4505.0
405.0
-7735.0
-5418.0
2579.0
-5824.0
-2807.0
-4206.5
3973.5
2821.5
-889.5
590.0
-4555.5
-3220.5
2516.0
-2120.5
-5124.5
2356.0
762.5
-6458.5
-6911.0
-6475.0
-4568.0
-3034.0
-3538.0
76.0
-1327.0
-623.0
-4186.0
-1715.5
669.5
-279.0
-5325.5
-2079.0
-6811.5
999.5
-3750.0
-640.0
3323.0
7838.0
-3782.5
-8458.0
-124.0
2589.5
-5207.5
414.0
-641.5
936.0
899.0
-2068.0
-1860.0
# row = 41
-1181.5
-343.0
-161.5
314.0
-97.5
-3207.0
3353.0
1675.0
1848.0
-2341.5
-2297.0
-690.0
942.0
-2353.5
41.0
4684.5
-423.0
3972.0
-1010.5
-2966.0
2667.0
1916.5
1216.0
-2394.0
-3095.5
-3722.5
5674.5
4830.0
-1315.5
-979.5
-769.5
-2226.5
-4718.0
-3662.5
2141.5
1243.5
-3027.5
540.5
2782.5
712.0
2540.0
8628.5
1996.5
-1607.0
-440.5
6173.5
8379.0
1596.5
1308.0
1483.5
3430.0
-2872.0
-1813.0
-4262.5
-11079.5
-358.0
606.5
3286.0
3137.0
4472.0
-1458.0
-2289.0
1.5
3440.5
1683.5
-2983.0
-2408.0
2083.0
3086.5
2001.0
459.0
1370.0
-5150.5
-2021.0
6489.5
6660.5
635.5
1387.0
-544.5
213.5
843.0
-857.0
-688.0
1405.5
142.0
5464.0
-969.5
-2324.0
-1393.0
3889.0
1431.0
3122.5
1436.0
3027.0
-1253.0
17.0
4757.5
3895.5
591.0
1124.0
-323.5
3158.5
632.0
3153.0
-733.0
1710.0
4354.5
4259.0
5380.5
-1767.5
-4723.5
4689.0
4682.5
-1564.0
-1381.5
1186.5
-1957.5
-343.5
5405.0
5296.5
6401.5
1858.5
-213.0
-1420.0
-3310.0
5444.5
-6746.0
-4638.0
1385.5
1927.0
-1622.0
3816.0
295.0
-1027.5
1476.5
1452.0
4465.0
-478.0
-1056.0
-2030.5
-1736.0
1371.5
5007.5
3892.5
6048.5
1870.0
-1723.5
4270.5
5447.0
-175.5
10075.0
27953.5
-10282.5
-6467.5
832.0
2359.5
-4381.5
-2666.0
-3141.5
3005.0
2856.0
3530.0
2214.5
-2778.0
-3685.5
-3533.0
-2621.0
4659.0
-2012.5
1200.5
1501.0
5442.5
-183.0
-3798.5
-6189.5
-714.5
312.0
3777.5
-212.0
2382.0
2502.5
2819.5
314.5
-1805.5
2303.0
5587.5
1793.5
2777.0
2584.0
327.5
3251.0
6164.5
225.0
5741.5
156.5
6775.5
-2918.5
-3143.5
453.0
1092.5
-922.0
-5516.5
185.0
-1669.0
2892.0
1519.5
-1757.0
4695.0
868.0
-948.0
-603.0
1916.5
-128.5
-5044.0
-256.0
-3210.0
4260.5
942.0
-292.0
5066.5
9509.5
1957.0
-2243.5
3918.0
2669.0
2141.0
2090.5
-387.0
-5390.0
-3307.0
5740.5
6652.0
5427.5
2631.0
-2223.0
189.0
-1739.5
-3454.5
-342.0
1263.0
4209.5
894.5
-2899.5
1995.0
2403.5
844.5
-3366.5
4456.5
1316.0
-7047.5
-5476.5
7157.0
784.0
2326.0
-123.5
-1731.0
4134.0
7360.5
5021.5
4100.0
-3711.0
-2764.5
-4009.5
-3745.5
4920.5
2137.5
5229.0
4418.5
-1309.5
4106.0
327.0
2602.0
3213.5
-261.5
-2417.5
-3306.0
-5232.5
-2935.5
3465.5
6013.5
2246.0
6020.5
2991.5
239.0
1652.0
-1163.5
-4059.5
-3494.5
-865.5
-684.0
-729.0
1316.0
-474.5
9053.0
-47.0
-7245.5
-6717.0
-708.0
-4340.5
4777.5
305.5
127.0
3471.0
3373.0
1131.5
2955.5
-1757.0
1546.5
3289.5
3522.5
-3422.0
2612.0
-499.5
1228.5
-1549.5
3520.5
-3.0
5912.5
2650.0
4719.5
1398.5
-1587.5
-4096.0
4136.5
-406.0
5768.5
3301.5
1783.0
990.5
-741.5
1500.0
4030.0
-226.5
-1275.0
4222.0
5455.5
2068.5
1079.0
3355.5
2976.0
-3168.0
-775.0
-105.0
52.5
-117.0
3169.0
-3858.0
-1686.0
-1787.0
-2770.5
799.0
-1876.5
-1006.0
-1447.5
2916.5
-2178.5
-420.5
3997.0
-1099.5
-3999.5
3421.0
5466.5
-271.0
-777.0
1227.0
-443.0
2123.5
-3485.5
2347.5
1155.5
2828.0
4211.5
5383.5
2398.0
4453.0
6401.0
2551.0
-3385.0
-3388.0
-2218.0
4135.5
998.0
2357.5
-4456.0
-1197.0
-3345.0
4764.5
-3564.5
-1122.5
4806.0
-4433.0
-6229.5
-2667.5
2157.5
4489.5
6399.0
-662.0
-4654.0
2447.0
-991.5
2418.5
2144.5
-362.0
-4804.0
-2839.0
1675.0
2818.0
1350.0
-2310.0
2552.0
955.5
-1630.0
7969.0
170.5
3528.5
5833.0
-5257.0
-760.5
-2924.0
3121.0
-2425.5
1252.5
5553.5
-1725.5
6367.0
3966.5
207.5
2399.0
2547.0
-132.0
-44.5
-98.5
2692.0
2429.0
3833.0
8590.0
-475.5
4345.0
4306.0
5422.0
-76.5
157.5
-2038.5
3196.0
4536.0
1190.5
-3733.5
-1573.0
793.0
-5024.0
-2834.5
-3226.0
-4685.5
3986.0
-4023.5
2111.0
2060.5
4820.0
874.5
-1034.5
-4720.0
4842.5
-2421.0
-2814.0
-4013.0
-1383.5
2109.5
5749.0
4319.0
-1594.5
3454.0
2362.0
1222.5
-1821.0
-1240.0
693.5
-436.0
-3519.0
2028.0
-6519.5
-3268.5
-5247.5
4272.0
804.0
-1385.5
-1608.0
-3092.5
1111.0
-3423.0
-2586.0
-2747.0
543.5
2491.0
-1719.5
-1068.0
1992.5
-2864.5
-1059.0
-2179.5
-41.0
-5740.5
4061.5
5800.0
6120.0
2308.0
1261.5
4566.0
1010.5
6638.5
1156.5
-307.5
-850.0
-3762.5
4684.5
1870.5
2024.5
9956.5
2774.5
-1781.5
-1693.0
-1472.5
1926.0
3120.0
-2966.5
647.5
-1233.0
422.0
5960.5
2057.5
2937.5
4266.0
-179.0
-1577.0
-4279.5
1685.5
-3538.0
3171.5
4067.5
3279.0
152.0
2242.5
4388.0
1060.5
-924.5
-1941.5
5006.0
9761.0
3018.0
1478.5
-2599.5
-1668.0
-2981.5
624.5
2695.0
-100.0
4383.5
-1086.5
-1073.0
-2219.5
-5250.5
-260.5
4441.5
9.0
2508.5
3998.0
4372.0
4970.0
4030.5
-5572.5
3349.5
-1991.5
2196.5
-3370.5
2556.0
2917.0
2933.5
2497.0
2662.0
3948.5
3140.5
4038.5
6266.0
-627.0
1264.5
3212.0
3425.5
3394.0
-4567.5
-7197.5
-4305.5
2401.0
3803.5
2019.5
7732.0
3140.5
4826.5
1388.5
-2602.0
2887.0
255.5
624.5
-20.0
-1602.5
402.0
1090.5
-1541.5
3621.5
5062.0
14016.0
14926.0
161.5
3543.0
-972.5
9961.0
7906.5
-12323.5
-797.5
3902.5
3272.0
6487.0
-1875.5
-601.5
576.5
323.0
7537.5
5097.0
-2009.0
-6928.0
-5254.5
4023.0
986.0
-2111.0
-10962.5
-2800.5
-787.0
8186.0
2411.5
10075.5
-3053.0
380.0
3120.0
-6157.0
-1643.5
7133.5
-1563.0
1515.0
4061.0
2926.5
43.0
3750.0
2814.0
3549.0
-6636.5
630.5
3006.0
1516.5
4321.5
576.0
-1005.0
-2074.5
-4122.0
-1044.5
-4763.5
2403.0
104.5
3963.5
3506.5
-933.5
-5877.5
3627.5
6964.5
4394.0
1525.0
-2010.5
-1027.5
1978.5
3298.5
-3826.0
-4451.5
713.0
5808.5
3165.5
-1096.0
-1216.5
-2498.5
1126.5
3280.0
3321.0
73.0
-463.5
2600.0
7626.5
-612.5
572.0
1623.0
1072.5
-1116.5
3662.0
2531.0
4476.5
4395.5
-1965.0
13.5
-539.5
1000.0
6025.0
-1890.0
3491.5
-3627.5
3178.5
9105.0
2298.0
-3925.0
-1993.5
661.0
-1090.5
5833.5
7177.5
5578.0
3184.5
-561.0
673.5
1991.5
5150.5
4561.0
10322.5
15834.0
-100.5
-1462.0
5662.0
-1710.0
-4670.0
1742.0
1316.5
2574.5
-7.0
711.5
111.0
5547.5
2363.5
3486.5
4897.5
2016.5
547.0
-1719.0
3456.0
3372.0
13497.0
4144.0
5293.0
2209.0
3666.0
1034.0
1772.5
-390.0
6026.0
3680.5
1383.0
526.5
2844.5
-1935.5
3870.0
1380.0
894.0
4509.5
3836.5
547.5
2929.0
7485.0
476.5
6318.0
3275.5
2840.5
3730.0
8282.0
6110.5
5172.0
2113.0
2573.5
4395.5
4005.5
9002.0
7175.0
5355.5
10399.5
9899.5
11525.0
6619.5
6212.5
9527.0
13448.0
13244.0
13064.5
10706.0
14514.0
13091.5
4415.5
1385.0
8235.5
10785.0
7400.5
12131.0
11465.0
6940.0
1306.5
3199.0
4504.0
8369.0
12910.0
13189.0
187.0
35623.0
12851.5
27506.5
-57426.5
-42558.5
7639.0
-6315.5
-10215.5
-11878.5
-17117.0
-10308.0
-3088.0
-4968.5
-7278.0
-5662.5
2078.0
8592.5
15151.0
5898.0
-30097.5
-460.5
656.0
-12124.5
-16264.5
-4160.5
185.5
1436.0
-3988.0
-7556.5
1446.5
7461.0
10987.5
4198.5
8499.0
13940.5
-2426.5
-3342.5
-778.0
-11631.0
-9264.5
-10779.0
-2714.0
-1297.5
-10100.5
-22839.5
-34111.5
-21558.0
-13102.5
-8066.5
393.0
-4663.5
-3266.5
200.0
10353.0
19999.5
-534.5
-16313.0
-14530.5
-7659.5
-8858.0
-1694.0
-6431.0
-6975.0
-5706.0
-8337.0
-8110.0
-7774.5
-11888.0
-10729.5
-6929.5
-1332.0
-2472.5
-11477.5
-6727.0
444.5
-4464.5
-3172.5
-2171.5
-616.0
-4713.5
-5634.0
-8391.5
-3450.5
-5658.5
1936.5
-5609.0
-5973.5
-2635.0
-7562.0
3564.0
10241.5
-32807.5
-12602.5
-9434.0
-9176.5
-9155.0
-6762.0
-4098.5
-5805.0
-11283.0
-2962.0
-4252.5
-5458.0
-4321.5
-3855.0
-5873.0
-6005.0
1952.0
-1166.0
-5790.5
-5517.0
143.0
-299.0
-5303.5
-1967.5
-2577.5
-4072.0
-4758.5
-4491.0
665.0
-2416.5
-5617.0
-7987.5
-5996.0
-5423.5
-5764.5
3257.0
348.5
-3390.5
-5226.0
-10120.0
-6041.0
-7145.5
-4113.0
-6451.0
-5376.5
-676.5
5240.0
-2792.0
-1835.5
5646.0
-236.5
-1044.0
-3919.0
-3857.0
-208.5
3437.0
-5832.0
-4752.0
-1224.5
-2941.5
578.5
-5103.0
-3804.0
-3791.0
-4526.0
-6542.5
-1826.5
-7934.0
-3155.5
1978.5
-3987.5
-505.0
-3400.0
-1015.0
-89.0
-4199.5
-780.5
-3875.0
-5146.0
1694.5
964.5
-2981.0
-95.0
881.5
-6013.0
-2016.0
-6098.5
-7605.5
-573.5
-989.0
1800.5
276.0
469.5
-4369.5
394.0
3815.0
-2707.0
-3247.0
1279.0
-9412.0
2768.5
1129.0
40.5
-475.5
8141.0
-265.5
-5157.5
3339.5
2688.0
-1192.0
945.0
-353.5
-2497.0
741.5
584.0
-1278.0
# row = 42
-2000.5
-451.0
1226.5
2596.5
686.0
-4050.0
3916.0
191.0
-746.0
-2094.5
-3480.5
-3110.0
-548.0
-1852.0
1497.0
4294.0
1127.5
4707.0
-2413.5
-1287.5
4506.0
430.5
3175.5
-3641.0
437.5
-1886.0
-1192.5
5877.0
-1008.0
-2860.5
-3393.5
-1729.5
-3131.5
-4589.0
-1005.5
-1737.5
-1561.0
567.5
1175.0
-3030.0
4878.5
4129.5
2077.5
-2650.0
750.5
5450.0
4219.0
-743.0
-5028.0
-271.5
1571.5
-1407.0
3739.5
-4248.5
-9295.5
-1859.0
-171.0
2602.5
353.0
3818.0
-2083.5
-1498.0
-160.5
-377.0
719.0
-3728.0
-5672.5
823.5
3899.0
4332.5
-320.5
1519.5
-4906.0
-1637.5
5121.0
6964.5
1459.0
-1300.5
1055.0
-665.5
-3555.5
4016.0
6427.0
734.5
439.5
1681.5
-1162.0
-1000.0
2292.0
2632.5
-2495.0
2842.0
2640.5
728.5
-2638.0
-2713.5
-2623.5
1258.0
-3853.5
-1488.5
1358.0
7362.0
-1977.0
637.5
-3997.0
754.0
2799.0
3853.5
7137.0
-85.0
-2655.0
3527.5
2936.0
-2558.0
-1227.5
4227.0
-1846.0
73.5
3507.0
5702.0
4814.5
3329.5
1100.0
267.0
-1030.0
5862.5
-2404.0
-2791.0
7211.0
4483.5
2476.0
3920.0
-2430.5
-3470.0
1538.5
-633.0
806.0
-1104.5
373.0
-714.0
-4315.0
-1319.0
5899.0
3931.0
10158.0
5160.0
-1209.0
1918.0
3802.0
2611.0
8521.5
22478.0
-21686.0
-5909.0
-959.0
125.5
-4712.0
-482.5
-3426.0
2740.5
2088.0
-715.5
600.0
-1354.0
82.0
-2642.5
-906.0
2973.5
1024.5
724.5
2436.0
5582.0
-114.5
-2654.0
-4359.5
1347.5
1379.5
1977.0
-1387.0
361.5
2098.0
956.0
-1492.5
-554.0
5590.0
2521.5
1793.5
2465.0
437.5
308.5
1865.0
2007.0
-3218.0
2897.0
-2216.5
1580.5
-1954.5
1228.0
3857.5
5510.5
2090.0
-3970.5
35.0
-3236.0
633.0
51.0
-2660.5
3239.0
3517.0
228.5
-907.0
1537.0
2130.5
-5173.5
-2251.0
-1504.5
6483.0
2851.0
-183.0
3433.0
10828.0
-68.0
449.0
2547.5
5125.0
3363.0
4288.5
-257.5
-4550.5
-2893.5
7878.5
10396.5
7206.5
4018.5
-1854.5
-4677.0
-1581.0
679.5
2079.5
3791.5
230.0
2795.5
700.5
-2413.5
1769.0
4398.0
138.5
3967.5
3648.5
-2309.5
-5317.0
5270.0
988.0
4712.5
-2350.0
-3575.0
5476.5
6017.0
1533.0
5414.0
-2134.5
-2190.0
-3089.5
-4592.5
3893.0
1984.5
2112.0
8113.0
-2443.5
5648.0
-572.0
2626.5
4772.0
903.5
270.5
-3032.0
-2423.0
-117.0
4262.5
4935.5
1483.5
5266.0
2997.0
-1702.5
902.5
-2403.0
-3268.5
-2915.0
-492.5
-1419.5
662.5
3130.0
-1555.0
6196.0
4823.0
-5979.0
-7189.5
464.5
-3808.0
5903.5
-1007.0
620.0
-139.0
-991.5
-2999.5
753.0
-2822.0
738.0
2041.0
1308.0
-4877.5
2269.0
430.0
1640.0
1438.5
2568.5
-2712.0
1870.0
-25.0
-2706.0
205.5
-1105.5
-7242.5
3947.0
-1556.0
2446.0
694.0
2003.0
712.0
-946.0
2268.5
1696.5
-531.0
-1938.5
2381.5
5294.5
5296.0
-1548.0
1096.5
5210.0
-1270.0
-2250.5
966.5
783.0
1057.0
2665.5
-290.5
-2140.5
-1799.5
-2368.5
-358.0
429.0
-3716.0
-4296.0
1080.0
-800.0
1956.5
3534.0
-2298.5
-1886.0
1799.0
5108.0
-2051.5
565.0
-532.0
-2000.0
471.5
1113.5
1930.5
-1454.0
1375.5
4496.5
4689.5
3312.0
3078.5
5105.5
-2234.5
-1696.5
-7744.5
-14.5
6020.5
-1630.0
2193.0
-4305.5
-1742.0
-2467.0
4170.0
-1407.5
2661.0
5474.5
-4181.5
-3535.5
805.5
424.0
4620.0
4070.0
2617.5
-3458.0
3052.5
4085.0
6148.0
4977.0
4280.5
-468.0
4088.0
4711.5
-383.5
-2356.5
-391.5
821.5
662.0
29.5
7225.5
-1454.0
2465.5
3291.0
-5615.5
419.5
-2639.5
1954.0
672.0
1225.0
3466.0
285.5
8110.0
-3126.5
-2056.5
-1086.0
-446.5
3537.5
1636.5
-676.0
-34.0
2896.0
6089.0
8194.0
4449.0
2663.0
2282.5
3709.0
562.5
-1695.0
-2611.0
4810.5
3363.0
1327.0
-380.0
1389.5
5178.5
-1171.5
-1256.0
1306.5
-5276.5
5591.5
-2497.0
1267.5
4894.5
5879.0
-504.5
-379.0
-827.0
2212.5
426.0
-183.0
-1595.0
-8.5
3151.0
7013.0
4242.5
-8886.5
1790.0
-952.5
1239.0
-201.5
2820.0
662.0
-3777.0
-3436.0
210.5
-3432.5
1415.0
-7108.5
2548.5
607.0
1039.0
-849.0
-1098.0
-888.0
-4945.0
-5046.5
-3374.0
684.5
4850.0
-2358.0
-446.5
-2988.0
-5218.0
145.0
-1936.0
-1317.0
-3201.5
716.5
3260.0
-64.0
-3114.5
-1796.0
2994.5
600.5
2960.0
-2190.0
302.0
-3318.5
-829.0
5578.5
1453.5
709.0
5360.5
-4364.0
-2441.5
-2482.0
-4064.0
1267.5
3031.5
-3266.0
898.0
-2252.5
-761.0
8959.5
715.0
3736.5
3774.5
-88.5
-611.0
-2152.0
4255.0
-612.0
886.0
4673.5
7804.5
4465.5
4122.0
4333.0
484.0
-1773.0
-1697.5
610.0
4832.0
5924.0
4287.0
64.0
-233.5
-1140.0
-165.5
2059.0
4172.0
5132.5
-2290.5
1592.5
1076.5
527.5
3958.0
6194.5
354.0
-1886.5
3129.0
6754.0
5375.5
4068.5
-1493.0
2001.5
-3593.5
2803.0
1455.0
2939.5
2402.0
-603.5
335.5
4134.0
4234.0
507.5
1864.5
3988.0
-5063.0
-2287.0
1838.0
4578.5
-1025.5
-4078.5
-4065.5
-3546.0
-2283.5
-274.0
-2043.5
2338.5
5099.5
3882.0
-660.0
-1511.0
3823.0
1730.5
-8.0
-2245.0
-3579.0
-248.5
3787.0
471.0
3095.5
3993.0
11690.5
2226.0
-13155.5
-920.5
-5340.5
3173.5
2043.0
-17448.5
25516.0
9120.0
3821.5
14026.0
-1324.5
3025.0
1608.5
1832.0
5461.0
5567.0
1092.0
-2193.5
-921.0
-1256.0
-7875.5
3255.0
-3916.5
2733.0
1553.0
10001.5
-2296.5
10157.5
-167.0
2970.0
1540.5
-1559.0
-1483.5
8138.5
511.5
3759.5
2911.5
2876.5
1313.0
2137.5
5461.0
8893.5
-1342.5
2312.5
3347.0
782.5
3279.0
-4532.0
-2657.5
-1552.5
-2865.0
-2164.0
1602.0
4374.0
-149.0
2674.0
4409.5
63.0
-2464.5
4573.5
4540.0
5487.5
-137.5
-3003.0
2618.0
1217.5
356.5
-3751.0
-5092.5
5089.0
5897.5
2138.0
-631.0
-2103.0
-6869.0
973.0
5003.5
740.0
-2172.0
560.5
2113.0
8730.0
-1325.5
5195.0
-1284.5
-1384.0
-3243.5
3435.5
3968.5
2660.0
6594.5
772.5
-1678.0
58.5
-562.5
4519.5
1707.5
4628.5
-2385.5
736.0
2783.5
6287.5
-2981.0
1165.5
-1489.0
-363.0
6176.0
7776.5
7679.5
-1076.0
-1181.0
944.5
4975.0
3099.0
4673.0
7626.0
11923.0
3123.0
-1076.5
6.0
-1983.0
-6541.5
-1125.0
798.5
-853.5
-4043.5
-2259.0
-1810.0
5178.0
3483.5
2496.5
398.0
4786.5
1307.0
-3740.0
3024.5
3888.5
13619.5
1940.0
4252.5
3091.5
2235.0
4601.0
-110.5
-2400.0
7915.5
7882.5
3251.5
1725.5
541.0
-1398.0
6635.5
3023.0
2901.5
3993.0
1943.5
3600.0
4244.5
2917.0
3293.5
6642.0
5297.5
2072.5
5539.0
6287.5
4827.0
6385.5
835.5
5577.0
4886.5
3572.5
7190.5
9299.5
6728.5
5943.0
8520.5
13844.5
9037.5
6701.5
7070.0
10625.5
10534.5
13155.0
10343.0
12446.0
13024.0
2717.0
5440.0
11567.0
8451.5
8531.5
11505.0
16732.0
13648.0
4611.5
8016.0
8152.0
8254.5
16707.5
12606.5
4308.5
39432.5
19179.0
20757.5
-62138.5
-26852.5
17898.0
-1227.0
-9790.5
-15713.5
-20870.5
-10104.5
-2417.5
-5734.0
-5003.5
-5510.0
-899.0
6284.0
16129.0
18661.0
-12393.0
1115.0
-4467.0
-11066.5
-13868.0
-2079.0
-1204.5
10885.5
3962.0
-2016.0
3280.5
9214.0
11507.5
2741.5
10929.5
20208.0
4284.0
1777.0
10689.5
309.5
-5614.0
-9998.0
1520.0
2355.5
2015.0
-5961.0
-31479.5
-26378.5
-18397.5
-9680.0
-2338.0
-1847.5
-497.5
576.0
12232.5
26107.0
10115.5
-12526.0
-10856.5
-5326.0
-5927.0
-1855.0
-5734.0
-6832.5
-6309.5
-10940.0
-6644.0
-8638.0
-9191.0
-8446.5
-5754.0
-1590.0
625.5
-5959.5
-7294.0
991.0
-3721.5
-4495.5
-4115.5
-1769.0
-2695.5
-3693.5
-5398.5
-4424.5
-869.0
-980.0
-3755.5
-6760.0
-6330.5
-1590.5
10379.5
16718.5
-32918.5
-21970.5
-15520.0
-13041.0
-12787.0
-7975.0
-4796.5
-7205.5
-14026.0
-5102.5
-8708.5
-6317.0
-6469.0
-9078.0
-3596.5
-6650.5
1526.5
6.0
-8196.5
-5392.5
-2230.5
-2699.0
-7534.5
854.0
-1668.5
-4053.0
-3593.0
-2178.0
-2284.0
-940.5
-3553.5
-7781.5
-3811.0
-5315.0
-8419.5
-1662.0
-30.0
-2701.5
-5431.0
-11288.0
-7465.5
-3727.0
-2372.5
-3708.0
-4836.5
-1115.0
3588.0
170.0
-1385.5
2397.0
-1730.5
2509.0
-242.5
-3876.0
416.0
-2741.5
-12709.5
-5873.0
-3974.5
-3266.0
-4759.0
99.0
-1240.0
-2058.5
-4120.0
-3183.5
-4010.5
-6442.5
-187.0
-62.5
-2195.5
1264.0
-2178.5
-7227.5
-4289.0
-6722.0
498.0
-4035.5
-7413.5
-1151.0
1784.5
127.0
-2227.5
-502.0
-2191.5
262.5
-2913.0
-7252.0
86.5
1432.0
1360.0
1580.0
-1249.0
-5388.0
-175.0
4627.0
-4132.0
-44.5
1684.0
-8845.5
-481.5
5214.0
2.0
-3428.0
5473.5
2096.0
468.5
4830.5
-351.0
-1666.5
1224.5
611.0
-6606.0
-1643.5
1124.5
-1102.5
# row = 43
-3868.0
1342.0
1417.0
3003.5
294.5
-559.5
2208.0
-2042.0
-2161.0
-485.5
-2343.5
-4461.0
-1681.5
-1640.5
2191.5
3565.5
2147.0
4865.0
334.0
1741.0
539.0
-306.5
4847.5
-4977.0
1766.0
621.5
-2323.0
3257.5
166.5
-2122.0
-3370.0
-1957.5
70.0
-4860.5
-2881.0
-2595.0
-465.5
-3415.0
-3602.5
-3430.0
6404.0
-2157.0
-157.5
-2937.0
3155.0
2924.0
246.5
-2887.0
-9736.5
-2049.0
-231.5
-589.5
4882.0
-2129.0
-3656.5
-3374.5
-554.0
-1724.0
-1085.0
3882.0
528.5
-3206.5
-1387.5
-3699.0
-1165.5
-3859.0
-7210.5
-2106.0
509.5
2963.5
85.5
2367.0
-1925.5
2264.0
3606.0
6049.5
2050.5
-1865.0
1915.0
-2093.5
-5385.0
4375.5
5383.0
-846.5
548.0
-917.0
-2791.0
1803.5
5609.0
1772.0
-4961.5
544.5
2727.0
-1796.5
-2266.0
-3860.0
-7446.0
970.5
-4968.0
-2483.5
1471.5
8641.5
-2600.0
-215.5
-3336.5
694.0
934.5
3327.0
7676.5
-259.0
489.0
4537.5
3441.0
-2300.0
-1464.5
5232.0
39.0
428.0
1721.0
5888.0
2421.5
3663.0
802.0
1139.5
1908.0
5195.0
3672.5
-2123.5
8439.0
4413.5
3397.5
4669.5
-2903.0
-4598.5
1038.0
-1839.5
-6.0
2615.5
1255.0
1724.0
-6707.5
-2856.5
2799.0
605.0
8699.0
5146.5
-171.5
1700.5
-488.5
3627.0
3790.0
6923.0
-10980.5
153.0
-165.0
-993.5
-5107.0
737.0
-2506.5
1062.0
976.5
-1204.5
-73.5
3378.0
505.0
-921.5
1232.0
124.0
2802.5
355.5
2950.0
3601.5
-1840.5
-360.0
49.0
-802.5
2207.0
1819.0
-843.0
-2175.0
779.0
-1910.5
-2641.5
-2110.0
7029.0
1936.5
1191.5
4002.0
-1055.5
1664.0
275.5
-3983.5
-4390.5
-4410.0
-875.5
-2827.5
392.5
4794.5
5352.0
6655.5
997.5
-4301.0
-1785.0
-4736.0
-2309.0
406.0
-723.0
529.0
5469.0
3135.0
-1103.5
-59.0
3277.5
-5518.5
-2831.0
908.5
5755.5
3414.5
-441.5
3270.0
6540.0
-369.5
-577.0
-394.0
3816.5
3272.0
517.0
267.0
2503.0
1548.0
5025.5
9159.5
7276.0
3971.5
-1123.0
-7438.0
-353.5
5096.5
4997.0
6374.5
-3159.5
1673.5
4434.5
-4287.0
1179.5
5567.5
791.0
280.0
6742.5
3754.5
-1049.0
4801.5
969.0
5541.5
-2932.5
-2381.5
7958.5
3922.0
-990.0
4917.5
1028.5
1043.0
1076.5
-872.5
882.0
99.5
-958.5
8803.0
537.0
6860.0
710.5
2345.5
4115.5
3388.5
2651.0
-1187.0
1254.5
2667.0
4511.5
2411.5
1677.5
2611.0
-819.0
-3631.0
33.5
-2683.0
-1297.5
-1968.0
1710.5
1263.0
309.0
2640.0
-134.5
1367.5
8132.0
-122.0
-5024.5
-376.0
-854.5
5122.5
-1572.0
699.5
-2079.5
-5140.0
-6430.5
-3107.0
-1643.0
1537.0
1113.5
804.0
-2745.5
1230.0
-3167.0
2444.0
2098.5
842.0
-3412.5
-3984.5
-2635.0
-6473.5
-747.0
-1378.5
-3877.5
1582.5
-908.5
-624.0
-409.5
1476.5
-397.5
-1637.5
1458.0
1886.5
135.0
484.0
817.5
2367.0
3108.0
-2116.0
-1970.5
5838.0
599.0
-727.5
1216.5
-41.5
2661.5
1647.0
3864.5
-1622.0
-457.0
44.0
-621.0
3043.5
-1529.0
-2550.0
-599.0
-2699.0
-1054.0
941.5
-1745.0
976.5
1581.5
3251.0
-2793.5
872.0
-2839.5
-2596.0
741.5
5781.0
1246.0
-3956.5
-1630.5
1678.0
-1283.0
4350.0
712.0
2568.5
-3763.5
43.5
-9175.0
1928.0
4277.5
-3282.0
861.0
-460.0
-631.0
2117.0
1936.0
1904.5
5119.0
2658.5
-2642.0
-415.0
1742.0
-659.0
3928.5
1113.5
8008.0
733.5
3415.5
6768.0
6200.5
2776.5
3054.0
1640.5
5666.0
5493.0
-798.5
-2064.0
514.5
-3208.5
1171.0
-1949.0
2003.0
-2228.5
869.5
2337.5
-1714.0
546.0
452.0
980.0
4054.5
1705.5
2669.0
2715.5
6490.0
-6277.0
-1048.5
-3062.0
-2042.5
6020.0
1473.5
-4686.0
-3176.5
1591.0
3514.0
5091.0
7393.0
567.0
178.5
2201.0
528.5
-1663.0
-1524.5
2856.0
3589.0
1059.5
2034.5
3574.5
6589.0
3904.5
2787.0
4575.0
-5072.5
3180.0
-1041.0
-1442.0
3543.0
3344.5
881.0
-481.5
5744.5
2190.0
1637.5
1664.5
1398.5
1837.0
3321.5
5340.0
4283.0
-8639.5
1456.5
-1441.5
294.5
316.0
3592.5
-408.0
-5219.0
717.0
-374.0
757.0
4065.5
-4854.0
2589.5
3761.5
4238.0
1799.0
542.5
-3603.5
-1807.0
-3648.0
-3502.5
1615.5
5056.0
-2588.0
2727.5
-3547.0
-5174.0
2132.5
-885.5
-3590.0
-2170.5
-4545.5
2161.0
-1095.0
-1323.0
-3205.0
-1571.0
898.0
276.5
-1078.5
3543.5
-5437.0
1251.5
3253.0
-1744.0
2275.5
1435.0
-10735.5
-468.5
-2317.5
-5622.5
-118.0
2162.0
-2194.5
759.0
-594.5
1423.0
7598.0
1082.0
1849.5
3594.0
3520.0
171.5
2274.0
6679.5
1639.0
1085.0
2563.5
8812.5
5208.5
3090.5
1912.5
951.5
-2087.5
-1228.5
-2905.5
-292.5
5970.0
8862.0
2423.0
1378.5
128.0
43.0
2400.5
7108.0
1353.0
1579.5
4198.5
5752.0
8019.0
6687.5
6227.0
974.0
-2096.0
257.5
5081.0
5549.0
2456.5
317.5
1548.0
-23.0
4051.5
6222.0
2896.5
1712.0
53.0
1490.0
6043.5
2827.5
-535.5
2761.5
1589.0
-3864.5
-2219.0
2974.5
6393.0
-2820.0
-1294.5
2037.0
-120.5
-1829.5
-1128.5
-2450.5
-1304.0
7623.0
-938.0
-1035.5
-1144.5
4973.5
853.5
-1375.0
-913.5
-1742.5
1806.5
4673.5
5207.0
1892.5
2339.5
8491.5
-7226.0
-15747.5
-4007.0
-5179.0
-2820.5
-3444.5
-11347.5
31166.0
8774.0
4589.0
5812.5
5351.0
5815.5
3533.0
4690.0
6299.5
4416.5
2276.5
2726.5
7291.0
-4889.5
-6940.5
6622.0
4600.0
11210.5
4280.0
7511.0
-2525.5
12478.0
-928.5
7154.0
2615.0
2343.5
87.5
9467.5
2059.5
4972.5
1932.5
1828.0
3680.5
2193.5
4177.0
8337.5
6684.0
517.0
1485.5
1069.0
1978.0
-5041.5
-5487.5
-3939.0
-2683.0
-2523.5
5496.5
6631.0
-332.5
36.5
3541.5
719.5
2796.0
2243.5
-770.0
4069.0
-128.0
1225.5
4260.0
-1503.5
-1838.0
1375.0
1186.0
4115.0
2835.5
-686.0
-10.5
-2817.5
-6013.5
2002.5
2361.0
-467.0
-3053.5
3197.0
895.5
2070.5
-62.5
7316.0
-45.5
-1304.5
-1655.0
3402.5
3548.0
5148.0
4855.0
2954.5
-4600.5
-1908.5
-1474.5
2099.5
4536.5
2396.0
456.5
-389.0
-3283.0
7974.0
671.0
3874.5
-3098.5
-933.5
3192.5
6724.5
11025.0
-2973.5
1086.0
-782.0
6637.0
2858.0
3269.5
1674.5
4796.0
7094.0
697.5
-4717.5
-522.0
-5041.5
295.5
-221.0
-2044.0
-3898.0
-1816.0
-601.0
4988.5
5475.5
2281.5
-647.5
5299.5
6399.5
1954.0
4197.5
3747.0
9535.0
2731.0
2734.0
4160.0
4356.0
6637.0
1063.5
-233.5
5756.0
9809.0
5398.0
2113.0
-2037.5
531.5
6648.5
5258.5
5273.5
3920.5
276.5
6410.0
2915.5
-1000.0
6893.0
6644.5
2393.0
3124.5
7923.5
4585.0
6306.5
8766.5
188.5
7843.5
5359.5
4871.0
7767.5
11792.0
8285.5
6586.5
8871.5
12063.0
8577.0
7626.0
6182.0
7267.5
8858.0
13789.5
9231.5
10675.5
13569.0
4438.0
9862.0
12818.0
7170.5
9693.0
8117.5
19454.0
15770.5
11229.5
10106.5
5903.0
4247.5
16685.0
15163.5
8435.5
39499.0
6679.5
11264.0
-19064.0
2071.5
3302.5
-14611.5
-1122.0
-3737.5
-18131.0
-5724.5
-1537.0
-2767.5
563.5
-3562.0
-1759.0
-663.0
12055.5
31871.5
3309.0
-1250.0
-8309.5
-7040.5
-6912.5
1637.5
2121.5
18559.0
11008.0
7578.0
7357.5
10772.5
10879.0
5035.5
14187.0
28152.0
6969.0
4342.5
18825.0
8618.0
-2261.0
-8340.5
2786.0
6767.0
13218.0
11233.0
-25889.0
-26384.5
-16427.0
-8628.0
-5251.0
-1904.0
2636.0
4332.5
10317.0
28199.5
12455.5
-8865.0
-6436.0
-3517.5
-2338.5
-1019.5
-3969.0
-6662.0
-7130.0
-8208.0
-3870.0
-10281.5
-7292.0
-6858.5
-5091.0
-5143.0
1026.5
150.5
-5115.5
1056.5
-658.5
-5611.0
-4454.5
-387.5
2131.0
193.5
756.5
-7212.0
1405.0
-1484.5
-5781.0
-7501.0
-6363.5
2459.5
13220.5
25616.0
-22910.0
-32003.0
-17403.5
-12570.0
-11344.5
-8137.0
-4750.0
-6796.0
-13647.5
-3813.5
-11994.0
-7625.5
-5464.5
-11336.5
-3547.5
-6271.5
-2064.5
388.5
-7997.0
-4289.0
-5365.0
-688.0
-5832.0
-2457.5
-2047.0
-3883.5
-4113.5
-570.5
-4542.0
-1037.5
-1790.5
-7087.5
-4452.5
-6084.0
-8112.5
-7181.0
349.5
-2069.5
-3015.0
-8161.5
-6392.0
-220.0
965.0
-1716.5
-5907.0
-4311.5
-789.5
1504.5
-1215.5
-2735.5
-4180.5
2084.0
1101.0
-2856.0
-1.0
-7041.5
-11763.0
-4757.5
-8401.5
-3563.0
-7715.5
1370.0
-755.5
-1896.5
-1720.0
3157.5
-3737.0
-5921.0
-621.0
-1524.5
-1989.5
593.5
-3868.5
-9196.0
-5470.0
-4933.0
1619.0
-4428.0
-7575.0
-2361.5
-981.0
1755.0
-1798.5
-2548.5
467.5
-2122.0
1419.5
-2844.5
-515.0
588.5
-1326.5
958.0
-6707.0
-6609.0
-2586.5
1497.0
-2562.0
1075.5
-68.5
-4930.0
-6238.0
4174.5
1319.5
-1968.0
2055.0
1700.0
796.0
2529.5
-2179.5
-3814.0
-797.5
2508.0
-5544.0
-3105.5
-747.0
-1820.0
# row = 44
-3738.0
3676.0
760.0
165.0
-1880.5
4680.0
-452.5
-2607.5
-1948.0
324.0
-1003.5
-7856.0
-4794.0
-3510.5
1976.0
3483.0
2323.5
5165.5
2923.0
2934.5
-3674.0
173.5
5525.0
-5170.5
-51.5
2070.5
26.5
-198.0
409.5
834.0
460.0
-1518.5
3697.5
-2183.0
-704.5
-479.5
269.5
-6894.0
-6393.0
1393.0
4287.0
-3927.5
-3200.0
-105.5
4112.0
1015.5
-438.5
-2353.5
-8224.0
418.5
624.0
2431.5
-20.5
-318.5
-356.0
-1774.0
-722.0
-4213.5
-566.5
5348.5
3421.5
-4499.0
-2336.5
-4408.5
-1683.0
-2859.0
-4867.5
-3605.5
-3726.0
17.0
685.0
1409.5
755.0
6046.0
3594.5
4452.5
1420.0
-1001.5
1963.5
-2330.0
-1651.0
1132.5
1067.0
-17.5
1578.0
923.5
-4350.5
4071.0
6197.0
1564.5
-4110.5
-1346.0
1971.5
-1614.5
-4514.5
-4013.5
-5996.0
1594.0
-1726.5
-1853.0
759.0
7988.0
-775.5
1174.0
1849.0
3034.0
611.5
2552.5
7059.0
582.0
507.5
5030.0
4976.5
23.0
-1231.5
3123.5
1132.0
-896.0
289.5
4270.0
-781.5
3832.0
-848.0
-50.5
2814.0
3217.5
5687.0
-1839.0
4321.5
2484.5
55.5
4836.5
-1530.0
-3908.0
197.0
-2617.5
4716.0
7710.5
3166.0
3411.0
-4748.0
-2222.5
-2427.5
-1803.0
4553.0
1847.5
1058.5
4502.0
-2019.0
1473.5
547.5
-1625.0
10340.0
5623.5
1547.5
496.5
-4240.0
367.5
257.0
1363.0
750.0
1717.0
-775.5
5869.5
-1160.5
934.5
1870.5
-1762.0
2340.0
1469.5
3396.5
3613.5
-2856.0
1459.5
3387.0
-4275.0
4216.5
5062.0
758.5
-2341.0
872.5
-2191.5
-756.0
-2650.0
5804.5
4569.0
3260.5
7955.5
978.5
3929.5
1792.5
-4563.0
-1707.5
-8075.0
1603.0
-2827.0
1374.5
2459.5
4186.5
1327.5
-3072.0
-6483.5
-1509.5
-4089.0
-2561.0
3057.0
3336.5
-408.0
6110.0
3604.0
-351.5
-278.5
3112.5
-4998.0
336.0
3016.5
2966.0
2355.0
282.5
4467.0
2096.0
1868.5
-1499.0
-1373.5
2001.0
2035.0
-5956.5
-503.5
7077.5
5293.0
-124.0
3524.0
5613.5
2762.0
-1352.5
-5751.5
798.0
5008.5
3347.0
7473.5
-2555.0
356.5
3526.5
-2562.5
591.0
2133.0
-1990.5
-2756.0
7114.5
5202.5
2501.0
5675.5
-241.5
3968.0
-400.5
703.5
7857.5
4356.5
566.5
3591.0
1839.0
3370.5
4828.5
3050.0
-2129.5
-2603.0
-3008.5
4955.5
3734.5
4024.5
2434.0
2256.5
1991.0
3747.5
1759.0
-822.0
3796.0
6013.5
5732.5
1061.5
2937.0
1338.0
-3618.5
-3248.5
1078.0
-2476.5
-586.5
170.5
3995.0
3344.0
-1543.0
-413.0
1001.0
-886.0
7049.5
3114.5
-2004.5
-2243.0
3483.5
4329.0
-343.0
1570.5
768.0
-6095.0
-6167.5
-4179.0
1603.5
5739.0
2275.0
2380.5
-134.5
1492.5
-6020.0
3761.5
270.0
-73.5
-3219.0
-5515.0
-1627.0
-2345.5
-1647.5
-1618.0
1854.0
-2015.5
-1279.0
593.5
1259.0
1753.5
-338.5
-1588.0
354.0
3113.0
57.0
1878.5
678.0
8.0
-2821.0
302.0
-1571.0
3643.0
-263.5
1316.5
631.5
-1663.5
3158.0
1885.5
2164.0
-1281.5
1701.0
596.5
-760.0
4891.0
3073.0
636.0
-2268.0
-4635.5
-5372.5
-1508.5
-768.5
2591.0
1713.5
2218.0
-1394.0
-1111.0
-5162.0
-1918.0
2246.5
7463.5
1129.5
-4242.0
-2552.5
359.5
-5012.0
3863.0
1498.5
2985.0
824.5
2212.0
-4030.5
1565.0
1272.5
-2886.0
-1738.5
1742.0
934.5
7337.5
-93.0
2498.0
4516.0
-1986.0
-997.0
467.0
238.5
317.0
3104.5
1713.5
8148.5
1582.0
1653.5
5570.0
3927.0
-440.0
-1973.0
503.0
3503.0
3605.5
1219.0
-176.5
-482.0
-5637.0
2929.5
-4124.5
-2166.0
-274.0
1860.0
3601.0
2731.5
-547.0
2953.5
455.5
6035.0
1460.5
2999.5
1244.0
980.5
-2994.5
-2460.5
-2730.0
-2068.5
3877.0
680.5
-6484.5
-3452.0
207.5
-1083.5
3219.5
6786.0
2917.5
285.0
542.0
283.0
-1372.0
-67.5
-1945.5
2608.0
790.0
885.0
3927.0
4291.0
5444.0
4374.5
4478.5
-3468.0
-1592.5
-796.0
-1585.0
1391.5
4282.0
3601.5
-1014.0
7846.0
4482.5
1293.0
1391.5
1818.0
2041.0
1744.5
2076.0
4154.0
-1621.5
3101.5
1865.0
-495.5
-317.5
1660.5
-2623.5
-4089.0
4110.0
1860.0
3030.5
4649.0
-334.0
3995.0
7281.0
2549.0
3980.0
-1325.5
-4266.0
1977.0
-954.0
-2074.5
3712.0
2497.5
-2634.5
5091.0
476.5
-1387.5
3870.0
780.0
-4716.5
-1402.5
-5290.5
2411.5
708.0
3276.5
-1874.5
-4845.5
3300.0
2040.0
2623.0
4803.5
-5751.0
1794.5
133.0
-4492.5
2922.5
-1.5
-10768.0
3741.5
181.5
-3050.0
256.0
2827.5
-1985.5
-936.0
2351.0
6474.0
4334.5
4546.0
369.0
4488.0
6378.0
572.5
5654.5
6641.5
906.0
1070.0
1715.0
7823.5
2764.0
900.5
484.5
1020.5
-1414.0
-962.5
-3939.0
-1506.5
4339.0
10602.5
3711.0
2239.0
-1842.0
-377.5
4799.5
6654.5
-1260.0
9431.5
7728.5
8962.0
9238.0
5883.5
3640.5
552.5
705.0
-3835.0
1081.0
4035.5
1012.0
-410.5
2321.0
4295.0
4818.0
6150.0
3718.5
324.5
3817.5
4222.5
8141.5
2585.0
1202.0
7048.0
1269.5
267.0
-379.5
5087.0
7842.0
-1325.5
515.0
3502.0
1883.0
2325.0
3305.0
530.0
555.0
7688.0
-4300.0
364.5
-995.5
5342.5
-1215.5
-2286.0
4079.5
1985.5
4333.5
4117.0
9826.0
3746.0
4374.0
8383.5
-5281.5
-2232.5
-2201.5
1512.0
-2391.5
33.0
1254.0
5803.5
-835.0
5796.0
-4263.5
10630.0
6161.5
4293.5
5711.0
8275.5
2056.5
2923.5
3314.0
7230.5
-7502.5
1758.5
5383.0
4953.5
8322.0
5141.5
4723.0
868.5
11100.5
-1516.0
5486.0
4008.5
2450.5
795.0
8129.5
557.5
3570.5
736.0
563.5
7136.0
3529.5
-1060.0
2387.5
9232.0
1324.5
-400.0
527.0
1519.0
-1023.5
-6859.5
-7400.5
-4081.5
-1455.0
317.5
4122.0
-712.0
-1302.0
3495.0
146.0
6215.5
1301.0
1211.0
2891.0
935.5
6538.5
3691.0
-1490.0
-1729.0
5035.5
9371.0
840.0
810.5
267.0
1472.5
-2411.0
34.0
3455.0
-27.5
618.5
-349.5
5945.0
513.0
-2701.0
2939.5
6670.5
3437.0
329.5
359.0
3003.0
2040.5
8504.0
4080.5
1452.0
-5900.0
-2698.5
28.0
1720.5
4557.5
262.0
2593.0
844.5
-1545.5
6716.0
4412.0
5461.0
-1243.0
-1967.5
726.0
4182.5
9732.5
-2598.5
3142.5
-1072.0
5472.5
2930.5
2532.0
-1464.0
2238.5
10058.0
4512.5
-3932.5
1571.0
278.0
5108.0
-461.5
1022.5
1129.0
1458.0
2246.5
3366.0
6154.5
4048.5
2595.5
2163.5
9130.5
5622.5
5985.5
4594.5
7565.5
5647.5
2800.0
3831.0
6729.0
6594.5
2140.5
5655.5
2831.5
7325.5
4689.5
2084.0
-996.5
5696.0
4175.5
7223.0
6413.0
3242.0
2803.5
6280.5
769.5
-741.0
8902.0
7223.0
1623.0
4057.0
8986.0
4459.0
8877.0
10151.5
559.5
7546.0
4747.0
7387.5
11018.5
11915.5
9425.5
10513.0
9126.0
8454.5
6540.5
9485.5
7865.5
6594.0
10756.0
14940.5
8908.0
10198.5
13987.5
8594.0
12042.5
10440.0
9654.5
9932.0
5909.5
16400.5
15138.0
17958.5
12248.5
-1498.0
-1605.5
13923.5
17884.5
12703.0
35208.0
5416.5
11706.5
4450.5
10393.0
-2410.0
-22064.0
2387.5
-873.0
-17053.0
-3652.0
-644.5
-1227.0
2385.5
-5085.0
-3422.0
-8236.0
-794.0
26933.5
14102.0
-1381.0
-4026.0
-3631.0
-1327.5
1792.0
9012.0
20702.0
10674.5
10369.0
9665.0
10774.0
7548.5
5402.5
17213.5
30243.0
8977.0
4005.0
19792.5
8860.0
846.0
-5832.0
1968.0
8176.0
14347.0
14904.0
-18298.5
-20161.0
-11136.0
-7771.0
-6020.5
-3964.0
4022.5
9163.0
14178.0
26817.0
7924.0
-7806.5
-7271.5
-4824.5
-3172.0
-1400.0
-3511.5
-3776.5
-6652.0
-5566.5
-3386.0
-10215.0
-6447.5
-6674.0
-3226.0
-7943.0
-2470.0
117.5
-2373.5
237.5
707.5
-5415.5
-4546.5
597.0
6118.5
3535.0
2910.5
-9403.0
-773.0
1398.0
-5708.5
-5477.0
-942.0
3547.5
11866.0
31991.0
-14540.0
-35167.0
-16034.0
-10881.0
-8834.5
-7653.5
-4609.5
-4319.0
-9130.0
-1995.5
-11071.0
-7730.5
-3918.5
-9790.5
-3466.0
-5178.5
-6412.5
-877.5
-6191.5
-1550.0
-4571.0
-1275.5
-3132.0
-4838.5
-914.0
-5064.0
-4980.0
445.0
-5438.5
-3245.0
-909.0
-6724.0
-5589.5
-5628.0
-4894.0
-7963.0
-1489.0
-1707.0
-782.5
-5536.5
-4733.0
-132.5
2931.5
-2165.5
-7004.5
-7705.5
-2834.5
286.0
-1460.5
-5303.0
-6247.0
-2717.0
12.5
-3018.5
-1210.0
-8186.0
-5992.0
-2815.0
-8890.0
-4693.5
-3716.0
120.0
-2778.5
-3433.0
1030.5
5508.5
-2747.0
-6775.0
-3598.0
-1420.0
-3550.0
-2218.0
-6947.5
-6513.5
-4470.0
-224.0
-1704.5
-4891.5
-6036.0
-1164.5
-3675.0
-287.0
-1307.0
-4434.0
-614.5
-3162.5
3347.5
-283.0
-238.5
-992.5
-4657.0
-2256.0
-11004.5
-6401.0
-3916.5
-3333.5
1253.0
-1009.0
-315.0
-102.5
-8758.0
566.5
2767.0
1258.0
-1179.0
1027.5
-4708.0
-637.5
-90.5
-2015.5
-5777.0
2095.0
-356.5
-1197.0
-1597.0
-2181.0
# row = 45
-818.0
2506.5
-242.5
-3972.0
-2827.5
7098.0
-1770.5
-1700.0
-1305.0
-115.0
-919.0
-9139.0
-5432.5
-4445.0
1494.5
3780.5
1516.5
4244.5
1303.5
2000.0
-3147.0
798.0
4431.0
-3511.0
-1151.0
1637.0
-1197.5
-1155.5
-516.0
2244.5
3705.5
-280.5
5003.5
2749.5
3314.0
1958.5
493.5
-5835.0
-3694.5
5778.5
727.0
-616.5
-3905.5
2042.5
2631.5
804.5
86.5
795.5
-2735.0
3490.5
2576.5
7536.0
-3995.0
-972.5
-227.5
1593.0
-698.0
-3067.5
1496.0
6528.0
3511.0
-1313.5
-2397.5
-3613.0
-1663.0
-868.0
-413.5
-1975.0
-4529.0
-28.0
-364.5
-2200.0
853.5
4874.0
3050.5
1689.5
-366.0
-359.5
1496.0
-1451.0
3833.0
533.0
1099.5
3615.0
2514.5
2534.0
-3857.0
4831.5
4020.5
521.0
-1808.5
-1757.0
1991.5
1484.0
-7954.0
-4408.0
-2692.5
1387.0
23.5
-1796.0
811.5
6059.0
537.5
1789.0
5941.0
5933.5
1404.0
999.0
4911.0
3722.5
-2957.5
2291.5
3314.0
531.5
621.0
1704.5
432.0
-2366.0
-939.5
-80.5
-5851.5
2116.5
-2949.0
-1282.5
3015.5
2797.0
2645.0
-1296.5
767.5
1373.5
-2601.0
3910.0
-1244.5
-3490.0
-857.0
-3067.0
8707.5
8730.0
7206.0
3110.5
-62.5
-172.0
-5996.5
-606.0
3816.0
-1544.0
913.0
6272.0
-151.0
-2019.0
654.0
3513.5
14351.5
6174.5
1083.0
1469.5
-2652.5
-728.0
3102.5
4116.0
2112.0
5126.0
-1404.0
3228.0
-768.5
1863.0
381.0
-2340.5
-289.0
3620.5
3836.5
5878.0
-1279.5
3056.5
2180.5
-5000.5
7350.5
7967.0
2149.5
-233.5
1645.5
-340.5
986.5
-1020.5
4350.5
5998.0
6062.0
10679.5
5165.5
5200.5
4648.5
-1048.0
2263.0
-4591.5
1106.5
-741.0
-319.0
-1932.5
3689.5
-4491.5
-5320.0
-4931.5
848.5
-2196.0
-1010.5
4712.0
6108.0
1167.5
5594.0
1243.5
1570.5
1727.0
2922.0
-1092.5
3893.0
3242.5
865.0
1668.0
1694.0
3961.5
1639.5
5749.5
930.5
1156.0
2367.5
261.5
-8426.5
-1489.5
4124.0
5181.0
-1436.5
776.5
3590.5
1412.5
-3074.5
-1292.0
637.5
1441.0
-1497.0
5668.0
-153.5
1266.5
-836.0
-634.5
-754.0
-1238.0
-3315.5
-1654.0
4006.0
2526.5
2846.5
5225.0
-1536.0
2216.0
1391.5
2263.5
3956.5
4341.0
3741.5
3059.0
-228.0
1448.5
4584.5
2423.0
-2642.0
-3018.5
-3472.5
571.0
4539.5
-1303.5
2505.5
2361.5
608.0
2304.0
-894.5
-1527.5
3554.0
8502.0
7392.0
420.5
1517.5
1449.0
-1435.0
-970.5
2888.5
-2021.5
-1257.5
409.5
3683.0
958.5
-3014.0
-2890.5
-211.5
823.0
2917.5
1985.5
-942.0
-1775.0
5680.0
3664.0
1308.0
2033.5
4897.0
-1578.5
-4178.5
-870.5
3678.5
9452.0
5188.5
3479.0
-253.5
1839.0
-3890.0
4830.5
-960.0
491.5
-2952.5
-1833.5
2651.5
3408.0
-2509.0
-354.0
3278.5
-3278.0
-3030.0
2821.0
2418.0
3315.5
1514.0
-639.0
1080.5
2960.0
-669.5
-383.0
2701.0
-73.5
-4470.5
2506.0
2092.0
-131.5
-2478.5
618.0
142.0
-1727.0
2433.0
1974.0
-3882.0
-2247.0
3726.0
-1155.0
-1096.0
4711.0
5420.5
1638.5
-3926.0
-3206.0
-6381.0
-2030.5
-1941.0
1422.5
-925.0
3043.0
1347.0
-2893.5
-5609.0
-1556.0
1787.0
5110.5
2841.5
-2491.0
574.5
1741.5
-2870.5
2234.0
3665.0
5704.5
6919.5
4438.0
2850.5
-1211.5
635.5
-1016.5
-3811.5
658.0
1322.5
8011.0
-204.0
845.0
3182.0
-3909.0
981.0
-24.5
-155.5
1965.0
2315.0
4411.5
2093.0
-2287.0
-1747.5
3100.5
1453.5
-755.0
-3866.5
-922.5
2858.5
599.0
1722.5
-1099.0
-983.0
-4553.0
3961.0
-3288.0
-1717.0
2074.0
3781.5
3955.0
2930.0
-2331.0
3159.5
649.0
6155.5
253.0
468.0
-2912.5
-4732.5
567.5
-5790.0
-1345.0
-931.0
-215.0
-174.5
-3170.0
-134.5
1048.5
-2262.0
3233.5
5056.5
7323.5
2035.5
-573.0
1040.5
-2427.0
763.0
-5700.0
101.5
790.0
-2137.0
2347.0
898.0
3611.0
930.0
2172.0
-141.0
-4014.5
-1442.5
1098.5
1253.5
7472.5
5014.5
149.0
3878.0
3549.0
361.0
-127.0
932.0
583.0
135.5
-682.0
3140.5
3129.0
4831.5
6108.5
107.5
-2691.0
276.5
-4700.0
-2739.5
2125.0
4574.0
1992.5
3499.0
1738.0
4679.5
7096.5
-2990.5
2604.0
-3789.5
-2243.5
1663.5
607.0
390.5
3826.5
-276.0
-1954.5
4096.0
3111.5
3995.5
2728.5
1737.0
-3861.0
1320.5
-2525.5
2135.5
649.0
2726.0
-169.0
-3119.5
5933.5
6227.0
4017.0
3276.0
-4418.5
2822.5
-614.5
-2800.5
-947.5
-1999.5
-6018.5
7039.0
3300.5
863.5
1532.0
3918.5
-2876.0
-1936.0
3925.5
10662.5
3330.5
8865.0
1338.5
5047.5
4993.5
-220.5
5332.0
4099.0
-1460.5
-828.5
4329.5
7562.5
2236.5
600.0
1125.5
-869.5
927.5
-558.5
-3477.0
72.0
3112.5
6926.0
5197.5
2167.0
-3662.0
-2594.5
5685.5
4238.5
206.0
12429.5
9745.5
7740.0
4478.0
3422.0
-35.0
-570.0
3144.0
-4225.0
-2542.0
1060.0
1421.5
1211.5
2579.0
4529.0
3808.0
2893.5
5782.5
-1832.0
4316.5
4096.5
6626.5
3323.5
2547.5
8649.0
1995.5
2274.0
303.5
5026.0
6949.0
135.5
-622.5
335.5
732.5
5325.0
7972.5
3355.0
4674.0
5246.0
-2703.5
1838.5
397.5
5257.5
-1174.5
-627.5
5688.5
3071.0
3888.0
3005.0
10447.0
8072.0
6323.0
9709.5
-1590.5
6831.5
1636.0
6545.0
-176.5
3805.5
13326.5
-23450.5
-9743.0
5799.0
-819.0
11284.0
6844.0
4630.0
4906.0
7125.5
-1055.5
2951.5
1817.0
-576.5
-6714.5
4460.0
140.0
-2095.5
-4737.5
2475.5
2980.5
2744.0
9520.5
2575.5
-2816.0
2693.0
-123.5
919.0
3271.5
-2930.5
905.5
-1392.0
167.0
9053.5
4394.5
-3960.0
-2138.0
6065.0
6540.5
471.0
-661.0
2308.5
2159.0
-4907.0
-7967.0
-3887.0
1644.0
-6192.5
-400.0
261.5
-460.5
4911.5
-712.0
5882.0
4542.5
9542.0
2474.0
1281.0
7022.0
3068.5
2692.5
283.5
3651.0
10105.0
220.5
885.5
4207.0
2639.5
-897.5
3993.0
2868.0
1049.0
1869.0
2824.5
7140.5
1553.0
689.0
5394.5
6166.5
4564.5
1707.0
-1176.5
1270.0
1817.0
7527.0
6561.5
-2173.0
-3962.0
811.0
2374.5
2507.5
3511.5
1418.0
2731.5
2024.5
2019.0
4883.5
7021.0
6930.0
4865.0
-605.0
1525.5
1824.5
1577.5
-2415.5
2778.5
1868.0
2982.5
2508.5
2750.0
44.5
4494.5
10116.0
6613.5
143.0
2702.5
2798.0
6415.0
1176.5
5297.5
7216.0
4959.0
2203.0
740.0
5538.0
4954.5
5457.5
-1516.0
6213.0
2812.5
6910.5
5996.5
8948.0
5969.5
4172.0
1984.5
5612.0
6877.5
2034.5
11339.5
4002.0
2057.5
253.0
2842.0
2159.0
9904.0
1725.5
6353.5
5171.5
1059.5
7205.0
3743.0
803.5
1584.0
8146.5
7873.5
4767.5
1903.0
7412.5
4882.0
8346.0
9368.0
3552.0
5150.0
2723.5
8090.0
12462.0
9663.0
9793.0
12427.5
7405.5
5650.0
7534.5
10486.0
8430.0
8039.0
13120.5
14035.0
9778.5
9966.5
12475.0
11348.0
13989.5
8500.0
12917.0
9969.0
9149.0
13556.0
18849.5
22365.0
15197.0
-4738.0
-3466.5
12194.5
15294.0
16597.5
36898.0
26883.0
21678.0
-9740.0
1550.0
11063.0
-13600.0
-2313.5
-12879.0
-22573.5
-7908.5
-49.0
-2623.5
-34.5
-8745.5
-5665.0
-8283.5
-10610.0
8844.0
13552.0
750.0
6440.5
-2303.5
-1364.5
-1902.0
14236.0
17518.0
1207.5
2467.0
8684.0
10443.5
551.5
992.0
21635.5
31289.0
13750.5
3586.5
17870.5
7152.5
4414.0
-3227.0
3051.5
5885.5
7207.0
8708.0
-9626.0
-13137.0
-10120.5
-7172.0
-5720.5
-4668.0
3509.5
11358.0
24540.5
28861.5
7554.0
-9620.0
-12603.5
-7839.0
-7733.0
-4525.5
-4978.0
317.0
-4718.5
-8242.5
-5524.5
-8176.5
-7920.0
-6918.5
-2226.5
-7063.5
-7359.0
-5325.5
-1785.0
-1367.0
-2113.5
-6129.5
-5585.0
-2015.5
6452.0
3812.5
-406.5
-8401.5
-3429.0
1998.5
-3199.5
-1821.0
5164.5
5137.5
8170.0
26377.5
-9345.5
-26641.0
-13529.0
-8984.0
-6832.0
-7363.0
-4884.0
-2108.5
-4775.0
-3099.0
-7891.0
-5757.0
-2932.5
-6726.0
-732.0
-4119.0
-8472.0
-3108.5
-5037.0
-1023.0
-841.5
-5287.0
-2746.0
-2393.5
65.0
-6621.5
-4858.5
892.5
-5153.5
-6063.0
-98.0
-4990.0
-3344.0
-2263.0
-1544.5
-4494.5
-4566.0
-1693.5
-225.5
-4986.5
-3561.5
-2651.0
2078.0
-4709.5
-5975.5
-7534.0
126.5
-2175.0
-2853.5
-4754.5
-6347.5
-7389.5
-1415.5
-4368.0
-3035.5
-10373.0
-3127.0
-2384.5
-5682.5
-6283.5
2794.0
-239.5
-5013.0
-4845.0
1666.5
3263.0
-4005.5
-7053.0
-4973.0
-922.5
-5397.0
-4602.5
-6705.5
-2161.5
-4505.0
1789.0
-7272.5
-5295.0
-5349.0
154.0
-2360.0
-4051.5
-3026.0
-4938.0
-2752.0
600.5
1265.0
-3361.0
1150.0
-452.5
-7027.5
-5513.5
-9048.5
-3497.5
-3324.5
-5882.0
3966.5
-3225.5
1809.5
2306.5
-6165.0
157.5
1806.5
1368.0
-4366.0
1782.0
-8759.0
-1534.5
2244.0
1956.0
-9291.5
-1989.5
2563.0
2100.0
344.0
-1060.5
# row = 46
1797.0
-2050.0
-1047.0
-6241.5
-811.0
4516.0
-1014.5
-978.5
-507.5
-261.5
-2008.0
-3571.0
-703.5
-2651.5
285.5
3189.5
116.0
1556.5
-1824.5
2074.5
-813.0
486.0
1651.5
-1693.5
1306.5
241.5
-5304.5
5.5
-1064.5
801.5
2557.0
-817.5
2489.5
5610.5
5623.0
1698.5
-377.5
-2313.5
273.0
4238.0
-691.5
2738.0
-2098.5
-605.5
861.0
1281.0
-1242.0
2593.0
1862.0
1856.0
3030.0
10391.5
-3233.0
-2500.0
-187.0
2867.5
-695.0
-1211.0
3293.0
5304.0
1638.0
4462.0
-1965.0
-2554.5
-3499.5
1221.5
2479.5
240.0
-1691.5
2984.0
-2669.0
-5139.0
-1078.5
-1067.0
651.5
-1933.5
-1789.0
-1326.0
776.0
-755.0
5305.5
3535.5
5215.5
6432.5
2244.0
-58.5
-2021.0
4439.5
851.5
-1591.0
-1103.0
-1890.0
2677.5
4873.5
-7720.0
-4287.5
-944.5
123.0
-3203.5
-4134.5
1712.0
2546.5
-1218.5
-388.0
4459.5
5731.5
1795.0
-1749.0
1815.0
5839.5
-6533.5
-1284.0
-811.0
-2315.5
2590.5
3009.5
-571.5
-1115.5
-1058.0
-4776.0
-8093.0
-655.5
-4323.5
-1039.0
3664.0
4961.0
-476.0
-557.5
1835.5
2333.0
-937.0
3209.5
-1342.0
-4537.0
-2047.0
-2559.5
6655.0
4278.5
10158.0
1212.0
1403.5
1811.0
-5908.5
1316.5
6172.5
-2380.5
-12.5
4952.5
1266.0
-3913.5
1310.0
10475.0
-1020.0
4119.0
-1247.5
1659.0
-1824.5
-1442.0
3401.5
5738.5
4854.5
6938.0
-859.0
-1336.0
1983.0
1648.5
-787.5
-1191.0
-2694.0
4698.5
3616.0
6864.0
1033.0
4835.0
-427.0
-2606.0
8713.0
6696.0
2704.5
1912.5
447.5
136.5
-427.0
263.5
4112.5
2912.0
4136.0
7412.0
6205.0
4650.5
4471.0
1218.5
2933.0
-705.5
-1993.0
-329.5
-2837.0
-1313.0
4790.5
-3589.5
-4233.0
1500.5
2081.5
-2022.0
-340.5
2417.0
4745.5
3147.5
3983.0
-218.0
3324.0
4091.5
3464.5
4273.5
2535.5
1015.5
-269.0
2138.0
892.0
619.5
2673.0
8639.0
4331.5
3632.0
2958.0
-289.0
-4709.0
-315.5
-1186.5
2353.0
2886.0
3420.0
2615.5
491.5
-4760.0
1802.0
-260.5
958.5
-3039.0
2082.5
408.0
3108.5
-3488.5
-722.5
-1804.0
-1087.5
-59.5
2447.5
1396.5
714.0
2295.0
2958.5
-1974.5
3210.5
804.5
1430.0
171.5
861.0
5039.0
2973.0
-1956.0
-3309.5
2758.5
-26.0
976.5
82.0
-2315.5
48.5
3869.0
-3454.0
1683.0
2425.5
483.0
2556.5
-1922.0
-806.5
758.0
8035.5
7326.5
-1070.0
-3270.0
755.5
2418.0
602.5
2584.0
-1359.5
-1409.5
-1944.5
64.0
-3318.5
-2867.5
-2088.5
-2108.0
3884.5
-14.0
1037.5
-1597.5
1288.0
4554.0
2557.0
1190.5
864.0
4723.5
5418.0
-3776.5
2970.5
2501.0
8855.5
6993.5
2303.0
-2438.0
35.0
-237.5
5259.0
487.0
2059.5
-863.5
1768.0
6149.5
3670.5
-2192.0
2273.5
992.5
-978.0
-4667.0
1535.0
691.0
3625.0
3531.0
408.5
2783.0
1161.0
110.5
-3853.5
4893.0
581.5
-978.0
1477.5
4826.0
-3136.0
-3715.5
-3486.5
-151.5
-282.0
2456.0
1533.5
-6598.0
-3833.0
3757.0
-1781.0
-753.5
2804.0
3657.5
419.0
-5208.5
-1197.5
-3706.0
-1473.5
-4351.5
-1599.0
-5379.0
4341.5
3665.0
-1755.0
-3524.0
-3146.5
-984.5
142.5
6367.5
-1048.5
5071.5
3044.5
235.0
1241.0
2816.0
5135.5
7962.0
4606.0
3384.5
-4407.5
2105.0
864.0
-3182.5
134.0
612.5
2773.5
875.5
359.0
2984.5
-1264.0
2397.0
433.0
1510.0
2077.5
1970.5
4811.0
-2833.0
-5189.0
-3239.0
1703.5
439.0
495.0
-697.5
80.5
4173.0
-1657.0
-489.0
-4390.0
456.0
-2297.0
2833.0
-3192.5
675.5
2452.0
2479.0
2151.0
-914.0
-4294.5
1804.0
690.5
4932.5
-132.5
-3906.0
-4521.0
-6137.5
-497.0
-6634.0
77.5
1364.0
-1487.5
-1643.5
733.5
3571.5
3845.0
79.5
2319.5
4649.5
7681.5
3471.5
779.0
2709.5
-2784.0
1125.5
-6148.5
-1449.5
1002.5
-4018.0
-507.5
98.5
2087.5
-3480.0
-200.0
2660.0
-2367.0
-1720.5
2173.0
915.0
5082.0
5116.5
3664.5
-174.5
-2650.0
-629.5
-1337.5
2206.0
-162.0
434.0
-1174.5
501.5
655.0
4060.0
7023.0
1211.5
-6830.5
610.5
-5978.5
-3707.5
-3495.5
4581.0
-159.0
1159.0
147.5
3700.5
3693.0
-5320.0
-872.0
-2891.0
-361.0
-1327.5
1666.0
1493.5
335.0
-1097.0
-793.5
2801.5
2223.0
6185.0
-1065.0
639.0
-2384.5
4912.0
-1219.0
611.5
-464.5
-1958.0
303.5
1715.0
5905.5
7924.5
2012.0
164.0
-3571.5
4847.0
768.5
1051.5
-6423.0
-5170.5
-1642.0
7768.0
4175.0
2578.0
494.0
2178.5
-1767.5
-673.0
3320.5
11123.5
4328.5
8764.0
3306.5
3328.5
667.5
-2073.0
2458.0
2127.5
-2979.5
-2280.0
7333.5
7301.5
4562.0
1770.0
2290.5
-2235.0
3922.0
789.0
-2125.0
1463.5
2864.5
1513.5
6509.0
1218.0
-1857.5
-4696.0
2553.5
75.0
1841.0
7377.5
7712.5
3684.0
1241.5
2059.5
-1403.0
-792.5
3988.5
522.0
-4222.5
-834.0
2764.0
5419.0
1486.5
2528.5
1376.0
1230.5
6871.0
-3888.0
-213.0
1035.5
1292.0
2539.0
494.5
3637.5
1737.5
1022.5
368.0
2960.5
2981.5
212.5
-2322.5
-870.5
-20.0
4978.5
7796.0
3962.5
6482.5
3294.5
1427.5
2639.5
3050.5
5708.5
903.0
810.5
-433.0
1235.5
902.5
1728.5
6811.0
8857.0
4979.0
8133.5
-1917.5
629.5
3047.5
4677.5
213.0
-2927.0
17367.5
-28746.0
-8278.0
2527.5
11693.5
9563.5
9356.5
6321.5
4489.0
3370.0
-2579.5
1950.5
2499.5
-5069.0
-81.0
-4061.5
-8696.5
-8391.5
-12931.0
-1985.5
-174.5
538.0
11120.0
6914.5
-9893.5
-658.5
-2376.0
1514.0
-1261.0
-3233.5
-912.0
-3842.5
42.0
6136.0
3371.0
-509.5
-1576.5
3453.5
9397.5
3545.0
-1295.5
3111.0
1809.0
-675.0
-4551.0
-292.0
4977.0
-5066.5
550.0
2295.0
917.5
5174.5
-911.5
3203.5
7733.5
10508.5
977.0
473.5
3345.5
2946.5
6056.5
1859.5
124.5
4491.0
2751.0
1697.5
4121.0
1910.0
324.0
1405.5
-470.0
1659.5
1087.5
2179.0
6934.5
2511.5
5654.5
6124.0
6400.0
2473.5
2549.0
-2358.0
-631.0
3145.0
2743.0
7053.5
-4293.0
-687.5
4527.5
2857.0
2467.5
2745.5
3873.0
1368.0
1673.5
372.0
3824.5
8036.5
8148.0
10575.0
2659.5
3792.5
2508.0
-5948.5
-2387.5
1126.0
5254.5
506.5
2826.0
2148.0
3068.5
4706.0
7605.5
3734.5
2026.0
2282.0
-1295.0
2139.0
3674.5
5251.5
9251.0
6418.0
-1532.5
-153.0
4956.5
1396.0
4248.5
-1563.0
2085.0
94.5
5393.5
5014.0
9003.5
2224.5
4864.0
366.5
2233.0
7076.5
2821.0
10280.5
6682.5
-1648.5
-3506.0
4559.5
3983.0
8012.0
1004.5
2595.0
1635.0
-2008.0
8334.5
1399.5
2306.0
2258.5
6118.0
6397.0
4334.0
-2944.0
4802.0
3671.0
2763.5
6112.0
7100.0
2361.5
436.5
5012.0
9218.0
7664.5
8828.0
10567.0
4821.5
4639.5
9922.5
8016.5
5761.5
8907.5
11528.5
8645.0
10463.0
8374.0
9659.0
10567.0
15383.5
8065.5
11940.5
9347.5
13378.0
13153.5
21454.0
18405.5
14676.5
340.0
-518.5
10918.5
7357.0
17186.5
40835.0
44234.5
29521.5
-21573.0
2597.5
18977.5
-6037.0
-7161.0
-22499.5
-29715.0
-14048.5
-352.5
-5037.0
-3205.0
-9732.5
-4938.0
366.0
-5578.5
-5205.0
-7936.0
-762.5
13249.5
-957.0
-4157.0
-5048.5
11739.0
8288.0
-10134.0
-6887.0
6259.5
9102.0
-6345.0
-3293.0
24462.0
33076.0
15021.5
1774.0
14769.5
7681.0
6130.5
-955.0
6781.5
3040.5
2741.5
5707.5
-4435.5
-11183.0
-13491.5
-5860.5
-6931.0
-5456.0
498.0
8267.0
25934.0
29661.0
10509.0
-12126.0
-14856.0
-8621.0
-10837.0
-8492.0
-7078.5
-1031.5
-3668.0
-12012.0
-7201.0
-6937.5
-10442.0
-5242.5
-5034.5
-4749.0
-10890.5
-9595.5
-2968.5
-3044.5
-5820.0
-8065.5
-6251.5
-5563.5
4542.0
1445.5
-4797.5
-6087.5
-3297.5
-1700.5
-3183.5
108.0
7117.0
7331.0
4101.5
14928.0
-10265.5
-10557.5
-9211.5
-6631.5
-5067.0
-6978.5
-5452.5
-2942.0
-3992.5
-5946.0
-6679.0
-2651.0
-1263.5
-5228.5
1888.0
-3892.5
-7048.0
-4448.0
-5152.0
-5326.0
1166.5
-5707.5
-4504.0
379.5
-1789.5
-6817.5
-4017.0
484.0
-4152.0
-7389.0
-236.0
-1633.0
1283.5
1402.0
83.5
-1569.5
-4949.5
-1778.0
-1060.0
-4774.5
-3168.0
-4627.5
217.0
-7377.0
-2202.5
-4768.0
3058.5
-4301.0
-5103.5
-3692.5
-4260.0
-7880.5
-1796.0
-4953.0
-4990.0
-11618.0
-4613.5
-3317.0
-4827.5
-7032.0
4926.5
345.5
-6111.0
-4692.0
192.5
-253.0
-7452.0
-5968.5
-3452.0
-981.0
-5633.5
-4436.0
-3299.0
1137.0
-5711.5
-1164.0
-9177.5
-5175.5
-6274.0
184.5
1754.5
-5685.5
-5212.0
-2780.0
-2430.0
3365.0
-2076.5
-7631.5
2004.0
201.5
-8133.0
-4629.5
-2864.0
1284.5
-2530.5
-4503.5
2728.5
-3117.0
3170.0
645.0
-1876.0
2816.0
-1033.5
-2350.5
-6570.0
2981.5
-6699.0
-1028.5
-21.5
1926.0
-6806.5
-5940.5
1341.0
2629.5
2466.5
-57.0
# row = 47
1637.0
-4336.0
-764.5
-5327.0
1969.5
-285.0
378.5
-241.5
174.5
788.0
-3300.0
3013.5
4167.5
-1299.5
-1287.5
1646.0
-771.0
-521.5
-930.0
5119.5
-1563.5
47.0
-1018.5
-2098.5
3872.5
1047.5
-5826.5
187.0
-861.5
-436.0
-1104.0
-4308.0
-1022.5
4070.0
5515.5
-959.0
-2113.0
-400.0
-311.0
-1406.5
-135.0
3303.5
-294.0
-5209.0
397.0
875.5
-3591.5
317.0
4219.0
-2003.5
2322.0
8526.0
-1908.5
-2315.5
334.5
1314.5
-1371.5
-813.0
2651.0
2447.5
480.0
6399.5
-995.5
-978.5
-6080.0
2608.5
2265.0
393.0
1809.0
5160.5
-3709.0
-3688.5
-3032.5
-5819.5
-1083.5
-4182.5
-1501.0
-3428.0
320.5
-451.0
2257.5
5417.0
7390.5
5203.5
1737.5
-3855.0
-746.5
3624.5
-449.5
-2392.0
-2209.0
-3469.0
1751.0
5417.0
-3252.0
-1943.5
465.5
-1450.0
-7006.0
-7471.5
2197.0
-1003.0
-4218.0
-3315.0
-913.0
1217.0
1184.0
-4623.0
-244.5
3711.0
-7572.5
-1605.0
-1810.0
-4365.5
1448.0
3472.0
-690.0
2231.5
269.0
-5764.5
-3969.0
-638.0
-4042.5
-614.5
2937.5
5954.0
16.5
738.5
4711.0
2945.5
1950.5
3284.5
1219.0
-5019.5
-2416.5
-1043.5
2029.0
-1622.0
8026.0
-731.5
-1254.5
2529.0
-3060.0
670.0
6102.5
-1087.0
1137.0
2749.0
666.0
-2383.5
-684.5
7502.5
-9552.0
3701.5
-2446.0
4266.5
-1653.5
-1322.0
1872.5
3944.5
7502.5
6482.0
850.5
-3319.0
3969.5
1446.0
791.0
2059.5
-1345.5
3919.5
2400.0
4727.0
1027.5
5458.0
1218.5
2.0
6022.0
2717.5
2406.5
2564.5
-2337.5
-1786.5
-2942.5
-277.5
2778.0
-1989.0
-1278.0
854.0
2437.5
3636.0
745.5
1466.0
-243.0
-1139.0
-3221.5
-998.5
-3347.0
3880.5
3630.0
1666.0
-2554.5
6606.0
1449.5
-3292.5
-659.5
-2893.5
632.5
3503.0
1487.0
1017.0
3425.5
4738.0
3732.5
6027.5
-3209.0
-1029.0
-1320.0
2500.5
-3251.0
-2498.5
1744.0
8419.0
4958.0
2112.0
1340.0
1363.0
224.0
2098.5
-2590.5
-74.5
7531.5
5423.5
2308.0
-247.5
-4281.0
1773.0
-552.5
5509.0
1563.0
-46.5
-712.5
3167.5
-3042.0
-1220.0
-1048.5
-527.5
4210.5
4855.5
2718.0
1792.5
2749.0
938.0
-2228.0
4850.5
754.0
258.5
-162.5
-2909.5
4623.0
1920.5
-1021.0
-5681.0
4387.0
1753.0
7019.5
3850.0
-34.0
1526.0
2684.0
-608.0
1742.0
2179.5
250.0
4564.5
-1183.0
1164.5
-1934.5
5557.5
4848.5
-1937.0
-4565.0
-1135.0
1673.5
116.0
663.0
-493.5
-254.5
-2630.5
-4505.0
-4361.5
-1868.5
982.0
-1621.5
5686.5
112.5
2208.0
-1084.5
3788.5
2449.5
2444.0
-301.5
-625.0
22.0
6886.0
-4073.5
2945.5
-173.5
5519.5
5417.5
766.5
-3534.0
-2716.0
-334.0
5510.0
2965.0
3676.0
3710.0
883.5
6097.0
-355.0
-933.5
3715.0
671.5
2296.5
-4753.5
-1313.0
-1553.5
479.5
3690.5
714.5
2751.0
-535.5
2532.0
-4777.0
3937.5
518.0
1076.5
-631.5
4909.5
-4154.5
-4071.5
-7916.0
-366.5
83.5
3613.0
1779.0
-3754.0
-4323.5
1886.5
712.5
1495.5
1635.0
856.0
-696.5
-5811.5
-2584.5
330.5
-1822.5
-4406.5
-3620.0
-5863.5
4448.5
4840.0
1147.5
-885.0
-5592.0
-2628.5
-3312.5
8494.0
-1818.0
6039.5
2400.5
-384.0
1002.0
-412.5
-763.5
3713.0
2075.5
-1544.0
-5598.5
2648.0
1868.5
-475.0
2022.0
-60.0
-4079.0
653.5
1760.5
2832.0
2722.5
1115.5
1772.0
2941.0
703.0
1921.5
2629.0
-954.0
-3159.0
-1145.0
1134.5
1889.5
4.0
3582.5
2648.0
4939.5
-2512.5
-1915.5
-6022.5
2144.5
-1466.0
797.5
-6446.0
1345.0
1321.5
-1765.0
223.0
-4770.5
-6105.0
-253.5
-507.5
3381.5
1956.5
-3817.0
-2133.5
-3081.0
-3077.0
-5851.0
929.0
4020.5
1414.0
-2566.5
1038.5
4165.5
5998.0
1401.5
-270.0
4673.5
4202.5
3759.0
4352.0
3896.5
-496.0
1354.0
-4698.0
-648.0
1070.0
-3497.0
-2970.0
2637.0
2291.0
-3582.5
-1413.5
1751.5
81.0
-1345.0
-44.5
-2015.0
-2252.5
5136.5
7017.0
708.0
-8554.5
-1001.0
-1265.5
5214.0
888.5
1923.0
804.0
-3281.0
-4239.0
146.5
2656.0
378.0
-9854.0
1355.5
-5718.5
-5813.5
-6279.0
2146.0
-139.0
279.0
-984.0
2270.0
1135.5
-1715.0
-1575.5
89.0
-653.5
-2017.0
3209.0
104.0
-3560.5
-1014.0
215.0
4832.0
1812.0
3218.0
-3557.0
-1834.5
-1929.0
6035.0
-1913.0
-721.0
954.0
-4428.5
814.5
4050.0
3846.5
5936.5
374.0
-4571.0
-4239.0
5551.5
1802.5
1331.5
-8421.5
-6149.0
-204.0
7358.5
3118.0
2894.5
-2440.5
-1119.0
1926.5
-309.5
1803.0
7777.5
3741.5
3148.0
3718.0
-701.5
-3395.0
-3027.0
346.5
2199.0
-3260.5
-2007.0
7255.5
5109.0
5621.0
2062.0
2712.0
1286.5
5453.5
3054.5
544.0
1822.0
2618.0
198.5
5105.5
-183.0
1231.0
-4061.0
-1506.5
-4926.0
-390.0
1027.5
3156.0
1432.0
3170.5
2132.5
953.0
541.0
4080.0
4785.5
-3273.5
130.5
3079.5
7194.5
620.5
2655.0
-1209.5
2340.5
4800.5
-4144.0
-4045.0
-372.0
-1916.0
-184.0
-3485.0
-3268.5
514.5
-856.0
1949.0
1769.5
-1754.5
645.0
-962.0
1810.5
2305.5
2305.5
3764.0
3592.5
5487.0
3750.0
3495.5
2816.5
5321.0
6823.0
1774.0
-2808.0
-8269.0
383.0
-1108.5
466.5
3053.5
4261.5
3615.5
3755.0
-1005.0
-6717.0
2208.0
1291.5
2460.0
-12540.0
9583.0
-17043.5
-1455.0
-2988.5
17946.5
5859.0
10606.5
9308.5
4772.5
983.0
-611.5
1775.5
5128.0
-2324.0
7669.0
-12149.0
-16672.5
-9215.0
-9820.5
-3586.5
-4027.5
-2399.0
8727.5
4369.5
-8829.0
-2338.5
-2019.0
1930.5
-1061.5
1124.0
-1661.5
-4619.0
-1315.0
-250.5
430.0
3577.0
722.0
4419.5
5661.0
5463.5
-1023.0
2830.5
833.5
2763.5
-277.0
4004.5
4873.5
497.0
4857.0
2182.0
1439.5
2909.0
-581.0
990.0
6238.0
2648.0
-1214.0
-100.0
1110.5
2099.5
4181.5
899.0
-1962.5
-378.0
4641.5
2696.5
-1164.0
-116.0
784.5
-2179.0
-3547.0
-2100.5
-1339.0
-1532.5
7230.0
2076.5
4911.5
5827.0
5076.0
517.0
3168.0
1687.0
8.5
3653.5
-1205.5
1029.0
-3864.5
1301.0
2522.5
1885.5
2601.0
1699.0
3991.0
242.0
1754.0
-709.5
2426.0
6581.5
7044.5
10335.5
4224.0
4013.5
5527.5
-6088.5
-665.5
640.0
5666.0
-1616.0
4489.0
-121.5
4692.0
-322.0
4804.0
-490.0
264.5
1592.5
-5448.0
-1585.5
4904.0
722.5
6102.5
5927.0
-3828.0
1922.0
4720.0
-4040.5
1411.0
2273.0
918.5
2140.5
1702.5
564.5
5220.0
-1546.0
3946.5
163.0
448.5
4540.5
5789.5
2671.0
5272.0
-1449.0
-1963.5
5719.5
4606.0
3677.0
2245.0
-48.0
-2453.5
-3672.5
6358.5
1043.0
2142.0
1739.5
5064.5
2796.0
-1518.5
-6169.0
4071.0
2325.5
-3542.0
700.5
6837.5
606.0
-107.0
994.0
3761.5
6736.0
6210.5
8411.0
4077.0
5431.0
7883.0
3575.0
2495.5
8167.0
6544.0
1488.0
9414.5
5743.0
9339.5
8053.5
12966.0
6765.0
7875.0
7339.5
13306.5
10855.5
15858.0
4908.0
9053.5
5057.0
1742.0
8760.5
2126.0
12354.5
25024.0
36455.5
30978.0
-4316.0
17945.5
1108.5
-12863.5
-10094.0
-22373.5
-31783.0
-15359.0
-1904.5
-6915.0
-5630.5
-7572.0
-1867.5
7628.0
5851.5
-6482.5
-40958.5
-9727.5
7373.5
2550.0
-2252.0
-4041.5
1261.5
-5711.0
-11866.0
-7369.0
3286.5
4734.0
-7808.0
-1553.5
18727.5
22715.0
4169.0
-4800.5
4827.5
3746.5
2417.0
398.0
8897.5
2649.5
6590.5
6871.5
-9135.5
-13778.0
-14572.0
-5133.5
-9387.5
-9869.0
-5901.0
-964.0
6526.0
11342.5
2855.5
-12072.5
-9983.5
-6184.5
-9520.0
-9969.0
-8937.0
-8569.5
-4826.0
-9373.5
-6747.0
-7674.5
-9357.0
-1089.5
-9514.5
-4126.0
-11921.0
-8690.0
-3151.0
-4403.5
-6408.0
-8229.0
-5229.5
-5178.0
4095.0
-588.5
-6861.0
-6547.5
-1768.5
-2940.0
-5399.5
254.5
5148.0
6568.0
1813.5
13485.5
-23040.0
-1758.5
-4665.0
-6909.0
-5215.0
-5647.5
-5619.5
-6610.5
-4880.5
-7246.0
-7863.0
-818.0
971.0
-4963.0
391.0
-4549.5
-3631.0
-3808.0
-5777.5
-10120.0
256.0
-648.0
-5713.5
-176.0
-4202.5
-5939.5
-3168.5
-334.5
-3097.5
-7223.0
-2582.5
142.0
3069.0
1244.0
502.5
-1563.5
-2288.5
-1156.0
-2235.0
-3767.0
-3066.0
-4981.5
-1234.5
-8095.0
2268.5
-3758.5
842.5
-4860.5
-6270.0
-3892.5
-1462.5
-4332.5
-1746.5
-4158.5
-6317.0
-7193.0
-5756.5
-2964.5
-7763.5
-6067.5
2583.0
-386.5
-6402.5
-3663.0
-1079.5
-4721.0
-9803.5
-4375.5
-1610.0
-838.5
-3622.5
-1797.0
-1174.0
1823.0
-5656.5
-4460.5
-6845.5
-4572.5
-6962.5
-409.5
3862.5
-4823.5
-5120.5
1259.0
-614.5
-35.0
-2896.0
-6801.0
1635.5
-1944.0
-7635.5
1278.5
966.0
3997.5
-2655.0
-1327.5
-1352.0
-2609.0
1702.0
-2817.5
625.5
3298.0
-2815.0
-5851.5
-6357.5
3440.0
-2321.5
-1508.5
-5474.0
-2548.5
-1193.5
-6021.5
-414.0
-662.0
1920.5
-1361.0
# row = 48
176.5
-1257.0
851.5
-2500.5
2570.0
-2441.5
815.0
1697.5
-876.5
1983.0
-3699.0
1977.0
4059.5
-2473.5
-1216.0
873.5
-405.0
-47.0
3635.0
8283.5
-3846.0
724.0
-949.0
-3917.0
1684.0
5491.5
-1844.0
-1540.0
-1499.0
710.5
-2989.0
-7281.0
-1375.0
1556.0
4137.5
-2881.5
-3437.5
-385.0
-3800.5
-5685.0
266.0
2984.5
197.5
-6190.0
-157.5
-346.5
-4124.5
-2983.0
5210.5
-1785.5
2331.0
4566.5
-3250.5
-1053.5
-498.0
-224.5
-2883.0
-746.0
-395.5
821.0
535.0
2891.0
863.5
514.0
-5490.5
2990.5
510.0
-321.5
3563.5
4479.0
-2505.5
652.5
-4110.5
-5028.0
-430.0
-3190.0
-144.0
-3821.5
681.5
-104.0
-738.0
4397.5
4942.5
1207.5
2264.0
-4066.5
232.0
2974.0
1526.5
18.5
-2879.5
-6041.0
-1541.0
1959.5
1077.0
1964.0
2404.5
-2265.0
-6203.5
-7899.0
1923.0
-1486.5
-4513.0
-3705.5
-5106.0
-4144.0
-239.0
-5093.0
124.0
-535.0
-6091.5
1409.0
1961.5
-2318.0
-2410.0
284.0
-543.0
3693.0
1479.0
-2091.5
1234.5
2816.5
-2070.0
-1410.5
-69.0
3158.0
2193.5
2763.0
5199.0
-13.5
979.5
2886.5
5070.0
-3059.0
-904.0
470.0
271.0
-3522.5
2530.0
-1285.5
-2286.5
1957.5
775.5
-666.0
2526.5
198.5
4490.0
1134.5
561.5
1701.0
-4290.5
198.0
2651.5
4489.0
-1255.5
7730.5
-630.5
-278.5
1951.0
1046.5
7877.0
3452.0
1753.5
-2255.5
3798.0
2190.5
3473.5
5544.5
4119.0
2803.0
1230.0
1334.0
-1116.0
3142.0
5414.0
628.5
1115.0
124.5
1503.0
1647.0
-3054.5
-2991.5
-2825.5
-1472.5
-1086.0
-3632.5
-2273.5
-754.5
-981.0
3197.5
-2775.0
1088.0
-2130.5
-1053.5
-253.5
-554.5
-1702.0
6957.0
-1701.0
3058.5
-1967.5
6096.0
1471.0
-2341.5
-480.5
-7324.5
-1895.0
2390.0
-921.0
2266.5
2022.5
3249.5
2370.5
3177.5
-7327.5
150.5
-1528.5
1757.0
-7103.5
-2067.5
254.0
5954.0
2359.5
-1847.0
-1101.5
2933.0
659.5
2001.5
-1396.5
-381.0
6727.0
2592.5
1370.5
-965.5
-1430.0
705.5
-502.5
8464.5
7530.0
897.5
-1011.5
959.0
-2795.5
-427.5
109.0
-2760.0
4579.5
3150.0
5634.0
3235.5
2454.0
247.0
-2627.5
2420.5
2617.0
275.5
1180.5
-2572.5
4281.5
362.5
1143.0
-2522.5
8394.5
6483.5
9913.5
4951.5
2321.5
493.0
876.0
2806.0
2441.0
1395.5
-686.0
5025.5
-1170.0
1369.5
-1995.5
4108.5
1858.0
199.0
1590.5
-2708.0
-3629.5
-1087.0
917.0
846.0
921.5
564.5
-7066.5
-1973.5
-1293.5
3174.0
1477.5
6031.5
1204.5
2241.5
1094.5
4016.5
1435.0
4659.0
-472.5
-281.5
-4078.5
-471.0
-2136.0
-135.0
-1537.5
3422.0
1381.0
1913.5
-1877.5
-3098.0
-2951.0
5199.0
3616.5
4401.5
7201.0
-2501.5
3594.5
-3106.5
-1087.0
1714.0
3839.0
4081.0
-2659.0
-1322.5
-805.5
-3477.5
1660.5
-108.0
799.0
-829.0
3266.0
-3235.0
-269.0
661.0
-549.5
572.0
4667.5
-3457.0
-4806.0
-9141.5
501.0
-1442.0
3209.5
1877.5
-1355.5
-3228.5
956.5
3891.5
4995.0
2604.0
891.0
-405.5
-5067.5
-5728.5
3347.5
-3405.5
-1249.0
-2749.5
259.5
3470.5
5141.5
2552.5
135.5
-5893.5
-1534.0
-2575.5
5696.0
-3873.0
1766.0
1135.5
-2753.0
-228.5
-1205.0
-6283.5
194.0
-356.5
-3758.0
-3892.0
1091.5
2104.0
1092.0
2921.5
-214.0
-7458.0
-1713.0
2309.0
1649.5
4540.5
-2353.0
1961.5
2349.5
204.0
1298.5
1113.0
4490.0
511.0
1929.0
1246.0
4359.0
-2267.5
5709.0
3682.0
4624.0
-2494.0
149.0
-4740.0
2298.5
-1491.5
-335.0
-7565.5
567.5
300.5
-4219.0
-462.0
-6577.0
-7165.5
-2337.5
-2221.0
2217.5
4949.0
2146.5
419.5
643.5
-2345.0
-6622.0
-19.5
4951.5
5512.0
-312.5
43.0
1765.5
5407.5
-388.5
-1368.5
3278.5
2030.5
3163.5
6304.5
3704.0
1986.0
1107.0
-3089.0
1110.5
315.5
-1410.0
-3436.0
5033.0
2223.5
-721.0
-957.0
-1831.0
-109.5
-1809.0
-1773.0
-5132.5
-4887.5
4515.0
7025.5
3801.5
-8398.0
-405.5
80.5
5427.0
2098.0
3000.5
3230.0
-5888.5
-5393.5
-4353.0
-3903.5
-2769.0
-8342.5
1703.5
-2626.0
-5319.5
-2907.5
761.0
2251.0
2890.0
1183.0
2027.0
1196.0
2208.0
1468.5
1040.5
-1333.5
519.5
3628.0
-1851.5
-3997.5
-2269.0
1275.5
8041.5
3855.0
-1422.5
-2580.0
-3410.0
-2345.0
3162.5
-1986.5
128.0
4096.0
-4052.0
2479.0
1480.0
2860.0
4338.0
1186.5
-9090.0
-4336.5
3223.5
926.5
-2419.0
-7021.0
-4537.5
-367.0
7005.0
2825.5
3519.0
-3171.5
-712.0
3810.0
-3769.5
704.0
1970.5
519.0
-1814.5
2344.0
-4471.5
-5678.0
-1423.0
180.5
2273.0
-3396.5
-2242.5
4875.5
1852.0
2909.5
1736.5
2912.5
8104.5
4997.0
4522.5
3469.5
2075.5
1684.5
3269.5
945.5
-795.5
1125.5
-1517.0
-2176.5
-6348.0
-4338.5
-416.5
-311.5
2731.5
5758.5
2392.5
4511.5
1973.5
3663.5
3798.5
64.0
2700.5
1990.5
5579.0
1429.0
4147.0
-3724.5
3402.5
1122.5
-2385.0
-3125.5
1465.5
410.0
-2195.0
-5556.5
-4897.5
-198.5
-1179.5
3936.5
1887.0
-3757.5
1980.0
2636.5
3163.5
4957.5
-502.5
485.5
3895.0
3961.0
5156.0
2450.5
2209.0
5848.5
7292.0
735.0
-9035.0
-9276.5
2148.0
-744.5
-326.5
2994.5
982.0
5338.5
1017.5
3555.0
-2671.5
2257.0
3049.5
8334.5
-8992.0
-2967.0
-12499.5
-864.5
-6475.0
13597.5
-714.5
7855.5
10524.0
3594.5
1513.0
2698.5
3394.0
6290.0
-524.5
7977.0
-8309.0
-16548.0
-6958.0
-3736.0
-731.0
-3959.5
-1395.0
-4498.5
-1430.0
-720.5
-561.5
1301.0
1851.0
3295.5
4527.0
-2158.5
-2756.0
-3396.5
-3471.0
-2787.0
1108.5
600.0
5796.5
-203.0
4324.5
114.0
2521.5
2236.0
3077.0
1502.5
4786.0
993.0
2648.5
3736.5
-826.5
1704.0
945.0
-251.5
811.5
2547.0
-1282.5
-1741.5
609.0
2523.5
373.5
-389.0
-2327.0
-2406.5
-2233.5
3020.5
3225.0
-4514.5
-1038.0
1640.0
-6.5
-3153.5
-6375.0
-3045.5
-3702.0
8565.0
1239.0
811.0
5140.5
2054.5
698.0
2961.5
7343.5
3521.0
2144.0
-2087.0
-6501.5
-2321.0
1948.0
-2780.5
2059.5
4861.5
527.0
2057.0
776.0
3704.0
3509.5
55.0
2756.5
2468.5
4356.0
2983.0
1557.0
5758.0
-1292.5
2135.0
2084.5
4059.0
-2243.5
6517.5
-2238.0
5605.0
-5900.5
2849.5
-10.5
-1341.0
2450.0
-2852.5
-71.0
4428.0
-2272.5
2107.5
5320.0
-905.5
4902.5
4546.0
-4090.5
1814.0
5805.0
747.5
4710.0
-1063.5
-4070.5
292.0
-1400.5
2634.0
74.0
1162.0
61.5
7552.5
-3852.5
710.5
618.5
2452.0
4462.5
5375.5
4191.0
4641.0
1356.0
-4679.5
-2180.0
5500.0
2296.0
-291.5
2410.5
4847.0
361.5
-4384.5
-4689.5
5508.5
4696.0
-4155.0
-3685.0
3241.5
636.5
1913.0
453.5
-210.5
5216.5
2506.0
8439.5
5762.0
7170.5
1679.0
1760.0
1020.0
6826.0
2950.5
-1293.0
6332.5
4057.0
12752.5
6408.5
7234.0
4615.0
6399.5
5830.0
11738.5
7840.0
8550.5
-5641.0
2421.0
283.5
-112.0
9331.5
5979.0
6491.0
-15108.5
21383.5
32610.5
18193.5
28407.0
-26757.5
-23030.5
-17417.0
-23134.5
-28286.0
-11883.5
-4408.0
-8206.5
-7720.5
-5896.0
-2271.0
4487.5
6878.0
-1604.0
-55793.0
-18976.0
-8792.0
5268.5
5376.5
-143.5
-9806.0
-17630.0
-2294.0
-1742.5
-1005.0
-469.0
-4722.0
4462.5
5299.0
-6117.0
-12312.5
-11788.5
-12517.5
-9985.0
-5274.5
-349.0
5527.5
4066.0
12446.5
3266.5
-22484.5
-16514.0
-11366.0
-6844.0
-10332.0
-14397.5
-13000.5
-11865.0
-20114.0
-27140.5
-17615.5
-8239.5
-3288.0
-4191.5
-5715.0
-8534.0
-10902.0
-13886.5
-6190.5
-2276.5
-6306.0
-8088.0
-3709.5
1907.0
-10662.5
-5002.0
-9839.5
-4861.0
-1625.5
-5542.5
-5244.0
-6031.0
-3698.5
-1795.0
5450.5
-185.0
-6992.0
-9058.5
-931.5
2159.0
-5022.0
1084.5
1886.5
2547.0
2987.0
21516.0
-38213.5
-6855.5
-5145.5
-11478.5
-7982.0
-3608.5
-4591.0
-9470.0
-3984.0
-6311.0
-7767.0
-1791.0
2212.5
-3127.0
-3366.5
-5139.0
-741.0
-2209.5
-6074.5
-9860.5
-1214.0
2674.5
-4534.0
-841.0
-2891.0
-5086.0
-2742.5
-529.5
-2462.5
-7120.5
-5303.5
-1806.5
175.5
-2339.0
707.0
-2414.0
-966.0
692.0
-2466.0
-2399.5
-1681.5
-4543.5
-3136.5
-6493.0
3930.5
-5404.5
-2571.5
-2865.0
-5215.5
-4541.5
488.5
227.5
-2043.5
-3381.5
-6722.5
-176.5
-4066.0
461.5
-8934.0
-3816.0
437.5
-2438.0
-6302.0
-3087.5
-657.5
-9014.5
-8689.5
-2348.0
-1118.5
208.5
-464.0
1740.0
-1098.0
-241.0
-3844.0
-3187.5
-4732.5
-4363.5
-6155.0
-1130.0
2011.0
-4093.0
-3276.5
3713.0
-525.0
-4917.0
-977.5
-1498.0
1066.0
-4717.5
-3913.5
7785.0
912.0
1260.0
-2660.0
315.5
-3777.5
-4214.0
-518.0
-3471.5
1348.5
37.0
-2372.0
-5353.5
-4084.5
2936.5
-971.5
-2621.5
-8047.5
-6023.0
706.0
-3821.5
-1077.0
-4446.0
-134.0
-3335.5
# row = 49
-265.0
2726.0
2301.5
-228.5
930.0
-504.5
418.5
3508.0
-4147.5
1958.0
-2670.0
-3695.5
1842.5
-2652.5
1008.5
1848.0
670.0
1174.5
5777.0
7074.5
-3224.0
1634.0
2772.5
-3467.5
-3325.0
9101.0
1369.5
-2244.0
-3483.0
1780.5
-2341.5
-6123.0
957.5
2450.0
1684.0
-2202.0
-3770.0
34.5
-3766.5
-6215.0
521.5
3430.5
360.5
-3902.5
-2372.5
-914.5
-2543.0
-2466.0
4298.5
1799.0
2532.5
1560.0
-4094.5
-987.5
-2256.5
213.0
-4118.5
268.5
-3069.5
1198.5
292.0
-347.5
2655.0
47.5
-1110.5
2309.5
-367.5
-3.5
3056.5
2680.0
-1382.0
2930.5
-4626.0
-1572.0
44.0
-3.5
715.5
-333.0
1696.0
-447.5
-526.0
3158.5
1087.5
-1065.5
3368.5
-799.5
2313.5
2803.0
4544.0
3710.0
-2146.5
-6599.0
-4452.5
-3341.5
1950.0
4114.0
3328.0
-1278.0
-2508.5
-4061.5
1752.0
1111.0
-1418.5
-1121.0
-5015.5
-5186.0
-2217.0
-1853.0
2088.0
-1900.5
-3119.0
4513.5
5093.0
723.0
-4325.0
-3248.5
-673.5
1350.5
1128.0
2401.5
1347.5
5084.0
429.0
-2604.5
-2683.5
-334.5
2666.0
4096.5
3300.5
-5643.5
-3167.0
1362.0
5022.5
-524.5
1670.0
1344.5
1320.5
327.0
-439.0
-315.0
1311.5
1078.5
4281.5
807.0
-10.0
74.0
5670.5
-1449.0
2478.0
4754.5
-5656.5
1328.0
17429.5
2728.5
565.5
6031.0
1776.5
1590.5
4747.5
495.5
5468.5
-1035.0
456.0
-533.0
2971.5
2622.5
3460.0
6682.5
9082.5
2298.5
1771.5
-1183.5
-2627.5
-1321.0
5382.0
-77.5
-1843.0
-66.5
792.5
-251.5
-145.0
-948.0
-246.5
-1977.0
-4039.0
-1291.0
3019.5
4006.5
595.5
2258.5
-3439.5
-625.0
959.0
3574.5
3961.0
-207.5
-573.0
5339.0
-6458.5
-689.5
-907.5
3022.0
2733.5
1659.5
-195.0
-7641.5
-1040.0
1005.0
-2133.5
1093.0
420.0
841.0
-146.0
-306.0
-6307.5
3322.0
30.5
638.0
-6136.5
970.5
1238.5
4359.5
-1586.0
-3331.0
-1897.5
1236.5
-2621.5
-1289.5
-1461.0
940.5
1968.5
-807.5
16.0
-1095.5
1681.5
579.5
-1701.5
4623.5
8402.0
3061.5
-165.5
-1598.5
-4291.0
316.0
-1337.5
-5148.0
1910.0
87.5
4846.5
2907.0
35.5
96.5
-2039.0
-3023.0
3405.0
879.5
1326.0
236.5
3433.0
308.5
1703.0
3383.0
8636.5
6361.5
5467.5
3627.0
3443.0
-2411.5
-475.0
2595.0
2239.0
-67.5
-1319.0
3378.0
-2463.0
-1235.5
-92.5
4362.0
230.5
3518.5
7361.5
-3044.5
-6924.0
-1112.0
4388.0
2643.5
1142.0
3523.5
-6480.5
15.5
-894.0
3148.0
4347.5
5777.5
1024.5
-346.0
1645.0
3379.0
999.5
6469.0
1732.5
1871.0
-3911.0
-9328.0
1103.5
-1693.5
-1389.5
3255.5
-2136.5
5002.0
1168.5
-1127.0
-3087.0
2816.0
2404.0
3795.5
6112.0
-3001.5
1074.0
-2653.5
-3494.0
-2765.0
6321.0
4170.0
521.0
541.0
2314.5
-3469.5
-932.0
-1811.5
-231.5
-251.5
497.5
-2385.5
-3834.5
1583.5
-1427.5
4752.5
5041.5
-1579.5
-5530.5
-7260.0
3262.0
-2139.5
-503.0
-507.0
-3003.5
-1732.0
2686.0
4132.5
6871.0
3673.5
2773.5
521.5
-2245.5
-6308.0
4169.5
-4469.5
1801.5
125.5
7645.5
2494.0
4303.0
1594.5
-91.0
-3200.0
-667.5
-364.0
37.5
-4315.5
-4428.5
947.0
-3246.0
-2782.5
1548.0
-5129.5
1519.0
254.0
-688.0
-474.5
-578.5
1714.0
-194.5
484.5
-223.0
-6503.0
-3839.0
578.5
586.5
4876.0
-3915.0
529.0
5.5
2035.0
336.5
1311.0
6502.5
990.5
3017.5
3200.0
4495.5
-3830.0
5611.5
1659.0
3980.5
-2216.5
3281.5
-3190.5
1787.0
-590.0
-727.5
-2806.0
-107.0
123.5
-2631.5
-1095.0
-7463.0
-7022.5
-2747.5
-2261.0
1245.5
5071.0
7059.0
556.0
2083.5
537.5
-6799.5
-3370.0
2781.0
6286.5
4505.0
1466.5
-778.5
2122.0
-2507.0
819.5
1057.0
1755.5
1656.0
3340.5
2603.0
1211.0
4.5
-1300.0
1866.5
-1802.5
308.0
-2067.0
3419.5
47.5
-659.0
893.5
-2908.0
-1965.5
-4055.0
-548.0
-4771.0
-49.0
2165.0
3536.5
3528.0
-3480.0
-24.0
1611.0
998.0
1942.0
3235.5
3504.0
-5077.5
-3583.0
-5654.5
-6502.5
-5210.5
-3045.0
2330.5
2191.5
-1853.5
2612.5
2763.0
4016.5
5956.0
3389.0
2949.5
1393.5
1193.0
3099.5
-498.0
-202.0
2027.5
1009.0
-2055.5
-1541.5
-4682.5
2721.5
8112.0
4754.5
-3582.0
-907.0
-3173.5
-2360.5
-1919.0
-1804.0
2768.0
4430.5
-4834.5
3444.0
-2306.0
2842.0
6155.5
1763.5
-9235.5
-1935.5
-640.0
-1769.0
-5070.5
-5857.5
-3813.0
18.5
5548.5
3483.0
3154.5
-199.0
4179.5
1671.5
-7486.0
172.0
-3684.5
-1977.5
-952.5
1370.5
-5045.0
-5616.5
1597.5
199.5
539.0
-3426.0
-3809.0
2582.5
-173.0
-1852.5
2408.5
3323.5
10217.5
3901.0
3152.0
4420.0
2747.0
448.0
5679.5
-1671.5
431.0
-1834.5
-474.0
-98.5
-2113.5
-4908.0
967.5
-1193.0
4862.0
4012.0
2071.0
5922.0
1291.0
1890.0
243.5
3824.0
4438.0
381.0
5157.5
2491.5
2991.0
-5980.5
2337.0
-303.5
-1404.5
-1012.0
2158.5
3467.0
-1649.0
-4570.0
-1227.5
84.0
-151.5
3255.5
609.0
-2389.0
2691.0
3727.0
284.0
4293.5
-1530.5
14.0
4279.5
3442.5
5142.5
1077.5
1664.5
4637.5
5552.5
940.5
-10003.5
-3859.0
3696.0
-138.0
-533.5
5536.5
3924.0
7582.0
2195.5
6032.5
5757.0
3408.5
7549.0
12116.0
6853.0
-6471.5
-17184.0
-6942.5
-5454.0
7407.0
-7019.0
2898.0
6897.5
-25.5
3075.0
3236.5
4059.5
4377.0
-5709.5
1070.5
2029.0
-9390.0
-5518.0
-1671.0
2066.5
142.5
3174.0
-21134.5
-106.5
7676.5
1900.0
5082.0
3043.0
6544.5
2706.5
-2323.5
-138.0
-3951.0
-6.5
-4007.0
-3802.5
-1099.0
4031.5
-2642.0
1834.0
2187.5
3636.5
4501.5
531.5
869.0
1290.5
-1803.5
1271.5
-2756.5
-3109.0
2332.5
2354.5
-204.5
2051.0
1976.5
1803.0
-820.5
1694.0
4125.0
-1419.0
-2540.5
-5769.5
-2345.5
-2309.0
-808.5
1498.5
-2321.0
-148.5
2897.5
5004.0
-377.0
-5323.5
-2511.5
-2435.0
8525.5
1522.5
-1240.0
3715.5
833.0
1244.0
1352.5
7935.0
6421.0
721.5
-1355.0
-7093.5
-886.5
2487.5
-3692.0
3528.0
7726.5
678.5
966.5
2422.0
4965.5
6808.0
-1735.0
-1392.0
-3389.5
-2106.0
1460.0
-801.5
983.5
2716.5
2908.5
3844.0
3886.5
-57.0
8167.5
-1741.5
7611.5
-6924.5
1300.0
4205.5
476.5
4712.5
2667.5
3262.5
3740.0
-433.5
1339.5
5223.0
3408.0
6204.5
4467.5
1923.0
5600.0
5096.0
-1050.0
3325.0
-275.0
-4955.0
-3333.5
1444.5
2281.0
-1663.5
1952.5
-2435.0
3378.5
-5468.0
-1295.5
1838.0
2762.0
111.0
4166.5
8228.0
6370.5
4260.5
-3854.5
1219.0
6368.5
3556.0
-2207.0
3651.5
3377.5
833.0
-272.0
-745.5
5972.5
9438.0
1017.0
-2384.5
1620.0
2063.5
4853.5
2816.5
-2072.5
2910.5
-805.0
7867.5
7544.5
7859.0
-2398.5
3424.5
141.5
5505.0
3260.0
1963.0
2167.0
4214.0
15212.0
6009.5
3300.5
3446.0
8295.5
6696.5
13092.5
9816.0
7499.0
-4271.0
-2392.0
-9359.0
-2959.0
13665.5
14315.5
7863.0
-48860.0
24814.5
36816.0
8691.0
24765.0
-31830.5
-19318.0
-29597.5
-30652.0
-22960.0
-9132.5
-7223.5
-9117.0
-9299.0
-6812.5
-8228.5
-4736.0
-1432.5
-3871.5
-37797.5
-14077.5
-20726.5
153.5
8515.0
1527.0
-14295.0
-21348.5
4554.0
-1150.5
-5332.0
-1989.5
-3785.5
7348.0
-4780.0
-34322.0
-16407.0
-9078.5
-25454.5
-23846.0
-9853.5
-2882.5
-1514.5
4321.5
12351.5
-4367.0
-31671.5
-17680.5
-9971.5
-10415.0
-8757.0
-11230.0
-15238.5
-15145.5
-27939.5
-56557.5
-32603.5
-3326.5
-2307.5
-6092.5
-2972.0
-7258.5
-13120.5
-11611.0
-5703.0
-457.0
-8073.5
-6564.0
1026.5
-480.0
-8095.0
-5479.5
-4930.5
-2167.0
-1149.5
-6040.0
-5758.0
-4882.0
-3700.5
-1175.5
4759.5
1756.0
-6087.5
-8120.0
3.0
6161.5
-2282.0
1763.0
-1462.5
-340.5
6897.0
21850.0
-36888.5
-9496.0
-9843.0
-14722.5
-9996.5
-2171.0
-2385.0
-8261.5
-1248.5
-4875.0
-4607.0
-4318.0
2290.0
243.5
-4166.5
-4653.0
361.5
-1776.5
-5527.5
-6345.5
-2680.0
-1132.0
-1915.5
1057.0
1091.5
-3798.0
-3323.0
-46.0
-2133.5
-7173.0
-5100.0
-4729.5
-2937.5
-4891.0
1022.5
-2000.5
-3171.5
2996.0
-1490.0
-1473.5
1603.0
-3339.5
-5617.5
-4415.0
1264.0
-6187.5
-1140.5
646.5
-3593.5
-4182.0
1253.0
3126.5
-1986.0
-3313.0
-6436.0
2791.0
-2261.5
5312.0
-5331.5
-1709.5
-450.5
-3370.0
-5829.0
-2601.5
357.5
-8489.5
-5756.5
259.5
-530.5
1363.5
2116.0
4216.0
217.5
-3073.5
-2183.5
668.5
-4018.0
-4950.0
-4907.0
-2591.0
-507.0
-3809.5
-2195.5
2138.0
-1815.0
-4261.5
923.0
2602.0
969.0
-3780.5
2875.5
9441.0
1440.0
-4532.0
-1073.0
-521.0
-1709.5
-6483.5
-803.5
-488.0
1630.0
-3074.5
-1049.0
-1370.0
-2080.0
1139.5
-1822.0
-2641.0
-5275.5
-5359.0
-1925.5
-2946.0
-2515.0
-5103.0
-599.0
-2010.0
# row = 50
-430.0
2321.0
1841.5
-96.5
-957.0
2344.0
377.5
2353.0
-6520.5
802.0
-1074.0
-4705.5
2572.5
1089.0
2593.5
3053.5
1629.5
553.5
2852.0
1876.5
-612.0
1030.0
7385.0
350.5
-4362.0
6670.5
1766.0
619.5
-4357.5
-202.0
-1542.0
-2904.0
1637.0
5401.5
-1707.0
-584.5
-4120.5
1466.0
1017.0
-3850.5
1653.5
3329.0
965.5
-2900.5
-4846.0
-416.5
-627.5
1518.5
1798.0
2174.5
401.0
-940.0
-2002.5
-1726.5
-2517.5
1737.5
-3724.0
1388.5
-3028.5
1458.0
-702.5
842.5
2494.0
-2020.5
2941.5
699.5
383.0
-62.0
808.5
1457.0
-2647.5
2223.5
-4476.5
-847.5
-1220.0
2586.5
1235.0
4894.5
2507.5
-1924.0
1024.0
2395.0
-659.5
1050.5
4358.5
2468.5
4410.0
2675.5
5475.5
4590.0
-1299.5
-3311.0
-4365.5
-6266.5
342.0
2408.0
2814.5
1108.5
-1004.0
-435.5
1712.5
2743.0
1787.0
2320.0
-1644.5
-713.0
-3653.0
2809.5
3507.5
635.0
310.5
5793.5
3110.0
-71.0
-2500.5
-3430.0
-186.0
-2058.0
163.5
3323.5
-1054.0
2696.5
1536.5
-3110.0
-2707.5
-577.0
1615.0
3329.5
1405.0
-9319.0
-4801.0
213.0
272.5
-567.5
2938.0
2117.0
2788.5
5407.5
997.0
802.5
4760.5
394.5
5920.0
3504.0
235.0
-1391.5
1841.5
-5258.5
4170.5
3637.0
-3536.5
9886.5
13264.5
-2148.0
1124.0
-896.0
4339.5
3338.0
7254.5
2184.0
2749.5
-3656.0
-1226.0
403.5
2407.0
564.0
549.0
6198.5
8941.0
1090.0
4130.5
-2639.0
-2721.5
-4520.0
772.5
-285.5
-1211.0
251.0
1150.0
-2291.0
3214.0
2448.5
1514.0
-1459.5
-2725.0
1308.5
6707.0
7194.0
4385.0
-120.5
-2076.0
-3005.5
5114.0
7707.0
5379.5
-2158.0
-1703.0
3303.5
-5084.0
-2509.5
1686.5
1817.5
2290.5
5144.5
-1269.5
-3828.0
358.0
-307.5
-2038.0
-967.5
-647.0
-527.0
-1775.0
-1618.5
-3084.0
4533.5
1886.5
470.5
-596.0
2717.0
3999.0
5103.0
-4713.0
-1064.5
-1704.0
-2824.0
-4195.5
-3442.5
-1736.5
2474.0
-147.5
528.5
-163.5
-328.5
2850.5
549.5
-4152.0
-1620.0
3584.0
3762.0
-3.0
-2651.0
-4982.0
-649.0
-4968.5
-4317.5
671.5
-702.5
-688.5
1613.5
-1944.0
27.0
-300.5
-5296.0
1101.5
913.0
1247.0
837.5
522.5
1970.0
144.5
6551.0
3798.5
-685.5
-2939.5
2396.5
2803.0
-2788.0
411.0
316.0
1127.0
-2017.0
-1083.5
2051.0
-3028.0
-3577.5
795.5
4021.5
-665.5
3458.5
4549.0
-2246.5
-4547.5
40.5
6765.0
3832.0
1256.0
2015.0
-3340.5
190.0
382.5
2218.0
4681.0
5311.0
59.5
-2302.5
-1331.5
2720.0
245.5
3806.0
4158.5
3829.5
-1276.5
-11575.0
1701.5
202.0
-1304.0
2461.5
-3129.5
5834.5
2875.5
-492.5
-607.5
-1424.0
1711.5
2303.0
2656.0
950.5
-649.5
-544.5
-5408.0
-6279.0
5146.5
2633.0
1821.0
-20.0
3924.0
-67.0
-2015.5
-3533.5
1333.5
75.0
-2084.5
-3776.5
-3507.5
991.5
75.0
6672.0
3365.0
1120.5
-4494.0
-4821.0
6189.0
-8.0
-4876.0
-4278.0
-3857.0
-899.0
4851.0
992.5
5270.0
2295.5
2019.0
921.0
1427.5
-4053.0
3398.5
-3425.0
2002.0
2580.0
9452.5
1856.5
1786.5
-22.0
211.5
-464.0
-2828.0
-1149.5
-1745.5
-1960.5
-7832.5
1228.5
-2129.0
-4212.0
3451.0
1093.0
4849.0
3113.0
2520.5
2520.5
-258.5
297.5
-2556.0
-2243.5
-642.0
-3914.0
-3000.5
-1151.5
869.0
6058.5
-917.0
-669.0
-2831.0
4646.0
643.0
1076.5
3687.0
-1030.0
2429.0
6278.0
1665.0
-3549.0
3919.0
-1732.5
2971.0
-1627.0
3458.0
-3068.5
1964.0
974.5
-1302.5
1908.0
-1465.0
783.0
286.0
-2657.0
-8044.0
-5805.0
-343.0
-25.5
33.0
1240.5
5519.0
292.0
1358.5
1461.5
-2834.5
-6970.5
-1329.5
1852.5
6604.5
3985.0
-1748.0
-2081.0
-2062.5
3132.0
-94.5
-330.0
-947.0
-2659.0
1400.0
-1518.0
-1510.0
43.5
961.5
-4484.0
-156.5
-236.5
-1567.0
-3364.0
-4287.0
2415.5
573.0
-2318.5
-6069.0
569.0
-1710.5
3715.0
-795.0
-379.0
-268.0
722.5
-1305.5
1944.0
-3759.0
603.0
1592.0
1325.0
-1523.0
-3087.0
-2898.5
-2742.5
-4330.0
1874.0
3448.0
4150.0
137.5
4163.0
6345.5
3185.5
4764.0
2024.0
3759.5
-309.0
-2010.5
-584.5
-1423.0
1054.5
-542.0
-2996.5
-755.5
303.5
-5822.0
3641.5
5505.0
1980.5
-3393.5
-1371.5
-2678.0
-1729.5
-5687.5
-3386.5
3750.5
891.5
-6424.0
1387.5
-2665.5
588.5
8148.0
89.0
-4751.5
999.0
-3240.5
-5056.0
-4103.0
-5542.0
-4038.5
1273.5
2320.5
2282.0
779.0
3215.0
7897.5
-72.0
-5935.5
-164.0
-5429.0
-740.5
2138.0
2446.5
-2468.0
-2852.0
3038.0
-1028.0
-1848.5
-2368.5
-3768.0
541.0
-822.5
-5982.0
2436.0
2623.0
4020.5
2809.0
-778.5
3502.0
3568.0
-633.0
4197.0
304.5
2417.0
-3495.5
-1920.0
788.0
2619.5
-1348.5
64.0
-419.5
4812.0
-449.5
648.5
4580.5
-1808.0
-1258.0
-923.5
5228.5
4726.0
-1244.5
7067.0
1161.5
-469.5
-6081.0
90.5
1468.0
-3258.5
-1975.5
-1324.5
1666.5
-119.5
-2968.0
1924.0
612.0
1125.5
448.0
-2669.0
-513.5
2475.0
474.5
-2579.0
1705.5
-636.0
533.5
3278.0
3761.0
3663.0
1605.5
3221.0
2685.0
1625.0
3760.0
-4170.0
538.0
2734.0
-1075.0
-878.0
6511.0
7826.5
6804.0
4551.0
2738.5
7240.5
2914.5
7960.0
8431.5
17309.0
4066.0
-11914.0
-9503.5
-2582.0
5546.0
-9366.0
-1063.0
-168.5
-3688.5
3434.0
329.5
1768.0
759.5
-11545.5
-2992.0
4810.5
-5928.5
-4914.5
45.5
-25.0
1939.5
6507.0
-27392.0
8143.0
9985.0
1407.5
5295.0
6063.0
4738.0
-524.5
-1652.5
729.5
-2539.0
4463.0
-2596.0
-1899.5
-1202.5
294.5
-1869.5
666.0
4184.5
4691.0
3701.0
-2538.5
76.0
-2727.5
-222.0
670.5
-7508.0
-2726.5
1910.0
5369.0
-602.5
2546.5
3872.5
3262.0
-893.0
1534.5
2637.0
-3395.5
-1884.5
-7400.0
-1725.0
-918.5
-3319.5
-2392.5
428.5
403.0
2357.5
5623.0
871.0
-738.0
-759.5
-388.5
5140.0
2161.0
-1473.0
1534.5
3575.0
546.0
-670.0
3784.5
5460.0
1600.0
-938.5
-1203.0
-14.5
2386.0
90.0
3578.0
7483.0
2139.5
1334.5
3145.0
2748.5
4844.0
-1494.0
-3762.5
-6570.0
-4721.0
1043.5
-529.0
-4042.0
3967.5
563.0
3535.0
4990.0
3479.0
9387.0
1315.5
9738.0
-4287.5
503.5
5828.0
3846.0
5799.0
3611.5
3411.0
3831.5
2050.5
2924.0
4310.0
3274.0
5266.5
3444.0
5888.0
8026.0
780.5
-2531.0
206.0
2134.0
-2108.5
-6302.0
2637.5
2325.0
-3719.0
1246.5
-1879.0
-4822.0
-5336.5
377.0
2213.5
-2257.5
-6138.5
-1513.5
8442.0
5564.5
4318.0
-838.5
3474.0
5839.5
3594.0
-1495.0
3636.0
389.0
1628.5
3700.0
1225.5
3238.0
10664.0
5542.0
3183.0
3612.0
2865.0
6169.5
3289.5
-3042.0
1936.5
-1986.0
3849.5
7129.0
6070.5
-2049.5
4444.5
-1454.5
3675.0
4987.5
6100.5
-1114.5
4922.0
12563.0
5896.0
3774.0
2244.5
7949.5
7143.0
15100.0
13785.0
8575.0
960.5
-6003.5
-11571.5
-2889.0
13396.0
17337.5
17222.5
-46231.0
40597.0
36307.0
-33006.5
16249.0
-7433.5
-4273.0
-37362.0
-37986.0
-19414.5
-9890.0
-9788.5
-9833.5
-10316.0
-9095.0
-13824.0
-8654.5
-3926.5
-16203.0
-8307.5
6943.0
-17491.5
-14703.0
-1674.0
-2787.0
-13401.5
-18655.5
-3290.0
-8242.0
-7060.0
-1258.0
-8152.5
3557.0
-4820.0
-39144.0
-4258.5
3199.5
-24313.0
-23934.5
-6738.0
-4164.0
-6762.5
1980.5
7253.0
-5158.5
-24890.0
-18092.5
-14265.5
-13541.5
-6637.0
-1664.5
-10720.5
-7039.5
-12740.5
-52618.5
-28645.0
-1499.5
-7289.0
-10492.5
-2954.5
-8221.0
-14365.0
-6924.5
-4563.5
-6791.0
-10339.0
-5239.0
1174.0
-6811.0
-6363.0
-5004.0
108.5
-1711.5
-3857.0
-5030.5
-6691.5
-6177.0
-5290.5
-4909.5
175.0
2892.5
-3677.5
-2138.5
2027.0
1994.5
-2337.5
-1352.0
-3892.0
540.5
10843.5
7959.0
-23437.0
3715.5
-9913.5
-10893.5
-8179.0
-2218.5
-294.5
-4040.5
763.5
-3927.5
-1492.5
-5911.5
1768.5
1522.0
-1372.5
-3185.0
214.0
-3100.5
-4194.5
-5276.0
-5137.0
-8176.0
-753.5
1678.0
2013.5
-1423.5
-5014.0
14.5
-1923.5
-5767.5
-2477.0
-4686.0
-1874.5
-4141.0
1730.0
-1281.5
-4880.5
4196.5
-1062.5
-1726.5
4296.0
-856.5
-6420.0
-4059.5
-3008.5
-4393.5
1484.5
2096.0
-3600.5
-3059.0
1049.0
3723.5
-755.0
-2772.0
-5458.0
1785.5
-2918.0
7556.0
-1140.5
-967.5
-2948.5
-2286.5
-5208.0
-945.5
-158.0
-3195.5
-4137.0
1553.5
1342.5
1868.0
2989.5
3810.5
2487.0
-4117.5
-1269.5
1681.5
-1496.5
-5209.0
-4515.5
-5019.5
147.0
-1444.5
-2152.5
-920.0
-1143.0
603.5
1204.0
2875.0
771.0
61.5
7810.5
5385.0
3149.0
-7590.5
2068.0
-1684.0
2380.0
-6556.5
328.5
1170.0
1425.5
-3463.5
214.5
2274.0
-2173.5
-1882.0
-1324.5
-2384.5
-1112.5
-2246.0
-3843.5
-3440.0
-4588.5
-2652.5
915.0
2222.0
# row = 51
-2084.0
-918.5
253.5
-1374.0
-1857.5
2708.0
958.0
-1195.0
-4468.5
-230.5
-895.0
-393.0
5285.0
5063.0
971.5
2679.0
2693.5
-861.5
-270.0
-1868.0
-336.0
-231.0
8128.0
3569.5
261.0
972.0
2469.5
5100.5
-1659.0
-3435.0
-1193.5
-2165.0
-491.0
5201.0
-3686.0
-711.5
-5349.0
2225.0
5137.5
38.5
2538.5
1778.5
1116.0
-3579.5
-4952.0
-282.5
1309.5
4211.5
1004.0
-2165.0
-4078.0
-3670.0
-725.5
-1028.0
-1312.5
2902.5
-1701.0
1655.0
-1280.5
593.5
-958.5
3040.0
200.0
-2424.5
3496.5
-1288.0
1406.5
-2398.0
-1889.5
437.0
-4996.0
2533.0
-3126.5
-3132.0
-876.0
3205.0
3030.0
7328.0
2435.0
-2194.0
488.5
-379.5
-810.0
5404.0
5572.5
3879.0
3654.5
1589.5
4823.0
1468.5
-959.5
719.5
-2512.0
-4419.5
-1145.5
-953.5
2398.5
2204.5
-2431.0
-2228.0
920.0
1113.0
2077.5
4721.0
1622.5
4764.0
-2494.5
4853.5
3078.5
2974.0
2589.0
5691.5
-1029.0
-3801.5
-1211.0
-2558.5
1345.5
-3092.0
516.5
775.5
-232.0
-1563.0
-109.0
-3535.0
-1794.0
1613.5
1325.5
1801.5
908.0
-8513.5
-1292.0
944.0
-3513.5
-3178.0
1661.0
3020.0
4177.5
5317.0
2501.0
510.5
2995.0
-710.0
4297.0
2651.5
-330.5
-3068.0
-3213.0
-6821.0
3371.0
-461.0
-819.0
13105.5
-3556.5
-6092.0
408.0
-5614.5
5576.5
3299.0
6259.0
2882.0
2273.5
-2210.0
-323.5
232.5
916.0
-3286.5
-1287.5
6849.5
5104.5
-1566.0
5990.0
-3262.5
-3491.5
-4018.0
-1458.5
423.5
767.0
460.5
2042.0
-3695.5
3461.0
3714.5
1125.5
117.5
376.5
1760.5
3913.0
3789.0
4561.5
-2471.0
-28.0
-2204.5
4076.5
5433.0
3911.5
-4549.5
-3642.0
4038.5
938.0
1051.0
3918.5
2537.0
-1034.0
6186.5
-2940.5
961.5
-619.5
-1854.0
-1595.5
-1652.0
-1287.5
312.5
-1450.0
-1318.5
-2150.5
2909.5
1856.0
1518.5
4854.0
1546.0
5279.5
5299.0
-4943.0
1314.0
-2443.5
-4773.0
-2169.5
-1048.5
528.5
3147.5
2391.0
4368.5
942.5
49.0
1866.0
-358.0
-5282.5
-3272.0
-1857.0
2769.0
-952.0
-2125.5
-3131.5
-1879.0
-6489.0
-2308.0
1609.0
-30.5
-6155.0
353.5
-568.5
498.5
342.5
-2918.0
-1419.5
295.5
3099.5
-734.0
-2868.5
3044.0
-1552.5
5003.5
-689.0
-6953.5
-7343.0
2237.5
1433.0
-132.5
2678.5
-23.5
807.0
-3497.5
-824.0
1517.5
-1833.5
-2774.5
-602.5
1904.5
-2455.5
-745.5
-2079.0
-389.5
-662.0
682.0
3915.5
3404.5
2171.5
-2159.5
457.5
375.5
2046.0
1761.5
2773.5
4581.5
-311.5
-1374.5
-4610.5
623.0
9.0
-1862.0
4592.0
3992.0
-134.0
-8606.5
-825.5
2685.5
-1517.0
-474.0
-2138.5
2780.0
1792.0
-2638.0
-432.5
-4283.5
2354.0
808.5
1950.0
5100.0
-1787.0
2232.0
-4196.0
-6123.5
2223.0
-375.5
-299.5
-2992.5
2224.5
833.5
-824.0
-4353.5
3642.5
222.5
132.0
-5694.5
-419.5
-2791.5
-151.0
3379.5
-1483.0
3710.0
-1281.0
-2846.5
6206.5
2317.5
-5722.0
-5140.5
314.5
-457.5
4276.5
-2696.0
2080.0
-705.5
-2143.0
819.5
2855.0
-1978.5
2713.0
-986.5
778.0
3073.0
5797.5
1369.0
-1263.0
-1327.5
1269.0
-933.5
-6156.0
-4339.0
2350.0
719.5
-6618.0
421.0
-994.5
-2614.0
1656.0
5085.0
4960.5
4945.0
3246.5
3552.0
1564.0
-2146.0
-3773.0
-1949.5
-1939.0
-2047.5
161.5
-423.5
1972.0
7441.5
4003.5
-419.5
-4284.5
5408.0
2258.0
-977.0
859.0
-1448.0
2040.0
6907.0
-391.0
-2136.5
1098.5
-3648.0
1404.0
-269.5
857.0
-2610.0
1645.0
1452.0
-1492.0
1463.0
-4128.5
1840.0
2110.5
-3760.5
-7350.5
-3483.5
2631.5
1963.5
-880.5
-2959.5
900.5
1658.0
-83.5
250.0
2197.5
-7346.0
-4616.5
-4150.0
2480.0
3765.5
-1903.5
-4664.5
70.0
1897.5
-67.5
-3906.0
-3850.0
-6282.5
182.0
-1707.5
-2305.5
-1044.5
-1312.0
-5314.0
-2846.0
1638.0
-5176.0
-4828.5
-6248.5
1545.0
3743.5
-1127.0
-5045.5
-1072.5
457.5
524.5
-2488.5
-1978.0
-3303.0
1363.5
-3381.5
1023.5
-3866.5
-1799.5
-3401.5
-1021.0
1465.0
-4329.0
397.0
2534.0
-1579.5
3635.5
3792.5
638.5
-2110.0
1184.5
7681.0
1437.0
834.5
177.5
3919.0
-1699.5
-1713.0
-6013.0
-743.0
-943.5
-4855.5
-4420.0
419.5
68.5
-4579.5
2812.0
3726.0
-1539.0
-2894.0
-2120.0
-3264.5
-1315.5
-5408.0
-5057.5
582.5
-1944.5
-4494.0
-2233.0
-226.5
-3901.5
5229.0
-1125.5
-837.5
1210.0
-3698.0
-6921.5
-2388.0
-3490.5
-1695.5
2267.0
-544.0
-1397.5
-1271.0
4095.5
6818.5
2100.5
-616.0
-105.0
-2157.0
2161.0
851.5
4468.5
-149.5
621.5
1556.5
-2431.5
-2824.0
-573.0
-681.5
-1749.0
-1468.5
-7857.5
-1102.0
-391.5
-3900.0
856.0
-4454.5
2760.5
4043.5
-1649.5
593.0
3728.0
2279.0
-2605.0
-3091.0
-681.5
2480.0
1857.0
-3308.5
925.5
2608.0
-2578.0
-2484.5
1744.5
-4707.0
-4196.5
56.0
3374.5
4784.0
-2596.0
6370.0
-2427.0
-1636.0
-2738.5
-1386.0
3512.5
-4823.5
-3839.0
-5110.5
-2797.0
-74.0
-3219.5
1644.5
903.5
2323.5
-425.5
-4404.5
-483.5
2171.0
-3024.0
-1231.0
1416.0
387.0
330.0
1208.5
3795.5
2550.5
3119.0
6793.5
1349.0
-2405.0
5729.0
2066.0
-80.5
997.5
-2416.0
-1833.0
4575.5
5551.5
3888.5
4486.5
-2484.0
3466.0
398.5
4008.0
-101.0
12469.0
18527.5
8107.0
-4204.0
-1442.5
4413.5
-10065.0
-3759.0
-5595.0
-4519.0
1504.5
-3047.0
-544.0
-1929.0
-8438.5
353.0
-2523.0
-10272.5
-2572.0
5349.5
-5424.0
-1359.5
6003.5
-20656.0
10948.0
5044.5
-1197.0
938.0
7614.5
-187.5
142.0
-637.5
246.5
-1170.5
3256.5
-500.0
4684.0
233.5
-1152.5
-1260.0
1002.0
4247.0
2375.5
-1795.0
-3901.0
41.0
-3078.5
1908.5
846.5
-9099.0
-2368.5
-825.5
5455.0
-1405.5
508.0
3037.5
-50.5
-1635.0
27.0
-654.5
-5597.0
-1345.5
-5874.0
-20.5
1435.0
-2777.0
-4782.0
-205.0
-762.0
-909.5
1530.5
-717.5
888.0
132.0
98.5
492.0
1160.5
-2786.5
-203.0
7509.5
7.0
-1311.5
380.0
1884.5
3544.0
-1865.0
2646.0
159.5
195.5
971.5
1157.0
3484.0
2602.0
1547.0
2117.5
-783.5
2350.5
112.5
-4017.0
-5309.0
-3428.0
271.0
1534.0
-4487.0
2931.5
-2171.0
565.5
3475.5
4509.0
9193.0
4081.0
8927.5
-1629.5
1077.0
3412.5
4267.0
3476.0
505.0
1551.0
4163.5
744.5
3918.5
2435.5
54.0
2788.5
-227.5
3457.0
6080.0
-3269.0
-1620.0
-831.0
1441.5
1491.5
-8881.5
110.5
1397.0
-2731.5
105.5
-1018.5
-8768.5
-5676.0
1146.5
2472.5
-5869.5
-11020.0
-8477.0
3871.0
2481.0
1795.5
2364.5
3684.0
3858.0
2271.5
532.5
3128.5
-1547.5
482.5
1572.5
500.5
-26.0
7789.5
5080.5
4656.0
4444.0
932.0
5315.0
471.0
-3620.0
2956.5
-278.5
-417.0
5076.5
3147.0
-1289.5
2692.5
-2383.5
1344.0
5080.0
6256.0
-1376.0
4843.0
7741.5
5512.0
5454.5
-1083.0
2439.0
3278.5
12948.0
11080.5
4784.0
1951.0
-7303.0
-3674.0
-1055.0
4001.5
12828.0
23918.0
-16470.0
44057.0
27621.5
-68925.5
9644.5
16287.5
4513.5
-34626.5
-39117.0
-19398.0
-11778.0
-11685.5
-11036.5
-11699.0
-10843.0
-13493.5
-4417.0
2379.5
-23030.5
4141.5
23390.0
-7194.5
-30258.0
-17971.5
-10725.5
-13430.0
-15761.0
-16570.0
-13713.5
-7362.5
-4519.0
-13119.5
-2880.0
-988.0
-24326.0
5552.0
10184.0
-14909.5
-12142.0
264.5
-2130.0
-7911.0
-1691.0
2621.0
2822.0
-6946.5
-16532.5
-18871.0
-14318.5
-5772.5
2797.5
-3934.5
3705.0
2706.0
-27848.0
-16160.5
-3836.5
-12071.5
-13160.5
-4986.5
-9223.0
-12794.0
-6304.0
-4666.0
-12447.5
-9782.0
-6683.5
25.0
-10399.0
-7460.5
-4077.5
1840.5
-2412.0
-7683.0
-2880.0
-4019.5
-6382.5
-6534.0
-7591.5
-4373.5
2145.5
-357.5
2846.5
3270.0
-4927.0
-5640.5
-7415.5
-3436.0
2260.5
12422.0
-5670.5
-22161.0
17644.0
-2724.5
-3793.5
-4327.0
-3439.5
212.0
-1176.0
503.5
-3023.5
-1636.0
-6016.0
-222.5
-796.0
872.5
-1841.5
-59.5
-4072.5
-2736.0
-6849.0
-6426.5
-11432.5
-3002.0
-2389.5
-2306.0
359.5
-6387.5
-780.0
-1989.0
-2727.0
-1616.0
-2156.0
1935.0
-1780.5
2727.5
-1885.0
-1881.5
3496.5
-2906.5
-3068.5
3358.0
1835.0
-4167.0
-5406.5
-4814.5
-2682.5
-1667.5
-424.0
-4538.5
-2714.5
-64.0
3352.5
591.5
-1068.5
-3714.5
1591.5
-4169.0
4632.0
-438.5
-1219.0
-6780.5
-1019.0
-4719.0
1370.5
-2688.5
-564.0
-3776.5
-129.0
2982.5
2388.5
1811.5
115.0
1041.5
-3248.5
375.0
-409.0
3027.5
-3723.0
-4609.0
-7255.0
3341.0
3058.5
-1194.5
-478.5
1650.5
3302.0
632.5
1525.5
118.5
1586.0
6626.0
-115.5
516.0
-6429.0
5103.0
-794.5
3622.0
-5010.5
886.0
-1240.0
381.0
-2937.0
1594.0
2453.0
-3533.5
-4313.0
-456.0
-4002.0
33.0
1130.5
-2604.0
-3141.0
-4265.5
135.0
1984.0
3775.5
# row = 52
-3934.5
-1929.0
232.5
-1975.5
-1795.5
752.0
1163.0
-2996.0
728.0
108.0
-3053.5
2390.0
5825.0
4537.5
-2386.5
1348.5
4165.0
-177.0
1243.5
-1550.5
-2203.0
691.5
3495.0
2636.0
4499.0
-474.5
4214.0
6954.5
3194.5
-3777.5
708.0
-3427.0
-1689.5
672.0
-1619.5
-2525.0
-6399.0
791.5
4883.5
3443.0
1570.5
516.0
-294.0
-2539.5
-2423.5
-1382.5
4097.0
3343.0
3242.5
-5961.0
-6952.0
-4418.5
-3511.5
716.5
-1170.0
3403.0
738.5
1707.5
-742.0
568.0
866.5
1676.0
-2067.5
-1.5
1813.5
-3005.0
1150.5
-5520.0
-3114.0
-381.5
-5492.5
4540.5
-940.0
-5074.5
2646.0
2631.0
5941.0
6024.0
1355.5
1081.0
-2101.5
-4702.0
-1443.5
7357.5
6350.0
3798.0
-133.0
-287.5
5155.0
-2154.5
156.5
248.0
-1640.0
2.0
-1613.0
-1538.0
2079.5
-134.0
-3211.5
-7287.0
51.5
-760.5
-438.5
4971.5
2536.5
6090.5
1515.0
3078.5
1404.0
2028.5
2349.0
4509.0
-1891.5
-5064.5
-3191.0
-4091.0
2146.0
-1957.5
2062.5
-1406.5
2860.0
-2755.0
-3772.0
-4387.0
-1882.0
3374.5
1951.5
1959.5
1678.0
-5470.5
3318.5
2365.5
-2299.5
-5997.0
-1278.5
2850.5
4808.5
362.5
583.0
-1032.5
-1803.5
-2548.5
481.0
-1723.0
-3238.5
-3370.0
-3796.0
-3670.0
1417.5
-3174.5
-30.5
7517.0
-10827.0
-5678.0
-669.5
-4227.0
4924.0
993.5
2171.0
412.5
3010.0
938.5
2509.5
-1709.5
-2048.0
-4906.0
190.0
7967.5
2942.0
-3352.0
4924.0
-3178.0
-5581.5
-745.0
1771.5
748.5
1359.5
1726.0
1796.5
-4337.5
1404.0
2614.0
492.5
2018.0
1221.0
1482.0
371.0
-915.5
1034.0
-3026.0
2628.5
2834.5
-1193.0
-400.0
2426.5
-3691.5
-4160.5
4917.0
4817.5
4273.5
3842.5
2844.5
-3685.0
6853.5
-2983.5
2703.0
-2666.0
-3295.5
-2180.0
-1888.0
-1386.5
2422.5
-221.0
-34.5
-3707.5
1109.5
347.5
2797.0
6432.0
-51.0
3941.5
753.5
-2000.5
1070.5
-3130.5
-2471.5
-385.5
3398.5
3432.0
2627.5
3889.0
4441.5
1037.5
-1920.5
67.0
-636.5
-3024.5
-754.0
-3464.0
1944.5
-1599.0
-1364.0
-660.5
-912.0
-3600.5
-2557.0
1216.0
-1352.5
-6689.0
-1388.5
2748.0
1575.0
-1384.0
-1249.0
-500.5
51.0
5402.5
-448.5
-2988.5
2042.0
-1776.5
1388.5
-1590.5
-5948.5
-5087.5
2073.0
906.0
1530.5
3091.5
1451.0
2039.0
-3030.5
-1095.0
643.5
-210.5
-617.0
-2202.0
-135.0
-4470.0
-4944.5
-2999.5
2023.5
-487.0
-446.0
-2069.0
2096.5
3048.5
-4780.0
2009.0
1258.0
2175.0
1937.0
-12.0
3198.0
-299.5
424.5
-3814.5
-2871.5
1287.0
-4378.5
3553.5
2299.0
-1571.0
-5986.5
-2246.0
2820.5
-914.0
-4247.0
-1455.0
-302.0
-648.5
-4224.5
-4249.0
-3061.0
2389.5
7.5
4434.0
5092.0
-1819.5
4853.5
-1208.5
-2370.5
556.5
-2110.0
-2687.5
-3968.0
-248.0
-2604.0
1867.0
-4016.0
4055.0
1015.0
5443.0
-5862.5
1694.5
-6286.5
-3681.5
-1829.0
-5826.5
4542.0
1966.0
-1058.0
2996.0
818.5
-2665.0
-2246.0
4699.5
344.5
1441.5
-3859.5
582.0
-2422.5
-5023.5
1085.5
1027.0
-868.0
3066.5
361.5
949.5
1880.0
2270.5
1478.5
-2176.5
-2635.5
1695.0
-3965.0
-6755.5
-4957.0
5494.5
634.0
-2338.0
-1233.5
679.0
143.5
-958.5
3047.0
1346.0
4225.5
4205.5
2304.0
2581.0
-4281.0
-3915.5
-314.0
-4005.5
-1275.5
2347.0
1848.0
3123.0
6641.0
6243.5
138.0
-2346.0
3769.0
2529.5
-3556.5
1436.5
704.0
2434.5
3573.0
1341.0
-81.5
-1449.5
-3078.5
-165.5
1901.0
-777.0
125.5
-996.5
333.5
-298.0
400.5
-5341.0
2154.0
3927.0
-2551.5
-5556.0
341.5
2492.5
837.0
-417.5
-3677.5
-1145.5
2876.0
-992.5
-349.5
2290.5
-3865.5
-4925.5
-5411.0
-3359.0
542.5
-2360.0
-3632.0
1435.5
-1637.0
-327.0
-4818.0
-5681.0
-4714.5
-1171.0
1928.5
-1354.0
-3970.5
-3941.5
-2624.5
-5210.0
4093.0
-3998.5
-1741.0
-3940.0
-1682.5
1502.0
-1444.5
-1951.0
-2481.5
910.0
-4473.5
-3149.5
-1577.0
-3806.0
-378.0
-3687.0
405.0
52.5
-5338.0
-8939.5
-1701.5
1683.5
-4392.5
472.0
3542.0
-149.0
2191.0
2436.0
-4199.0
-5323.0
-1472.0
5575.0
1491.5
625.0
2568.5
3619.5
343.5
1812.0
-7014.5
-886.5
-5687.0
-6623.0
-2060.0
1126.5
-722.5
-2721.0
861.0
3017.5
-2552.0
-1579.5
-462.0
-3865.5
-1118.0
-1450.5
-3259.5
-4196.5
-199.5
832.5
-3263.5
388.5
-6696.0
-1796.0
602.5
-1017.5
-613.0
-3284.5
-6121.5
-2156.5
488.5
1961.5
2096.0
-1232.0
-4184.5
-1336.5
3356.0
4243.0
4198.0
1985.0
881.0
2155.0
2009.5
-4102.5
4722.5
-845.5
905.0
-956.5
-2113.5
-1882.0
-191.0
2051.5
-2870.0
-1989.5
-6516.5
-5779.5
-4163.0
-6092.5
-1815.0
-5557.5
1726.5
3368.0
-2518.0
-2110.0
3395.5
-1148.5
-1953.0
-2006.5
-2124.5
-265.0
1231.0
-5211.0
2309.5
320.0
-1039.5
-6193.5
-1866.0
-4245.5
-5391.5
41.5
410.0
5498.0
-2901.5
838.0
-4938.0
753.0
1484.0
-1302.5
3651.0
-1640.5
-2787.0
-4674.0
-3706.0
-1236.0
-5052.5
178.5
875.0
3749.5
2030.0
-2187.0
-1453.0
609.0
-2587.0
2073.5
4096.0
491.0
377.0
-115.0
2445.0
2803.5
3495.5
8641.5
1521.5
-3971.0
3566.5
3980.0
-2954.5
911.0
-2305.5
-2385.5
2553.5
-351.0
1602.5
2202.5
-5282.0
2652.0
-993.0
1643.0
-6307.0
1053.0
24500.5
22987.0
1990.5
-880.0
-180.5
-12642.5
-6443.0
-6603.5
-3264.5
-2664.0
-4852.0
474.5
-1557.5
2358.0
2757.0
-8309.5
-11845.0
1861.0
9077.5
-8337.5
-3908.5
4347.5
-9972.5
2437.5
-1744.0
-1373.0
-3769.0
4681.5
-2816.5
3221.5
-194.0
777.0
-816.0
-71.5
96.5
5803.5
459.5
1450.5
-2382.5
1030.0
2615.0
-3258.5
-9024.5
-3069.0
-151.5
59.5
-100.0
14.0
-9886.0
-3532.0
-3484.0
1971.5
-1971.5
-3023.0
-1429.5
-3191.0
71.5
-1256.5
-2336.5
-6316.5
-1560.0
-1595.5
2144.5
2815.5
-603.5
-2688.0
-818.5
-1757.0
-4166.0
-1524.0
-2644.5
-1767.0
-74.0
110.0
-1598.0
-1186.0
-4175.5
-201.5
8185.5
1153.0
-37.5
-63.5
-269.5
3679.5
-4236.5
248.0
436.0
-2915.0
-3707.5
-1319.5
-811.0
408.0
1657.5
1135.5
-1020.0
3801.0
1695.5
-2990.5
-1946.0
-1197.5
-1437.0
2404.0
-2244.5
-59.5
-2335.0
-2436.5
-1247.0
1511.0
6055.0
3995.5
4408.0
308.5
1568.0
1747.0
623.5
-1005.0
-893.5
1660.5
4158.5
-1756.0
3705.5
2151.5
-208.5
-180.5
-4589.5
308.0
1986.5
-4739.5
-725.5
-542.5
-3429.5
4034.5
-9361.5
-3814.0
-100.5
1055.5
-190.5
-1204.0
-4520.0
-5220.5
-1192.0
1747.5
-3581.5
-10791.0
-10458.0
856.5
-266.0
710.5
3947.5
3944.0
4066.0
400.5
1249.5
3126.0
-871.0
-394.0
-2335.5
175.0
855.0
6603.0
1919.0
-1326.5
1146.5
-3047.5
4263.5
-1537.5
-3430.5
4015.5
3152.5
191.0
4198.5
2059.5
-2063.5
1469.0
-1080.0
14.5
4376.0
3657.5
1533.0
4577.0
5995.0
4933.5
4879.0
-4233.0
-3391.0
-1936.5
7323.0
2909.0
-833.0
2967.5
-4670.0
4321.5
-718.0
-2987.5
7736.0
18739.5
7264.0
29601.5
20580.0
-65955.5
1170.5
8475.5
-2400.5
-26073.0
-34237.0
-20970.0
-12143.0
-12661.0
-13037.0
-13116.5
-11312.5
-9702.5
-9.0
5215.5
-7567.5
-2315.5
13557.5
-7892.0
-35769.5
-24037.5
-15281.5
-15888.0
-15512.5
-17768.0
-11016.5
-10088.0
-11650.5
-12889.5
-6436.5
-916.0
-11174.0
-2027.0
1796.0
-8284.0
-2626.5
4117.5
400.0
-8152.5
-4853.5
-903.5
8425.5
5266.5
-11256.5
-17189.0
-12015.0
-5759.0
-3233.5
-160.0
5577.0
1474.0
-9573.5
-11467.0
-7498.0
-12480.0
-12520.5
-7266.5
-6956.0
-7937.5
-7809.0
-5022.0
-9810.0
-6639.0
-9397.5
790.5
-7380.0
-7987.0
-2889.5
-352.5
-4045.5
-8739.5
-1605.5
1042.5
-2703.0
-5759.0
-4920.5
-4300.0
165.5
1083.5
1586.5
1589.5
-5390.0
-6449.0
-9758.0
-389.0
1075.5
10735.5
-3961.0
-34542.0
12990.5
2159.0
-2029.5
-2308.0
-4982.5
-979.0
-2343.5
-1398.0
-2018.0
-3407.5
-5987.5
-3872.5
-3203.5
715.0
-1595.0
-6.5
-2381.5
-1455.5
-6555.0
-3098.0
-9327.5
-7145.0
-7126.0
-7105.5
-696.5
-5899.5
-1594.5
-2181.0
-517.5
-3930.5
-713.0
4180.0
710.0
2582.5
-2870.5
3233.0
1495.5
-5685.0
-3471.5
-186.5
2648.0
-1020.5
-6239.5
-3967.5
-3320.5
-7864.0
-3890.0
-3873.5
-3689.5
-1330.0
3939.5
154.5
379.5
-2164.5
2971.0
-2745.5
-1518.5
-1406.5
-611.0
-7899.0
-1102.5
-4261.0
2454.5
-5402.0
-4312.5
-2177.0
-2426.0
2778.5
3253.5
-877.5
-4378.5
-4626.0
-2614.0
2652.5
-857.0
4904.5
-982.0
-4245.5
-7575.0
5235.0
5729.0
718.0
3749.5
2438.0
2066.5
-84.0
542.5
-469.0
-1108.5
3043.5
-2063.5
-6769.5
-4732.5
5972.5
1631.5
739.0
-4622.5
697.5
-2534.5
-581.0
-3429.0
2317.0
-468.5
-3597.5
-4261.5
-2536.5
-6470.0
-1438.0
3749.0
-595.0
-2067.0
-1034.5
1460.5
1251.0
74.5
# row = 53
-3246.5
-40.5
2300.0
-1411.0
-961.5
-1048.5
482.5
-1450.0
3982.5
2321.5
-5729.0
1235.5
3933.0
1368.5
-3954.5
803.0
4742.0
2524.0
4731.5
-1605.5
-2087.0
3973.0
-1828.5
-90.5
3555.0
3183.5
3581.0
5069.5
5870.5
-1127.5
4477.0
-2346.0
109.0
-3416.0
3244.0
-3292.5
-5447.5
-2434.0
2658.0
4200.0
272.0
969.0
-2932.5
-344.0
620.5
-2251.0
6357.5
1202.5
4611.0
-6395.5
-4906.5
-1400.0
-6422.0
612.5
-2602.5
3150.0
2684.0
1983.5
-2572.5
2484.5
4085.5
-1102.5
-2661.5
1651.5
-69.5
-4357.5
-4.5
-7335.0
-1961.0
397.5
-4198.0
2746.5
1045.0
-6017.0
4190.0
1926.5
7147.5
4569.0
-505.5
4996.5
-3407.0
-5671.0
-2097.0
4992.0
4466.5
2633.5
-3629.5
-820.5
5762.0
-2169.0
2336.5
-4847.0
-1909.0
2392.5
-1662.0
2190.0
-3.0
-3613.0
-1203.5
-7850.5
1294.0
364.5
-3470.0
2332.5
2206.5
3232.5
4813.0
434.0
50.5
-174.0
541.5
2053.0
425.0
-1632.0
-4019.0
-5750.5
379.5
-1355.5
2779.5
-980.5
3253.5
-483.0
-6486.5
-4337.5
-1476.5
4662.5
1629.5
2968.5
2328.5
-3199.0
4020.5
1713.0
887.0
-7967.0
-4487.5
657.0
2689.5
-2776.0
-2528.0
-2015.0
-4252.0
-4048.0
-1977.5
-3871.5
-4185.5
-1566.5
-329.5
1336.5
1014.5
-2853.0
239.0
4830.5
-2322.5
-1888.0
-1411.0
-1159.0
2654.5
-1689.5
-1718.5
-3809.0
2049.5
1552.5
2886.0
-5043.0
-4334.0
-2045.5
2287.5
6019.0
4104.5
-1864.5
1579.5
-3397.0
-6056.0
2706.5
5217.5
-408.5
315.5
3905.5
318.0
-4405.0
370.5
1497.0
1156.5
2223.5
746.0
2036.0
2019.5
-45.5
-862.0
-2722.5
4912.0
7461.5
-3643.0
-2691.5
2311.0
-348.0
-3404.5
2901.5
2861.5
1634.0
2421.5
1671.0
-2680.0
8251.5
-1423.0
-83.5
-2748.0
-3724.5
-4744.5
-3270.0
-557.0
3739.5
740.0
2140.0
-4538.5
307.0
-393.0
3100.5
4219.5
569.0
1858.5
-7133.0
913.0
-115.0
-1398.5
1632.0
-1475.0
5182.0
2883.5
1236.5
-271.5
-253.0
-1481.0
-5966.0
-1561.5
1086.5
1193.0
1032.5
-1240.0
2337.0
-1516.0
-1427.0
415.0
1752.0
559.5
-3447.5
-1762.5
-4478.0
-2329.5
-3221.5
4361.5
2926.5
-2645.0
-2909.0
3153.5
1183.5
5130.5
2285.5
717.0
400.0
-1011.5
-1574.0
-1898.5
-899.5
-1150.5
918.5
1415.0
282.0
581.0
931.5
3314.0
-149.5
-1246.5
738.5
799.5
-1065.0
-1493.0
-278.5
-4138.5
-5861.5
1314.5
3367.5
-2827.0
-2693.5
-4875.0
1169.0
2679.0
-5124.5
278.5
1908.5
237.5
3243.0
-2686.5
729.0
-633.0
1364.0
770.0
-4173.5
3056.0
-1731.0
2623.5
-136.0
-3434.5
-4471.0
180.0
1659.0
390.5
-6627.0
-2801.0
583.5
-1246.5
-2601.5
-7436.5
758.5
638.5
659.5
5482.5
2257.0
-129.5
5426.5
462.0
2415.0
401.0
1021.5
-826.0
-1168.5
45.5
-4192.0
4784.5
-2888.5
2489.0
2106.5
7520.5
-3819.5
862.5
-4242.5
-5878.5
-3976.5
-5972.5
2672.5
2432.0
-465.0
0.0
-3523.5
466.5
-242.5
2919.0
1547.5
-191.0
-1607.5
891.0
-1889.5
-3640.0
2071.5
-1145.0
767.0
3921.0
-739.5
2179.0
208.5
1934.5
2680.0
24.5
-3213.5
1012.0
-5820.5
-3963.0
-1086.5
1715.0
-1476.0
2311.5
-1698.5
3230.0
586.0
-864.5
-1928.0
-1960.0
2389.5
5376.0
-530.5
1360.5
-4498.5
-3471.0
-414.0
-5404.5
-1114.0
1851.0
3180.5
4456.0
4095.0
4900.0
-227.5
2594.0
1422.0
85.5
-4787.0
3135.5
2513.5
3284.0
44.0
5016.5
2377.0
-2375.5
-1403.5
-613.5
4193.5
373.5
3737.5
-4417.0
-1164.5
1287.5
3461.0
-2290.0
906.0
6385.5
467.5
-4259.0
4911.5
-313.5
-2853.5
1129.0
-1560.5
-842.5
1631.5
-336.0
19.0
-1840.0
409.0
-1721.5
-582.5
-2761.0
-2383.5
-2910.5
535.5
1652.0
-3484.5
-1298.5
-2709.5
-6109.0
-387.0
-2103.5
6116.5
1258.5
-4414.5
-4922.0
1748.5
-4335.0
6380.5
456.5
3966.0
-1778.5
-4718.5
-3568.5
-3985.5
-1129.0
-278.0
1717.5
-3979.0
-3591.5
-1126.5
-3484.5
-2213.0
-1475.0
1184.5
3741.5
-7727.5
-8425.5
-1457.5
232.5
-2628.0
-1753.0
1505.5
-216.5
-907.5
540.5
-4268.0
-5192.5
-555.0
2840.0
3127.5
5543.0
5969.5
2022.0
4324.0
3672.5
-3655.0
-2908.0
-8445.0
-4929.5
968.5
1886.5
-689.0
-1959.0
-69.5
1052.5
-2263.5
1632.0
1347.5
-3082.5
103.0
2553.5
1021.5
-5582.0
3791.0
4107.5
-541.5
-2539.5
-6213.5
-7322.0
2110.0
-2948.0
-674.0
-3151.5
-3876.5
-1895.5
2863.0
1156.0
655.0
-1540.0
-4039.0
-1769.5
3011.0
4152.0
1442.0
575.0
2339.0
3418.5
-1585.0
-6552.5
2125.0
-2795.5
-2350.0
-1575.5
67.5
404.0
-2572.0
912.0
-1619.0
-1020.0
-2651.0
-5258.0
-5721.0
-3608.0
-2825.0
-4268.5
-2104.0
926.0
-2575.5
-3163.5
-357.0
-4933.5
-2702.5
-608.5
-1999.5
-601.5
-1204.0
-3810.5
3131.0
-286.5
1209.0
-7114.5
-5218.0
-296.0
-4856.5
-589.0
-605.0
6530.0
-1981.5
-4324.0
-3874.5
2734.0
2550.0
-105.0
2579.0
4259.0
-633.5
-2614.5
44.5
-1207.5
-6143.5
-430.5
-138.5
5239.0
4546.5
1243.5
-1736.0
-3734.5
7.0
2974.5
6321.0
1017.0
2209.5
165.0
-28.5
3802.0
2251.5
5915.0
2659.0
-2317.5
-684.0
2674.0
-4165.5
1711.5
-861.0
-1081.0
2537.0
-1648.5
42.5
850.5
-6352.5
5140.5
474.5
2907.0
-6294.0
-5162.5
20745.5
18529.5
2962.0
2286.0
-5404.5
-12960.5
-8007.0
-5357.0
-3389.5
-7129.0
-5249.0
2612.5
1067.5
10048.5
-2159.5
-3354.5
-2649.0
4662.0
5014.5
-6241.0
-901.0
4930.5
-2230.5
-7380.5
-3903.5
2789.5
-4085.0
-347.0
-783.0
4348.0
-229.5
2325.0
-69.0
2544.5
-411.0
1098.0
-889.0
5041.5
-4143.5
246.5
2328.0
-7424.0
-12501.5
-996.5
-757.0
2699.5
-3079.5
184.0
-8019.0
-3352.0
-1913.0
-619.0
-1498.0
-4302.0
-4584.5
-2965.5
4389.5
-814.0
-1193.0
-4103.5
-1368.0
2008.5
3276.0
2206.0
868.5
1836.0
1990.0
-772.5
-4278.5
101.0
-2794.0
-4207.5
542.5
1304.5
-594.5
-2067.5
-2321.0
1506.0
4866.0
2847.5
1959.5
63.0
529.0
1835.5
-5977.5
-3437.0
2053.5
-3420.0
-7587.0
-1635.5
-2092.0
[truncated: 7,503,710 more chars]
