# Supplementary material for: NMR data of a Grubbs 2nd generation catalyst p-cresolate derivative
Source: Data Brief. 2020 Dec 8;34:106634. doi: 10.1016/j.dib.2020.106634 (PMC7744701; doi:10.1016/j.dib.2020.106634)
Supplement: Supplementary file 2 [file mmc2.zip › NMR csv txt files/NOE.xlsx]

## Sheet: noe
# File created = Wednesday, November 11, 2020 3:47:21 PM	CAT
# Data set = NMR 71 1 C:\Bruker\TopSpin4.1.0\examdata
# Spectral Region:
# F1LEFT = 22.83344078063965 ppm. F1RIGHT = -3.010480514	91890	33 ppm.
# F2LEFT = 22.853490829467773 ppm. F2RIGHT = -3.00772065	33724	414 ppm.
#
# NROWS = 1018 ( = number of points along the F1 axis)
# NCOLS = 1018 ( = number of points along the F2 axis)
#
# In the following ordering is from the 'left' to the 'r	ight'	limits!
# Lines beginning with '#' must be considered as comment	line	s.
#
# row = 0
1074.5
4418
-1595
1625.5
460.5
-3821.5
-230
2043
4312.5
-3138
-1708.5
4421.5
-656
1126
4147
-9936
2997.5
44.5
-1005.5
5390.5
6226
5889
-3054
-4341.5
-6670
-7387
-4172
451.5
-1003
4457
-2114.5
-4843.5
3037.5
-1465.5
4781
1368
-3112
-2106
-225
7894
-26
-707.5
3084.5
-1120.5
193.5
-385.5
-3445.5
-8257
-3860
3815.5
284
3480
3086.5
1553.5
-859.5
-3426
-1521.5
-402
-5342
-2292
-9131
494
-3722
-553
-493
-3445
-1623.5
1448.5
-1705.5
4564.5
1548.5
2837
-4394.5
-2230.5
-809.5
1353
-842
-5423
-1671.5
1736.5
-1570.5
2143
-879.5
-529.5
-1172
-460.5
2326.5
1965.5
3613.5
-822.5
2059
-3363
3727
757
5900.5
5773
-3935.5
-9961
-4614.5
-4379
-2468.5
6731
8217
-2236.5
-928
-1025.5
1154
-1717
5134.5
498.5
3674.5
-696.5
2796
1049.5
3794
3952
5216
2198.5
154
-6117.5
-2465
2861.5
3071
3775.5
2462.5
4491
1618
-1914
-2157.5
-2165.5
4140.5
1924.5
-518.5
2529
-1304.5
1879
4516
-2695
-171
-1485.5
2291
1138.5
1105
-3462.5
-3206.5
-3573
-7177
-156.5
2066
-1819
5113.5
871.5
5632
1423.5
5639.5
-406.5
536.5
-2626.5
-102
3506.5
-377.5
-1944.5
1799
954.5
-5062.5
-4246
-5829.5
-3410
-855
1626
-648.5
2853
5327.5
1812
-1090
1488.5
2300
-1286
-930
-5794
-2633.5
-2472.5
-213
1723.5
716.5
2910
1777
-3935.5
1591.5
8097.5
201.5
-3162.5
-104
-9237
-2912
-4029
3363.5
793
3923
756.5
1104.5
-401
2159
-2587
1108
6708.5
2871
-5384
1812.5
-1716
2306.5
5624
-628.5
-522.5
4751.5
7921.5
3805.5
-2397
6824
1605.5
-126
-1112.5
-75.5
2971.5
-2619
-253.5
1177
3495.5
-1719.5
-3175.5
-2047
-1989
1598.5
-1739
-1885
-594.5
99
3260.5
2714
5963.5
-908
2205
4809.5
-736
3377
942.5
-1192.5
-2887
1288
-4582
2589.5
-1218.5
4123.5
11733.5
10222.5
4605.5
2287
1108
-2204
1677.5
-167.5
-2062
-1367
970.5
2010.5
2873
1139
1746.5
4863.5
4415.5
1628
881.5
4965.5
-3028
108
-2058.5
-2749
1063.5
4404.5
-528.5
973
-3693.5
-161.5
-1764
-1287
-2296
-4545
803.5
-1422.5
1517.5
1880
-5432
-2078
-1823
-3875
-7117
-6436
1401
4354
-848
-2113.5
-443.5
1935
6082.5
2356
-1021
2183
788
-5049.5
-4283.5
1130
-6152.5
-434
459.5
2488.5
3582.5
605
1985.5
-612
-1893
-3339
4312.5
-4745
-1926
-2645
-931
-614
1287
983
1322
-862
3625.5
-4055
5246
785
1543
2970
7782
-3105.5
2315.5
-2881
2006.5
369.5
-497.5
-973.5
1256
-355
-5696.5
1530.5
1666.5
-502
-4819
973
-841.5
-5616.5
3145.5
-192.5
6124.5
1870
1226.5
-1354
-1187
-439
642.5
348.5
2452.5
2593
1078
1826
1991.5
724.5
4855.5
1110.5
-2610.5
-1191
-1392.5
-292
-1676.5
702.5
835.5
-2076.5
1629.5
-682.5
4959
-724.5
-1926
2764.5
-1292
-7930
-818
3149.5
5820.5
1663.5
-1807
-4266
-10370
-3179
372.5
764.5
3122.5
-865
2693
3210
-1643.5
-2042.5
752
-1865.5
2541.5
974
3725
434.5
-1670
-2333.5
-294
2190.5
5477.5
3175
-1335.5
-5889
-1361.5
-3191
979
144
-1758.5
2410.5
4324.5
-1618
356.5
-3195
4361
-665
496.5
1289
90
2541
-5715.5
-738
7508.5
7244.5
322
1487.5
4404
3647.5
1620.5
452.5
1765.5
991.5
-306
3430.5
1850.5
-3621
-3117
4422
7377.5
2364
4129
-2724.5
9363
1577
-3055
-1489
3359
4492
6916.5
9470.5
-1332.5
1797
-11337
-5442
-1789
-300.5
2452.5
1788
-975.5
1926
878
3008.5
1529.5
1044
-3175.5
-5137
757.5
-307.5
-3040.5
704
-570.5
2745.5
4588.5
-220.5
-1624
-3056
7408.5
2893
2615
3690.5
1317
-1138.5
-4997
5939.5
1569
-397
-3483.5
541
2263.5
1969.5
-1903.5
-102.5
3784.5
2483
-2295.5
2884
5705
2758.5
2326.5
-1706.5
3873.5
65.5
6260.5
5414.5
3622.5
-2239.5
-608
5248.5
6827
1985.5
-1055.5
4481
5170.5
-1812
-1163.5
-560.5
3458
6408.5
2787
4642.5
-19.5
6384
3442
6051
2185
-1927.5
2837
-3666.5
1627
8217
4216.5
6421.5
2833.5
1918.5
-1667
2755.5
6660.5
2423.5
716.5
7881.5
1122.5
-1173
3729.5
3357
4680
2167.5
3208.5
1783
9487.5
-1319
7135.5
8946.5
1909.5
337.5
6345.5
5196.5
7091
-418.5
3020.5
3342.5
3289.5
5533
7218
191.5
8400.5
2877
6671
3739.5
3676
-1084
3374
1284
3886.5
2093
3918.5
2028.5
5846.5
3710
227.5
7045.5
1930.5
5400.5
-145
9489
-3909.5
4148
4759.5
2177
-19.5
1411.5
5263
9248.5
8594.5
18136.5
-222.5
-8814
2105.5
16242
9268
16855
-49662
-19144.5
6487.5
9951.5
-11502
-26316.5
-3567.5
2078
2929.5
295
-3205.5
804.5
276.5
6525.5
-3094
-12920.5
-27260
-12611.5
-9643.5
-8558
-6970
-4204.5
6017
2781.5
-10670.5
-6511
-1302
-2443.5
1881.5
-2685
-7919
2256.5
-3404
-851
-818.5
-2809.5
-207.5
5300.5
7493
856
2948
334
1463.5
376.5
-516.5
-1951.5
-1048.5
2625
-2983.5
-2418.5
3092
-951.5
314
4490
2184
2907
-6251.5
391
-626
-5170
-8326.5
-2810.5
-2577.5
630
62
834.5
-2711
-3368.5
-369.5
1825.5
-203
4014.5
7003.5
324
1290.5
-1526
-3680.5
-278.5
6150.5
1233
1264.5
2017.5
6982
5240.5
-858.5
-216
243
1106.5
3031
-439.5
-7974.5
4367.5
913.5
4360.5
801
4238.5
-427
1311.5
4256
1059.5
-359.5
5312.5
-2032
-2451.5
-523.5
2415
5120
5988
-266.5
-139
1735
3496
3971.5
-237.5
-4453
1469.5
-852.5
3746
2396.5
5513.5
7514.5
-822.5
666
3300
5139
6535
-255
2507.5
1587.5
1928
9599.5
3243.5
9778.5
4050
-14.5
2145.5
-1034
1962
4539.5
8018
3447.5
-1226
-1488
-3242
5282.5
3430.5
607
-2242.5
19.5
3886.5
4605.5
2455
4430.5
4593.5
7201.5
1429
3108
6147.5
2955.5
8830.5
10482
7977
1607.5
8235.5
8165
4468
-3400
6156
6501.5
5236
11607.5
11998
9134.5
10211.5
16931.5
4394
7372.5
14708
16416
13618
15252.5
12697
9072.5
7205.5
8505.5
8790
8330.5
6787.5
16140.5
16636
12205
9547
2770
13129.5
8100.5
5727
35410.5
32287
61997
-79044.5
-64336.5
-42784.5
-18765
-19264
-1795
-4395.5
-2699.5
3009.5
2716.5
2444
-2082
-2890.5
4366.5
21200.5
30175.5
-33889.5
-12588.5
-19624.5
-30503.5
-27163
-10973
1870.5
-1317
-6459
-1484.5
4404.5
-814.5
-5840
-6625.5
-4032.5
-3422.5
-11966
-2463.5
2404.5
-8628.5
-9757
-7504.5
-5409
7763.5
14091.5
-5767.5
-48768.5
-23523
-16843.5
-7407
1039
-589
6408
2868.5
8417
16311
-17770.5
-25951.5
-14693
-18444
-23187.5
-15894.5
-14551.5
-10937.5
-14467
-20086
-10745
-14651
-14407
-13114.5
-11028
-5577.5
-12504.5
-6506.5
-11724.5
-11700.5
-8650
-4515.5
-5352.5
-8499.5
718
-2679
-2878
-4742
-1645
-671.5
1733
-694.5
-84.5
3785
14053.5
32157.5
-66722.5
-23495.5
-3473
-33262.5
-22259.5
-15660.5
-17759
-18753.5
-10145
-13519.5
-5322.5
-11125.5
-11396.5
-10184.5
-6109.5
-3526.5
-5203
-9274
-8404
-5190.5
-4239
-4223
-2003.5
-112.5
-7851.5
-10376
-2362
-4166
-9952
-3566
-7936.5
-6213.5
-5826.5
-3188.5
-7662
-3258.5
-6481
2091.5
-4765
-3321.5
-6914
-5258.5
-1690
-3423
-4155
-9075.5
-10125.5
-6583.5
-5093.5
-3620.5
-3034.5
-6870
-5465
-9901
-6696
-1283.5
-3883.5
-4299.5
-9336
-6474
-10650.5
-3789.5
1697.5
-2944.5
-3162
-2190.5
-5957.5
-7946.5
-4733
-6396
-2103
-3700.5
-1778
-4272
-673
-3440.5
-3253
-8862
-5846
-7112
-10537.5
-6081.5
-5828
-3151.5
22
-10519
-933
-3347.5
815
703.5
-1021.5
2997
-579
-1125
-802.5
-7957
-5733.5
-3576
-6180
-7829
-3203
-3814
-274.5
-392.5
-9801.5
-1971.5
2328.5
2278
-2946
-4714
-1826.5
-3427.5
1041
-2771.5
509.5
-4836.5
# row = 1
1299.5
2220.5
-1531.5
826
-931.5
-4100.5
-4286
1721.5
5402.5
-141.5
-1813.5
3926.5
-235
970.5
1742
-6264
1115
-2089
-1613.5
2466
2052.5
6770.5
2941
-3190.5
-5641.5
-7390.5
-3332
-2701.5
-4370.5
2332
-7254.5
-12407
1253.5
178.5
2975.5
935
-4116
-1526
-1332.5
1651.5
3452.5
1658.5
-615
-700.5
-673.5
-524
-2208
-7196.5
-2682.5
1596
1509
3885.5
2802.5
3133.5
-2020.5
-2250.5
-2329
-1313
-5181.5
-2650
-6616.5
1357
-2710
672.5
1781
-1641
-4018
-3120.5
-806.5
1130.5
1122
2765.5
611.5
-2743
2065
554
859.5
-3728
817
-428.5
-3719
1374.5
-1138
-2245.5
-808
1763.5
2170.5
1203
3202
5
3163
-3091
1798.5
974.5
5533.5
5498.5
-2329.5
-6530
-2775.5
-969.5
-2054
2772
8839.5
-608.5
2722.5
4779.5
2325
794.5
7900
3357.5
5852
-959
2562.5
-19
5758
2612.5
3472.5
586.5
1382.5
-4784.5
-2863
4223.5
324.5
5488.5
-1584
-175
-1508.5
3698.5
2709.5
-3981.5
1555
3711
2388
3107.5
-976
3661
45.5
-2179
-1283.5
-1089
3370.5
963.5
-99
103
1780
-3826
-7210.5
-1882
2092.5
2351
4311.5
-5812.5
3250
-892
1517.5
1925
87.5
2091.5
1862
3702.5
-1122.5
-4818
2755.5
-2379.5
-224.5
645.5
-3024.5
-1494.5
1171
5827
-868
2869.5
733.5
-1916.5
-229
2052
-233
9
-4201.5
-3239
3088.5
-826.5
-350
2462.5
2233.5
1761
3224.5
-3987
-597.5
3110.5
-4040.5
445.5
-3417
-7596
-3314
-2875.5
-1229.5
-4504.5
4349
1056
1026.5
-498
1523
-2682
4071.5
2983
4221.5
-3918
3634
4600
5125
362
-1231
-1134.5
7798
8857
3734
-3776
2988.5
3162.5
-1608.5
-2057.5
-1727.5
3770
-367
2112
33
3347.5
1284
1527
-2678
-4130
-2375
-199.5
-3439.5
744
-480.5
2057
1143
5877.5
1144
-1576
2562.5
-1118
-565
-1321
-1184.5
-852
2976
-980.5
2970.5
726
4825
10461.5
7363.5
3629
504
2908
746
5079.5
1724.5
-703.5
2926
-796.5
-173.5
29.5
1313.5
3196
10902
5090.5
3414
2613
6115.5
-1713
-879
-3912.5
-2871
-697.5
3141.5
778.5
-2572
-5163
1268.5
-1578.5
-1269
-2058.5
-4363.5
-2383.5
-4021.5
1614
446
-5463.5
-1814.5
1683
-5018.5
-9578.5
-7332.5
-2795.5
3085.5
17.5
-2422.5
-2728.5
2413.5
4909
3957
-4923.5
-1449.5
-1861.5
-3960.5
-3828
-3368
-1329
4248
-871
-499.5
-123.5
304
1231.5
-154.5
-2212.5
1259
5329
-3159.5
-514
12
-747.5
-1829
2205.5
267.5
196.5
-1255
3025.5
-1875
1067
758.5
800.5
205
7896.5
-1566.5
1750
-1143.5
1832.5
-3280.5
-2080.5
-3940.5
-1687
-984.5
-7102
-461.5
1834.5
-640.5
-2638.5
1301.5
561.5
-2839.5
6355
-3536
1713
2207.5
-1072.5
-2168.5
-1270
1344.5
1669.5
555
-358.5
3134.5
1283.5
-207.5
2760
1509
7158
-1073
-2707.5
-737
-2495
74
411.5
729
1054
-2622
119
-709.5
1510.5
-520
-4538.5
542.5
-16.5
-4269
513.5
4426
8034
262
-3769
-6301.5
-7654.5
-192
2395
-921.5
3468.5
-126
75
83
-1882.5
1436.5
2849.5
279.5
1569.5
1110.5
2832.5
596
-699
-2227.5
-808.5
3722
4238.5
3901.5
1249
-1831
-508.5
-2614.5
872.5
-1140.5
-1935.5
2350.5
6347
4127.5
-122
-2558
5479
150
-2529.5
51
4102.5
2633.5
-1647.5
3373
5077.5
5035
1607.5
2082
2893.5
2809.5
848.5
-2330.5
783
2186
-245
836.5
825.5
-4464
-645
5935
5842.5
-601.5
3916.5
-111
11044
347
-3148.5
-2687
1025
3156.5
3244.5
5647.5
-2886
45
-4950
-3312
-3064.5
-3856
-247
2232.5
213.5
1009
-139
-980.5
2275.5
1275.5
-1952
-786
3389.5
-391
2184
3234.5
-627
3218.5
4062
-63
1588.5
1422
5013.5
1263.5
2223.5
178.5
-979.5
-539.5
-3139.5
6684
2057
-2075
398.5
1241
1068.5
3859.5
854
2764
6313.5
6600.5
-3355.5
4649.5
4893.5
6036
5265
423.5
7426
4099.5
3384.5
2884
1231.5
-1974.5
1487.5
5563.5
1884.5
835
-2316.5
2154.5
4337
1732
525
2555.5
3612.5
5123.5
1040
5445
1865
6013.5
4494.5
5050.5
2288
1833.5
7106.5
-549
2881
9510
2500.5
2646.5
2095.5
4752
681
4791.5
3735
-896
1600.5
8296
4173.5
-529
-1845
4067.5
2447
4391.5
1476
1039.5
8638
-2056.5
5355
11490.5
4822.5
3554.5
8941.5
3294
6327
2653
2704
-1846.5
417
2989
6725
-2112
8424
5818.5
8474.5
5438.5
3238.5
-532
4240.5
3966
4805
1190
3488.5
3456
5450.5
3430.5
1034
3946
2497
4163
4716
10067.5
3141.5
2779.5
4505
2539.5
4517.5
3237
7759
12385.5
10862
13619
-7543
-2431
9923
17604
15466
32194
-31518
-45987
-5221.5
8782
-22520
-34820.5
-7512.5
874
-140
257
-2607.5
-6782.5
-3408
6532.5
-2332.5
-6531
-21899.5
-18007.5
-17929.5
-11400.5
-3181
-4677.5
4598.5
-4318.5
-8943.5
-2392.5
-175.5
-1990
-1415.5
-7972.5
-9662.5
-2692
-2499
-1085
-5725.5
-6514
1595.5
3596.5
6523
1538.5
2250.5
-1481
959
-1074.5
-954
-1271.5
-1586.5
2727
-1162
850
2638
-1212
1867.5
-652
-1880.5
3759
-4260.5
2215.5
-473.5
-1415.5
-3668
-731.5
-1668
2916.5
1497.5
-2970
-4022.5
-5592.5
-1637.5
-105
996
6761.5
7531.5
-743
1070.5
814
-3909.5
-129
3815.5
2095.5
2706.5
-1368
6255
1695.5
574.5
419
-3011.5
-2097.5
1216
-1959
-5457.5
4703.5
2035.5
3015.5
338
6670
-2731.5
-2765
3467.5
1005.5
-3386
3804.5
516
-1881
1332
-394
3360.5
3880.5
2529
2695
2266.5
2221
5178.5
431.5
2920.5
1876.5
-1021
3951.5
5010.5
4805.5
7503.5
1605.5
-66
6568.5
5782
3482
3063
7588.5
-637.5
2571
8698
3435.5
10137
7273
7437
4614
854
3542.5
7224
10936.5
1665
-64.5
-206
-2983.5
3522
2830.5
1999
-4635
648.5
4288.5
5087
2262
742
2884.5
6678.5
2254.5
5477.5
4936
4600.5
8461.5
7662
9372.5
5121.5
12939.5
7092.5
4906.5
34
6175.5
8328
5748
8714
8414.5
3215
8410.5
16121
6423.5
8522.5
13000
10172.5
10870.5
13150.5
10639
8931
9414.5
7220
10485
14364.5
9188.5
19649.5
17849
9436
14233
6965.5
18206
10694
8618.5
44954.5
40527
83280
-99747.5
-69134.5
-45192
-230
-38068
-15265.5
-9832.5
-425
3712.5
928
3945.5
-447.5
2573
7331.5
28338
35955
-42814
-9321
-16079
-22779.5
-22568.5
-7033.5
378.5
-7285.5
-5616.5
1989
5671
-2733.5
-11608.5
280.5
73.5
6506.5
-5394
3737.5
13550.5
-3392
-8705.5
-6759
-4538
5162
12411.5
-14072.5
-46299
-15511.5
-14639.5
-5525.5
4853
-598
10630.5
5228
12448.5
19902
-10133
-11331.5
-3461
-5946
-14799
-13738.5
-11095.5
-11201
-12604.5
-15942
-15877.5
-12010.5
-10585.5
-10852
-13178.5
-5360
-8063.5
-4405.5
-7492.5
-9688
-8865.5
-5754.5
-4788
-7856.5
1972
-1474.5
-3586.5
-2327
1824.5
-209.5
3291
2539.5
-407.5
7635
23593.5
55012.5
-50240.5
-32270
-7662
-40524
-25919
-18055
-20109.5
-16082
-6832
-12245.5
-5314.5
-10139
-11566.5
-7511.5
-7197
-8818
-8160
-12409.5
-6838.5
-6377
-5132
-3390
-1422
-3147
-11059
-9841.5
-3706.5
1089.5
-5671.5
-3219
-6435
-2865
-6126
-3206.5
-4758.5
-469
-5536.5
-5096.5
-6340
-3675.5
-6192
-2459
-986
-855.5
-6086
-5435
-7007.5
-7167.5
-1001
-3173.5
-2099.5
-4633
-2682
-8926.5
-3501
-3285.5
-2540
-4472.5
-7477
-4369.5
-8702
-2594.5
-1910
-6594.5
-4971
-4376
[truncated: 1,035,354+ more rows]
